# Supplementary material for: Semiconductive 2D arrays of pancake-bonded oligomers of partially charged TCNQ radicals
Source: IUCrJ. 2022 May 28;9(Pt 4):449–67. doi: 10.1107/S2052252522004717 (PMC9252159; doi:10.1107/S2052252522004717)
Supplement: Supplementary file 1 [file m-09-00449-sup1.cif]

#\#CIF_1.1
 
#  CIF produced by WinGX routine CIF_UPDATE
#  Created on 2020-10-01 at 15:46:05
#  Using CIFtbx version 3.0.4  1 Sep 2006
 
#  Dictionary name : cif_core.dic
#  Dictionary vers : 2.4.3
#  Request file    : c:\wingx\files\acta.reqdat
#  CIF files read  : tcnq_2br_1 tcnq_2br_1_teh
 
#------------------ SECTION 1. GLOBAL INFORMATION ---------------------------#
 
data_global
 
#------------------ AUDIT DETAILS -------------------------------------------#
 
_audit_creation_date            2020-10-01
_audit_creation_method          'WinGX routine CIF_UPDATE'
_audit_conform_dict_name        cif_core.dic
_audit_conform_dict_version     2.4.3
_audit_conform_dict_location    ftp://ftp.iucr.org/pub/cif_core.dic
_audit_update_record            ?
 
# PROCESSING SUMMARY (IUCr Office Use Only)
 
_journal_data_validation_number      ?
 
_journal_date_recd_electronic        ?
_journal_date_to_coeditor            ?
_journal_date_from_coeditor          ?
_journal_date_accepted               ?
_journal_date_printers_first         ?
_journal_date_printers_final         ?
_journal_date_proofs_out             ?
_journal_date_proofs_in              ?
_journal_coeditor_name               ?
_journal_coeditor_code               ?
_journal_coeditor_notes
; ?
;
_journal_techeditor_code             ?
_journal_techeditor_notes
; ?
;
_journal_coden_ASTM                  ?
_journal_name_full                   ?
_journal_year                        ?
_journal_volume                      ?
_journal_issue                       ?
_journal_page_first                  ?
_journal_page_last                   ?
_journal_paper_category              ?
_journal_suppl_publ_number           ?
_journal_suppl_publ_pages            ?
 
#==============================================================================
#
# SUBMISSION DETAILS
# Name and address of author for correspondence
 
_publ_contact_author_name       'Mol\<canov, Kre\<simir'
_publ_contact_author_address
;
Department of Physical Chemistry
Rudjer Bo\<skovi\'c Institute
Bijeni\<cka 54
HR-10000 Zagreb
Croatia
;
_publ_contact_author_email       'kmolcano@irb.hr'
_publ_contact_author_fax         ' '
_publ_contact_author_phone       '+385 1 4561025'
 
 
_publ_contact_letter
;
 Submission dated :2020-10-01
 
Please consider this CIF submission for publication in Acta Cryst. Section
C.  I certify that all authors have seen and approved of this submission,
that all have made significant scientific contributions to the work reported,
and that all share responsibility and accountability for the results.
 
The CIF has passed the Chester CHECKCIF routines and all possible Alerts
have been responded to.  The CIF also gives a satisfactory PRINTCIF file.
 
When you reply by e-mail with your reference number I will return the
Copyright Transfer Form.
 
The Structure Factor Listing (in CIF format) and any artwork (Schemes,
Figures) as HPGL, PostScript, TIFF or encapsulated PostScript files will be
transferred to Chester by ftp as instructed in Notes for Authors 1.9.
 
<Insert NAME here>
 
 
;
 
_publ_requested_journal              'Acta Cryst C'
_publ_requested_category             ?   # one of FI/FM/FO
 
#==============================================================================
#
# TITLE AND AUTHOR LIST
 
_publ_section_title
; ?
;
_publ_section_title_footnote
; ?
;
 
# The loop structure below should contain the names and addresses of all
# authors, in the required order of publication. Repeat as necessary.
 
loop_
 _publ_author_name
 _publ_author_footnote
 _publ_author_address
?
?
; ?
;
 
#==============================================================================
#
# TEXT
 
_publ_section_synopsis
; ?
;
# A synopsis (< 40 words) in place of the ? character is REQUIRED for
# inorganic structure papers in Acta Cryst C.
#
_publ_section_abstract
; ?
;
# Replace the ? character with a concise structurally-informative abstract
# The abstract should state the formula and systematic compound name if not
# already in the title.  It should also report any crystallographic symmetry
# (not 1) required of the structure by the space group.  Do not give crystal
# data here.
# -----------------------------------------------------------------------------
 
_publ_section_comment
; ?
;
# For Acta C submissions, replace the ? character with an informative Comment
# section which provides significant added value to the numerical data freely
# available in the CIF.
#
 
_publ_section_acknowledgements
; ?
;
# Replace the ? character with any acknowledgements.
#
_publ_section_related_literature
; ?
;
_publ_section_references
;
#
# Put here all your general crystallographic references
# Unecessary ones can be deleted from the document CIF
#
Blessing, R. H. (1995) Acta Cryst., A51, 33-38.
 
Blessing, R. H. (1987) Cryst. Rev. 1, 3-58.
 
Blessing, R. H. (1989) J. Appl. Cryst. 22, 396-397.
 
Bruker (2012) APEX2 (Version 2012.10-0), SAINT (version 8.27B), SADABS
(version 2012/1), BrukerAXS Inc, Madison, Wisconsin, USA.
 
ABSCOR: Higashi, T. (1995). ABSCOR. Rigaku Corporation, Tokyo, Japan.
 
CAD-4 Software: Enraf-Nonius (1989). CAD-4 Software (or CAD-4 EXPRESS).
Enraf-Nonius, Delft, The Netherlands.
 
Cambridge Structural Database: Allen, F. R. (2002). Acta Cryst. B58, 380-388.
 
CAMERON: Watkin, D. J., Prout, C. K. & Pearce, L. J. (1996). CAMERON.
Chemical Crystallography Laboratory, Oxford, England.
 
CrysAlis CCD, CrysAlis RED and associated programs: Oxford Diffraction (2006).
Program name(s). Oxford Diffraction Ltd, Abingdon, England.
 
CRYSTALS: Betteridge, P. W., Carruthers, J. R., Cooper, R. I., Prout, K. &
Watkin, D. J. (2003). J. Appl. Cryst. 36, 1487.
 
COLLECT: Nonius (1998). COLLECT. Nonius BV, Delft, The Netherlands.
 
DENZO/SCALEPACK:  Otwinowski, Z. & Minor, W. (1997). Methods in Enzymology,
Vol. 276, Macromolecular Crystallography, Part A, edited by C. W. Carter Jr
& R. M. Sweet, pp. 307-326. New York: Academic Press.
 
DIAMOND: Brandenburg, K.(2006). DIAMOND. Crystal Impact GbR, Bonn, Germany.
 
DIF4 and REDU4: Stoe & Cie (1991). Program name(s). Stoe & Cie, Darmstadt,
Germany.
 
DIFABS: Walker, N. &  Stuart, D. (1983). Acta Cryst., A39, 158 - 166.
 
DIRAX: Duisenberg, A. J. M. (1992). J. Appl. Cryst. 25, 92-96.
 
DIRDIF-2008: Beurskens, P.T., Beurskens, G., de Gelder, R., Garci\'ia-Granda,
S., Gould, R.O. & Smits, J.M.M. (2008) The DIRDIF-2008 program
system, Crystallography Laboratory, Radboud University  Nijmegen,
The Netherlands.
 
EDMA: Palatinus, L., Prathapa, S. J. & van Smaalen, S. (2012) J. Appl. Cryst.
45, 575-580.
 
enCIFer: Allen, F. H., Johnson, O., Shields, G. P., Smith, B. R. & Towler,
M. (2004). J. Appl. Cryst. 37, 335-338.
 
EVALCCD: Duisenberg, A. J. M., Kroon-Batenburg, L. M. J. & Schreurs,
A. M. M. (2003). J. Appl. Cryst. 36, 220-229.
 
JANA2000: Petricek, V. & Dusek, M. (2000). JANA2000. Institute of Physics,
Czech Academy of Sciences, Prague, Czech Republic.
 
MERCURY: Macrae, C. F., Bruno, I. J., Chisholm, J. A., Edgington,
P. R., McCabe, P., Pidcock, E., Rodriguez-Monge, L., Taylor, R.,
van de Streek, J. & Wood, P. A. (2008). J. Appl. Cryst. 41, 466-470.
 
MOGUL: Bruno, I. J., Cole, J. C., Kessler, M., Luo, J., Motherwell,
W. D. S., Purkis, L. H., Smith, B. R., Taylor, R., Cooper, R. I., Harris,
S. E. & Orpen, A. G. (2004). J. Chem. Inf. Comput. Sci. 44, 2133-2144.
 
ORTEPII: Johnson, C. K. (1976). ORTEPII. Report ORNL-5138. Oak Ridge
National Laboratory, Tennessee, USA.
 
ORTEPIII:  Burnett, M. N. & Johnson, C. K. (1996). ORTEPIII.
Report ORNL-6895. Oak Ridge National Laboratory, Tennessee, USA.
 
ORTEP-3: Farrugia, L. J. (2012). J. Appl. Cryst. 45, 849-854.
 
PARST: Nardelli, M. (1995). J. Appl. Cryst. 28, 659.
 
PLATON: Spek, A. L. (2009). Acta. Cryst. D65, 148-155.
 
PROCESS: Rigaku (1996). PROCESS. Rigaku Corporation, Tokyo, Japan.
 
PROCESS-AUTO: Rigaku (1998). PROCESS-AUTO. Rigaku Corporation, Tokyo, Japan.
 
PublCIF: Westrip, S. P. (2010). J. Appl. Cryst. 43, 920-925.
 
SCHAKAL: Keller, E. (1999) University of Freiburg, Germany.
 
SHELX: Sheldrick, G. M. (2008). Acta Cryst. A64, 112-122.
 
SHELXD: Schneider, T. R. & Sheldrick, G. M. (2002) Acta Cryst. D58, 1772-1779.
 
SIR92: Altomare, A., Cascarano, G., Giacovazzo, C., Guagliardi, A., Burla,
M. C., Polidori, G. & Camalli, M. (1994). J. Appl. Cryst. 27, 435.
 
SIR97: Altomare, A., Burla, M. C., Camalli, M., Cascarano, G. L.,
Giacovazzo, C., Guagliardi, A., Moliterni, A. G. G., Polidori, G. &
Spagna, R. (1999). J. Appl. Cryst. 32, 115-119.
 
SIR2002: Burla, M. C., Camalli, M., Carrozzini, B., Cascarano, G. L.,
Giacovazzo, C., Polidori, G. & Spagna, R. (2003). J. Appl. Cryst. 36, 1103.
 
SIR2004: Burla, M. C., Caliandro, R., Camalli, M., Carrozzini, B.,
Cascarano, G. L., De Caro, L., Giacovazzo, C., Polidori, G. & Spagna, R.
(2005). J. Appl. Cryst. 38, 381-388.
 
SIR2008 & IL MILIONE: Burla, M. C., Caliandro, R., Camalli, M., Carrozzini, B.,
Cascarano, G. L., De Caro, L., Giacovazzo, C., Polidori, G., Siliqi, D.,
& Spagna, R. (2007). J. Appl. Cryst. 40, 609-613.
 
SIR2011: Burla, M. C., Caliandro, R., Camalli, M., Carrozzini, B.,
Cascarano, G. L., Giacovazzo, C., Mallamo, M., Mazzone, A., Polidori, G.
& Spagna, R. (2012). J. Appl. Cryst. 45, 357-361.
 
SUPERFLIP: Palatinus, L. & Chapuis, G. (2007) J. Appl. Cryst. 40, 786-790.
 
TEXSAN: Molecular Structure Corporation & Rigaku (2000). TEXSAN. MSC,
The Woodlands, Texas, USA, and Rigaku Corporation, Tokyo, Japan.
 
WinGX: Farrugia, L. J. (2012). J. Appl. Cryst. 45, 849-854.
 
X-AREA, X-RED, X-RED32, X-SHAPE:  Stoe & Cie (2002). Program name(s).
Stoe & Cie GmbH, Darmstadt, Germany.
 
XCAD4: Harms, K. & Wocadlo, S. (1995). XCAD4. University of Marburg, Germany.
 
XSCANS: Siemens (1994). XSCANS. Siemens Analytical X-ray Instruments Inc.,
Madison, Wisconsin, USA.
;
#  List of references should be in alphabetical sequence with one blank
#  line between each reference.  See Notes for Authors for full
#  specifications as to how references should be presented.
#  Scattering-factor references are not needed here
# -----------------------------------------------------------------------------
_publ_section_figure_captions
; ?
;
#  Replace the '?" character with e.g.
#  "Fig. 1.  A view of (1).  Displacement ellipsoids are drawn at the 30%
#   probability level."
# -----------------------------------------------------------------------------
 
_publ_section_table_legends
; ?
;
#  Replace the '?" character with e.g.
#   "Table 1.  Selected geometric parameters (\%A, \%) for compound (1)."
#
#   "Table 2.  Hydrogen-bond parameters (\%A, \%) for compound (1)."
#
# -----------------------------------------------------------------------------
 
 
_publ_section_exptl_prep
; ?
;
# Replace the ? character with concise details including reagent quantities
# and reaction conditions of compound preparation. A reference may suffice,
# but do give sufficient brief details if the method is unpublished or
# deviates from a published method. Also give the crystallisation procedure
# and solvent(s).  This is a good place to give any physical details such as
# analytical and supportive spectroscopic data, and melting point if known.
# Long lists of spectroscopic data should not be given here but should be
# placed in the _exptl_special_details section of the CIF.
# -----------------------------------------------------------------------------
 
_publ_section_exptl_refinement
; ?
;
# Replace the ? character with concise details of any UNUSUAL aspects of the
# data collection and structure analysis.
# If H atoms were not treated as "constrained", details of how they were
# allowed for and range of refined  X-H distances MUST be given here. For
# constrained X-H distances, report the ranges of the various X-H dimensions
# and treatment of U(H).
# Routine statements about data collection and processing, structure
# solution methods or anisotropic refinement should NOT be given here
# (this information is generated automatically from other details in the
# CIF).
# Note that if RESTRAINTS are used in the refinement,  concise details
# of what these were should either be given here or in the
# _refinement_special
#
#------------------  SECTION 2. COMPOUND(S) DETAILS -------------------------#
 
data_tcnq_2br_1
 
_audit_creation_date                    2020-10-01T15:46:05-00:00
_audit_creation_method                  'WinGX routine CIF_UPDATE'
 
#==============================================================================
 
# CHEMICAL DATA
 
_chemical_formula_moiety	'2(C12 H4 N4), 2(C6 H7 Br N), Br'
_chemical_formula_sum                   'C18 H11 Br1.50 N5'
_chemical_formula_weight                417.18
 
#==============================================================================
 
# CRYSTAL DATA
 
_symmetry_cell_setting                  triclinic
_symmetry_space_group_name_H-M          'P -1'
_symmetry_space_group_name_Hall         '-P 1'
loop_
  _space_group_symop_id
  _space_group_symop_operation_xyz
  1 'x,y,z'
  2 '-x,-y,-z'

_cell_length_a                          7.2378(4)
_cell_length_b                          7.7475(4)
_cell_length_c                          17.8746(12)
_cell_angle_alpha                       83.578(5)
_cell_angle_beta                        83.241(5)
_cell_angle_gamma                       67.104(5)
_cell_volume                            914.53(10)
_cell_formula_units_Z                   2
_cell_measurement_reflns_used           3587
_cell_measurement_theta_min             4.986
_cell_measurement_theta_max             73.465
_cell_measurement_temperature           293(2)
_exptl_crystal_description        prism
_exptl_crystal_colour             black
_exptl_crystal_size_max           0.18
_exptl_crystal_size_mid           0.06
_exptl_crystal_size_min           0.04
_exptl_crystal_density_diffrn           1.515
_exptl_crystal_F_000                    413
_exptl_absorpt_coefficient_mu           4.415
_exptl_absorpt_correction_type          multi-scan
_exptl_absorpt_process_details
;
        CrysAlisPro 1.171.39.46 (Rigaku Oxford Diffraction, 2018)
        Empirical absorption correction using spherical harmonics,
 implemented in SCALE3 ABSPACK scaling algorithm.
;
_exptl_absorpt_correction_T_min         0.22579
_exptl_absorpt_correction_T_max         1
 
#==============================================================================
 
# EXPERIMENTAL DATA
 
_diffrn_ambient_temperature             293(2)
_diffrn_radiation_type                  CuK\a
_diffrn_radiation_wavelength            1.54184
_diffrn_source                          'micro-focus sealed X-ray tube'
_diffrn_radiation_monochromator         mirror
_diffrn_measurement_device_type         'Xcalibur, Ruby, Nova'
_diffrn_measurement_method              '\w scans'
_diffrn_detector_area_resol_mean        10.4323
_diffrn_reflns_number                   7195
_diffrn_reflns_av_R_equivalents         0.0267
_diffrn_reflns_av_unetI/netI            0.0377
_diffrn_reflns_theta_min                4.996
_diffrn_reflns_theta_max                76.368
_diffrn_reflns_theta_full               67.684
_diffrn_measured_fraction_theta_max
                                        0.959
_diffrn_measured_fraction_theta_full
                                        0.98
_diffrn_reflns_Laue_measured_fraction_full
                                        0.98
_diffrn_reflns_Laue_measured_fraction_max
                                        0.959
_diffrn_reflns_point_group_measured_fraction_full
                                        0.98
_diffrn_reflns_point_group_measured_fraction_max
                                        0.959
_diffrn_reflns_limit_h_min              -9
_diffrn_reflns_limit_h_max              8
_diffrn_reflns_limit_k_min              -9
_diffrn_reflns_limit_k_max              8
_diffrn_reflns_limit_l_min              -19
_diffrn_reflns_limit_l_max              22
 
#==============================================================================
 
# STRUCTURE SOLUTION
 
_atom_sites_solution_hydrogens          geom
 
#==============================================================================
 
# REFINEMENT DATA
 
_reflns_number_total                    3677
_reflns_number_gt                       3245
_reflns_threshold_expression            'I > 2\s(I)'
_refine_ls_structure_factor_coef        Fsqd
_refine_ls_matrix_type                  full
_refine_ls_R_factor_all                 0.0723
_refine_ls_R_factor_gt                  0.0659
_refine_ls_wR_factor_ref                0.215
_refine_ls_goodness_of_fit_ref          1.055
_refine_ls_restrained_S_all             1.055
_refine_ls_number_reflns                3677
_refine_ls_number_parameters            224
_refine_ls_number_restraints            0
_refine_ls_hydrogen_treatment           constr
_refine_ls_weighting_scheme             calc
_refine_ls_weighting_details
              'w=1/[\s^2^(Fo^2^)+(0.1293P)^2^+1.2355P] where P=(Fo^2^+2Fc^2^)/3'
_refine_ls_shift/su_max                 0
_refine_ls_shift/su_mean                0
_refine_diff_density_max                1.054
_refine_diff_density_min                -0.608
_refine_diff_density_rms                0.127
_refine_ls_extinction_method            'SHELXL-2017/1 (Sheldrick 2017)'
_refine_ls_extinction_coef              0.0072(11)
loop_
    _atom_type_symbol
    _atom_type_description
    _atom_type_scat_dispersion_real
    _atom_type_scat_dispersion_imag
    _atom_type_scat_source
C C 0.0181 0.0091 'International Tables Vol C Tables 4.2.6.8 and 6.1.1.4'
H H 0 0 'International Tables Vol C Tables 4.2.6.8 and 6.1.1.4'
N N 0.0311 0.018 'International Tables Vol C Tables 4.2.6.8 and 6.1.1.4'
O O 0.0492 0.0322 'International Tables Vol C Tables 4.2.6.8 and 6.1.1.4'
Br Br -0.6763 1.2805 'International Tables Vol C Tables 4.2.6.8 and 6.1.1.4'
 
_computing_data_collection
                                     'CrysAlisPro 1.171.39.46 (Rigaku OD, 2018)'
_computing_cell_refinement
                                     'CrysAlisPro 1.171.39.46 (Rigaku OD, 2018)'
_computing_data_reduction
                                     'CrysAlisPro 1.171.39.46 (Rigaku OD, 2018)'
_computing_structure_refinement         'SHELXL-2017/1 (Sheldrick, 2017)'
 
#==============================================================================
 
# ATOMIC COORDINATES AND DISPLACEMENT PARAMETERS
 
loop_
    _atom_site_label
    _atom_site_fract_x
    _atom_site_fract_y
    _atom_site_fract_z
    _atom_site_U_iso_or_equiv
    _atom_site_adp_type
    _atom_site_calc_flag
    _atom_site_occupancy
    _atom_site_disorder_assembly
    _atom_site_disorder_group
    _atom_site_type_symbol
N1 1.3798(15) -0.9710(15) 1.2365(5) 0.122(3) Uani d 1 . . N
N2 1.1716(14) -0.2500(11) 0.8461(5) 0.111(2) Uani d 1 . . N
N3 1.3164(12) -1.4027(11) 1.1189(5) 0.104(2) Uani d 1 . . N
N4 1.0722(14) -0.6714(13) 0.7303(4) 0.108(2) Uani d 1 . . N
C1 1.3545(13) -1.0158(11) 1.1815(4) 0.0871(19) Uani d 1 . . C
C2 1.3173(10) -1.0695(9) 1.1119(4) 0.0736(14) Uani d 1 . . C
C3 1.2834(9) -0.9506(9) 1.0477(4) 0.0726(14) Uani d 1 . . C
C4 1.2863(10) -0.7663(9) 1.0460(4) 0.0738(14) Uani d 1 . . C
H4 1.314242 -0.726878 1.089143 0.089 Uiso calc 1 . . H
C5 1.2493(10) -0.6490(9) 0.9831(4) 0.0756(15) Uani d 1 . . C
H5 1.252363 -0.530291 0.983856 0.091 Uiso calc 1 . . H
C6 1.2060(9) -0.7009(9) 0.9158(4) 0.0723(14) Uani d 1 . . C
C7 1.1644(10) -0.5780(9) 0.8513(4) 0.0772(15) Uani d 1 . . C
C8 1.1672(11) -0.3953(10) 0.8486(4) 0.0819(17) Uani d 1 . . C
C9 1.3151(10) -1.2530(9) 1.1152(4) 0.0767(15) Uani d 1 . . C
C10 1.2384(9) -1.0035(9) 0.9789(4) 0.0716(14) Uani d 1 . . C
H10 1.234772 -1.121832 0.97771 0.086 Uiso calc 1 . . H
C11 1.2019(9) -0.8850(9) 0.9171(4) 0.0720(14) Uani d 1 . . C
H11 1.17304 -0.922789 0.87378 0.086 Uiso calc 1 . . H
C12 1.1133(11) -0.6278(10) 0.7848(4) 0.0838(17) Uani d 1 . . C
Br1 0.95267(8) -0.22453(8) 0.56792(3) 0.0659(3) Uani d 1 . . Br
N5 1.3072(11) -0.2688(10) 0.6516(4) 0.0916(17) Uani d 1 . . N
C13 1.2384(13) -0.3548(12) 0.6084(5) 0.0881(19) Uani d 1 . . C
C14 1.3573(14) -0.5398(13) 0.5923(5) 0.101(2) Uani d 1 . . C
H14 1.307418 -0.604044 0.564388 0.122 Uiso calc 1 . . H
C15 1.5436(14) -0.6272(14) 0.6167(7) 0.119(3) Uani d 1 . . C
H15 1.624638 -0.747987 0.603569 0.143 Uiso calc 1 . . H
C16 1.6132(16) -0.5300(17) 0.6630(7) 0.126(4) Uani d 1 . . C
H16 1.737548 -0.588678 0.68297 0.152 Uiso calc 1 . . H
C17 1.4972(17) -0.3551(15) 0.6769(6) 0.115(3) Uani d 1 . . C
H17 1.544734 -0.288263 0.704471 0.138 Uiso calc 1 . . H
C18 1.1750(19) -0.0659(14) 0.6716(6) 0.123(3) Uani d 1 . . C
H18A 1.244889 -0.023061 0.703086 0.184 Uiso calc 1 . . H
H18B 1.147084 0.014938 0.626107 0.184 Uiso calc 1 . . H
H18C 1.050818 -0.063571 0.698163 0.184 Uiso calc 1 . . H
Br2 0.5 0 0.5 0.0706(3) Uani d 1 . . Br
 
loop_
    _atom_site_aniso_label
    _atom_site_aniso_U_11
    _atom_site_aniso_U_22
    _atom_site_aniso_U_33
    _atom_site_aniso_U_12
    _atom_site_aniso_U_13
    _atom_site_aniso_U_23
N1 0.142(7) 0.154(8) 0.092(5) -0.071(6) -0.017(5) -0.029(5)
N2 0.131(6) 0.082(4) 0.119(6) -0.041(4) -0.017(5) 0.000(4)
N3 0.113(5) 0.093(5) 0.118(5) -0.054(4) -0.020(4) 0.005(4)
N4 0.121(6) 0.123(6) 0.089(4) -0.052(5) -0.026(4) -0.006(4)
C1 0.100(5) 0.082(4) 0.082(4) -0.038(4) -0.004(4) -0.011(3)
C2 0.067(3) 0.071(3) 0.081(4) -0.024(3) -0.006(3) -0.008(3)
C3 0.059(3) 0.071(3) 0.086(4) -0.022(3) -0.004(3) -0.012(3)
C4 0.072(3) 0.077(4) 0.075(3) -0.029(3) -0.008(3) -0.013(3)
C5 0.073(3) 0.064(3) 0.089(4) -0.025(3) -0.006(3) -0.009(3)
C6 0.058(3) 0.068(3) 0.087(4) -0.019(2) -0.004(3) -0.012(3)
C7 0.076(4) 0.067(3) 0.081(4) -0.018(3) -0.009(3) -0.002(3)
C8 0.083(4) 0.066(4) 0.093(4) -0.025(3) -0.003(3) -0.006(3)
C9 0.073(4) 0.072(4) 0.088(4) -0.030(3) -0.003(3) -0.010(3)
C10 0.067(3) 0.064(3) 0.087(4) -0.029(3) -0.003(3) -0.010(3)
C11 0.065(3) 0.073(3) 0.078(4) -0.025(3) -0.012(3) -0.006(3)
C12 0.083(4) 0.077(4) 0.088(4) -0.028(3) -0.011(3) 0.000(3)
Br1 0.0609(4) 0.0605(4) 0.0730(4) -0.0191(3) -0.0129(3) 0.0011(3)
N5 0.102(4) 0.093(4) 0.087(4) -0.044(4) -0.013(3) -0.008(3)
C13 0.098(5) 0.087(5) 0.086(4) -0.043(4) -0.007(4) -0.005(4)
C14 0.102(6) 0.096(5) 0.103(6) -0.032(4) -0.014(4) -0.014(4)
C15 0.091(6) 0.100(6) 0.152(9) -0.013(5) -0.018(6) -0.032(6)
C16 0.090(6) 0.131(9) 0.152(9) -0.025(6) -0.026(6) -0.032(7)
C17 0.122(7) 0.106(6) 0.127(7) -0.048(6) -0.028(6) -0.014(5)
C18 0.168(10) 0.106(6) 0.102(6) -0.056(7) -0.008(6) -0.024(5)
Br2 0.0635(5) 0.0658(5) 0.0751(5) -0.0135(4) -0.0144(4) -0.0077(4)
 
 
#==============================================================================
 
# MOLECULAR GEOMETRY
 
_geom_special_details
;
 All esds (except the esd in the dihedral angle between two l.s. planes)
 are estimated using the full covariance matrix.  The cell esds are taken
 into account individually in the estimation of esds in distances, angles
 and torsion angles; correlations between esds in cell parameters are only
 used when they are defined by crystal symmetry.  An approximate (isotropic)
 treatment of cell esds is used for estimating esds involving l.s. planes.
;
loop_
    _geom_bond_atom_site_label_1
    _geom_bond_atom_site_label_2
    _geom_bond_site_symmetry_2
    _geom_bond_distance
    _geom_bond_publ_flag
N1 C1 . 1.134(11) ?
N2 C8 . 1.135(10) ?
N3 C9 . 1.150(9) ?
N4 C12 . 1.172(11) ?
C1 C2 . 1.441(10) ?
C2 C3 . 1.370(9) ?
C2 C9 . 1.423(9) ?
C3 C4 . 1.434(9) ?
C3 C10 . 1.448(9) ?
C4 C5 . 1.348(10) ?
C4 H4 . 0.93 ?
C5 C6 . 1.415(9) ?
C5 H5 . 0.93 ?
C6 C7 . 1.392(10) ?
C6 C11 . 1.435(9) ?
C7 C8 . 1.418(10) ?
C7 C12 . 1.420(10) ?
C10 C11 . 1.337(9) ?
C10 H10 . 0.93 ?
C11 H11 . 0.93 ?
Br1 C13 . 2.093(9) ?
N5 C13 . 1.325(10) ?
N5 C17 . 1.380(13) ?
N5 C18 . 1.546(12) ?
C13 C14 . 1.397(12) ?
C14 C15 . 1.352(13) ?
C14 H14 . 0.93 ?
C15 C16 . 1.428(14) ?
C15 H15 . 0.93 ?
C16 C17 . 1.321(14) ?
C16 H16 . 0.93 ?
C17 H17 . 0.93 ?
C18 H18A . 0.96 ?
C18 H18B . 0.96 ?
C18 H18C . 0.96 ?
 
loop_
    _geom_angle_atom_site_label_1
    _geom_angle_atom_site_label_2
    _geom_angle_atom_site_label_3
    _geom_angle
    _geom_angle_site_symmetry_1
    _geom_angle_site_symmetry_3
    _geom_angle_publ_flag
N1 C1 C2 178.6(10) . . ?
C3 C2 C9 122.7(6) . . ?
C3 C2 C1 122.2(6) . . ?
C9 C2 C1 115.1(6) . . ?
C2 C3 C4 121.5(6) . . ?
C2 C3 C10 121.6(6) . . ?
C4 C3 C10 116.8(6) . . ?
C5 C4 C3 121.2(6) . . ?
C5 C4 H4 119.4 . . ?
C3 C4 H4 119.4 . . ?
C4 C5 C6 122.0(6) . . ?
C4 C5 H5 119 . . ?
C6 C5 H5 119 . . ?
C7 C6 C5 121.7(6) . . ?
C7 C6 C11 121.1(6) . . ?
C5 C6 C11 117.2(6) . . ?
C6 C7 C8 122.2(7) . . ?
C6 C7 C12 121.6(6) . . ?
C8 C7 C12 116.2(6) . . ?
N2 C8 C7 179.2(10) . . ?
N3 C9 C2 178.6(9) . . ?
C11 C10 C3 121.1(6) . . ?
C11 C10 H10 119.5 . . ?
C3 C10 H10 119.5 . . ?
C10 C11 C6 121.8(6) . . ?
C10 C11 H11 119.1 . . ?
C6 C11 H11 119.1 . . ?
N4 C12 C7 179.1(9) . . ?
C13 N5 C17 121.1(8) . . ?
C13 N5 C18 119.3(8) . . ?
C17 N5 C18 119.6(8) . . ?
N5 C13 C14 118.6(8) . . ?
N5 C13 Br1 121.6(6) . . ?
C14 C13 Br1 119.7(6) . . ?
C15 C14 C13 121.2(9) . . ?
C15 C14 H14 119.4 . . ?
C13 C14 H14 119.4 . . ?
C14 C15 C16 118.6(9) . . ?
C14 C15 H15 120.7 . . ?
C16 C15 H15 120.7 . . ?
C17 C16 C15 118.6(10) . . ?
C17 C16 H16 120.7 . . ?
C15 C16 H16 120.7 . . ?
C16 C17 N5 121.7(10) . . ?
C16 C17 H17 119.1 . . ?
N5 C17 H17 119.1 . . ?
N5 C18 H18A 109.5 . . ?
N5 C18 H18B 109.5 . . ?
H18A C18 H18B 109.5 . . ?
N5 C18 H18C 109.5 . . ?
H18A C18 H18C 109.5 . . ?
H18B C18 H18C 109.5 . . ?
 
loop_
    _geom_torsion_atom_site_label_1
    _geom_torsion_atom_site_label_2
    _geom_torsion_atom_site_label_3
    _geom_torsion_atom_site_label_4
    _geom_torsion
    _geom_torsion_site_symmetry_1
    _geom_torsion_site_symmetry_2
    _geom_torsion_site_symmetry_3
    _geom_torsion_site_symmetry_4
    _geom_torsion_publ_flag
C9 C2 C3 C4 180.0(6) . . . . ?
C1 C2 C3 C4 1.0(10) . . . . ?
C9 C2 C3 C10 1.4(10) . . . . ?
C1 C2 C3 C10 -177.5(6) . . . . ?
C2 C3 C4 C5 -178.8(6) . . . . ?
C10 C3 C4 C5 -0.2(9) . . . . ?
C3 C4 C5 C6 0.0(10) . . . . ?
C4 C5 C6 C7 178.8(6) . . . . ?
C4 C5 C6 C11 0.3(9) . . . . ?
C5 C6 C7 C8 1.4(10) . . . . ?
C11 C6 C7 C8 179.9(6) . . . . ?
C5 C6 C7 C12 -177.5(6) . . . . ?
C11 C6 C7 C12 1.0(10) . . . . ?
C2 C3 C10 C11 178.7(6) . . . . ?
C4 C3 C10 C11 0.1(9) . . . . ?
C3 C10 C11 C6 0.2(10) . . . . ?
C7 C6 C11 C10 -178.9(6) . . . . ?
C5 C6 C11 C10 -0.4(9) . . . . ?
C17 N5 C13 C14 3.8(13) . . . . ?
C18 N5 C13 C14 -178.4(8) . . . . ?
C17 N5 C13 Br1 -178.9(7) . . . . ?
C18 N5 C13 Br1 -1.1(11) . . . . ?
N5 C13 C14 C15 -3.6(15) . . . . ?
Br1 C13 C14 C15 179.1(8) . . . . ?
C13 C14 C15 C16 3.4(17) . . . . ?
C14 C15 C16 C17 -4(2) . . . . ?
C15 C16 C17 N5 4(2) . . . . ?
C13 N5 C17 C16 -4.1(16) . . . . ?
C18 N5 C17 C16 178.0(11) . . . . ?
 
_iucr_refine_instructions_details
;
TITL TCNQ_2Br_1 in P-1
    shelx.res
    created by SHELXL-2017/1 at 15:45:58 on 01-Oct-2020
CELL  1.54184   7.2378   7.7475  17.8746   83.578   83.241   67.104
ZERR     2.00   0.0004   0.0004   0.0012    0.005    0.005    0.005
LATT   1
SFAC  C    H    N    O    BR
UNIT  36  22   10    0    3
MERG   2
OMIT    1 0 0
OMIT    -1 1 3
OMIT    1 1 4
OMIT    2 5 6
OMIT    -2 -2 1
OMIT    1 1 2
OMIT    2 2 0
OMIT    2 0 0
OMIT    1 0 1
OMIT    -1 -1 1
OMIT    -2 1 3
FMAP   2
PLAN   20
BOND  $H
HTAB
CONF
ACTA
L.S.  10
WGHT    0.129300    1.235500
EXTI    0.007212
FVAR       6.62348
MOLE    1
N1    3    1.379775   -0.971003    1.236451    11.00000    0.14159    0.15371 =
         0.09182   -0.02936   -0.01664   -0.07086
N2    3    1.171606   -0.249963    0.846105    11.00000    0.13127    0.08204 =
         0.11869    0.00016   -0.01708   -0.04060
N3    3    1.316378   -1.402655    1.118903    11.00000    0.11311    0.09318 =
         0.11841    0.00480   -0.02042   -0.05351
N4    3    1.072187   -0.671367    0.730319    11.00000    0.12146    0.12307 =
         0.08932   -0.00581   -0.02612   -0.05212
C1    1    1.354503   -1.015833    1.181514    11.00000    0.10025    0.08228 =
         0.08217   -0.01149   -0.00368   -0.03798
C2    1    1.317291   -1.069477    1.111855    11.00000    0.06718    0.07101 =
         0.08102   -0.00751   -0.00605   -0.02401
C3    1    1.283376   -0.950636    1.047720    11.00000    0.05856    0.07147 =
         0.08569   -0.01181   -0.00370   -0.02163
C4    1    1.286316   -0.766253    1.046034    11.00000    0.07217    0.07722 =
         0.07458   -0.01259   -0.00767   -0.02880
AFIX  43
H4    2    1.314242   -0.726878    1.089143    11.00000   -1.20000
AFIX   0
C5    1    1.249309   -0.648968    0.983057    11.00000    0.07298    0.06407 =
         0.08930   -0.00909   -0.00633   -0.02484
AFIX  43
H5    2    1.252363   -0.530291    0.983856    11.00000   -1.20000
AFIX   0
C6    1    1.205960   -0.700930    0.915771    11.00000    0.05774    0.06821 =
         0.08714   -0.01190   -0.00407   -0.01864
C7    1    1.164381   -0.577988    0.851349    11.00000    0.07602    0.06660 =
         0.08111   -0.00243   -0.00937   -0.01847
C8    1    1.167155   -0.395338    0.848613    11.00000    0.08298    0.06554 =
         0.09304   -0.00643   -0.00336   -0.02475
C9    1    1.315142   -1.253016    1.115152    11.00000    0.07261    0.07194 =
         0.08802   -0.00975   -0.00275   -0.03013
C10   1    1.238352   -1.003480    0.978908    11.00000    0.06743    0.06377 =
         0.08728   -0.01017   -0.00274   -0.02865
AFIX  43
H10   2    1.234772   -1.121832    0.977710    11.00000   -1.20000
AFIX   0
C11   1    1.201857   -0.884974    0.917089    11.00000    0.06491    0.07323 =
         0.07819   -0.00635   -0.01243   -0.02459
AFIX  43
H11   2    1.173040   -0.922789    0.873780    11.00000   -1.20000
AFIX   0
C12   1    1.113281   -0.627769    0.784846    11.00000    0.08344    0.07685 =
         0.08834   -0.00007   -0.01059   -0.02816
MOLE    2
BR1   5    0.952671   -0.224525    0.567923    11.00000    0.06088    0.06051 =
         0.07303    0.00111   -0.01289   -0.01909
N5    3    1.307231   -0.268832    0.651599    11.00000    0.10234    0.09317 =
         0.08702   -0.00845   -0.01328   -0.04356
C13   1    1.238371   -0.354850    0.608352    11.00000    0.09801    0.08685 =
         0.08606   -0.00489   -0.00706   -0.04271
C14   1    1.357269   -0.539812    0.592324    11.00000    0.10208    0.09637 =
         0.10343   -0.01444   -0.01407   -0.03190
AFIX  43
H14   2    1.307418   -0.604044    0.564388    11.00000   -1.20000
AFIX   0
C15   1    1.543562   -0.627170    0.616698    11.00000    0.09112    0.10005 =
         0.15211   -0.03189   -0.01813   -0.01254
AFIX  43
H15   2    1.624638   -0.747987    0.603569    11.00000   -1.20000
AFIX   0
C16   1    1.613191   -0.530033    0.663014    11.00000    0.08973    0.13095 =
         0.15207   -0.03198   -0.02586   -0.02500
AFIX  43
H16   2    1.737548   -0.588678    0.682970    11.00000   -1.20000
AFIX   0
C17   1    1.497184   -0.355094    0.676908    11.00000    0.12164    0.10568 =
         0.12741   -0.01420   -0.02819   -0.04819
AFIX  43
H17   2    1.544734   -0.288263    0.704471    11.00000   -1.20000
AFIX   0
C18   1    1.174970   -0.065897    0.671638    11.00000    0.16784    0.10644 =
         0.10155   -0.02353   -0.00814   -0.05628
AFIX  33
H18A  2    1.244889   -0.023061    0.703086    11.00000   -1.50000
H18B  2    1.147084    0.014938    0.626107    11.00000   -1.50000
H18C  2    1.050818   -0.063571    0.698163    11.00000   -1.50000
AFIX   0
MOLE    3
BR2   5    0.500000    0.000000    0.500000    10.50000    0.06349    0.06584 =
         0.07511   -0.00768   -0.01443   -0.01349
HKLF    4
 
 
 
 
REM  TCNQ_2Br_1 in P-1
REM R1 =  0.0659 for    3245 Fo > 4sig(Fo)  and  0.0723 for all    3677 data
REM    224 parameters refined using      0 restraints
 
END
 
WGHT      0.1313      1.1818
 
REM Instructions for potential hydrogen bonds
EQIV $1 x+1, y-1, z
HTAB C14 Br2_$1
EQIV $2 x+1, y, z
HTAB C16 N4_$2
EQIV $3 -x+3, -y-1, -z+2
HTAB C17 N1_$3
EQIV $4 x, y+1, z
HTAB C18 N4_$4
 
REM Highest difference peak  1.054,  deepest hole -0.608,  1-sigma level  0.127
Q1    1   1.0163 -0.2903  0.5500  11.00000  0.05    1.05
Q2    1   0.9709 -0.2050  0.5880  11.00000  0.05    1.00
Q3    1   0.5995 -0.1373  0.4940  11.00000  0.05    0.69
Q4    1   1.4663 -0.4529  0.6221  11.00000  0.05    0.56
Q5    1   0.3725 -0.0222  0.4716  11.00000  0.05    0.54
Q6    1   1.3355 -0.7502  0.5301  11.00000  0.05    0.36
Q7    1   1.2223 -0.0999  0.6705  11.00000  0.05    0.35
Q8    1   0.7971 -0.2824  0.5588  11.00000  0.05    0.32
Q9    1   1.2311 -0.7671  0.7568  11.00000  0.05    0.32
Q10   1   1.2877  0.1059  0.7343  11.00000  0.05    0.30
Q11   1   0.8857 -0.1145  0.4991  11.00000  0.05    0.29
Q12   1   1.1560 -0.8538  0.9921  11.00000  0.05    0.29
Q13   1   1.5125 -0.7986  0.5427  11.00000  0.05    0.29
Q14   1   0.7889 -0.1428  0.5152  11.00000  0.05    0.28
Q15   1   1.2025  0.1501  0.7064  11.00000  0.05    0.28
Q16   1   1.2347 -1.4342  1.2058  11.00000  0.05    0.27
Q17   1   1.2094 -1.1534  1.1693  11.00000  0.05    0.26
Q18   1   1.1714 -1.1207  1.1243  11.00000  0.05    0.26
Q19   1   1.4960 -0.9936  1.0233  11.00000  0.05    0.26
Q20   1   1.4214 -0.8212  0.9990  11.00000  0.05    0.26
;
 

data_tcnq_2pic_100k_3
 
_audit_creation_date                    2020-10-02T11:24:52-00:00
_audit_creation_method                  'WinGX routine CIF_UPDATE'
 
#==============================================================================
 
# CHEMICAL DATA
 
_chemical_formula_moiety	'2(C12 H4 N4), C7 H2 N'
_chemical_formula_sum                   'C31 H10 N9'
_chemical_formula_weight                508.48
 
#==============================================================================
 
# CRYSTAL DATA
 
_symmetry_cell_setting                  monoclinic
_symmetry_space_group_name_H-M          'P 21/c'
_symmetry_space_group_name_Hall         '-P 2ybc'
loop_
  _space_group_symop_id
  _space_group_symop_operation_xyz
  1 'x,y,z'
  2 '-x,1/2+y,1/2-z'
  3 '-x,-y,-z'
  4 'x,1/2-y,1/2+z'

_cell_length_a                          13.2712(6)
_cell_length_b                          12.5807(5)
_cell_length_c                          7.7388(5)
_cell_angle_alpha                       90
_cell_angle_beta                        90.466(4)
_cell_angle_gamma                       90
_cell_volume                            1292.04(11)
_cell_formula_units_Z                   2
_cell_measurement_reflns_used           2404
_cell_measurement_theta_min             4.837
_cell_measurement_theta_max             75.699
_cell_measurement_temperature           100(2)
_exptl_crystal_description        prism
_exptl_crystal_colour             black
_exptl_crystal_size_max           0.25
_exptl_crystal_size_mid           0.13
_exptl_crystal_size_min           0.10
_exptl_crystal_density_diffrn           1.266
_exptl_crystal_F_000                    546
_exptl_absorpt_coefficient_mu           0.653
_exptl_absorpt_correction_type          multi-scan
_exptl_absorpt_process_details
;
        CrysAlisPro 1.171.39.46 (Rigaku Oxford Diffraction, 2018)
        Empirical absorption correction using spherical harmonics,
 implemented in SCALE3 ABSPACK scaling algorithm.
;
_exptl_absorpt_correction_T_min         0.43136
_exptl_absorpt_correction_T_max         1
 
#==============================================================================
 
# EXPERIMENTAL DATA
 
_diffrn_ambient_temperature             100(2)
_diffrn_radiation_type                  CuK\a
_diffrn_radiation_wavelength            1.54184
_diffrn_source                          'micro-focus sealed X-ray tube'
_diffrn_radiation_monochromator         mirror
_diffrn_measurement_device_type         'Xcalibur, Ruby, Nova'
_diffrn_measurement_method              '\w scans'
_diffrn_detector_area_resol_mean        10.4323
_diffrn_reflns_number                   5148
_diffrn_reflns_av_R_equivalents         0.0797
_diffrn_reflns_av_unetI/netI            0.066
_diffrn_reflns_theta_min                3.33
_diffrn_reflns_theta_max                76.555
_diffrn_reflns_theta_full               67.684
_diffrn_measured_fraction_theta_max
                                        0.947
_diffrn_measured_fraction_theta_full
                                        0.973
_diffrn_reflns_Laue_measured_fraction_full
                                        0.973
_diffrn_reflns_Laue_measured_fraction_max
                                        0.947
_diffrn_reflns_point_group_measured_fraction_full
                                        0.973
_diffrn_reflns_point_group_measured_fraction_max
                                        0.947
_diffrn_reflns_limit_h_min              -15
_diffrn_reflns_limit_h_max              16
_diffrn_reflns_limit_k_min              -15
_diffrn_reflns_limit_k_max              14
_diffrn_reflns_limit_l_min              -9
_diffrn_reflns_limit_l_max              9
 
#==============================================================================
 
# STRUCTURE SOLUTION
 
_atom_sites_solution_hydrogens          geom
 
#==============================================================================
 
# REFINEMENT DATA
 
_reflns_number_total                    2569
_reflns_number_gt                       1751
_reflns_threshold_expression            'I > 2\s(I)'
_refine_ls_structure_factor_coef        Fsqd
_refine_ls_matrix_type                  full
_refine_ls_R_factor_all                 0.1794
_refine_ls_R_factor_gt                  0.136
_refine_ls_wR_factor_ref                0.3914
_refine_ls_goodness_of_fit_ref          1.064
_refine_ls_restrained_S_all             1.119
_refine_ls_number_reflns                2569
_refine_ls_number_parameters            190
_refine_ls_number_restraints            58
_refine_ls_hydrogen_treatment           constr
_refine_ls_weighting_scheme             calc
_refine_ls_weighting_details
              'w=1/[\s^2^(Fo^2^)+(0.1610P)^2^+5.3177P] where P=(Fo^2^+2Fc^2^)/3'
_refine_ls_shift/su_max                 0.001
_refine_ls_shift/su_mean                0
_refine_diff_density_max                1.088
_refine_diff_density_min                -0.699
_refine_diff_density_rms                0.132
_refine_ls_extinction_method            none
loop_
    _atom_type_symbol
    _atom_type_description
    _atom_type_scat_dispersion_real
    _atom_type_scat_dispersion_imag
    _atom_type_scat_source
C C 0.0181 0.0091 'International Tables Vol C Tables 4.2.6.8 and 6.1.1.4'
H H 0 0 'International Tables Vol C Tables 4.2.6.8 and 6.1.1.4'
N N 0.0311 0.018 'International Tables Vol C Tables 4.2.6.8 and 6.1.1.4'
O O 0.0492 0.0322 'International Tables Vol C Tables 4.2.6.8 and 6.1.1.4'
 
_computing_data_collection
                                     'CrysAlisPro 1.171.39.46 (Rigaku OD, 2018)'
_computing_cell_refinement
                                     'CrysAlisPro 1.171.39.46 (Rigaku OD, 2018)'
_computing_data_reduction
                                     'CrysAlisPro 1.171.39.46 (Rigaku OD, 2018)'
_computing_structure_refinement         'SHELXL-2017/1 (Sheldrick, 2017)'
 
#==============================================================================
 
# ATOMIC COORDINATES AND DISPLACEMENT PARAMETERS
 
loop_
    _atom_site_label
    _atom_site_fract_x
    _atom_site_fract_y
    _atom_site_fract_z
    _atom_site_U_iso_or_equiv
    _atom_site_adp_type
    _atom_site_calc_flag
    _atom_site_occupancy
    _atom_site_disorder_assembly
    _atom_site_disorder_group
    _atom_site_type_symbol
N1 0.7958(3) 0.3820(4) 0.4640(7) 0.0488(12) Uani d 1 . . N
N2 0.2551(3) 0.3839(4) -0.1017(7) 0.0473(12) Uani d 1 . . N
N3 0.6298(3) 0.3691(3) 0.9462(7) 0.0466(11) Uani d 1 . . N
N4 0.0885(3) 0.3407(4) 0.3824(6) 0.0499(12) Uani d 1 . . N
C1 0.7185(4) 0.3802(4) 0.5283(7) 0.0392(12) Uani d 1 . . C
C2 0.6220(4) 0.3776(3) 0.6099(7) 0.0343(11) Uani d 1 . . C
C3 0.5326(3) 0.3776(3) 0.5196(6) 0.0312(10) Uani d 1 . . C
C4 0.5319(4) 0.3827(3) 0.3314(7) 0.0348(11) Uani d 1 . . C
H4 0.592604 0.386207 0.272514 0.042 Uiso calc 1 . . H
C5 0.4447(3) 0.3823(3) 0.2418(7) 0.0366(11) Uani d 1 . . C
H5 0.44682 0.386946 0.121993 0.044 Uiso calc 1 . . H
C6 0.3487(3) 0.3749(3) 0.3242(6) 0.0344(11) Uani d 1 . . C
C7 0.2590(4) 0.3701(3) 0.2332(6) 0.0344(11) Uani d 1 . . C
C8 0.2570(3) 0.3778(3) 0.0485(7) 0.0375(11) Uani d 1 . . C
C9 0.6252(3) 0.3735(3) 0.7948(7) 0.0357(11) Uani d 1 . . C
C10 0.4366(4) 0.3716(3) 0.6011(7) 0.0368(11) Uani d 1 . . C
H10 0.434616 0.367936 0.721064 0.044 Uiso calc 1 . . H
C11 0.3493(3) 0.3711(3) 0.5128(6) 0.0327(10) Uani d 1 . . C
H11 0.288657 0.368283 0.572077 0.039 Uiso calc 1 . . H
C12 0.1643(4) 0.3552(4) 0.3149(7) 0.0413(12) Uani d 1 . . C
N5 0.0278(5) 0.5157(8) 0.9296(9) 0.098(3) Uani d 0.5 . . N
C13 0.0278(5) 0.5157(8) 0.9296(9) 0.098(3) Uani d 0.5 . . C
C14 0.0320(6) 0.4602(10) 0.7738(11) 0.108(3) Uani d 1 . . C
C15 -0.0247(10) 0.3832(12) 0.7700(19) 0.091(3) Uani d 0.5 . . C
H15 -0.030181 0.342766 0.669813 0.109 Uiso calc 0.5 . . H
C16 -0.0818(8) 0.3555(8) 0.9167(17) 0.062(3) Uani d 0.5 . . C
H16 -0.122484 0.295674 0.904845 0.074 Uiso calc 0.5 . . H
C17 -0.0847(7) 0.4009(12) 1.0607(13) 0.125(5) Uani d 1 . . C
 
loop_
    _atom_site_aniso_label
    _atom_site_aniso_U_11
    _atom_site_aniso_U_22
    _atom_site_aniso_U_33
    _atom_site_aniso_U_12
    _atom_site_aniso_U_13
    _atom_site_aniso_U_23
N1 0.032(2) 0.048(3) 0.066(3) 0.0032(18) 0.000(2) 0.003(2)
N2 0.042(2) 0.042(2) 0.058(3) 0.0015(18) -0.013(2) -0.003(2)
N3 0.044(2) 0.036(2) 0.060(3) -0.0005(18) -0.007(2) 0.006(2)
N4 0.036(2) 0.050(3) 0.064(3) -0.0039(19) -0.001(2) 0.002(2)
C1 0.036(2) 0.024(2) 0.058(3) 0.0033(17) -0.009(2) 0.001(2)
C2 0.037(2) 0.0179(19) 0.048(3) 0.0005(16) 0.0014(19) 0.0004(17)
C3 0.039(2) 0.0156(19) 0.039(2) 0.0002(15) 0.0004(19) -0.0011(16)
C4 0.035(2) 0.0169(19) 0.053(3) 0.0013(16) 0.0047(19) 0.0002(18)
C5 0.033(2) 0.024(2) 0.052(3) -0.0003(17) 0.000(2) -0.0028(19)
C6 0.036(2) 0.018(2) 0.048(3) -0.0003(16) 0.0011(19) 0.0008(17)
C7 0.038(2) 0.023(2) 0.042(3) 0.0008(17) 0.0006(19) -0.0008(17)
C8 0.031(2) 0.026(2) 0.056(3) 0.0022(16) -0.011(2) -0.002(2)
C9 0.032(2) 0.018(2) 0.057(3) -0.0020(15) -0.007(2) 0.0059(18)
C10 0.035(2) 0.0167(19) 0.059(3) -0.0004(16) 0.001(2) 0.0038(18)
C11 0.036(2) 0.0186(19) 0.044(3) -0.0019(16) 0.0046(18) 0.0006(17)
C12 0.036(2) 0.031(2) 0.057(3) -0.0002(19) -0.009(2) -0.001(2)
N5 0.040(3) 0.159(8) 0.094(5) 0.038(4) 0.020(3) 0.056(5)
C13 0.040(3) 0.159(8) 0.094(5) 0.038(4) 0.020(3) 0.056(5)
C14 0.064(4) 0.171(9) 0.090(5) 0.052(5) 0.025(4) 0.062(5)
C15 0.070(8) 0.112(9) 0.090(8) 0.069(6) 0.023(6) 0.045(6)
C16 0.041(5) 0.028(5) 0.116(8) -0.005(4) -0.014(5) 0.002(5)
C17 0.069(6) 0.213(13) 0.093(6) 0.069(7) 0.015(5) 0.029(7)
 
 
#==============================================================================
 
# MOLECULAR GEOMETRY
 
_geom_special_details
;
 All esds (except the esd in the dihedral angle between two l.s. planes)
 are estimated using the full covariance matrix.  The cell esds are taken
 into account individually in the estimation of esds in distances, angles
 and torsion angles; correlations between esds in cell parameters are only
 used when they are defined by crystal symmetry.  An approximate (isotropic)
 treatment of cell esds is used for estimating esds involving l.s. planes.
;
loop_
    _geom_bond_atom_site_label_1
    _geom_bond_atom_site_label_2
    _geom_bond_site_symmetry_2
    _geom_bond_distance
    _geom_bond_publ_flag
N1 C1 . 1.143(7) ?
N2 C8 . 1.165(7) ?
N3 C9 . 1.174(7) ?
N4 C12 . 1.151(7) ?
C1 C2 . 1.433(7) ?
C2 C3 . 1.372(7) ?
C2 C9 . 1.432(7) ?
C3 C10 . 1.428(7) ?
C3 C4 . 1.458(7) ?
C4 C5 . 1.344(7) ?
C4 H4 . 0.93 ?
C5 C6 . 1.433(7) ?
C5 H5 . 0.93 ?
C6 C7 . 1.380(7) ?
C6 C11 . 1.460(7) ?
C7 C12 . 1.424(7) ?
C7 C8 . 1.432(7) ?
C10 C11 . 1.341(7) ?
C10 H10 . 0.93 ?
C11 H11 . 0.93 ?
C13 C17 3_567 1.295(17) ?
C13 C13 3_567 1.378(11) ?
C13 C14 . 1.395(12) ?
C14 C15 . 1.226(15) ?
C15 C16 . 1.414(14) ?
C15 H15 . 0.93 ?
C16 C17 . 1.253(13) ?
C16 H16 . 0.93 ?
 
loop_
    _geom_angle_atom_site_label_1
    _geom_angle_atom_site_label_2
    _geom_angle_atom_site_label_3
    _geom_angle
    _geom_angle_site_symmetry_1
    _geom_angle_site_symmetry_3
    _geom_angle_publ_flag
N1 C1 C2 179.6(6) . . ?
C3 C2 C9 121.8(4) . . ?
C3 C2 C1 123.2(5) . . ?
C9 C2 C1 115.0(4) . . ?
C2 C3 C10 123.1(5) . . ?
C2 C3 C4 120.5(4) . . ?
C10 C3 C4 116.4(4) . . ?
C5 C4 C3 120.9(4) . . ?
C5 C4 H4 119.5 . . ?
C3 C4 H4 119.5 . . ?
C4 C5 C6 122.4(5) . . ?
C4 C5 H5 118.8 . . ?
C6 C5 H5 118.8 . . ?
C7 C6 C5 122.9(5) . . ?
C7 C6 C11 120.4(4) . . ?
C5 C6 C11 116.7(4) . . ?
C6 C7 C12 122.7(5) . . ?
C6 C7 C8 121.0(4) . . ?
C12 C7 C8 116.3(4) . . ?
N2 C8 C7 179.8(6) . . ?
N3 C9 C2 178.5(5) . . ?
C11 C10 C3 123.1(5) . . ?
C11 C10 H10 118.5 . . ?
C3 C10 H10 118.5 . . ?
C10 C11 C6 120.4(4) . . ?
C10 C11 H11 119.8 . . ?
C6 C11 H11 119.8 . . ?
N4 C12 C7 178.3(5) . . ?
C17 C13 C13 120.1(12) 3_567 3_567 ?
C17 C13 C14 115.3(7) 3_567 . ?
C13 C13 C14 124.4(12) 3_567 . ?
C15 C14 C13 112.8(10) . . ?
C14 C15 C16 120.6(13) . . ?
C14 C15 H15 119.7 . . ?
C16 C15 H15 119.7 . . ?
C17 C16 C15 128.5(12) . . ?
C17 C16 H16 115.8 . . ?
C15 C16 H16 115.8 . . ?
C16 C17 C13 113.5(10) . 3_567 ?
 
loop_
    _geom_torsion_atom_site_label_1
    _geom_torsion_atom_site_label_2
    _geom_torsion_atom_site_label_3
    _geom_torsion_atom_site_label_4
    _geom_torsion
    _geom_torsion_site_symmetry_1
    _geom_torsion_site_symmetry_2
    _geom_torsion_site_symmetry_3
    _geom_torsion_site_symmetry_4
    _geom_torsion_publ_flag
C9 C2 C3 C10 -1.1(6) . . . . ?
C1 C2 C3 C10 178.0(4) . . . . ?
C9 C2 C3 C4 179.5(4) . . . . ?
C1 C2 C3 C4 -1.3(6) . . . . ?
C2 C3 C4 C5 179.7(4) . . . . ?
C10 C3 C4 C5 0.4(6) . . . . ?
C3 C4 C5 C6 -1.2(6) . . . . ?
C4 C5 C6 C7 -177.3(4) . . . . ?
C4 C5 C6 C11 1.9(6) . . . . ?
C5 C6 C7 C12 175.4(4) . . . . ?
C11 C6 C7 C12 -3.7(6) . . . . ?
C5 C6 C7 C8 -3.3(6) . . . . ?
C11 C6 C7 C8 177.6(4) . . . . ?
C2 C3 C10 C11 -179.7(4) . . . . ?
C4 C3 C10 C11 -0.3(6) . . . . ?
C3 C10 C11 C6 1.1(6) . . . . ?
C7 C6 C11 C10 177.4(4) . . . . ?
C5 C6 C11 C10 -1.8(6) . . . . ?
C17 C13 C14 C15 -178.6(10) 3_567 . . . ?
C13 C13 C14 C15 4.6(14) 3_567 . . . ?
C13 C14 C15 C16 -3.2(15) . . . . ?
C14 C15 C16 C17 1(2) . . . . ?
C15 C16 C17 C13 0.8(18) . . . 3_567 ?
 
_iucr_refine_instructions_details
;
TITL shelxt_a.res in P2(1)/c
    shelx.res
    created by SHELXL-2017/1 at 11:24:08 on 02-Oct-2020
CELL 1.54184  13.271235  12.580730   7.738814  90.0000  90.4661  90.0000
ZERR    6.00   0.000554   0.000548   0.000454   0.0000   0.0038   0.00004
LATT   1
SYMM  - X, 1/2 + Y, 1/2 - Z
SFAC  C    H    N    O
UNIT  66 60 6 6
MERG   2
EQIV $1 -x, 1-y, 2-z
DFIX  1.390 0.020 C17 C16
DFIX  1.390 0.020 C16 C15
DFIX  1.390 0.020 C14 C15
DFIX  1.390 0.020 C14 C13
DANG  2.400 0.040 C13 C15
DANG  2.400 0.040 C13_$1 C16
DANG  2.400 0.040 C14 C16
DANG  2.400 0.040 C15 C17
DANG  2.400 0.040 C13 C17
DFIX     1.390 0.020 C13 C13_$1
DANG  2.600 0.040 C13 C16
DANG  2.600 0.040 C14 C17
DANG  2.600 0.040 C13 C16
EXYZ C13 N5
EADP C13 N5
DELU  0.010 0.010 C16 C13 C14 C15 C17 N5
SIMU  0.040 0.080 1.700 C16 C13 C14 C15 C17 N5
FMAP   2
PLAN   20
BOND   $H
LIST   4
HTAB
CONF
ACTA
L.S.  10
WGHT    0.161000    5.317700
FVAR       6.39357
MOLE    1
N1    3    0.795753    0.381955    0.464023    11.00000    0.03234    0.04807 =
         0.06598    0.00302   -0.00004    0.00322
N2    3    0.255083    0.383945   -0.101696    11.00000    0.04162    0.04158 =
         0.05850   -0.00286   -0.01261    0.00148
N3    3    0.629812    0.369090    0.946225    11.00000    0.04358    0.03574 =
         0.06023    0.00591   -0.00740   -0.00051
N4    3    0.088517    0.340724    0.382398    11.00000    0.03566    0.05009 =
         0.06399    0.00206   -0.00071   -0.00390
C1    1    0.718542    0.380223    0.528297    11.00000    0.03584    0.02400 =
         0.05760    0.00056   -0.00874    0.00332
C2    1    0.621999    0.377593    0.609926    11.00000    0.03702    0.01787 =
         0.04813    0.00042    0.00138    0.00054
C3    1    0.532618    0.377579    0.519624    11.00000    0.03908    0.01561 =
         0.03889   -0.00110    0.00042    0.00019
C4    1    0.531891    0.382650    0.331408    11.00000    0.03462    0.01695 =
         0.05285    0.00022    0.00472    0.00130
AFIX  43
H4    2    0.592604    0.386207    0.272514    11.00000   -1.20000
AFIX   0
C5    1    0.444730    0.382256    0.241842    11.00000    0.03317    0.02421 =
         0.05241   -0.00279    0.00002   -0.00029
AFIX  43
H5    2    0.446820    0.386946    0.121993    11.00000   -1.20000
AFIX   0
C6    1    0.348700    0.374877    0.324208    11.00000    0.03647    0.01835 =
         0.04842    0.00085    0.00106   -0.00034
C7    1    0.258988    0.370056    0.233188    11.00000    0.03793    0.02319 =
         0.04210   -0.00084    0.00057    0.00084
C8    1    0.256974    0.377837    0.048541    11.00000    0.03082    0.02562 =
         0.05600   -0.00158   -0.01142    0.00222
C9    1    0.625171    0.373464    0.794843    11.00000    0.03225    0.01777 =
         0.05685    0.00594   -0.00719   -0.00200
C10   1    0.436639    0.371620    0.601118    11.00000    0.03503    0.01669 =
         0.05881    0.00376    0.00098   -0.00035
AFIX  43
H10   2    0.434616    0.367936    0.721064    11.00000   -1.20000
AFIX   0
C11   1    0.349280    0.371086    0.512808    11.00000    0.03562    0.01864 =
         0.04383    0.00055    0.00459   -0.00189
AFIX  43
H11   2    0.288657    0.368283    0.572077    11.00000   -1.20000
AFIX   0
C12   1    0.164277    0.355181    0.314899    11.00000    0.03573    0.03119 =
         0.05672   -0.00067   -0.00860   -0.00019
MOLE    2
N5    3    0.027796    0.515666    0.929623    10.50000    0.04036    0.15911 =
         0.09410    0.05597    0.01998    0.03812
C13   1    0.027796    0.515666    0.929623    10.50000    0.04036    0.15911 =
         0.09410    0.05597    0.01998    0.03812
C14   1    0.032002    0.460163    0.773807    11.00000    0.06362    0.17114 =
         0.09037    0.06162    0.02461    0.05250
C15   1   -0.024694    0.383215    0.770036    10.50000    0.07034    0.11235 =
         0.08978    0.04545    0.02300    0.06886
AFIX  43
H15   2   -0.030181    0.342766    0.669813    10.50000   -1.20000
AFIX   0
C16   1   -0.081798    0.355457    0.916744    10.50000    0.04130    0.02775 =
         0.11586    0.00187   -0.01399   -0.00522
AFIX  43
H16   2   -0.122484    0.295674    0.904845    10.50000   -1.20000
AFIX   0
C17   1   -0.084735    0.400910    1.060733    11.00000    0.06909    0.21310 =
         0.09252    0.02945    0.01534    0.06935
HKLF    4
 
 
 
 
REM  shelxt_a.res in P2(1)/c
REM R1 =  0.1360 for    1751 Fo > 4sig(Fo)  and  0.1794 for all    2569 data
REM    190 parameters refined using     58 restraints
 
END
 
WGHT      0.2000      0.0000
 
REM No hydrogen bonds found for HTAB generation
 
REM Highest difference peak  1.088,  deepest hole -0.699,  1-sigma level  0.132
Q1    1  -0.0965  0.3613  1.0029  11.00000  0.05    0.84
Q2    1  -0.1416  0.3778  1.1272  11.00000  0.05    0.49
Q3    1   0.6004  0.3794  0.1322  11.00000  0.05    0.42
Q4    1   0.2183  0.3742 -0.1721  11.00000  0.05    0.42
Q5    1   0.4050  0.3722  0.1604  11.00000  0.05    0.42
Q6    1   0.0586  0.3912  0.5767  11.00000  0.05    0.42
Q7    1  -0.0651  0.4241  1.1067  11.00000  0.05    0.40
Q8    1   0.4879  0.3365  0.5624  11.00000  0.05    0.39
Q9    1   0.6600  0.3101  0.1453  11.00000  0.05    0.39
Q10   1   0.3851  0.3138  0.8510  11.00000  0.05    0.39
Q11   1   0.0864  0.4853  0.6807  11.00000  0.05    0.39
Q12   1   0.6700  0.3611  1.0056  11.00000  0.05    0.38
Q13   1   0.0216  0.3371  0.7338  11.00000  0.05    0.38
Q14   1   0.2070  0.3707  0.2780  11.00000  0.05    0.37
Q15   1   0.6695  0.3470  0.5855  11.00000  0.05    0.36
Q16   1   0.2106  0.3751 -0.0384  11.00000  0.05    0.36
Q17   1   0.4012  0.3977  0.2833  11.00000  0.05    0.36
Q18   1   0.8397  0.3453  0.2781  11.00000  0.05    0.35
Q19   1   0.5444  0.2304  0.6010  11.00000  0.05    0.34
Q20   1   0.3899  0.2445  0.6129  11.00000  0.05    0.34
;
 
data_tcnq_2pic_2
 
_audit_creation_date                    2020-10-01T16:09:44-00:00
_audit_creation_method                  'WinGX routine CIF_UPDATE'
 
#==============================================================================
 
# CHEMICAL DATA
_chemical_formula_moiety	'2(C12 H4 N4), C7 H2 N'
_chemical_formula_sum                   'C31 H10 N9'
_chemical_formula_weight                508.48
 
#==============================================================================
 
# CRYSTAL DATA
 
_symmetry_cell_setting                  monoclinic
_symmetry_space_group_name_H-M          'P 21/c'
_symmetry_space_group_name_Hall         '-P 2ybc'
loop_
  _space_group_symop_id
  _space_group_symop_operation_xyz
  1 'x,y,z'
  2 '-x,1/2+y,1/2-z'
  3 '-x,-y,-z'
  4 'x,1/2-y,1/2+z'

_cell_length_a                          13.3766(2)
_cell_length_b                          12.8023(2)
_cell_length_c                          7.78610(10)
_cell_angle_alpha                       90
_cell_angle_beta                        90.3960(10)
_cell_angle_gamma                       90
_cell_volume                            1333.35(3)
_cell_formula_units_Z                   2
_cell_measurement_reflns_used           4296
_cell_measurement_theta_min             4.746
_cell_measurement_theta_max             75.91
_cell_measurement_temperature           293(2)
_exptl_crystal_description        prism
_exptl_crystal_colour             black
_exptl_crystal_size_max           0.25
_exptl_crystal_size_mid           0.13
_exptl_crystal_size_min           0.10
_exptl_crystal_density_diffrn           1.266
_exptl_crystal_F_000                    554
_exptl_absorpt_coefficient_mu           0.653
_exptl_absorpt_correction_type          multi-scan
_exptl_absorpt_process_details
;
        CrysAlisPro 1.171.39.46 (Rigaku Oxford Diffraction, 2018)
        Empirical absorption correction using spherical harmonics,
 implemented in SCALE3 ABSPACK scaling algorithm.
;
_exptl_absorpt_correction_T_min         0.74017
_exptl_absorpt_correction_T_max         1
 
#==============================================================================
 
# EXPERIMENTAL DATA
 
_diffrn_ambient_temperature             293(2)
_diffrn_radiation_type                  CuK\a
_diffrn_radiation_wavelength            1.54184
_diffrn_source                          'micro-focus sealed X-ray tube'
_diffrn_radiation_monochromator         mirror
_diffrn_measurement_device_type         'Xcalibur, Ruby, Nova'
_diffrn_measurement_method              '\w scans'
_diffrn_detector_area_resol_mean        10.4323
_diffrn_reflns_number                   7175
_diffrn_reflns_av_R_equivalents         0.0155
_diffrn_reflns_av_unetI/netI            0.0241
_diffrn_reflns_theta_min                3.304
_diffrn_reflns_theta_max                76.014
_diffrn_reflns_theta_full               67.684
_diffrn_measured_fraction_theta_max
                                        0.951
_diffrn_measured_fraction_theta_full
                                        0.98
_diffrn_reflns_Laue_measured_fraction_full
                                        0.98
_diffrn_reflns_Laue_measured_fraction_max
                                        0.951
_diffrn_reflns_point_group_measured_fraction_full
                                        0.98
_diffrn_reflns_point_group_measured_fraction_max
                                        0.951
_diffrn_reflns_limit_h_min              -16
_diffrn_reflns_limit_h_max              13
_diffrn_reflns_limit_k_min              -15
_diffrn_reflns_limit_k_max              13
_diffrn_reflns_limit_l_min              -9
_diffrn_reflns_limit_l_max              9
 
#==============================================================================
 
# STRUCTURE SOLUTION
 
_atom_sites_solution_hydrogens          geom
 
#==============================================================================
 
# REFINEMENT DATA
 
_reflns_number_total                    2655
_reflns_number_gt                       2368
_reflns_threshold_expression            'I > 2\s(I)'
_refine_ls_structure_factor_coef        Fsqd
_refine_ls_matrix_type                  full
_refine_ls_R_factor_all                 0.086
_refine_ls_R_factor_gt                  0.0801
_refine_ls_wR_factor_ref                0.2436
_refine_ls_goodness_of_fit_ref          1.063
_refine_ls_restrained_S_all             1.255
_refine_ls_number_reflns                2655
_refine_ls_number_parameters            190
_refine_ls_number_restraints            59
_refine_ls_hydrogen_treatment           constr
_refine_ls_weighting_scheme             calc
_refine_ls_weighting_details
              'w=1/[\s^2^(Fo^2^)+(0.1270P)^2^+0.7163P] where P=(Fo^2^+2Fc^2^)/3'
_refine_ls_shift/su_max                 0
_refine_ls_shift/su_mean                0
_refine_diff_density_max                0.495
_refine_diff_density_min                -0.466
_refine_diff_density_rms                0.057
_refine_ls_extinction_method            none
loop_
    _atom_type_symbol
    _atom_type_description
    _atom_type_scat_dispersion_real
    _atom_type_scat_dispersion_imag
    _atom_type_scat_source
C C 0.0181 0.0091 'International Tables Vol C Tables 4.2.6.8 and 6.1.1.4'
H H 0 0 'International Tables Vol C Tables 4.2.6.8 and 6.1.1.4'
N N 0.0311 0.018 'International Tables Vol C Tables 4.2.6.8 and 6.1.1.4'
 
_computing_data_collection
                                     'CrysAlisPro 1.171.39.46 (Rigaku OD, 2018)'
_computing_cell_refinement
                                     'CrysAlisPro 1.171.39.46 (Rigaku OD, 2018)'
_computing_data_reduction
                                     'CrysAlisPro 1.171.39.46 (Rigaku OD, 2018)'
_computing_structure_refinement         'SHELXL-2017/1 (Sheldrick, 2017)'
 
#==============================================================================
 
# ATOMIC COORDINATES AND DISPLACEMENT PARAMETERS
 
loop_
    _atom_site_label
    _atom_site_fract_x
    _atom_site_fract_y
    _atom_site_fract_z
    _atom_site_U_iso_or_equiv
    _atom_site_adp_type
    _atom_site_calc_flag
    _atom_site_occupancy
    _atom_site_disorder_assembly
    _atom_site_disorder_group
    _atom_site_type_symbol
N1 0.79412(17) 0.3804(2) 0.4643(4) 0.0786(8) Uani d 1 . . N
N2 0.25924(19) 0.3835(2) -0.0970(3) 0.0752(7) Uani d 1 . . N
N3 0.62860(19) 0.36881(19) 0.9386(3) 0.0696(7) Uani d 1 . . N
N4 0.09276(18) 0.3418(3) 0.3785(4) 0.0843(8) Uani d 1 . . N
C1 0.71694(17) 0.37920(18) 0.5278(3) 0.0530(6) Uani d 1 . . C
C2 0.62222(16) 0.37756(15) 0.6091(3) 0.0445(5) Uani d 1 . . C
C3 0.53293(15) 0.37771(14) 0.5162(3) 0.0411(5) Uani d 1 . . C
C4 0.53252(16) 0.38336(16) 0.3324(3) 0.0441(5) Uani d 1 . . C
H4 0.592932 0.387704 0.274452 0.053 Uiso calc 1 . . H
C5 0.44604(16) 0.38249(16) 0.2417(3) 0.0446(5) Uani d 1 . . C
H5 0.448037 0.386771 0.12255 0.054 Uiso calc 1 . . H
C6 0.35108(16) 0.37507(15) 0.3258(3) 0.0433(5) Uani d 1 . . C
C7 0.26228(17) 0.37032(16) 0.2318(3) 0.0484(6) Uani d 1 . . C
C8 0.26028(18) 0.37778(19) 0.0499(3) 0.0546(6) Uani d 1 . . C
C9 0.62503(17) 0.37243(16) 0.7917(3) 0.0485(5) Uani d 1 . . C
C10 0.43804(16) 0.37212(15) 0.5998(3) 0.0434(5) Uani d 1 . . C
H10 0.435939 0.369351 0.71905 0.052 Uiso calc 1 . . H
C11 0.35137(16) 0.37077(15) 0.5091(3) 0.0439(5) Uani d 1 . . C
H11 0.290957 0.366966 0.567191 0.053 Uiso calc 1 . . H
C12 0.16802(18) 0.3552(2) 0.3133(3) 0.0582(6) Uani d 1 . . C
N5 0.0283(3) 0.5130(4) 0.9314(6) 0.1145(14) Uani d 0.5 . . N
C13 0.0283(3) 0.5130(4) 0.9314(6) 0.1145(14) Uani d 0.5 . . C
C14 0.0353(4) 0.4620(6) 0.7794(8) 0.144(2) Uani d 1 . . C
C15 -0.0182(6) 0.3943(6) 0.7836(9) 0.0871(18) Uani d 0.5 . . C
H15 -0.023482 0.354855 0.683739 0.105 Uiso calc 0.5 . . H
C16 -0.0806(5) 0.3607(5) 0.9277(11) 0.0852(18) Uani d 0.5 . . C
H16 -0.119588 0.301335 0.912059 0.102 Uiso calc 0.5 . . H
C17 -0.0850(5) 0.4025(7) 1.0591(8) 0.159(3) Uani d 1 . . C
 
loop_
    _atom_site_aniso_label
    _atom_site_aniso_U_11
    _atom_site_aniso_U_22
    _atom_site_aniso_U_33
    _atom_site_aniso_U_12
    _atom_site_aniso_U_13
    _atom_site_aniso_U_23
N1 0.0476(13) 0.102(2) 0.0867(18) 0.0044(11) 0.0116(11) 0.0033(13)
N2 0.0720(15) 0.0977(19) 0.0558(13) 0.0051(12) -0.0113(11) -0.0046(11)
N3 0.0765(16) 0.0808(16) 0.0513(12) -0.0050(11) -0.0069(10) 0.0093(10)
N4 0.0483(13) 0.108(2) 0.0964(19) -0.0037(12) 0.0049(12) -0.0006(15)
C1 0.0447(12) 0.0576(14) 0.0568(13) 0.0027(9) -0.0033(10) -0.0002(10)
C2 0.0435(11) 0.0427(11) 0.0473(11) 0.0006(8) 0.0002(8) 0.0012(8)
C3 0.0423(11) 0.0367(10) 0.0442(11) 0.0000(7) 0.0006(8) -0.0011(7)
C4 0.0429(11) 0.0466(11) 0.0427(11) 0.0005(8) 0.0045(8) -0.0032(8)
C5 0.0460(11) 0.0476(11) 0.0403(10) 0.0002(8) 0.0013(8) -0.0032(8)
C6 0.0430(11) 0.0399(11) 0.0470(11) -0.0004(7) -0.0005(8) -0.0010(8)
C7 0.0446(12) 0.0488(12) 0.0518(12) 0.0006(8) -0.0040(9) -0.0024(9)
C8 0.0491(13) 0.0595(14) 0.0551(14) 0.0028(9) -0.0108(10) -0.0056(10)
C9 0.0469(12) 0.0479(12) 0.0507(13) -0.0012(8) -0.0040(9) 0.0049(9)
C10 0.0449(11) 0.0436(11) 0.0416(10) -0.0027(8) 0.0028(8) 0.0027(8)
C11 0.0418(11) 0.0442(11) 0.0458(11) -0.0032(8) 0.0038(8) 0.0012(8)
C12 0.0440(13) 0.0650(14) 0.0655(15) 0.0018(10) -0.0062(10) -0.0030(11)
N5 0.0594(18) 0.161(3) 0.123(3) 0.0318(19) 0.0183(17) 0.075(3)
C13 0.0594(18) 0.161(3) 0.123(3) 0.0318(19) 0.0183(17) 0.075(3)
C14 0.084(3) 0.209(6) 0.139(4) 0.038(3) 0.017(3) 0.084(4)
C15 0.085(5) 0.110(5) 0.066(3) 0.036(4) -0.003(3) -0.002(3)
C16 0.069(4) 0.064(3) 0.123(5) -0.010(3) -0.014(3) -0.014(3)
C17 0.118(4) 0.242(8) 0.117(4) 0.068(5) 0.030(3) 0.053(4)
 
 
#==============================================================================
 
# MOLECULAR GEOMETRY
 
_geom_special_details
;
 All esds (except the esd in the dihedral angle between two l.s. planes)
 are estimated using the full covariance matrix.  The cell esds are taken
 into account individually in the estimation of esds in distances, angles
 and torsion angles; correlations between esds in cell parameters are only
 used when they are defined by crystal symmetry.  An approximate (isotropic)
 treatment of cell esds is used for estimating esds involving l.s. planes.
;
loop_
    _geom_bond_atom_site_label_1
    _geom_bond_atom_site_label_2
    _geom_bond_site_symmetry_2
    _geom_bond_distance
    _geom_bond_publ_flag
N1 C1 . 1.148(3) ?
N2 C8 . 1.146(3) ?
N3 C9 . 1.145(3) ?
N4 C12 . 1.144(3) ?
C1 C2 . 1.420(3) ?
C2 C3 . 1.392(3) ?
C2 C9 . 1.423(3) ?
C3 C10 . 1.432(3) ?
C3 C4 . 1.433(3) ?
C4 C5 . 1.351(3) ?
C4 H4 . 0.93 ?
C5 C6 . 1.436(3) ?
C5 H5 . 0.93 ?
C6 C7 . 1.392(3) ?
C6 C11 . 1.428(3) ?
C7 C8 . 1.420(3) ?
C7 C12 . 1.428(3) ?
C10 C11 . 1.353(3) ?
C10 H10 . 0.93 ?
C11 H11 . 0.93 ?
C13 C17 3_567 1.323(9) ?
C13 C14 . 1.355(8) ?
C13 C13 3_567 1.356(7) ?
C13 C15 . 2.002(10) ?
C14 C15 . 1.124(8) ?
C15 C16 . 1.467(10) ?
C15 H15 . 0.93 ?
C16 C17 . 1.157(8) ?
C16 H16 . 0.93 ?
 
loop_
    _geom_angle_atom_site_label_1
    _geom_angle_atom_site_label_2
    _geom_angle_atom_site_label_3
    _geom_angle
    _geom_angle_site_symmetry_1
    _geom_angle_site_symmetry_3
    _geom_angle_publ_flag
N1 C1 C2 179.0(3) . . ?
C3 C2 C1 122.2(2) . . ?
C3 C2 C9 122.4(2) . . ?
C1 C2 C9 115.36(19) . . ?
C2 C3 C10 121.58(19) . . ?
C2 C3 C4 121.09(19) . . ?
C10 C3 C4 117.32(19) . . ?
C5 C4 C3 121.26(19) . . ?
C5 C4 H4 119.4 . . ?
C3 C4 H4 119.4 . . ?
C4 C5 C6 121.25(19) . . ?
C4 C5 H5 119.4 . . ?
C6 C5 H5 119.4 . . ?
C7 C6 C11 121.3(2) . . ?
C7 C6 C5 121.1(2) . . ?
C11 C6 C5 117.51(19) . . ?
C6 C7 C8 122.1(2) . . ?
C6 C7 C12 121.7(2) . . ?
C8 C7 C12 116.2(2) . . ?
N2 C8 C7 179.6(3) . . ?
N3 C9 C2 179.1(3) . . ?
C11 C10 C3 121.50(19) . . ?
C11 C10 H10 119.3 . . ?
C3 C10 H10 119.3 . . ?
C10 C11 C6 121.14(19) . . ?
C10 C11 H11 119.4 . . ?
C6 C11 H11 119.4 . . ?
N4 C12 C7 179.1(3) . . ?
C17 C13 C14 113.6(5) 3_567 . ?
C17 C13 C13 118.7(7) 3_567 3_567 ?
C14 C13 C13 127.8(7) . 3_567 ?
C17 C13 C15 145.9(5) 3_567 . ?
C14 C13 C15 32.4(3) . . ?
C13 C13 C15 95.4(6) 3_567 . ?
C15 C14 C13 107.3(6) . . ?
C14 C15 C16 127.9(7) . . ?
C14 C15 C13 40.3(4) . . ?
C16 C15 C13 87.7(4) . . ?
C14 C15 H15 116.1 . . ?
C16 C15 H15 116.1 . . ?
C13 C15 H15 156.2 . . ?
C17 C16 C15 125.0(8) . . ?
C17 C16 H16 117.5 . . ?
C15 C16 H16 117.5 . . ?
C16 C17 C13 113.3(7) . 3_567 ?
 
loop_
    _geom_torsion_atom_site_label_1
    _geom_torsion_atom_site_label_2
    _geom_torsion_atom_site_label_3
    _geom_torsion_atom_site_label_4
    _geom_torsion
    _geom_torsion_site_symmetry_1
    _geom_torsion_site_symmetry_2
    _geom_torsion_site_symmetry_3
    _geom_torsion_site_symmetry_4
    _geom_torsion_publ_flag
C1 C2 C3 C10 177.64(19) . . . . ?
C9 C2 C3 C10 -0.3(3) . . . . ?
C1 C2 C3 C4 -2.3(3) . . . . ?
C9 C2 C3 C4 179.75(18) . . . . ?
C2 C3 C4 C5 179.34(18) . . . . ?
C10 C3 C4 C5 -0.6(3) . . . . ?
C3 C4 C5 C6 -0.5(3) . . . . ?
C4 C5 C6 C7 -177.61(19) . . . . ?
C4 C5 C6 C11 1.2(3) . . . . ?
C11 C6 C7 C8 178.0(2) . . . . ?
C5 C6 C7 C8 -3.2(3) . . . . ?
C11 C6 C7 C12 -3.5(3) . . . . ?
C5 C6 C7 C12 175.3(2) . . . . ?
C2 C3 C10 C11 -179.04(18) . . . . ?
C4 C3 C10 C11 0.9(3) . . . . ?
C3 C10 C11 C6 -0.1(3) . . . . ?
C7 C6 C11 C10 177.91(18) . . . . ?
C5 C6 C11 C10 -0.9(3) . . . . ?
C17 C13 C14 C15 -177.4(5) 3_567 . . . ?
C13 C13 C14 C15 2.6(8) 3_567 . . . ?
C13 C14 C15 C16 -3.5(10) . . . . ?
C14 C15 C16 C17 2.1(13) . . . . ?
C13 C15 C16 C17 -0.2(8) . . . . ?
C15 C16 C17 C13 1.1(10) . . . 3_567 ?
 
_iucr_refine_instructions_details
;
TITL shelxt_a.res in P2(1)/c
    shelx.res
    created by SHELXL-2017/1 at 16:09:27 on 01-Oct-2020
CELL  1.54184  13.3766  12.8023   7.7861   90.000   90.396   90.000
ZERR     4.00   0.0002   0.0002   0.0001    0.000    0.001    0.000
LATT   1
SYMM  - X, 1/2 + Y, 1/2 - Z
SFAC  C    H    N
UNIT  66   32   18
MERG   2
OMIT    -4 14 1
EQIV $1 -x, 1-y, 2-z
DFIX  1.390 0.020 C17 C16
DFIX  1.390 0.020 C16 C15
DFIX  1.390 0.020 C14 C15
DFIX  1.390 0.020 C14 C13
DANG  2.400 0.040 C13 C15
DANG  2.400 0.040 C13_$1 C16
DANG  2.400 0.040 C14 C16
DANG  2.400 0.040 C15 C17
DANG  2.400 0.040 C13 C17
DFIX  1.390 0.020 C13 C13_$1
DANG  2.600 0.040 C13 C16
DANG  2.600 0.040 C14 C17
DANG  2.600 0.040 C13 C16
EXYZ C13 N5
EADP C13 N5
DELU  0.010 0.010 C16 C13 C14 C15 C17 N5
SIMU  0.040 0.080 1.700 C16 C13 C14 C15 C17 N5
FMAP   2
PLAN   20
BOND   $H
HTAB
CONF
ACTA
LIST   4
L.S.  10
WGHT    0.127000    0.716300
FVAR       9.61402
MOLE    1
N1    3    0.794122    0.380388    0.464309    11.00000    0.04762    0.10162 =
         0.08672    0.00330    0.01161    0.00443
N2    3    0.259240    0.383486   -0.096974    11.00000    0.07200    0.09768 =
         0.05584   -0.00465   -0.01132    0.00513
N3    3    0.628599    0.368811    0.938562    11.00000    0.07652    0.08085 =
         0.05130    0.00926   -0.00690   -0.00499
N4    3    0.092761    0.341783    0.378548    11.00000    0.04827    0.10840 =
         0.09635   -0.00059    0.00489   -0.00366
C1    1    0.716937    0.379202    0.527791    11.00000    0.04466    0.05765 =
         0.05678   -0.00016   -0.00333    0.00270
C2    1    0.622217    0.377556    0.609111    11.00000    0.04346    0.04268 =
         0.04732    0.00119    0.00015    0.00063
C3    1    0.532928    0.377709    0.516204    11.00000    0.04231    0.03671 =
         0.04418   -0.00110    0.00056   -0.00005
C4    1    0.532521    0.383356    0.332424    11.00000    0.04289    0.04661 =
         0.04272   -0.00317    0.00447    0.00048
AFIX  43
H4    2    0.592932    0.387704    0.274452    11.00000   -1.20000
AFIX   0
C5    1    0.446036    0.382487    0.241713    11.00000    0.04597    0.04756 =
         0.04025   -0.00324    0.00132    0.00020
AFIX  43
H5    2    0.448037    0.386771    0.122550    11.00000   -1.20000
AFIX   0
C6    1    0.351078    0.375073    0.325846    11.00000    0.04304    0.03993 =
         0.04702   -0.00099   -0.00048   -0.00043
C7    1    0.262282    0.370315    0.231838    11.00000    0.04463    0.04885 =
         0.05178   -0.00241   -0.00396    0.00055
C8    1    0.260285    0.377784    0.049903    11.00000    0.04913    0.05953 =
         0.05509   -0.00558   -0.01079    0.00280
C9    1    0.625032    0.372429    0.791680    11.00000    0.04693    0.04795 =
         0.05071    0.00489   -0.00400   -0.00117
C10   1    0.438042    0.372117    0.599773    11.00000    0.04494    0.04360 =
         0.04161    0.00272    0.00280   -0.00275
AFIX  43
H10   2    0.435939    0.369351    0.719050    11.00000   -1.20000
AFIX   0
C11   1    0.351372    0.370765    0.509128    11.00000    0.04184    0.04419 =
         0.04582    0.00116    0.00380   -0.00319
AFIX  43
H11   2    0.290957    0.366966    0.567191    11.00000   -1.20000
AFIX   0
C12   1    0.168019    0.355199    0.313273    11.00000    0.04395    0.06497 =
         0.06548   -0.00297   -0.00622    0.00184
MOLE    2
N5    3    0.028347    0.512968    0.931397    10.50000    0.05940    0.16139 =
         0.12296    0.07460    0.01826    0.03184
C13   1    0.028347    0.512968    0.931397    10.50000    0.05940    0.16139 =
         0.12296    0.07460    0.01826    0.03184
C14   1    0.035312    0.462048    0.779385    11.00000    0.08374    0.20873 =
         0.13891    0.08352    0.01735    0.03800
C15   1   -0.018167    0.394343    0.783640    10.50000    0.08533    0.10992 =
         0.06607   -0.00236   -0.00278    0.03626
AFIX  43
H15   2   -0.023482    0.354855    0.683739    10.50000   -1.20000
AFIX   0
C16   1   -0.080568    0.360749    0.927661    10.50000    0.06893    0.06403 =
         0.12255   -0.01390   -0.01393   -0.00986
AFIX  43
H16   2   -0.119588    0.301335    0.912059    10.50000   -1.20000
AFIX   0
C17   1   -0.084952    0.402499    1.059125    11.00000    0.11803    0.24170 =
         0.11682    0.05324    0.03046    0.06831
HKLF    4
 
 
 
 
REM  shelxt_a.res in P2(1)/c
REM R1 =  0.0801 for    2368 Fo > 4sig(Fo)  and  0.0860 for all    2655 data
REM    190 parameters refined using     59 restraints
 
END
 
WGHT      0.1413      0.6151
 
REM No hydrogen bonds found for HTAB generation
 
REM Highest difference peak  0.495,  deepest hole -0.466,  1-sigma level  0.057
Q1    1  -0.0966  0.3625  1.0021  11.00000  0.05    0.50
Q2    1  -0.0516  0.4399  1.0593  11.00000  0.05    0.37
Q3    1   0.0000  0.4732  0.9119  11.00000  0.05    0.31
Q4    1  -0.1363  0.3761  1.1362  11.00000  0.05    0.31
Q5    1   0.0388  0.4806  0.8484  11.00000  0.05    0.30
Q6    1   0.0767  0.4886  0.6741  11.00000  0.05    0.30
Q7    1   0.2208  0.3739  0.2752  11.00000  0.05    0.18
Q8    1   0.3991  0.3810  0.2793  11.00000  0.05    0.15
Q9    1   0.4946  0.3668  0.5499  11.00000  0.05    0.15
Q10   1   0.5983  0.3643  0.5905  11.00000  0.05    0.14
Q11   1   0.5328  0.3798  0.4388  11.00000  0.05    0.14
Q12   1   0.5744  0.3958  0.5610  11.00000  0.05    0.13
Q13   1   0.0606  0.3398  0.8766  11.00000  0.05    0.12
Q14   1   0.7578  0.4608  0.8577  11.00000  0.05    0.11
Q15   1   0.0637  0.2221  0.3290  11.00000  0.05    0.11
Q16   1   0.3481  0.3670  0.4086  11.00000  0.05    0.10
Q17   1   0.1269  0.3784  0.3620  11.00000  0.05    0.10
Q18   1   0.6184  0.3754  0.7042  11.00000  0.05    0.10
Q19   1  -0.1232  0.4377  0.7929  11.00000  0.05    0.09
Q20   1   0.7416  0.3506  0.4551  11.00000  0.05    0.08
;

data_tcnq_3i_1
 
_audit_creation_date                    2020-10-02T11:58:13-00:00
_audit_creation_method                  'WinGX routine CIF_UPDATE'
 
#==============================================================================
 
# CHEMICAL DATA

_chemical_formula_moiety	 	'2(C12 H4 N4), C6 H7 I N '
_chemical_formula_sum                   'C30 H15 I N9'
_chemical_formula_weight                628.41
_chemical_absolute_configuration        unk
 
#==============================================================================
 
# CRYSTAL DATA
 
_symmetry_cell_setting                  triclinic
_symmetry_space_group_name_H-M          'P 1'
_symmetry_space_group_name_Hall         'P 1'
loop_
  _space_group_symop_id
  _space_group_symop_operation_xyz
  1 'x,y,z'

_cell_length_a                          7.1680(4)
_cell_length_b                          7.6291(4)
_cell_length_c                          13.6797(8)
_cell_angle_alpha                       78.422(5)
_cell_angle_beta                        83.441(5)
_cell_angle_gamma                       69.680(5)
_cell_volume                            686.44(7)
_cell_formula_units_Z                   1
_cell_measurement_reflns_used           4584
_cell_measurement_theta_min             3.298
_cell_measurement_theta_max             75.985
_cell_measurement_temperature           293(2)
_exptl_crystal_description        prism
_exptl_crystal_colour             black
_exptl_crystal_size_max           0.12
_exptl_crystal_size_mid           0.10
_exptl_crystal_size_min           0.05
_exptl_crystal_density_diffrn           1.518
_exptl_crystal_F_000                    310
_exptl_absorpt_coefficient_mu           9.464
_exptl_absorpt_correction_type          multi-scan
_exptl_absorpt_process_details
;
        CrysAlisPro 1.171.39.46 (Rigaku Oxford Diffraction, 2018)
        Empirical absorption correction using spherical harmonics,
 implemented in SCALE3 ABSPACK scaling algorithm.
;
_exptl_absorpt_correction_T_min         0.59275
_exptl_absorpt_correction_T_max         1
 
#==============================================================================
 
# EXPERIMENTAL DATA
 
_diffrn_ambient_temperature             293(2)
_diffrn_radiation_type                  CuK\a
_diffrn_radiation_wavelength            1.54184
_diffrn_source                          'micro-focus sealed X-ray tube'
_diffrn_radiation_monochromator         mirror
_diffrn_measurement_device_type         'Xcalibur, Ruby, Nova'
_diffrn_measurement_method              '\w scans'
_diffrn_detector_area_resol_mean        10.4323
_diffrn_reflns_number                   5556
_diffrn_reflns_av_R_equivalents         0.0367
_diffrn_reflns_av_unetI/netI            0.0522
_diffrn_reflns_theta_min                3.302
_diffrn_reflns_theta_max                76.208
_diffrn_reflns_theta_full               67.684
_diffrn_measured_fraction_theta_max
                                        0.984
_diffrn_measured_fraction_theta_full
                                        0.999
_diffrn_reflns_Laue_measured_fraction_full
                                        0.999
_diffrn_reflns_Laue_measured_fraction_max
                                        0.984
_diffrn_reflns_point_group_measured_fraction_full
                                        0.609
_diffrn_reflns_point_group_measured_fraction_max
                                        0.59
_diffrn_reflns_limit_h_min              -7
_diffrn_reflns_limit_h_max              8
_diffrn_reflns_limit_k_min              -7
_diffrn_reflns_limit_k_max              9
_diffrn_reflns_limit_l_min              -15
_diffrn_reflns_limit_l_max              17
 
#==============================================================================
 
# STRUCTURE SOLUTION
 
_atom_sites_solution_hydrogens          geom
 
#==============================================================================
 
# REFINEMENT DATA
 
_reflns_number_total                    3390
_reflns_number_gt                       3380
_reflns_threshold_expression            'I > 2\s(I)'
_refine_ls_structure_factor_coef        Fsqd
_refine_ls_matrix_type                  full
_refine_ls_R_factor_all                 0.0424
_refine_ls_R_factor_gt                  0.0421
_refine_ls_wR_factor_ref                0.1145
_refine_ls_goodness_of_fit_ref          1.032
_refine_ls_restrained_S_all             1.032
_refine_ls_number_reflns                3390
_refine_ls_number_parameters            361
_refine_ls_number_restraints            3
_refine_ls_hydrogen_treatment           constr
_refine_ls_weighting_scheme             calc
_refine_ls_weighting_details
              'w=1/[\s^2^(Fo^2^)+(0.0822P)^2^+0.1275P] where P=(Fo^2^+2Fc^2^)/3'
_refine_ls_shift/su_max                 0
_refine_ls_shift/su_mean                0
_refine_diff_density_max                0.536
_refine_diff_density_min                -1.182
_refine_diff_density_rms                0.079
_refine_ls_extinction_method            none
_refine_ls_abs_structure_details
;
 Classical Flack method preferred over Parsons because s.u. lower.
;
_refine_ls_abs_structure_Flack          0.161(8)
loop_
    _atom_type_symbol
    _atom_type_description
    _atom_type_scat_dispersion_real
    _atom_type_scat_dispersion_imag
    _atom_type_scat_source
C C 0.0181 0.0091 'International Tables Vol C Tables 4.2.6.8 and 6.1.1.4'
H H 0 0 'International Tables Vol C Tables 4.2.6.8 and 6.1.1.4'
N N 0.0311 0.018 'International Tables Vol C Tables 4.2.6.8 and 6.1.1.4'
O O 0.0492 0.0322 'International Tables Vol C Tables 4.2.6.8 and 6.1.1.4'
I I -0.3257 6.8362 'International Tables Vol C Tables 4.2.6.8 and 6.1.1.4'
 
_computing_data_collection
                                     'CrysAlisPro 1.171.39.46 (Rigaku OD, 2018)'
_computing_cell_refinement
                                     'CrysAlisPro 1.171.39.46 (Rigaku OD, 2018)'
_computing_data_reduction
                                     'CrysAlisPro 1.171.39.46 (Rigaku OD, 2018)'
_computing_structure_refinement         'SHELXL-2017/1 (Sheldrick, 2017)'
 
#==============================================================================
 
# ATOMIC COORDINATES AND DISPLACEMENT PARAMETERS
 
loop_
    _atom_site_label
    _atom_site_fract_x
    _atom_site_fract_y
    _atom_site_fract_z
    _atom_site_U_iso_or_equiv
    _atom_site_adp_type
    _atom_site_calc_flag
    _atom_site_occupancy
    _atom_site_disorder_assembly
    _atom_site_disorder_group
    _atom_site_type_symbol
I1 0.49222(7) 0.81611(7) 0.80898(6) 0.07149(16) Uani d 1 . . I
N5 0.2664(9) 1.3474(9) 0.9132(4) 0.0590(12) Uani d 1 . . N
C13 0.2900(10) 1.1960(10) 0.8724(5) 0.0546(12) Uani d 1 . . C
H13 0.187283 1.192059 0.837958 0.066 Uiso calc 1 . . H
C14 0.4652(10) 1.0457(10) 0.8810(5) 0.0580(14) Uani d 1 . . C
C15 0.6191(13) 1.0503(16) 0.9338(8) 0.072(2) Uani d 1 . . C
H15 0.73826 0.949331 0.941521 0.087 Uiso calc 1 . . H
C16 0.5862(19) 1.212(2) 0.9741(10) 0.081(3) Uani d 1 . . C
H16 0.686125 1.22122 1.008446 0.097 Uiso calc 1 . . H
C17 0.4114(13) 1.3560(12) 0.9641(5) 0.0653(16) Uani d 1 . . C
H17 0.391229 1.462153 0.992851 0.078 Uiso calc 1 . . H
C18 0.075(2) 1.5110(19) 0.8972(13) 0.092(4) Uani d 1 . . C
H18A 0.076958 1.610165 0.93017 0.137 Uiso calc 1 . . H
H18B 0.060876 1.558278 0.826936 0.137 Uiso calc 1 . . H
H18C -0.03497 1.469137 0.924211 0.137 Uiso calc 1 . . H
N1A 0.9199(15) 0.1876(17) 1.7595(7) 0.083(2) Uani d 1 . . N
N2A 0.6916(12) 0.9852(11) 1.2322(6) 0.0733(17) Uani d 1 . . N
N3A 0.8984(18) -0.2446(17) 1.6026(10) 0.079(3) Uani d 1 . . N
N4A 0.6467(19) 0.554(2) 1.0803(8) 0.078(3) Uani d 1 . . N
C1A 0.8996(12) 0.1469(14) 1.6881(6) 0.061(2) Uani d 1 . . C
C2A 0.8657(8) 0.1005(10) 1.5953(5) 0.0535(12) Uani d 1 . . C
C3A 0.8239(8) 0.2344(9) 1.5091(4) 0.0470(11) Uani d 1 . . C
C4A 0.8166(9) 0.4265(10) 1.5060(5) 0.0492(12) Uani d 1 . . C
H4A 0.839163 0.461309 1.563783 0.059 Uiso calc 1 . . H
C5A 0.7784(9) 0.5564(11) 1.4226(5) 0.0488(12) Uani d 1 . . C
H5A 0.774387 0.679183 1.423589 0.059 Uiso calc 1 . . H
C6A 0.7435(7) 0.5087(8) 1.3312(4) 0.0435(10) Uani d 1 . . C
C7A 0.7039(8) 0.6412(9) 1.2435(4) 0.0480(11) Uani d 1 . . C
C8A 0.6975(11) 0.8328(12) 1.2377(6) 0.0526(15) Uani d 1 . . C
C9A 0.8859(10) -0.0934(11) 1.5989(5) 0.0583(15) Uani d 1 . . C
C10A 0.7890(8) 0.1861(9) 1.4188(5) 0.0495(11) Uani d 1 . . C
H10A 0.794032 0.062861 1.41807 0.059 Uiso calc 1 . . H
C11A 0.7482(8) 0.3187(9) 1.3333(4) 0.0470(11) Uani d 1 . . C
H11A 0.723239 0.28489 1.275759 0.056 Uiso calc 1 . . H
C12A 0.6731(10) 0.5936(10) 1.1530(5) 0.0550(13) Uani d 1 . . C
N1B 0.4121(14) 0.5040(13) 0.6957(6) 0.0726(19) Uani d 1 . . N
N2B 0.1531(13) 1.3048(10) 0.1631(6) 0.0746(17) Uani d 1 . . N
N3B 0.3523(19) 0.0780(16) 0.5411(9) 0.074(3) Uani d 1 . . N
N4B 0.0766(16) 0.8757(19) 0.0219(9) 0.076(3) Uani d 1 . . N
C1B 0.3833(11) 0.4661(11) 0.6236(6) 0.0505(15) Uani d 1 . . C
C2B 0.3455(8) 0.4216(8) 0.5327(4) 0.0466(10) Uani d 1 . . C
C3B 0.3059(7) 0.5532(8) 0.4447(4) 0.0416(9) Uani d 1 . . C
C4B 0.3019(8) 0.7436(8) 0.4398(5) 0.0440(10) Uani d 1 . . C
H4B 0.326588 0.779559 0.496749 0.053 Uiso calc 1 . . H
C5B 0.2631(9) 0.8727(9) 0.3546(5) 0.0453(12) Uani d 1 . . C
H5B 0.26368 0.994688 0.353864 0.054 Uiso calc 1 . . H
C6B 0.2212(7) 0.8249(8) 0.2658(4) 0.0431(10) Uani d 1 . . C
C7B 0.1738(8) 0.9580(8) 0.1771(4) 0.0473(11) Uani d 1 . . C
C8B 0.1627(11) 1.1502(11) 0.1718(6) 0.0534(15) Uani d 1 . . C
C9B 0.3484(9) 0.2325(9) 0.5380(5) 0.0517(12) Uani d 1 . . C
C10B 0.2674(8) 0.5040(8) 0.3553(4) 0.0452(10) Uani d 1 . . C
H10B 0.27017 0.381045 0.355808 0.054 Uiso calc 1 . . H
C11B 0.2265(8) 0.6343(8) 0.2693(4) 0.0462(10) Uani d 1 . . C
H11B 0.201838 0.598743 0.21221 0.055 Uiso calc 1 . . H
C12B 0.1238(9) 0.9109(10) 0.0916(5) 0.0549(13) Uani d 1 . . C
 
loop_
    _atom_site_aniso_label
    _atom_site_aniso_U_11
    _atom_site_aniso_U_22
    _atom_site_aniso_U_33
    _atom_site_aniso_U_12
    _atom_site_aniso_U_13
    _atom_site_aniso_U_23
I1 0.0881(3) 0.0634(2) 0.0560(2) -0.01547(16) -0.00058(15) -0.01402(14)
N5 0.062(3) 0.069(3) 0.051(3) -0.029(2) -0.003(2) -0.009(2)
C13 0.059(3) 0.062(3) 0.048(3) -0.025(3) -0.005(2) -0.012(2)
C14 0.055(3) 0.065(4) 0.049(3) -0.019(3) -0.004(2) -0.001(3)
C15 0.063(4) 0.085(6) 0.068(5) -0.025(4) -0.010(3) -0.011(5)
C16 0.082(6) 0.100(8) 0.076(6) -0.048(6) -0.024(5) -0.007(5)
C17 0.081(4) 0.078(4) 0.051(3) -0.042(4) -0.008(3) -0.012(3)
C18 0.095(7) 0.068(6) 0.104(11) -0.010(5) 0.013(7) -0.036(6)
N1A 0.092(5) 0.098(7) 0.063(4) -0.033(5) -0.022(4) -0.009(4)
N2A 0.084(4) 0.063(4) 0.084(5) -0.037(3) -0.008(3) -0.013(4)
N3A 0.089(6) 0.067(6) 0.081(7) -0.030(5) 0.002(5) -0.004(5)
N4A 0.096(6) 0.100(8) 0.050(5) -0.044(6) -0.019(4) -0.010(5)
C1A 0.056(3) 0.078(5) 0.052(4) -0.029(3) -0.015(3) 0.000(3)
C2A 0.047(2) 0.064(3) 0.052(3) -0.020(2) -0.007(2) -0.009(3)
C3A 0.042(2) 0.058(3) 0.045(3) -0.021(2) -0.0065(18) -0.008(2)
C4A 0.050(3) 0.058(3) 0.048(3) -0.025(2) -0.010(2) -0.012(3)
C5A 0.049(3) 0.058(4) 0.050(3) -0.027(3) -0.007(2) -0.013(3)
C6A 0.040(2) 0.054(3) 0.043(2) -0.0217(19) -0.0047(17) -0.008(2)
C7A 0.048(2) 0.059(3) 0.043(3) -0.025(2) -0.0026(19) -0.009(2)
C8A 0.057(3) 0.059(4) 0.050(4) -0.029(3) -0.008(3) -0.005(3)
C9A 0.055(3) 0.063(4) 0.051(3) -0.015(3) 0.001(2) -0.008(3)
C10A 0.046(2) 0.051(3) 0.056(3) -0.017(2) -0.003(2) -0.014(2)
C11A 0.051(2) 0.055(3) 0.040(2) -0.021(2) -0.0010(19) -0.014(2)
C12A 0.061(3) 0.065(4) 0.045(3) -0.026(3) -0.009(2) -0.008(3)
N1B 0.092(5) 0.076(5) 0.050(3) -0.024(4) -0.007(3) -0.016(4)
N2B 0.094(5) 0.054(3) 0.073(4) -0.025(3) 0.000(3) -0.006(3)
N3B 0.099(6) 0.057(5) 0.076(7) -0.039(4) -0.009(5) -0.007(4)
N4B 0.072(5) 0.100(8) 0.057(5) -0.019(5) -0.015(4) -0.023(5)
C1B 0.054(3) 0.051(3) 0.042(3) -0.016(2) 0.001(2) -0.003(3)
C2B 0.047(2) 0.049(3) 0.046(3) -0.020(2) 0.0001(19) -0.009(2)
C3B 0.038(2) 0.044(3) 0.044(2) -0.0155(17) -0.0014(17) -0.007(2)
C4B 0.048(2) 0.044(3) 0.043(3) -0.0162(19) -0.001(2) -0.012(2)
C5B 0.048(3) 0.043(3) 0.046(3) -0.017(2) -0.003(2) -0.008(2)
C6B 0.039(2) 0.048(3) 0.044(2) -0.0172(18) -0.0023(17) -0.007(2)
C7B 0.046(2) 0.051(3) 0.044(3) -0.017(2) -0.0029(19) -0.004(2)
C8B 0.057(3) 0.050(4) 0.048(4) -0.016(3) -0.003(3) 0.002(3)
C9B 0.057(3) 0.050(3) 0.052(3) -0.026(2) -0.007(2) -0.001(2)
C10B 0.047(2) 0.044(2) 0.050(3) -0.0200(19) -0.0045(19) -0.010(2)
C11B 0.048(2) 0.051(3) 0.046(3) -0.023(2) -0.0057(19) -0.007(2)
C12B 0.052(3) 0.059(3) 0.052(3) -0.018(2) -0.008(2) -0.004(3)
 
 
#==============================================================================
 
# MOLECULAR GEOMETRY
 
_geom_special_details
;
 All esds (except the esd in the dihedral angle between two l.s. planes)
 are estimated using the full covariance matrix.  The cell esds are taken
 into account individually in the estimation of esds in distances, angles
 and torsion angles; correlations between esds in cell parameters are only
 used when they are defined by crystal symmetry.  An approximate (isotropic)
 treatment of cell esds is used for estimating esds involving l.s. planes.
;
loop_
    _geom_bond_atom_site_label_1
    _geom_bond_atom_site_label_2
    _geom_bond_site_symmetry_2
    _geom_bond_distance
    _geom_bond_publ_flag
I1 C14 . 2.119(8) ?
N5 C13 . 1.333(10) ?
N5 C17 . 1.342(9) ?
N5 C18 . 1.502(15) ?
C13 C14 . 1.373(10) ?
C13 H13 . 0.93 ?
C14 C15 . 1.400(12) ?
C15 C16 . 1.39(2) ?
C15 H15 . 0.93 ?
C16 C17 . 1.348(18) ?
C16 H16 . 0.93 ?
C17 H17 . 0.93 ?
C18 H18A . 0.96 ?
C18 H18B . 0.96 ?
C18 H18C . 0.96 ?
N1A C1A . 1.122(14) ?
N2A C8A . 1.136(12) ?
N3A C9A . 1.117(15) ?
N4A C12A . 1.147(14) ?
C1A C2A . 1.450(11) ?
C2A C3A . 1.382(9) ?
C2A C9A . 1.427(11) ?
C3A C10A . 1.430(8) ?
C3A C4A . 1.440(9) ?
C4A C5A . 1.337(10) ?
C4A H4A . 0.93 ?
C5A C6A . 1.441(8) ?
C5A H5A . 0.93 ?
C6A C7A . 1.390(8) ?
C6A C11A . 1.433(8) ?
C7A C12A . 1.420(9) ?
C7A C8A . 1.432(10) ?
C10A C11A . 1.368(9) ?
C10A H10A . 0.93 ?
C11A H11A . 0.93 ?
N1B C1B . 1.141(13) ?
N2B C8B . 1.139(12) ?
N3B C9B . 1.162(13) ?
N4B C12B . 1.155(15) ?
C1B C2B . 1.430(11) ?
C2B C3B . 1.390(8) ?
C2B C9B . 1.423(8) ?
C3B C10B . 1.430(8) ?
C3B C4B . 1.431(8) ?
C4B C5B . 1.352(9) ?
C4B H4B . 0.93 ?
C5B C6B . 1.426(9) ?
C5B H5B . 0.93 ?
C6B C7B . 1.407(8) ?
C6B C11B . 1.433(8) ?
C7B C12B . 1.407(9) ?
C7B C8B . 1.428(10) ?
C10B C11B . 1.366(8) ?
C10B H10B . 0.93 ?
C11B H11B . 0.93 ?
 
loop_
    _geom_angle_atom_site_label_1
    _geom_angle_atom_site_label_2
    _geom_angle_atom_site_label_3
    _geom_angle
    _geom_angle_site_symmetry_1
    _geom_angle_site_symmetry_3
    _geom_angle_publ_flag
C13 N5 C17 121.1(7) . . ?
C13 N5 C18 117.8(8) . . ?
C17 N5 C18 121.1(9) . . ?
N5 C13 C14 120.3(6) . . ?
N5 C13 H13 119.8 . . ?
C14 C13 H13 119.8 . . ?
C13 C14 C15 119.9(8) . . ?
C13 C14 I1 117.5(5) . . ?
C15 C14 I1 122.6(6) . . ?
C16 C15 C14 117.1(9) . . ?
C16 C15 H15 121.5 . . ?
C14 C15 H15 121.5 . . ?
C17 C16 C15 121.0(9) . . ?
C17 C16 H16 119.5 . . ?
C15 C16 H16 119.5 . . ?
N5 C17 C16 120.6(9) . . ?
N5 C17 H17 119.7 . . ?
C16 C17 H17 119.7 . . ?
N5 C18 H18A 109.5 . . ?
N5 C18 H18B 109.5 . . ?
H18A C18 H18B 109.5 . . ?
N5 C18 H18C 109.5 . . ?
H18A C18 H18C 109.5 . . ?
H18B C18 H18C 109.5 . . ?
N1A C1A C2A 177.7(11) . . ?
C3A C2A C9A 122.8(6) . . ?
C3A C2A C1A 121.9(7) . . ?
C9A C2A C1A 115.3(7) . . ?
C2A C3A C10A 120.9(6) . . ?
C2A C3A C4A 121.7(6) . . ?
C10A C3A C4A 117.4(6) . . ?
C5A C4A C3A 122.1(6) . . ?
C5A C4A H4A 119 . . ?
C3A C4A H4A 119 . . ?
C4A C5A C6A 120.9(6) . . ?
C4A C5A H5A 119.6 . . ?
C6A C5A H5A 119.6 . . ?
C7A C6A C11A 120.4(5) . . ?
C7A C6A C5A 121.9(6) . . ?
C11A C6A C5A 117.7(5) . . ?
C6A C7A C12A 122.0(6) . . ?
C6A C7A C8A 122.4(6) . . ?
C12A C7A C8A 115.5(6) . . ?
N2A C8A C7A 179.4(9) . . ?
N3A C9A C2A 178.7(9) . . ?
C11A C10A C3A 120.9(6) . . ?
C11A C10A H10A 119.6 . . ?
C3A C10A H10A 119.6 . . ?
C10A C11A C6A 121.0(5) . . ?
C10A C11A H11A 119.5 . . ?
C6A C11A H11A 119.5 . . ?
N4A C12A C7A 179.2(9) . . ?
N1B C1B C2B 179.2(9) . . ?
C3B C2B C9B 121.5(5) . . ?
C3B C2B C1B 122.9(6) . . ?
C9B C2B C1B 115.6(6) . . ?
C2B C3B C10B 121.4(5) . . ?
C2B C3B C4B 121.4(5) . . ?
C10B C3B C4B 117.2(5) . . ?
C5B C4B C3B 121.8(6) . . ?
C5B C4B H4B 119.1 . . ?
C3B C4B H4B 119.1 . . ?
C4B C5B C6B 121.1(6) . . ?
C4B C5B H5B 119.5 . . ?
C6B C5B H5B 119.5 . . ?
C7B C6B C5B 122.3(5) . . ?
C7B C6B C11B 119.9(5) . . ?
C5B C6B C11B 117.8(5) . . ?
C6B C7B C12B 121.6(5) . . ?
C6B C7B C8B 121.4(6) . . ?
C12B C7B C8B 117.0(6) . . ?
N2B C8B C7B 177.0(9) . . ?
N3B C9B C2B 179.1(10) . . ?
C11B C10B C3B 121.2(5) . . ?
C11B C10B H10B 119.4 . . ?
C3B C10B H10B 119.4 . . ?
C10B C11B C6B 120.9(5) . . ?
C10B C11B H11B 119.5 . . ?
C6B C11B H11B 119.5 . . ?
N4B C12B C7B 177.9(8) . . ?
 
loop_
    _geom_torsion_atom_site_label_1
    _geom_torsion_atom_site_label_2
    _geom_torsion_atom_site_label_3
    _geom_torsion_atom_site_label_4
    _geom_torsion
    _geom_torsion_site_symmetry_1
    _geom_torsion_site_symmetry_2
    _geom_torsion_site_symmetry_3
    _geom_torsion_site_symmetry_4
    _geom_torsion_publ_flag
C17 N5 C13 C14 -0.6(10) . . . . ?
C18 N5 C13 C14 177.2(9) . . . . ?
N5 C13 C14 C15 0.7(10) . . . . ?
N5 C13 C14 I1 -177.7(5) . . . . ?
C13 C14 C15 C16 -1.0(13) . . . . ?
I1 C14 C15 C16 177.3(8) . . . . ?
C14 C15 C16 C17 1.3(16) . . . . ?
C13 N5 C17 C16 0.9(12) . . . . ?
C18 N5 C17 C16 -176.9(10) . . . . ?
C15 C16 C17 N5 -1.3(16) . . . . ?
C9A C2A C3A C10A 3.0(8) . . . . ?
C1A C2A C3A C10A -179.3(6) . . . . ?
C9A C2A C3A C4A -176.0(6) . . . . ?
C1A C2A C3A C4A 1.6(9) . . . . ?
C2A C3A C4A C5A 179.2(6) . . . . ?
C10A C3A C4A C5A 0.1(8) . . . . ?
C3A C4A C5A C6A -0.3(9) . . . . ?
C4A C5A C6A C7A -179.8(6) . . . . ?
C4A C5A C6A C11A 0.9(8) . . . . ?
C11A C6A C7A C12A -1.9(8) . . . . ?
C5A C6A C7A C12A 178.8(6) . . . . ?
C11A C6A C7A C8A 180.0(6) . . . . ?
C5A C6A C7A C8A 0.7(9) . . . . ?
C2A C3A C10A C11A -179.8(5) . . . . ?
C4A C3A C10A C11A -0.7(8) . . . . ?
C3A C10A C11A C6A 1.3(8) . . . . ?
C7A C6A C11A C10A 179.3(5) . . . . ?
C5A C6A C11A C10A -1.4(8) . . . . ?
C9B C2B C3B C10B -0.3(8) . . . . ?
C1B C2B C3B C10B -179.6(6) . . . . ?
C9B C2B C3B C4B 179.6(5) . . . . ?
C1B C2B C3B C4B 0.3(8) . . . . ?
C2B C3B C4B C5B -179.8(5) . . . . ?
C10B C3B C4B C5B 0.1(8) . . . . ?
C3B C4B C5B C6B 1.0(9) . . . . ?
C4B C5B C6B C7B 177.8(5) . . . . ?
C4B C5B C6B C11B -1.5(8) . . . . ?
C5B C6B C7B C12B -177.0(5) . . . . ?
C11B C6B C7B C12B 2.4(8) . . . . ?
C5B C6B C7B C8B -0.8(8) . . . . ?
C11B C6B C7B C8B 178.6(5) . . . . ?
C2B C3B C10B C11B 179.3(5) . . . . ?
C4B C3B C10B C11B -0.6(7) . . . . ?
C3B C10B C11B C6B 0.1(8) . . . . ?
C7B C6B C11B C10B -178.4(5) . . . . ?
C5B C6B C11B C10B 1.0(8) . . . . ?
 
_iucr_refine_instructions_details
;
TITL shelxt_b.res in P1
    shelx.res
    created by SHELXL-2017/1 at 11:57:48 on 02-Oct-2020
CELL  1.54184   7.1680   7.6291  13.6797   78.422   83.441   69.680
ZERR     1.00   0.0004   0.0004   0.0008    0.005    0.005    0.005
LATT  -1
SFAC  C    H    N    O    I
UNIT  30  14    9    0   1
OMIT    3 9 3
OMIT   0 0 -12
MERG   2
FMAP   2
PLAN   20
BOND   $H
LIST   4
HTAB
CONF
ACTA
L.S.  10
WGHT    0.082200    0.127500
FVAR       8.22141
MOLE    1
I1    5    0.492223    0.816108    0.808975    11.00000    0.08809    0.06343 =
         0.05601   -0.01402   -0.00058   -0.01547
N5    3    0.266366    1.347448    0.913206    11.00000    0.06174    0.06922 =
         0.05143   -0.00935   -0.00315   -0.02886
C13   1    0.289970    1.195952    0.872414    11.00000    0.05937    0.06190 =
         0.04779   -0.01180   -0.00550   -0.02459
AFIX  43
H13   2    0.187283    1.192059    0.837958    11.00000   -1.20000
AFIX   0
C14   1    0.465151    1.045656    0.881029    11.00000    0.05527    0.06513 =
         0.04917   -0.00142   -0.00377   -0.01898
C15   1    0.619114    1.050296    0.933812    11.00000    0.06319    0.08546 =
         0.06821   -0.01132   -0.00968   -0.02452
AFIX  43
H15   2    0.738260    0.949331    0.941521    11.00000   -1.20000
AFIX   0
C16   1    0.586184    1.211943    0.974069    11.00000    0.08217    0.09965 =
         0.07561   -0.00671   -0.02438   -0.04791
AFIX  43
H16   2    0.686125    1.221220    1.008446    11.00000   -1.20000
AFIX   0
C17   1    0.411439    1.355951    0.964142    11.00000    0.08140    0.07782 =
         0.05077   -0.01200   -0.00760   -0.04232
AFIX  43
H17   2    0.391229    1.462153    0.992851    11.00000   -1.20000
AFIX   0
C18   1    0.075047    1.511014    0.897185    11.00000    0.09454    0.06761 =
         0.10442   -0.03606    0.01305   -0.01043
AFIX  33
H18A  2    0.076958    1.610165    0.930170    11.00000   -1.50000
H18B  2    0.060876    1.558278    0.826936    11.00000   -1.50000
H18C  2   -0.034970    1.469137    0.924211    11.00000   -1.50000
AFIX   0
MOLE    2
N1A   3    0.919890    0.187593    1.759539    11.00000    0.09186    0.09765 =
         0.06279   -0.00874   -0.02181   -0.03333
N2A   3    0.691625    0.985171    1.232216    11.00000    0.08409    0.06262 =
         0.08394   -0.01289   -0.00826   -0.03654
N3A   3    0.898448   -0.244641    1.602621    11.00000    0.08862    0.06659 =
         0.08114   -0.00430    0.00181   -0.03029
N4A   3    0.646670    0.554202    1.080343    11.00000    0.09625    0.10017 =
         0.04951   -0.01013   -0.01928   -0.04379
C1A   1    0.899629    0.146870    1.688063    11.00000    0.05642    0.07809 =
         0.05196   -0.00044   -0.01475   -0.02928
C2A   1    0.865749    0.100548    1.595349    11.00000    0.04674    0.06429 =
         0.05157   -0.00946   -0.00710   -0.01987
C3A   1    0.823923    0.234443    1.509124    11.00000    0.04197    0.05753 =
         0.04530   -0.00770   -0.00646   -0.02074
C4A   1    0.816612    0.426520    1.505987    11.00000    0.05028    0.05767 =
         0.04790   -0.01165   -0.00972   -0.02454
AFIX  43
H4A   2    0.839163    0.461309    1.563783    11.00000   -1.20000
AFIX   0
C5A   1    0.778428    0.556381    1.422599    11.00000    0.04887    0.05771 =
         0.04999   -0.01332   -0.00732   -0.02678
AFIX  43
H5A   2    0.774387    0.679183    1.423589    11.00000   -1.20000
AFIX   0
C6A   1    0.743453    0.508679    1.331225    11.00000    0.03977    0.05362 =
         0.04273   -0.00842   -0.00468   -0.02173
C7A   1    0.703923    0.641235    1.243547    11.00000    0.04832    0.05928 =
         0.04257   -0.00908   -0.00256   -0.02536
C8A   1    0.697474    0.832805    1.237686    11.00000    0.05695    0.05878 =
         0.04959   -0.00529   -0.00835   -0.02899
C9A   1    0.885944   -0.093413    1.598885    11.00000    0.05467    0.06350 =
         0.05135   -0.00842    0.00054   -0.01460
C10A  1    0.788990    0.186066    1.418784    11.00000    0.04557    0.05050 =
         0.05576   -0.01375   -0.00329   -0.01732
AFIX  43
H10A  2    0.794032    0.062861    1.418070    11.00000   -1.20000
AFIX   0
C11A  1    0.748230    0.318665    1.333349    11.00000    0.05080    0.05507 =
         0.03982   -0.01371   -0.00101   -0.02080
AFIX  43
H11A  2    0.723239    0.284890    1.275759    11.00000   -1.20000
AFIX   0
C12A  1    0.673079    0.593637    1.152950    11.00000    0.06057    0.06485 =
         0.04490   -0.00790   -0.00927   -0.02615
MOLE    3
N1B   3    0.412066    0.503953    0.695678    11.00000    0.09153    0.07618 =
         0.04961   -0.01570   -0.00676   -0.02371
N2B   3    0.153055    1.304786    0.163116    11.00000    0.09372    0.05377 =
         0.07297   -0.00580    0.00036   -0.02476
N3B   3    0.352289    0.077970    0.541098    11.00000    0.09857    0.05684 =
         0.07632   -0.00659   -0.00890   -0.03895
N4B   3    0.076645    0.875716    0.021927    11.00000    0.07206    0.09980 =
         0.05667   -0.02293   -0.01521   -0.01852
C1B   1    0.383322    0.466145    0.623558    11.00000    0.05429    0.05125 =
         0.04151   -0.00257    0.00054   -0.01582
C2B   1    0.345491    0.421590    0.532713    11.00000    0.04733    0.04890 =
         0.04631   -0.00909    0.00008   -0.01979
C3B   1    0.305948    0.553169    0.444678    11.00000    0.03820    0.04392 =
         0.04372   -0.00727   -0.00135   -0.01551
C4B   1    0.301869    0.743615    0.439785    11.00000    0.04755    0.04398 =
         0.04283   -0.01222   -0.00054   -0.01620
AFIX  43
H4B   2    0.326588    0.779559    0.496749    11.00000   -1.20000
AFIX   0
C5B   1    0.263051    0.872738    0.354590    11.00000    0.04849    0.04295 =
         0.04615   -0.00850   -0.00287   -0.01667
AFIX  43
H5B   2    0.263680    0.994688    0.353864    11.00000   -1.20000
AFIX   0
C6B   1    0.221166    0.824940    0.265840    11.00000    0.03872    0.04815 =
         0.04402   -0.00666   -0.00234   -0.01716
C7B   1    0.173797    0.958042    0.177122    11.00000    0.04624    0.05106 =
         0.04354   -0.00357   -0.00288   -0.01709
C8B   1    0.162682    1.150248    0.171755    11.00000    0.05653    0.04982 =
         0.04755    0.00244   -0.00338   -0.01569
C9B   1    0.348406    0.232474    0.537977    11.00000    0.05707    0.05001 =
         0.05208   -0.00052   -0.00698   -0.02614
C10B  1    0.267383    0.503997    0.355340    11.00000    0.04686    0.04377 =
         0.05009   -0.00976   -0.00452   -0.02003
AFIX  43
H10B  2    0.270170    0.381045    0.355808    11.00000   -1.20000
AFIX   0
C11B  1    0.226524    0.634269    0.269316    11.00000    0.04784    0.05083 =
         0.04577   -0.00727   -0.00568   -0.02331
AFIX  43
H11B  2    0.201838    0.598743    0.212210    11.00000   -1.20000
AFIX   0
C12B  1    0.123769    0.910924    0.091636    11.00000    0.05210    0.05904 =
         0.05188   -0.00390   -0.00799   -0.01796
HKLF    4
 
 
 
 
REM  shelxt_b.res in P1
REM R1 =  0.0421 for    3380 Fo > 4sig(Fo)  and  0.0424 for all    3390 data
REM    361 parameters refined using      3 restraints
 
END
 
WGHT      0.0735      0.1084
 
REM Instructions for potential hydrogen bonds
EQIV $1 x-1, y+1, z-1
HTAB C13 N1A_$1
EQIV $2 x+1, y, z+1
HTAB C15 N4B_$2
EQIV $3 x, y+1, z
HTAB C17 N4A_$3
EQIV $4 x, y+1, z+1
HTAB C18 N4B_$4
 
REM Highest difference peak  0.536,  deepest hole -1.182,  1-sigma level  0.079
Q1    1   0.4644  0.9197  0.7389  11.00000  0.05    0.54
Q2    1   0.5085  0.7216  0.8860  11.00000  0.05    0.32
Q3    1   0.5425  0.7094  0.9788  11.00000  0.05    0.29
Q4    1   0.3962 -0.0788  0.6477  11.00000  0.05    0.26
Q5    1   0.5112  0.5965  0.8145  11.00000  0.05    0.25
Q6    1   0.4604  0.6147  0.7399  11.00000  0.05    0.24
Q7    1   0.3601  1.2173  0.7270  11.00000  0.05    0.24
Q8    1   0.1917  1.8079  0.8550  11.00000  0.05    0.24
Q9    1   0.4158  1.0873  0.7164  11.00000  0.05    0.23
Q10   1   0.7848  0.7191  1.4164  11.00000  0.05    0.23
Q11   1   0.2326  0.8336  0.8782  11.00000  0.05    0.22
Q12   1   0.2764  1.0565  0.3419  11.00000  0.05    0.22
Q13   1   0.7492  0.8297  0.7499  11.00000  0.05    0.22
Q14   1   0.7557  0.5647  1.6637  11.00000  0.05    0.22
Q15   1  -0.1303  1.4970  0.8184  11.00000  0.05    0.21
Q16   1   0.5354  0.5344  0.8307  11.00000  0.05    0.21
Q17   1   0.0548  0.9754 -0.0885  11.00000  0.05    0.21
Q18   1   0.9648  1.1845  0.9731  11.00000  0.05    0.21
Q19   1   0.7360  1.4031  0.9079  11.00000  0.05    0.21
Q20   1   0.4559  0.8056  0.8033  11.00000  0.05    0.20
;
 
data_tcnq_35bret
 
_audit_creation_date                    2020-10-02T13:56:57-00:00
_audit_creation_method                  'WinGX routine CIF_UPDATE'
 
#==============================================================================
 
# CHEMICAL DATA
 
_chemical_formula_moiety	   	'2(C12 H4 N4), C7 H8 Br2 N'
_chemical_formula_sum                   'C31 H16 Br2 N9'
_chemical_formula_weight                674.35
 
#==============================================================================
 
# CRYSTAL DATA
 
_symmetry_cell_setting                  triclinic
_symmetry_space_group_name_H-M          'P -1'
_symmetry_space_group_name_Hall         '-P 1'
loop_
  _space_group_symop_id
  _space_group_symop_operation_xyz
  1 'x,y,z'
  2 '-x,-y,-z'

_cell_length_a                          8.0361(3)
_cell_length_b                          13.0398(3)
_cell_length_c                          14.2071(4)
_cell_angle_alpha                       92.624(2)
_cell_angle_beta                        98.576(2)
_cell_angle_gamma                       104.767(3)
_cell_volume                            1418.00(7)
_cell_formula_units_Z                   2
_cell_measurement_reflns_used           8501
_cell_measurement_theta_min             3.146
_cell_measurement_theta_max             75.809
_cell_measurement_temperature           293(2)
_exptl_crystal_description        plate
_exptl_crystal_colour             black
_exptl_crystal_size_max           0.41
_exptl_crystal_size_mid           0.28
_exptl_crystal_size_min           0.04
_exptl_crystal_density_diffrn           1.579
_exptl_crystal_F_000                    670
_exptl_absorpt_coefficient_mu           3.943
_exptl_absorpt_correction_type          multi-scan
_exptl_absorpt_process_details
;
        CrysAlisPro 1.171.39.46 (Rigaku Oxford Diffraction, 2018)
        Empirical absorption correction using spherical harmonics,
 implemented in SCALE3 ABSPACK scaling algorithm.
;
_exptl_absorpt_correction_T_min         0.54258
_exptl_absorpt_correction_T_max         1
 
#==============================================================================
 
# EXPERIMENTAL DATA
 
_diffrn_ambient_temperature             293(2)
_diffrn_radiation_type                  CuK\a
_diffrn_radiation_wavelength            1.54184
_diffrn_source                          'micro-focus sealed X-ray tube'
_diffrn_radiation_monochromator         mirror
_diffrn_measurement_device_type         'Xcalibur, Ruby, Nova'
_diffrn_measurement_method              '\w scans'
_diffrn_detector_area_resol_mean        10.4323
_diffrn_reflns_number                   12861
_diffrn_reflns_av_R_equivalents         0.0451
_diffrn_reflns_av_unetI/netI            0.0508
_diffrn_reflns_theta_min                3.158
_diffrn_reflns_theta_max                76.157
_diffrn_reflns_theta_full               67.684
_diffrn_measured_fraction_theta_max
                                        0.985
_diffrn_measured_fraction_theta_full
                                        0.996
_diffrn_reflns_Laue_measured_fraction_full
                                        0.996
_diffrn_reflns_Laue_measured_fraction_max
                                        0.985
_diffrn_reflns_point_group_measured_fraction_full
                                        0.996
_diffrn_reflns_point_group_measured_fraction_max
                                        0.985
_diffrn_reflns_limit_h_min              -10
_diffrn_reflns_limit_h_max              10
_diffrn_reflns_limit_k_min              -16
_diffrn_reflns_limit_k_max              15
_diffrn_reflns_limit_l_min              -14
_diffrn_reflns_limit_l_max              17
 
#==============================================================================
 
# STRUCTURE SOLUTION
 
_atom_sites_solution_hydrogens          geom
 
#==============================================================================
 
# REFINEMENT DATA
 
_reflns_number_total                    5835
_reflns_number_gt                       5366
_reflns_threshold_expression            'I > 2\s(I)'
_refine_ls_structure_factor_coef        Fsqd
_refine_ls_matrix_type                  full
_refine_ls_R_factor_all                 0.0456
_refine_ls_R_factor_gt                  0.0416
_refine_ls_wR_factor_ref                0.1124
_refine_ls_goodness_of_fit_ref          0.778
_refine_ls_restrained_S_all             0.778
_refine_ls_number_reflns                5835
_refine_ls_number_parameters            379
_refine_ls_number_restraints            0
_refine_ls_hydrogen_treatment           constr
_refine_ls_weighting_scheme             calc
_refine_ls_weighting_details
              'w=1/[\s^2^(Fo^2^)+(0.0855P)^2^+2.5012P] where P=(Fo^2^+2Fc^2^)/3'
_refine_ls_shift/su_max                 0.001
_refine_ls_shift/su_mean                0
_refine_diff_density_max                0.836
_refine_diff_density_min                -1.02
_refine_diff_density_rms                0.095
_refine_ls_extinction_method            none
loop_
    _atom_type_symbol
    _atom_type_description
    _atom_type_scat_dispersion_real
    _atom_type_scat_dispersion_imag
    _atom_type_scat_source
C C 0.0181 0.0091 'International Tables Vol C Tables 4.2.6.8 and 6.1.1.4'
H H 0 0 'International Tables Vol C Tables 4.2.6.8 and 6.1.1.4'
N N 0.0311 0.018 'International Tables Vol C Tables 4.2.6.8 and 6.1.1.4'
O O 0.0492 0.0322 'International Tables Vol C Tables 4.2.6.8 and 6.1.1.4'
Br Br -0.6763 1.2805 'International Tables Vol C Tables 4.2.6.8 and 6.1.1.4'
 
_computing_data_collection
                                     'CrysAlisPro 1.171.39.46 (Rigaku OD, 2018)'
_computing_cell_refinement
                                     'CrysAlisPro 1.171.39.46 (Rigaku OD, 2018)'
_computing_data_reduction
                                     'CrysAlisPro 1.171.39.46 (Rigaku OD, 2018)'
_computing_structure_refinement         'SHELXL-2017/1 (Sheldrick, 2017)'
 
#==============================================================================
 
# ATOMIC COORDINATES AND DISPLACEMENT PARAMETERS
 
loop_
    _atom_site_label
    _atom_site_fract_x
    _atom_site_fract_y
    _atom_site_fract_z
    _atom_site_U_iso_or_equiv
    _atom_site_adp_type
    _atom_site_calc_flag
    _atom_site_occupancy
    _atom_site_disorder_assembly
    _atom_site_disorder_group
    _atom_site_type_symbol
Br1 0.72222(3) 0.91221(2) 0.65465(2) 0.03351(10) Uani d 1 . . Br
Br2 0.37038(5) 0.47266(2) 0.60162(2) 0.04291(11) Uani d 1 . . Br
N5 0.2578(3) 0.73913(16) 0.50303(13) 0.0209(4) Uani d 1 . . N
C13 0.3980(3) 0.81944(18) 0.53890(16) 0.0217(4) Uani d 1 . . C
H13 0.401378 0.888992 0.525412 0.026 Uiso calc 1 . . H
C14 0.5367(3) 0.79733(19) 0.59598(16) 0.0238(4) Uani d 1 . . C
C15 0.5342(3) 0.6946(2) 0.61479(17) 0.0270(5) Uani d 1 . . C
H15 0.629022 0.67907 0.65166 0.032 Uiso calc 1 . . H
C16 0.3858(4) 0.61503(19) 0.57698(17) 0.0266(5) Uani d 1 . . C
C17 0.2476(3) 0.63849(18) 0.52078(16) 0.0235(4) Uani d 1 . . C
H17 0.148204 0.584671 0.495499 0.028 Uiso calc 1 . . H
C18 0.1071(3) 0.7638(2) 0.44254(18) 0.0304(5) Uani d 1 . . C
H18A 0.046245 0.703038 0.397363 0.036 Uiso calc 1 . . H
H18B 0.149171 0.823823 0.406607 0.036 Uiso calc 1 . . H
C19 -0.0173(4) 0.7899(3) 0.5039(2) 0.0381(6) Uani d 1 . . C
H19A -0.113529 0.805543 0.463991 0.057 Uiso calc 1 . . H
H19B -0.060124 0.73004 0.538776 0.057 Uiso calc 1 . . H
H19C 0.042615 0.850605 0.548003 0.057 Uiso calc 1 . . H
N1A 1.3909(3) 0.3800(2) 1.16972(16) 0.0339(5) Uani d 1 . . N
N2A 0.6354(3) 0.30165(19) 0.67969(15) 0.0333(5) Uani d 1 . . N
N3A 1.0343(3) 0.4558(2) 1.34768(16) 0.0364(5) Uani d 1 . . N
N4A 0.2662(3) 0.36503(17) 0.84928(16) 0.0288(4) Uani d 1 . . N
C1A 1.2534(3) 0.3903(2) 1.17385(16) 0.0264(5) Uani d 1 . . C
C2A 1.0847(3) 0.40287(18) 1.17936(16) 0.0234(4) Uani d 1 . . C
C3A 0.9566(3) 0.38753(17) 1.09751(16) 0.0201(4) Uani d 1 . . C
C4A 0.9953(3) 0.36020(17) 1.00553(16) 0.0209(4) Uani d 1 . . C
H4A 1.105021 0.351063 1.000988 0.025 Uiso calc 1 . . H
C5A 0.8748(3) 0.34753(17) 0.92537(15) 0.0203(4) Uani d 1 . . C
H5A 0.90291 0.330006 0.866618 0.024 Uiso calc 1 . . H
C6A 0.7038(3) 0.36087(16) 0.93008(15) 0.0195(4) Uani d 1 . . C
C7A 0.5784(3) 0.34737(17) 0.84837(16) 0.0207(4) Uani d 1 . . C
C8A 0.6127(3) 0.32187(18) 0.75550(16) 0.0233(5) Uani d 1 . . C
C9A 1.0541(3) 0.4318(2) 1.27230(17) 0.0269(5) Uani d 1 . . C
C10A 0.7867(3) 0.40079(17) 1.10215(16) 0.0214(4) Uani d 1 . . C
H10A 0.758838 0.418312 1.160959 0.026 Uiso calc 1 . . H
C11A 0.6657(3) 0.38822(17) 1.02217(16) 0.0213(4) Uani d 1 . . C
H11A 0.556208 0.397461 1.026956 0.026 Uiso calc 1 . . H
C12A 0.4067(3) 0.35878(17) 0.85021(16) 0.0222(4) Uani d 1 . . C
N1B 1.0697(3) 0.10913(19) 0.08899(16) 0.0317(5) Uani d 1 . . N
N2B 0.3339(3) 0.04668(18) -0.40494(15) 0.0324(5) Uani d 1 . . N
N3B 0.7238(3) 0.19482(18) 0.26325(15) 0.0303(5) Uani d 1 . . N
N4B -0.0399(3) 0.12220(18) -0.23740(15) 0.0299(4) Uani d 1 . . N
C1B 0.9343(3) 0.12297(18) 0.08992(15) 0.0228(4) Uani d 1 . . C
C2B 0.7665(3) 0.14082(17) 0.09337(15) 0.0194(4) Uani d 1 . . C
C3B 0.6413(3) 0.12847(16) 0.01180(15) 0.0182(4) Uani d 1 . . C
C4B 0.6779(3) 0.09883(17) -0.08011(15) 0.0194(4) Uani d 1 . . C
H4B 0.785583 0.086542 -0.084682 0.023 Uiso calc 1 . . H
C5B 0.5575(3) 0.08855(17) -0.16033(15) 0.0203(4) Uani d 1 . . C
H5B 0.584762 0.070264 -0.219096 0.024 Uiso calc 1 . . H
C6B 0.3894(3) 0.10529(16) -0.15617(15) 0.0194(4) Uani d 1 . . C
C7B 0.2656(3) 0.09403(17) -0.23919(16) 0.0214(4) Uani d 1 . . C
C8B 0.3032(3) 0.06748(18) -0.33081(16) 0.0238(5) Uani d 1 . . C
C9B 0.7389(3) 0.17077(18) 0.18681(16) 0.0213(4) Uani d 1 . . C
C10B 0.4713(3) 0.14434(16) 0.01618(15) 0.0187(4) Uani d 1 . . C
H10B 0.443735 0.162627 0.074868 0.022 Uiso calc 1 . . H
C11B 0.3512(3) 0.13296(17) -0.06413(16) 0.0196(4) Uani d 1 . . C
H11B 0.242172 0.143222 -0.059609 0.023 Uiso calc 1 . . H
C12B 0.0971(3) 0.10971(18) -0.23758(16) 0.0238(5) Uani d 1 . . C
 
loop_
    _atom_site_aniso_label
    _atom_site_aniso_U_11
    _atom_site_aniso_U_22
    _atom_site_aniso_U_33
    _atom_site_aniso_U_12
    _atom_site_aniso_U_13
    _atom_site_aniso_U_23
Br1 0.02673(16) 0.03944(17) 0.02903(16) 0.00083(11) 0.00443(11) -0.00574(11)
Br2 0.0641(2) 0.02718(16) 0.04202(19) 0.01762(14) 0.01058(15) 0.01267(12)
N5 0.0231(9) 0.0278(9) 0.0146(8) 0.0090(7) 0.0074(7) 0.0034(7)
C13 0.0265(11) 0.0221(10) 0.0191(10) 0.0071(8) 0.0106(8) 0.0031(8)
C14 0.0233(11) 0.0301(11) 0.0175(10) 0.0047(9) 0.0067(8) -0.0012(8)
C15 0.0285(12) 0.0357(13) 0.0203(10) 0.0139(10) 0.0046(9) 0.0049(9)
C16 0.0373(13) 0.0244(11) 0.0220(11) 0.0122(10) 0.0091(9) 0.0060(9)
C17 0.0266(11) 0.0254(11) 0.0188(10) 0.0054(9) 0.0078(9) 0.0020(8)
C18 0.0272(12) 0.0429(14) 0.0248(11) 0.0159(10) 0.0032(9) 0.0081(10)
C19 0.0291(14) 0.0474(16) 0.0426(15) 0.0187(12) 0.0071(11) 0.0009(12)
N1A 0.0273(11) 0.0482(13) 0.0259(10) 0.0071(9) 0.0076(8) 0.0061(9)
N2A 0.0416(13) 0.0425(12) 0.0220(10) 0.0175(10) 0.0121(9) 0.0075(9)
N3A 0.0349(12) 0.0448(13) 0.0243(11) 0.0009(10) 0.0083(9) -0.0046(9)
N4A 0.0297(11) 0.0279(10) 0.0323(11) 0.0111(8) 0.0094(9) 0.0043(8)
C1A 0.0282(13) 0.0299(12) 0.0189(10) 0.0022(9) 0.0055(9) 0.0048(9)
C2A 0.0250(11) 0.0231(10) 0.0209(10) 0.0014(8) 0.0085(9) 0.0025(8)
C3A 0.0237(11) 0.0171(9) 0.0204(10) 0.0035(8) 0.0087(8) 0.0041(8)
C4A 0.0221(11) 0.0204(10) 0.0225(10) 0.0052(8) 0.0106(8) 0.0047(8)
C5A 0.0255(11) 0.0198(10) 0.0191(10) 0.0080(8) 0.0106(8) 0.0047(8)
C6A 0.0246(11) 0.0164(9) 0.0197(10) 0.0059(8) 0.0087(8) 0.0053(7)
C7A 0.0255(11) 0.0197(10) 0.0208(10) 0.0086(8) 0.0103(8) 0.0058(8)
C8A 0.0262(11) 0.0258(11) 0.0216(11) 0.0109(9) 0.0067(9) 0.0082(8)
C9A 0.0238(11) 0.0291(12) 0.0244(12) 0.0000(9) 0.0053(9) 0.0019(9)
C10A 0.0270(11) 0.0185(10) 0.0200(10) 0.0041(8) 0.0112(8) 0.0027(8)
C11A 0.0247(11) 0.0187(10) 0.0239(11) 0.0076(8) 0.0106(9) 0.0041(8)
C12A 0.0280(12) 0.0197(10) 0.0210(10) 0.0076(8) 0.0076(9) 0.0045(8)
N1B 0.0293(11) 0.0434(12) 0.0267(10) 0.0157(9) 0.0071(8) 0.0047(9)
N2B 0.0436(13) 0.0334(11) 0.0226(10) 0.0146(10) 0.0049(9) 0.0027(8)
N3B 0.0325(11) 0.0372(11) 0.0217(10) 0.0077(9) 0.0082(8) 0.0035(8)
N4B 0.0257(11) 0.0376(11) 0.0254(10) 0.0067(9) 0.0037(8) 0.0042(8)
C1B 0.0266(12) 0.0258(11) 0.0171(10) 0.0075(9) 0.0052(8) 0.0043(8)
C2B 0.0222(10) 0.0200(10) 0.0182(10) 0.0067(8) 0.0078(8) 0.0050(8)
C3B 0.0220(10) 0.0170(9) 0.0176(10) 0.0058(8) 0.0072(8) 0.0051(7)
C4B 0.0220(10) 0.0183(10) 0.0206(10) 0.0077(8) 0.0073(8) 0.0041(8)
C5B 0.0254(11) 0.0209(10) 0.0176(10) 0.0085(8) 0.0085(8) 0.0049(8)
C6B 0.0224(11) 0.0166(9) 0.0203(10) 0.0049(8) 0.0064(8) 0.0044(7)
C7B 0.0250(11) 0.0203(10) 0.0202(10) 0.0070(8) 0.0054(8) 0.0044(8)
C8B 0.0283(12) 0.0227(10) 0.0213(11) 0.0091(9) 0.0022(9) 0.0043(8)
C9B 0.0225(11) 0.0233(10) 0.0193(11) 0.0065(8) 0.0049(8) 0.0054(8)
C10B 0.0222(10) 0.0176(9) 0.0184(10) 0.0053(8) 0.0090(8) 0.0041(7)
C11B 0.0199(10) 0.0197(10) 0.0218(10) 0.0067(8) 0.0083(8) 0.0050(8)
C12B 0.0257(12) 0.0249(11) 0.0193(10) 0.0041(9) 0.0027(8) 0.0049(8)
 
 
#==============================================================================
 
# MOLECULAR GEOMETRY
 
_geom_special_details
;
 All esds (except the esd in the dihedral angle between two l.s. planes)
 are estimated using the full covariance matrix.  The cell esds are taken
 into account individually in the estimation of esds in distances, angles
 and torsion angles; correlations between esds in cell parameters are only
 used when they are defined by crystal symmetry.  An approximate (isotropic)
 treatment of cell esds is used for estimating esds involving l.s. planes.
;
loop_
    _geom_bond_atom_site_label_1
    _geom_bond_atom_site_label_2
    _geom_bond_site_symmetry_2
    _geom_bond_distance
    _geom_bond_publ_flag
Br1 C14 . 1.881(2) ?
Br2 C16 . 1.881(2) ?
N5 C17 . 1.332(3) ?
N5 C13 . 1.343(3) ?
N5 C18 . 1.491(3) ?
C13 C14 . 1.378(3) ?
C13 H13 . 0.93 ?
C14 C15 . 1.374(3) ?
C15 C16 . 1.384(4) ?
C15 H15 . 0.93 ?
C16 C17 . 1.377(3) ?
C17 H17 . 0.93 ?
C18 C19 . 1.510(4) ?
C18 H18A . 0.97 ?
C18 H18B . 0.97 ?
C19 H19A . 0.96 ?
C19 H19B . 0.96 ?
C19 H19C . 0.96 ?
N1A C1A . 1.156(4) ?
N2A C8A . 1.149(3) ?
N3A C9A . 1.147(3) ?
N4A C12A . 1.150(3) ?
C1A C2A . 1.420(4) ?
C2A C3A . 1.403(3) ?
C2A C9A . 1.430(3) ?
C3A C10A . 1.430(3) ?
C3A C4A . 1.438(3) ?
C4A C5A . 1.354(3) ?
C4A H4A . 0.93 ?
C5A C6A . 1.440(3) ?
C5A H5A . 0.93 ?
C6A C7A . 1.391(3) ?
C6A C11A . 1.437(3) ?
C7A C12A . 1.429(3) ?
C7A C8A . 1.429(3) ?
C10A C11A . 1.355(3) ?
C10A H10A . 0.93 ?
C11A H11A . 0.93 ?
N1B C1B . 1.150(3) ?
N2B C8B . 1.153(3) ?
N3B C9B . 1.149(3) ?
N4B C12B . 1.153(3) ?
C1B C2B . 1.433(3) ?
C2B C3B . 1.390(3) ?
C2B C9B . 1.431(3) ?
C3B C4B . 1.438(3) ?
C3B C10B . 1.443(3) ?
C4B C5B . 1.358(3) ?
C4B H4B . 0.93 ?
C5B C6B . 1.431(3) ?
C5B H5B . 0.93 ?
C6B C7B . 1.401(3) ?
C6B C11B . 1.438(3) ?
C7B C12B . 1.423(3) ?
C7B C8B . 1.427(3) ?
C10B C11B . 1.356(3) ?
C10B H10B . 0.93 ?
C11B H11B . 0.93 ?
 
loop_
    _geom_angle_atom_site_label_1
    _geom_angle_atom_site_label_2
    _geom_angle_atom_site_label_3
    _geom_angle
    _geom_angle_site_symmetry_1
    _geom_angle_site_symmetry_3
    _geom_angle_publ_flag
C17 N5 C13 122.3(2) . . ?
C17 N5 C18 118.9(2) . . ?
C13 N5 C18 118.8(2) . . ?
N5 C13 C14 119.1(2) . . ?
N5 C13 H13 120.5 . . ?
C14 C13 H13 120.5 . . ?
C15 C14 C13 120.9(2) . . ?
C15 C14 Br1 120.73(18) . . ?
C13 C14 Br1 118.25(18) . . ?
C14 C15 C16 117.7(2) . . ?
C14 C15 H15 121.2 . . ?
C16 C15 H15 121.2 . . ?
C17 C16 C15 120.8(2) . . ?
C17 C16 Br2 118.98(19) . . ?
C15 C16 Br2 120.27(19) . . ?
N5 C17 C16 119.3(2) . . ?
N5 C17 H17 120.4 . . ?
C16 C17 H17 120.4 . . ?
N5 C18 C19 110.5(2) . . ?
N5 C18 H18A 109.6 . . ?
C19 C18 H18A 109.6 . . ?
N5 C18 H18B 109.6 . . ?
C19 C18 H18B 109.6 . . ?
H18A C18 H18B 108.1 . . ?
C18 C19 H19A 109.5 . . ?
C18 C19 H19B 109.5 . . ?
H19A C19 H19B 109.5 . . ?
C18 C19 H19C 109.5 . . ?
H19A C19 H19C 109.5 . . ?
H19B C19 H19C 109.5 . . ?
N1A C1A C2A 179.8(3) . . ?
C3A C2A C1A 121.2(2) . . ?
C3A C2A C9A 122.5(2) . . ?
C1A C2A C9A 116.3(2) . . ?
C2A C3A C10A 121.7(2) . . ?
C2A C3A C4A 120.2(2) . . ?
C10A C3A C4A 118.1(2) . . ?
C5A C4A C3A 121.1(2) . . ?
C5A C4A H4A 119.4 . . ?
C3A C4A H4A 119.4 . . ?
C4A C5A C6A 120.8(2) . . ?
C4A C5A H5A 119.6 . . ?
C6A C5A H5A 119.6 . . ?
C7A C6A C11A 120.8(2) . . ?
C7A C6A C5A 121.3(2) . . ?
C11A C6A C5A 117.9(2) . . ?
C6A C7A C12A 123.0(2) . . ?
C6A C7A C8A 122.2(2) . . ?
C12A C7A C8A 114.7(2) . . ?
N2A C8A C7A 177.9(3) . . ?
N3A C9A C2A 178.2(3) . . ?
C11A C10A C3A 121.0(2) . . ?
C11A C10A H10A 119.5 . . ?
C3A C10A H10A 119.5 . . ?
C10A C11A C6A 121.1(2) . . ?
C10A C11A H11A 119.4 . . ?
C6A C11A H11A 119.4 . . ?
N4A C12A C7A 177.6(3) . . ?
N1B C1B C2B 178.7(2) . . ?
C3B C2B C9B 123.4(2) . . ?
C3B C2B C1B 121.9(2) . . ?
C9B C2B C1B 114.64(19) . . ?
C2B C3B C4B 120.6(2) . . ?
C2B C3B C10B 121.58(19) . . ?
C4B C3B C10B 117.84(19) . . ?
C5B C4B C3B 120.9(2) . . ?
C5B C4B H4B 119.5 . . ?
C3B C4B H4B 119.5 . . ?
C4B C5B C6B 121.3(2) . . ?
C4B C5B H5B 119.4 . . ?
C6B C5B H5B 119.4 . . ?
C7B C6B C5B 120.9(2) . . ?
C7B C6B C11B 121.1(2) . . ?
C5B C6B C11B 118.0(2) . . ?
C6B C7B C12B 122.4(2) . . ?
C6B C7B C8B 121.4(2) . . ?
C12B C7B C8B 116.2(2) . . ?
N2B C8B C7B 179.6(2) . . ?
N3B C9B C2B 177.2(2) . . ?
C11B C10B C3B 120.88(19) . . ?
C11B C10B H10B 119.6 . . ?
C3B C10B H10B 119.6 . . ?
C10B C11B C6B 121.1(2) . . ?
C10B C11B H11B 119.4 . . ?
C6B C11B H11B 119.4 . . ?
N4B C12B C7B 179.2(3) . . ?
 
loop_
    _geom_torsion_atom_site_label_1
    _geom_torsion_atom_site_label_2
    _geom_torsion_atom_site_label_3
    _geom_torsion_atom_site_label_4
    _geom_torsion
    _geom_torsion_site_symmetry_1
    _geom_torsion_site_symmetry_2
    _geom_torsion_site_symmetry_3
    _geom_torsion_site_symmetry_4
    _geom_torsion_publ_flag
C17 N5 C13 C14 0.1(3) . . . . ?
C18 N5 C13 C14 179.1(2) . . . . ?
N5 C13 C14 C15 1.3(3) . . . . ?
N5 C13 C14 Br1 -174.38(15) . . . . ?
C13 C14 C15 C16 -2.0(3) . . . . ?
Br1 C14 C15 C16 173.55(17) . . . . ?
C14 C15 C16 C17 1.4(3) . . . . ?
C14 C15 C16 Br2 -178.71(17) . . . . ?
C13 N5 C17 C16 -0.7(3) . . . . ?
C18 N5 C17 C16 -179.7(2) . . . . ?
C15 C16 C17 N5 -0.1(3) . . . . ?
Br2 C16 C17 N5 -179.96(16) . . . . ?
C17 N5 C18 C19 91.2(3) . . . . ?
C13 N5 C18 C19 -87.8(3) . . . . ?
C1A C2A C3A C10A -179.5(2) . . . . ?
C9A C2A C3A C10A 0.4(3) . . . . ?
C1A C2A C3A C4A -1.0(3) . . . . ?
C9A C2A C3A C4A 179.0(2) . . . . ?
C2A C3A C4A C5A -178.4(2) . . . . ?
C10A C3A C4A C5A 0.1(3) . . . . ?
C3A C4A C5A C6A -0.2(3) . . . . ?
C4A C5A C6A C7A -179.6(2) . . . . ?
C4A C5A C6A C11A 0.2(3) . . . . ?
C11A C6A C7A C12A -0.4(3) . . . . ?
C5A C6A C7A C12A 179.3(2) . . . . ?
C11A C6A C7A C8A 179.0(2) . . . . ?
C5A C6A C7A C8A -1.3(3) . . . . ?
C2A C3A C10A C11A 178.4(2) . . . . ?
C4A C3A C10A C11A -0.1(3) . . . . ?
C3A C10A C11A C6A 0.2(3) . . . . ?
C7A C6A C11A C10A 179.5(2) . . . . ?
C5A C6A C11A C10A -0.2(3) . . . . ?
C9B C2B C3B C4B 179.6(2) . . . . ?
C1B C2B C3B C4B -1.1(3) . . . . ?
C9B C2B C3B C10B -0.6(3) . . . . ?
C1B C2B C3B C10B 178.63(19) . . . . ?
C2B C3B C4B C5B -178.8(2) . . . . ?
C10B C3B C4B C5B 1.5(3) . . . . ?
C3B C4B C5B C6B -0.9(3) . . . . ?
C4B C5B C6B C7B -179.7(2) . . . . ?
C4B C5B C6B C11B -0.3(3) . . . . ?
C5B C6B C7B C12B 179.8(2) . . . . ?
C11B C6B C7B C12B 0.4(3) . . . . ?
C5B C6B C7B C8B -1.2(3) . . . . ?
C11B C6B C7B C8B 179.5(2) . . . . ?
C2B C3B C10B C11B 179.4(2) . . . . ?
C4B C3B C10B C11B -0.8(3) . . . . ?
C3B C10B C11B C6B -0.3(3) . . . . ?
C7B C6B C11B C10B -179.7(2) . . . . ?
C5B C6B C11B C10B 0.9(3) . . . . ?
 
_iucr_refine_instructions_details
;
TITL TCNQ_35BrEt in P-1
    shelx.res
    created by SHELXL-2017/1 at 13:52:22 on 02-Oct-2020
CELL 1.54184   8.036082  13.039790  14.207119  92.6245  98.5756 104.7673
ZERR    2.00   0.000253   0.000345   0.000355   0.0021   0.0023   0.0025
LATT   1
SFAC  C    H    N    O    BR
UNIT  62   32   18   0    4
MERG   2
OMIT    7 -4 10
OMIT    -7 13 1
OMIT    -5 -10 6
FMAP   2
PLAN   20
BOND   $H
HTAB
cONF
ACTA
L.S.  10
WGHT    0.085500    2.501200
FVAR       6.51999
MOLE    1
BR1   5    0.722224    0.912207    0.654649    11.00000    0.02673    0.03944 =
         0.02903   -0.00574    0.00443    0.00083
BR2   5    0.370378    0.472662    0.601624    11.00000    0.06409    0.02718 =
         0.04202    0.01267    0.01058    0.01762
N5    3    0.257779    0.739134    0.503026    11.00000    0.02311    0.02779 =
         0.01456    0.00335    0.00743    0.00903
C13   1    0.397969    0.819438    0.538905    11.00000    0.02650    0.02212 =
         0.01914    0.00305    0.01061    0.00707
AFIX  43
H13   2    0.401378    0.888992    0.525412    11.00000   -1.20000
AFIX   0
C14   1    0.536663    0.797333    0.595980    11.00000    0.02327    0.03014 =
         0.01750   -0.00122    0.00673    0.00470
C15   1    0.534229    0.694594    0.614795    11.00000    0.02850    0.03572 =
         0.02030    0.00489    0.00465    0.01390
AFIX  43
H15   2    0.629022    0.679070    0.651660    11.00000   -1.20000
AFIX   0
C16   1    0.385824    0.615032    0.576980    11.00000    0.03732    0.02442 =
         0.02201    0.00603    0.00911    0.01217
C17   1    0.247575    0.638492    0.520777    11.00000    0.02661    0.02544 =
         0.01881    0.00197    0.00775    0.00541
AFIX  43
H17   2    0.148204    0.584671    0.495499    11.00000   -1.20000
AFIX   0
C18   1    0.107069    0.763792    0.442537    11.00000    0.02717    0.04289 =
         0.02485    0.00814    0.00316    0.01594
AFIX  23
H18A  2    0.046245    0.703038    0.397363    11.00000   -1.20000
H18B  2    0.149171    0.823823    0.406607    11.00000   -1.20000
AFIX   0
C19   1   -0.017326    0.789871    0.503920    11.00000    0.02909    0.04736 =
         0.04262    0.00086    0.00708    0.01871
AFIX  33
H19A  2   -0.113529    0.805543    0.463991    11.00000   -1.50000
H19B  2   -0.060124    0.730040    0.538776    11.00000   -1.50000
H19C  2    0.042615    0.850605    0.548003    11.00000   -1.50000
AFIX   0
MOLE    2
N1A   3    1.390901    0.380034    1.169716    11.00000    0.02730    0.04824 =
         0.02588    0.00608    0.00764    0.00715
N2A   3    0.635357    0.301651    0.679694    11.00000    0.04161    0.04252 =
         0.02197    0.00751    0.01208    0.01748
N3A   3    1.034262    0.455802    1.347675    11.00000    0.03495    0.04480 =
         0.02431   -0.00463    0.00831    0.00091
N4A   3    0.266233    0.365028    0.849277    11.00000    0.02971    0.02788 =
         0.03230    0.00430    0.00943    0.01107
C1A   1    1.253384    0.390296    1.173852    11.00000    0.02824    0.02989 =
         0.01885    0.00481    0.00548    0.00218
C2A   1    1.084661    0.402871    1.179362    11.00000    0.02498    0.02314 =
         0.02087    0.00248    0.00846    0.00138
C3A   1    0.956596    0.387527    1.097514    11.00000    0.02372    0.01713 =
         0.02038    0.00407    0.00873    0.00352
C4A   1    0.995345    0.360196    1.005526    11.00000    0.02209    0.02045 =
         0.02246    0.00466    0.01060    0.00523
AFIX  43
H4A   2    1.105021    0.351063    1.000988    11.00000   -1.20000
AFIX   0
C5A   1    0.874835    0.347526    0.925374    11.00000    0.02551    0.01981 =
         0.01906    0.00470    0.01063    0.00797
AFIX  43
H5A   2    0.902910    0.330006    0.866618    11.00000   -1.20000
AFIX   0
C6A   1    0.703783    0.360865    0.930075    11.00000    0.02459    0.01640 =
         0.01972    0.00527    0.00872    0.00586
C7A   1    0.578392    0.347373    0.848366    11.00000    0.02551    0.01973 =
         0.02083    0.00577    0.01027    0.00863
C8A   1    0.612661    0.321867    0.755498    11.00000    0.02620    0.02585 =
         0.02165    0.00820    0.00674    0.01095
C9A   1    1.054062    0.431828    1.272305    11.00000    0.02383    0.02909 =
         0.02435    0.00186    0.00532   -0.00003
C10A  1    0.786715    0.400792    1.102149    11.00000    0.02698    0.01846 =
         0.02000    0.00271    0.01119    0.00408
AFIX  43
H10A  2    0.758838    0.418312    1.160959    11.00000   -1.20000
AFIX   0
C11A  1    0.665732    0.388225    1.022173    11.00000    0.02467    0.01865 =
         0.02391    0.00412    0.01060    0.00757
AFIX  43
H11A  2    0.556208    0.397461    1.026956    11.00000   -1.20000
AFIX   0
C12A  1    0.406704    0.358778    0.850211    11.00000    0.02802    0.01971 =
         0.02096    0.00452    0.00759    0.00760
MOLE    3
N1B   3    1.069717    0.109131    0.088985    11.00000    0.02930    0.04339 =
         0.02670    0.00471    0.00710    0.01567
N2B   3    0.333914    0.046677   -0.404937    11.00000    0.04358    0.03339 =
         0.02262    0.00273    0.00494    0.01460
N3B   3    0.723785    0.194818    0.263247    11.00000    0.03251    0.03717 =
         0.02174    0.00346    0.00817    0.00769
N4B   3   -0.039884    0.122203   -0.237399    11.00000    0.02566    0.03764 =
         0.02537    0.00423    0.00366    0.00674
C1B   1    0.934260    0.122969    0.089924    11.00000    0.02662    0.02578 =
         0.01705    0.00425    0.00519    0.00752
C2B   1    0.766453    0.140822    0.093366    11.00000    0.02221    0.01998 =
         0.01824    0.00498    0.00779    0.00666
C3B   1    0.641281    0.128469    0.011800    11.00000    0.02198    0.01704 =
         0.01758    0.00510    0.00716    0.00581
C4B   1    0.677925    0.098834   -0.080108    11.00000    0.02195    0.01833 =
         0.02064    0.00406    0.00726    0.00774
AFIX  43
H4B   2    0.785583    0.086542   -0.084682    11.00000   -1.20000
AFIX   0
C5B   1    0.557496    0.088545   -0.160327    11.00000    0.02540    0.02091 =
         0.01763    0.00485    0.00854    0.00849
AFIX  43
H5B   2    0.584762    0.070264   -0.219096    11.00000   -1.20000
AFIX   0
C6B   1    0.389435    0.105293   -0.156167    11.00000    0.02236    0.01658 =
         0.02033    0.00435    0.00642    0.00494
C7B   1    0.265579    0.094027   -0.239187    11.00000    0.02504    0.02034 =
         0.02015    0.00437    0.00543    0.00699
C8B   1    0.303244    0.067476   -0.330812    11.00000    0.02828    0.02272 =
         0.02130    0.00429    0.00221    0.00911
C9B   1    0.738910    0.170773    0.186810    11.00000    0.02250    0.02326 =
         0.01929    0.00535    0.00491    0.00650
C10B  1    0.471298    0.144343    0.016181    11.00000    0.02222    0.01764 =
         0.01837    0.00406    0.00899    0.00530
AFIX  43
H10B  2    0.443735    0.162627    0.074868    11.00000   -1.20000
AFIX   0
C11B  1    0.351163    0.132961   -0.064130    11.00000    0.01989    0.01968 =
         0.02180    0.00496    0.00826    0.00675
AFIX  43
H11B  2    0.242172    0.143222   -0.059609    11.00000   -1.20000
AFIX   0
C12B  1    0.097092    0.109708   -0.237581    11.00000    0.02569    0.02491 =
         0.01930    0.00488    0.00272    0.00408
HKLF    4
 
 
 
 
REM  TCNQ_35BrEt in P-1
REM R1 =  0.0416 for    5366 Fo > 4sig(Fo)  and  0.0456 for all    5835 data
REM    379 parameters refined using      0 restraints
 
END
 
WGHT      0.0721      0.5289
 
REM Instructions for potential hydrogen bonds
EQIV $1 x, y+1, z+1
HTAB C13 N2B_$1
EQIV $2 x-1, y, z-1
HTAB C17 N3A_$2
EQIV $3 -x, -y+1, -z
HTAB C18 N4B_$3
 
REM Highest difference peak  0.836,  deepest hole -1.020,  1-sigma level  0.095
Q1    1   0.7387  0.8615  0.6709  11.00000  0.05    0.84
Q2    1   0.2974  0.4698  0.6433  11.00000  0.05    0.69
Q3    1   0.3045  0.4466  0.5565  11.00000  0.05    0.65
Q4    1   0.8138  0.9208  0.6197  11.00000  0.05    0.62
Q5    1   0.7595  1.0149  0.6421  11.00000  0.05    0.60
Q6    1   0.3993  0.5743  0.5830  11.00000  0.05    0.59
Q7    1   0.4766  0.4859  0.5818  11.00000  0.05    0.55
Q8    1   0.6186  0.8986  0.6787  11.00000  0.05    0.50
Q9    1   0.6415  0.8338  0.7276  11.00000  0.05    0.38
Q10   1   1.0172  0.3877  1.1460  11.00000  0.05    0.38
Q11   1   0.2357  0.4526  0.6159  11.00000  0.05    0.38
Q12   1   0.3192  0.9383  0.3561  11.00000  0.05    0.36
Q13   1   0.3166  0.3586  0.6096  11.00000  0.05    0.35
Q14   1   0.9834  0.3763  1.0591  11.00000  0.05    0.34
Q15   1   0.7964  0.3810  0.9070  11.00000  0.05    0.32
Q16   1   0.3389  0.5143  0.7030  11.00000  0.05    0.31
Q17   1   0.4314  0.3432  0.6065  11.00000  0.05    0.31
Q18   1   0.3485  0.6174  0.5970  11.00000  0.05    0.30
Q19   1   0.3085  0.4017  0.6782  11.00000  0.05    0.30
Q20   1   0.5550  0.1263  0.0260  11.00000  0.05    0.30
;
 
data_tcnq_44bpy_et_rt
 
_audit_creation_date                    2020-10-02T14:15:24-00:00
_audit_creation_method                  'WinGX routine CIF_UPDATE'
 
#==============================================================================
 
# CHEMICAL DATA
 
_chemical_formula_moiety		'C14 H18 N2, 4(C12 H4 N4)'
_chemical_formula_sum                   'C31 H17 N9'
_chemical_formula_weight                515.53
 
#==============================================================================
 
# CRYSTAL DATA
 
_symmetry_cell_setting                  monoclinic
_symmetry_space_group_name_H-M          'P 21/c'
_symmetry_space_group_name_Hall         '-P 2ybc'
loop_
  _space_group_symop_id
  _space_group_symop_operation_xyz
  1 'x,y,z'
  2 '-x,1/2+y,1/2-z'
  3 '-x,-y,-z'
  4 'x,1/2-y,1/2+z'

_cell_length_a                          13.0864(2)
_cell_length_b                          25.3377(4)
_cell_length_c                          7.84030(10)
_cell_angle_alpha                       90
_cell_angle_beta                        92.6510(10)
_cell_angle_gamma                       90
_cell_volume                            2596.90(7)
_cell_formula_units_Z                   4
_cell_measurement_reflns_used           6151
_cell_measurement_theta_min             3.771
_cell_measurement_theta_max             75.752
_cell_measurement_temperature           293(2)
_exptl_crystal_description        prism
_exptl_crystal_colour             black
_exptl_crystal_size_max           0.20
_exptl_crystal_size_mid           0.18
_exptl_crystal_size_min           0.08
_exptl_crystal_density_diffrn           1.319
_exptl_crystal_F_000                    1064
_exptl_absorpt_coefficient_mu           0.671
_exptl_absorpt_correction_type          multi-scan
_exptl_absorpt_process_details
;
        CrysAlisPro 1.171.39.46 (Rigaku Oxford Diffraction, 2018)
        Empirical absorption correction using spherical harmonics,
 implemented in SCALE3 ABSPACK scaling algorithm.
;
_exptl_absorpt_correction_T_min         0.63515
_exptl_absorpt_correction_T_max         1
 
#==============================================================================
 
# EXPERIMENTAL DATA
 
_diffrn_ambient_temperature             293(2)
_diffrn_radiation_type                  CuK\a
_diffrn_radiation_wavelength            1.54184
_diffrn_source                          'micro-focus sealed X-ray tube'
_diffrn_radiation_monochromator         mirror
_diffrn_measurement_device_type         'Xcalibur, Ruby, Nova'
_diffrn_measurement_method              '\w scans'
_diffrn_detector_area_resol_mean        10.4323
_diffrn_reflns_number                   13505
_diffrn_reflns_av_R_equivalents         0.018
_diffrn_reflns_av_unetI/netI            0.028
_diffrn_reflns_theta_min                3.381
_diffrn_reflns_theta_max                76.279
_diffrn_reflns_theta_full               67.684
_diffrn_measured_fraction_theta_max
                                        0.987
_diffrn_measured_fraction_theta_full
                                        0.998
_diffrn_reflns_Laue_measured_fraction_full
                                        0.998
_diffrn_reflns_Laue_measured_fraction_max
                                        0.987
_diffrn_reflns_point_group_measured_fraction_full
                                        0.998
_diffrn_reflns_point_group_measured_fraction_max
                                        0.987
_diffrn_reflns_limit_h_min              -15
_diffrn_reflns_limit_h_max              16
_diffrn_reflns_limit_k_min              -25
_diffrn_reflns_limit_k_max              31
_diffrn_reflns_limit_l_min              -9
_diffrn_reflns_limit_l_max              9
 
#==============================================================================
 
# STRUCTURE SOLUTION
 
_atom_sites_solution_hydrogens          geom
 
#==============================================================================
 
# REFINEMENT DATA
 
_reflns_number_total                    5368
_reflns_number_gt                       4600
_reflns_threshold_expression            'I > 2\s(I)'
_refine_ls_structure_factor_coef        Fsqd
_refine_ls_matrix_type                  full
_refine_ls_R_factor_all                 0.0533
_refine_ls_R_factor_gt                  0.0468
_refine_ls_wR_factor_ref                0.1416
_refine_ls_goodness_of_fit_ref          0.929
_refine_ls_restrained_S_all             0.959
_refine_ls_number_reflns                5368
_refine_ls_number_parameters            371
_refine_ls_number_restraints            2
_refine_ls_hydrogen_treatment           constr
_refine_ls_weighting_scheme             calc
_refine_ls_weighting_details
              'w=1/[\s^2^(Fo^2^)+(0.0841P)^2^+0.5105P] where P=(Fo^2^+2Fc^2^)/3'
_refine_ls_shift/su_max                 0.001
_refine_ls_shift/su_mean                0
_refine_diff_density_max                0.257
_refine_diff_density_min                -0.252
_refine_diff_density_rms                0.032
_refine_ls_extinction_method            none
loop_
    _atom_type_symbol
    _atom_type_description
    _atom_type_scat_dispersion_real
    _atom_type_scat_dispersion_imag
    _atom_type_scat_source
C C 0.0181 0.0091 'International Tables Vol C Tables 4.2.6.8 and 6.1.1.4'
H H 0 0 'International Tables Vol C Tables 4.2.6.8 and 6.1.1.4'
N N 0.0311 0.018 'International Tables Vol C Tables 4.2.6.8 and 6.1.1.4'
 
_computing_data_collection
                                     'CrysAlisPro 1.171.39.46 (Rigaku OD, 2018)'
_computing_cell_refinement
                                     'CrysAlisPro 1.171.39.46 (Rigaku OD, 2018)'
_computing_data_reduction
                                     'CrysAlisPro 1.171.39.46 (Rigaku OD, 2018)'
_computing_structure_refinement         'SHELXL-2017/1 (Sheldrick, 2017)'
 
#==============================================================================
 
# ATOMIC COORDINATES AND DISPLACEMENT PARAMETERS
 
loop_
    _atom_site_label
    _atom_site_fract_x
    _atom_site_fract_y
    _atom_site_fract_z
    _atom_site_U_iso_or_equiv
    _atom_site_adp_type
    _atom_site_calc_flag
    _atom_site_occupancy
    _atom_site_disorder_assembly
    _atom_site_disorder_group
    _atom_site_type_symbol
N1A 0.17004(13) 0.32241(7) 0.7996(2) 0.0816(4) Uani d 1 . . N
N2A 0.71270(11) 0.32343(8) 0.2863(2) 0.0911(5) Uani d 1 . . N
N3A -0.00114(12) 0.29337(8) 0.3208(3) 0.0947(5) Uani d 1 . . N
N4A 0.54210(12) 0.30358(6) -0.19845(18) 0.0707(4) Uani d 1 . . N
C1A 0.17177(12) 0.31822(6) 0.6544(2) 0.0603(4) Uani d 1 . . C
C2A 0.17274(11) 0.31209(5) 0.47352(19) 0.0538(3) Uani d 1 . . C
C3A 0.26294(10) 0.31466(5) 0.38678(17) 0.0472(3) Uani d 1 . . C
C4A 0.35975(10) 0.32239(5) 0.47669(17) 0.0498(3) Uani d 1 . . C
H4A 0.361824 0.327183 0.594399 0.06 Uiso calc 1 . . H
C5A 0.44786(10) 0.32285(5) 0.39390(16) 0.0483(3) Uani d 1 . . C
H5A 0.509573 0.327914 0.455358 0.058 Uiso calc 1 . . H
C6A 0.44769(10) 0.31562(5) 0.21178(16) 0.0446(3) Uani d 1 . . C
C7A 0.53812(10) 0.31530(5) 0.12689(17) 0.0478(3) Uani d 1 . . C
C8A 0.63500(11) 0.32005(6) 0.2153(2) 0.0588(3) Uani d 1 . . C
C9A 0.07653(12) 0.30195(7) 0.3879(2) 0.0647(4) Uani d 1 . . C
C10A 0.26253(10) 0.30830(5) 0.20507(17) 0.0486(3) Uani d 1 . . C
H10A 0.200684 0.30378 0.143523 0.058 Uiso calc 1 . . H
C11A 0.35087(10) 0.30877(5) 0.12171(16) 0.0470(3) Uani d 1 . . C
H11A 0.348635 0.304568 0.003758 0.056 Uiso calc 1 . . H
C12A 0.54004(11) 0.30845(5) -0.05365(18) 0.0519(3) Uani d 1 . . C
N1B 0.26856(11) 0.45175(7) 0.60833(16) 0.0722(4) Uani d 1 . . N
N2B 0.81007(9) 0.45718(6) 0.05523(17) 0.0673(4) Uani d 1 . . N
N3B 0.09296(10) 0.42098(7) 0.14257(18) 0.0737(4) Uani d 1 . . N
N4B 0.63247(11) 0.42310(6) -0.40552(16) 0.0688(4) Uani d 1 . . N
C1B 0.27099(10) 0.44587(6) 0.46391(16) 0.0500(3) Uani d 1 . . C
C2B 0.27072(10) 0.43757(5) 0.28424(15) 0.0444(3) Uani d 1 . . C
C3B 0.36032(9) 0.43864(5) 0.19346(14) 0.0405(3) Uani d 1 . . C
C4B 0.45807(9) 0.44726(5) 0.27736(14) 0.0424(3) Uani d 1 . . C
H4B 0.462088 0.452851 0.394713 0.051 Uiso calc 1 . . H
C5B 0.54529(9) 0.44751(5) 0.19010(14) 0.0415(3) Uani d 1 . . C
H5B 0.607777 0.453471 0.248276 0.05 Uiso calc 1 . . H
C6B 0.54218(9) 0.43868(4) 0.00919(14) 0.0392(3) Uani d 1 . . C
C7B 0.63146(9) 0.43968(5) -0.08257(15) 0.0418(3) Uani d 1 . . C
C8B 0.72971(10) 0.44924(5) -0.00375(16) 0.0470(3) Uani d 1 . . C
C9B 0.17267(10) 0.42870(6) 0.20376(16) 0.0505(3) Uani d 1 . . C
C10B 0.35742(9) 0.42978(5) 0.01261(14) 0.0420(3) Uani d 1 . . C
H10B 0.294947 0.423786 -0.045563 0.05 Uiso calc 1 . . H
C11B 0.44439(9) 0.43001(5) -0.07468(14) 0.0414(3) Uani d 1 . . C
H11B 0.440325 0.424398 -0.19202 0.05 Uiso calc 1 . . H
C12B 0.63050(10) 0.43044(5) -0.26182(16) 0.0468(3) Uani d 1 . . C
N5 0.08431(10) 0.61862(5) 0.32417(17) 0.0637(3) Uani d 1 . . N
C13 0.11449(13) 0.60521(7) 0.4842(2) 0.0672(4) Uani d 1 . . C
H13 0.15781 0.627546 0.547883 0.081 Uiso calc 1 . . H
C14 0.08238(12) 0.55912(6) 0.55476(19) 0.0609(4) Uani d 1 . . C
H14 0.103677 0.550598 0.666177 0.073 Uiso calc 1 . . H
C15 0.01830(9) 0.52486(5) 0.46198(15) 0.0457(3) Uani d 1 . . C
C16 -0.00998(12) 0.53947(6) 0.29558(18) 0.0576(3) Uani d 1 . . C
H16 -0.052082 0.517486 0.22836 0.069 Uiso calc 1 . . H
C17 0.02392(13) 0.58617(7) 0.2300(2) 0.0652(4) Uani d 1 . . C
H17 0.004626 0.595427 0.11831 0.078 Uiso calc 1 . . H
C18 0.1149(2) 0.67164(10) 0.2581(4) 0.1139(9) Uani d 1 . . C
H18A 0.076735 0.67645 0.150145 0.137 Uiso calc 1 A 1 H
H18B 0.088577 0.697502 0.336058 0.137 Uiso calc 1 A 1 H
C19A 0.2016(5) 0.6846(4) 0.234(3) 0.201(7) Uani d 0.493(11) B 1 C
H19A 0.202236 0.720149 0.191631 0.301 Uiso calc 0.493(11) B 1 H
H19B 0.241801 0.682615 0.339306 0.301 Uiso calc 0.493(11) B 1 H
H19C 0.229849 0.661367 0.151654 0.301 Uiso calc 0.493(11) B 1 H
C19B 0.1391(11) 0.6765(2) 0.0906(11) 0.151(5) Uani d 0.507(11) B 2 C
H19D 0.156916 0.71243 0.067575 0.226 Uiso calc 0.507(11) B 2 H
H19E 0.196028 0.653945 0.068781 0.226 Uiso calc 0.507(11) B 2 H
H19F 0.08127 0.666368 0.017998 0.226 Uiso calc 0.507(11) B 2 H
 
loop_
    _atom_site_aniso_label
    _atom_site_aniso_U_11
    _atom_site_aniso_U_22
    _atom_site_aniso_U_33
    _atom_site_aniso_U_12
    _atom_site_aniso_U_13
    _atom_site_aniso_U_23
N1A 0.0798(10) 0.1047(12) 0.0615(9) 0.0015(9) 0.0163(7) 0.0023(8)
N2A 0.0527(8) 0.1267(15) 0.0931(11) -0.0024(8) -0.0065(7) -0.0264(10)
N3A 0.0546(8) 0.1094(13) 0.1196(14) -0.0092(8) -0.0027(9) -0.0101(11)
N4A 0.0873(10) 0.0696(8) 0.0560(8) -0.0032(7) 0.0105(7) -0.0099(6)
C1A 0.0557(8) 0.0635(8) 0.0627(9) -0.0004(6) 0.0123(6) 0.0048(7)
C2A 0.0518(7) 0.0510(7) 0.0591(8) -0.0019(6) 0.0073(6) 0.0021(6)
C3A 0.0488(7) 0.0435(6) 0.0492(7) -0.0017(5) 0.0026(5) 0.0023(5)
C4A 0.0537(7) 0.0531(7) 0.0424(6) -0.0015(6) 0.0012(5) 0.0013(5)
C5A 0.0476(7) 0.0521(7) 0.0448(6) -0.0014(5) -0.0030(5) 0.0007(5)
C6A 0.0479(6) 0.0395(6) 0.0462(6) -0.0010(5) 0.0009(5) 0.0007(5)
C7A 0.0489(7) 0.0447(6) 0.0498(7) -0.0015(5) 0.0026(5) -0.0020(5)
C8A 0.0491(8) 0.0674(9) 0.0603(8) -0.0014(6) 0.0058(6) -0.0090(7)
C9A 0.0529(8) 0.0659(9) 0.0761(10) -0.0028(7) 0.0112(7) -0.0028(7)
C10A 0.0462(6) 0.0490(7) 0.0503(7) -0.0042(5) -0.0028(5) -0.0027(5)
C11A 0.0518(7) 0.0459(6) 0.0431(6) -0.0026(5) -0.0012(5) -0.0031(5)
C12A 0.0545(7) 0.0469(7) 0.0546(8) -0.0025(5) 0.0070(6) -0.0059(5)
N1B 0.0716(8) 0.1024(11) 0.0428(7) 0.0061(8) 0.0058(6) -0.0052(6)
N2B 0.0467(7) 0.0955(10) 0.0588(7) 0.0013(6) -0.0064(5) -0.0042(7)
N3B 0.0474(7) 0.1057(12) 0.0672(8) -0.0003(7) -0.0042(6) -0.0065(8)
N4B 0.0733(8) 0.0914(10) 0.0418(6) 0.0058(7) 0.0041(5) -0.0067(6)
C1B 0.0465(7) 0.0603(8) 0.0433(7) 0.0019(6) 0.0038(5) -0.0003(5)
C2B 0.0452(6) 0.0493(6) 0.0388(6) 0.0008(5) 0.0012(5) 0.0004(5)
C3B 0.0434(6) 0.0420(6) 0.0358(6) -0.0005(5) -0.0005(4) 0.0012(4)
C4B 0.0479(6) 0.0477(6) 0.0312(5) -0.0014(5) -0.0013(4) -0.0011(4)
C5B 0.0425(6) 0.0463(6) 0.0351(6) -0.0019(5) -0.0042(4) -0.0003(4)
C6B 0.0435(6) 0.0393(6) 0.0345(5) 0.0009(4) -0.0005(4) 0.0011(4)
C7B 0.0439(6) 0.0452(6) 0.0360(6) 0.0024(5) -0.0002(4) -0.0003(4)
C8B 0.0451(7) 0.0559(7) 0.0400(6) 0.0046(5) 0.0024(5) -0.0008(5)
C9B 0.0455(7) 0.0618(8) 0.0445(6) 0.0031(6) 0.0043(5) -0.0009(6)
C10B 0.0417(6) 0.0476(6) 0.0363(6) -0.0023(5) -0.0041(4) -0.0006(5)
C11B 0.0461(6) 0.0461(6) 0.0317(5) -0.0007(5) -0.0025(4) -0.0015(4)
C12B 0.0451(6) 0.0540(7) 0.0414(7) 0.0033(5) 0.0020(5) -0.0008(5)
N5 0.0621(7) 0.0616(7) 0.0676(8) -0.0053(6) 0.0049(6) 0.0064(6)
C13 0.0662(9) 0.0681(9) 0.0664(9) -0.0170(7) -0.0074(7) -0.0031(7)
C14 0.0624(8) 0.0682(9) 0.0507(7) -0.0116(7) -0.0119(6) -0.0004(6)
C15 0.0392(6) 0.0557(7) 0.0418(6) 0.0029(5) -0.0009(4) -0.0047(5)
C16 0.0602(8) 0.0648(8) 0.0470(7) -0.0063(6) -0.0080(6) -0.0003(6)
C17 0.0694(9) 0.0721(10) 0.0533(8) -0.0024(8) -0.0045(7) 0.0099(7)
C18 0.142(2) 0.0834(14) 0.1171(19) -0.0288(15) 0.0149(16) 0.0290(13)
C19A 0.088(4) 0.144(6) 0.370(19) -0.028(4) 0.006(6) 0.137(9)
C19B 0.262(13) 0.067(3) 0.134(6) 0.001(4) 0.126(7) 0.013(3)
 
 
#==============================================================================
 
# MOLECULAR GEOMETRY
 
_geom_special_details
;
 All esds (except the esd in the dihedral angle between two l.s. planes)
 are estimated using the full covariance matrix.  The cell esds are taken
 into account individually in the estimation of esds in distances, angles
 and torsion angles; correlations between esds in cell parameters are only
 used when they are defined by crystal symmetry.  An approximate (isotropic)
 treatment of cell esds is used for estimating esds involving l.s. planes.
;
loop_
    _geom_bond_atom_site_label_1
    _geom_bond_atom_site_label_2
    _geom_bond_site_symmetry_2
    _geom_bond_distance
    _geom_bond_publ_flag
N1A C1A . 1.145(2) ?
N2A C8A . 1.140(2) ?
N3A C9A . 1.144(2) ?
N4A C12A . 1.1435(19) ?
C1A C2A . 1.427(2) ?
C2A C3A . 1.3908(19) ?
C2A C9A . 1.422(2) ?
C3A C10A . 1.4336(18) ?
C3A C4A . 1.4345(19) ?
C4A C5A . 1.3491(19) ?
C4A H4A . 0.93 ?
C5A C6A . 1.4395(18) ?
C5A H5A . 0.93 ?
C6A C7A . 1.3843(18) ?
C6A C11A . 1.4323(18) ?
C7A C8A . 1.4215(19) ?
C7A C12A . 1.4275(19) ?
C10A C11A . 1.3541(19) ?
C10A H10A . 0.93 ?
C11A H11A . 0.93 ?
N1B C1B . 1.1440(18) ?
N2B C8B . 1.1467(18) ?
N3B C9B . 1.1447(19) ?
N4B C12B . 1.1434(18) ?
C1B C2B . 1.4241(17) ?
C2B C3B . 1.3998(17) ?
C2B C9B . 1.4214(18) ?
C3B C4B . 1.4279(16) ?
C3B C10B . 1.4343(16) ?
C4B C5B . 1.3576(17) ?
C4B H4B . 0.93 ?
C5B C6B . 1.4347(15) ?
C5B H5B . 0.93 ?
C6B C7B . 1.4003(17) ?
C6B C11B . 1.4285(16) ?
C7B C8B . 1.4214(17) ?
C7B C12B . 1.4242(16) ?
C10B C11B . 1.3550(17) ?
C10B H10B . 0.93 ?
C11B H11B . 0.93 ?
N5 C17 . 1.339(2) ?
N5 C13 . 1.341(2) ?
N5 C18 . 1.501(2) ?
C13 C14 . 1.367(2) ?
C13 H13 . 0.93 ?
C14 C15 . 1.3890(19) ?
C14 H14 . 0.93 ?
C15 C16 . 1.3897(18) ?
C15 C15 3_566 1.483(3) ?
C16 C17 . 1.372(2) ?
C16 H16 . 0.93 ?
C17 H17 . 0.93 ?
C18 C19A . 1.205(6) ?
C18 C19B . 1.371(6) ?
C18 H18A . 0.97 ?
C18 H18B . 0.97 ?
C19A H19A . 0.96 ?
C19A H19B . 0.96 ?
C19A H19C . 0.96 ?
C19B H19D . 0.96 ?
C19B H19E . 0.96 ?
C19B H19F . 0.96 ?
 
loop_
    _geom_angle_atom_site_label_1
    _geom_angle_atom_site_label_2
    _geom_angle_atom_site_label_3
    _geom_angle
    _geom_angle_site_symmetry_1
    _geom_angle_site_symmetry_3
    _geom_angle_publ_flag
N1A C1A C2A 178.89(19) . . ?
C3A C2A C9A 122.04(14) . . ?
C3A C2A C1A 121.84(13) . . ?
C9A C2A C1A 116.11(13) . . ?
C2A C3A C10A 121.10(12) . . ?
C2A C3A C4A 121.09(12) . . ?
C10A C3A C4A 117.79(12) . . ?
C5A C4A C3A 121.32(12) . . ?
C5A C4A H4A 119.3 . . ?
C3A C4A H4A 119.3 . . ?
C4A C5A C6A 120.93(12) . . ?
C4A C5A H5A 119.5 . . ?
C6A C5A H5A 119.5 . . ?
C7A C6A C11A 121.24(12) . . ?
C7A C6A C5A 121.03(12) . . ?
C11A C6A C5A 117.72(11) . . ?
C6A C7A C8A 121.88(12) . . ?
C6A C7A C12A 122.15(12) . . ?
C8A C7A C12A 115.94(12) . . ?
N2A C8A C7A 179.5(2) . . ?
N3A C9A C2A 179.1(2) . . ?
C11A C10A C3A 120.97(12) . . ?
C11A C10A H10A 119.5 . . ?
C3A C10A H10A 119.5 . . ?
C10A C11A C6A 121.24(12) . . ?
C10A C11A H11A 119.4 . . ?
C6A C11A H11A 119.4 . . ?
N4A C12A C7A 179.14(16) . . ?
N1B C1B C2B 178.00(16) . . ?
C3B C2B C9B 122.52(11) . . ?
C3B C2B C1B 122.43(11) . . ?
C9B C2B C1B 115.05(11) . . ?
C2B C3B C4B 121.49(10) . . ?
C2B C3B C10B 121.00(11) . . ?
C4B C3B C10B 117.49(11) . . ?
C5B C4B C3B 121.65(10) . . ?
C5B C4B H4B 119.2 . . ?
C3B C4B H4B 119.2 . . ?
C4B C5B C6B 120.76(11) . . ?
C4B C5B H5B 119.6 . . ?
C6B C5B H5B 119.6 . . ?
C7B C6B C11B 121.15(10) . . ?
C7B C6B C5B 121.26(11) . . ?
C11B C6B C5B 117.58(10) . . ?
C6B C7B C8B 122.63(10) . . ?
C6B C7B C12B 122.31(11) . . ?
C8B C7B C12B 115.06(11) . . ?
N2B C8B C7B 178.01(14) . . ?
N3B C9B C2B 178.31(16) . . ?
C11B C10B C3B 120.94(11) . . ?
C11B C10B H10B 119.5 . . ?
C3B C10B H10B 119.5 . . ?
C10B C11B C6B 121.59(10) . . ?
C10B C11B H11B 119.2 . . ?
C6B C11B H11B 119.2 . . ?
N4B C12B C7B 178.21(14) . . ?
C17 N5 C13 120.07(14) . . ?
C17 N5 C18 121.28(17) . . ?
C13 N5 C18 118.56(17) . . ?
N5 C13 C14 120.82(14) . . ?
N5 C13 H13 119.6 . . ?
C14 C13 H13 119.6 . . ?
C13 C14 C15 120.76(14) . . ?
C13 C14 H14 119.6 . . ?
C15 C14 H14 119.6 . . ?
C14 C15 C16 116.95(13) . . ?
C14 C15 C15 121.25(14) . 3_566 ?
C16 C15 C15 121.79(14) . 3_566 ?
C17 C16 C15 120.33(13) . . ?
C17 C16 H16 119.8 . . ?
C15 C16 H16 119.8 . . ?
N5 C17 C16 121.05(14) . . ?
N5 C17 H17 119.5 . . ?
C16 C17 H17 119.5 . . ?
C19A C18 N5 124.5(4) . . ?
C19B C18 N5 119.2(3) . . ?
C19A C18 H18A 106.2 . . ?
N5 C18 H18A 106.2 . . ?
C19A C18 H18B 106.2 . . ?
N5 C18 H18B 106.2 . . ?
H18A C18 H18B 106.4 . . ?
C18 C19A H19A 109.5 . . ?
C18 C19A H19B 109.5 . . ?
H19A C19A H19B 109.5 . . ?
C18 C19A H19C 109.5 . . ?
H19A C19A H19C 109.5 . . ?
H19B C19A H19C 109.5 . . ?
C18 C19B H19D 109.5 . . ?
C18 C19B H19E 109.5 . . ?
H19D C19B H19E 109.5 . . ?
C18 C19B H19F 109.5 . . ?
H19D C19B H19F 109.5 . . ?
H19E C19B H19F 109.5 . . ?
 
loop_
    _geom_torsion_atom_site_label_1
    _geom_torsion_atom_site_label_2
    _geom_torsion_atom_site_label_3
    _geom_torsion_atom_site_label_4
    _geom_torsion
    _geom_torsion_site_symmetry_1
    _geom_torsion_site_symmetry_2
    _geom_torsion_site_symmetry_3
    _geom_torsion_site_symmetry_4
    _geom_torsion_publ_flag
C9A C2A C3A C10A 1.4(2) . . . . ?
C1A C2A C3A C10A 179.86(13) . . . . ?
C9A C2A C3A C4A -176.95(14) . . . . ?
C1A C2A C3A C4A 1.5(2) . . . . ?
C2A C3A C4A C5A 177.37(13) . . . . ?
C10A C3A C4A C5A -1.03(19) . . . . ?
C3A C4A C5A C6A 0.1(2) . . . . ?
C4A C5A C6A C7A -179.04(12) . . . . ?
C4A C5A C6A C11A 0.95(19) . . . . ?
C11A C6A C7A C8A -177.57(13) . . . . ?
C5A C6A C7A C8A 2.4(2) . . . . ?
C11A C6A C7A C12A 0.30(19) . . . . ?
C5A C6A C7A C12A -179.71(12) . . . . ?
C2A C3A C10A C11A -177.41(13) . . . . ?
C4A C3A C10A C11A 1.00(19) . . . . ?
C3A C10A C11A C6A 0.01(19) . . . . ?
C7A C6A C11A C10A 179.01(12) . . . . ?
C5A C6A C11A C10A -0.98(18) . . . . ?
C9B C2B C3B C4B -179.55(12) . . . . ?
C1B C2B C3B C4B 1.1(2) . . . . ?
C9B C2B C3B C10B -1.11(19) . . . . ?
C1B C2B C3B C10B 179.58(12) . . . . ?
C2B C3B C4B C5B 178.96(12) . . . . ?
C10B C3B C4B C5B 0.47(18) . . . . ?
C3B C4B C5B C6B -0.43(19) . . . . ?
C4B C5B C6B C7B 178.97(11) . . . . ?
C4B C5B C6B C11B 0.36(17) . . . . ?
C11B C6B C7B C8B 178.71(11) . . . . ?
C5B C6B C7B C8B 0.14(19) . . . . ?
C11B C6B C7B C12B -2.16(18) . . . . ?
C5B C6B C7B C12B 179.28(11) . . . . ?
C2B C3B C10B C11B -178.97(12) . . . . ?
C4B C3B C10B C11B -0.47(18) . . . . ?
C3B C10B C11B C6B 0.43(18) . . . . ?
C7B C6B C11B C10B -178.98(11) . . . . ?
C5B C6B C11B C10B -0.36(17) . . . . ?
C17 N5 C13 C14 -1.6(3) . . . . ?
C18 N5 C13 C14 175.1(2) . . . . ?
N5 C13 C14 C15 0.5(3) . . . . ?
C13 C14 C15 C16 0.7(2) . . . . ?
C13 C14 C15 C15 -179.08(16) . . . 3_566 ?
C14 C15 C16 C17 -0.8(2) . . . . ?
C15 C15 C16 C17 178.95(16) 3_566 . . . ?
C13 N5 C17 C16 1.4(3) . . . . ?
C18 N5 C17 C16 -175.1(2) . . . . ?
C15 C16 C17 N5 -0.2(3) . . . . ?
C17 N5 C18 C19A -117.3(13) . . . . ?
C13 N5 C18 C19A 66.1(13) . . . . ?
C17 N5 C18 C19B -40.1(8) . . . . ?
C13 N5 C18 C19B 143.2(8) . . . . ?
 
_iucr_refine_instructions_details
;
TITL TCNQ_44bpy_Et_RT in P2(1)/c
    shelx.res
    created by SHELXL-2017/1 at 14:15:10 on 02-Oct-2020
CELL  1.54184  13.0864  25.3377   7.8403   90.000   92.651   90.000
ZERR     4.00   0.0002   0.0004   0.0001    0.000    0.001    0.000
LATT   1
SYMM  - X, 1/2 + Y, 1/2 - Z
SFAC  C    H    N
UNIT  124 68    36
MERG   2
OMIT    8 16 1
OMIT    9 22 4
FREE C19A C19B
DFIX     1.540   0.020 C18 C19A
DFIX     1.540   0.020 C18 C19B
FMAP   2
PLAN   20
BOND  $H
HTAB
CONF
ACTA
L.S.  10
WGHT    0.084100    0.510500
FVAR       6.81176   0.49340
MOLE    1
N1A   3    0.170037    0.322413    0.799650    11.00000    0.07982    0.10473 =
         0.06146    0.00226    0.01627    0.00146
N2A   3    0.712702    0.323433    0.286275    11.00000    0.05267    0.12666 =
         0.09310   -0.02642   -0.00650   -0.00240
N3A   3   -0.001138    0.293367    0.320764    11.00000    0.05461    0.10939 =
         0.11959   -0.01013   -0.00268   -0.00920
N4A   3    0.542098    0.303581   -0.198451    11.00000    0.08731    0.06956 =
         0.05596   -0.00991    0.01054   -0.00319
C1A   1    0.171771    0.318218    0.654405    11.00000    0.05570    0.06349 =
         0.06274    0.00485    0.01227   -0.00041
C2A   1    0.172737    0.312090    0.473521    11.00000    0.05185    0.05102 =
         0.05907    0.00212    0.00734   -0.00191
C3A   1    0.262938    0.314661    0.386781    11.00000    0.04879    0.04354 =
         0.04916    0.00227    0.00259   -0.00172
C4A   1    0.359753    0.322392    0.476687    11.00000    0.05375    0.05306 =
         0.04239    0.00132    0.00124   -0.00151
AFIX  43
H4A   2    0.361824    0.327183    0.594399    11.00000   -1.20000
AFIX   0
C5A   1    0.447857    0.322853    0.393899    11.00000    0.04761    0.05213 =
         0.04482    0.00073   -0.00305   -0.00143
AFIX  43
H5A   2    0.509573    0.327914    0.455358    11.00000   -1.20000
AFIX   0
C6A   1    0.447691    0.315620    0.211779    11.00000    0.04785    0.03950 =
         0.04620    0.00070    0.00087   -0.00103
C7A   1    0.538120    0.315305    0.126889    11.00000    0.04892    0.04470 =
         0.04976   -0.00196    0.00257   -0.00151
C8A   1    0.634999    0.320050    0.215282    11.00000    0.04914    0.06741 =
         0.06028   -0.00898    0.00582   -0.00144
C9A   1    0.076532    0.301953    0.387924    11.00000    0.05292    0.06591 =
         0.07611   -0.00277    0.01124   -0.00282
C10A  1    0.262532    0.308298    0.205067    11.00000    0.04618    0.04902 =
         0.05026   -0.00273   -0.00278   -0.00424
AFIX  43
H10A  2    0.200684    0.303780    0.143523    11.00000   -1.20000
AFIX   0
C11A  1    0.350872    0.308771    0.121710    11.00000    0.05184    0.04586 =
         0.04305   -0.00309   -0.00116   -0.00263
AFIX  43
H11A  2    0.348635    0.304568    0.003758    11.00000   -1.20000
AFIX   0
C12A  1    0.540045    0.308450   -0.053650    11.00000    0.05453    0.04693 =
         0.05459   -0.00591    0.00702   -0.00252
MOLE    2
N1B   3    0.268561    0.451747    0.608333    11.00000    0.07163    0.10236 =
         0.04282   -0.00517    0.00575    0.00610
N2B   3    0.810069    0.457179    0.055230    11.00000    0.04670    0.09550 =
         0.05882   -0.00416   -0.00642    0.00131
N3B   3    0.092956    0.420976    0.142571    11.00000    0.04743    0.10569 =
         0.06719   -0.00650   -0.00421   -0.00028
N4B   3    0.632466    0.423097   -0.405522    11.00000    0.07330    0.09143 =
         0.04177   -0.00666    0.00411    0.00583
C1B   1    0.270992    0.445868    0.463913    11.00000    0.04648    0.06032 =
         0.04328   -0.00027    0.00384    0.00186
C2B   1    0.270720    0.437574    0.284243    11.00000    0.04517    0.04929 =
         0.03877    0.00038    0.00116    0.00078
C3B   1    0.360321    0.438643    0.193459    11.00000    0.04343    0.04200 =
         0.03579    0.00117   -0.00053   -0.00048
C4B   1    0.458072    0.447265    0.277358    11.00000    0.04792    0.04774 =
         0.03125   -0.00107   -0.00131   -0.00140
AFIX  43
H4B   2    0.462088    0.452851    0.394713    11.00000   -1.20000
AFIX   0
C5B   1    0.545295    0.447511    0.190105    11.00000    0.04250    0.04630 =
         0.03508   -0.00027   -0.00420   -0.00194
AFIX  43
H5B   2    0.607777    0.453471    0.248276    11.00000   -1.20000
AFIX   0
C6B   1    0.542185    0.438681    0.009186    11.00000    0.04350    0.03926 =
         0.03449    0.00113   -0.00055    0.00091
C7B   1    0.631460    0.439677   -0.082568    11.00000    0.04385    0.04518 =
         0.03603   -0.00033   -0.00016    0.00235
C8B   1    0.729714    0.449241   -0.003746    11.00000    0.04510    0.05587 =
         0.03998   -0.00076    0.00236    0.00463
C9B   1    0.172666    0.428700    0.203757    11.00000    0.04546    0.06181 =
         0.04451   -0.00088    0.00432    0.00305
C10B  1    0.357416    0.429779    0.012611    11.00000    0.04171    0.04758 =
         0.03629   -0.00056   -0.00408   -0.00230
AFIX  43
H10B  2    0.294947    0.423786   -0.045563    11.00000   -1.20000
AFIX   0
C11B  1    0.444394    0.430014   -0.074682    11.00000    0.04608    0.04613 =
         0.03174   -0.00149   -0.00246   -0.00075
AFIX  43
H11B  2    0.440325    0.424398   -0.192020    11.00000   -1.20000
AFIX   0
C12B  1    0.630501    0.430445   -0.261816    11.00000    0.04508    0.05398 =
         0.04141   -0.00082    0.00204    0.00335
MOLE    3
N5    3    0.084307    0.618619    0.324173    11.00000    0.06207    0.06155 =
         0.06760    0.00644    0.00494   -0.00533
C13   1    0.114494    0.605207    0.484187    11.00000    0.06622    0.06806 =
         0.06642   -0.00312   -0.00741   -0.01703
AFIX  43
H13   2    0.157810    0.627546    0.547883    11.00000   -1.20000
AFIX   0
C14   1    0.082380    0.559120    0.554757    11.00000    0.06238    0.06824 =
         0.05068   -0.00041   -0.01189   -0.01159
AFIX  43
H14   2    0.103677    0.550598    0.666177    11.00000   -1.20000
AFIX   0
C15   1    0.018297    0.524863    0.461980    11.00000    0.03924    0.05570 =
         0.04183   -0.00473   -0.00089    0.00285
C16   1   -0.009976    0.539473    0.295585    11.00000    0.06022    0.06478 =
         0.04696   -0.00035   -0.00800   -0.00629
AFIX  43
H16   2   -0.052082    0.517486    0.228360    11.00000   -1.20000
AFIX   0
C17   1    0.023915    0.586170    0.229985    11.00000    0.06944    0.07212 =
         0.05330    0.00992   -0.00446   -0.00243
AFIX  43
H17   2    0.004626    0.595427    0.118310    11.00000   -1.20000
AFIX   0
C18   1    0.114867    0.671643    0.258079    11.00000    0.14206    0.08342 =
         0.11709    0.02899    0.01493   -0.02875
AFIX  23
H18A  2    0.076735    0.676450    0.150145    11.00000   -1.20000
H18B  2    0.088577    0.697502    0.336058    11.00000   -1.20000
AFIX   0
PART    1
C19A  1    0.201594    0.684602    0.233942    21.00000    0.08808    0.14437 =
         0.36993    0.13687    0.00605   -0.02774
AFIX  33
H19A  2    0.202236    0.720149    0.191631    21.00000   -1.50000
H19B  2    0.241801    0.682615    0.339306    21.00000   -1.50000
H19C  2    0.229849    0.661367    0.151654    21.00000   -1.50000
AFIX   0
PART    2
C19B  1    0.139084    0.676457    0.090559   -21.00000    0.26150    0.06741 =
         0.13440    0.01270    0.12615    0.00092
AFIX  33
H19D  2    0.156916    0.712430    0.067575   -21.00000   -1.50000
H19E  2    0.196028    0.653945    0.068781   -21.00000   -1.50000
H19F  2    0.081270    0.666368    0.017998   -21.00000   -1.50000
AFIX   0
HKLF    4
 
 
 
 
REM  TCNQ_44bpy_Et_RT in P2(1)/c
REM R1 =  0.0468 for    4600 Fo > 4sig(Fo)  and  0.0533 for all    5368 data
REM    371 parameters refined using      2 restraints
 
END
 
WGHT      0.0791      0.3472
 
REM Instructions for potential hydrogen bonds
EQIV $2 -x+1, -y+1, -z+1
HTAB C13 N2A_$2
HTAB C14 N2B_$2
EQIV $3 x-1, y, z
HTAB C16 N2B_$3
EQIV $4 -x, -y+1, -z
HTAB C17 N3B_$4
 
REM Highest difference peak  0.257,  deepest hole -0.252,  1-sigma level  0.032
Q1    1   0.1666  0.7013  0.3373  11.00000  0.05    0.26
Q2    1   0.1738  0.6673  0.1764  11.00000  0.05    0.17
Q3    1   0.3123  0.4490  0.2341  11.00000  0.05    0.17
Q4    1   0.5851  0.4473 -0.0443  11.00000  0.05    0.15
Q5    1   0.4951  0.4302 -0.0253  11.00000  0.05    0.15
Q6    1   0.4064  0.4407  0.2375  11.00000  0.05    0.15
Q7    1   0.3177  0.4226  0.2522  11.00000  0.05    0.15
Q8    1   0.4976  0.3014  0.1782  11.00000  0.05    0.15
Q9    1   0.0378  0.5450  0.5119  11.00000  0.05    0.14
Q10   1   0.6767  0.4397 -0.0358  11.00000  0.05    0.14
Q11   1   0.3053  0.3259  0.4208  11.00000  0.05    0.14
Q12   1   0.4066  0.3122  0.1719  11.00000  0.05    0.14
Q13   1   0.2244  0.4308  0.2390  11.00000  0.05    0.14
Q14   1   0.5795  0.3088  0.1717  11.00000  0.05    0.14
Q15   1   0.0965  0.6785  0.0828  11.00000  0.05    0.14
Q16   1   0.1264  0.3179  0.4142  11.00000  0.05    0.13
Q17   1   0.5427  0.4413  0.0947  11.00000  0.05    0.13
Q18   1   0.3552  0.4369  0.1036  11.00000  0.05    0.13
Q19   1   0.2235  0.3005  0.4410  11.00000  0.05    0.13
Q20   1   0.1995  0.7205  0.1316  11.00000  0.05    0.13
;

data_tcnq_me2-44bpy_100k_2
 
_audit_creation_date                    2020-10-01T15:54:43-00:00
_audit_creation_method                  'WinGX routine CIF_UPDATE'
 
#==============================================================================
 
# CHEMICAL DATA
 
_chemical_formula_moiety		'3(C12 H4 N4), C12 H14 N2'
_chemical_formula_sum                   'C48 H26 N14'
_chemical_formula_weight                798.83
 
#==============================================================================
 
# CRYSTAL DATA
 
_symmetry_cell_setting                  triclinic
_symmetry_space_group_name_H-M          'P -1'
_symmetry_space_group_name_Hall         '-P 1'
loop_
  _space_group_symop_id
  _space_group_symop_operation_xyz
  1 'x,y,z'
  2 '-x,-y,-z'

_cell_length_a                          7.8212(5)
_cell_length_b                          9.7542(7)
_cell_length_c                          13.2653(7)
_cell_angle_alpha                       78.103(5)
_cell_angle_beta                        75.829(5)
_cell_angle_gamma                       82.246(5)
_cell_volume                            956.32(11)
_cell_formula_units_Z                   1
_cell_measurement_reflns_used           3540
_cell_measurement_theta_min             4.606
_cell_measurement_theta_max             75.644
_cell_measurement_temperature           293(2)
_exptl_crystal_description        prism
_exptl_crystal_colour             black
_exptl_crystal_size_max           0.31
_exptl_crystal_size_mid           0.12
_exptl_crystal_size_min           0.10
_exptl_crystal_density_diffrn           1.387
_exptl_crystal_F_000                    412
_exptl_absorpt_coefficient_mu           0.706
_exptl_absorpt_correction_type          multi-scan
_exptl_absorpt_process_details
;
        CrysAlisPro 1.171.39.46 (Rigaku Oxford Diffraction, 2018)
        Empirical absorption correction using spherical harmonics,
 implemented in SCALE3 ABSPACK scaling algorithm.
;
_exptl_absorpt_correction_T_min         0.6772
_exptl_absorpt_correction_T_max         1
 
#==============================================================================
 
# EXPERIMENTAL DATA
 
_diffrn_ambient_temperature             293(2)
_diffrn_radiation_type                  CuK\a
_diffrn_radiation_wavelength            1.54184
_diffrn_source                          'micro-focus sealed X-ray tube'
_diffrn_radiation_monochromator         mirror
_diffrn_measurement_device_type         'Xcalibur, Ruby, Nova'
_diffrn_measurement_method              '\w scans'
_diffrn_detector_area_resol_mean        10.4323
_diffrn_reflns_number                   8051
_diffrn_reflns_av_R_equivalents         0.0484
_diffrn_reflns_av_unetI/netI            0.0429
_diffrn_reflns_theta_min                3.494
_diffrn_reflns_theta_max                76.468
_diffrn_reflns_theta_full               67.684
_diffrn_measured_fraction_theta_max
                                        0.98
_diffrn_measured_fraction_theta_full
                                        0.997
_diffrn_reflns_Laue_measured_fraction_full
                                        0.997
_diffrn_reflns_Laue_measured_fraction_max
                                        0.98
_diffrn_reflns_point_group_measured_fraction_full
                                        0.997
_diffrn_reflns_point_group_measured_fraction_max
                                        0.98
_diffrn_reflns_limit_h_min              -9
_diffrn_reflns_limit_h_max              9
_diffrn_reflns_limit_k_min              -12
_diffrn_reflns_limit_k_max              12
_diffrn_reflns_limit_l_min              -16
_diffrn_reflns_limit_l_max              13
 
#==============================================================================
 
# STRUCTURE SOLUTION
 
_atom_sites_solution_hydrogens          geom
 
#==============================================================================
 
# REFINEMENT DATA
 
_reflns_number_total                    3944
_reflns_number_gt                       3294
_reflns_threshold_expression            'I > 2\s(I)'
_refine_ls_structure_factor_coef        Fsqd
_refine_ls_matrix_type                  full
_refine_ls_R_factor_all                 0.0765
_refine_ls_R_factor_gt                  0.0686
_refine_ls_wR_factor_ref                0.2069
_refine_ls_goodness_of_fit_ref          0.928
_refine_ls_restrained_S_all             0.928
_refine_ls_number_reflns                3944
_refine_ls_number_parameters            280
_refine_ls_number_restraints            0
_refine_ls_hydrogen_treatment           constr
_refine_ls_weighting_scheme             calc
_refine_ls_weighting_details
              'w=1/[\s^2^(Fo^2^)+(0.1571P)^2^+0.2595P] where P=(Fo^2^+2Fc^2^)/3'
_refine_ls_shift/su_max                 0
_refine_ls_shift/su_mean                0
_refine_diff_density_max                0.465
_refine_diff_density_min                -0.326
_refine_diff_density_rms                0.083
_refine_ls_extinction_method            none
loop_
    _atom_type_symbol
    _atom_type_description
    _atom_type_scat_dispersion_real
    _atom_type_scat_dispersion_imag
    _atom_type_scat_source
C C 0.0181 0.0091 'International Tables Vol C Tables 4.2.6.8 and 6.1.1.4'
H H 0 0 'International Tables Vol C Tables 4.2.6.8 and 6.1.1.4'
N N 0.0311 0.018 'International Tables Vol C Tables 4.2.6.8 and 6.1.1.4'
O O 0.0492 0.0322 'International Tables Vol C Tables 4.2.6.8 and 6.1.1.4'
B B 0.009 0.0039 'International Tables Vol C Tables 4.2.6.8 and 6.1.1.4'
 
_computing_data_collection
                                     'CrysAlisPro 1.171.39.46 (Rigaku OD, 2018)'
_computing_cell_refinement
                                     'CrysAlisPro 1.171.39.46 (Rigaku OD, 2018)'
_computing_data_reduction
                                     'CrysAlisPro 1.171.39.46 (Rigaku OD, 2018)'
_computing_structure_refinement         'SHELXL-2017/1 (Sheldrick, 2017)'
 
#==============================================================================
 
# ATOMIC COORDINATES AND DISPLACEMENT PARAMETERS
 
loop_
    _atom_site_label
    _atom_site_fract_x
    _atom_site_fract_y
    _atom_site_fract_z
    _atom_site_U_iso_or_equiv
    _atom_site_adp_type
    _atom_site_calc_flag
    _atom_site_occupancy
    _atom_site_disorder_assembly
    _atom_site_disorder_group
    _atom_site_type_symbol
N1A 0.7366(2) 1.23930(18) 0.64925(13) 0.0384(4) Uani d 1 . . N
N2A 0.3383(2) 1.6326(2) 0.11831(13) 0.0442(4) Uani d 1 . . N
N3A 0.2103(2) 1.12314(19) 0.81394(12) 0.0409(4) Uani d 1 . . N
N4A -0.1781(2) 1.47915(19) 0.26901(13) 0.0386(4) Uani d 1 . . N
C1A 0.5914(2) 1.23974(19) 0.64457(13) 0.0320(4) Uani d 1 . . C
C2A 0.4110(2) 1.23734(19) 0.64034(14) 0.0311(4) Uani d 1 . . C
C3A 0.3469(2) 1.29494(18) 0.55001(13) 0.0292(4) Uani d 1 . . C
C4A 0.4595(2) 1.36275(19) 0.45530(13) 0.0302(4) Uani d 1 . . C
H4A 0.578243 1.36698 0.453806 0.036 Uiso calc 1 . . H
C5A 0.3963(2) 1.42066(19) 0.36811(13) 0.0304(4) Uani d 1 . . C
H5A 0.472411 1.464001 0.308012 0.036 Uiso calc 1 . . H
C6A 0.2137(2) 1.41637(19) 0.36676(13) 0.0299(4) Uani d 1 . . C
C7A 0.1466(2) 1.4837(2) 0.27904(13) 0.0314(4) Uani d 1 . . C
C8A 0.2531(2) 1.5651(2) 0.19001(14) 0.0345(4) Uani d 1 . . C
C9A 0.2985(2) 1.1743(2) 0.73610(14) 0.0332(4) Uani d 1 . . C
C10A 0.1647(2) 1.28815(19) 0.54820(13) 0.0303(4) Uani d 1 . . C
H10A 0.088868 1.243985 0.608054 0.036 Uiso calc 1 . . H
C11A 0.1022(2) 1.34515(19) 0.46059(14) 0.0310(4) Uani d 1 . . C
H11A -0.015391 1.338046 0.461163 0.037 Uiso calc 1 . . H
C12A -0.0337(2) 1.4803(2) 0.27498(13) 0.0319(4) Uani d 1 . . C
N1B 0.0311(2) 1.1036(2) 0.31272(12) 0.0382(4) Uani d 1 . . N
N3B 0.5429(2) 1.2284(3) 0.14632(14) 0.0574(6) Uani d 1 . . N
C1B 0.1740(2) 1.1076(2) 0.31993(13) 0.0307(4) Uani d 1 . . C
C2B 0.3527(2) 1.11687(19) 0.32274(13) 0.0293(4) Uani d 1 . . C
C3B 0.4261(2) 1.05750(18) 0.41091(13) 0.0281(4) Uani d 1 . . C
C4B 0.3216(2) 0.98628(18) 0.50599(13) 0.0283(4) Uani d 1 . . C
H4B 0.202991 0.977914 0.509973 0.034 Uiso calc 1 . . H
C5B 0.3927(2) 0.93014(19) 0.59130(13) 0.0285(4) Uani d 1 . . C
H5B 0.322069 0.882911 0.652083 0.034 Uiso calc 1 . . H
C9B 0.4588(2) 1.1796(2) 0.22583(14) 0.0364(4) Uani d 1 . . C
N5 0.1722(2) 1.14756(17) 1.05222(11) 0.0330(4) Uani d 1 . . N
C13 -0.0036(2) 1.1812(2) 1.07861(14) 0.0352(4) Uani d 1 . . C
H13 -0.078652 1.110893 1.111413 0.042 Uiso calc 1 . . H
C14 -0.0735(2) 1.3182(2) 1.05766(14) 0.0354(4) Uani d 1 . . C
H14 -0.195392 1.339568 1.075156 0.042 Uiso calc 1 . . H
C15 0.0373(2) 1.4254(2) 1.01031(13) 0.0311(4) Uani d 1 . . C
C16 0.2189(2) 1.3866(2) 0.98299(14) 0.0336(4) Uani d 1 . . C
H16 0.296862 1.454942 0.950403 0.04 Uiso calc 1 . . H
C17 0.2827(2) 1.2485(2) 1.00392(14) 0.0351(4) Uani d 1 . . C
H17 0.403769 1.223815 0.984639 0.042 Uiso calc 1 . . H
C18 0.2445(3) 0.9996(2) 1.07412(15) 0.0393(4) Uani d 1 . . C
H18A 0.371138 0.993743 1.050639 0.059 Uiso calc 0.5 . . H
H18B 0.213082 0.964281 1.148715 0.059 Uiso calc 0.5 . . H
H18C 0.196526 0.944536 1.037261 0.059 Uiso calc 0.5 . . H
H18D 0.149359 0.941297 1.107105 0.059 Uiso calc 0.5 . . H
H18E 0.307415 0.97076 1.009029 0.059 Uiso calc 0.5 . . H
H18F 0.323971 0.990504 1.120483 0.059 Uiso calc 0.5 . . H
 
loop_
    _atom_site_aniso_label
    _atom_site_aniso_U_11
    _atom_site_aniso_U_22
    _atom_site_aniso_U_33
    _atom_site_aniso_U_12
    _atom_site_aniso_U_13
    _atom_site_aniso_U_23
N1A 0.0326(8) 0.0480(9) 0.0383(9) -0.0079(7) -0.0129(6) -0.0075(7)
N2A 0.0361(9) 0.0650(11) 0.0306(8) -0.0150(8) -0.0094(7) 0.0023(7)
N3A 0.0429(9) 0.0534(10) 0.0270(8) -0.0133(8) -0.0062(7) -0.0048(7)
N4A 0.0301(8) 0.0550(10) 0.0321(8) -0.0055(7) -0.0097(6) -0.0066(7)
C1A 0.0354(10) 0.0375(9) 0.0254(8) -0.0058(7) -0.0104(7) -0.0048(6)
C2A 0.0302(8) 0.0395(9) 0.0261(8) -0.0059(7) -0.0079(6) -0.0080(7)
C3A 0.0271(8) 0.0358(9) 0.0270(8) -0.0036(7) -0.0069(6) -0.0090(7)
C4A 0.0247(8) 0.0396(9) 0.0288(9) -0.0055(7) -0.0081(6) -0.0077(7)
C5A 0.0261(8) 0.0395(9) 0.0260(8) -0.0068(7) -0.0042(6) -0.0062(7)
C6A 0.0275(8) 0.0375(9) 0.0263(8) -0.0040(7) -0.0076(6) -0.0073(7)
C7A 0.0279(8) 0.0413(9) 0.0258(8) -0.0049(7) -0.0066(6) -0.0062(7)
C8A 0.0288(8) 0.0490(10) 0.0278(9) -0.0045(7) -0.0113(7) -0.0052(8)
C9A 0.0328(9) 0.0432(10) 0.0275(9) -0.0056(7) -0.0118(7) -0.0080(7)
C10A 0.0257(8) 0.0400(9) 0.0253(8) -0.0061(7) -0.0033(6) -0.0068(7)
C11A 0.0245(8) 0.0407(9) 0.0293(8) -0.0046(7) -0.0068(6) -0.0079(7)
C12A 0.0304(9) 0.0409(9) 0.0250(8) -0.0033(7) -0.0074(6) -0.0056(7)
N1B 0.0258(8) 0.0612(10) 0.0293(8) -0.0086(7) -0.0095(6) -0.0049(7)
N3B 0.0340(9) 0.1102(18) 0.0277(9) -0.0281(10) -0.0098(7) 0.0060(9)
C1B 0.0285(9) 0.0428(9) 0.0210(8) -0.0050(7) -0.0059(6) -0.0043(7)
C2B 0.0233(8) 0.0416(9) 0.0245(8) -0.0060(6) -0.0062(6) -0.0064(7)
C3B 0.0247(8) 0.0372(9) 0.0245(8) -0.0026(6) -0.0074(6) -0.0083(7)
C4B 0.0215(7) 0.0384(9) 0.0267(8) -0.0050(6) -0.0062(6) -0.0072(7)
C5B 0.0241(8) 0.0388(9) 0.0236(8) -0.0071(6) -0.0047(6) -0.0060(6)
C9B 0.0265(8) 0.0585(12) 0.0272(9) -0.0097(8) -0.0112(7) -0.0048(8)
N5 0.0303(7) 0.0460(9) 0.0247(7) -0.0059(6) -0.0082(5) -0.0065(6)
C13 0.0305(9) 0.0488(10) 0.0276(8) -0.0109(7) -0.0063(7) -0.0048(7)
C14 0.0262(8) 0.0498(10) 0.0308(9) -0.0086(7) -0.0064(7) -0.0052(7)
C15 0.0244(8) 0.0489(11) 0.0223(8) -0.0078(7) -0.0071(6) -0.0060(7)
C16 0.0257(8) 0.0489(10) 0.0281(8) -0.0100(7) -0.0058(6) -0.0071(7)
C17 0.0256(8) 0.0531(11) 0.0286(8) -0.0057(7) -0.0072(6) -0.0091(7)
C18 0.0366(10) 0.0469(11) 0.0357(10) -0.0031(8) -0.0093(8) -0.0093(8)
 
 
#==============================================================================
 
# MOLECULAR GEOMETRY
 
_geom_special_details
;
 All esds (except the esd in the dihedral angle between two l.s. planes)
 are estimated using the full covariance matrix.  The cell esds are taken
 into account individually in the estimation of esds in distances, angles
 and torsion angles; correlations between esds in cell parameters are only
 used when they are defined by crystal symmetry.  An approximate (isotropic)
 treatment of cell esds is used for estimating esds involving l.s. planes.
;
loop_
    _geom_bond_atom_site_label_1
    _geom_bond_atom_site_label_2
    _geom_bond_site_symmetry_2
    _geom_bond_distance
    _geom_bond_publ_flag
N1A C1A . 1.152(3) ?
N2A C8A . 1.154(3) ?
N3A C9A . 1.150(2) ?
N4A C12A . 1.153(3) ?
C1A C2A . 1.429(2) ?
C2A C3A . 1.394(2) ?
C2A C9A . 1.429(2) ?
C3A C4A . 1.437(2) ?
C3A C10A . 1.442(2) ?
C4A C5A . 1.355(2) ?
C4A H4A . 0.93 ?
C5A C6A . 1.439(2) ?
C5A H5A . 0.93 ?
C6A C7A . 1.397(3) ?
C6A C11A . 1.438(2) ?
C7A C8A . 1.424(3) ?
C7A C12A . 1.430(2) ?
C10A C11A . 1.355(3) ?
C10A H10A . 0.93 ?
C11A H11A . 0.93 ?
N1B C1B . 1.152(2) ?
N3B C9B . 1.145(3) ?
C1B C2B . 1.422(2) ?
C2B C3B . 1.412(2) ?
C2B C9B . 1.416(3) ?
C3B C4B . 1.424(2) ?
C3B C5B 2_676 1.431(2) ?
C4B C5B . 1.364(2) ?
C4B H4B . 0.93 ?
C5B H5B . 0.93 ?
N5 C13 . 1.346(2) ?
N5 C17 . 1.351(3) ?
N5 C18 . 1.474(3) ?
C13 C14 . 1.373(3) ?
C13 H13 . 0.93 ?
C14 C15 . 1.395(3) ?
C14 H14 . 0.93 ?
C15 C16 . 1.397(2) ?
C15 C15 2_587 1.488(4) ?
C16 C17 . 1.368(3) ?
C16 H16 . 0.93 ?
C17 H17 . 0.93 ?
C18 H18A . 0.96 ?
C18 H18B . 0.96 ?
C18 H18C . 0.96 ?
C18 H18D . 0.96 ?
C18 H18E . 0.96 ?
C18 H18F . 0.96 ?
 
loop_
    _geom_angle_atom_site_label_1
    _geom_angle_atom_site_label_2
    _geom_angle_atom_site_label_3
    _geom_angle
    _geom_angle_site_symmetry_1
    _geom_angle_site_symmetry_3
    _geom_angle_publ_flag
N1A C1A C2A 178.7(2) . . ?
C3A C2A C9A 121.79(16) . . ?
C3A C2A C1A 122.70(16) . . ?
C9A C2A C1A 115.50(15) . . ?
C2A C3A C4A 121.41(15) . . ?
C2A C3A C10A 121.07(16) . . ?
C4A C3A C10A 117.52(15) . . ?
C5A C4A C3A 121.34(15) . . ?
C5A C4A H4A 119.3 . . ?
C3A C4A H4A 119.3 . . ?
C4A C5A C6A 121.25(16) . . ?
C4A C5A H5A 119.4 . . ?
C6A C5A H5A 119.4 . . ?
C7A C6A C11A 121.56(16) . . ?
C7A C6A C5A 121.02(16) . . ?
C11A C6A C5A 117.37(15) . . ?
C6A C7A C8A 121.52(16) . . ?
C6A C7A C12A 122.33(16) . . ?
C8A C7A C12A 116.09(16) . . ?
N2A C8A C7A 179.1(2) . . ?
N3A C9A C2A 178.84(18) . . ?
C11A C10A C3A 120.98(16) . . ?
C11A C10A H10A 119.5 . . ?
C3A C10A H10A 119.5 . . ?
C10A C11A C6A 121.50(16) . . ?
C10A C11A H11A 119.2 . . ?
C6A C11A H11A 119.2 . . ?
N4A C12A C7A 178.25(19) . . ?
N1B C1B C2B 176.69(19) . . ?
C3B C2B C9B 121.39(15) . . ?
C3B C2B C1B 123.68(16) . . ?
C9B C2B C1B 114.67(15) . . ?
C2B C3B C4B 121.28(15) . . ?
C2B C3B C5B 121.05(16) . 2_676 ?
C4B C3B C5B 117.65(15) . 2_676 ?
C5B C4B C3B 121.08(16) . . ?
C5B C4B H4B 119.5 . . ?
C3B C4B H4B 119.5 . . ?
C4B C5B C3B 121.27(16) . 2_676 ?
C4B C5B H5B 119.4 . . ?
C3B C5B H5B 119.4 2_676 . ?
N3B C9B C2B 178.4(2) . . ?
C13 N5 C17 120.27(17) . . ?
C13 N5 C18 119.96(16) . . ?
C17 N5 C18 119.76(16) . . ?
N5 C13 C14 120.76(17) . . ?
N5 C13 H13 119.6 . . ?
C14 C13 H13 119.6 . . ?
C13 C14 C15 120.45(17) . . ?
C13 C14 H14 119.8 . . ?
C15 C14 H14 119.8 . . ?
C14 C15 C16 117.26(18) . . ?
C14 C15 C15 120.74(19) . 2_587 ?
C16 C15 C15 122.0(2) . 2_587 ?
C17 C16 C15 120.36(18) . . ?
C17 C16 H16 119.8 . . ?
C15 C16 H16 119.8 . . ?
N5 C17 C16 120.87(16) . . ?
N5 C17 H17 119.6 . . ?
C16 C17 H17 119.6 . . ?
N5 C18 H18A 109.5 . . ?
N5 C18 H18B 109.5 . . ?
H18A C18 H18B 109.5 . . ?
N5 C18 H18C 109.5 . . ?
H18A C18 H18C 109.5 . . ?
H18B C18 H18C 109.5 . . ?
H18D C18 H18E 109.5 . . ?
H18D C18 H18F 109.5 . . ?
H18E C18 H18F 109.5 . . ?
 
loop_
    _geom_torsion_atom_site_label_1
    _geom_torsion_atom_site_label_2
    _geom_torsion_atom_site_label_3
    _geom_torsion_atom_site_label_4
    _geom_torsion
    _geom_torsion_site_symmetry_1
    _geom_torsion_site_symmetry_2
    _geom_torsion_site_symmetry_3
    _geom_torsion_site_symmetry_4
    _geom_torsion_publ_flag
C9A C2A C3A C4A 177.65(15) . . . . ?
C1A C2A C3A C4A -1.0(3) . . . . ?
C9A C2A C3A C10A -2.6(3) . . . . ?
C1A C2A C3A C10A 178.84(16) . . . . ?
C2A C3A C4A C5A -178.94(16) . . . . ?
C10A C3A C4A C5A 1.3(2) . . . . ?
C3A C4A C5A C6A -0.1(3) . . . . ?
C4A C5A C6A C7A 176.03(16) . . . . ?
C4A C5A C6A C11A -1.5(3) . . . . ?
C11A C6A C7A C8A 174.13(16) . . . . ?
C5A C6A C7A C8A -3.3(3) . . . . ?
C11A C6A C7A C12A -3.1(3) . . . . ?
C5A C6A C7A C12A 179.48(16) . . . . ?
C2A C3A C10A C11A 179.49(16) . . . . ?
C4A C3A C10A C11A -0.7(3) . . . . ?
C3A C10A C11A C6A -1.0(3) . . . . ?
C7A C6A C11A C10A -175.46(16) . . . . ?
C5A C6A C11A C10A 2.1(3) . . . . ?
C9B C2B C3B C4B -175.78(16) . . . . ?
C1B C2B C3B C4B -1.9(3) . . . . ?
C9B C2B C3B C5B 5.8(3) . . . 2_676 ?
C1B C2B C3B C5B 179.69(16) . . . 2_676 ?
C2B C3B C4B C5B -179.43(16) . . . . ?
C5B C3B C4B C5B -0.9(3) 2_676 . . . ?
C3B C4B C5B C3B 1.0(3) . . . 2_676 ?
C17 N5 C13 C14 -0.4(3) . . . . ?
C18 N5 C13 C14 -179.21(15) . . . . ?
N5 C13 C14 C15 -1.2(3) . . . . ?
C13 C14 C15 C16 1.8(3) . . . . ?
C13 C14 C15 C15 -178.54(18) . . . 2_587 ?
C14 C15 C16 C17 -0.9(3) . . . . ?
C15 C15 C16 C17 179.49(17) 2_587 . . . ?
C13 N5 C17 C16 1.4(3) . . . . ?
C18 N5 C17 C16 -179.82(15) . . . . ?
C15 C16 C17 N5 -0.7(3) . . . . ?
 
_iucr_refine_instructions_details
;
TITL shelxt_a.res in P-1
    shelx.res
    created by SHELXL-2017/1 at 15:54:22 on 01-Oct-2020
CELL  1.54184   7.8212   9.7542  13.2653   78.103   75.829   82.246
ZERR     2.00   0.0005   0.0007   0.0007    0.005    0.005    0.005
LATT   1
SFAC  C    H    N    O    B
UNIT  48   26   14   0    0
MERG   2
OMIT    -2 1 4
OMIT    2 -4 14
BOND $H
HTAB
CONF
ACTA
FMAP   2
PLAN   20
L.S.  10
WGHT    0.157100    0.259500
FVAR      10.67807
MOLE    1
N1A   3    0.736633    1.239303    0.649246    11.00000    0.03257    0.04801 =
         0.03828   -0.00754   -0.01290   -0.00789
N2A   3    0.338302    1.632633    0.118312    11.00000    0.03610    0.06503 =
         0.03060    0.00233   -0.00936   -0.01503
N3A   3    0.210301    1.123140    0.813936    11.00000    0.04295    0.05340 =
         0.02702   -0.00477   -0.00617   -0.01326
N4A   3   -0.178060    1.479147    0.269007    11.00000    0.03011    0.05500 =
         0.03211   -0.00657   -0.00968   -0.00552
C1A   1    0.591438    1.239740    0.644569    11.00000    0.03536    0.03753 =
         0.02542   -0.00484   -0.01039   -0.00582
C2A   1    0.411037    1.237337    0.640338    11.00000    0.03021    0.03951 =
         0.02606   -0.00800   -0.00791   -0.00589
C3A   1    0.346901    1.294942    0.550008    11.00000    0.02708    0.03577 =
         0.02703   -0.00895   -0.00685   -0.00364
C4A   1    0.459548    1.362751    0.455298    11.00000    0.02472    0.03956 =
         0.02885   -0.00774   -0.00806   -0.00546
AFIX  43
H4A   2    0.578243    1.366980    0.453806    11.00000   -1.20000
AFIX   0
C5A   1    0.396339    1.420664    0.368109    11.00000    0.02613    0.03945 =
         0.02597   -0.00616   -0.00424   -0.00675
AFIX  43
H5A   2    0.472411    1.464001    0.308012    11.00000   -1.20000
AFIX   0
C6A   1    0.213739    1.416373    0.366757    11.00000    0.02754    0.03752 =
         0.02634   -0.00729   -0.00760   -0.00404
C7A   1    0.146648    1.483669    0.279036    11.00000    0.02787    0.04131 =
         0.02580   -0.00620   -0.00661   -0.00485
C8A   1    0.253106    1.565078    0.190006    11.00000    0.02877    0.04904 =
         0.02776   -0.00517   -0.01134   -0.00452
C9A   1    0.298461    1.174306    0.736105    11.00000    0.03284    0.04320 =
         0.02749   -0.00805   -0.01177   -0.00558
C10A  1    0.164682    1.288146    0.548202    11.00000    0.02572    0.04002 =
         0.02528   -0.00676   -0.00330   -0.00612
AFIX  43
H10A  2    0.088868    1.243985    0.608054    11.00000   -1.20000
AFIX   0
C11A  1    0.102244    1.345150    0.460590    11.00000    0.02447    0.04070 =
         0.02925   -0.00787   -0.00676   -0.00455
AFIX  43
H11A  2   -0.015391    1.338046    0.461163    11.00000   -1.20000
AFIX   0
C12A  1   -0.033707    1.480344    0.274977    11.00000    0.03036    0.04088 =
         0.02498   -0.00564   -0.00738   -0.00328
MOLE    2
N1B   3    0.031118    1.103576    0.312718    11.00000    0.02577    0.06121 =
         0.02926   -0.00485   -0.00947   -0.00857
N3B   3    0.542942    1.228381    0.146317    11.00000    0.03395    0.11018 =
         0.02771    0.00596   -0.00980   -0.02809
C1B   1    0.174049    1.107559    0.319931    11.00000    0.02851    0.04279 =
         0.02097   -0.00432   -0.00586   -0.00502
C2B   1    0.352700    1.116866    0.322737    11.00000    0.02334    0.04157 =
         0.02455   -0.00639   -0.00624   -0.00600
C3B   1    0.426081    1.057496    0.410909    11.00000    0.02469    0.03719 =
         0.02454   -0.00829   -0.00742   -0.00260
C4B   1    0.321617    0.986276    0.505992    11.00000    0.02154    0.03845 =
         0.02668   -0.00724   -0.00619   -0.00499
AFIX  43
H4B   2    0.202991    0.977914    0.509973    11.00000   -1.20000
AFIX   0
C5B   1    0.392703    0.930136    0.591303    11.00000    0.02408    0.03877 =
         0.02360   -0.00603   -0.00470   -0.00707
AFIX  43
H5B   2    0.322069    0.882911    0.652083    11.00000   -1.20000
AFIX   0
C9B   1    0.458763    1.179556    0.225825    11.00000    0.02653    0.05855 =
         0.02718   -0.00478   -0.01117   -0.00971
MOLE    3
N5    3    0.172214    1.147557    1.052224    11.00000    0.03026    0.04596 =
         0.02466   -0.00653   -0.00816   -0.00589
C13   1   -0.003610    1.181219    1.078610    11.00000    0.03052    0.04876 =
         0.02758   -0.00482   -0.00634   -0.01091
AFIX  43
H13   2   -0.078652    1.110893    1.111413    11.00000   -1.20000
AFIX   0
C14   1   -0.073452    1.318158    1.057663    11.00000    0.02619    0.04978 =
         0.03083   -0.00516   -0.00643   -0.00862
AFIX  43
H14   2   -0.195392    1.339568    1.075156    11.00000   -1.20000
AFIX   0
C15   1    0.037253    1.425449    1.010307    11.00000    0.02438    0.04887 =
         0.02225   -0.00604   -0.00705   -0.00779
C16   1    0.218913    1.386588    0.982987    11.00000    0.02573    0.04888 =
         0.02806   -0.00706   -0.00577   -0.01001
AFIX  43
H16   2    0.296862    1.454942    0.950403    11.00000   -1.20000
AFIX   0
C17   1    0.282731    1.248503    1.003918    11.00000    0.02564    0.05313 =
         0.02856   -0.00913   -0.00723   -0.00573
AFIX  43
H17   2    0.403769    1.223815    0.984639    11.00000   -1.20000
AFIX   0
C18   1    0.244549    0.999626    1.074120    11.00000    0.03657    0.04694 =
         0.03567   -0.00932   -0.00926   -0.00315
AFIX 123
H18A  2    0.371138    0.993743    1.050639    10.50000   -1.50000
H18B  2    0.213082    0.964281    1.148715    10.50000   -1.50000
H18C  2    0.196526    0.944536    1.037261    10.50000   -1.50000
H18D  2    0.149359    0.941297    1.107105    10.50000   -1.50000
H18E  2    0.307415    0.970760    1.009029    10.50000   -1.50000
H18F  2    0.323971    0.990504    1.120483    10.50000   -1.50000
AFIX   0
HKLF    4
 
 
 
 
REM  shelxt_a.res in P-1
REM R1 =  0.0686 for    3294 Fo > 4sig(Fo)  and  0.0765 for all    3944 data
REM    280 parameters refined using      0 restraints
 
END
 
WGHT      0.1477      0.0792
 
REM Instructions for potential hydrogen bonds
EQIV $3 -x, -y+2, -z+2
HTAB C13 N3A_$3
EQIV $4 x-1, y, z+1
HTAB C14 N3B_$4
EQIV $5 -x+1, -y+3, -z+1
HTAB C17 N2A_$5
 
REM Highest difference peak  0.465,  deepest hole -0.326,  1-sigma level  0.083
Q1    1   0.0000  1.5000  1.0000  10.50000  0.05    0.47
Q2    1   0.5083  1.3091  0.1670  11.00000  0.05    0.36
Q3    1   0.4498  1.2680  0.2270  11.00000  0.05    0.36
Q4    1  -0.0379  1.2602  1.0636  11.00000  0.05    0.35
Q5    1   0.4710  1.2764  0.2004  11.00000  0.05    0.35
Q6    1   0.3476  1.5397  0.1324  11.00000  0.05    0.34
Q7    1   0.2079  1.3842  0.2889  11.00000  0.05    0.34
Q8    1   0.4939  1.0561  0.4169  11.00000  0.05    0.33
Q9    1   0.2137  1.0760  1.0638  11.00000  0.05    0.32
Q10   1   0.3779  1.1451  0.4106  11.00000  0.05    0.31
Q11   1   0.3603  0.9048  0.5115  11.00000  0.05    0.31
Q12   1  -0.0015  1.4011  1.0177  11.00000  0.05    0.31
Q13   1   0.3607  1.3372  0.6350  11.00000  0.05    0.31
Q14   1   0.3204  1.0977  0.7417  11.00000  0.05    0.30
Q15   1   0.8208  1.1069  0.6620  11.00000  0.05    0.30
Q16   1   0.1536  1.4109  1.0210  11.00000  0.05    0.29
Q17   1   0.6513  1.1388  0.6323  11.00000  0.05    0.29
Q18   1   0.1493  1.2636  0.4655  11.00000  0.05    0.29
Q19   1   0.3181  1.2046  0.3475  11.00000  0.05    0.29
Q20   1   0.1395  1.2108  1.0810  11.00000  0.05    0.29
;

data_tcnq_3brme_100k
 
_audit_creation_date                    2020-10-02T11:36:54-00:00
_audit_creation_method                  'WinGX routine CIF_UPDATE'
 
#==============================================================================
 
# CHEMICAL DATA
 
_chemical_formula_moiety		'2(C12 H4 N4), 2(C6 H7 Br N), I'
_chemical_formula_sum                   'C36 H22 Br2 I N10'
_chemical_formula_weight                881.35
 
#==============================================================================
 
# CRYSTAL DATA
 
_symmetry_cell_setting                  triclinic
_symmetry_space_group_name_H-M          'P -1'
_symmetry_space_group_name_Hall         '-P 1'
loop_
  _space_group_symop_id
  _space_group_symop_operation_xyz
  1 'x,y,z'
  2 '-x,-y,-z'

_cell_length_a                          7.5693(3)
_cell_length_b                          13.0300(3)
_cell_length_c                          18.5239(5)
_cell_angle_alpha                       105.159(2)
_cell_angle_beta                        90.971(3)
_cell_angle_gamma                       98.382(3)
_cell_volume                            1741.67(9)
_cell_formula_units_Z                   2
_cell_measurement_reflns_used           11346
_cell_measurement_theta_min             3.547
_cell_measurement_theta_max             76.251
_cell_measurement_temperature           100(2)
_exptl_crystal_description        prism
_exptl_crystal_colour             black
_exptl_crystal_size_max           0.31
_exptl_crystal_size_mid           0.14
_exptl_crystal_size_min           0.12
_exptl_crystal_density_diffrn           1.681
_exptl_crystal_F_000                    862
_exptl_absorpt_coefficient_mu           10.252
_exptl_absorpt_correction_type          multi-scan
_exptl_absorpt_process_details
;
        CrysAlisPro 1.171.39.46 (Rigaku Oxford Diffraction, 2018)
        Empirical absorption correction using spherical harmonics,
 implemented in SCALE3 ABSPACK scaling algorithm.
;
_exptl_absorpt_correction_T_min         0.34599
_exptl_absorpt_correction_T_max         1
 
#==============================================================================
 
# EXPERIMENTAL DATA
 
_diffrn_ambient_temperature             100(2)
_diffrn_radiation_type                  CuK\a
_diffrn_radiation_wavelength            1.54184
_diffrn_source                          'micro-focus sealed X-ray tube'
_diffrn_radiation_monochromator         mirror
_diffrn_measurement_device_type         'Xcalibur, Ruby, Nova'
_diffrn_measurement_method              '\w scans'
_diffrn_detector_area_resol_mean        10.4323
_diffrn_reflns_number                   15827
_diffrn_reflns_av_R_equivalents         0.0504
_diffrn_reflns_av_unetI/netI            0.0616
_diffrn_reflns_theta_min                3.558
_diffrn_reflns_theta_max                76.368
_diffrn_reflns_theta_full               67.684
_diffrn_measured_fraction_theta_max
                                        0.978
_diffrn_measured_fraction_theta_full
                                        0.996
_diffrn_reflns_Laue_measured_fraction_full
                                        0.996
_diffrn_reflns_Laue_measured_fraction_max
                                        0.978
_diffrn_reflns_point_group_measured_fraction_full
                                        0.996
_diffrn_reflns_point_group_measured_fraction_max
                                        0.978
_diffrn_reflns_limit_h_min              -9
_diffrn_reflns_limit_h_max              9
_diffrn_reflns_limit_k_min              -15
_diffrn_reflns_limit_k_max              16
_diffrn_reflns_limit_l_min              -23
_diffrn_reflns_limit_l_max              21
 
#==============================================================================
 
# STRUCTURE SOLUTION
 
_atom_sites_solution_hydrogens          geom
 
#==============================================================================
 
# REFINEMENT DATA
 
_reflns_number_total                    7163
_reflns_number_gt                       6810
_reflns_threshold_expression            'I > 2\s(I)'
_refine_ls_structure_factor_coef        Fsqd
_refine_ls_matrix_type                  full
_refine_ls_R_factor_all                 0.0414
_refine_ls_R_factor_gt                  0.0381
_refine_ls_wR_factor_ref                0.1125
_refine_ls_goodness_of_fit_ref          0.898
_refine_ls_restrained_S_all             0.898
_refine_ls_number_reflns                7163
_refine_ls_number_parameters            442
_refine_ls_number_restraints            0
_refine_ls_hydrogen_treatment           constr
_refine_ls_weighting_scheme             calc
_refine_ls_weighting_details
              'w=1/[\s^2^(Fo^2^)+(0.0885P)^2^+1.3487P] where P=(Fo^2^+2Fc^2^)/3'
_refine_ls_shift/su_max                 0.003
_refine_ls_shift/su_mean                0
_refine_diff_density_max                1.313
_refine_diff_density_min                -1.421
_refine_diff_density_rms                0.132
_refine_ls_extinction_method            none
loop_
    _atom_type_symbol
    _atom_type_description
    _atom_type_scat_dispersion_real
    _atom_type_scat_dispersion_imag
    _atom_type_scat_source
C C 0.0181 0.0091 'International Tables Vol C Tables 4.2.6.8 and 6.1.1.4'
H H 0 0 'International Tables Vol C Tables 4.2.6.8 and 6.1.1.4'
N N 0.0311 0.018 'International Tables Vol C Tables 4.2.6.8 and 6.1.1.4'
O O 0.0492 0.0322 'International Tables Vol C Tables 4.2.6.8 and 6.1.1.4'
Br Br -0.6763 1.2805 'International Tables Vol C Tables 4.2.6.8 and 6.1.1.4'
I I -0.3257 6.8362 'International Tables Vol C Tables 4.2.6.8 and 6.1.1.4'
 
_computing_data_collection
                                     'CrysAlisPro 1.171.39.46 (Rigaku OD, 2018)'
_computing_cell_refinement
                                     'CrysAlisPro 1.171.39.46 (Rigaku OD, 2018)'
_computing_data_reduction
                                     'CrysAlisPro 1.171.39.46 (Rigaku OD, 2018)'
_computing_structure_refinement         'SHELXL-2017/1 (Sheldrick, 2017)'
 
#==============================================================================
 
# ATOMIC COORDINATES AND DISPLACEMENT PARAMETERS
 
loop_
    _atom_site_label
    _atom_site_fract_x
    _atom_site_fract_y
    _atom_site_fract_z
    _atom_site_U_iso_or_equiv
    _atom_site_adp_type
    _atom_site_calc_flag
    _atom_site_occupancy
    _atom_site_disorder_assembly
    _atom_site_disorder_group
    _atom_site_type_symbol
I1 0.75691(2) 0.71798(2) 0.51287(2) 0.02400(9) Uani d 1 . . I
Br1A 0.39800(5) 0.87441(3) 0.56359(2) 0.02991(11) Uani d 1 . . Br
N5A -0.0558(4) 0.9575(3) 0.66353(15) 0.0253(6) Uani d 1 . . N
C13A 0.0815(5) 0.9060(3) 0.63888(18) 0.0258(7) Uani d 1 . . C
H13A 0.092003 0.841266 0.649646 0.031 Uiso calc 1 . . H
C14A 0.2071(5) 0.9491(3) 0.59758(18) 0.0265(7) Uani d 1 . . C
C15A 0.1911(5) 1.0451(3) 0.58057(19) 0.0295(7) Uani d 1 . . C
H15A 0.275315 1.075125 0.552943 0.035 Uiso calc 1 . . H
C16A 0.0447(5) 1.0949(3) 0.6063(2) 0.0332(8) Uani d 1 . . C
H16A 0.029721 1.158894 0.595314 0.04 Uiso calc 1 . . H
C17A -0.0779(5) 1.0499(3) 0.64775(19) 0.0302(7) Uani d 1 . . C
H17A -0.175568 1.083319 0.664754 0.036 Uiso calc 1 . . H
C18A -0.1902(5) 0.9089(3) 0.70752(19) 0.0289(7) Uani d 1 . . C
H18A -0.279789 0.954495 0.721212 0.043 Uiso calc 1 . . H
H18B -0.245365 0.8393 0.677787 0.043 Uiso calc 1 . . H
H18C -0.132083 0.901644 0.751993 0.043 Uiso calc 1 . . H
Br1B 1.12547(5) 0.61390(3) 0.41964(2) 0.02826(11) Uani d 1 . . Br
N5B 1.5756(4) 0.4799(2) 0.35980(15) 0.0252(6) Uani d 1 . . N
C13B 1.4176(5) 0.4995(3) 0.38853(18) 0.0242(6) Uani d 1 . . C
H13B 1.361719 0.457953 0.417956 0.029 Uiso calc 1 . . H
C14B 1.3391(4) 0.5823(3) 0.37379(18) 0.0255(6) Uani d 1 . . C
C15B 1.4216(5) 0.6433(3) 0.3293(2) 0.0298(7) Uani d 1 . . C
H15B 1.368502 0.697824 0.318233 0.036 Uiso calc 1 . . H
C16B 1.5852(5) 0.6215(3) 0.30166(19) 0.0301(7) Uani d 1 . . C
H16B 1.643425 0.661949 0.272034 0.036 Uiso calc 1 . . H
C17B 1.6611(5) 0.5400(3) 0.31810(18) 0.0258(7) Uani d 1 . . C
H17B 1.771882 0.526289 0.300347 0.031 Uiso calc 1 . . H
C18B 1.6615(5) 0.3943(3) 0.3781(2) 0.0326(8) Uani d 1 . . C
H18D 1.772239 0.389809 0.35376 0.049 Uiso calc 1 . . H
H18E 1.684636 0.410739 0.431306 0.049 Uiso calc 1 . . H
H18F 1.583535 0.326626 0.361014 0.049 Uiso calc 1 . . H
N1A 1.0316(4) 1.0961(3) 1.10503(17) 0.0315(6) Uani d 1 . . N
N2A 0.5220(4) 1.1256(3) 0.71904(17) 0.0309(6) Uani d 1 . . N
N3A 0.5639(5) 1.1455(3) 1.23150(18) 0.0355(7) Uani d 1 . . N
N4A 0.0048(4) 1.1389(3) 0.82587(17) 0.0298(6) Uani d 1 . . N
C1A 0.8841(5) 1.1083(3) 1.10365(17) 0.0244(6) Uani d 1 . . C
C2A 0.7004(4) 1.1218(3) 1.10263(17) 0.0209(6) Uani d 1 . . C
C3A 0.6084(4) 1.1225(2) 1.03691(17) 0.0204(6) Uani d 1 . . C
C4A 0.6993(4) 1.1112(3) 0.96830(17) 0.0215(6) Uani d 1 . . C
H4A 0.819233 1.102918 0.968024 0.026 Uiso calc 1 . . H
C5A 0.6120(4) 1.1124(3) 0.90400(17) 0.0225(6) Uani d 1 . . C
H5A 0.673259 1.105558 0.86031 0.027 Uiso calc 1 . . H
C6A 0.4264(4) 1.1242(2) 0.90247(17) 0.0207(6) Uani d 1 . . C
C7A 0.3406(4) 1.1272(3) 0.83539(18) 0.0222(6) Uani d 1 . . C
C8A 0.4382(5) 1.1260(3) 0.77034(18) 0.0240(6) Uani d 1 . . C
C9A 0.6217(5) 1.1357(3) 1.17332(18) 0.0250(6) Uani d 1 . . C
C10A 0.4235(4) 1.1333(2) 1.03529(17) 0.0204(6) Uani d 1 . . C
H10A 0.362307 1.1403 1.078993 0.025 Uiso calc 1 . . H
C11A 0.3355(4) 1.1333(3) 0.97044(17) 0.0215(6) Uani d 1 . . C
H11A 0.214591 1.139357 0.97039 0.026 Uiso calc 1 . . H
C12A 0.1555(4) 1.1344(3) 0.83040(17) 0.0224(6) Uani d 1 . . C
N1B 0.5435(4) 1.3688(3) 1.16869(17) 0.0299(6) Uani d 1 . . N
N2B 0.0093(4) 1.3736(3) 0.76948(17) 0.0338(7) Uani d 1 . . N
N3B 0.0246(5) 1.3360(3) 1.27008(18) 0.0369(7) Uani d 1 . . N
N4B -0.4931(4) 1.3798(2) 0.88192(16) 0.0272(6) Uani d 1 . . N
C1B 0.3914(5) 1.3678(3) 1.16406(18) 0.0245(6) Uani d 1 . . C
C2B 0.2033(4) 1.3660(3) 1.15800(18) 0.0232(6) Uani d 1 . . C
C3B 0.1165(4) 1.3728(2) 1.09241(17) 0.0208(6) Uani d 1 . . C
C4B 0.2118(4) 1.3766(2) 1.02693(18) 0.0216(6) Uani d 1 . . C
H4B 0.335177 1.378759 1.028752 0.026 Uiso calc 1 . . H
C5B 0.1251(4) 1.3773(3) 0.96163(17) 0.0208(6) Uani d 1 . . C
H5B 0.189782 1.378659 0.919567 0.025 Uiso calc 1 . . H
C6B -0.0648(4) 1.3758(2) 0.95755(17) 0.0201(6) Uani d 1 . . C
C7B -0.1537(4) 1.3766(3) 0.89109(17) 0.0214(6) Uani d 1 . . C
C8B -0.0630(5) 1.3746(3) 0.82369(18) 0.0251(6) Uani d 1 . . C
C9B 0.1051(5) 1.3510(3) 1.22027(18) 0.0260(7) Uani d 1 . . C
C10B -0.0726(4) 1.3725(3) 1.08860(18) 0.0218(6) Uani d 1 . . C
H10B -0.137051 1.370965 1.1307 0.026 Uiso calc 1 . . H
C11B -0.1596(4) 1.3746(3) 1.02390(17) 0.0210(6) Uani d 1 . . C
H11B -0.28229 1.37523 1.022798 0.025 Uiso calc 1 . . H
C12B -0.3414(5) 1.3777(3) 0.88617(17) 0.0225(6) Uani d 1 . . C
 
loop_
    _atom_site_aniso_label
    _atom_site_aniso_U_11
    _atom_site_aniso_U_22
    _atom_site_aniso_U_33
    _atom_site_aniso_U_12
    _atom_site_aniso_U_13
    _atom_site_aniso_U_23
I1 0.02414(13) 0.02709(13) 0.02008(12) 0.00156(9) 0.00465(8) 0.00621(8)
Br1A 0.02532(19) 0.0339(2) 0.03088(18) 0.00651(14) 0.00592(14) 0.00810(15)
N5A 0.0256(14) 0.0325(15) 0.0175(12) -0.0008(12) 0.0008(10) 0.0089(11)
C13A 0.0255(16) 0.0276(16) 0.0223(14) 0.0023(13) -0.0003(12) 0.0041(12)
C14A 0.0226(15) 0.0316(17) 0.0232(15) 0.0016(13) -0.0004(12) 0.0050(13)
C15A 0.0266(17) 0.0371(19) 0.0271(15) 0.0046(14) 0.0060(13) 0.0126(14)
C16A 0.0308(18) 0.038(2) 0.0380(18) 0.0108(15) 0.0090(15) 0.0199(16)
C17A 0.0327(18) 0.0379(19) 0.0247(15) 0.0152(15) 0.0052(13) 0.0113(14)
C18A 0.0284(17) 0.0326(18) 0.0247(15) 0.0003(14) 0.0056(13) 0.0080(13)
Br1B 0.02328(18) 0.0353(2) 0.02728(18) 0.00585(14) 0.00280(13) 0.00945(14)
N5B 0.0268(14) 0.0293(14) 0.0188(12) 0.0022(12) 0.0044(10) 0.0063(11)
C13B 0.0235(15) 0.0304(17) 0.0198(13) 0.0043(13) 0.0055(11) 0.0085(12)
C14B 0.0205(15) 0.0311(17) 0.0212(14) -0.0003(13) 0.0004(11) 0.0027(12)
C15B 0.0306(18) 0.0361(19) 0.0259(15) 0.0048(14) 0.0001(13) 0.0142(14)
C16B 0.0309(18) 0.0402(19) 0.0208(15) -0.0027(15) 0.0014(13) 0.0155(14)
C17B 0.0232(16) 0.0324(17) 0.0192(14) -0.0020(13) 0.0021(12) 0.0056(12)
C18B 0.0305(18) 0.0345(19) 0.0380(19) 0.0081(15) 0.0115(14) 0.0165(15)
N1A 0.0246(15) 0.0401(17) 0.0314(14) 0.0054(13) 0.0003(11) 0.0121(13)
N2A 0.0337(16) 0.0356(16) 0.0262(14) 0.0082(13) 0.0033(12) 0.0116(12)
N3A 0.0391(18) 0.0397(18) 0.0261(14) -0.0004(14) 0.0067(13) 0.0093(13)
N4A 0.0257(15) 0.0355(16) 0.0282(14) 0.0052(12) 0.0019(11) 0.0080(12)
C1A 0.0283(17) 0.0255(16) 0.0186(13) 0.0003(13) 0.0017(12) 0.0063(12)
C2A 0.0218(15) 0.0202(14) 0.0206(14) 0.0013(11) 0.0035(11) 0.0065(11)
C3A 0.0229(15) 0.0162(13) 0.0210(14) 0.0014(11) 0.0032(11) 0.0038(11)
C4A 0.0195(14) 0.0229(15) 0.0221(14) 0.0028(11) 0.0048(11) 0.0061(11)
C5A 0.0218(15) 0.0257(15) 0.0200(13) 0.0022(12) 0.0050(11) 0.0068(11)
C6A 0.0216(14) 0.0195(14) 0.0211(14) 0.0019(11) 0.0007(11) 0.0063(11)
C7A 0.0227(15) 0.0230(15) 0.0219(14) 0.0042(12) 0.0026(12) 0.0073(11)
C8A 0.0256(16) 0.0261(16) 0.0221(15) 0.0035(12) -0.0015(12) 0.0103(12)
C9A 0.0258(16) 0.0265(16) 0.0230(15) 0.0008(13) 0.0026(12) 0.0091(12)
C10A 0.0226(15) 0.0187(14) 0.0191(13) 0.0016(11) 0.0041(11) 0.0044(11)
C11A 0.0213(14) 0.0202(14) 0.0233(14) 0.0041(11) 0.0030(11) 0.0058(11)
C12A 0.0262(16) 0.0234(15) 0.0183(13) 0.0035(12) 0.0007(11) 0.0070(11)
N1B 0.0231(15) 0.0352(16) 0.0298(14) 0.0051(12) 0.0002(11) 0.0058(12)
N2B 0.0317(16) 0.0464(19) 0.0254(14) 0.0071(14) 0.0065(12) 0.0122(13)
N3B 0.0320(17) 0.053(2) 0.0272(15) 0.0071(15) 0.0053(13) 0.0130(14)
N4B 0.0203(14) 0.0316(15) 0.0304(14) 0.0008(11) 0.0002(11) 0.0113(12)
C1B 0.0263(17) 0.0245(15) 0.0217(14) 0.0041(12) 0.0007(12) 0.0040(12)
C2B 0.0200(15) 0.0231(15) 0.0254(15) 0.0028(12) 0.0022(12) 0.0047(12)
C3B 0.0215(15) 0.0199(14) 0.0223(14) 0.0039(11) 0.0032(11) 0.0075(11)
C4B 0.0177(14) 0.0210(14) 0.0261(15) 0.0031(11) 0.0045(11) 0.0060(12)
C5B 0.0187(14) 0.0235(15) 0.0213(13) 0.0041(11) 0.0052(11) 0.0072(11)
C6B 0.0206(14) 0.0178(14) 0.0219(14) 0.0030(11) 0.0024(11) 0.0054(11)
C7B 0.0205(15) 0.0202(14) 0.0228(14) 0.0019(11) 0.0015(12) 0.0050(11)
C8B 0.0234(15) 0.0286(16) 0.0236(15) 0.0028(12) -0.0002(12) 0.0086(12)
C9B 0.0269(16) 0.0309(17) 0.0213(15) 0.0055(13) -0.0011(13) 0.0083(13)
C10B 0.0175(14) 0.0251(15) 0.0238(14) 0.0019(11) 0.0030(11) 0.0088(12)
C11B 0.0173(14) 0.0236(15) 0.0227(14) 0.0023(11) 0.0036(11) 0.0076(11)
C12B 0.0269(17) 0.0213(14) 0.0190(13) 0.0004(12) 0.0015(11) 0.0068(11)
 
 
#==============================================================================
 
# MOLECULAR GEOMETRY
 
_geom_special_details
;
 All esds (except the esd in the dihedral angle between two l.s. planes)
 are estimated using the full covariance matrix.  The cell esds are taken
 into account individually in the estimation of esds in distances, angles
 and torsion angles; correlations between esds in cell parameters are only
 used when they are defined by crystal symmetry.  An approximate (isotropic)
 treatment of cell esds is used for estimating esds involving l.s. planes.
;
loop_
    _geom_bond_atom_site_label_1
    _geom_bond_atom_site_label_2
    _geom_bond_site_symmetry_2
    _geom_bond_distance
    _geom_bond_publ_flag
Br1A C14A . 1.885(4) ?
N5A C13A . 1.341(5) ?
N5A C17A . 1.343(5) ?
N5A C18A . 1.486(5) ?
C13A C14A . 1.378(5) ?
C13A H13A . 0.93 ?
C14A C15A . 1.387(5) ?
C15A C16A . 1.393(5) ?
C15A H15A . 0.93 ?
C16A C17A . 1.378(5) ?
C16A H16A . 0.93 ?
C17A H17A . 0.93 ?
C18A H18A . 0.96 ?
C18A H18B . 0.96 ?
C18A H18C . 0.96 ?
Br1B C14B . 1.888(3) ?
N5B C13B . 1.349(4) ?
N5B C17B . 1.347(5) ?
N5B C18B . 1.478(5) ?
C13B C14B . 1.387(5) ?
C13B H13B . 0.93 ?
C14B C15B . 1.385(5) ?
C15B C16B . 1.387(5) ?
C15B H15B . 0.93 ?
C16B C17B . 1.376(5) ?
C16B H16B . 0.93 ?
C17B H17B . 0.93 ?
C18B H18D . 0.96 ?
C18B H18E . 0.96 ?
C18B H18F . 0.96 ?
N1A C1A . 1.151(5) ?
N2A C8A . 1.151(5) ?
N3A C9A . 1.153(5) ?
N4A C12A . 1.154(5) ?
C1A C2A . 1.427(5) ?
C2A C3A . 1.395(4) ?
C2A C9A . 1.427(4) ?
C3A C10A . 1.427(4) ?
C3A C4A . 1.439(4) ?
C4A C5A . 1.357(4) ?
C4A H4A . 0.93 ?
C5A C6A . 1.436(4) ?
C5A H5A . 0.93 ?
C6A C7A . 1.404(4) ?
C6A C11A . 1.431(4) ?
C7A C8A . 1.422(5) ?
C7A C12A . 1.421(5) ?
C10A C11A . 1.364(4) ?
C10A H10A . 0.93 ?
C11A H11A . 0.93 ?
N1B C1B . 1.151(5) ?
N2B C8B . 1.150(5) ?
N3B C9B . 1.157(5) ?
N4B C12B . 1.154(5) ?
C1B C2B . 1.423(5) ?
C2B C3B . 1.401(4) ?
C2B C9B . 1.423(5) ?
C3B C4B . 1.430(4) ?
C3B C10B . 1.431(4) ?
C4B C5B . 1.369(4) ?
C4B H4B . 0.93 ?
C5B C6B . 1.435(4) ?
C5B H5B . 0.93 ?
C6B C7B . 1.396(4) ?
C6B C11B . 1.436(4) ?
C7B C12B . 1.425(5) ?
C7B C8B . 1.431(5) ?
C10B C11B . 1.366(4) ?
C10B H10B . 0.93 ?
C11B H11B . 0.93 ?
 
loop_
    _geom_angle_atom_site_label_1
    _geom_angle_atom_site_label_2
    _geom_angle_atom_site_label_3
    _geom_angle
    _geom_angle_site_symmetry_1
    _geom_angle_site_symmetry_3
    _geom_angle_publ_flag
C13A N5A C17A 121.8(3) . . ?
C13A N5A C18A 118.9(3) . . ?
C17A N5A C18A 119.2(3) . . ?
N5A C13A C14A 119.9(3) . . ?
N5A C13A H13A 120 . . ?
C14A C13A H13A 120 . . ?
C13A C14A C15A 120.3(3) . . ?
C13A C14A Br1A 118.8(3) . . ?
C15A C14A Br1A 120.9(3) . . ?
C14A C15A C16A 117.8(3) . . ?
C14A C15A H15A 121.1 . . ?
C16A C15A H15A 121.1 . . ?
C17A C16A C15A 120.4(3) . . ?
C17A C16A H16A 119.8 . . ?
C15A C16A H16A 119.8 . . ?
N5A C17A C16A 119.7(3) . . ?
N5A C17A H17A 120.2 . . ?
C16A C17A H17A 120.2 . . ?
N5A C18A H18A 109.5 . . ?
N5A C18A H18B 109.5 . . ?
H18A C18A H18B 109.5 . . ?
N5A C18A H18C 109.5 . . ?
H18A C18A H18C 109.5 . . ?
H18B C18A H18C 109.5 . . ?
C13B N5B C17B 121.6(3) . . ?
C13B N5B C18B 119.1(3) . . ?
C17B N5B C18B 119.3(3) . . ?
N5B C13B C14B 119.4(3) . . ?
N5B C13B H13B 120.3 . . ?
C14B C13B H13B 120.3 . . ?
C13B C14B C15B 120.2(3) . . ?
C13B C14B Br1B 118.6(3) . . ?
C15B C14B Br1B 121.1(3) . . ?
C16B C15B C14B 118.6(3) . . ?
C16B C15B H15B 120.7 . . ?
C14B C15B H15B 120.7 . . ?
C17B C16B C15B 119.9(3) . . ?
C17B C16B H16B 120 . . ?
C15B C16B H16B 120 . . ?
N5B C17B C16B 120.2(3) . . ?
N5B C17B H17B 119.9 . . ?
C16B C17B H17B 119.9 . . ?
N5B C18B H18D 109.5 . . ?
N5B C18B H18E 109.5 . . ?
H18D C18B H18E 109.5 . . ?
N5B C18B H18F 109.5 . . ?
H18D C18B H18F 109.5 . . ?
H18E C18B H18F 109.5 . . ?
N1A C1A C2A 178.8(4) . . ?
C3A C2A C1A 121.5(3) . . ?
C3A C2A C9A 123.6(3) . . ?
C1A C2A C9A 114.9(3) . . ?
C2A C3A C10A 121.6(3) . . ?
C2A C3A C4A 120.1(3) . . ?
C10A C3A C4A 118.3(3) . . ?
C5A C4A C3A 120.8(3) . . ?
C5A C4A H4A 119.6 . . ?
C3A C4A H4A 119.6 . . ?
C4A C5A C6A 120.9(3) . . ?
C4A C5A H5A 119.5 . . ?
C6A C5A H5A 119.5 . . ?
C7A C6A C11A 122.3(3) . . ?
C7A C6A C5A 119.6(3) . . ?
C11A C6A C5A 118.1(3) . . ?
C6A C7A C8A 120.7(3) . . ?
C6A C7A C12A 121.6(3) . . ?
C8A C7A C12A 117.6(3) . . ?
N2A C8A C7A 177.9(3) . . ?
N3A C9A C2A 177.3(4) . . ?
C11A C10A C3A 120.8(3) . . ?
C11A C10A H10A 119.6 . . ?
C3A C10A H10A 119.6 . . ?
C10A C11A C6A 121.0(3) . . ?
C10A C11A H11A 119.5 . . ?
C6A C11A H11A 119.5 . . ?
N4A C12A C7A 179.2(4) . . ?
N1B C1B C2B 179.7(4) . . ?
C3B C2B C9B 121.1(3) . . ?
C3B C2B C1B 121.8(3) . . ?
C9B C2B C1B 117.0(3) . . ?
C2B C3B C4B 121.4(3) . . ?
C2B C3B C10B 120.4(3) . . ?
C4B C3B C10B 118.1(3) . . ?
C5B C4B C3B 121.3(3) . . ?
C5B C4B H4B 119.3 . . ?
C3B C4B H4B 119.3 . . ?
C4B C5B C6B 120.5(3) . . ?
C4B C5B H5B 119.7 . . ?
C6B C5B H5B 119.7 . . ?
C7B C6B C5B 120.7(3) . . ?
C7B C6B C11B 121.3(3) . . ?
C5B C6B C11B 118.0(3) . . ?
C6B C7B C12B 121.7(3) . . ?
C6B C7B C8B 122.2(3) . . ?
C12B C7B C8B 116.0(3) . . ?
N2B C8B C7B 179.5(4) . . ?
N3B C9B C2B 178.3(4) . . ?
C11B C10B C3B 120.8(3) . . ?
C11B C10B H10B 119.6 . . ?
C3B C10B H10B 119.6 . . ?
C10B C11B C6B 121.1(3) . . ?
C10B C11B H11B 119.4 . . ?
C6B C11B H11B 119.4 . . ?
N4B C12B C7B 179.1(4) . . ?
 
loop_
    _geom_torsion_atom_site_label_1
    _geom_torsion_atom_site_label_2
    _geom_torsion_atom_site_label_3
    _geom_torsion_atom_site_label_4
    _geom_torsion
    _geom_torsion_site_symmetry_1
    _geom_torsion_site_symmetry_2
    _geom_torsion_site_symmetry_3
    _geom_torsion_site_symmetry_4
    _geom_torsion_publ_flag
C17A N5A C13A C14A 1.5(5) . . . . ?
C18A N5A C13A C14A 179.6(3) . . . . ?
N5A C13A C14A C15A -0.7(5) . . . . ?
N5A C13A C14A Br1A -179.8(2) . . . . ?
C13A C14A C15A C16A -0.3(5) . . . . ?
Br1A C14A C15A C16A 178.8(3) . . . . ?
C14A C15A C16A C17A 0.6(6) . . . . ?
C13A N5A C17A C16A -1.2(5) . . . . ?
C18A N5A C17A C16A -179.2(3) . . . . ?
C15A C16A C17A N5A 0.1(6) . . . . ?
C17B N5B C13B C14B 1.2(5) . . . . ?
C18B N5B C13B C14B 177.8(3) . . . . ?
N5B C13B C14B C15B 0.7(5) . . . . ?
N5B C13B C14B Br1B -176.1(2) . . . . ?
C13B C14B C15B C16B -1.5(5) . . . . ?
Br1B C14B C15B C16B 175.2(3) . . . . ?
C14B C15B C16B C17B 0.6(5) . . . . ?
C13B N5B C17B C16B -2.1(5) . . . . ?
C18B N5B C17B C16B -178.7(3) . . . . ?
C15B C16B C17B N5B 1.2(5) . . . . ?
C1A C2A C3A C10A 178.4(3) . . . . ?
C9A C2A C3A C10A -2.6(5) . . . . ?
C1A C2A C3A C4A -0.9(5) . . . . ?
C9A C2A C3A C4A 178.1(3) . . . . ?
C2A C3A C4A C5A -179.6(3) . . . . ?
C10A C3A C4A C5A 1.1(5) . . . . ?
C3A C4A C5A C6A -0.5(5) . . . . ?
C4A C5A C6A C7A 178.8(3) . . . . ?
C4A C5A C6A C11A -0.7(5) . . . . ?
C11A C6A C7A C8A 175.3(3) . . . . ?
C5A C6A C7A C8A -4.3(5) . . . . ?
C11A C6A C7A C12A -3.0(5) . . . . ?
C5A C6A C7A C12A 177.4(3) . . . . ?
C2A C3A C10A C11A -179.7(3) . . . . ?
C4A C3A C10A C11A -0.3(5) . . . . ?
C3A C10A C11A C6A -0.9(5) . . . . ?
C7A C6A C11A C10A -178.1(3) . . . . ?
C5A C6A C11A C10A 1.4(5) . . . . ?
C9B C2B C3B C4B -173.4(3) . . . . ?
C1B C2B C3B C4B 3.1(5) . . . . ?
C9B C2B C3B C10B 4.5(5) . . . . ?
C1B C2B C3B C10B -178.9(3) . . . . ?
C2B C3B C4B C5B 176.3(3) . . . . ?
C10B C3B C4B C5B -1.7(5) . . . . ?
C3B C4B C5B C6B 1.0(5) . . . . ?
C4B C5B C6B C7B 179.9(3) . . . . ?
C4B C5B C6B C11B 0.5(4) . . . . ?
C5B C6B C7B C12B -178.5(3) . . . . ?
C11B C6B C7B C12B 0.8(5) . . . . ?
C5B C6B C7B C8B 2.6(5) . . . . ?
C11B C6B C7B C8B -178.1(3) . . . . ?
C2B C3B C10B C11B -177.2(3) . . . . ?
C4B C3B C10B C11B 0.8(5) . . . . ?
C3B C10B C11B C6B 0.7(5) . . . . ?
C7B C6B C11B C10B 179.2(3) . . . . ?
C5B C6B C11B C10B -1.4(5) . . . . ?
 
_iucr_refine_instructions_details
;
TITL TCNQ_3BRMe_100K in P-1
    shelx.res
    created by SHELXL-2017/1 at 11:36:42 on 02-Oct-2020
CELL 1.54184   7.569341  13.029984  18.523891 105.1594  90.9714  98.3818
ZERR    2.00   0.000264   0.000331   0.000499   0.0023   0.0026   0.0025
LATT   1
SFAC  C    H    N    O    BR   I
UNIT  72  44    20   0    4    2
MERG   2
OMIT    -1 -9 19
OMIT    2 -8 19
OMIT    -1 13 8
OMIT    -2 -8 21
OMIT    0 -15 6
OMIT    -7 -8 11
OMIT    -1 -13 8
OMIT    -2 -7 21
FMAP   2
PLAN   20
BOND  $H
HTAB
CONF
ACTA
L.S.  10
WGHT    0.088500    1.348700
FVAR       4.28986
MOLE    1
I1    6    0.756911    0.717984    0.512871    11.00000    0.02414    0.02709 =
         0.02008    0.00621    0.00465    0.00156
MOLE    2
BR1A  5    0.397999    0.874415    0.563595    11.00000    0.02532    0.03394 =
         0.03088    0.00810    0.00592    0.00651
N5A   3   -0.055823    0.957486    0.663533    11.00000    0.02557    0.03248 =
         0.01751    0.00895    0.00083   -0.00075
C13A  1    0.081517    0.906015    0.638875    11.00000    0.02546    0.02764 =
         0.02235    0.00412   -0.00032    0.00226
AFIX  43
H13A  2    0.092003    0.841266    0.649646    11.00000   -1.20000
AFIX   0
C14A  1    0.207056    0.949138    0.597578    11.00000    0.02257    0.03161 =
         0.02316    0.00504   -0.00041    0.00158
C15A  1    0.191092    1.045064    0.580572    11.00000    0.02658    0.03708 =
         0.02711    0.01258    0.00596    0.00464
AFIX  43
H15A  2    0.275315    1.075125    0.552943    11.00000   -1.20000
AFIX   0
C16A  1    0.044712    1.094880    0.606254    11.00000    0.03079    0.03829 =
         0.03796    0.01993    0.00895    0.01082
AFIX  43
H16A  2    0.029721    1.158894    0.595314    11.00000   -1.20000
AFIX   0
C17A  1   -0.077948    1.049889    0.647752    11.00000    0.03269    0.03789 =
         0.02473    0.01128    0.00516    0.01518
AFIX  43
H17A  2   -0.175568    1.083319    0.664754    11.00000   -1.20000
AFIX   0
C18A  1   -0.190153    0.908935    0.707524    11.00000    0.02845    0.03258 =
         0.02467    0.00802    0.00558    0.00035
AFIX  33
H18A  2   -0.279789    0.954495    0.721212    11.00000   -1.50000
H18B  2   -0.245365    0.839300    0.677787    11.00000   -1.50000
H18C  2   -0.132083    0.901644    0.751993    11.00000   -1.50000
AFIX   0
MOLE    3
BR1B  5    1.125473    0.613898    0.419640    11.00000    0.02328    0.03529 =
         0.02728    0.00945    0.00280    0.00585
N5B   3    1.575645    0.479915    0.359801    11.00000    0.02684    0.02932 =
         0.01881    0.00627    0.00443    0.00223
C13B  1    1.417587    0.499527    0.388528    11.00000    0.02353    0.03035 =
         0.01983    0.00852    0.00549    0.00431
AFIX  43
H13B  2    1.361719    0.457953    0.417956    11.00000   -1.20000
AFIX   0
C14B  1    1.339086    0.582260    0.373790    11.00000    0.02049    0.03110 =
         0.02122    0.00275    0.00042   -0.00034
C15B  1    1.421620    0.643323    0.329322    11.00000    0.03056    0.03605 =
         0.02588    0.01421    0.00010    0.00479
AFIX  43
H15B  2    1.368502    0.697824    0.318233    11.00000   -1.20000
AFIX   0
C16B  1    1.585169    0.621511    0.301658    11.00000    0.03086    0.04019 =
         0.02083    0.01550    0.00136   -0.00266
AFIX  43
H16B  2    1.643425    0.661949    0.272034    11.00000   -1.20000
AFIX   0
C17B  1    1.661132    0.539968    0.318098    11.00000    0.02323    0.03237 =
         0.01922    0.00563    0.00214   -0.00195
AFIX  43
H17B  2    1.771882    0.526289    0.300347    11.00000   -1.20000
AFIX   0
C18B  1    1.661539    0.394269    0.378071    11.00000    0.03051    0.03448 =
         0.03795    0.01649    0.01153    0.00807
AFIX  33
H18D  2    1.772239    0.389809    0.353760    11.00000   -1.50000
H18E  2    1.684636    0.410739    0.431306    11.00000   -1.50000
H18F  2    1.583535    0.326626    0.361014    11.00000   -1.50000
AFIX   0
MOLE    4
N1A   3    1.031606    1.096099    1.105028    11.00000    0.02461    0.04009 =
         0.03142    0.01211    0.00025    0.00538
N2A   3    0.521982    1.125577    0.719045    11.00000    0.03373    0.03555 =
         0.02620    0.01164    0.00332    0.00821
N3A   3    0.563861    1.145503    1.231501    11.00000    0.03911    0.03975 =
         0.02607    0.00929    0.00666   -0.00044
N4A   3    0.004759    1.138919    0.825866    11.00000    0.02568    0.03547 =
         0.02816    0.00799    0.00186    0.00515
C1A   1    0.884123    1.108334    1.103645    11.00000    0.02825    0.02548 =
         0.01857    0.00628    0.00167    0.00030
C2A   1    0.700375    1.121763    1.102630    11.00000    0.02183    0.02017 =
         0.02062    0.00650    0.00349    0.00126
C3A   1    0.608403    1.122542    1.036906    11.00000    0.02293    0.01620 =
         0.02102    0.00379    0.00320    0.00144
C4A   1    0.699251    1.111197    0.968300    11.00000    0.01952    0.02288 =
         0.02209    0.00615    0.00484    0.00276
AFIX  43
H4A   2    0.819233    1.102918    0.968024    11.00000   -1.20000
AFIX   0
C5A   1    0.611992    1.112431    0.903997    11.00000    0.02177    0.02572 =
         0.01997    0.00679    0.00502    0.00221
AFIX  43
H5A   2    0.673259    1.105558    0.860310    11.00000   -1.20000
AFIX   0
C6A   1    0.426412    1.124200    0.902475    11.00000    0.02162    0.01950 =
         0.02109    0.00632    0.00070    0.00187
C7A   1    0.340616    1.127183    0.835394    11.00000    0.02273    0.02295 =
         0.02188    0.00732    0.00260    0.00424
C8A   1    0.438198    1.125967    0.770337    11.00000    0.02561    0.02605 =
         0.02214    0.01029   -0.00146    0.00354
C9A   1    0.621692    1.135666    1.173319    11.00000    0.02582    0.02654 =
         0.02302    0.00914    0.00265    0.00083
C10A  1    0.423532    1.133261    1.035288    11.00000    0.02264    0.01872 =
         0.01915    0.00437    0.00406    0.00165
AFIX  43
H10A  2    0.362307    1.140300    1.078993    11.00000   -1.20000
AFIX   0
C11A  1    0.335505    1.133311    0.970436    11.00000    0.02127    0.02021 =
         0.02332    0.00584    0.00304    0.00414
AFIX  43
H11A  2    0.214591    1.139357    0.970390    11.00000   -1.20000
AFIX   0
C12A  1    0.155474    1.134376    0.830404    11.00000    0.02624    0.02335 =
         0.01830    0.00700    0.00074    0.00349
MOLE    5
N1B   3    0.543500    1.368827    1.168687    11.00000    0.02311    0.03521 =
         0.02977    0.00579    0.00020    0.00506
N2B   3    0.009315    1.373578    0.769483    11.00000    0.03170    0.04641 =
         0.02537    0.01223    0.00649    0.00714
N3B   3    0.024616    1.336028    1.270078    11.00000    0.03198    0.05310 =
         0.02724    0.01298    0.00533    0.00711
N4B   3   -0.493060    1.379839    0.881915    11.00000    0.02032    0.03159 =
         0.03039    0.01127    0.00024    0.00084
C1B   1    0.391382    1.367807    1.164062    11.00000    0.02628    0.02447 =
         0.02166    0.00399    0.00072    0.00412
C2B   1    0.203263    1.365972    1.157997    11.00000    0.02000    0.02310 =
         0.02540    0.00467    0.00218    0.00284
C3B   1    0.116483    1.372792    1.092413    11.00000    0.02150    0.01986 =
         0.02232    0.00754    0.00322    0.00388
C4B   1    0.211805    1.376639    1.026931    11.00000    0.01770    0.02103 =
         0.02606    0.00605    0.00445    0.00314
AFIX  43
H4B   2    0.335177    1.378759    1.028752    11.00000   -1.20000
AFIX   0
C5B   1    0.125102    1.377262    0.961631    11.00000    0.01865    0.02345 =
         0.02128    0.00718    0.00517    0.00413
AFIX  43
H5B   2    0.189782    1.378659    0.919567    11.00000   -1.20000
AFIX   0
C6B   1   -0.064792    1.375777    0.957546    11.00000    0.02058    0.01778 =
         0.02193    0.00543    0.00235    0.00300
C7B   1   -0.153673    1.376599    0.891086    11.00000    0.02053    0.02016 =
         0.02277    0.00497    0.00153    0.00191
C8B   1   -0.062952    1.374573    0.823689    11.00000    0.02345    0.02859 =
         0.02363    0.00859   -0.00024    0.00279
C9B   1    0.105068    1.350989    1.220267    11.00000    0.02686    0.03090 =
         0.02134    0.00826   -0.00106    0.00548
C10B  1   -0.072606    1.372542    1.088600    11.00000    0.01748    0.02513 =
         0.02375    0.00882    0.00297    0.00189
AFIX  43
H10B  2   -0.137051    1.370965    1.130700    11.00000   -1.20000
AFIX   0
C11B  1   -0.159582    1.374591    1.023900    11.00000    0.01731    0.02364 =
         0.02273    0.00765    0.00362    0.00230
AFIX  43
H11B  2   -0.282290    1.375230    1.022798    11.00000   -1.20000
AFIX   0
C12B  1   -0.341387    1.377735    0.886173    11.00000    0.02690    0.02133 =
         0.01900    0.00677    0.00146    0.00037
HKLF    4
 
 
 
 
REM  TCNQ_3BRMe_100K in P-1
REM R1 =  0.0381 for    6810 Fo > 4sig(Fo)  and  0.0414 for all    7163 data
REM    442 parameters refined using      0 restraints
 
END
 
WGHT      0.0694      0.4508
 
REM Instructions for potential hydrogen bonds
EQIV $1 -x+1, -y+2, -z+1
HTAB C15A I1_$1
HTAB C16A I1_$1
EQIV $2 x-1, y, z
HTAB C17A N2A_$2
EQIV $3 -x, -y+2, -z+2
HTAB C18A N3A_$3
HTAB C18A I1_$2
EQIV $4 -x+2, -y+1, -z+1
HTAB C13B I1_$4
EQIV $5 -x+2, -y+2, -z+1
HTAB C15B N2A_$5
HTAB C17B N2B_$5
EQIV $6 x+2, y-1, z-1
HTAB C18B N3B_$6
 
REM Highest difference peak  1.313,  deepest hole -1.421,  1-sigma level  0.132
Q1    1   0.8267  0.6818  0.5252  11.00000  0.05    1.31
Q2    1   0.6921  0.7612  0.4996  11.00000  0.05    1.27
Q3    1   0.6741  0.6957  0.5435  11.00000  0.05    1.02
Q4    1   0.8419  0.7376  0.4847  11.00000  0.05    0.96
Q5    1   0.6365  0.7582  0.5577  11.00000  0.05    0.88
Q6    1   0.8748  0.6726  0.4710  11.00000  0.05    0.80
Q7    1   0.3384  0.9182  0.5496  11.00000  0.05    0.76
Q8    1   1.2034  0.6415  0.3873  11.00000  0.05    0.74
Q9    1   1.0631  0.6544  0.4072  11.00000  0.05    0.71
Q10   1   0.4777  0.8399  0.5786  11.00000  0.05    0.63
Q11   1   1.0433  0.5963  0.4529  11.00000  0.05    0.60
Q12   1   0.5203  0.8236  0.5220  11.00000  0.05    0.60
Q13   1   1.5825  0.3556  0.4099  11.00000  0.05    0.58
Q14   1   0.0076  0.7671  0.5622  11.00000  0.05    0.57
Q15   1   0.0345  1.2479  0.5405  11.00000  0.05    0.55
Q16   1   0.3223  0.8537  0.5935  11.00000  0.05    0.54
Q17   1   0.0266  0.9390  0.5624  11.00000  0.05    0.53
Q18   1   0.0007  1.3084  0.6372  11.00000  0.05    0.52
Q19   1   1.5788  0.4982  0.3493  11.00000  0.05    0.52
Q20   1   1.4482  0.4197  0.4992  11.00000  0.05    0.51
;
 

data_tcnq_35brme
 
_audit_creation_date                    2020-10-02T14:03:41-00:00
_audit_creation_method                  'WinGX routine CIF_UPDATE'
 
#==============================================================================
 
# CHEMICAL DATA
 
_chemical_formula_moiety		'2(C12 H4 N4), C6 H6 Br2 N'
_chemical_formula_sum                   'C30 H14 Br2 N9'
_chemical_formula_weight                660.32
 
#==============================================================================
 
# CRYSTAL DATA
 
_symmetry_cell_setting                  triclinic
_symmetry_space_group_name_H-M          'P -1'
_symmetry_space_group_name_Hall         '-P 1'
loop_
  _space_group_symop_id
  _space_group_symop_operation_xyz
  1 'x,y,z'
  2 '-x,-y,-z'

_cell_length_a                          6.6911(2)
_cell_length_b                          7.8201(3)
_cell_length_c                          27.6491(6)
_cell_angle_alpha                       97.673(2)
_cell_angle_beta                        90.168(2)
_cell_angle_gamma                       108.973(3)
_cell_volume                            1354.24(8)
_cell_formula_units_Z                   2
_cell_measurement_reflns_used           6687
_cell_measurement_theta_min             3.213
_cell_measurement_theta_max             76.294
_cell_measurement_temperature           293(2)
_exptl_crystal_description        plate
_exptl_crystal_colour             black
_exptl_crystal_size_max           0.33
_exptl_crystal_size_mid           0.19
_exptl_crystal_size_min           0.04
_exptl_crystal_density_diffrn           1.619
_exptl_crystal_F_000                    654
_exptl_absorpt_coefficient_mu           4.115
_exptl_absorpt_correction_type          multi-scan
_exptl_absorpt_process_details
;
        CrysAlisPro 1.171.39.46 (Rigaku Oxford Diffraction, 2018)
        Empirical absorption correction using spherical harmonics,
 implemented in SCALE3 ABSPACK scaling algorithm.
;
_exptl_absorpt_correction_T_min         0.56283
_exptl_absorpt_correction_T_max         1
 
#==============================================================================
 
# EXPERIMENTAL DATA
 
_diffrn_ambient_temperature             293(2)
_diffrn_radiation_type                  CuK\a
_diffrn_radiation_wavelength            1.54184
_diffrn_source                          'micro-focus sealed X-ray tube'
_diffrn_radiation_monochromator         mirror
_diffrn_measurement_device_type         'Xcalibur, Ruby, Nova'
_diffrn_measurement_method              '\w scans'
_diffrn_detector_area_resol_mean        10.4323
_diffrn_reflns_number                   11901
_diffrn_reflns_av_R_equivalents         0.0433
_diffrn_reflns_av_unetI/netI            0.0451
_diffrn_reflns_theta_min                3.23
_diffrn_reflns_theta_max                76.473
_diffrn_reflns_theta_full               67.684
_diffrn_measured_fraction_theta_max
                                        0.981
_diffrn_measured_fraction_theta_full
                                        0.998
_diffrn_reflns_Laue_measured_fraction_full
                                        0.998
_diffrn_reflns_Laue_measured_fraction_max
                                        0.981
_diffrn_reflns_point_group_measured_fraction_full
                                        0.998
_diffrn_reflns_point_group_measured_fraction_max
                                        0.981
_diffrn_reflns_limit_h_min              -8
_diffrn_reflns_limit_h_max              8
_diffrn_reflns_limit_k_min              -9
_diffrn_reflns_limit_k_max              9
_diffrn_reflns_limit_l_min              -23
_diffrn_reflns_limit_l_max              34
 
#==============================================================================
 
# STRUCTURE SOLUTION
 
_atom_sites_solution_hydrogens          geom
 
#==============================================================================
 
# REFINEMENT DATA
 
_reflns_number_total                    5582
_reflns_number_gt                       5100
_reflns_threshold_expression            'I > 2\s(I)'
_refine_ls_structure_factor_coef        Fsqd
_refine_ls_matrix_type                  full
_refine_ls_R_factor_all                 0.0472
_refine_ls_R_factor_gt                  0.0434
_refine_ls_wR_factor_ref                0.1177
_refine_ls_goodness_of_fit_ref          1.042
_refine_ls_restrained_S_all             1.042
_refine_ls_number_reflns                5582
_refine_ls_number_parameters            370
_refine_ls_number_restraints            0
_refine_ls_hydrogen_treatment           constr
_refine_ls_weighting_scheme             calc
_refine_ls_weighting_details
              'w=1/[\s^2^(Fo^2^)+(0.0711P)^2^+0.6968P] where P=(Fo^2^+2Fc^2^)/3'
_refine_ls_shift/su_max                 0.001
_refine_ls_shift/su_mean                0
_refine_diff_density_max                0.873
_refine_diff_density_min                -0.679
_refine_diff_density_rms                0.107
_refine_ls_extinction_method            none
loop_
    _atom_type_symbol
    _atom_type_description
    _atom_type_scat_dispersion_real
    _atom_type_scat_dispersion_imag
    _atom_type_scat_source
C C 0.0181 0.0091 'International Tables Vol C Tables 4.2.6.8 and 6.1.1.4'
H H 0 0 'International Tables Vol C Tables 4.2.6.8 and 6.1.1.4'
N N 0.0311 0.018 'International Tables Vol C Tables 4.2.6.8 and 6.1.1.4'
O O 0.0492 0.0322 'International Tables Vol C Tables 4.2.6.8 and 6.1.1.4'
Br Br -0.6763 1.2805 'International Tables Vol C Tables 4.2.6.8 and 6.1.1.4'
 
_computing_data_collection
                                     'CrysAlisPro 1.171.39.46 (Rigaku OD, 2018)'
_computing_cell_refinement
                                     'CrysAlisPro 1.171.39.46 (Rigaku OD, 2018)'
_computing_data_reduction
                                     'CrysAlisPro 1.171.39.46 (Rigaku OD, 2018)'
_computing_structure_refinement         'SHELXL-2017/1 (Sheldrick, 2017)'
 
#==============================================================================
 
# ATOMIC COORDINATES AND DISPLACEMENT PARAMETERS
 
loop_
    _atom_site_label
    _atom_site_fract_x
    _atom_site_fract_y
    _atom_site_fract_z
    _atom_site_U_iso_or_equiv
    _atom_site_adp_type
    _atom_site_calc_flag
    _atom_site_occupancy
    _atom_site_disorder_assembly
    _atom_site_disorder_group
    _atom_site_type_symbol
Br1 0.96358(4) -0.03531(4) 0.20508(2) 0.02977(11) Uani d 1 . . Br
Br2 0.30401(5) 0.05369(4) 0.32482(2) 0.03150(11) Uani d 1 . . Br
N5 0.4141(3) -0.3825(3) 0.24558(7) 0.0224(4) Uani d 1 . . N
C13 0.6004(4) -0.3134(3) 0.22598(8) 0.0227(5) Uani d 1 . . C
H13 0.658769 -0.39 0.206647 0.027 Uiso calc 1 . . H
C14 0.7055(4) -0.1280(3) 0.23457(8) 0.0224(5) Uani d 1 . . C
C15 0.6219(4) -0.0116(3) 0.26385(7) 0.0232(5) Uani d 1 . . C
H15 0.692374 0.113638 0.269877 0.028 Uiso calc 1 . . H
C16 0.4283(4) -0.0905(4) 0.28375(8) 0.0243(5) Uani d 1 . . C
C17 0.3237(4) -0.2765(4) 0.27380(8) 0.0239(5) Uani d 1 . . C
H17 0.192436 -0.327917 0.286425 0.029 Uiso calc 1 . . H
C18 0.3043(4) -0.5829(4) 0.23776(10) 0.0300(5) Uani d 1 . . C
H18A 0.17343 -0.610465 0.25406 0.045 Uiso calc 1 . . H
H18B 0.275795 -0.624952 0.203401 0.045 Uiso calc 1 . . H
H18C 0.392526 -0.642841 0.250752 0.045 Uiso calc 1 . . H
N1A 0.7125(4) 0.0081(3) 0.54910(8) 0.0297(5) Uani d 1 . . N
N2A 0.7891(4) 0.4755(3) 0.29460(8) 0.0300(5) Uani d 1 . . N
N3A 0.7381(4) 0.5184(3) 0.63798(8) 0.0299(5) Uani d 1 . . N
N4A 0.7914(5) 0.9919(4) 0.37778(9) 0.0361(5) Uani d 1 . . N
C1A 0.7233(4) 0.1587(4) 0.55031(8) 0.0228(5) Uani d 1 . . C
C2A 0.7392(4) 0.3459(3) 0.55176(8) 0.0204(4) Uani d 1 . . C
C3A 0.7524(3) 0.4260(3) 0.50915(8) 0.0206(5) Uani d 1 . . C
C4A 0.7492(4) 0.3210(3) 0.46235(8) 0.0205(4) Uani d 1 . . C
H4A 0.737846 0.198586 0.460519 0.025 Uiso calc 1 . . H
C5A 0.7623(4) 0.3973(4) 0.42058(8) 0.0217(5) Uani d 1 . . C
H5A 0.760027 0.326424 0.390636 0.026 Uiso calc 1 . . H
C6A 0.7796(3) 0.5847(3) 0.42202(8) 0.0203(4) Uani d 1 . . C
C7A 0.7900(4) 0.6627(4) 0.37889(8) 0.0225(5) Uani d 1 . . C
C8A 0.7892(4) 0.5593(4) 0.33232(9) 0.0242(5) Uani d 1 . . C
C9A 0.7390(4) 0.4441(4) 0.59927(9) 0.0229(5) Uani d 1 . . C
C10A 0.7684(4) 0.6139(3) 0.51078(8) 0.0212(4) Uani d 1 . . C
H10A 0.769589 0.684363 0.540727 0.025 Uiso calc 1 . . H
C11A 0.7818(4) 0.6905(3) 0.46885(8) 0.0210(4) Uani d 1 . . C
H11A 0.792532 0.812736 0.470592 0.025 Uiso calc 1 . . H
C12A 0.7930(4) 0.8456(4) 0.37885(8) 0.0264(5) Uani d 1 . . C
N1B 0.4952(4) -0.4401(4) 0.10323(9) 0.0357(5) Uani d 1 . . N
N3B 0.4306(4) 0.0781(4) 0.17008(8) 0.0357(5) Uani d 1 . . N
C1B 0.4856(4) -0.2986(4) 0.09823(9) 0.0280(5) Uani d 1 . . C
C2B 0.4719(4) -0.1250(4) 0.09221(8) 0.0252(5) Uani d 1 . . C
C3B 0.4859(4) -0.0624(4) 0.04625(8) 0.0242(5) Uani d 1 . . C
C4B 0.5087(4) -0.1744(4) 0.00295(9) 0.0251(5) Uani d 1 . . C
H4B 0.514623 -0.290406 0.004974 0.03 Uiso calc 1 . . H
C9B 0.4485(4) -0.0132(4) 0.13551(9) 0.0275(5) Uani d 1 . . C
C10B 0.4779(4) 0.1140(4) 0.04160(8) 0.0243(5) Uani d 1 . . C
H10B 0.463231 0.18985 0.069302 0.029 Uiso calc 1 . . H
N1C 1.0064(4) 0.0206(3) 0.08490(8) 0.0284(5) Uani d 1 . . N
N3C 0.9561(5) 0.5129(4) 0.17100(8) 0.0378(6) Uani d 1 . . N
C1C 0.9974(4) 0.1650(4) 0.08525(8) 0.0231(5) Uani d 1 . . C
C2C 0.9838(4) 0.3443(4) 0.08579(8) 0.0220(5) Uani d 1 . . C
C3C 0.9907(4) 0.4218(4) 0.04347(8) 0.0214(5) Uani d 1 . . C
C4C 1.0152(4) 0.3239(4) -0.00298(8) 0.0225(5) Uani d 1 . . C
H4C 1.024349 0.207208 -0.004311 0.027 Uiso calc 1 . . H
C9C 0.9657(4) 0.4384(4) 0.13287(9) 0.0266(5) Uani d 1 . . C
C10C 0.9750(4) 0.6011(4) 0.04459(8) 0.0223(5) Uani d 1 . . C
H10C 0.958021 0.666039 0.074125 0.027 Uiso calc 1 . . H
 
loop_
    _atom_site_aniso_label
    _atom_site_aniso_U_11
    _atom_site_aniso_U_22
    _atom_site_aniso_U_33
    _atom_site_aniso_U_12
    _atom_site_aniso_U_13
    _atom_site_aniso_U_23
Br1 0.03255(17) 0.02551(17) 0.02784(16) 0.00424(11) 0.00987(11) 0.00530(10)
Br2 0.04144(18) 0.03258(18) 0.02386(15) 0.01756(13) 0.00733(11) 0.00183(11)
N5 0.0276(10) 0.0180(10) 0.0200(9) 0.0046(8) -0.0010(7) 0.0045(7)
C13 0.0315(12) 0.0233(12) 0.0151(9) 0.0110(10) 0.0006(8) 0.0038(8)
C14 0.0273(11) 0.0225(12) 0.0157(9) 0.0048(9) 0.0026(8) 0.0053(8)
C15 0.0320(13) 0.0196(12) 0.0176(10) 0.0076(10) 0.0008(9) 0.0033(8)
C16 0.0316(12) 0.0251(13) 0.0167(9) 0.0096(10) 0.0006(8) 0.0042(8)
C17 0.0279(11) 0.0255(13) 0.0197(10) 0.0092(10) 0.0025(8) 0.0066(8)
C18 0.0360(13) 0.0182(13) 0.0319(12) 0.0030(10) -0.0007(10) 0.0054(9)
N1A 0.0368(11) 0.0237(12) 0.0266(10) 0.0057(9) 0.0038(9) 0.0070(8)
N2A 0.0374(12) 0.0320(13) 0.0202(10) 0.0096(10) -0.0003(8) 0.0063(8)
N3A 0.0357(11) 0.0335(13) 0.0225(10) 0.0138(10) 0.0031(8) 0.0047(9)
N4A 0.0524(15) 0.0350(14) 0.0286(11) 0.0223(12) 0.0052(10) 0.0101(9)
C1A 0.0230(11) 0.0264(14) 0.0169(10) 0.0038(9) 0.0020(8) 0.0065(8)
C2A 0.0188(10) 0.0223(12) 0.0187(10) 0.0040(9) 0.0021(8) 0.0054(8)
C3A 0.0168(10) 0.0242(12) 0.0193(10) 0.0038(9) 0.0006(8) 0.0060(9)
C4A 0.0198(10) 0.0195(11) 0.0201(10) 0.0031(9) -0.0005(8) 0.0040(8)
C5A 0.0206(10) 0.0234(12) 0.0183(10) 0.0037(9) -0.0007(8) 0.0020(8)
C6A 0.0166(9) 0.0242(12) 0.0195(10) 0.0042(9) -0.0003(8) 0.0071(9)
C7A 0.0218(10) 0.0260(13) 0.0189(10) 0.0054(9) -0.0005(8) 0.0061(9)
C8A 0.0230(11) 0.0276(13) 0.0229(11) 0.0063(10) 0.0007(8) 0.0111(10)
C9A 0.0236(11) 0.0248(13) 0.0220(11) 0.0085(9) 0.0017(8) 0.0083(9)
C10A 0.0219(10) 0.0233(12) 0.0179(9) 0.0066(9) 0.0008(8) 0.0034(8)
C11A 0.0214(10) 0.0204(12) 0.0216(10) 0.0064(9) 0.0007(8) 0.0055(8)
C12A 0.0295(12) 0.0335(15) 0.0194(10) 0.0126(11) 0.0024(9) 0.0093(9)
N1B 0.0395(13) 0.0359(14) 0.0320(11) 0.0114(11) -0.0013(9) 0.0080(10)
N3B 0.0448(13) 0.0431(15) 0.0231(10) 0.0188(12) 0.0025(9) 0.0067(10)
C1B 0.0262(11) 0.0351(15) 0.0207(10) 0.0068(10) -0.0003(9) 0.0051(9)
C2B 0.0242(11) 0.0289(13) 0.0209(10) 0.0062(10) 0.0002(8) 0.0047(9)
C3B 0.0196(10) 0.0313(14) 0.0194(10) 0.0047(9) 0.0013(8) 0.0048(9)
C4B 0.0239(11) 0.0260(13) 0.0246(11) 0.0067(10) 0.0017(9) 0.0047(9)
C9B 0.0288(12) 0.0339(15) 0.0204(11) 0.0099(11) -0.0001(9) 0.0070(10)
C10B 0.0227(10) 0.0301(13) 0.0184(10) 0.0069(9) 0.0016(8) 0.0019(9)
N1C 0.0358(11) 0.0275(13) 0.0233(9) 0.0112(9) 0.0029(8) 0.0068(8)
N3C 0.0588(16) 0.0414(15) 0.0215(11) 0.0268(13) 0.0058(10) 0.0072(9)
C1C 0.0253(11) 0.0285(14) 0.0153(9) 0.0078(10) 0.0013(8) 0.0054(8)
C2C 0.0244(11) 0.0232(12) 0.0181(10) 0.0068(9) 0.0010(8) 0.0048(9)
C3C 0.0195(10) 0.0240(12) 0.0196(10) 0.0051(9) 0.0006(8) 0.0043(9)
C4C 0.0251(11) 0.0217(12) 0.0201(10) 0.0073(9) 0.0008(8) 0.0019(9)
C9C 0.0343(13) 0.0269(13) 0.0225(12) 0.0137(11) 0.0032(9) 0.0080(10)
C10C 0.0255(11) 0.0232(12) 0.0174(9) 0.0076(9) 0.0017(8) 0.0010(8)
 
 
#==============================================================================
 
# MOLECULAR GEOMETRY
 
_geom_special_details
;
 All esds (except the esd in the dihedral angle between two l.s. planes)
 are estimated using the full covariance matrix.  The cell esds are taken
 into account individually in the estimation of esds in distances, angles
 and torsion angles; correlations between esds in cell parameters are only
 used when they are defined by crystal symmetry.  An approximate (isotropic)
 treatment of cell esds is used for estimating esds involving l.s. planes.
;
loop_
    _geom_bond_atom_site_label_1
    _geom_bond_atom_site_label_2
    _geom_bond_site_symmetry_2
    _geom_bond_distance
    _geom_bond_publ_flag
Br1 C14 . 1.877(2) ?
Br2 C16 . 1.878(3) ?
N5 C13 . 1.336(3) ?
N5 C17 . 1.348(3) ?
N5 C18 . 1.484(3) ?
C13 C14 . 1.377(4) ?
C13 H13 . 0.93 ?
C14 C15 . 1.391(3) ?
C15 C16 . 1.392(3) ?
C15 H15 . 0.93 ?
C16 C17 . 1.382(4) ?
C17 H17 . 0.93 ?
C18 H18A . 0.96 ?
C18 H18B . 0.96 ?
C18 H18C . 0.96 ?
N1A C1A . 1.152(4) ?
N2A C8A . 1.155(4) ?
N3A C9A . 1.149(4) ?
N4A C12A . 1.152(4) ?
C1A C2A . 1.428(4) ?
C2A C3A . 1.397(3) ?
C2A C9A . 1.431(3) ?
C3A C10A . 1.432(4) ?
C3A C4A . 1.433(3) ?
C4A C5A . 1.360(3) ?
C4A H4A . 0.93 ?
C5A C6A . 1.427(4) ?
C5A H5A . 0.93 ?
C6A C7A . 1.402(3) ?
C6A C11A . 1.438(3) ?
C7A C12A . 1.424(4) ?
C7A C8A . 1.425(3) ?
C10A C11A . 1.364(3) ?
C10A H10A . 0.93 ?
C11A H11A . 0.93 ?
N1B C1B . 1.155(4) ?
N3B C9B . 1.145(4) ?
C1B C2B . 1.422(4) ?
C2B C3B . 1.414(3) ?
C2B C9B . 1.426(4) ?
C3B C10B . 1.420(4) ?
C3B C4B . 1.425(3) ?
C4B C10B 2_655 1.370(3) ?
C4B H4B . 0.93 ?
C10B H10B . 0.93 ?
N1C C1C . 1.149(4) ?
N3C C9C . 1.147(4) ?
C1C C2C . 1.432(4) ?
C2C C3C . 1.382(3) ?
C2C C9C . 1.433(3) ?
C3C C10C . 1.436(4) ?
C3C C4C . 1.443(3) ?
C4C C10C 2_765 1.352(3) ?
C4C H4C . 0.93 ?
C10C H10C . 0.93 ?
 
loop_
    _geom_angle_atom_site_label_1
    _geom_angle_atom_site_label_2
    _geom_angle_atom_site_label_3
    _geom_angle
    _geom_angle_site_symmetry_1
    _geom_angle_site_symmetry_3
    _geom_angle_publ_flag
C13 N5 C17 122.2(2) . . ?
C13 N5 C18 119.6(2) . . ?
C17 N5 C18 118.2(2) . . ?
N5 C13 C14 119.6(2) . . ?
N5 C13 H13 120.2 . . ?
C14 C13 H13 120.2 . . ?
C13 C14 C15 121.0(2) . . ?
C13 C14 Br1 118.34(18) . . ?
C15 C14 Br1 120.61(19) . . ?
C14 C15 C16 117.2(2) . . ?
C14 C15 H15 121.4 . . ?
C16 C15 H15 121.4 . . ?
C17 C16 C15 120.7(2) . . ?
C17 C16 Br2 118.64(19) . . ?
C15 C16 Br2 120.62(19) . . ?
N5 C17 C16 119.3(2) . . ?
N5 C17 H17 120.4 . . ?
C16 C17 H17 120.4 . . ?
N5 C18 H18A 109.5 . . ?
N5 C18 H18B 109.5 . . ?
H18A C18 H18B 109.5 . . ?
N5 C18 H18C 109.5 . . ?
H18A C18 H18C 109.5 . . ?
H18B C18 H18C 109.5 . . ?
N1A C1A C2A 179.3(3) . . ?
C3A C2A C1A 121.6(2) . . ?
C3A C2A C9A 122.6(2) . . ?
C1A C2A C9A 115.8(2) . . ?
C2A C3A C10A 121.4(2) . . ?
C2A C3A C4A 120.5(2) . . ?
C10A C3A C4A 118.2(2) . . ?
C5A C4A C3A 121.1(2) . . ?
C5A C4A H4A 119.4 . . ?
C3A C4A H4A 119.4 . . ?
C4A C5A C6A 120.9(2) . . ?
C4A C5A H5A 119.5 . . ?
C6A C5A H5A 119.5 . . ?
C7A C6A C5A 120.9(2) . . ?
C7A C6A C11A 120.9(2) . . ?
C5A C6A C11A 118.2(2) . . ?
C6A C7A C12A 122.3(2) . . ?
C6A C7A C8A 121.3(2) . . ?
C12A C7A C8A 116.4(2) . . ?
N2A C8A C7A 179.8(3) . . ?
N3A C9A C2A 178.0(3) . . ?
C11A C10A C3A 120.7(2) . . ?
C11A C10A H10A 119.7 . . ?
C3A C10A H10A 119.7 . . ?
C10A C11A C6A 120.9(2) . . ?
C10A C11A H11A 119.6 . . ?
C6A C11A H11A 119.6 . . ?
N4A C12A C7A 178.2(3) . . ?
N1B C1B C2B 179.5(3) . . ?
C3B C2B C1B 122.6(2) . . ?
C3B C2B C9B 121.1(2) . . ?
C1B C2B C9B 116.3(2) . . ?
C2B C3B C10B 121.3(2) . . ?
C2B C3B C4B 121.1(2) . . ?
C10B C3B C4B 117.7(2) . . ?
C10B C4B C3B 121.1(3) 2_655 . ?
C10B C4B H4B 119.4 2_655 . ?
C3B C4B H4B 119.4 . . ?
N3B C9B C2B 179.3(3) . . ?
C4B C10B C3B 121.2(2) 2_655 . ?
C4B C10B H10B 119.4 2_655 . ?
C3B C10B H10B 119.4 . . ?
N1C C1C C2C 179.4(3) . . ?
C3C C2C C1C 121.8(2) . . ?
C3C C2C C9C 122.4(2) . . ?
C1C C2C C9C 115.8(2) . . ?
C2C C3C C10C 121.1(2) . . ?
C2C C3C C4C 120.5(2) . . ?
C10C C3C C4C 118.5(2) . . ?
C10C C4C C3C 121.1(2) 2_765 . ?
C10C C4C H4C 119.4 2_765 . ?
C3C C4C H4C 119.4 . . ?
N3C C9C C2C 178.1(3) . . ?
C4C C10C C3C 120.4(2) 2_765 . ?
C4C C10C H10C 119.8 2_765 . ?
C3C C10C H10C 119.8 . . ?
 
loop_
    _geom_torsion_atom_site_label_1
    _geom_torsion_atom_site_label_2
    _geom_torsion_atom_site_label_3
    _geom_torsion_atom_site_label_4
    _geom_torsion
    _geom_torsion_site_symmetry_1
    _geom_torsion_site_symmetry_2
    _geom_torsion_site_symmetry_3
    _geom_torsion_site_symmetry_4
    _geom_torsion_publ_flag
C17 N5 C13 C14 0.0(3) . . . . ?
C18 N5 C13 C14 -177.9(2) . . . . ?
N5 C13 C14 C15 0.8(3) . . . . ?
N5 C13 C14 Br1 -178.45(16) . . . . ?
C13 C14 C15 C16 -0.2(3) . . . . ?
Br1 C14 C15 C16 178.99(16) . . . . ?
C14 C15 C16 C17 -1.1(3) . . . . ?
C14 C15 C16 Br2 178.77(16) . . . . ?
C13 N5 C17 C16 -1.3(3) . . . . ?
C18 N5 C17 C16 176.6(2) . . . . ?
C15 C16 C17 N5 1.9(3) . . . . ?
Br2 C16 C17 N5 -177.99(17) . . . . ?
C1A C2A C3A C10A 180.0(2) . . . . ?
C9A C2A C3A C10A 0.5(3) . . . . ?
C1A C2A C3A C4A 0.3(3) . . . . ?
C9A C2A C3A C4A -179.2(2) . . . . ?
C2A C3A C4A C5A -179.8(2) . . . . ?
C10A C3A C4A C5A 0.5(3) . . . . ?
C3A C4A C5A C6A -0.1(4) . . . . ?
C4A C5A C6A C7A -179.0(2) . . . . ?
C4A C5A C6A C11A -0.3(3) . . . . ?
C5A C6A C7A C12A 175.7(2) . . . . ?
C11A C6A C7A C12A -3.0(4) . . . . ?
C5A C6A C7A C8A -1.7(4) . . . . ?
C11A C6A C7A C8A 179.6(2) . . . . ?
C2A C3A C10A C11A 179.8(2) . . . . ?
C4A C3A C10A C11A -0.5(3) . . . . ?
C3A C10A C11A C6A 0.2(3) . . . . ?
C7A C6A C11A C10A 179.0(2) . . . . ?
C5A C6A C11A C10A 0.2(3) . . . . ?
C1B C2B C3B C10B -178.2(2) . . . . ?
C9B C2B C3B C10B 0.2(4) . . . . ?
C1B C2B C3B C4B 1.8(4) . . . . ?
C9B C2B C3B C4B -179.8(2) . . . . ?
C2B C3B C4B C10B 179.9(2) . . . 2_655 ?
C10B C3B C4B C10B -0.1(4) . . . 2_655 ?
C2B C3B C10B C4B -179.9(2) . . . 2_655 ?
C4B C3B C10B C4B 0.1(4) . . . 2_655 ?
C1C C2C C3C C10C 179.5(2) . . . . ?
C9C C2C C3C C10C -1.4(4) . . . . ?
C1C C2C C3C C4C -0.9(4) . . . . ?
C9C C2C C3C C4C 178.2(2) . . . . ?
C2C C3C C4C C10C -179.1(2) . . . 2_765 ?
C10C C3C C4C C10C 0.5(4) . . . 2_765 ?
C2C C3C C10C C4C 179.1(2) . . . 2_765 ?
C4C C3C C10C C4C -0.5(4) . . . 2_765 ?
 
_iucr_refine_instructions_details
;
TITL TCNQ_35BrMe in P-1
    shelx.res
    created by SHELXL-2017/1 at 14:03:30 on 02-Oct-2020
CELL 1.54184   6.691148   7.820089  27.649085  97.6733  90.1684 108.9725
ZERR    2.00   0.000236   0.000278   0.000571   0.0022   0.0022   0.0032
LATT   1
SFAC  C    H    N    O    BR
UNIT  60   28   18   0    4
MERG   2
OMIT    -4 5 24
OMIT    -3 7 19
OMIT    1 1 32
FMAP   2
PLAN   20
BOND   $H
HTAB
CONF
ACTA
L.S.  10
WGHT    0.071100    0.696800
FVAR       6.47536
MOLE    1
BR1   5    0.963582   -0.035305    0.205083    11.00000    0.03255    0.02551 =
         0.02784    0.00530    0.00987    0.00424
BR2   5    0.304009    0.053693    0.324824    11.00000    0.04144    0.03258 =
         0.02386    0.00183    0.00733    0.01756
N5    3    0.414081   -0.382488    0.245576    11.00000    0.02762    0.01799 =
         0.02004    0.00445   -0.00100    0.00458
C13   1    0.600383   -0.313406    0.225976    11.00000    0.03154    0.02331 =
         0.01514    0.00375    0.00056    0.01102
AFIX  43
H13   2    0.658769   -0.390000    0.206647    11.00000   -1.20000
AFIX   0
C14   1    0.705478   -0.128039    0.234570    11.00000    0.02729    0.02249 =
         0.01572    0.00530    0.00257    0.00476
C15   1    0.621893   -0.011594    0.263853    11.00000    0.03204    0.01960 =
         0.01758    0.00327    0.00075    0.00763
AFIX  43
H15   2    0.692374    0.113638    0.269877    11.00000   -1.20000
AFIX   0
C16   1    0.428268   -0.090495    0.283754    11.00000    0.03163    0.02514 =
         0.01671    0.00421    0.00064    0.00959
C17   1    0.323711   -0.276472    0.273795    11.00000    0.02788    0.02551 =
         0.01966    0.00664    0.00254    0.00917
AFIX  43
H17   2    0.192436   -0.327917    0.286425    11.00000   -1.20000
AFIX   0
C18   1    0.304264   -0.582875    0.237757    11.00000    0.03602    0.01824 =
         0.03187    0.00541   -0.00069    0.00303
AFIX  33
H18A  2    0.173430   -0.610465    0.254060    11.00000   -1.50000
H18B  2    0.275795   -0.624952    0.203401    11.00000   -1.50000
H18C  2    0.392526   -0.642841    0.250752    11.00000   -1.50000
AFIX   0
MOLE    2
N1A   3    0.712550    0.008143    0.549096    11.00000    0.03680    0.02368 =
         0.02658    0.00701    0.00385    0.00569
N2A   3    0.789107    0.475494    0.294598    11.00000    0.03736    0.03200 =
         0.02018    0.00627   -0.00027    0.00960
N3A   3    0.738099    0.518407    0.637977    11.00000    0.03566    0.03354 =
         0.02249    0.00472    0.00308    0.01378
N4A   3    0.791387    0.991894    0.377782    11.00000    0.05244    0.03495 =
         0.02855    0.01012    0.00519    0.02234
C1A   1    0.723290    0.158733    0.550310    11.00000    0.02296    0.02636 =
         0.01694    0.00651    0.00202    0.00378
C2A   1    0.739242    0.345888    0.551757    11.00000    0.01885    0.02226 =
         0.01870    0.00537    0.00213    0.00399
C3A   1    0.752393    0.426041    0.509147    11.00000    0.01681    0.02423 =
         0.01934    0.00603    0.00062    0.00376
C4A   1    0.749153    0.321017    0.462347    11.00000    0.01984    0.01950 =
         0.02006    0.00398   -0.00046    0.00309
AFIX  43
H4A   2    0.737846    0.198586    0.460519    11.00000   -1.20000
AFIX   0
C5A   1    0.762330    0.397344    0.420577    11.00000    0.02056    0.02342 =
         0.01831    0.00201   -0.00068    0.00370
AFIX  43
H5A   2    0.760027    0.326424    0.390636    11.00000   -1.20000
AFIX   0
C6A   1    0.779641    0.584717    0.422023    11.00000    0.01662    0.02421 =
         0.01951    0.00715   -0.00034    0.00423
C7A   1    0.789991    0.662714    0.378893    11.00000    0.02182    0.02600 =
         0.01886    0.00608   -0.00055    0.00543
C8A   1    0.789247    0.559306    0.332319    11.00000    0.02297    0.02756 =
         0.02290    0.01110    0.00069    0.00630
C9A   1    0.739043    0.444131    0.599267    11.00000    0.02360    0.02481 =
         0.02202    0.00827    0.00166    0.00855
C10A  1    0.768368    0.613862    0.510776    11.00000    0.02194    0.02331 =
         0.01789    0.00344    0.00083    0.00664
AFIX  43
H10A  2    0.769589    0.684363    0.540727    11.00000   -1.20000
AFIX   0
C11A  1    0.781815    0.690460    0.468851    11.00000    0.02136    0.02043 =
         0.02162    0.00554    0.00069    0.00643
AFIX  43
H11A  2    0.792532    0.812736    0.470592    11.00000   -1.20000
AFIX   0
C12A  1    0.792959    0.845621    0.378854    11.00000    0.02953    0.03354 =
         0.01937    0.00933    0.00238    0.01259
MOLE    3
N1B   3    0.495177   -0.440060    0.103231    11.00000    0.03952    0.03591 =
         0.03198    0.00803   -0.00126    0.01142
N3B   3    0.430623    0.078080    0.170083    11.00000    0.04481    0.04309 =
         0.02306    0.00670    0.00253    0.01881
C1B   1    0.485563   -0.298613    0.098232    11.00000    0.02618    0.03508 =
         0.02070    0.00509   -0.00032    0.00676
C2B   1    0.471945   -0.124956    0.092211    11.00000    0.02423    0.02891 =
         0.02093    0.00469    0.00019    0.00619
C3B   1    0.485930   -0.062371    0.046253    11.00000    0.01961    0.03128 =
         0.01937    0.00479    0.00130    0.00472
C4B   1    0.508737   -0.174369    0.002948    11.00000    0.02389    0.02603 =
         0.02457    0.00468    0.00171    0.00666
AFIX  43
H4B   2    0.514623   -0.290406    0.004974    11.00000   -1.20000
AFIX   0
C9B   1    0.448544   -0.013185    0.135514    11.00000    0.02876    0.03390 =
         0.02038    0.00701   -0.00010    0.00994
C10B  1    0.477868    0.113992    0.041604    11.00000    0.02272    0.03008 =
         0.01840    0.00193    0.00159    0.00689
AFIX  43
H10B  2    0.463231    0.189850    0.069302    11.00000   -1.20000
AFIX   0
MOLE    4
N1C   3    1.006358    0.020584    0.084898    11.00000    0.03585    0.02753 =
         0.02325    0.00678    0.00290    0.01118
N3C   3    0.956068    0.512858    0.170998    11.00000    0.05883    0.04135 =
         0.02150    0.00718    0.00577    0.02679
C1C   1    0.997427    0.164996    0.085252    11.00000    0.02533    0.02849 =
         0.01530    0.00535    0.00129    0.00785
C2C   1    0.983847    0.344285    0.085795    11.00000    0.02440    0.02323 =
         0.01810    0.00484    0.00103    0.00682
C3C   1    0.990703    0.421750    0.043475    11.00000    0.01954    0.02402 =
         0.01957    0.00425    0.00062    0.00510
C4C   1    1.015171    0.323870   -0.002977    11.00000    0.02510    0.02170 =
         0.02010    0.00195    0.00079    0.00732
AFIX  43
H4C   2    1.024349    0.207208   -0.004311    11.00000   -1.20000
AFIX   0
C9C   1    0.965731    0.438429    0.132873    11.00000    0.03425    0.02688 =
         0.02252    0.00798    0.00319    0.01369
C10C  1    0.975025    0.601111    0.044592    11.00000    0.02552    0.02325 =
         0.01738    0.00100    0.00174    0.00764
AFIX  43
H10C  2    0.958021    0.666039    0.074125    11.00000   -1.20000
AFIX   0
HKLF    4
 
 
 
 
REM  TCNQ_35BrMe in P-1
REM R1 =  0.0434 for    5100 Fo > 4sig(Fo)  and  0.0472 for all    5582 data
REM    370 parameters refined using      0 restraints
 
END
 
WGHT      0.0831      0.2064
 
REM Instructions for potential hydrogen bonds
EQIV $3 x, y-1, z
HTAB C13 N3C_$3
HTAB C15 N2A
EQIV $4 x-1, y-1, z
HTAB C17 N2A_$4
 
REM Highest difference peak  0.873,  deepest hole -0.679,  1-sigma level  0.107
Q1    1   0.2105  0.0769  0.2973  11.00000  0.05    0.87
Q2    1   0.8728 -0.0147  0.1834  11.00000  0.05    0.85
Q3    1   0.8871 -0.0350  0.2294  11.00000  0.05    0.81
Q4    1   0.2269  0.0419  0.3491  11.00000  0.05    0.80
Q5    1   1.0618 -0.0610  0.2349  11.00000  0.05    0.78
Q6    1   1.0351 -0.0229  0.1834  11.00000  0.05    0.76
Q7    1   0.3886  0.0291  0.3508  11.00000  0.05    0.76
Q8    1   0.3796  0.0524  0.3023  11.00000  0.05    0.72
Q9    1   0.3656 -0.6522  0.2134  11.00000  0.05    0.51
Q10   1   0.8011 -0.0805  0.2206  11.00000  0.05    0.48
Q11   1   0.9106 -0.1403  0.1815  11.00000  0.05    0.46
Q12   1   0.9657  0.0687  0.2397  11.00000  0.05    0.46
Q13   1   1.0621  1.0631  0.3583  11.00000  0.05    0.45
Q14   1   0.6835  0.3856  0.5301  11.00000  0.05    0.44
Q15   1   0.3017 -0.6206  0.2712  11.00000  0.05    0.43
Q16   1   0.6657 -0.2170  0.2362  11.00000  0.05    0.42
Q17   1   0.6767 -0.0767  0.2431  11.00000  0.05    0.41
Q18   1   0.1477 -0.6278  0.2294  11.00000  0.05    0.39
Q19   1   0.8402  0.6228  0.3967  11.00000  0.05    0.39
Q20   1   1.0528 -0.1302  0.1822  11.00000  0.05    0.39
;
 

data_tcnq_nmepy_100k_2
 
_audit_creation_date                    2020-10-02T14:39:10-00:00
_audit_creation_method                  'WinGX routine CIF_UPDATE'
 
#==============================================================================
 
# CHEMICAL DATA
 
_chemical_formula_moiety		'2(C12 H4 N4), C6 H8 N'
_chemical_formula_sum                   'C30 H16 N9'
_chemical_formula_weight                502.52
 
#==============================================================================
 
# CRYSTAL DATA
 
_symmetry_cell_setting                  triclinic
_symmetry_space_group_name_H-M          'P -1'
_symmetry_space_group_name_Hall         '-P 1'
loop_
  _space_group_symop_id
  _space_group_symop_operation_xyz
  1 'x,y,z'
  2 '-x,-y,-z'

_cell_length_a                          7.7274(4)
_cell_length_b                          13.1422(6)
_cell_length_c                          13.3145(6)
_cell_angle_alpha                       99.902(4)
_cell_angle_beta                        106.251(5)
_cell_angle_gamma                       97.225(4)
_cell_volume                            1257.00(11)
_cell_formula_units_Z                   2
_cell_measurement_reflns_used           5442
_cell_measurement_theta_min             3.466
_cell_measurement_theta_max             75.207
_cell_measurement_temperature           100(2)
_exptl_crystal_description        prism
_exptl_crystal_colour             black
_exptl_crystal_size_max           0.35
_exptl_crystal_size_mid           0.32
_exptl_crystal_size_min           0.20
_exptl_crystal_density_diffrn           1.328
_exptl_crystal_F_000                    518
_exptl_absorpt_coefficient_mu           0.679
_exptl_absorpt_correction_type          multi-scan
_exptl_absorpt_process_details
;
        CrysAlisPro 1.171.39.46 (Rigaku Oxford Diffraction, 2018)
        Empirical absorption correction using spherical harmonics,
 implemented in SCALE3 ABSPACK scaling algorithm.
;
_exptl_absorpt_correction_T_min         0.35443
_exptl_absorpt_correction_T_max         1
 
#==============================================================================
 
# EXPERIMENTAL DATA
 
_diffrn_ambient_temperature             100(2)
_diffrn_radiation_type                  CuK\a
_diffrn_radiation_wavelength            1.54184
_diffrn_source                          'micro-focus sealed X-ray tube'
_diffrn_radiation_monochromator         mirror
_diffrn_measurement_device_type         'Xcalibur, Ruby, Nova'
_diffrn_measurement_method              '\w scans'
_diffrn_detector_area_resol_mean        10.4323
_diffrn_reflns_number                   8993
_diffrn_reflns_av_R_equivalents         0.0708
_diffrn_reflns_av_unetI/netI            0.0523
_diffrn_reflns_theta_min                3.473
_diffrn_reflns_theta_max                76.672
_diffrn_reflns_theta_full               67.684
_diffrn_measured_fraction_theta_max
                                        0.93
_diffrn_measured_fraction_theta_full
                                        0.965
_diffrn_reflns_Laue_measured_fraction_full
                                        0.965
_diffrn_reflns_Laue_measured_fraction_max
                                        0.93
_diffrn_reflns_point_group_measured_fraction_full
                                        0.965
_diffrn_reflns_point_group_measured_fraction_max
                                        0.93
_diffrn_reflns_limit_h_min              -8
_diffrn_reflns_limit_h_max              9
_diffrn_reflns_limit_k_min              -15
_diffrn_reflns_limit_k_max              16
_diffrn_reflns_limit_l_min              -16
_diffrn_reflns_limit_l_max              15
 
#==============================================================================
 
# STRUCTURE SOLUTION
 
_atom_sites_solution_hydrogens          geom
 
#==============================================================================
 
# REFINEMENT DATA
 
_reflns_number_total                    4926
_reflns_number_gt                       4067
_reflns_threshold_expression            'I > 2\s(I)'
_refine_ls_structure_factor_coef        Fsqd
_refine_ls_matrix_type                  full
_refine_ls_R_factor_all                 0.0925
_refine_ls_R_factor_gt                  0.0815
_refine_ls_wR_factor_ref                0.238
_refine_ls_goodness_of_fit_ref          1.699
_refine_ls_restrained_S_all             1.699
_refine_ls_number_reflns                4926
_refine_ls_number_parameters            352
_refine_ls_number_restraints            0
_refine_ls_hydrogen_treatment           constr
_refine_ls_weighting_scheme             calc
_refine_ls_weighting_details
              'w=1/[\s^2^(Fo^2^)+(0.0800P)^2^+0.0841P] where P=(Fo^2^+2Fc^2^)/3'
_refine_ls_shift/su_max                 0
_refine_ls_shift/su_mean                0
_refine_diff_density_max                0.434
_refine_diff_density_min                -0.351
_refine_diff_density_rms                0.085
_refine_ls_extinction_method            none
loop_
    _atom_type_symbol
    _atom_type_description
    _atom_type_scat_dispersion_real
    _atom_type_scat_dispersion_imag
    _atom_type_scat_source
C C 0.018 0.009 'International Tables Vol C Tables 4.2.6.8 and 6.1.1.4'
H H 0 0 'International Tables Vol C Tables 4.2.6.8 and 6.1.1.4'
N N 0.031 0.018 'International Tables Vol C Tables 4.2.6.8 and 6.1.1.4'
 
_computing_data_collection
                                     'CrysAlisPro 1.171.39.46 (Rigaku OD, 2018)'
_computing_cell_refinement
                                     'CrysAlisPro 1.171.39.46 (Rigaku OD, 2018)'
_computing_data_reduction
                                     'CrysAlisPro 1.171.39.46 (Rigaku OD, 2018)'
_computing_structure_refinement         'SHELXL-2017/1 (Sheldrick, 2017)'
 
#==============================================================================
 
# ATOMIC COORDINATES AND DISPLACEMENT PARAMETERS
 
loop_
    _atom_site_label
    _atom_site_fract_x
    _atom_site_fract_y
    _atom_site_fract_z
    _atom_site_U_iso_or_equiv
    _atom_site_adp_type
    _atom_site_calc_flag
    _atom_site_occupancy
    _atom_site_disorder_assembly
    _atom_site_disorder_group
    _atom_site_type_symbol
N1A 0.6623(3) 1.02060(18) 1.32911(17) 0.0444(5) Uani d 1 . . N
N2A 0.8690(3) 0.74490(16) 0.75826(16) 0.0392(5) Uani d 1 . . N
N3A 0.0818(3) 0.96471(17) 1.14969(17) 0.0418(5) Uani d 1 . . N
N4A 0.2723(3) 0.66432(17) 0.60476(16) 0.0422(5) Uani d 1 . . N
C1A 0.5512(3) 0.98820(17) 1.24761(18) 0.0343(5) Uani d 1 . . C
C2A 0.4111(3) 0.94931(16) 1.14681(17) 0.0306(4) Uani d 1 . . C
C3A 0.4462(3) 0.90448(15) 1.05491(17) 0.0292(4) Uani d 1 . . C
C4A 0.6289(3) 0.89609(15) 1.05256(16) 0.0296(4) Uani d 1 . . C
H4A 0.726948 0.922366 1.11484 0.036 Uiso calc 1 . . H
C5A 0.6617(3) 0.85107(15) 0.96237(17) 0.0300(4) Uani d 1 . . C
H5A 0.781898 0.848035 0.963624 0.036 Uiso calc 1 . . H
C6A 0.5146(3) 0.80758(15) 0.86410(16) 0.0301(4) Uani d 1 . . C
C7A 0.5451(3) 0.75718(16) 0.77219(17) 0.0315(5) Uani d 1 . . C
C8A 0.7247(3) 0.75019(16) 0.76483(17) 0.0328(5) Uani d 1 . . C
C9A 0.2285(3) 0.95776(16) 1.14907(17) 0.0321(5) Uani d 1 . . C
C10A 0.2992(3) 0.86325(15) 0.95568(16) 0.0300(4) Uani d 1 . . C
H10A 0.179619 0.868839 0.953735 0.036 Uiso calc 1 . . H
C11A 0.3315(3) 0.81683(15) 0.86578(17) 0.0307(4) Uani d 1 . . C
H11A 0.233423 0.790242 0.803565 0.037 Uiso calc 1 . . H
C12A 0.3950(3) 0.70588(17) 0.67839(18) 0.0346(5) Uani d 1 . . C
N1B 0.2272(3) 0.54299(17) 0.33710(17) 0.0444(5) Uani d 1 . . N
N2B 0.4564(3) 0.27919(16) -0.21957(16) 0.0408(5) Uani d 1 . . N
N3B -0.3610(3) 0.45662(15) 0.17094(16) 0.0373(4) Uani d 1 . . N
N4B -0.1294(3) 0.16750(17) -0.37628(17) 0.0441(5) Uani d 1 . . N
C1B 0.1112(3) 0.50494(17) 0.25938(18) 0.0341(5) Uani d 1 . . C
C2B -0.0316(3) 0.45641(15) 0.16156(17) 0.0296(4) Uani d 1 . . C
C3B 0.0059(3) 0.41171(15) 0.07002(16) 0.0285(4) Uani d 1 . . C
C4B 0.1927(3) 0.41746(15) 0.06784(16) 0.0290(4) Uani d 1 . . C
H4B 0.288472 0.452138 0.128707 0.035 Uiso calc 1 . . H
C5B 0.2304(3) 0.37354(15) -0.02067(16) 0.0292(4) Uani d 1 . . C
H5B 0.352114 0.37907 -0.019672 0.035 Uiso calc 1 . . H
C6B 0.0879(3) 0.31817(15) -0.11698(17) 0.0296(4) Uani d 1 . . C
C7B 0.1273(3) 0.27125(16) -0.20694(17) 0.0307(4) Uani d 1 . . C
C8B 0.3096(3) 0.27592(16) -0.21307(17) 0.0334(5) Uani d 1 . . C
C9B -0.2153(3) 0.45531(15) 0.16628(16) 0.0310(5) Uani d 1 . . C
C10B -0.1369(3) 0.35747(15) -0.02605(16) 0.0286(4) Uani d 1 . . C
H10B -0.258591 0.352949 -0.027357 0.034 Uiso calc 1 . . H
C11B -0.0984(3) 0.31286(15) -0.11458(17) 0.0297(4) Uani d 1 . . C
H11B -0.194198 0.277934 -0.175354 0.036 Uiso calc 1 . . H
C12B -0.0148(3) 0.21314(17) -0.30093(18) 0.0338(5) Uani d 1 . . C
N5 0.7639(3) 0.71377(17) 0.49261(15) 0.0415(5) Uani d 1 . . N
C13 0.5917(3) 0.7310(2) 0.47847(18) 0.0423(6) Uani d 1 . . C
H13 0.493222 0.675425 0.447088 0.051 Uiso calc 1 . . H
C14 0.5605(3) 0.8299(2) 0.50994(19) 0.0437(6) Uani d 1 . . C
H14 0.441355 0.841483 0.5009 0.052 Uiso calc 1 . . H
C15 0.7069(4) 0.9122(2) 0.5552(2) 0.0455(6) Uani d 1 . . C
H15 0.687126 0.979842 0.576357 0.055 Uiso calc 1 . . H
C16 0.8822(4) 0.8937(2) 0.5687(2) 0.0474(6) Uani d 1 . . C
H16 0.981694 0.948958 0.598479 0.057 Uiso calc 1 . . H
C17 0.9098(3) 0.7942(2) 0.5384(2) 0.0445(6) Uani d 1 . . C
H17 1.028396 0.781118 0.549002 0.053 Uiso calc 1 . . H
C18 0.7967(6) 0.6064(2) 0.4596(2) 0.0634(8) Uani d 1 . . C
H18A 0.926137 0.607839 0.475135 0.095 Uiso calc 1 . . H
H18B 0.747949 0.560814 0.498082 0.095 Uiso calc 1 . . H
H18C 0.737331 0.580975 0.384017 0.095 Uiso calc 1 . . H
 
loop_
    _atom_site_aniso_label
    _atom_site_aniso_U_11
    _atom_site_aniso_U_22
    _atom_site_aniso_U_33
    _atom_site_aniso_U_12
    _atom_site_aniso_U_13
    _atom_site_aniso_U_23
N1A 0.0399(11) 0.0541(12) 0.0348(10) 0.0108(9) 0.0052(8) 0.0071(8)
N2A 0.0393(10) 0.0442(10) 0.0366(10) 0.0157(8) 0.0108(8) 0.0116(8)
N3A 0.0349(10) 0.0466(11) 0.0421(11) 0.0095(8) 0.0114(8) 0.0042(8)
N4A 0.0423(11) 0.0432(10) 0.0351(11) 0.0078(9) 0.0066(9) 0.0010(8)
C1A 0.0331(10) 0.0351(10) 0.0339(11) 0.0098(8) 0.0077(9) 0.0074(8)
C2A 0.0325(10) 0.0279(9) 0.0295(10) 0.0069(8) 0.0054(8) 0.0074(7)
C3A 0.0303(10) 0.0260(9) 0.0297(10) 0.0071(8) 0.0041(8) 0.0086(7)
C4A 0.0294(10) 0.0291(9) 0.0283(10) 0.0093(8) 0.0032(8) 0.0077(7)
C5A 0.0314(10) 0.0285(9) 0.0301(10) 0.0094(8) 0.0067(8) 0.0076(7)
C6A 0.0324(10) 0.0260(9) 0.0306(10) 0.0079(8) 0.0054(8) 0.0076(7)
C7A 0.0354(11) 0.0285(9) 0.0305(10) 0.0093(8) 0.0078(8) 0.0073(7)
C8A 0.0385(12) 0.0314(10) 0.0281(10) 0.0126(8) 0.0070(8) 0.0066(7)
C9A 0.0366(11) 0.0284(9) 0.0282(10) 0.0062(8) 0.0058(8) 0.0045(7)
C10A 0.0286(10) 0.0283(9) 0.0303(10) 0.0053(8) 0.0050(8) 0.0054(7)
C11A 0.0293(10) 0.0288(9) 0.0300(10) 0.0052(8) 0.0034(8) 0.0052(7)
C12A 0.0371(11) 0.0329(10) 0.0350(11) 0.0113(9) 0.0121(9) 0.0056(8)
N1B 0.0422(11) 0.0487(11) 0.0333(10) 0.0029(9) 0.0038(9) 0.0022(8)
N2B 0.0380(11) 0.0472(11) 0.0377(10) 0.0133(9) 0.0110(8) 0.0080(8)
N3B 0.0359(10) 0.0377(9) 0.0383(10) 0.0068(8) 0.0124(8) 0.0066(7)
N4B 0.0414(11) 0.0488(11) 0.0348(11) 0.0071(9) 0.0065(9) 0.0001(8)
C1B 0.0359(11) 0.0334(10) 0.0327(11) 0.0084(9) 0.0101(9) 0.0059(8)
C2B 0.0315(10) 0.0276(9) 0.0290(10) 0.0089(8) 0.0058(8) 0.0072(7)
C3B 0.0297(10) 0.0249(9) 0.0283(10) 0.0065(7) 0.0040(8) 0.0059(7)
C4B 0.0292(10) 0.0283(9) 0.0260(9) 0.0087(8) 0.0020(7) 0.0053(7)
C5B 0.0295(10) 0.0290(9) 0.0271(10) 0.0082(8) 0.0045(8) 0.0054(7)
C6B 0.0302(10) 0.0274(9) 0.0304(10) 0.0097(8) 0.0050(8) 0.0081(7)
C7B 0.0324(10) 0.0305(9) 0.0274(10) 0.0091(8) 0.0054(8) 0.0058(7)
C8B 0.0366(11) 0.0334(10) 0.0275(10) 0.0107(8) 0.0051(8) 0.0044(8)
C9B 0.0372(11) 0.0272(9) 0.0264(10) 0.0057(8) 0.0070(8) 0.0050(7)
C10B 0.0297(10) 0.0251(9) 0.0294(10) 0.0063(7) 0.0060(8) 0.0060(7)
C11B 0.0292(10) 0.0274(9) 0.0298(10) 0.0062(8) 0.0041(8) 0.0065(7)
C12B 0.0333(11) 0.0339(10) 0.0335(11) 0.0107(9) 0.0086(9) 0.0049(8)
N5 0.0511(12) 0.0477(11) 0.0279(9) 0.0175(9) 0.0103(8) 0.0106(7)
C13 0.0390(12) 0.0484(13) 0.0310(11) -0.0013(10) 0.0018(9) 0.0078(9)
C14 0.0366(11) 0.0557(14) 0.0374(12) 0.0108(10) 0.0063(9) 0.0134(10)
C15 0.0499(14) 0.0424(12) 0.0423(13) 0.0115(11) 0.0076(11) 0.0130(10)
C16 0.0416(13) 0.0493(14) 0.0436(13) -0.0012(11) 0.0024(10) 0.0151(10)
C17 0.0333(11) 0.0679(16) 0.0356(12) 0.0131(11) 0.0085(9) 0.0210(11)
C18 0.098(2) 0.0543(16) 0.0436(16) 0.0317(16) 0.0223(16) 0.0112(12)
 
 
#==============================================================================
 
# MOLECULAR GEOMETRY
 
_geom_special_details
;
 All esds (except the esd in the dihedral angle between two l.s. planes)
 are estimated using the full covariance matrix.  The cell esds are taken
 into account individually in the estimation of esds in distances, angles
 and torsion angles; correlations between esds in cell parameters are only
 used when they are defined by crystal symmetry.  An approximate (isotropic)
 treatment of cell esds is used for estimating esds involving l.s. planes.
;
loop_
    _geom_bond_atom_site_label_1
    _geom_bond_atom_site_label_2
    _geom_bond_site_symmetry_2
    _geom_bond_distance
    _geom_bond_publ_flag
N1A C1A . 1.151(3) ?
N2A C8A . 1.153(3) ?
N3A C9A . 1.151(3) ?
N4A C12A . 1.151(3) ?
C1A C2A . 1.430(3) ?
C2A C3A . 1.377(3) ?
C2A C9A . 1.437(3) ?
C3A C4A . 1.438(3) ?
C3A C10A . 1.445(3) ?
C4A C5A . 1.349(3) ?
C4A H4A . 0.93 ?
C5A C6A . 1.442(3) ?
C5A H5A . 0.93 ?
C6A C7A . 1.383(3) ?
C6A C11A . 1.442(3) ?
C7A C8A . 1.431(3) ?
C7A C12A . 1.436(3) ?
C10A C11A . 1.349(3) ?
C10A H10A . 0.93 ?
C11A H11A . 0.93 ?
N1B C1B . 1.147(3) ?
N2B C8B . 1.158(3) ?
N3B C9B . 1.147(3) ?
N4B C12B . 1.145(3) ?
C1B C2B . 1.433(3) ?
C2B C3B . 1.382(3) ?
C2B C9B . 1.437(3) ?
C3B C10B . 1.435(3) ?
C3B C4B . 1.444(3) ?
C4B C5B . 1.345(3) ?
C4B H4B . 0.93 ?
C5B C6B . 1.440(3) ?
C5B H5B . 0.93 ?
C6B C7B . 1.380(3) ?
C6B C11B . 1.442(3) ?
C7B C8B . 1.428(3) ?
C7B C12B . 1.431(3) ?
C10B C11B . 1.350(3) ?
C10B H10B . 0.93 ?
C11B H11B . 0.93 ?
N5 C13 . 1.345(3) ?
N5 C17 . 1.361(4) ?
N5 C18 . 1.479(3) ?
C13 C14 . 1.367(4) ?
C13 H13 . 0.93 ?
C14 C15 . 1.378(4) ?
C14 H14 . 0.93 ?
C15 C16 . 1.374(4) ?
C15 H15 . 0.93 ?
C16 C17 . 1.363(4) ?
C16 H16 . 0.93 ?
C17 H17 . 0.93 ?
C18 H18A . 0.96 ?
C18 H18B . 0.96 ?
C18 H18C . 0.96 ?
 
loop_
    _geom_angle_atom_site_label_1
    _geom_angle_atom_site_label_2
    _geom_angle_atom_site_label_3
    _geom_angle
    _geom_angle_site_symmetry_1
    _geom_angle_site_symmetry_3
    _geom_angle_publ_flag
N1A C1A C2A 178.9(3) . . ?
C3A C2A C1A 123.1(2) . . ?
C3A C2A C9A 122.13(19) . . ?
C1A C2A C9A 114.79(19) . . ?
C2A C3A C4A 122.16(19) . . ?
C2A C3A C10A 121.0(2) . . ?
C4A C3A C10A 116.83(19) . . ?
C5A C4A C3A 121.71(19) . . ?
C5A C4A H4A 119.1 . . ?
C3A C4A H4A 119.1 . . ?
C4A C5A C6A 121.4(2) . . ?
C4A C5A H5A 119.3 . . ?
C6A C5A H5A 119.3 . . ?
C7A C6A C5A 122.2(2) . . ?
C7A C6A C11A 120.80(19) . . ?
C5A C6A C11A 117.03(19) . . ?
C6A C7A C8A 123.0(2) . . ?
C6A C7A C12A 121.1(2) . . ?
C8A C7A C12A 115.93(19) . . ?
N2A C8A C7A 179.5(2) . . ?
N3A C9A C2A 179.2(2) . . ?
C11A C10A C3A 121.6(2) . . ?
C11A C10A H10A 119.2 . . ?
C3A C10A H10A 119.2 . . ?
C10A C11A C6A 121.42(19) . . ?
C10A C11A H11A 119.3 . . ?
C6A C11A H11A 119.3 . . ?
N4A C12A C7A 178.4(2) . . ?
N1B C1B C2B 179.0(3) . . ?
C3B C2B C1B 122.0(2) . . ?
C3B C2B C9B 122.60(18) . . ?
C1B C2B C9B 115.41(19) . . ?
C2B C3B C10B 122.01(19) . . ?
C2B C3B C4B 120.76(18) . . ?
C10B C3B C4B 117.23(19) . . ?
C5B C4B C3B 121.15(18) . . ?
C5B C4B H4B 119.4 . . ?
C3B C4B H4B 119.4 . . ?
C4B C5B C6B 121.9(2) . . ?
C4B C5B H5B 119.1 . . ?
C6B C5B H5B 119.1 . . ?
C7B C6B C5B 121.7(2) . . ?
C7B C6B C11B 121.46(19) . . ?
C5B C6B C11B 116.79(19) . . ?
C6B C7B C8B 123.18(19) . . ?
C6B C7B C12B 121.4(2) . . ?
C8B C7B C12B 115.43(19) . . ?
N2B C8B C7B 179.0(2) . . ?
N3B C9B C2B 178.6(2) . . ?
C11B C10B C3B 121.47(19) . . ?
C11B C10B H10B 119.3 . . ?
C3B C10B H10B 119.3 . . ?
C10B C11B C6B 121.47(19) . . ?
C10B C11B H11B 119.3 . . ?
C6B C11B H11B 119.3 . . ?
N4B C12B C7B 179.3(3) . . ?
C13 N5 C17 120.7(2) . . ?
C13 N5 C18 120.1(2) . . ?
C17 N5 C18 119.2(3) . . ?
N5 C13 C14 120.4(2) . . ?
N5 C13 H13 119.8 . . ?
C14 C13 H13 119.8 . . ?
C13 C14 C15 119.5(2) . . ?
C13 C14 H14 120.2 . . ?
C15 C14 H14 120.2 . . ?
C16 C15 C14 119.6(3) . . ?
C16 C15 H15 120.2 . . ?
C14 C15 H15 120.2 . . ?
C17 C16 C15 119.7(2) . . ?
C17 C16 H16 120.1 . . ?
C15 C16 H16 120.1 . . ?
N5 C17 C16 120.1(2) . . ?
N5 C17 H17 120 . . ?
C16 C17 H17 120 . . ?
N5 C18 H18A 109.5 . . ?
N5 C18 H18B 109.5 . . ?
H18A C18 H18B 109.5 . . ?
N5 C18 H18C 109.5 . . ?
H18A C18 H18C 109.5 . . ?
H18B C18 H18C 109.5 . . ?
 
loop_
    _geom_torsion_atom_site_label_1
    _geom_torsion_atom_site_label_2
    _geom_torsion_atom_site_label_3
    _geom_torsion_atom_site_label_4
    _geom_torsion
    _geom_torsion_site_symmetry_1
    _geom_torsion_site_symmetry_2
    _geom_torsion_site_symmetry_3
    _geom_torsion_site_symmetry_4
    _geom_torsion_publ_flag
C1A C2A C3A C4A -1.9(3) . . . . ?
C9A C2A C3A C4A 179.94(18) . . . . ?
C1A C2A C3A C10A 177.99(18) . . . . ?
C9A C2A C3A C10A -0.2(3) . . . . ?
C2A C3A C4A C5A 179.32(18) . . . . ?
C10A C3A C4A C5A -0.6(3) . . . . ?
C3A C4A C5A C6A -1.0(3) . . . . ?
C4A C5A C6A C7A -177.18(19) . . . . ?
C4A C5A C6A C11A 1.6(3) . . . . ?
C5A C6A C7A C8A -4.3(3) . . . . ?
C11A C6A C7A C8A 176.99(18) . . . . ?
C5A C6A C7A C12A 174.06(18) . . . . ?
C11A C6A C7A C12A -4.7(3) . . . . ?
C2A C3A C10A C11A -178.34(19) . . . . ?
C4A C3A C10A C11A 1.5(3) . . . . ?
C3A C10A C11A C6A -0.9(3) . . . . ?
C7A C6A C11A C10A 178.17(18) . . . . ?
C5A C6A C11A C10A -0.6(3) . . . . ?
C1B C2B C3B C10B 176.13(17) . . . . ?
C9B C2B C3B C10B -2.3(3) . . . . ?
C1B C2B C3B C4B -3.5(3) . . . . ?
C9B C2B C3B C4B 178.07(17) . . . . ?
C2B C3B C4B C5B 179.53(18) . . . . ?
C10B C3B C4B C5B -0.1(3) . . . . ?
C3B C4B C5B C6B -0.5(3) . . . . ?
C4B C5B C6B C7B -178.59(18) . . . . ?
C4B C5B C6B C11B 0.6(3) . . . . ?
C5B C6B C7B C8B -1.7(3) . . . . ?
C11B C6B C7B C8B 179.11(18) . . . . ?
C5B C6B C7B C12B 177.69(18) . . . . ?
C11B C6B C7B C12B -1.5(3) . . . . ?
C2B C3B C10B C11B -179.09(18) . . . . ?
C4B C3B C10B C11B 0.5(3) . . . . ?
C3B C10B C11B C6B -0.4(3) . . . . ?
C7B C6B C11B C10B 179.03(18) . . . . ?
C5B C6B C11B C10B -0.2(3) . . . . ?
C17 N5 C13 C14 0.0(3) . . . . ?
C18 N5 C13 C14 179.3(2) . . . . ?
N5 C13 C14 C15 0.8(4) . . . . ?
C13 C14 C15 C16 -0.5(4) . . . . ?
C14 C15 C16 C17 -0.7(4) . . . . ?
C13 N5 C17 C16 -1.2(3) . . . . ?
C18 N5 C17 C16 179.6(2) . . . . ?
C15 C16 C17 N5 1.5(4) . . . . ?
 
_iucr_refine_instructions_details
;
TITL TCNQ_NMePy_100K_2 in P-1
    shelx.res
    created by SHELXL-2017/1 at 14:38:48 on 02-Oct-2020
CELL 1.54184   7.727443  13.142165  13.314541  99.9017 106.2509  97.2251
ZERR    2.00   0.000432   0.000576   0.000596   0.0037   0.0045   0.0041
LATT   1
SFAC  C        2.31000 20.84392  1.02000 10.20751   1.58860   0.56870 =
         0.86500  51.65125   0.21560   0.018   0.009    89.900   0.770  12.011
SFAC  H        0.49300 10.51091  0.32291 26.12573   0.14019   3.14236 =
         0.04081  57.79977   0.00304   0.000   0.000     0.660   0.320   1.008
SFAC  N       12.21261  0.00570  3.13220  9.89331   2.01250  28.99754 =
         1.16630   0.58260 -11.52901   0.031   0.018   173.000   0.700  14.007
UNIT  60 32 18
OMIT    0 -2 12
OMIT    0 -14 10
OMIT    1 -3 12
OMIT    7 -12 2
OMIT    0 -14 8
OMIT    -2 8 11
MERG   2
FMAP   2
PLAN   20
L.S.  10
BOND $H
HTAB
cONF
ACTA
WGHT    0.080000    0.084100
FVAR       7.57380
MOLE    1
N1A   3    0.662290    1.020599    1.329110    11.00000    0.03990    0.05410 =
         0.03477    0.00706    0.00517    0.01083
N2A   3    0.869047    0.744903    0.758259    11.00000    0.03931    0.04423 =
         0.03664    0.01156    0.01083    0.01567
N3A   3    0.081767    0.964713    1.149687    11.00000    0.03493    0.04663 =
         0.04211    0.00421    0.01136    0.00948
N4A   3    0.272280    0.664319    0.604756    11.00000    0.04228    0.04320 =
         0.03507    0.00104    0.00664    0.00775
C1A   1    0.551169    0.988198    1.247615    11.00000    0.03308    0.03513 =
         0.03387    0.00740    0.00773    0.00980
C2A   1    0.411090    0.949311    1.146811    11.00000    0.03254    0.02785 =
         0.02952    0.00739    0.00541    0.00688
C3A   1    0.446230    0.904483    1.054905    11.00000    0.03026    0.02602 =
         0.02970    0.00858    0.00413    0.00705
C4A   1    0.628904    0.896085    1.052565    11.00000    0.02942    0.02909 =
         0.02827    0.00769    0.00315    0.00926
AFIX  43
H4A   2    0.726948    0.922366    1.114840    11.00000   -1.20000
AFIX   0
C5A   1    0.661736    0.851069    0.962367    11.00000    0.03137    0.02845 =
         0.03006    0.00764    0.00669    0.00936
AFIX  43
H5A   2    0.781898    0.848035    0.963624    11.00000   -1.20000
AFIX   0
C6A   1    0.514613    0.807576    0.864098    11.00000    0.03242    0.02596 =
         0.03057    0.00757    0.00542    0.00787
C7A   1    0.545128    0.757184    0.772187    11.00000    0.03537    0.02851 =
         0.03047    0.00727    0.00783    0.00929
C8A   1    0.724687    0.750192    0.764827    11.00000    0.03852    0.03137 =
         0.02814    0.00663    0.00696    0.01262
C9A   1    0.228545    0.957760    1.149067    11.00000    0.03658    0.02842 =
         0.02818    0.00454    0.00578    0.00619
C10A  1    0.299243    0.863251    0.955679    11.00000    0.02856    0.02827 =
         0.03034    0.00535    0.00501    0.00528
AFIX  43
H10A  2    0.179619    0.868839    0.953735    11.00000   -1.20000
AFIX   0
C11A  1    0.331469    0.816833    0.865779    11.00000    0.02931    0.02877 =
         0.02999    0.00521    0.00338    0.00525
AFIX  43
H11A  2    0.233423    0.790242    0.803565    11.00000   -1.20000
AFIX   0
C12A  1    0.395021    0.705881    0.678387    11.00000    0.03707    0.03293 =
         0.03497    0.00558    0.01207    0.01128
MOLE    2
N1B   3    0.227227    0.542994    0.337101    11.00000    0.04215    0.04875 =
         0.03330    0.00223    0.00385    0.00287
N2B   3    0.456394    0.279189   -0.219570    11.00000    0.03804    0.04725 =
         0.03774    0.00796    0.01105    0.01332
N3B   3   -0.361001    0.456621    0.170942    11.00000    0.03588    0.03767 =
         0.03831    0.00660    0.01242    0.00676
N4B   3   -0.129362    0.167500   -0.376276    11.00000    0.04143    0.04884 =
         0.03482    0.00006    0.00650    0.00712
C1B   1    0.111163    0.504943    0.259376    11.00000    0.03590    0.03339 =
         0.03266    0.00586    0.01010    0.00839
C2B   1   -0.031583    0.456414    0.161565    11.00000    0.03146    0.02756 =
         0.02903    0.00719    0.00580    0.00885
C3B   1    0.005916    0.411706    0.070019    11.00000    0.02973    0.02489 =
         0.02827    0.00588    0.00401    0.00653
C4B   1    0.192674    0.417456    0.067836    11.00000    0.02921    0.02828 =
         0.02599    0.00530    0.00199    0.00870
AFIX  43
H4B   2    0.288472    0.452138    0.128707    11.00000   -1.20000
AFIX   0
C5B   1    0.230443    0.373535   -0.020674    11.00000    0.02946    0.02898 =
         0.02705    0.00543    0.00445    0.00821
AFIX  43
H5B   2    0.352114    0.379070   -0.019672    11.00000   -1.20000
AFIX   0
C6B   1    0.087878    0.318167   -0.116983    11.00000    0.03017    0.02743 =
         0.03039    0.00815    0.00503    0.00972
C7B   1    0.127270    0.271247   -0.206943    11.00000    0.03240    0.03046 =
         0.02741    0.00584    0.00535    0.00908
C8B   1    0.309599    0.275919   -0.213074    11.00000    0.03659    0.03345 =
         0.02754    0.00439    0.00512    0.01074
C9B   1   -0.215314    0.455309    0.166276    11.00000    0.03721    0.02724 =
         0.02643    0.00496    0.00700    0.00575
C10B  1   -0.136876    0.357469   -0.026051    11.00000    0.02969    0.02509 =
         0.02942    0.00599    0.00599    0.00630
AFIX  43
H10B  2   -0.258591    0.352949   -0.027357    11.00000   -1.20000
AFIX   0
C11B  1   -0.098409    0.312858   -0.114581    11.00000    0.02919    0.02744 =
         0.02977    0.00648    0.00410    0.00623
AFIX  43
H11B  2   -0.194198    0.277934   -0.175354    11.00000   -1.20000
AFIX   0
C12B  1   -0.014838    0.213141   -0.300932    11.00000    0.03331    0.03391 =
         0.03346    0.00490    0.00861    0.01072
MOLE    3
N5    3    0.763926    0.713770    0.492613    11.00000    0.05108    0.04771 =
         0.02786    0.01056    0.01031    0.01752
C13   1    0.591683    0.731044    0.478465    11.00000    0.03904    0.04835 =
         0.03095    0.00784    0.00176   -0.00131
AFIX  43
H13   2    0.493222    0.675425    0.447088    11.00000   -1.20000
AFIX   0
C14   1    0.560493    0.829881    0.509937    11.00000    0.03662    0.05571 =
         0.03741    0.01341    0.00628    0.01075
AFIX  43
H14   2    0.441355    0.841483    0.500900    11.00000   -1.20000
AFIX   0
C15   1    0.706889    0.912214    0.555159    11.00000    0.04989    0.04240 =
         0.04230    0.01299    0.00763    0.01149
AFIX  43
H15   2    0.687126    0.979842    0.576357    11.00000   -1.20000
AFIX   0
C16   1    0.882222    0.893733    0.568723    11.00000    0.04162    0.04932 =
         0.04365    0.01510    0.00244   -0.00125
AFIX  43
H16   2    0.981694    0.948958    0.598479    11.00000   -1.20000
AFIX   0
C17   1    0.909776    0.794156    0.538397    11.00000    0.03332    0.06793 =
         0.03557    0.02101    0.00846    0.01307
AFIX  43
H17   2    1.028396    0.781118    0.549002    11.00000   -1.20000
AFIX   0
C18   1    0.796711    0.606438    0.459564    11.00000    0.09781    0.05432 =
         0.04361    0.01124    0.02234    0.03167
AFIX  33
H18A  2    0.926137    0.607839    0.475135    11.00000   -1.50000
H18B  2    0.747949    0.560814    0.498082    11.00000   -1.50000
H18C  2    0.737331    0.580975    0.384017    11.00000   -1.50000
AFIX   0
HKLF    4
 
 
 
 
REM  TCNQ_NMePy_100K_2 in P-1
REM R1 =  0.0815 for    4067 Fo > 4sig(Fo)  and  0.0925 for all    4926 data
REM    352 parameters refined using      0 restraints
 
END
 
WGHT      0.1991      0.0757
 
REM Instructions for potential hydrogen bonds
HTAB C13 N1B
EQIV $1 -x, -y+1, -z
HTAB C14 N4B_$1
EQIV $2 -x+2, -y+2, -z+2
HTAB C16 N1A_$2
EQIV $3 x+1, y, z
HTAB C17 N4A_$3
HTAB C18 N4A_$3
 
REM Highest difference peak  0.434,  deepest hole -0.351,  1-sigma level  0.085
Q1    1   0.6739  0.5766  0.4304  11.00000  0.05    0.43
Q2    1   0.6587  0.9079  0.9946  11.00000  0.05    0.39
Q3    1  -0.1029  0.3741 -0.0742  11.00000  0.05    0.38
Q4    1  -0.0273  0.3995  0.1216  11.00000  0.05    0.38
Q5    1   0.4142  0.8964  1.1141  11.00000  0.05    0.35
Q6    1   0.4262  0.2476 -0.1802  11.00000  0.05    0.34
Q7    1  -0.1311  0.3029 -0.0654  11.00000  0.05    0.34
Q8    1   0.7539  0.7438  0.7046  11.00000  0.05    0.33
Q9    1   0.3596  0.2702 -0.2602  11.00000  0.05    0.33
Q10   1   0.5463  0.8140  0.8062  11.00000  0.05    0.33
Q11   1   0.0054  0.4762  0.1188  11.00000  0.05    0.32
Q12   1   0.5870  0.7701  0.7290  11.00000  0.05    0.32
Q13   1   0.6401  0.8351  1.0077  11.00000  0.05    0.32
Q14   1   0.7760  0.8979  0.5242  11.00000  0.05    0.31
Q15   1   0.3328  0.8762  0.9072  11.00000  0.05    0.31
Q16   1   0.1950  0.3617  0.0324  11.00000  0.05    0.31
Q17   1   0.5107  0.7381  0.8202  11.00000  0.05    0.31
Q18   1   0.1372  0.3314 -0.1617  11.00000  0.05    0.30
Q19   1   0.0933  0.2478 -0.1628  11.00000  0.05    0.30
Q20   1   0.1795  0.9643  1.1945  11.00000  0.05    0.30
;
 

data_tcnq_nmepy_2
 
_audit_creation_date                    2020-10-02T14:31:28-00:00
_audit_creation_method                  'WinGX routine CIF_UPDATE'
 
#==============================================================================
 
# CHEMICAL DATA
 
_chemical_formula_moiety 		'2(C12 H4 N4), C5 N'
_chemical_formula_sum                   'C29 H8 N9'
_chemical_formula_weight                482.44
 
#==============================================================================
 
# CRYSTAL DATA
 
_symmetry_cell_setting                  triclinic
_symmetry_space_group_name_H-M          'P -1'
_symmetry_space_group_name_Hall         '-P 1'
loop_
  _space_group_symop_id
  _space_group_symop_operation_xyz
  1 'x,y,z'
  2 '-x,-y,-z'

_cell_length_a                          7.2867(5)
_cell_length_b                          7.7545(4)
_cell_length_c                          13.1305(7)
_cell_angle_alpha                       92.616(5)
_cell_angle_beta                        103.414(5)
_cell_angle_gamma                       113.979(6)
_cell_volume                            651.18(7)
_cell_formula_units_Z                   1
_cell_measurement_reflns_used           1771
_cell_measurement_theta_min             6.308
_cell_measurement_theta_max             76.071
_cell_measurement_temperature           293(2)
_exptl_crystal_description        prism
_exptl_crystal_colour             black
_exptl_crystal_size_max           0.20
_exptl_crystal_size_mid           0.17
_exptl_crystal_size_min           0.07
_exptl_crystal_density_diffrn           1.230
_exptl_crystal_F_000                    245
_exptl_absorpt_coefficient_mu           0.640
_exptl_absorpt_correction_type          multi-scan
_exptl_absorpt_process_details
;
        CrysAlisPro 1.171.39.46 (Rigaku Oxford Diffraction, 2018)
        Empirical absorption correction using spherical harmonics,
 implemented in SCALE3 ABSPACK scaling algorithm.
;
_exptl_absorpt_correction_T_min         0.74498
_exptl_absorpt_correction_T_max         1
 
#==============================================================================
 
# EXPERIMENTAL DATA
 
_diffrn_ambient_temperature             293(2)
_diffrn_radiation_type                  CuK\a
_diffrn_radiation_wavelength            1.54184
_diffrn_source                          'micro-focus sealed X-ray tube'
_diffrn_radiation_monochromator         mirror
_diffrn_measurement_device_type         'Xcalibur, Ruby, Nova'
_diffrn_measurement_method              '\w scans'
_diffrn_detector_area_resol_mean        10.4323
_diffrn_reflns_number                   4998
_diffrn_reflns_av_R_equivalents         0.021
_diffrn_reflns_av_unetI/netI            0.036
_diffrn_reflns_theta_min                3.504
_diffrn_reflns_theta_max                76.19
_diffrn_reflns_theta_full               67.684
_diffrn_measured_fraction_theta_max
                                        0.963
_diffrn_measured_fraction_theta_full
                                        0.981
_diffrn_reflns_Laue_measured_fraction_full
                                        0.981
_diffrn_reflns_Laue_measured_fraction_max
                                        0.963
_diffrn_reflns_point_group_measured_fraction_full
                                        0.981
_diffrn_reflns_point_group_measured_fraction_max
                                        0.963
_diffrn_reflns_limit_h_min              -8
_diffrn_reflns_limit_h_max              9
_diffrn_reflns_limit_k_min              -9
_diffrn_reflns_limit_k_max              7
_diffrn_reflns_limit_l_min              -16
_diffrn_reflns_limit_l_max              14
 
#==============================================================================
 
# STRUCTURE SOLUTION
 
_atom_sites_solution_hydrogens          geom
 
#==============================================================================
 
# REFINEMENT DATA
 
_reflns_number_total                    2624
_reflns_number_gt                       1975
_reflns_threshold_expression            'I > 2\s(I)'
_refine_ls_structure_factor_coef        Fsqd
_refine_ls_matrix_type                  full
_refine_ls_R_factor_all                 0.1347
_refine_ls_R_factor_gt                  0.1198
_refine_ls_wR_factor_ref                0.3926
_refine_ls_goodness_of_fit_ref          1.558
_refine_ls_restrained_S_all             1.641
_refine_ls_number_reflns                2624
_refine_ls_number_parameters            190
_refine_ls_number_restraints            90
_refine_ls_hydrogen_treatment           constr
_refine_ls_weighting_scheme             calc
_refine_ls_weighting_details
                      'w=1/[\s^2^(Fo^2^)+(0.2000P)^2^] where P=(Fo^2^+2Fc^2^)/3'
_refine_ls_shift/su_max                 0
_refine_ls_shift/su_mean                0
_refine_diff_density_max                0.853
_refine_diff_density_min                -0.783
_refine_diff_density_rms                0.098
_refine_ls_extinction_method            none
loop_
    _atom_type_symbol
    _atom_type_description
    _atom_type_scat_dispersion_real
    _atom_type_scat_dispersion_imag
    _atom_type_scat_source
C C 0.0181 0.0091 'International Tables Vol C Tables 4.2.6.8 and 6.1.1.4'
H H 0 0 'International Tables Vol C Tables 4.2.6.8 and 6.1.1.4'
N N 0.0311 0.018 'International Tables Vol C Tables 4.2.6.8 and 6.1.1.4'
 
_computing_data_collection
                                     'CrysAlisPro 1.171.39.46 (Rigaku OD, 2018)'
_computing_cell_refinement
                                     'CrysAlisPro 1.171.39.46 (Rigaku OD, 2018)'
_computing_data_reduction
                                     'CrysAlisPro 1.171.39.46 (Rigaku OD, 2018)'
_computing_structure_refinement         'SHELXL-2017/1 (Sheldrick, 2017)'
 
#==============================================================================
 
# ATOMIC COORDINATES AND DISPLACEMENT PARAMETERS
 
loop_
    _atom_site_label
    _atom_site_fract_x
    _atom_site_fract_y
    _atom_site_fract_z
    _atom_site_U_iso_or_equiv
    _atom_site_adp_type
    _atom_site_calc_flag
    _atom_site_occupancy
    _atom_site_disorder_assembly
    _atom_site_disorder_group
    _atom_site_type_symbol
N1 0.2913(8) 0.1578(8) 0.1180(3) 0.1212(15) Uani d 1 . . N
N2 0.2562(6) 0.6469(5) 0.2725(3) 0.1022(11) Uani d 1 . . N
N3 0.2350(6) -0.3528(5) 0.6584(3) 0.0925(10) Uani d 1 . . N
N4 0.2602(8) 0.1464(6) 0.8285(3) 0.1117(13) Uani d 1 . . N
C1 0.2520(4) 0.2344(4) 0.3749(2) 0.0608(7) Uani d 1 . . C
C2 0.2493(4) 0.3294(4) 0.4704(2) 0.0638(7) Uani d 1 . . C
H2 0.249581 0.449516 0.471271 0.077 Uiso calc 1 . . H
C3 0.2463(4) 0.2479(4) 0.5591(2) 0.0633(7) Uani d 1 . . C
H3 0.244883 0.313102 0.619906 0.076 Uiso calc 1 . . H
C4 0.2452(4) 0.0626(4) 0.5612(2) 0.0590(7) Uani d 1 . . C
C5 0.2442(4) -0.0335(4) 0.4652(2) 0.0621(7) Uani d 1 . . C
H5 0.241086 -0.154724 0.463765 0.074 Uiso calc 1 . . H
C6 0.2478(4) 0.0493(4) 0.3763(2) 0.0637(7) Uani d 1 . . C
H6 0.247507 -0.016138 0.315038 0.076 Uiso calc 1 . . H
C7 0.2609(4) 0.3210(5) 0.2839(2) 0.0701(8) Uani d 1 . . C
C8 0.2774(6) 0.2308(6) 0.1919(3) 0.0827(9) Uani d 1 . . C
C9 0.2592(5) 0.5018(5) 0.2779(3) 0.0783(9) Uani d 1 . . C
C10 0.2445(4) -0.0209(4) 0.6526(2) 0.0639(7) Uani d 1 . . C
C11 0.2396(4) -0.2053(4) 0.6554(2) 0.0691(8) Uani d 1 . . C
C12 0.2539(5) 0.0735(5) 0.7501(2) 0.0754(9) Uani d 1 . . C
N5 0.0802(9) 0.5508(11) -0.0118(5) 0.1458(18) Uani d 0.5 . . N
C13 -0.0224(13) 0.6312(9) 0.0310(5) 0.0817(16) Uani d 0.5 . . C
C14 0.149(2) 0.7467(19) 0.0000(8) 0.139(3) Uani d 0.5 . . C
C15 0.2573(15) 0.685(2) -0.0427(8) 0.130(3) Uani d 0.5 . . C
C16 0.191(2) 0.496(2) -0.0575(10) 0.166(5) Uani d 0.5 . . C
C17 0.0802(9) 0.5508(11) -0.0118(5) 0.1458(18) Uani d 0.5 . . C
 
loop_
    _atom_site_aniso_label
    _atom_site_aniso_U_11
    _atom_site_aniso_U_22
    _atom_site_aniso_U_33
    _atom_site_aniso_U_12
    _atom_site_aniso_U_13
    _atom_site_aniso_U_23
N1 0.155(4) 0.160(4) 0.073(2) 0.081(3) 0.049(2) 0.033(2)
N2 0.117(2) 0.0789(18) 0.102(2) 0.0395(17) 0.0153(19) 0.0336(16)
N3 0.112(2) 0.0927(19) 0.099(2) 0.0625(18) 0.0393(17) 0.0378(16)
N4 0.147(3) 0.119(3) 0.0659(18) 0.055(2) 0.0293(18) 0.0056(17)
C1 0.0536(13) 0.0666(14) 0.0591(15) 0.0224(11) 0.0152(10) 0.0150(11)
C2 0.0619(13) 0.0582(13) 0.0648(15) 0.0208(10) 0.0150(11) 0.0104(10)
C3 0.0625(14) 0.0614(14) 0.0583(14) 0.0210(11) 0.0133(10) 0.0059(10)
C4 0.0520(12) 0.0657(14) 0.0571(14) 0.0227(10) 0.0154(10) 0.0109(10)
C5 0.0659(14) 0.0677(13) 0.0639(15) 0.0362(11) 0.0234(11) 0.0157(11)
C6 0.0659(14) 0.0731(16) 0.0611(14) 0.0351(12) 0.0231(11) 0.0142(11)
C7 0.0649(14) 0.0798(16) 0.0637(16) 0.0284(12) 0.0173(11) 0.0223(12)
C8 0.090(2) 0.104(2) 0.0655(18) 0.0454(18) 0.0305(15) 0.0292(16)
C9 0.0750(17) 0.0787(18) 0.0693(18) 0.0236(14) 0.0131(13) 0.0250(14)
C10 0.0617(13) 0.0731(15) 0.0570(14) 0.0285(11) 0.0166(10) 0.0154(11)
C11 0.0697(15) 0.0814(17) 0.0641(16) 0.0378(13) 0.0211(12) 0.0215(12)
C12 0.0862(19) 0.0806(17) 0.0567(16) 0.0340(15) 0.0178(13) 0.0133(13)
N5 0.124(4) 0.187(5) 0.107(3) 0.046(3) 0.032(3) 0.041(3)
C13 0.114(4) 0.064(3) 0.055(3) 0.049(3) -0.016(3) -0.008(2)
C14 0.168(8) 0.135(6) 0.082(6) 0.059(6) -0.008(5) -0.006(5)
C15 0.095(5) 0.170(8) 0.087(6) 0.024(5) 0.012(4) 0.042(5)
C16 0.203(11) 0.213(10) 0.099(7) 0.153(9) -0.035(7) -0.036(8)
C17 0.124(4) 0.187(5) 0.107(3) 0.046(3) 0.032(3) 0.041(3)
 
 
#==============================================================================
 
# MOLECULAR GEOMETRY
 
_geom_special_details
;
 All esds (except the esd in the dihedral angle between two l.s. planes)
 are estimated using the full covariance matrix.  The cell esds are taken
 into account individually in the estimation of esds in distances, angles
 and torsion angles; correlations between esds in cell parameters are only
 used when they are defined by crystal symmetry.  An approximate (isotropic)
 treatment of cell esds is used for estimating esds involving l.s. planes.
;
loop_
    _geom_bond_atom_site_label_1
    _geom_bond_atom_site_label_2
    _geom_bond_site_symmetry_2
    _geom_bond_distance
    _geom_bond_publ_flag
N1 C8 . 1.146(6) ?
N2 C9 . 1.139(5) ?
N3 C11 . 1.133(4) ?
N4 C12 . 1.134(5) ?
C1 C7 . 1.399(4) ?
C1 C6 . 1.424(4) ?
C1 C2 . 1.433(4) ?
C2 C3 . 1.350(4) ?
C2 H2 . 0.93 ?
C3 C4 . 1.436(4) ?
C3 H3 . 0.93 ?
C4 C10 . 1.390(4) ?
C4 C5 . 1.431(4) ?
C5 C6 . 1.359(4) ?
C5 H5 . 0.93 ?
C6 H6 . 0.93 ?
C7 C9 . 1.413(5) ?
C7 C8 . 1.422(5) ?
C10 C11 . 1.418(4) ?
C10 C12 . 1.419(4) ?
C13 C17 . 1.343(10) ?
C13 C16 2_565 1.362(15) ?
C13 C14 . 1.373(14) ?
C14 C15 . 1.285(14) ?
C14 C17 . 1.380(15) ?
C15 C16 . 1.334(14) ?
C15 C17 . 1.452(11) ?
C16 C17 . 1.296(14) ?
 
loop_
    _geom_angle_atom_site_label_1
    _geom_angle_atom_site_label_2
    _geom_angle_atom_site_label_3
    _geom_angle
    _geom_angle_site_symmetry_1
    _geom_angle_site_symmetry_3
    _geom_angle_publ_flag
C7 C1 C6 121.1(3) . . ?
C7 C1 C2 121.3(3) . . ?
C6 C1 C2 117.7(2) . . ?
C3 C2 C1 121.3(2) . . ?
C3 C2 H2 119.4 . . ?
C1 C2 H2 119.4 . . ?
C2 C3 C4 121.2(3) . . ?
C2 C3 H3 119.4 . . ?
C4 C3 H3 119.4 . . ?
C10 C4 C5 121.2(3) . . ?
C10 C4 C3 121.4(3) . . ?
C5 C4 C3 117.4(2) . . ?
C6 C5 C4 121.1(2) . . ?
C6 C5 H5 119.4 . . ?
C4 C5 H5 119.4 . . ?
C5 C6 C1 121.3(3) . . ?
C5 C6 H6 119.4 . . ?
C1 C6 H6 119.4 . . ?
C1 C7 C9 123.1(3) . . ?
C1 C7 C8 120.8(3) . . ?
C9 C7 C8 116.2(3) . . ?
N1 C8 C7 179.7(4) . . ?
N2 C9 C7 179.5(4) . . ?
C4 C10 C11 122.1(3) . . ?
C4 C10 C12 122.6(3) . . ?
C11 C10 C12 115.2(3) . . ?
N3 C11 C10 179.4(3) . . ?
N4 C12 C10 179.0(4) . . ?
N5 C13 C17 55.8(5) 2_565 . ?
N5 C13 C16 58.4(6) 2_565 2_565 ?
C17 C13 C16 114.1(7) . 2_565 ?
N5 C13 C14 116.8(9) 2_565 . ?
C17 C13 C14 61.1(7) . . ?
C16 C13 C14 175.2(9) 2_565 . ?
C15 C14 C13 124.3(12) . . ?
C15 C14 C17 65.9(8) . . ?
C13 C14 C17 58.4(7) . . ?
C14 C15 C16 115.4(11) . . ?
C14 C15 C17 60.2(8) . . ?
C16 C15 C17 55.2(8) . . ?
C17 C16 C15 67.0(8) . . ?
C17 C16 C13 58.1(8) . 2_565 ?
C15 C16 C13 125.1(11) . 2_565 ?
N5 C17 C13 64.2(8) 2_565 2_565 ?
N5 C17 C16 127.6(13) 2_565 . ?
C13 C17 C16 63.5(8) 2_565 . ?
N5 C17 C13 60.0(7) 2_565 . ?
C13 C17 C13 124.2(5) 2_565 . ?
C16 C17 C13 171.9(9) . . ?
N5 C17 C14 120.4(12) 2_565 . ?
C13 C17 C14 174.4(8) 2_565 . ?
C16 C17 C14 111.6(9) . . ?
C13 C17 C14 60.5(7) . . ?
N5 C17 C15 173.3(12) 2_565 . ?
C13 C17 C15 121.3(9) 2_565 . ?
C16 C17 C15 57.8(7) . . ?
C13 C17 C15 114.4(9) . . ?
C14 C17 C15 53.9(6) . . ?
 
loop_
    _geom_torsion_atom_site_label_1
    _geom_torsion_atom_site_label_2
    _geom_torsion_atom_site_label_3
    _geom_torsion_atom_site_label_4
    _geom_torsion
    _geom_torsion_site_symmetry_1
    _geom_torsion_site_symmetry_2
    _geom_torsion_site_symmetry_3
    _geom_torsion_site_symmetry_4
    _geom_torsion_publ_flag
C7 C1 C2 C3 -178.2(2) . . . . ?
C6 C1 C2 C3 1.1(4) . . . . ?
C1 C2 C3 C4 -0.1(4) . . . . ?
C2 C3 C4 C10 179.3(2) . . . . ?
C2 C3 C4 C5 -0.9(4) . . . . ?
C10 C4 C5 C6 -179.1(2) . . . . ?
C3 C4 C5 C6 1.1(4) . . . . ?
C4 C5 C6 C1 -0.2(4) . . . . ?
C7 C1 C6 C5 178.4(2) . . . . ?
C2 C1 C6 C5 -0.9(4) . . . . ?
C6 C1 C7 C9 178.1(2) . . . . ?
C2 C1 C7 C9 -2.7(5) . . . . ?
C6 C1 C7 C8 -3.4(4) . . . . ?
C2 C1 C7 C8 175.9(3) . . . . ?
C5 C4 C10 C11 -0.9(4) . . . . ?
C3 C4 C10 C11 178.8(2) . . . . ?
C5 C4 C10 C12 177.4(2) . . . . ?
C3 C4 C10 C12 -2.9(5) . . . . ?
N5 C13 C14 C15 -2.6(14) 2_565 . . . ?
C17 C13 C14 C15 0.8(10) . . . . ?
N5 C13 C14 C17 -3.4(8) 2_565 . . . ?
C13 C14 C15 C16 0.9(17) . . . . ?
C17 C14 C15 C16 1.6(10) . . . . ?
C13 C14 C15 C17 -0.7(9) . . . . ?
C14 C15 C16 C17 -1.7(11) . . . . ?
C14 C15 C16 C13 -0.1(18) . . . 2_565 ?
C17 C15 C16 C13 1.6(9) . . . 2_565 ?
C15 C16 C17 N5 175.1(11) . . . 2_565 ?
C13 C16 C17 N5 -3.4(10) 2_565 . . 2_565 ?
C15 C16 C17 C13 178.4(8) . . . 2_565 ?
C15 C16 C17 C14 1.6(10) . . . . ?
C13 C16 C17 C14 -176.9(8) 2_565 . . . ?
C13 C16 C17 C15 -178.4(8) 2_565 . . . ?
C16 C13 C17 N5 2.8(9) 2_565 . . 2_565 ?
C14 C13 C17 N5 -176.4(8) . . . 2_565 ?
N5 C13 C17 C13 0.0010(10) 2_565 . . 2_565 ?
C16 C13 C17 C13 2.8(9) 2_565 . . 2_565 ?
C14 C13 C17 C13 -176.4(8) . . . 2_565 ?
N5 C13 C17 C14 176.4(8) 2_565 . . . ?
C16 C13 C17 C14 179.1(9) 2_565 . . . ?
N5 C13 C17 C15 175.8(9) 2_565 . . . ?
C16 C13 C17 C15 178.5(8) 2_565 . . . ?
C14 C13 C17 C15 -0.6(8) . . . . ?
C15 C14 C17 N5 -175.7(10) . . . 2_565 ?
C13 C14 C17 N5 3.6(8) . . . 2_565 ?
C15 C14 C17 C16 -1.6(10) . . . . ?
C13 C14 C17 C16 177.7(8) . . . . ?
C15 C14 C17 C13 -179.3(9) . . . . ?
C13 C14 C17 C15 179.3(9) . . . . ?
C14 C15 C17 C13 176.6(9) . . . 2_565 ?
C16 C15 C17 C13 -1.6(9) . . . 2_565 ?
C14 C15 C17 C16 178.2(11) . . . . ?
C14 C15 C17 C13 0.7(8) . . . . ?
C16 C15 C17 C13 -177.5(9) . . . . ?
C16 C15 C17 C14 -178.2(11) . . . . ?
 
_iucr_refine_instructions_details
;
TITL TCNQ_NMePy_2 in P-1
    shelx.res
    created by SHELXL-2017/1 at 14:31:17 on 02-Oct-2020
CELL  1.54184   7.2867   7.7545  13.1305   92.616  103.414  113.979
ZERR     2.00   0.0005   0.0004   0.0007    0.005    0.005    0.006
LATT   1
SFAC  C    H    N
UNIT  30  16    9
MERG   2
OMIT     0   0   2
OMIT     0   2   2
EQIV $1 -x, 1-y, -z
EXYZ  C17 N5
EADP  C17 N5
DFIX  1.39 0.02 C14 C13
DFIX  1.39 0.02 C14 C15
DFIX  1.39 0.02 C15 C16
DFIX  1.39 0.02 C16 C13_$1
DELU     0.010   0.010 N5 C13 C14 C15 C16 C17
SIMU     0.040   0.080   1.700 N5 C13 C14 C15 C16 C17
FMAP   2
PLAN   20
ACTA
HTAB    2.00000
BOND   $H
CONF
L.S.  10
WGHT    0.200000
FVAR      15.53499
MOLE    1
N1    3    0.291270    0.157793    0.118016    11.00000    0.15476    0.16046 =
         0.07310    0.03320    0.04916    0.08053
N2    3    0.256229    0.646867    0.272529    11.00000    0.11704    0.07887 =
         0.10200    0.03356    0.01528    0.03950
N3    3    0.235039   -0.352782    0.658448    11.00000    0.11218    0.09272 =
         0.09943    0.03779    0.03927    0.06246
N4    3    0.260177    0.146436    0.828519    11.00000    0.14734    0.11863 =
         0.06588    0.00560    0.02933    0.05472
C1    1    0.252003    0.234404    0.374937    11.00000    0.05360    0.06659 =
         0.05909    0.01498    0.01524    0.02241
C2    1    0.249281    0.329412    0.470381    11.00000    0.06187    0.05821 =
         0.06483    0.01044    0.01501    0.02078
AFIX  43
H2    2    0.249581    0.449516    0.471271    11.00000   -1.20000
AFIX   0
C3    1    0.246289    0.247945    0.559058    11.00000    0.06250    0.06136 =
         0.05827    0.00590    0.01331    0.02097
AFIX  43
H3    2    0.244883    0.313102    0.619906    11.00000   -1.20000
AFIX   0
C4    1    0.245237    0.062597    0.561162    11.00000    0.05199    0.06565 =
         0.05710    0.01093    0.01543    0.02267
C5    1    0.244235   -0.033518    0.465249    11.00000    0.06594    0.06774 =
         0.06387    0.01571    0.02342    0.03624
AFIX  43
H5    2    0.241086   -0.154724    0.463765    11.00000   -1.20000
AFIX   0
C6    1    0.247808    0.049332    0.376256    11.00000    0.06591    0.07306 =
         0.06115    0.01421    0.02309    0.03509
AFIX  43
H6    2    0.247507   -0.016138    0.315038    11.00000   -1.20000
AFIX   0
C7    1    0.260936    0.321008    0.283939    11.00000    0.06489    0.07984 =
         0.06370    0.02230    0.01727    0.02840
C8    1    0.277355    0.230763    0.191926    11.00000    0.08985    0.10351 =
         0.06549    0.02918    0.03049    0.04541
C9    1    0.259202    0.501836    0.277917    11.00000    0.07505    0.07870 =
         0.06932    0.02498    0.01307    0.02365
C10   1    0.244450   -0.020878    0.652579    11.00000    0.06171    0.07313 =
         0.05701    0.01542    0.01658    0.02848
C11   1    0.239571   -0.205299    0.655421    11.00000    0.06974    0.08139 =
         0.06411    0.02155    0.02115    0.03776
C12   1    0.253949    0.073478    0.750132    11.00000    0.08617    0.08064 =
         0.05666    0.01333    0.01777    0.03400
MOLE    2
N5    3    0.080165    0.550831   -0.011756    10.50000    0.12426    0.18742 =
         0.10662    0.04076    0.03236    0.04605
C13   1   -0.022414    0.631219    0.030954    10.50000    0.11391    0.06421 =
         0.05459   -0.00842   -0.01608    0.04886
C14   1    0.148843    0.746661   -0.000046    10.50000    0.16824    0.13481 =
         0.08228   -0.00575   -0.00801    0.05874
C15   1    0.257302    0.685440   -0.042741    10.50000    0.09476    0.16990 =
         0.08728    0.04161    0.01194    0.02448
C16   1    0.191334    0.496181   -0.057533    10.50000    0.20264    0.21332 =
         0.09910   -0.03645   -0.03526    0.15268
C17   1    0.080165    0.550831   -0.011756    10.50000    0.12426    0.18742 =
         0.10662    0.04076    0.03236    0.04605
HKLF    4
 
 
 
 
REM  TCNQ_NMePy_2 in P-1
REM R1 =  0.1198 for    1975 Fo > 4sig(Fo)  and  0.1347 for all    2624 data
REM    190 parameters refined using     90 restraints
 
END
 
WGHT      0.2000      0.0000
 
REM No hydrogen bonds found for HTAB generation
 
REM Highest difference peak  0.853,  deepest hole -0.783,  1-sigma level  0.098
Q1    1   0.2669  0.1578  0.7656  11.00000  0.05    0.18
Q2    1   0.4488  0.6150 -0.0991  11.00000  0.05    0.17
Q3    1   0.2194  0.9190  0.0135  11.00000  0.05    0.15
Q4    1   0.0317  0.6985  0.2221  11.00000  0.05    0.13
Q5    1  -0.0052  0.3475  0.1774  11.00000  0.05    0.13
Q6    1   0.5196  0.2823  0.2480  11.00000  0.05    0.12
Q7    1   0.3360  0.8776  0.1140  11.00000  0.05    0.11
Q8    1   0.0885  0.8835 -0.0148  11.00000  0.05    0.11
Q9    1   0.3894  0.2638  0.1052  11.00000  0.05    0.11
Q10   1   0.4777  0.2373  0.2291  11.00000  0.05    0.11
Q11   1   0.4780  0.2551  0.7772  11.00000  0.05    0.10
Q12   1   0.1144 -0.0244  0.2734  11.00000  0.05    0.10
Q13   1   0.4959  0.1175  0.8162  11.00000  0.05    0.10
Q14   1  -0.0205 -0.0775  0.3749  11.00000  0.05    0.10
Q15   1   0.2130  0.3794  0.7722  11.00000  0.05    0.09
Q16   1   0.2010  0.3381  0.7170  11.00000  0.05    0.09
Q17   1   0.4845  0.9923  0.0385  11.00000  0.05    0.09
Q18   1   0.0050 -0.2999  0.6612  11.00000  0.05    0.09
Q19   1   0.3440  0.7596  0.2470  11.00000  0.05    0.09
Q20   1   0.0453  0.0563  0.7401  11.00000  0.05    0.09
;
 

data_tcnq_phen_100k
 
_audit_creation_date                    2020-10-02T14:45:47-00:00
_audit_creation_method                  'WinGX routine CIF_UPDATE'
 
#==============================================================================
 
# CHEMICAL DATA
 
_chemical_formula_moiety		'C12 H8 N2, 2(C12 H4 N4)'
_chemical_formula_sum                   'C36 H16 N10'
_chemical_formula_weight                588.59
 
#==============================================================================
 
# CRYSTAL DATA
 
_symmetry_cell_setting                  triclinic
_symmetry_space_group_name_H-M          'P -1'
_symmetry_space_group_name_Hall         '-P 1'
loop_
  _space_group_symop_id
  _space_group_symop_operation_xyz
  1 'x,y,z'
  2 '-x,-y,-z'

_cell_length_a                          7.1249(13)
_cell_length_b                          7.6572(13)
_cell_length_c                          14.4249(10)
_cell_angle_alpha                       89.017(10)
_cell_angle_beta                        83.589(12)
_cell_angle_gamma                       68.340(17)
_cell_volume                            726.6(2)
_cell_formula_units_Z                   1
_cell_measurement_reflns_used           2008
_cell_measurement_theta_min             6.17
_cell_measurement_theta_max             75.552
_cell_measurement_temperature           100(2)
_exptl_crystal_description        prism
_exptl_crystal_colour             black
_exptl_crystal_size_max           0.21
_exptl_crystal_size_mid           0.09
_exptl_crystal_size_min           0.08
_exptl_crystal_density_diffrn           1.345
_exptl_crystal_F_000                    302
_exptl_absorpt_coefficient_mu           0.685
_exptl_absorpt_correction_type          multi-scan
_exptl_absorpt_process_details
;
        CrysAlisPro 1.171.39.46 (Rigaku Oxford Diffraction, 2018)
        Empirical absorption correction using spherical harmonics,
 implemented in SCALE3 ABSPACK scaling algorithm.
;
_exptl_absorpt_correction_T_min         0.63298
_exptl_absorpt_correction_T_max         1
 
#==============================================================================
 
# EXPERIMENTAL DATA
 
_diffrn_ambient_temperature             100(2)
_diffrn_radiation_type                  CuK\a
_diffrn_radiation_wavelength            1.54184
_diffrn_source                          'micro-focus sealed X-ray tube'
_diffrn_radiation_monochromator         mirror
_diffrn_measurement_device_type         'Xcalibur, Ruby, Nova'
_diffrn_measurement_method              '\w scans'
_diffrn_detector_area_resol_mean        10.4323
_diffrn_reflns_number                   5931
_diffrn_reflns_av_R_equivalents         0.0572
_diffrn_reflns_av_unetI/netI            0.0629
_diffrn_reflns_theta_min                3.084
_diffrn_reflns_theta_max                79.08
_diffrn_reflns_theta_full               67.684
_diffrn_measured_fraction_theta_max
                                        0.953
_diffrn_measured_fraction_theta_full
                                        0.998
_diffrn_reflns_Laue_measured_fraction_full
                                        0.998
_diffrn_reflns_Laue_measured_fraction_max
                                        0.953
_diffrn_reflns_point_group_measured_fraction_full
                                        0.998
_diffrn_reflns_point_group_measured_fraction_max
                                        0.953
_diffrn_reflns_limit_h_min              -8
_diffrn_reflns_limit_h_max              6
_diffrn_reflns_limit_k_min              -9
_diffrn_reflns_limit_k_max              9
_diffrn_reflns_limit_l_min              -18
_diffrn_reflns_limit_l_max              18
 
#==============================================================================
 
# STRUCTURE SOLUTION
 
_atom_sites_solution_hydrogens          geom
 
#==============================================================================
 
# REFINEMENT DATA
 
_reflns_number_total                    2996
_reflns_number_gt                       2391
_reflns_threshold_expression            'I > 2\s(I)'
_refine_ls_structure_factor_coef        Fsqd
_refine_ls_matrix_type                  full
_refine_ls_R_factor_all                 0.1394
_refine_ls_R_factor_gt                  0.1281
_refine_ls_wR_factor_ref                0.3816
_refine_ls_goodness_of_fit_ref          1.481
_refine_ls_restrained_S_all             1.481
_refine_ls_number_reflns                2996
_refine_ls_number_parameters            217
_refine_ls_number_restraints            0
_refine_ls_hydrogen_treatment           constr
_refine_ls_weighting_scheme             calc
_refine_ls_weighting_details
                      'w=1/[\s^2^(Fo^2^)+(0.2000P)^2^] where P=(Fo^2^+2Fc^2^)/3'
_refine_ls_shift/su_max                 0
_refine_ls_shift/su_mean                0
_refine_diff_density_max                1.251
_refine_diff_density_min                -0.4
_refine_diff_density_rms                0.12
_refine_ls_extinction_method            none
loop_
    _atom_type_symbol
    _atom_type_description
    _atom_type_scat_dispersion_real
    _atom_type_scat_dispersion_imag
    _atom_type_scat_source
C C 0.0181 0.0091 'International Tables Vol C Tables 4.2.6.8 and 6.1.1.4'
H H 0 0 'International Tables Vol C Tables 4.2.6.8 and 6.1.1.4'
N N 0.0311 0.018 'International Tables Vol C Tables 4.2.6.8 and 6.1.1.4'
 
_computing_data_collection
                                     'CrysAlisPro 1.171.39.46 (Rigaku OD, 2018)'
_computing_cell_refinement
                                     'CrysAlisPro 1.171.39.46 (Rigaku OD, 2018)'
_computing_data_reduction
                                     'CrysAlisPro 1.171.39.46 (Rigaku OD, 2018)'
_computing_structure_refinement         'SHELXL-2017/1 (Sheldrick, 2017)'
 
#==============================================================================
 
# ATOMIC COORDINATES AND DISPLACEMENT PARAMETERS
 
loop_
    _atom_site_label
    _atom_site_fract_x
    _atom_site_fract_y
    _atom_site_fract_z
    _atom_site_U_iso_or_equiv
    _atom_site_adp_type
    _atom_site_calc_flag
    _atom_site_occupancy
    _atom_site_disorder_assembly
    _atom_site_disorder_group
    _atom_site_type_symbol
N1 0.0486(5) 1.2187(5) 0.6994(2) 0.0497(8) Uani d 1 . . N
N2 0.4997(5) 0.5429(5) 0.2099(2) 0.0506(9) Uani d 1 . . N
N3 -0.0714(5) 0.7492(5) 0.8379(2) 0.0507(9) Uani d 1 . . N
N4 0.3905(5) 0.0828(5) 0.3580(2) 0.0473(8) Uani d 1 . . N
C1 0.0614(5) 1.0673(5) 0.6956(2) 0.0410(8) Uani d 1 . . C
C2 0.0732(5) 0.8770(5) 0.6907(2) 0.0417(8) Uani d 1 . . C
C3 0.1539(5) 0.7630(5) 0.6106(2) 0.0381(8) Uani d 1 . . C
C4 0.2285(5) 0.8330(5) 0.5266(2) 0.0393(8) Uani d 1 . . C
H4 0.228534 0.954426 0.526488 0.047 Uiso calc 1 . . H
C5 0.2983(5) 0.7241(5) 0.4483(2) 0.0406(8) Uani d 1 . . C
H5 0.343752 0.772694 0.394693 0.049 Uiso calc 1 . . H
C6 0.3039(4) 0.5352(5) 0.4460(2) 0.0378(8) Uani d 1 . . C
C7 0.3780(5) 0.4227(5) 0.3647(2) 0.0395(8) Uani d 1 . . C
C8 0.4430(5) 0.4919(5) 0.2793(2) 0.0423(8) Uani d 1 . . C
C9 -0.0053(5) 0.8069(5) 0.7727(2) 0.0426(8) Uani d 1 . . C
C10 0.1598(5) 0.5746(5) 0.6089(2) 0.0397(8) Uani d 1 . . C
H10 0.112896 0.526495 0.662313 0.048 Uiso calc 1 . . H
C11 0.2333(5) 0.4645(5) 0.5300(2) 0.0373(8) Uani d 1 . . C
H11 0.237742 0.34157 0.530659 0.045 Uiso calc 1 . . H
C12 0.3830(5) 0.2351(5) 0.3608(2) 0.0402(8) Uani d 1 . . C
N5 0.0661(5) 1.1910(5) 0.9383(2) 0.0441(8) Uani d 0.5 A 1 N
C16 0.2728(5) 0.8660(5) 0.9585(2) 0.0492(9) Uani d 0.5 A 1 C
N6 0.2728(5) 0.8660(5) 0.9585(2) 0.0492(9) Uani d 0.5 A 2 N
C18 0.0661(5) 1.1910(5) 0.9383(2) 0.0441(8) Uani d 0.5 A 2 C
C13 0.2303(6) 1.2150(6) 0.8876(2) 0.0488(9) Uani d 1 . . C
H13 0.21615 1.332124 0.863538 0.059 Uiso calc 1 A 1 H
C14 0.4143(6) 1.0688(7) 0.8721(3) 0.0522(10) Uani d 1 . . C
H14 0.524664 1.0853 0.837614 0.063 Uiso calc 1 . . H
C15 0.4320(6) 0.8944(7) 0.9094(3) 0.0540(10) Uani d 1 . . C
H15 0.55678 0.794969 0.900199 0.065 Uiso calc 1 A 1 H
C17 0.0868(6) 1.0152(6) 0.9733(2) 0.0463(9) Uani d 1 . . C
C19 0.2825(11) 0.6963(12) 0.9966(6) 0.0505(17) Uani d 0.5 . . C
H19 0.40864 0.598796 0.986881 0.061 Uiso calc 0.5 A 1 H
C20 -0.1224(7) 1.3502(8) 0.9504(4) 0.0263(11) Uani d 0.5 . . C
H20 -0.139736 1.468509 0.927079 0.032 Uiso calc 0.5 A 1 H
 
loop_
    _atom_site_aniso_label
    _atom_site_aniso_U_11
    _atom_site_aniso_U_22
    _atom_site_aniso_U_33
    _atom_site_aniso_U_12
    _atom_site_aniso_U_13
    _atom_site_aniso_U_23
N1 0.0612(19) 0.0489(18) 0.0399(17) -0.0239(14) 0.0046(14) -0.0088(13)
N2 0.0584(18) 0.066(2) 0.0289(14) -0.0293(15) 0.0106(13) -0.0078(13)
N3 0.0552(17) 0.062(2) 0.0333(15) -0.0253(14) 0.0151(13) -0.0131(13)
N4 0.0540(17) 0.0567(19) 0.0352(15) -0.0285(14) 0.0092(13) -0.0123(13)
C1 0.0384(16) 0.058(2) 0.0276(15) -0.0199(13) 0.0042(12) -0.0092(13)
C2 0.0345(14) 0.054(2) 0.0341(17) -0.0152(12) 0.0053(12) -0.0118(14)
C3 0.0398(16) 0.0470(18) 0.0274(16) -0.0177(12) 0.0036(12) -0.0079(13)
C4 0.0392(15) 0.0501(18) 0.0284(15) -0.0188(13) 0.0069(12) -0.0099(13)
C5 0.0386(16) 0.055(2) 0.0291(16) -0.0202(13) 0.0044(12) -0.0082(13)
C6 0.0352(15) 0.0461(18) 0.0306(16) -0.0149(12) 0.0038(12) -0.0067(12)
C7 0.0420(16) 0.0436(17) 0.0321(16) -0.0181(12) 0.0088(12) -0.0090(12)
C8 0.0459(17) 0.0541(19) 0.0280(16) -0.0222(14) 0.0059(13) -0.0111(13)
C9 0.0416(16) 0.0515(19) 0.0337(17) -0.0180(13) 0.0056(13) -0.0170(14)
C10 0.0395(15) 0.055(2) 0.0255(15) -0.0211(13) 0.0050(11) -0.0038(13)
C11 0.0384(15) 0.0483(17) 0.0252(15) -0.0177(12) 0.0040(11) -0.0061(12)
C12 0.0398(16) 0.056(2) 0.0244(15) -0.0198(13) 0.0073(12) -0.0106(13)
N5 0.0466(17) 0.0571(19) 0.0294(15) -0.0222(14) 0.0047(12) -0.0095(12)
C16 0.0514(18) 0.060(2) 0.0363(16) -0.0244(15) 0.0093(14) -0.0163(14)
N6 0.0514(18) 0.060(2) 0.0363(16) -0.0244(15) 0.0093(14) -0.0163(14)
C18 0.0466(17) 0.0571(19) 0.0294(15) -0.0222(14) 0.0047(12) -0.0095(12)
C13 0.060(2) 0.065(2) 0.0275(15) -0.0322(17) 0.0038(14) -0.0042(14)
C14 0.052(2) 0.076(3) 0.0344(18) -0.0341(18) 0.0118(15) -0.0161(17)
C15 0.0466(19) 0.070(3) 0.042(2) -0.0226(17) 0.0141(15) -0.0175(17)
C17 0.056(2) 0.060(2) 0.0279(16) -0.0303(17) 0.0068(15) -0.0123(14)
C19 0.045(3) 0.059(4) 0.044(4) -0.016(3) 0.003(3) -0.014(3)
C20 0.0151(19) 0.040(3) 0.019(2) -0.0057(18) 0.0050(16) -0.0077(18)
 
 
#==============================================================================
 
# MOLECULAR GEOMETRY
 
_geom_special_details
;
 All esds (except the esd in the dihedral angle between two l.s. planes)
 are estimated using the full covariance matrix.  The cell esds are taken
 into account individually in the estimation of esds in distances, angles
 and torsion angles; correlations between esds in cell parameters are only
 used when they are defined by crystal symmetry.  An approximate (isotropic)
 treatment of cell esds is used for estimating esds involving l.s. planes.
;
loop_
    _geom_bond_atom_site_label_1
    _geom_bond_atom_site_label_2
    _geom_bond_site_symmetry_2
    _geom_bond_distance
    _geom_bond_publ_flag
N1 C1 . 1.131(5) ?
N2 C8 . 1.154(5) ?
N3 C9 . 1.159(5) ?
N4 C12 . 1.149(5) ?
C1 C2 . 1.431(5) ?
C2 C3 . 1.394(5) ?
C2 C9 . 1.432(5) ?
C3 C10 . 1.429(5) ?
C3 C4 . 1.443(5) ?
C4 C5 . 1.349(5) ?
C4 H4 . 0.93 ?
C5 C6 . 1.433(5) ?
C5 H5 . 0.93 ?
C6 C7 . 1.398(5) ?
C6 C11 . 1.435(5) ?
C7 C12 . 1.426(5) ?
C7 C8 . 1.430(5) ?
C10 C11 . 1.361(5) ?
C10 H10 . 0.93 ?
C11 H11 . 0.93 ?
N5 C13 . 1.379(5) ?
N5 C17 . 1.392(6) ?
N5 C20 . 1.438(6) ?
C16 C15 . 1.354(5) ?
C16 C19 . 1.383(10) ?
C16 C17 . 1.391(5) ?
N6 C15 . 1.354(5) ?
N6 C19 . 1.383(10) ?
N6 C17 . 1.391(5) ?
C18 C13 . 1.379(5) ?
C18 C17 . 1.392(6) ?
C18 C20 . 1.438(6) ?
C13 C14 . 1.372(6) ?
C13 H13 . 0.93 ?
C14 C15 . 1.398(7) ?
C14 H14 . 0.93 ?
C15 H15 . 0.93 ?
C17 C17 2_577 1.473(7) ?
C19 C20 2_577 1.452(10) ?
C19 H19 . 0.93 ?
C20 H20 . 0.93 ?
 
loop_
    _geom_angle_atom_site_label_1
    _geom_angle_atom_site_label_2
    _geom_angle_atom_site_label_3
    _geom_angle
    _geom_angle_site_symmetry_1
    _geom_angle_site_symmetry_3
    _geom_angle_publ_flag
N1 C1 C2 178.8(4) . . ?
C3 C2 C1 122.8(3) . . ?
C3 C2 C9 120.5(3) . . ?
C1 C2 C9 116.8(3) . . ?
C2 C3 C10 120.6(3) . . ?
C2 C3 C4 121.2(3) . . ?
C10 C3 C4 118.2(3) . . ?
C5 C4 C3 120.7(3) . . ?
C5 C4 H4 119.6 . . ?
C3 C4 H4 119.6 . . ?
C4 C5 C6 121.4(3) . . ?
C4 C5 H5 119.3 . . ?
C6 C5 H5 119.3 . . ?
C7 C6 C5 121.1(3) . . ?
C7 C6 C11 121.1(3) . . ?
C5 C6 C11 117.8(3) . . ?
C6 C7 C12 121.9(3) . . ?
C6 C7 C8 122.1(3) . . ?
C12 C7 C8 115.9(3) . . ?
N2 C8 C7 178.1(4) . . ?
N3 C9 C2 178.5(4) . . ?
C11 C10 C3 120.8(3) . . ?
C11 C10 H10 119.6 . . ?
C3 C10 H10 119.6 . . ?
C10 C11 C6 121.0(3) . . ?
C10 C11 H11 119.5 . . ?
C6 C11 H11 119.5 . . ?
N4 C12 C7 178.8(4) . . ?
C13 N5 C17 119.5(3) . . ?
C13 N5 C20 117.7(4) . . ?
C17 N5 C20 122.8(4) . . ?
C15 C16 C19 124.1(5) . . ?
C15 C16 C17 119.1(4) . . ?
C19 C16 C17 116.8(4) . . ?
C15 N6 C19 124.1(5) . . ?
C15 N6 C17 119.1(4) . . ?
C19 N6 C17 116.8(4) . . ?
C13 C18 C17 119.5(3) . . ?
C13 C18 C20 117.7(4) . . ?
C17 C18 C20 122.8(4) . . ?
C14 C13 N5 121.0(4) . . ?
C14 C13 C18 121.0(4) . . ?
C14 C13 H13 119.5 . . ?
N5 C13 H13 119.5 . . ?
C13 C14 C15 118.4(4) . . ?
C13 C14 H14 120.8 . . ?
C15 C14 H14 120.8 . . ?
N6 C15 C14 121.9(4) . . ?
C16 C15 C14 121.9(4) . . ?
C16 C15 H15 119 . . ?
C14 C15 H15 119 . . ?
N6 C17 C18 120.1(3) . . ?
C16 C17 N5 120.1(3) . . ?
C16 C17 C17 119.2(5) . 2_577 ?
N5 C17 C17 120.6(5) . 2_577 ?
N6 C19 C20 128.8(6) . 2_577 ?
C16 C19 C20 128.8(6) . 2_577 ?
C16 C19 H19 115.6 . . ?
C20 C19 H19 115.6 2_577 . ?
N5 C20 C19 111.7(5) . 2_577 ?
N5 C20 H20 124.1 . . ?
C19 C20 H20 124.1 2_577 . ?
 
loop_
    _geom_torsion_atom_site_label_1
    _geom_torsion_atom_site_label_2
    _geom_torsion_atom_site_label_3
    _geom_torsion_atom_site_label_4
    _geom_torsion
    _geom_torsion_site_symmetry_1
    _geom_torsion_site_symmetry_2
    _geom_torsion_site_symmetry_3
    _geom_torsion_site_symmetry_4
    _geom_torsion_publ_flag
C1 C2 C3 C10 -179.2(3) . . . . ?
C9 C2 C3 C10 0.0(5) . . . . ?
C1 C2 C3 C4 -0.9(5) . . . . ?
C9 C2 C3 C4 178.3(3) . . . . ?
C2 C3 C4 C5 -177.1(3) . . . . ?
C10 C3 C4 C5 1.2(5) . . . . ?
C3 C4 C5 C6 -1.0(5) . . . . ?
C4 C5 C6 C7 -179.4(3) . . . . ?
C4 C5 C6 C11 -0.2(5) . . . . ?
C5 C6 C7 C12 -179.4(3) . . . . ?
C11 C6 C7 C12 1.4(5) . . . . ?
C5 C6 C7 C8 -2.9(5) . . . . ?
C11 C6 C7 C8 177.9(3) . . . . ?
C2 C3 C10 C11 178.1(3) . . . . ?
C4 C3 C10 C11 -0.2(5) . . . . ?
C3 C10 C11 C6 -1.0(5) . . . . ?
C7 C6 C11 C10 -179.6(3) . . . . ?
C5 C6 C11 C10 1.2(5) . . . . ?
C17 N5 C13 C14 -0.8(5) . . . . ?
C20 N5 C13 C14 -179.1(4) . . . . ?
C17 C18 C13 C14 -0.8(5) . . . . ?
C20 C18 C13 C14 -179.1(4) . . . . ?
N5 C13 C14 C15 -0.3(6) . . . . ?
C18 C13 C14 C15 -0.3(6) . . . . ?
C19 N6 C15 C14 179.8(5) . . . . ?
C17 N6 C15 C14 -0.7(6) . . . . ?
C19 C16 C15 C14 179.8(5) . . . . ?
C17 C16 C15 C14 -0.7(6) . . . . ?
C13 C14 C15 N6 1.1(6) . . . . ?
C13 C14 C15 C16 1.1(6) . . . . ?
C15 N6 C17 C18 -0.4(5) . . . . ?
C19 N6 C17 C18 179.1(5) . . . . ?
C15 N6 C17 C17 180.0(4) . . . 2_577 ?
C19 N6 C17 C17 -0.5(7) . . . 2_577 ?
C15 C16 C17 N5 -0.4(5) . . . . ?
C19 C16 C17 N5 179.1(5) . . . . ?
C15 C16 C17 C17 180.0(4) . . . 2_577 ?
C19 C16 C17 C17 -0.5(7) . . . 2_577 ?
C13 C18 C17 N6 1.1(5) . . . . ?
C20 C18 C17 N6 179.4(3) . . . . ?
C13 C18 C17 C17 -179.3(3) . . . 2_577 ?
C20 C18 C17 C17 -1.0(6) . . . 2_577 ?
C13 N5 C17 C16 1.1(5) . . . . ?
C20 N5 C17 C16 179.4(3) . . . . ?
C13 N5 C17 C17 -179.3(3) . . . 2_577 ?
C20 N5 C17 C17 -1.0(6) . . . 2_577 ?
C15 N6 C19 C20 -179.6(6) . . . 2_577 ?
C17 N6 C19 C20 1.0(10) . . . 2_577 ?
C15 C16 C19 C20 -179.6(6) . . . 2_577 ?
C17 C16 C19 C20 1.0(10) . . . 2_577 ?
C13 C18 C20 C19 178.9(4) . . . 2_577 ?
C17 C18 C20 C19 0.6(7) . . . 2_577 ?
C13 N5 C20 C19 178.9(4) . . . 2_577 ?
C17 N5 C20 C19 0.6(7) . . . 2_577 ?
 
_iucr_refine_instructions_details
;
TITL TCNQ_phen_100K in P-1
    shelx.res
    created by SHELXL-2017/1 at 14:45:37 on 02-Oct-2020
CELL  1.54184   7.1249   7.6572  14.4249   89.017   83.589   68.340
ZERR     1.00   0.0013   0.0013   0.0010    0.010    0.012    0.017
LATT   1
SFAC  C    H    N
UNIT  36   16   10
MERG   2
OMIT    -4.00 180.00
EXYZ  C16 N6
EADP  C16 N6
EXYZ  C18 N5
EADP  C18 N5
FMAP   2
PLAN   20
BOND    $H
HTAB
cONF
ACTA
L.S.  10
WGHT    0.200000
FVAR       8.15435
MOLE    1
N1    3    0.048644    1.218717    0.699407    11.00000    0.06119    0.04885 =
         0.03992   -0.00883    0.00456   -0.02389
N2    3    0.499690    0.542859    0.209904    11.00000    0.05842    0.06637 =
         0.02889   -0.00780    0.01059   -0.02929
N3    3   -0.071436    0.749193    0.837918    11.00000    0.05523    0.06233 =
         0.03327   -0.01309    0.01510   -0.02529
N4    3    0.390544    0.082771    0.358044    11.00000    0.05403    0.05668 =
         0.03521   -0.01229    0.00920   -0.02849
C1    1    0.061444    1.067283    0.695623    11.00000    0.03836    0.05750 =
         0.02763   -0.00922    0.00419   -0.01995
C2    1    0.073180    0.876989    0.690741    11.00000    0.03448    0.05363 =
         0.03411   -0.01177    0.00534   -0.01517
C3    1    0.153937    0.763018    0.610621    11.00000    0.03980    0.04701 =
         0.02743   -0.00790    0.00357   -0.01765
C4    1    0.228541    0.832965    0.526631    11.00000    0.03919    0.05006 =
         0.02842   -0.00988    0.00692   -0.01878
AFIX  43
H4    2    0.228534    0.954426    0.526488    11.00000   -1.20000
AFIX   0
C5    1    0.298288    0.724123    0.448327    11.00000    0.03864    0.05488 =
         0.02911   -0.00821    0.00437   -0.02015
AFIX  43
H5    2    0.343752    0.772694    0.394693    11.00000   -1.20000
AFIX   0
C6    1    0.303863    0.535180    0.445976    11.00000    0.03520    0.04608 =
         0.03057   -0.00667    0.00385   -0.01490
C7    1    0.378033    0.422688    0.364749    11.00000    0.04200    0.04362 =
         0.03208   -0.00902    0.00877   -0.01807
C8    1    0.442960    0.491856    0.279310    11.00000    0.04589    0.05405 =
         0.02798   -0.01111    0.00595   -0.02216
C9    1   -0.005259    0.806884    0.772727    11.00000    0.04158    0.05148 =
         0.03374   -0.01697    0.00561   -0.01800
C10   1    0.159832    0.574571    0.608884    11.00000    0.03949    0.05538 =
         0.02549   -0.00384    0.00498   -0.02112
AFIX  43
H10   2    0.112896    0.526495    0.662313    11.00000   -1.20000
AFIX   0
C11   1    0.233259    0.464513    0.530041    11.00000    0.03842    0.04832 =
         0.02518   -0.00609    0.00396   -0.01774
AFIX  43
H11   2    0.237742    0.341570    0.530659    11.00000   -1.20000
AFIX   0
C12   1    0.382987    0.235108    0.360828    11.00000    0.03977    0.05604 =
         0.02443   -0.01055    0.00727   -0.01984
MOLE    2
PART    1
N5    3    0.066105    1.191004    0.938272    10.50000    0.04658    0.05709 =
         0.02935   -0.00952    0.00468   -0.02218
C16   1    0.272803    0.866023    0.958541    10.50000    0.05141    0.06034 =
         0.03625   -0.01627    0.00929   -0.02438
PART    2
N6    3    0.272803    0.866023    0.958541    10.50000    0.05141    0.06034 =
         0.03625   -0.01627    0.00929   -0.02438
C18   1    0.066105    1.191004    0.938272    10.50000    0.04658    0.05709 =
         0.02935   -0.00952    0.00468   -0.02218
PART    0
C13   1    0.230333    1.215019    0.887590    11.00000    0.06014    0.06479 =
         0.02751   -0.00416    0.00379   -0.03221
AFIX  43
H13   2    0.216150    1.332124    0.863538    11.00000   -1.20000
AFIX   0
C14   1    0.414344    1.068820    0.872095    11.00000    0.05219    0.07573 =
         0.03439   -0.01607    0.01181   -0.03413
AFIX  43
H14   2    0.524664    1.085300    0.837614    11.00000   -1.20000
AFIX   0
C15   1    0.432021    0.894391    0.909405    11.00000    0.04659    0.07037 =
         0.04184   -0.01755    0.01407   -0.02259
AFIX  43
H15   2    0.556780    0.794969    0.900199    11.00000   -1.20000
AFIX   0
C17   1    0.086794    1.015158    0.973288    11.00000    0.05632    0.05995 =
         0.02787   -0.01230    0.00685   -0.03030
C19   1    0.282523    0.696331    0.996578    10.50000    0.04457    0.05863 =
         0.04416   -0.01369    0.00270   -0.01572
AFIX  43
H19   2    0.408640    0.598796    0.986881    10.50000   -1.20000
AFIX   0
C20   1   -0.122420    1.350213    0.950368    10.50000    0.01513    0.03981 =
         0.01887   -0.00773    0.00496   -0.00565
AFIX  43
H20   2   -0.139736    1.468509    0.927079    10.50000   -1.20000
AFIX   0
HKLF    4
 
 
 
 
REM  TCNQ_phen_100K in P-1
REM R1 =  0.1281 for    2391 Fo > 4sig(Fo)  and  0.1394 for all    2996 data
REM    217 parameters refined using      0 restraints
 
END
 
WGHT      0.2000      0.0000
 
REM Instructions for potential hydrogen bonds
EQIV $2 -x+1, -y+2, -z+1
HTAB C13 N2_$2
EQIV $3 x+1, y, z
HTAB C15 N3_$3
EQIV $4 x, y+1, z
HTAB C20 N3_$4
 
REM Highest difference peak  1.251,  deepest hole -0.400,  1-sigma level  0.120
Q1    1   0.0981  0.5096  0.5295  11.00000  0.05    0.45
Q2    1   0.0279  1.0267  0.6999  11.00000  0.05    0.45
Q3    1   0.1718  0.7571  0.4372  11.00000  0.05    0.45
Q4    1   0.0270  0.6012  0.5961  11.00000  0.05    0.43
Q5    1   0.6212  0.4936  0.2402  11.00000  0.05    0.42
Q6    1   0.2644  0.1248  0.3288  11.00000  0.05    0.42
Q7    1   0.1781  0.5670  0.4283  11.00000  0.05    0.41
Q8    1   0.2577  0.2638  0.3466  11.00000  0.05    0.41
Q9    1   0.3094  0.5308  0.2577  11.00000  0.05    0.40
Q10   1   0.3728  0.5763  0.1864  11.00000  0.05    0.40
Q11   1  -0.0313  1.0827  0.6798  11.00000  0.05    0.39
Q12   1  -0.0802  1.2573  0.6843  11.00000  0.05    0.39
Q13   1  -0.1975  0.7896  0.8258  11.00000  0.05    0.39
Q14   1   0.0291  0.7979  0.6047  11.00000  0.05    0.37
Q15   1   0.0966  1.2694  0.8712  11.00000  0.05    0.37
Q16   1   0.4342  0.6769  0.4606  11.00000  0.05    0.37
Q17   1   0.1907  0.8267  0.6940  11.00000  0.05    0.37
Q18   1   0.1877  1.1696  0.7295  11.00000  0.05    0.37
Q19   1   0.2648  0.4574  0.3627  11.00000  0.05    0.36
Q20   1  -0.0473  0.9092  0.6741  11.00000  0.05    0.36
;
 

data_tcnq_phen_1
 
_audit_creation_date                    2020-10-02T14:53:28-00:00
_audit_creation_method                  'WinGX routine CIF_UPDATE'
 
#==============================================================================
 
# CHEMICAL DATA
 
_chemical_formula_moiety		'C12 H8 N2, 2(C12 H4 N4)'
_chemical_formula_sum                   'C36 H16 N10'
_chemical_formula_weight                588.59
  
#==============================================================================
 
# CRYSTAL DATA
 
_symmetry_cell_setting                  triclinic
_symmetry_space_group_name_H-M          'P -1'
_symmetry_space_group_name_Hall         '-P 1'
loop_
  _space_group_symop_id
  _space_group_symop_operation_xyz
  1 'x,y,z'
  2 '-x,-y,-z'

_cell_length_a                          7.2179(10)
_cell_length_b                          7.6887(14)
_cell_length_c                          14.5445(13)
_cell_angle_alpha                       89.176(10)
_cell_angle_beta                        82.570(9)
_cell_angle_gamma                       69.284(14)
_cell_volume                            748.2(2)
_cell_formula_units_Z                   1
_cell_measurement_reflns_used           2275
_cell_measurement_theta_min             6.145
_cell_measurement_theta_max             74.721
_cell_measurement_temperature           293(2)
_exptl_crystal_description        prism
_exptl_crystal_colour             black
_exptl_crystal_size_max           0.32
_exptl_crystal_size_mid           0.11
_exptl_crystal_size_min           0.09
_exptl_crystal_density_diffrn           1.306
_exptl_crystal_F_000                    302
_exptl_absorpt_coefficient_mu           0.665
_exptl_absorpt_correction_type          multi-scan
_exptl_absorpt_process_details
;
        CrysAlisPro 1.171.39.46 (Rigaku Oxford Diffraction, 2018)
        Empirical absorption correction using spherical harmonics,
 implemented in SCALE3 ABSPACK scaling algorithm.
;
_exptl_absorpt_correction_T_min         0.67569
_exptl_absorpt_correction_T_max         1
 
#==============================================================================
 
# EXPERIMENTAL DATA
 
_diffrn_ambient_temperature             293(2)
_diffrn_radiation_type                  CuK\a
_diffrn_radiation_wavelength            1.54184
_diffrn_source                          'micro-focus sealed X-ray tube'
_diffrn_radiation_monochromator         mirror
_diffrn_measurement_device_type         'Xcalibur, Ruby, Nova'
_diffrn_measurement_method              '\w scans'
_diffrn_detector_area_resol_mean        10.4323
_diffrn_reflns_number                   6183
_diffrn_reflns_av_R_equivalents         0.0374
_diffrn_reflns_av_unetI/netI            0.0377
_diffrn_reflns_theta_min                3.066
_diffrn_reflns_theta_max                77.117
_diffrn_reflns_theta_full               67.684
_diffrn_measured_fraction_theta_max
                                        0.955
_diffrn_measured_fraction_theta_full
                                        0.984
_diffrn_reflns_Laue_measured_fraction_full
                                        0.984
_diffrn_reflns_Laue_measured_fraction_max
                                        0.955
_diffrn_reflns_point_group_measured_fraction_full
                                        0.984
_diffrn_reflns_point_group_measured_fraction_max
                                        0.955
_diffrn_reflns_limit_h_min              -9
_diffrn_reflns_limit_h_max              8
_diffrn_reflns_limit_k_min              -9
_diffrn_reflns_limit_k_max              9
_diffrn_reflns_limit_l_min              -17
_diffrn_reflns_limit_l_max              18
 
#==============================================================================
 
# STRUCTURE SOLUTION
 
_atom_sites_solution_hydrogens          geom
 
#==============================================================================
 
# REFINEMENT DATA
 
_reflns_number_total                    3038
_reflns_number_gt                       2470
_reflns_threshold_expression            'I > 2\s(I)'
_refine_ls_structure_factor_coef        Fsqd
_refine_ls_matrix_type                  full
_refine_ls_R_factor_all                 0.1164
_refine_ls_R_factor_gt                  0.1078
_refine_ls_wR_factor_ref                0.3477
_refine_ls_goodness_of_fit_ref          1.4
_refine_ls_restrained_S_all             1.4
_refine_ls_number_reflns                3038
_refine_ls_number_parameters            217
_refine_ls_number_restraints            0
_refine_ls_hydrogen_treatment           constr
_refine_ls_weighting_scheme             calc
_refine_ls_weighting_details
                      'w=1/[\s^2^(Fo^2^)+(0.2000P)^2^] where P=(Fo^2^+2Fc^2^)/3'
_refine_ls_shift/su_max                 0.001
_refine_ls_shift/su_mean                0
_refine_diff_density_max                0.918
_refine_diff_density_min                -0.236
_refine_diff_density_rms                0.08
_refine_ls_extinction_method            none
loop_
    _atom_type_symbol
    _atom_type_description
    _atom_type_scat_dispersion_real
    _atom_type_scat_dispersion_imag
    _atom_type_scat_source
C C 0.0181 0.0091 'International Tables Vol C Tables 4.2.6.8 and 6.1.1.4'
H H 0 0 'International Tables Vol C Tables 4.2.6.8 and 6.1.1.4'
N N 0.0311 0.018 'International Tables Vol C Tables 4.2.6.8 and 6.1.1.4'
 
_computing_data_collection
                                     'CrysAlisPro 1.171.39.46 (Rigaku OD, 2018)'
_computing_cell_refinement
                                     'CrysAlisPro 1.171.39.46 (Rigaku OD, 2018)'
_computing_data_reduction
                                     'CrysAlisPro 1.171.39.46 (Rigaku OD, 2018)'
_computing_structure_refinement         'SHELXL-2017/1 (Sheldrick, 2017)'
 
#==============================================================================
 
# ATOMIC COORDINATES AND DISPLACEMENT PARAMETERS
 
loop_
    _atom_site_label
    _atom_site_fract_x
    _atom_site_fract_y
    _atom_site_fract_z
    _atom_site_U_iso_or_equiv
    _atom_site_adp_type
    _atom_site_calc_flag
    _atom_site_occupancy
    _atom_site_disorder_assembly
    _atom_site_disorder_group
    _atom_site_type_symbol
N1 0.0448(6) 1.2117(4) 0.6984(2) 0.0861(9) Uani d 1 . . N
N2 0.5031(6) 0.5333(5) 0.21299(19) 0.0890(9) Uani d 1 . . N
N3 -0.0731(5) 0.7475(5) 0.8374(2) 0.0873(9) Uani d 1 . . N
N4 0.3940(5) 0.0799(4) 0.3600(2) 0.0845(9) Uani d 1 . . N
C1 0.0568(4) 1.0608(4) 0.69478(18) 0.0642(7) Uani d 1 . . C
C2 0.0700(4) 0.8717(4) 0.69094(18) 0.0599(7) Uani d 1 . . C
C3 0.1522(4) 0.7577(4) 0.61071(17) 0.0563(6) Uani d 1 . . C
C4 0.2259(4) 0.8278(4) 0.52693(18) 0.0575(6) Uani d 1 . . C
H4 0.22311 0.949685 0.52641 0.069 Uiso calc 1 . . H
C5 0.2991(4) 0.7184(4) 0.44893(17) 0.0578(6) Uani d 1 . . C
H5 0.34653 0.76632 0.395716 0.069 Uiso calc 1 . . H
C6 0.3050(4) 0.5298(4) 0.44657(16) 0.0552(6) Uani d 1 . . C
C7 0.3791(4) 0.4183(4) 0.36604(17) 0.0585(6) Uani d 1 . . C
C8 0.4458(4) 0.4855(4) 0.28093(18) 0.0654(7) Uani d 1 . . C
C9 -0.0081(4) 0.8035(4) 0.77229(19) 0.0659(7) Uani d 1 . . C
C10 0.1592(4) 0.5699(4) 0.60904(18) 0.0588(7) Uani d 1 . . C
H10 0.112176 0.522043 0.662412 0.071 Uiso calc 1 . . H
C11 0.2335(4) 0.4595(4) 0.53063(17) 0.0582(6) Uani d 1 . . C
H11 0.23802 0.337095 0.531467 0.07 Uiso calc 1 . . H
C12 0.3867(4) 0.2308(4) 0.36301(18) 0.0623(7) Uani d 1 . . C
N5 0.0618(5) 1.1912(4) 0.93702(17) 0.0721(8) Uani d 0.5 A 1 N
C16 0.2710(5) 0.8730(5) 0.9597(2) 0.0812(9) Uani d 0.5 A 1 C
N6 0.2710(5) 0.8730(5) 0.9597(2) 0.0812(9) Uani d 0.5 A 2 N
C18 0.0618(5) 1.1912(4) 0.93702(17) 0.0721(8) Uani d 0.5 A 2 C
C13 0.2226(6) 1.2184(6) 0.8868(2) 0.0847(10) Uani d 1 . . C
H13 0.208335 1.334303 0.86249 0.102 Uiso calc 1 A 1 H
C14 0.4035(7) 1.0775(7) 0.8720(3) 0.0957(12) Uani d 1 . . C
H14 0.511757 1.096447 0.837128 0.115 Uiso calc 1 . . H
C15 0.4246(6) 0.9053(7) 0.9095(3) 0.0915(11) Uani d 1 . . C
H15 0.548552 0.809886 0.89963 0.11 Uiso calc 1 A 1 H
C17 0.0846(5) 1.0164(5) 0.97332(18) 0.0717(8) Uani d 1 . . C
C19 0.2743(12) 0.7075(10) 1.0002(6) 0.0859(18) Uani d 0.5 . . C
H19 0.399337 0.613306 0.992173 0.103 Uiso calc 0.5 A 1 H
C20 -0.1261(8) 1.3433(8) 0.9497(4) 0.0623(11) Uani d 0.5 . . C
H20 -0.145822 1.461315 0.927058 0.075 Uiso calc 0.5 A 1 H
 
loop_
    _atom_site_aniso_label
    _atom_site_aniso_U_11
    _atom_site_aniso_U_22
    _atom_site_aniso_U_33
    _atom_site_aniso_U_12
    _atom_site_aniso_U_13
    _atom_site_aniso_U_23
N1 0.114(2) 0.0633(15) 0.0807(18) -0.0300(14) -0.0136(16) -0.0009(12)
N2 0.114(2) 0.100(2) 0.0551(14) -0.0462(18) 0.0037(14) 0.0084(13)
N3 0.107(2) 0.096(2) 0.0571(14) -0.0412(17) 0.0099(13) -0.0011(13)
N4 0.108(2) 0.0741(17) 0.0780(17) -0.0448(15) 0.0010(15) -0.0051(13)
C1 0.0733(15) 0.0641(15) 0.0528(13) -0.0212(11) -0.0091(11) 0.0002(10)
C2 0.0612(13) 0.0643(14) 0.0520(13) -0.0199(10) -0.0063(10) 0.0006(10)
C3 0.0576(12) 0.0598(14) 0.0503(12) -0.0198(10) -0.0061(9) 0.0010(10)
C4 0.0645(13) 0.0539(12) 0.0530(13) -0.0208(10) -0.0052(9) 0.0029(9)
C5 0.0663(14) 0.0599(14) 0.0473(12) -0.0229(10) -0.0064(9) 0.0053(9)
C6 0.0592(13) 0.0597(13) 0.0480(12) -0.0230(10) -0.0068(9) 0.0047(9)
C7 0.0648(13) 0.0628(14) 0.0481(12) -0.0241(10) -0.0039(9) 0.0005(10)
C8 0.0756(16) 0.0718(16) 0.0496(13) -0.0291(12) -0.0027(11) 0.0008(11)
C9 0.0744(15) 0.0686(16) 0.0530(14) -0.0258(12) -0.0003(11) -0.0048(11)
C10 0.0631(13) 0.0645(14) 0.0495(12) -0.0261(11) -0.0001(9) 0.0042(10)
C11 0.0668(14) 0.0583(13) 0.0513(13) -0.0266(10) -0.0010(10) 0.0007(10)
C12 0.0725(15) 0.0675(16) 0.0494(12) -0.0298(12) -0.0021(10) -0.0011(10)
N5 0.0917(18) 0.0787(17) 0.0515(13) -0.0375(14) -0.0086(11) 0.0050(11)
C16 0.089(2) 0.088(2) 0.0658(16) -0.0344(16) 0.0029(14) -0.0102(14)
N6 0.089(2) 0.088(2) 0.0658(16) -0.0344(16) 0.0029(14) -0.0102(14)
C18 0.0917(18) 0.0787(17) 0.0515(13) -0.0375(14) -0.0086(11) 0.0050(11)
C13 0.107(2) 0.102(2) 0.0598(16) -0.057(2) -0.0077(15) 0.0098(15)
C14 0.102(3) 0.128(3) 0.0688(19) -0.062(3) 0.0091(17) -0.0061(19)
C15 0.082(2) 0.113(3) 0.076(2) -0.0368(19) 0.0109(16) -0.0130(19)
C17 0.095(2) 0.0823(19) 0.0465(12) -0.0427(16) -0.0063(12) -0.0038(12)
C19 0.085(4) 0.074(4) 0.085(4) -0.012(3) -0.005(3) -0.002(3)
C20 0.065(3) 0.064(3) 0.053(2) -0.019(2) -0.0092(19) 0.014(2)
 
 
#==============================================================================
 
# MOLECULAR GEOMETRY
 
_geom_special_details
;
 All esds (except the esd in the dihedral angle between two l.s. planes)
 are estimated using the full covariance matrix.  The cell esds are taken
 into account individually in the estimation of esds in distances, angles
 and torsion angles; correlations between esds in cell parameters are only
 used when they are defined by crystal symmetry.  An approximate (isotropic)
 treatment of cell esds is used for estimating esds involving l.s. planes.
;
loop_
    _geom_bond_atom_site_label_1
    _geom_bond_atom_site_label_2
    _geom_bond_site_symmetry_2
    _geom_bond_distance
    _geom_bond_publ_flag
N1 C1 . 1.134(4) ?
N2 C8 . 1.129(4) ?
N3 C9 . 1.148(4) ?
N4 C12 . 1.144(4) ?
C1 C2 . 1.424(4) ?
C2 C3 . 1.402(4) ?
C2 C9 . 1.418(4) ?
C3 C10 . 1.428(4) ?
C3 C4 . 1.440(3) ?
C4 C5 . 1.354(4) ?
C4 H4 . 0.93 ?
C5 C6 . 1.436(4) ?
C5 H5 . 0.93 ?
C6 C7 . 1.391(4) ?
C6 C11 . 1.438(3) ?
C7 C12 . 1.424(4) ?
C7 C8 . 1.426(4) ?
C10 C11 . 1.362(4) ?
C10 H10 . 0.93 ?
C11 H11 . 0.93 ?
N5 C13 . 1.368(4) ?
N5 C17 . 1.399(4) ?
N5 C20 . 1.436(6) ?
C16 C15 . 1.343(5) ?
C16 C19 . 1.388(9) ?
C16 C17 . 1.398(5) ?
N6 C15 . 1.343(5) ?
N6 C19 . 1.388(9) ?
N6 C17 . 1.398(5) ?
C18 C13 . 1.368(4) ?
C18 C17 . 1.399(4) ?
C18 C20 . 1.436(6) ?
C13 C14 . 1.363(7) ?
C13 H13 . 0.93 ?
C14 C15 . 1.390(7) ?
C14 H14 . 0.93 ?
C15 H15 . 0.93 ?
C17 C17 2_577 1.458(6) ?
C19 C20 2_577 1.383(10) ?
C19 H19 . 0.93 ?
C20 H20 . 0.93 ?
 
loop_
    _geom_angle_atom_site_label_1
    _geom_angle_atom_site_label_2
    _geom_angle_atom_site_label_3
    _geom_angle
    _geom_angle_site_symmetry_1
    _geom_angle_site_symmetry_3
    _geom_angle_publ_flag
N1 C1 C2 179.3(3) . . ?
C3 C2 C9 120.9(3) . . ?
C3 C2 C1 122.3(2) . . ?
C9 C2 C1 116.8(2) . . ?
C2 C3 C10 120.6(2) . . ?
C2 C3 C4 121.2(2) . . ?
C10 C3 C4 118.1(2) . . ?
C5 C4 C3 120.8(2) . . ?
C5 C4 H4 119.6 . . ?
C3 C4 H4 119.6 . . ?
C4 C5 C6 121.4(2) . . ?
C4 C5 H5 119.3 . . ?
C6 C5 H5 119.3 . . ?
C7 C6 C5 121.2(2) . . ?
C7 C6 C11 121.1(2) . . ?
C5 C6 C11 117.7(2) . . ?
C6 C7 C12 121.7(2) . . ?
C6 C7 C8 122.4(2) . . ?
C12 C7 C8 115.8(2) . . ?
N2 C8 C7 177.8(3) . . ?
N3 C9 C2 179.0(3) . . ?
C11 C10 C3 121.1(2) . . ?
C11 C10 H10 119.4 . . ?
C3 C10 H10 119.4 . . ?
C10 C11 C6 120.9(2) . . ?
C10 C11 H11 119.6 . . ?
C6 C11 H11 119.6 . . ?
N4 C12 C7 179.4(3) . . ?
C13 N5 C17 119.3(3) . . ?
C13 N5 C20 118.6(3) . . ?
C17 N5 C20 122.1(3) . . ?
C15 C16 C19 126.9(4) . . ?
C15 C16 C17 118.7(3) . . ?
C19 C16 C17 114.4(4) . . ?
C15 N6 C19 126.9(4) . . ?
C15 N6 C17 118.7(3) . . ?
C19 N6 C17 114.4(4) . . ?
C13 C18 C17 119.3(3) . . ?
C13 C18 C20 118.6(3) . . ?
C17 C18 C20 122.1(3) . . ?
C14 C13 N5 120.7(4) . . ?
C14 C13 C18 120.7(4) . . ?
C14 C13 H13 119.6 . . ?
N5 C13 H13 119.6 . . ?
C13 C14 C15 119.4(3) . . ?
C13 C14 H14 120.3 . . ?
C15 C14 H14 120.3 . . ?
N6 C15 C14 121.8(4) . . ?
C16 C15 C14 121.8(4) . . ?
C16 C15 H15 119.1 . . ?
C14 C15 H15 119.1 . . ?
N6 C17 C18 120.0(3) . . ?
C16 C17 N5 120.0(3) . . ?
C16 C17 C17 119.6(4) . 2_577 ?
N5 C17 C17 120.4(4) . 2_577 ?
C20 C19 C16 131.9(6) 2_577 . ?
C20 C19 N6 131.9(6) 2_577 . ?
C20 C19 H19 114.1 2_577 . ?
C16 C19 H19 114.1 . . ?
C19 C20 N5 111.6(5) 2_577 . ?
C19 C20 C18 111.6(5) 2_577 . ?
C19 C20 H20 124.2 2_577 . ?
N5 C20 H20 124.2 . . ?
 
loop_
    _geom_torsion_atom_site_label_1
    _geom_torsion_atom_site_label_2
    _geom_torsion_atom_site_label_3
    _geom_torsion_atom_site_label_4
    _geom_torsion
    _geom_torsion_site_symmetry_1
    _geom_torsion_site_symmetry_2
    _geom_torsion_site_symmetry_3
    _geom_torsion_site_symmetry_4
    _geom_torsion_publ_flag
C9 C2 C3 C10 0.0(4) . . . . ?
C1 C2 C3 C10 -178.8(2) . . . . ?
C9 C2 C3 C4 178.0(2) . . . . ?
C1 C2 C3 C4 -0.8(4) . . . . ?
C2 C3 C4 C5 -177.8(2) . . . . ?
C10 C3 C4 C5 0.1(4) . . . . ?
C3 C4 C5 C6 0.4(4) . . . . ?
C4 C5 C6 C7 179.5(2) . . . . ?
C4 C5 C6 C11 -1.0(4) . . . . ?
C5 C6 C7 C12 179.7(2) . . . . ?
C11 C6 C7 C12 0.3(4) . . . . ?
C5 C6 C7 C8 -2.5(4) . . . . ?
C11 C6 C7 C8 178.2(2) . . . . ?
C2 C3 C10 C11 178.1(2) . . . . ?
C4 C3 C10 C11 0.1(4) . . . . ?
C3 C10 C11 C6 -0.8(4) . . . . ?
C7 C6 C11 C10 -179.3(2) . . . . ?
C5 C6 C11 C10 1.3(4) . . . . ?
C17 N5 C13 C14 0.0(5) . . . . ?
C20 N5 C13 C14 -179.2(4) . . . . ?
C17 C18 C13 C14 0.0(5) . . . . ?
C20 C18 C13 C14 -179.2(4) . . . . ?
N5 C13 C14 C15 -0.8(6) . . . . ?
C18 C13 C14 C15 -0.8(6) . . . . ?
C19 N6 C15 C14 179.9(5) . . . . ?
C17 N6 C15 C14 0.8(6) . . . . ?
C19 C16 C15 C14 179.9(5) . . . . ?
C17 C16 C15 C14 0.8(6) . . . . ?
C13 C14 C15 N6 0.5(6) . . . . ?
C13 C14 C15 C16 0.5(6) . . . . ?
C15 N6 C17 C18 -1.6(5) . . . . ?
C19 N6 C17 C18 179.2(4) . . . . ?
C15 N6 C17 C17 179.3(3) . . . 2_577 ?
C19 N6 C17 C17 0.1(6) . . . 2_577 ?
C15 C16 C17 N5 -1.6(5) . . . . ?
C19 C16 C17 N5 179.2(4) . . . . ?
C15 C16 C17 C17 179.3(3) . . . 2_577 ?
C19 C16 C17 C17 0.1(6) . . . 2_577 ?
C13 C18 C17 N6 1.3(4) . . . . ?
C20 C18 C17 N6 -179.5(3) . . . . ?
C13 C18 C17 C17 -179.7(3) . . . 2_577 ?
C20 C18 C17 C17 -0.5(5) . . . 2_577 ?
C13 N5 C17 C16 1.3(4) . . . . ?
C20 N5 C17 C16 -179.5(3) . . . . ?
C13 N5 C17 C17 -179.7(3) . . . 2_577 ?
C20 N5 C17 C17 -0.5(5) . . . 2_577 ?
C15 C16 C19 C20 -177.7(7) . . . 2_577 ?
C17 C16 C19 C20 1.4(11) . . . 2_577 ?
C15 N6 C19 C20 -177.7(7) . . . 2_577 ?
C17 N6 C19 C20 1.4(11) . . . 2_577 ?
C13 N5 C20 C19 178.5(5) . . . 2_577 ?
C17 N5 C20 C19 -0.7(7) . . . 2_577 ?
C13 C18 C20 C19 178.5(5) . . . 2_577 ?
C17 C18 C20 C19 -0.7(7) . . . 2_577 ?
 
_iucr_refine_instructions_details
;
TITL TCNQ_phen_1 in P-1
    shelx.res
    created by SHELXL-2017/1 at 14:53:20 on 02-Oct-2020
CELL  1.54184   7.2179   7.6887  14.5445   89.176   82.570   69.284
ZERR     1.00   0.0010   0.0014   0.0013    0.010    0.009    0.014
LATT   1
SFAC  C    H    N
UNIT  36   16   10
MERG   2
OMIT    -1 0 1
OMIT    0 2 3
OMIT    -1 0 4
EXYZ  C16 N6
EADP  C16 N6
EXYZ  C18 N5
EADP  C18 N5
FMAP   2
PLAN   20
BOND    $H
HTAB
cONF
ACTA
L.S.  10
WGHT    0.200000
FVAR      13.40207
MOLE    1
N1    3    0.044750    1.211713    0.698446    11.00000    0.11364    0.06325 =
         0.08069   -0.00091   -0.01363   -0.03003
N2    3    0.503090    0.533344    0.212993    11.00000    0.11417    0.10010 =
         0.05510    0.00843    0.00369   -0.04615
N3    3   -0.073126    0.747451    0.837375    11.00000    0.10698    0.09622 =
         0.05708   -0.00109    0.00988   -0.04125
N4    3    0.394002    0.079922    0.359995    11.00000    0.10797    0.07410 =
         0.07801   -0.00512    0.00095   -0.04483
C1    1    0.056814    1.060782    0.694779    11.00000    0.07334    0.06411 =
         0.05279    0.00019   -0.00915   -0.02118
C2    1    0.069978    0.871718    0.690943    11.00000    0.06123    0.06425 =
         0.05197    0.00063   -0.00634   -0.01986
C3    1    0.152243    0.757745    0.610706    11.00000    0.05764    0.05984 =
         0.05032    0.00097   -0.00609   -0.01983
C4    1    0.225874    0.827827    0.526931    11.00000    0.06450    0.05392 =
         0.05304    0.00290   -0.00520   -0.02081
AFIX  43
H4    2    0.223110    0.949685    0.526410    11.00000   -1.20000
AFIX   0
C5    1    0.299066    0.718365    0.448929    11.00000    0.06626    0.05989 =
         0.04734    0.00531   -0.00635   -0.02289
AFIX  43
H5    2    0.346530    0.766320    0.395716    11.00000   -1.20000
AFIX   0
C6    1    0.305005    0.529823    0.446572    11.00000    0.05925    0.05974 =
         0.04804    0.00471   -0.00682   -0.02301
C7    1    0.379093    0.418302    0.366044    11.00000    0.06478    0.06284 =
         0.04811    0.00053   -0.00391   -0.02406
C8    1    0.445757    0.485490    0.280928    11.00000    0.07561    0.07179 =
         0.04959    0.00084   -0.00271   -0.02909
C9    1   -0.008089    0.803498    0.772286    11.00000    0.07441    0.06855 =
         0.05305   -0.00476   -0.00027   -0.02583
C10   1    0.159186    0.569882    0.609044    11.00000    0.06311    0.06455 =
         0.04947    0.00425   -0.00006   -0.02610
AFIX  43
H10   2    0.112176    0.522043    0.662412    11.00000   -1.20000
AFIX   0
C11   1    0.233487    0.459497    0.530630    11.00000    0.06677    0.05834 =
         0.05128    0.00067   -0.00096   -0.02662
AFIX  43
H11   2    0.238020    0.337095    0.531467    11.00000   -1.20000
AFIX   0
C12   1    0.386656    0.230848    0.363008    11.00000    0.07250    0.06748 =
         0.04945   -0.00112   -0.00208   -0.02978
MOLE    2
PART    1
N5    3    0.061845    1.191186    0.937022    10.50000    0.09171    0.07866 =
         0.05155    0.00500   -0.00858   -0.03749
C16   1    0.271004    0.872976    0.959711    10.50000    0.08930    0.08752 =
         0.06579   -0.01024    0.00289   -0.03437
PART    2
N6    3    0.271004    0.872976    0.959711    10.50000    0.08930    0.08752 =
         0.06579   -0.01024    0.00289   -0.03437
C18   1    0.061845    1.191186    0.937022    10.50000    0.09171    0.07866 =
         0.05155    0.00500   -0.00858   -0.03749
PART    0
C13   1    0.222633    1.218413    0.886795    11.00000    0.10698    0.10206 =
         0.05977    0.00983   -0.00774   -0.05661
AFIX  43
H13   2    0.208335    1.334303    0.862490    11.00000   -1.20000
AFIX   0
C14   1    0.403486    1.077541    0.872006    11.00000    0.10154    0.12825 =
         0.06882   -0.00615    0.00912   -0.06163
AFIX  43
H14   2    0.511757    1.096447    0.837128    11.00000   -1.20000
AFIX   0
C15   1    0.424617    0.905349    0.909533    11.00000    0.08231    0.11282 =
         0.07578   -0.01305    0.01090   -0.03683
AFIX  43
H15   2    0.548552    0.809886    0.899630    11.00000   -1.20000
AFIX   0
C17   1    0.084583    1.016443    0.973323    11.00000    0.09474    0.08231 =
         0.04648   -0.00378   -0.00632   -0.04271
C19   1    0.274334    0.707467    1.000208    10.50000    0.08458    0.07372 =
         0.08508   -0.00228   -0.00548   -0.01220
AFIX  43
H19   2    0.399337    0.613306    0.992173    10.50000   -1.20000
AFIX   0
C20   1   -0.126146    1.343266    0.949715    10.50000    0.06544    0.06440 =
         0.05345    0.01411   -0.00916   -0.01850
AFIX  43
H20   2   -0.145822    1.461315    0.927058    10.50000   -1.20000
AFIX   0
HKLF    4
 
 
 
 
REM  TCNQ_phen_1 in P-1
REM R1 =  0.1078 for    2470 Fo > 4sig(Fo)  and  0.1164 for all    3038 data
REM    217 parameters refined using      0 restraints
 
END
 
WGHT      0.2000      0.0000
 
REM Instructions for potential hydrogen bonds
EQIV $2 x+1, y, z
HTAB C15 N3_$2
 
REM Highest difference peak  0.918,  deepest hole -0.236,  1-sigma level  0.080
Q1    1   0.2940  0.6301  0.4551  11.00000  0.05    0.31
Q2    1   0.0544  0.9686  0.6993  11.00000  0.05    0.29
Q3    1   0.3509  0.7738  0.5561  11.00000  0.05    0.28
Q4    1   0.0955  0.5066  0.5150  11.00000  0.05    0.27
Q5    1   0.2681  0.7204  0.6426  11.00000  0.05    0.27
Q6    1   0.2621  0.6766  0.9870  11.00000  0.05    0.26
Q7    1   0.2067  0.8031  0.6974  11.00000  0.05    0.26
Q8    1   0.2932  0.4979  0.6244  11.00000  0.05    0.24
Q9    1   0.3500  1.1563  0.9128  11.00000  0.05    0.24
Q10   1   0.1230  0.9390  0.9386  11.00000  0.05    0.23
Q11   1  -0.0006  1.0359  0.9425  11.00000  0.05    0.22
Q12   1   0.4703  0.4142  0.4241  11.00000  0.05    0.22
Q13   1  -0.1517  0.8338  0.7435  11.00000  0.05    0.22
Q14   1   0.3732  0.3461  0.3642  11.00000  0.05    0.22
Q15   1   0.3770  0.5641  0.1838  11.00000  0.05    0.22
Q16   1   0.5779  0.4178  0.2988  11.00000  0.05    0.22
Q17   1   0.5173  0.0320  0.3811  11.00000  0.05    0.22
Q18   1   0.1853  1.1560  0.9680  11.00000  0.05    0.22
Q19   1  -0.0404  0.8909  0.6612  11.00000  0.05    0.22
Q20   1   0.6510  0.4687  0.2388  11.00000  0.05    0.22
;
 


# !@#$%^&*()_+{}:"~<>?|\-=[];'`,./
 
# END of CIF


data_tcnq_4pic_100k
 
_audit_creation_date                    2020-10-02T13:25:34-00:00
_audit_creation_method                  'WinGX routine CIF_UPDATE'
 
#==============================================================================
 
# CHEMICAL DATA
 
_chemical_formula_moiety		'C12 H4 N4, 0.5(C6 H10 N2)'
_chemical_formula_sum                   'C15 H9 N5'
_chemical_formula_weight                259.27
 
#==============================================================================
 
# CRYSTAL DATA
 
_symmetry_cell_setting                  triclinic
_symmetry_space_group_name_H-M          'P -1'
_symmetry_space_group_name_Hall         '-P 1'
loop_
  _space_group_symop_id
  _space_group_symop_operation_xyz
  1 'x,y,z'
  2 '-x,-y,-z'

_cell_length_a                          7.0634(4)
_cell_length_b                          7.8154(5)
_cell_length_c                          13.4680(8)
_cell_angle_alpha                       73.628(5)
_cell_angle_beta                        89.550(5)
_cell_angle_gamma                       67.258(6)
_cell_volume                            653.56(7)
_cell_formula_units_Z                   2
_cell_measurement_reflns_used           3009
_cell_measurement_theta_min             3.418
_cell_measurement_theta_max             75.922
_cell_measurement_temperature           100(2)
_exptl_crystal_description        plate
_exptl_crystal_colour             black
_exptl_crystal_size_max           0.38
_exptl_crystal_size_mid           0.32
_exptl_crystal_size_min           0.05
_exptl_crystal_density_diffrn           1.317
_exptl_crystal_F_000                    268
_exptl_absorpt_coefficient_mu           0.679
_exptl_absorpt_correction_type          multi-scan
_exptl_absorpt_process_details
;
        CrysAlisPro 1.171.39.46 (Rigaku Oxford Diffraction, 2018)
        Empirical absorption correction using spherical harmonics,
 implemented in SCALE3 ABSPACK scaling algorithm.
;
_exptl_absorpt_correction_T_min         0.65779
_exptl_absorpt_correction_T_max         1
 
#==============================================================================
 
# EXPERIMENTAL DATA
 
_diffrn_ambient_temperature             100(2)
_diffrn_radiation_type                  CuK\a
_diffrn_radiation_wavelength            1.54184
_diffrn_source                          'micro-focus sealed X-ray tube'
_diffrn_radiation_monochromator         mirror
_diffrn_measurement_device_type         'Xcalibur, Ruby, Nova'
_diffrn_measurement_method              '\w scans'
_diffrn_detector_area_resol_mean        10.4323
_diffrn_reflns_number                   4851
_diffrn_reflns_av_R_equivalents         0.0455
_diffrn_reflns_av_unetI/netI            0.0517
_diffrn_reflns_theta_min                3.443
_diffrn_reflns_theta_max                76.211
_diffrn_reflns_theta_full               67.684
_diffrn_measured_fraction_theta_max
                                        0.972
_diffrn_measured_fraction_theta_full
                                        0.988
_diffrn_reflns_Laue_measured_fraction_full
                                        0.988
_diffrn_reflns_Laue_measured_fraction_max
                                        0.972
_diffrn_reflns_point_group_measured_fraction_full
                                        0.988
_diffrn_reflns_point_group_measured_fraction_max
                                        0.972
_diffrn_reflns_limit_h_min              -7
_diffrn_reflns_limit_h_max              8
_diffrn_reflns_limit_k_min              -6
_diffrn_reflns_limit_k_max              9
_diffrn_reflns_limit_l_min              -14
_diffrn_reflns_limit_l_max              16
 
#==============================================================================
 
# STRUCTURE SOLUTION
 
_atom_sites_solution_hydrogens          mixed
 
#==============================================================================
 
# REFINEMENT DATA
 
_reflns_number_total                    2657
_reflns_number_gt                       2343
_reflns_threshold_expression            'I > 2\s(I)'
_refine_ls_structure_factor_coef        Fsqd
_refine_ls_matrix_type                  full
_refine_ls_R_factor_all                 0.0663
_refine_ls_R_factor_gt                  0.0592
_refine_ls_wR_factor_ref                0.1813
_refine_ls_goodness_of_fit_ref          0.996
_refine_ls_restrained_S_all             1.003
_refine_ls_number_reflns                2657
_refine_ls_number_parameters            190
_refine_ls_number_restraints            6
_refine_ls_hydrogen_treatment           mixed
_refine_ls_weighting_scheme             calc
_refine_ls_weighting_details
              'w=1/[\s^2^(Fo^2^)+(0.1254P)^2^+0.1608P] where P=(Fo^2^+2Fc^2^)/3'
_refine_ls_shift/su_max                 0.01
_refine_ls_shift/su_mean                0
_refine_diff_density_max                0.332
_refine_diff_density_min                -0.313
_refine_diff_density_rms                0.065
_refine_ls_extinction_method            none
loop_
    _atom_type_symbol
    _atom_type_description
    _atom_type_scat_dispersion_real
    _atom_type_scat_dispersion_imag
    _atom_type_scat_source
C C 0.0181 0.0091 'International Tables Vol C Tables 4.2.6.8 and 6.1.1.4'
H H 0 0 'International Tables Vol C Tables 4.2.6.8 and 6.1.1.4'
N N 0.0311 0.018 'International Tables Vol C Tables 4.2.6.8 and 6.1.1.4'
 
_computing_data_collection
                                     'CrysAlisPro 1.171.39.46 (Rigaku OD, 2018)'
_computing_cell_refinement
                                     'CrysAlisPro 1.171.39.46 (Rigaku OD, 2018)'
_computing_data_reduction
                                     'CrysAlisPro 1.171.39.46 (Rigaku OD, 2018)'
_computing_structure_refinement         'SHELXL-2017/1 (Sheldrick, 2017)'
 
#==============================================================================
 
# ATOMIC COORDINATES AND DISPLACEMENT PARAMETERS
 
loop_
    _atom_site_label
    _atom_site_fract_x
    _atom_site_fract_y
    _atom_site_fract_z
    _atom_site_U_iso_or_equiv
    _atom_site_adp_type
    _atom_site_calc_flag
    _atom_site_occupancy
    _atom_site_disorder_assembly
    _atom_site_disorder_group
    _atom_site_type_symbol
N1 0.5875(3) 0.5127(2) 0.37441(11) 0.0395(4) Uani d 1 . . N
N2 0.1206(2) 1.4828(2) -0.14850(11) 0.0331(4) Uani d 1 . . N
N3 0.4212(2) 0.1646(2) 0.21465(11) 0.0349(4) Uani d 1 . . N
N4 0.0032(3) 1.1402(3) -0.32539(11) 0.0425(4) Uani d 1 . . N
C1 0.5139(3) 0.5043(2) 0.30076(12) 0.0292(4) Uani d 1 . . C
C2 0.4234(2) 0.4965(2) 0.20843(12) 0.0262(3) Uani d 1 . . C
C3 0.3462(2) 0.6587(2) 0.12084(11) 0.0246(3) Uani d 1 . . C
C4 0.3452(2) 0.8424(2) 0.12179(12) 0.0252(3) Uani d 1 . . C
H4 0.393733 0.853543 0.182661 0.03 Uiso calc 1 . . H
C5 0.2748(2) 0.9997(2) 0.03582(11) 0.0245(3) Uani d 1 . . C
H5 0.275637 1.116913 0.038767 0.029 Uiso calc 1 . . H
C6 0.1987(2) 0.9887(2) -0.06039(11) 0.0242(3) Uani d 1 . . C
C7 0.1296(2) 1.1502(2) -0.14854(11) 0.0257(3) Uani d 1 . . C
C8 0.1256(2) 1.3341(2) -0.14850(11) 0.0265(4) Uani d 1 . . C
C9 0.4225(2) 0.3132(2) 0.21160(11) 0.0278(4) Uani d 1 . . C
C10 0.2671(2) 0.6486(2) 0.02525(11) 0.0252(3) Uani d 1 . . C
H10 0.262962 0.532379 0.022762 0.03 Uiso calc 1 . . H
C11 0.1987(2) 0.8055(2) -0.06095(12) 0.0252(3) Uani d 1 . . C
H11 0.15058 0.794224 -0.121878 0.03 Uiso calc 1 . . H
C12 0.0600(3) 1.1431(2) -0.24636(12) 0.0297(4) Uani d 1 . . C
N5 0.7039(2) -0.1076(2) 0.54078(10) 0.0317(4) Uani d 0.5 . . N
N6 0.9238(3) -0.2242(3) 0.58524(14) 0.0481(5) Uani d 0.5 . . N
C13 0.4006(3) 0.1840(2) 0.50635(12) 0.0337(4) Uani d 1 . . C
H13 0.333425 0.309354 0.511202 0.04 Uiso calc 1 . . H
C14 0.6038(3) 0.0773(3) 0.54656(12) 0.0339(4) Uani d 1 . . C
H14 0.673824 0.131092 0.577962 0.041 Uiso calc 1 . . H
C15 0.7039(2) -0.1076(2) 0.54078(10) 0.0317(4) Uani d 0.5 . . C
C16 0.9238(3) -0.2242(3) 0.58524(14) 0.0481(5) Uani d 0.5 . . C
H16A 0.940(5) -0.365(3) 0.615(2) 0.072 Uiso d 1 . . H
H16C 1.012(4) -0.247(4) 0.5306(18) 0.072 Uiso d 1 . . H
H16B 0.967(5) -0.207(4) 0.6485(17) 0.072 Uiso d 1 . . H
 
loop_
    _atom_site_aniso_label
    _atom_site_aniso_U_11
    _atom_site_aniso_U_22
    _atom_site_aniso_U_33
    _atom_site_aniso_U_12
    _atom_site_aniso_U_13
    _atom_site_aniso_U_23
N1 0.0516(10) 0.0382(8) 0.0261(7) -0.0163(7) -0.0046(6) -0.0082(6)
N2 0.0386(8) 0.0329(7) 0.0284(7) -0.0162(6) -0.0004(5) -0.0074(5)
N3 0.0441(9) 0.0318(7) 0.0303(7) -0.0156(6) 0.0047(6) -0.0110(6)
N4 0.0499(10) 0.0552(10) 0.0248(7) -0.0225(8) -0.0014(6) -0.0131(7)
C1 0.0343(9) 0.0277(7) 0.0227(7) -0.0106(6) 0.0007(6) -0.0061(6)
C2 0.0262(8) 0.0287(7) 0.0231(7) -0.0096(6) 0.0024(5) -0.0091(6)
C3 0.0226(7) 0.0292(7) 0.0227(7) -0.0101(6) 0.0028(5) -0.0093(6)
C4 0.0267(7) 0.0283(7) 0.0210(7) -0.0102(6) 0.0003(5) -0.0095(6)
C5 0.0248(8) 0.0280(7) 0.0215(7) -0.0102(6) 0.0004(5) -0.0091(5)
C6 0.0221(7) 0.0291(7) 0.0215(7) -0.0095(6) 0.0020(5) -0.0091(6)
C7 0.0261(7) 0.0308(7) 0.0208(7) -0.0110(6) 0.0011(5) -0.0091(6)
C8 0.0248(8) 0.0328(8) 0.0206(7) -0.0116(6) 0.0002(5) -0.0058(6)
C9 0.0291(8) 0.0304(8) 0.0217(7) -0.0094(6) 0.0019(6) -0.0081(6)
C10 0.0264(7) 0.0279(7) 0.0228(7) -0.0101(6) 0.0026(5) -0.0109(6)
C11 0.0248(7) 0.0300(7) 0.0222(7) -0.0099(6) 0.0019(5) -0.0113(6)
C12 0.0327(8) 0.0344(8) 0.0217(8) -0.0135(6) 0.0008(6) -0.0078(6)
N5 0.0352(8) 0.0390(8) 0.0186(6) -0.0142(6) 0.0005(5) -0.0060(6)
N6 0.0423(10) 0.0585(11) 0.0325(9) -0.0115(8) -0.0036(7) -0.0096(8)
C13 0.0429(10) 0.0335(8) 0.0245(7) -0.0143(7) 0.0013(6) -0.0098(6)
C14 0.0401(9) 0.0405(9) 0.0259(8) -0.0195(7) 0.0014(6) -0.0126(6)
C15 0.0352(8) 0.0390(8) 0.0186(6) -0.0142(6) 0.0005(5) -0.0060(6)
C16 0.0423(10) 0.0585(11) 0.0325(9) -0.0115(8) -0.0036(7) -0.0096(8)
 
 
#==============================================================================
 
# MOLECULAR GEOMETRY
 
_geom_special_details
;
 All esds (except the esd in the dihedral angle between two l.s. planes)
 are estimated using the full covariance matrix.  The cell esds are taken
 into account individually in the estimation of esds in distances, angles
 and torsion angles; correlations between esds in cell parameters are only
 used when they are defined by crystal symmetry.  An approximate (isotropic)
 treatment of cell esds is used for estimating esds involving l.s. planes.
;
loop_
    _geom_bond_atom_site_label_1
    _geom_bond_atom_site_label_2
    _geom_bond_site_symmetry_2
    _geom_bond_distance
    _geom_bond_publ_flag
N1 C1 . 1.153(2) ?
N2 C8 . 1.148(2) ?
N3 C9 . 1.154(2) ?
N4 C12 . 1.150(2) ?
C1 C2 . 1.430(2) ?
C2 C3 . 1.389(2) ?
C2 C9 . 1.424(2) ?
C3 C4 . 1.437(2) ?
C3 C10 . 1.442(2) ?
C4 C5 . 1.354(2) ?
C4 H4 . 0.93 ?
C5 C6 . 1.4441(19) ?
C5 H5 . 0.93 ?
C6 C7 . 1.389(2) ?
C6 C11 . 1.434(2) ?
C7 C8 . 1.427(2) ?
C7 C12 . 1.433(2) ?
C10 C11 . 1.354(2) ?
C10 H10 . 0.93 ?
C11 H11 . 0.93 ?
C13 C14 . 1.372(3) ?
C13 H13 . 0.93 ?
C14 C15 . 1.366(2) ?
C14 H14 . 0.93 ?
C16 H16A . 1.023(16) ?
C16 H16C . 0.972(17) ?
C16 H16B . 0.968(16) ?
 
loop_
    _geom_angle_atom_site_label_1
    _geom_angle_atom_site_label_2
    _geom_angle_atom_site_label_3
    _geom_angle
    _geom_angle_site_symmetry_1
    _geom_angle_site_symmetry_3
    _geom_angle_publ_flag
N1 C1 C2 179.07(17) . . ?
C3 C2 C9 122.85(13) . . ?
C3 C2 C1 121.08(13) . . ?
C9 C2 C1 116.05(13) . . ?
C2 C3 C4 121.08(13) . . ?
C2 C3 C10 121.40(14) . . ?
C4 C3 C10 117.52(13) . . ?
C5 C4 C3 121.30(13) . . ?
C5 C4 H4 119.4 . . ?
C3 C4 H4 119.4 . . ?
C4 C5 C6 121.16(13) . . ?
C4 C5 H5 119.4 . . ?
C6 C5 H5 119.4 . . ?
C7 C6 C11 121.86(13) . . ?
C7 C6 C5 120.70(13) . . ?
C11 C6 C5 117.43(13) . . ?
C6 C7 C8 122.39(13) . . ?
C6 C7 C12 122.33(14) . . ?
C8 C7 C12 115.27(13) . . ?
N2 C8 C7 179.38(17) . . ?
N3 C9 C2 179.62(17) . . ?
C11 C10 C3 121.11(13) . . ?
C11 C10 H10 119.4 . . ?
C3 C10 H10 119.4 . . ?
C10 C11 C6 121.47(13) . . ?
C10 C11 H11 119.3 . . ?
C6 C11 H11 119.3 . . ?
N4 C12 C7 179.01(17) . . ?
N5 C13 C14 120.48(16) 2_656 . ?
N5 C13 H13 119.8 2_656 . ?
C14 C13 H13 119.8 . . ?
C15 C14 C13 120.41(15) . . ?
C15 C14 H14 119.8 . . ?
C13 C14 H14 119.8 . . ?
C13 C15 C14 119.11(16) 2_656 . ?
H16A C16 H16C 95(2) . . ?
H16A C16 H16B 98.4(18) . . ?
H16C C16 H16B 123(2) . . ?
 
loop_
    _geom_torsion_atom_site_label_1
    _geom_torsion_atom_site_label_2
    _geom_torsion_atom_site_label_3
    _geom_torsion_atom_site_label_4
    _geom_torsion
    _geom_torsion_site_symmetry_1
    _geom_torsion_site_symmetry_2
    _geom_torsion_site_symmetry_3
    _geom_torsion_site_symmetry_4
    _geom_torsion_publ_flag
C9 C2 C3 C4 178.36(13) . . . . ?
C1 C2 C3 C4 -3.2(2) . . . . ?
C9 C2 C3 C10 -2.6(2) . . . . ?
C1 C2 C3 C10 175.89(13) . . . . ?
C2 C3 C4 C5 178.31(14) . . . . ?
C10 C3 C4 C5 -0.8(2) . . . . ?
C3 C4 C5 C6 -0.2(2) . . . . ?
C4 C5 C6 C7 -179.10(14) . . . . ?
C4 C5 C6 C11 0.6(2) . . . . ?
C11 C6 C7 C8 178.95(13) . . . . ?
C5 C6 C7 C8 -1.4(2) . . . . ?
C11 C6 C7 C12 -2.0(2) . . . . ?
C5 C6 C7 C12 177.65(14) . . . . ?
C2 C3 C10 C11 -177.67(14) . . . . ?
C4 C3 C10 C11 1.4(2) . . . . ?
C3 C10 C11 C6 -1.1(2) . . . . ?
C7 C6 C11 C10 179.73(14) . . . . ?
C5 C6 C11 C10 0.1(2) . . . . ?
N5 C13 C14 C15 -0.5(3) 2_656 . . . ?
C13 C14 C15 C13 0.5(3) . . . 2_656 ?
 
_iucr_refine_instructions_details
;
TITL TCNQ_4pic_100K in P-1
    shelx.res
    created by SHELXL-2017/1 at 13:25:24 on 02-Oct-2020
CELL  1.54184   7.0634   7.8154  13.4680   73.628   89.550   67.258
ZERR     1.00   0.0004   0.0005   0.0008    0.005    0.005    0.006
LATT   1
SFAC  C    H    N
UNIT  36   17   10
MERG   2
OMIT    -2 -7 7
OMIT    -6 3 6
OMIT    3 4 15
EXYZ C15 N5
EADP C15 N5
EXYZ C16 N6
EADP C16 N6
FREE C14 N5
FREE C15 C16
DFIX     0.950   0.020 H16C C16
DFIX     0.950   0.020 H16A C16
DFIX     0.950   0.020 H16B C16
DFIX     1.500   0.020 H16A H16B
DANG     1.500   0.040 H16A H16C
DANG     1.500   0.040 H16B H16C
FMAP   2
PLAN   20
BOND      $H
HTAB
CONF
ACTA
L.S.  10
WGHT    0.125400    0.160800
FVAR      14.90277
MOLE    1
N1    3    0.587470    0.512664    0.374413    11.00000    0.05163    0.03819 =
         0.02612   -0.00815   -0.00463   -0.01629
N2    3    0.120570    1.482798   -0.148504    11.00000    0.03861    0.03289 =
         0.02839   -0.00741   -0.00041   -0.01623
N3    3    0.421201    0.164574    0.214649    11.00000    0.04415    0.03177 =
         0.03029   -0.01097    0.00466   -0.01557
N4    3    0.003174    1.140238   -0.325395    11.00000    0.04988    0.05516 =
         0.02478   -0.01310   -0.00142   -0.02252
C1    1    0.513894    0.504313    0.300762    11.00000    0.03432    0.02772 =
         0.02270   -0.00607    0.00069   -0.01062
C2    1    0.423432    0.496500    0.208429    11.00000    0.02619    0.02872 =
         0.02311   -0.00910    0.00241   -0.00958
C3    1    0.346187    0.658724    0.120841    11.00000    0.02257    0.02919 =
         0.02271   -0.00926    0.00280   -0.01009
C4    1    0.345153    0.842439    0.121791    11.00000    0.02675    0.02829 =
         0.02102   -0.00945    0.00029   -0.01018
AFIX  43
H4    2    0.393733    0.853543    0.182661    11.00000   -1.20000
AFIX   0
C5    1    0.274848    0.999725    0.035817    11.00000    0.02476    0.02798 =
         0.02146   -0.00906    0.00035   -0.01017
AFIX  43
H5    2    0.275637    1.116913    0.038767    11.00000   -1.20000
AFIX   0
C6    1    0.198656    0.988713   -0.060386    11.00000    0.02212    0.02914 =
         0.02146   -0.00912    0.00205   -0.00946
C7    1    0.129563    1.150179   -0.148536    11.00000    0.02607    0.03078 =
         0.02077   -0.00909    0.00112   -0.01103
C8    1    0.125638    1.334142   -0.148495    11.00000    0.02482    0.03282 =
         0.02056   -0.00583    0.00018   -0.01159
C9    1    0.422509    0.313165    0.211595    11.00000    0.02910    0.03039 =
         0.02166   -0.00813    0.00194   -0.00941
C10   1    0.267069    0.648623    0.025252    11.00000    0.02639    0.02790 =
         0.02282   -0.01087    0.00262   -0.01007
AFIX  43
H10   2    0.262962    0.532379    0.022762    11.00000   -1.20000
AFIX   0
C11   1    0.198651    0.805518   -0.060946    11.00000    0.02477    0.03002 =
         0.02217   -0.01131    0.00194   -0.00986
AFIX  43
H11   2    0.150580    0.794224   -0.121878    11.00000   -1.20000
AFIX   0
C12   1    0.060044    1.143060   -0.246362    11.00000    0.03268    0.03440 =
         0.02165   -0.00779    0.00077   -0.01355
MOLE    2
N5    3    0.703925   -0.107601    0.540783    10.50000    0.03519    0.03896 =
         0.01860   -0.00603    0.00048   -0.01423
N6    3    0.923806   -0.224208    0.585236    10.50000    0.04231    0.05855 =
         0.03249   -0.00959   -0.00363   -0.01145
C13   1    0.400568    0.184035    0.506351    11.00000    0.04292    0.03346 =
         0.02454   -0.00984    0.00133   -0.01434
AFIX  43
H13   2    0.333425    0.309354    0.511202    11.00000   -1.20000
AFIX   0
C14   1    0.603772    0.077286    0.546564    11.00000    0.04007    0.04051 =
         0.02593   -0.01262    0.00142   -0.01946
AFIX  43
H14   2    0.673824    0.131092    0.577962    11.00000   -1.20000
AFIX   0
C15   1    0.703925   -0.107601    0.540783    10.50000    0.03519    0.03896 =
         0.01860   -0.00603    0.00048   -0.01423
C16   1    0.923806   -0.224208    0.585236    10.50000    0.04231    0.05855 =
         0.03249   -0.00959   -0.00363   -0.01145
H16A  2    0.939600   -0.365447    0.614857    11.00000   -1.50000
H16C  2    1.012375   -0.246947    0.530576    11.00000   -1.50000
H16B  2    0.967298   -0.207402    0.648539    11.00000   -1.50000
 
HKLF    4
 
 
 
 
REM  TCNQ_4pic_100K in P-1
REM R1 =  0.0592 for    2343 Fo > 4sig(Fo)  and  0.0663 for all    2657 data
REM    190 parameters refined using      6 restraints
 
END
 
WGHT      0.1222      0.0921
 
REM Instructions for potential hydrogen bonds
EQIV $2 -x+1, -y+1, -z+1
HTAB C13 N1_$2
EQIV $3 -x+1, -y+1, -z
HTAB N6 N4_$3
HTAB C16 N4_$3
 
REM Highest difference peak  0.332,  deepest hole -0.313,  1-sigma level  0.065
Q1    1   0.9089 -0.2859  0.6659  11.00000  0.05    0.33
Q2    1   1.0235 -0.1370  0.5708  11.00000  0.05    0.32
Q3    1   0.2572  0.9368  0.0931  11.00000  0.05    0.23
Q4    1   0.4763  0.4624  0.3826  11.00000  0.05    0.23
Q5    1   0.1508  0.7647 -0.0154  11.00000  0.05    0.22
Q6    1   0.0405  1.4239 -0.1209  11.00000  0.05    0.20
Q7    1   0.2135  0.9526  0.0421  11.00000  0.05    0.20
Q8    1   0.6803 -0.0661  0.4393  11.00000  0.05    0.19
Q9    1   0.3223  0.1023  0.5436  11.00000  0.05    0.19
Q10   1   0.1981  1.3637 -0.1633  11.00000  0.05    0.19
Q11   1   0.4410  0.4967  0.2318  11.00000  0.05    0.18
Q12   1   0.0833  1.1899 -0.3194  11.00000  0.05    0.18
Q13   1  -0.0809  1.2713 -0.3040  11.00000  0.05    0.18
Q14   1   0.0276  1.0782 -0.2692  11.00000  0.05    0.18
Q15   1   0.5711  0.5587  0.3001  11.00000  0.05    0.18
Q16   1   0.4748  0.0953  0.5587  11.00000  0.05    0.18
Q17   1   0.4902  0.1332  0.3174  11.00000  0.05    0.18
Q18   1   0.3117  0.6969 -0.0122  11.00000  0.05    0.17
Q19   1   0.4712  0.2360  0.1835  11.00000  0.05    0.17
Q20   1  -0.0808  1.3142 -0.3166  11.00000  0.05    0.17
;

data_tcnq_4pic_1
 
_audit_creation_date                    2020-10-02T13:41:59-00:00
_audit_creation_method                  'WinGX routine CIF_UPDATE'
 
#==============================================================================
 
# CHEMICAL DATA
 
_chemical_formula_moiety		'C12 H4 N4, 0.5(C6 H10 N2)'
_chemical_formula_sum                   'C15 H9 N5'
_chemical_formula_weight                259.27
 
#==============================================================================
 
# CRYSTAL DATA
 
_symmetry_cell_setting                  triclinic
_symmetry_space_group_name_H-M          'P -1'
_symmetry_space_group_name_Hall         '-P 1'
loop_
  _space_group_symop_id
  _space_group_symop_operation_xyz
  1 'x,y,z'
  2 '-x,-y,-z'

_cell_length_a                          7.1924(3)
_cell_length_b                          7.8489(5)
_cell_length_c                          13.6170(9)
_cell_angle_alpha                       106.174(6)
_cell_angle_beta                        90.739(4)
_cell_angle_gamma                       112.525(5)
_cell_volume                            675.74(7)
_cell_formula_units_Z                   2
_cell_measurement_reflns_used           2613
_cell_measurement_theta_min             6.271
_cell_measurement_theta_max             75.848
_cell_measurement_temperature           293(2)
_exptl_crystal_description        plate
_exptl_crystal_colour             black
_exptl_crystal_size_max           0.30
_exptl_crystal_size_mid           0.28
_exptl_crystal_size_min           0.05
_exptl_crystal_density_diffrn           1.274
_exptl_crystal_F_000                    268
_exptl_absorpt_coefficient_mu           0.657
_exptl_absorpt_correction_type          multi-scan
_exptl_absorpt_process_details
;
        CrysAlisPro 1.171.39.46 (Rigaku Oxford Diffraction, 2018)
        Empirical absorption correction using spherical harmonics,
 implemented in SCALE3 ABSPACK scaling algorithm.
;
_exptl_absorpt_correction_T_min         0.47668
_exptl_absorpt_correction_T_max         1
 
#==============================================================================
 
# EXPERIMENTAL DATA
 
_diffrn_ambient_temperature             293(2)
_diffrn_radiation_type                  CuK\a
_diffrn_radiation_wavelength            1.54184
_diffrn_source                          'micro-focus sealed X-ray tube'
_diffrn_radiation_monochromator         mirror
_diffrn_measurement_device_type         'Xcalibur, Ruby, Nova'
_diffrn_measurement_method              '\w scans'
_diffrn_detector_area_resol_mean        10.4323
_diffrn_reflns_number                   5385
_diffrn_reflns_av_R_equivalents         0.0279
_diffrn_reflns_av_unetI/netI            0.0383
_diffrn_reflns_theta_min                3.411
_diffrn_reflns_theta_max                76.054
_diffrn_reflns_theta_full               67.684
_diffrn_measured_fraction_theta_max
                                        0.964
_diffrn_measured_fraction_theta_full
                                        0.987
_diffrn_reflns_Laue_measured_fraction_full
                                        0.987
_diffrn_reflns_Laue_measured_fraction_max
                                        0.964
_diffrn_reflns_point_group_measured_fraction_full
                                        0.987
_diffrn_reflns_point_group_measured_fraction_max
                                        0.964
_diffrn_reflns_limit_h_min              -8
_diffrn_reflns_limit_h_max              5
_diffrn_reflns_limit_k_min              -9
_diffrn_reflns_limit_k_max              9
_diffrn_reflns_limit_l_min              -16
_diffrn_reflns_limit_l_max              16
 
#==============================================================================
 
# STRUCTURE SOLUTION
 
_atom_sites_solution_hydrogens          mixed
 
#==============================================================================
 
# REFINEMENT DATA
 
_reflns_number_total                    2719
_reflns_number_gt                       2333
_reflns_threshold_expression            'I > 2\s(I)'
_refine_ls_structure_factor_coef        Fsqd
_refine_ls_matrix_type                  full
_refine_ls_R_factor_all                 0.0647
_refine_ls_R_factor_gt                  0.0589
_refine_ls_wR_factor_ref                0.193
_refine_ls_goodness_of_fit_ref          1.018
_refine_ls_restrained_S_all             1.029
_refine_ls_number_reflns                2719
_refine_ls_number_parameters            190
_refine_ls_number_restraints            6
_refine_ls_hydrogen_treatment           mixed
_refine_ls_weighting_scheme             calc
_refine_ls_weighting_details
              'w=1/[\s^2^(Fo^2^)+(0.1372P)^2^+0.0307P] where P=(Fo^2^+2Fc^2^)/3'
_refine_ls_shift/su_max                 0.001
_refine_ls_shift/su_mean                0
_refine_diff_density_max                0.231
_refine_diff_density_min                -0.287
_refine_diff_density_rms                0.044
_refine_ls_extinction_method            none
loop_
    _atom_type_symbol
    _atom_type_description
    _atom_type_scat_dispersion_real
    _atom_type_scat_dispersion_imag
    _atom_type_scat_source
C C 0.0181 0.0091 'International Tables Vol C Tables 4.2.6.8 and 6.1.1.4'
H H 0 0 'International Tables Vol C Tables 4.2.6.8 and 6.1.1.4'
N N 0.0311 0.018 'International Tables Vol C Tables 4.2.6.8 and 6.1.1.4'
O O 0.0492 0.0322 'International Tables Vol C Tables 4.2.6.8 and 6.1.1.4'
 
_computing_data_collection
                                     'CrysAlisPro 1.171.39.46 (Rigaku OD, 2018)'
_computing_cell_refinement
                                     'CrysAlisPro 1.171.39.46 (Rigaku OD, 2018)'
_computing_data_reduction
                                     'CrysAlisPro 1.171.39.46 (Rigaku OD, 2018)'
_computing_structure_refinement         'SHELXL-2017/1 (Sheldrick, 2017)'
 
#==============================================================================
 
# ATOMIC COORDINATES AND DISPLACEMENT PARAMETERS
 
loop_
    _atom_site_label
    _atom_site_fract_x
    _atom_site_fract_y
    _atom_site_fract_z
    _atom_site_U_iso_or_equiv
    _atom_site_adp_type
    _atom_site_calc_flag
    _atom_site_occupancy
    _atom_site_disorder_assembly
    _atom_site_disorder_group
    _atom_site_type_symbol
N1 0.5900(3) 0.4903(3) 0.87114(13) 0.0892(5) Uani d 1 . . N
N2 0.1195(3) -0.4775(2) 0.35130(13) 0.0741(4) Uani d 1 . . N
N3 0.4239(3) 0.8328(2) 0.71277(13) 0.0789(5) Uani d 1 . . N
N4 -0.0006(3) -0.1364(3) 0.17785(13) 0.0962(6) Uani d 1 . . N
C1 0.5169(3) 0.4972(2) 0.79853(12) 0.0632(4) Uani d 1 . . C
C2 0.4262(2) 0.5039(2) 0.70676(11) 0.0539(4) Uani d 1 . . C
C3 0.34700(19) 0.34177(19) 0.61936(11) 0.0495(3) Uani d 1 . . C
C4 0.3468(2) 0.15895(19) 0.62008(11) 0.0505(3) Uani d 1 . . C
H4 0.39736 0.148148 0.680238 0.061 Uiso calc 1 . . H
C5 0.27444(19) 0.00218(19) 0.53470(11) 0.0500(3) Uani d 1 . . C
H5 0.274536 -0.11476 0.537625 0.06 Uiso calc 1 . . H
C6 0.19768(18) 0.01275(19) 0.43997(11) 0.0485(3) Uani d 1 . . C
C7 0.1268(2) -0.1476(2) 0.35213(11) 0.0524(3) Uani d 1 . . C
C8 0.1242(2) -0.3304(2) 0.35195(11) 0.0558(4) Uani d 1 . . C
C9 0.4247(2) 0.6860(2) 0.70923(12) 0.0596(4) Uani d 1 . . C
C10 0.2671(2) 0.35155(19) 0.52524(11) 0.0513(3) Uani d 1 . . C
H10 0.264127 0.467787 0.522922 0.062 Uiso calc 1 . . H
C11 0.1958(2) 0.1954(2) 0.43947(11) 0.0517(3) Uani d 1 . . C
H11 0.144919 0.206299 0.379422 0.062 Uiso calc 1 . . H
C12 0.0566(3) -0.1406(2) 0.25563(12) 0.0642(4) Uani d 1 . . C
N5 0.3009(3) 0.8891(3) 0.96056(12) 0.0767(5) Uani d 0.5 . . N
N6 0.0829(5) 0.7700(5) 0.9162(2) 0.1262(10) Uani d 0.5 . . N
C13 0.4088(4) 0.8204(3) 1.00807(15) 0.0813(5) Uani d 1 . . C
H13 0.346653 0.696371 1.013937 0.098 Uiso calc 1 . . H
C14 0.3951(4) 1.0716(3) 0.95292(15) 0.0833(6) Uani d 1 . . C
H14 0.322951 1.1216 0.920452 0.1 Uiso calc 1 . . H
C15 0.3009(3) 0.8891(3) 0.96056(12) 0.0767(5) Uani d 0.5 . . C
C16 0.0829(5) 0.7700(5) 0.9162(2) 0.1262(10) Uani d 0.5 . . C
H16C 0.113(7) 0.652(5) 0.923(3) 0.189 Uiso d 1 . . H
H16A -0.039(4) 0.704(6) 0.947(3) 0.189 Uiso d 1 . . H
H16B 0.034(6) 0.731(6) 0.8434(15) 0.189 Uiso d 1 . . H
 
loop_
    _atom_site_aniso_label
    _atom_site_aniso_U_11
    _atom_site_aniso_U_22
    _atom_site_aniso_U_33
    _atom_site_aniso_U_12
    _atom_site_aniso_U_13
    _atom_site_aniso_U_23
N1 0.1176(14) 0.0852(11) 0.0654(9) 0.0411(10) -0.0074(9) 0.0246(8)
N2 0.0882(10) 0.0652(8) 0.0785(9) 0.0423(7) 0.0074(8) 0.0206(7)
N3 0.1077(12) 0.0597(8) 0.0794(10) 0.0404(7) 0.0173(9) 0.0266(7)
N4 0.1166(14) 0.1246(15) 0.0604(9) 0.0576(12) 0.0000(9) 0.0355(9)
C1 0.0770(9) 0.0562(8) 0.0568(8) 0.0277(7) 0.0065(7) 0.0169(6)
C2 0.0583(7) 0.0529(7) 0.0553(7) 0.0240(5) 0.0117(6) 0.0211(6)
C3 0.0491(6) 0.0512(7) 0.0550(7) 0.0230(5) 0.0118(5) 0.0224(6)
C4 0.0534(7) 0.0546(7) 0.0523(7) 0.0266(5) 0.0058(5) 0.0224(6)
C5 0.0527(7) 0.0528(7) 0.0549(7) 0.0276(5) 0.0082(5) 0.0227(6)
C6 0.0478(6) 0.0545(7) 0.0526(7) 0.0250(5) 0.0115(5) 0.0241(6)
C7 0.0539(7) 0.0599(7) 0.0508(7) 0.0278(5) 0.0089(5) 0.0210(6)
C8 0.0581(7) 0.0604(8) 0.0528(7) 0.0297(6) 0.0064(6) 0.0146(6)
C9 0.0697(8) 0.0547(8) 0.0573(8) 0.0260(6) 0.0134(6) 0.0200(6)
C10 0.0559(7) 0.0513(7) 0.0574(8) 0.0253(5) 0.0125(6) 0.0269(6)
C11 0.0560(7) 0.0571(7) 0.0523(7) 0.0263(5) 0.0102(5) 0.0269(6)
C12 0.0727(9) 0.0733(9) 0.0538(8) 0.0360(7) 0.0076(7) 0.0208(7)
N5 0.0850(10) 0.0905(11) 0.0519(7) 0.0368(8) 0.0078(7) 0.0158(7)
N6 0.0988(16) 0.159(3) 0.0898(15) 0.0298(16) -0.0024(13) 0.0239(16)
C13 0.1102(15) 0.0693(10) 0.0720(10) 0.0391(9) 0.0155(10) 0.0287(8)
C14 0.1057(14) 0.1006(14) 0.0707(10) 0.0616(12) 0.0097(10) 0.0385(10)
C15 0.0850(10) 0.0905(11) 0.0519(7) 0.0368(8) 0.0078(7) 0.0158(7)
C16 0.0988(16) 0.159(3) 0.0898(15) 0.0298(16) -0.0024(13) 0.0239(16)
 
 
#==============================================================================
 
# MOLECULAR GEOMETRY
 
_geom_special_details
;
 All esds (except the esd in the dihedral angle between two l.s. planes)
 are estimated using the full covariance matrix.  The cell esds are taken
 into account individually in the estimation of esds in distances, angles
 and torsion angles; correlations between esds in cell parameters are only
 used when they are defined by crystal symmetry.  An approximate (isotropic)
 treatment of cell esds is used for estimating esds involving l.s. planes.
;
loop_
    _geom_bond_atom_site_label_1
    _geom_bond_atom_site_label_2
    _geom_bond_site_symmetry_2
    _geom_bond_distance
    _geom_bond_publ_flag
N1 C1 . 1.138(2) ?
N2 C8 . 1.140(2) ?
N3 C9 . 1.143(2) ?
N4 C12 . 1.145(2) ?
C1 C2 . 1.426(2) ?
C2 C3 . 1.394(2) ?
C2 C9 . 1.424(2) ?
C3 C10 . 1.4311(19) ?
C3 C4 . 1.4373(17) ?
C4 C5 . 1.354(2) ?
C4 H4 . 0.93 ?
C5 C6 . 1.4325(18) ?
C5 H5 . 0.93 ?
C6 C7 . 1.389(2) ?
C6 C11 . 1.4410(18) ?
C7 C12 . 1.424(2) ?
C7 C8 . 1.4274(19) ?
C10 C11 . 1.354(2) ?
C10 H10 . 0.93 ?
C11 H11 . 0.93 ?
N5 C13 . 1.347(3) ?
N5 N6 . 1.495(3) ?
N6 H16C . 1.062(18) ?
N6 H16A . 0.998(17) ?
N6 H16B . 0.968(18) ?
C13 C14 2_677 1.343(3) ?
C13 H13 . 0.93 ?
C14 H14 . 0.93 ?
 
loop_
    _geom_angle_atom_site_label_1
    _geom_angle_atom_site_label_2
    _geom_angle_atom_site_label_3
    _geom_angle
    _geom_angle_site_symmetry_1
    _geom_angle_site_symmetry_3
    _geom_angle_publ_flag
N1 C1 C2 179.22(19) . . ?
C3 C2 C9 122.28(13) . . ?
C3 C2 C1 121.56(13) . . ?
C9 C2 C1 116.15(13) . . ?
C2 C3 C10 121.56(12) . . ?
C2 C3 C4 120.91(13) . . ?
C10 C3 C4 117.52(12) . . ?
C5 C4 C3 121.15(12) . . ?
C5 C4 H4 119.4 . . ?
C3 C4 H4 119.4 . . ?
C4 C5 C6 121.35(12) . . ?
C4 C5 H5 119.3 . . ?
C6 C5 H5 119.3 . . ?
C7 C6 C5 121.14(12) . . ?
C7 C6 C11 121.33(12) . . ?
C5 C6 C11 117.53(12) . . ?
C6 C7 C12 122.72(13) . . ?
C6 C7 C8 121.97(13) . . ?
C12 C7 C8 115.30(13) . . ?
N2 C8 C7 179.12(17) . . ?
N3 C9 C2 178.99(17) . . ?
C11 C10 C3 121.52(12) . . ?
C11 C10 H10 119.2 . . ?
C3 C10 H10 119.2 . . ?
C10 C11 C6 120.92(12) . . ?
C10 C11 H11 119.5 . . ?
C6 C11 H11 119.5 . . ?
N4 C12 C7 179.5(2) . . ?
C13 N5 N6 121.5(2) . . ?
N5 N6 H16C 85(3) . . ?
N5 N6 H16A 132(2) . . ?
H16C N6 H16A 80(2) . . ?
N5 N6 H16B 123(3) . . ?
H16C N6 H16B 103(3) . . ?
H16A N6 H16B 105(2) . . ?
C14 C13 N5 120.98(19) 2_677 . ?
C14 C13 H13 119.5 2_677 . ?
N5 C13 H13 119.5 . . ?
C13 C14 H14 119.8 2_677 . ?
 
loop_
    _geom_torsion_atom_site_label_1
    _geom_torsion_atom_site_label_2
    _geom_torsion_atom_site_label_3
    _geom_torsion_atom_site_label_4
    _geom_torsion
    _geom_torsion_site_symmetry_1
    _geom_torsion_site_symmetry_2
    _geom_torsion_site_symmetry_3
    _geom_torsion_site_symmetry_4
    _geom_torsion_publ_flag
C9 C2 C3 C10 2.7(2) . . . . ?
C1 C2 C3 C10 -176.14(13) . . . . ?
C9 C2 C3 C4 -178.65(12) . . . . ?
C1 C2 C3 C4 2.5(2) . . . . ?
C2 C3 C4 C5 -178.46(12) . . . . ?
C10 C3 C4 C5 0.2(2) . . . . ?
C3 C4 C5 C6 0.8(2) . . . . ?
C4 C5 C6 C7 178.89(12) . . . . ?
C4 C5 C6 C11 -1.4(2) . . . . ?
C5 C6 C7 C12 -177.56(12) . . . . ?
C11 C6 C7 C12 2.8(2) . . . . ?
C5 C6 C7 C8 0.8(2) . . . . ?
C11 C6 C7 C8 -178.82(11) . . . . ?
C2 C3 C10 C11 178.00(12) . . . . ?
C4 C3 C10 C11 -0.7(2) . . . . ?
C3 C10 C11 C6 0.1(2) . . . . ?
C7 C6 C11 C10 -179.34(12) . . . . ?
C5 C6 C11 C10 1.0(2) . . . . ?
N6 N5 C13 C14 179.6(2) . . . 2_677 ?
 
_iucr_refine_instructions_details
;
TITL TCNQ_4pic_1 in P-1
    shelx.res
    created by SHELXL-2017/1 at 13:41:52 on 02-Oct-2020
CELL  1.54184   7.1924   7.8489  13.6170  106.174   90.739  112.525
ZERR     2.00   0.0003   0.0005   0.0009    0.006    0.004    0.005
LATT   1
SFAC  C    H    N    O
UNIT  33 30 3 3
MERG   2
OMIT    -2 2 1
OMIT    -2 6 2
EXYZ N5 C15
EADP N5 C15
EXYZ N6 C16
EADP N6 C16
FREE C14 N5
FREE C15 C16
FREE C13 C15
DFIX     0.950   0.020 H16C C16
DFIX     0.950   0.020 H16A C16
DFIX     0.950   0.020 H16B C16
DFIX     1.500   0.020 H16A H16B
DANG     1.500   0.040 H16A H16C
DANG     1.500   0.040 H16B H16C
FMAP   2
PLAN   20
BOND    $H
HTAB
CONF
ACTA
L.S.  10
WGHT    0.137200    0.030700
FVAR      18.63659
MOLE    1
N1    3    0.589996    0.490271    0.871143    11.00000    0.11763    0.08517 =
         0.06539    0.02460   -0.00739    0.04113
N2    3    0.119538   -0.477513    0.351302    11.00000    0.08819    0.06522 =
         0.07854    0.02065    0.00743    0.04229
N3    3    0.423919    0.832825    0.712767    11.00000    0.10773    0.05973 =
         0.07936    0.02661    0.01728    0.04045
N4    3   -0.000613   -0.136432    0.177855    11.00000    0.11661    0.12462 =
         0.06039    0.03548    0.00002    0.05763
C1    1    0.516886    0.497201    0.798529    11.00000    0.07697    0.05619 =
         0.05675    0.01689    0.00649    0.02766
C2    1    0.426165    0.503919    0.706757    11.00000    0.05828    0.05288 =
         0.05530    0.02110    0.01169    0.02396
C3    1    0.347000    0.341769    0.619356    11.00000    0.04910    0.05118 =
         0.05498    0.02245    0.01176    0.02297
C4    1    0.346844    0.158952    0.620079    11.00000    0.05335    0.05462 =
         0.05227    0.02243    0.00578    0.02660
AFIX  43
H4    2    0.397360    0.148148    0.680238    11.00000   -1.20000
AFIX   0
C5    1    0.274437    0.002182    0.534704    11.00000    0.05269    0.05275 =
         0.05490    0.02272    0.00817    0.02764
AFIX  43
H5    2    0.274536   -0.114760    0.537625    11.00000   -1.20000
AFIX   0
C6    1    0.197681    0.012754    0.439972    11.00000    0.04782    0.05451 =
         0.05262    0.02406    0.01154    0.02496
C7    1    0.126772   -0.147556    0.352128    11.00000    0.05394    0.05986 =
         0.05078    0.02102    0.00895    0.02778
C8    1    0.124173   -0.330400    0.351954    11.00000    0.05809    0.06040 =
         0.05277    0.01461    0.00640    0.02973
C9    1    0.424717    0.685953    0.709228    11.00000    0.06969    0.05470 =
         0.05731    0.01995    0.01336    0.02598
C10   1    0.267128    0.351553    0.525242    11.00000    0.05591    0.05128 =
         0.05740    0.02695    0.01250    0.02532
AFIX  43
H10   2    0.264127    0.467787    0.522922    11.00000   -1.20000
AFIX   0
C11   1    0.195809    0.195443    0.439474    11.00000    0.05598    0.05708 =
         0.05229    0.02685    0.01022    0.02634
AFIX  43
H11   2    0.144919    0.206299    0.379422    11.00000   -1.20000
AFIX   0
C12   1    0.056573   -0.140589    0.255632    11.00000    0.07270    0.07332 =
         0.05384    0.02081    0.00759    0.03605
MOLE    2
N5    3    0.300884    0.889119    0.960563    10.50000    0.08500    0.09053 =
         0.05194    0.01584    0.00778    0.03677
N6    3    0.082898    0.770040    0.916158    10.50000    0.09880    0.15906 =
         0.08978    0.02391   -0.00241    0.02984
C13   1    0.408834    0.820410    1.008068    11.00000    0.11022    0.06928 =
         0.07195    0.02870    0.01552    0.03908
AFIX  43
H13   2    0.346653    0.696371    1.013937    11.00000   -1.20000
AFIX   0
C14   1    0.395090    1.071644    0.952916    11.00000    0.10572    0.10061 =
         0.07072    0.03849    0.00971    0.06163
AFIX  43
H14   2    0.322951    1.121600    0.920452    11.00000   -1.20000
AFIX   0
C15   1    0.300884    0.889119    0.960563    10.50000    0.08500    0.09053 =
         0.05194    0.01584    0.00778    0.03677
C16   1    0.082898    0.770040    0.916158    10.50000    0.09880    0.15906 =
         0.08978    0.02391   -0.00241    0.02984
H16C  2    0.113390    0.651661    0.923341    11.00000   -1.50000
H16A  2   -0.038528    0.703757    0.947181    11.00000   -1.50000
H16B  2    0.034461    0.730708    0.843359    11.00000   -1.50000
 
HKLF    4
 
 
 
 
REM  TCNQ_4pic_1 in P-1
REM R1 =  0.0589 for    2333 Fo > 4sig(Fo)  and  0.0647 for all    2719 data
REM    190 parameters refined using      6 restraints
 
END
 
WGHT      0.1252      0.0361
 
REM Instructions for potential hydrogen bonds
EQIV $2 -x+1, -y+1, -z+2
HTAB C13 N1_$2
EQIV $3 x-1, y, z
HTAB N6 N1_$3
HTAB C16 N1_$3
 
REM Highest difference peak  0.231,  deepest hole -0.287,  1-sigma level  0.044
Q1    1   0.1986  0.0949  0.4397  11.00000  0.05    0.23
Q2    1   0.3407  0.2474  0.6214  11.00000  0.05    0.20
Q3    1  -0.0295  0.8628  0.9246  11.00000  0.05    0.18
Q4    1   0.2472  0.0834  0.5867  11.00000  0.05    0.15
Q5    1   0.4474  0.6052  0.7056  11.00000  0.05    0.15
Q6    1   0.3223  0.4298  0.6735  11.00000  0.05    0.15
Q7    1   0.1479 -0.5663  0.3387  11.00000  0.05    0.14
Q8    1   0.4190  0.4707  0.7717  11.00000  0.05    0.14
Q9    1   0.1437 -0.4034  0.3232  11.00000  0.05    0.14
Q10   1   0.2978  0.2765  0.4793  11.00000  0.05    0.14
Q11   1   0.2237 -0.0823  0.3868  11.00000  0.05    0.14
Q12   1   0.2798  0.0204  0.4800  11.00000  0.05    0.14
Q13   1   0.3006  0.8022  0.7067  11.00000  0.05    0.14
Q14   1   0.4461  0.4355  0.6605  11.00000  0.05    0.14
Q15   1   0.1019 -0.1120  0.2000  11.00000  0.05    0.14
Q16   1   0.4576  0.4469  0.8634  11.00000  0.05    0.13
Q17   1   0.4769  0.7725  0.7398  11.00000  0.05    0.12
Q18   1   0.3540  0.8272  0.9612  11.00000  0.05    0.12
Q19   1   0.1044 -0.0816  0.4038  11.00000  0.05    0.12
Q20   1   0.0261 -0.1793  0.3242  11.00000  0.05    0.11
;
 

data_tcnq_4bz_1
 
_audit_creation_date                    2020-10-02T12:11:14-00:00
_audit_creation_method                  'WinGX routine CIF_UPDATE'
 
#==============================================================================
 
# CHEMICAL DATA

_chemical_formula_moiety	    	'2(C12 H4 N4), C13 H12 N O'
_chemical_formula_sum                   'C37 H20 N9 O'
_chemical_formula_weight                606.62
 
#==============================================================================
 
# CRYSTAL DATA
 
_symmetry_cell_setting                  triclinic
_symmetry_space_group_name_H-M          'P -1'
_symmetry_space_group_name_Hall         '-P 1'
loop_
  _space_group_symop_id
  _space_group_symop_operation_xyz
  1 'x,y,z'
  2 '-x,-y,-z'

_cell_length_a                          9.1474(2)
_cell_length_b                          11.3666(5)
_cell_length_c                          15.9321(6)
_cell_angle_alpha                       106.234(4)
_cell_angle_beta                        91.277(3)
_cell_angle_gamma                       99.804(3)
_cell_volume                            1562.98(10)
_cell_formula_units_Z                   2
_cell_measurement_reflns_used           7021
_cell_measurement_theta_min             4.109
_cell_measurement_theta_max             75.958
_cell_measurement_temperature           293(2)
_exptl_crystal_description        prism
_exptl_crystal_colour             black
_exptl_crystal_size_max           0.40
_exptl_crystal_size_mid           0.15
_exptl_crystal_size_min           0.12
_exptl_crystal_density_diffrn           1.289
_exptl_crystal_F_000                    626
_exptl_absorpt_coefficient_mu           0.665
_exptl_absorpt_correction_type          multi-scan
_exptl_absorpt_process_details
;
        CrysAlisPro 1.171.39.46 (Rigaku Oxford Diffraction, 2018)
        Empirical absorption correction using spherical harmonics,
 implemented in SCALE3 ABSPACK scaling algorithm.
;
_exptl_absorpt_correction_T_min         0.63765
_exptl_absorpt_correction_T_max         1
 
#==============================================================================
 
# EXPERIMENTAL DATA
 
_diffrn_ambient_temperature             293(2)
_diffrn_radiation_type                  CuK\a
_diffrn_radiation_wavelength            1.54184
_diffrn_source                          'micro-focus sealed X-ray tube'
_diffrn_radiation_monochromator         mirror
_diffrn_measurement_device_type         'Xcalibur, Ruby, Nova'
_diffrn_measurement_method              '\w scans'
_diffrn_detector_area_resol_mean        10.4323
_diffrn_reflns_number                   13967
_diffrn_reflns_av_R_equivalents         0.0226
_diffrn_reflns_av_unetI/netI            0.0316
_diffrn_reflns_theta_min                2.897
_diffrn_reflns_theta_max                76.306
_diffrn_reflns_theta_full               67.684
_diffrn_measured_fraction_theta_max
                                        0.977
_diffrn_measured_fraction_theta_full
                                        0.994
_diffrn_reflns_Laue_measured_fraction_full
                                        0.994
_diffrn_reflns_Laue_measured_fraction_max
                                        0.977
_diffrn_reflns_point_group_measured_fraction_full
                                        0.994
_diffrn_reflns_point_group_measured_fraction_max
                                        0.977
_diffrn_reflns_limit_h_min              -7
_diffrn_reflns_limit_h_max              11
_diffrn_reflns_limit_k_min              -13
_diffrn_reflns_limit_k_max              14
_diffrn_reflns_limit_l_min              -18
_diffrn_reflns_limit_l_max              20
 
#==============================================================================
 
# STRUCTURE SOLUTION
 
_atom_sites_solution_hydrogens          geom
 
#==============================================================================
 
# REFINEMENT DATA
 
_reflns_number_total                    6405
_reflns_number_gt                       5339
_reflns_threshold_expression            'I > 2\s(I)'
_refine_ls_structure_factor_coef        Fsqd
_refine_ls_matrix_type                  full
_refine_ls_R_factor_all                 0.0529
_refine_ls_R_factor_gt                  0.0458
_refine_ls_wR_factor_ref                0.1796
_refine_ls_goodness_of_fit_ref          0.712
_refine_ls_restrained_S_all             0.712
_refine_ls_number_reflns                6405
_refine_ls_number_parameters            424
_refine_ls_number_restraints            0
_refine_ls_hydrogen_treatment           constr
_refine_ls_weighting_scheme             calc
_refine_ls_weighting_details
              'w=1/[\s^2^(Fo^2^)+(0.1878P)^2^+0.1076P] where P=(Fo^2^+2Fc^2^)/3'
_refine_ls_shift/su_max                 0.001
_refine_ls_shift/su_mean                0
_refine_diff_density_max                0.161
_refine_diff_density_min                -0.146
_refine_diff_density_rms                0.03
_refine_ls_extinction_method            none
loop_
    _atom_type_symbol
    _atom_type_description
    _atom_type_scat_dispersion_real
    _atom_type_scat_dispersion_imag
    _atom_type_scat_source
C C 0.0181 0.0091 'International Tables Vol C Tables 4.2.6.8 and 6.1.1.4'
H H 0 0 'International Tables Vol C Tables 4.2.6.8 and 6.1.1.4'
N N 0.0311 0.018 'International Tables Vol C Tables 4.2.6.8 and 6.1.1.4'
O O 0.0492 0.0322 'International Tables Vol C Tables 4.2.6.8 and 6.1.1.4'
 
_computing_data_collection
                                     'CrysAlisPro 1.171.39.46 (Rigaku OD, 2018)'
_computing_cell_refinement
                                     'CrysAlisPro 1.171.39.46 (Rigaku OD, 2018)'
_computing_data_reduction
                                     'CrysAlisPro 1.171.39.46 (Rigaku OD, 2018)'
_computing_structure_refinement         'SHELXL-2017/1 (Sheldrick, 2017)'
 
#==============================================================================
 
# ATOMIC COORDINATES AND DISPLACEMENT PARAMETERS
 
loop_
    _atom_site_label
    _atom_site_fract_x
    _atom_site_fract_y
    _atom_site_fract_z
    _atom_site_U_iso_or_equiv
    _atom_site_adp_type
    _atom_site_calc_flag
    _atom_site_occupancy
    _atom_site_disorder_assembly
    _atom_site_disorder_group
    _atom_site_type_symbol
N1A 0.02559(16) 0.40848(16) 0.12251(8) 0.0895(4) Uani d 1 . . N
N2A -0.1091(2) 0.8997(2) 0.59249(12) 0.1138(6) Uani d 1 . . N
N3A 0.3557(2) 0.26997(18) 0.25430(13) 0.1107(5) Uani d 1 . . N
N4A 0.18381(18) 0.74219(15) 0.73309(8) 0.0897(4) Uani d 1 . . N
C1A 0.09062(15) 0.41307(14) 0.18576(9) 0.0704(3) Uani d 1 . . C
C2A 0.17014(14) 0.41861(12) 0.26561(9) 0.0650(3) Uani d 1 . . C
C3A 0.14686(13) 0.50020(12) 0.34502(8) 0.0613(3) Uani d 1 . . C
C4A 0.04971(15) 0.58740(14) 0.34900(8) 0.0669(3) Uani d 1 . . C
H4A 0.00163 0.589177 0.297435 0.08 Uiso calc 1 . . H
C5A 0.02602(14) 0.66707(14) 0.42552(8) 0.0667(3) Uani d 1 . . C
H5A -0.036267 0.723864 0.425858 0.08 Uiso calc 1 . . H
C6A 0.09630(13) 0.66511(12) 0.50688(8) 0.0606(3) Uani d 1 . . C
C7A 0.06875(14) 0.74566(13) 0.58563(8) 0.0643(3) Uani d 1 . . C
C8A -0.02883(17) 0.83162(17) 0.59010(9) 0.0796(4) Uani d 1 . . C
C9A 0.27228(19) 0.33571(14) 0.25916(10) 0.0779(4) Uani d 1 . . C
C10A 0.21777(14) 0.49975(12) 0.42636(9) 0.0635(3) Uani d 1 . . C
H10A 0.282151 0.444461 0.425779 0.076 Uiso calc 1 . . H
C11A 0.19300(14) 0.57767(12) 0.50342(8) 0.0629(3) Uani d 1 . . C
H11A 0.239451 0.574534 0.555067 0.076 Uiso calc 1 . . H
C12A 0.13380(15) 0.74427(14) 0.66767(8) 0.0698(3) Uani d 1 . . C
N1B 0.34988(19) 0.69244(13) 0.22564(8) 0.0887(4) Uani d 1 . . N
N2B 0.16783(18) 1.20297(13) 0.69160(8) 0.0846(4) Uani d 1 . . N
N3B 0.6273(2) 0.55090(16) 0.37608(11) 0.1014(5) Uani d 1 . . N
N4B 0.46527(17) 1.05779(13) 0.84079(8) 0.0837(4) Uani d 1 . . N
C1B 0.39907(15) 0.70348(11) 0.29448(7) 0.0613(3) Uani d 1 . . C
C2B 0.46069(14) 0.71117(11) 0.37857(7) 0.0572(3) Uani d 1 . . C
C3B 0.43004(12) 0.79576(10) 0.45583(7) 0.0516(2) Uani d 1 . . C
C4B 0.33533(12) 0.88302(10) 0.45520(7) 0.0520(2) Uani d 1 . . C
H4B 0.293008 0.884934 0.402093 0.062 Uiso calc 1 . . H
C5B 0.30595(12) 0.96329(10) 0.53083(7) 0.0526(2) Uani d 1 . . C
H5B 0.243633 1.019214 0.528684 0.063 Uiso calc 1 . . H
C6B 0.36898(12) 0.96347(10) 0.61366(7) 0.0524(2) Uani d 1 . . C
C7B 0.34016(14) 1.04759(11) 0.69205(7) 0.0577(3) Uani d 1 . . C
C8B 0.24409(16) 1.13321(12) 0.69243(7) 0.0641(3) Uani d 1 . . C
C9B 0.55401(17) 0.62362(13) 0.37834(9) 0.0704(3) Uani d 1 . . C
C10B 0.49218(13) 0.79598(11) 0.53901(7) 0.0573(3) Uani d 1 . . C
H10B 0.553793 0.739592 0.541297 0.069 Uiso calc 1 . . H
C11B 0.46346(13) 0.87626(11) 0.61446(7) 0.0568(3) Uani d 1 . . C
H11B 0.505962 0.874492 0.667567 0.068 Uiso calc 1 . . H
C12B 0.40831(15) 1.05255(12) 0.77468(8) 0.0648(3) Uani d 1 . . C
O1 0.33177(13) 1.30944(13) 1.02498(9) 0.0945(4) Uani d 1 . . O
N5 0.34961(12) 1.68056(10) 0.92871(7) 0.0631(3) Uani d 1 . . N
C13 0.33628(16) 1.66746(14) 1.00962(8) 0.0726(3) Uani d 1 . . C
H13 0.352143 1.737988 1.057833 0.087 Uiso calc 1 . . H
C14 0.30010(17) 1.55319(14) 1.02211(8) 0.0731(4) Uani d 1 . . C
H14 0.292063 1.545942 1.078609 0.088 Uiso calc 1 . . H
C15 0.27517(13) 1.44762(12) 0.95132(7) 0.0606(3) Uani d 1 . . C
C16 0.28891(15) 1.46255(12) 0.86809(7) 0.0658(3) Uani d 1 . . C
H16 0.271886 1.393257 0.818993 0.079 Uiso calc 1 . . H
C17 0.32773(16) 1.58000(13) 0.85856(8) 0.0671(3) Uani d 1 . . C
H17 0.338919 1.58979 0.802892 0.081 Uiso calc 1 . . H
C18 0.3928(2) 1.80613(14) 0.91776(11) 0.0841(4) Uani d 1 . . C
H18A 0.403883 1.86724 0.974094 0.126 Uiso calc 1 . . H
H18B 0.485415 1.811648 0.890658 0.126 Uiso calc 1 . . H
H18C 0.317199 1.821269 0.881409 0.126 Uiso calc 1 . . H
C19 0.24779(14) 1.32232(14) 0.96953(9) 0.0667(3) Uani d 1 . . C
C20 0.12536(14) 1.22230(12) 0.92189(8) 0.0652(3) Uani d 1 . . C
C21 0.00605(16) 1.24568(14) 0.87776(10) 0.0738(3) Uani d 1 . . C
H21 0.003056 1.326267 0.875838 0.089 Uiso calc 1 . . H
C22 -0.1085(2) 1.1487(2) 0.83660(13) 0.0957(5) Uani d 1 . . C
H22 -0.188938 1.164654 0.807644 0.115 Uiso calc 1 . . H
C23 -0.1045(3) 1.0299(2) 0.83808(16) 0.1102(6) Uani d 1 . . C
H23 -0.181702 0.965305 0.809777 0.132 Uiso calc 1 . . H
C24 0.0136(3) 1.00523(19) 0.88138(19) 0.1162(7) Uani d 1 . . C
H24 0.01595 0.924102 0.882239 0.139 Uiso calc 1 . . H
C25 0.1284(2) 1.10094(16) 0.92353(14) 0.0910(5) Uani d 1 . . C
H25 0.207744 1.084269 0.953005 0.109 Uiso calc 1 . . H
 
loop_
    _atom_site_aniso_label
    _atom_site_aniso_U_11
    _atom_site_aniso_U_22
    _atom_site_aniso_U_33
    _atom_site_aniso_U_12
    _atom_site_aniso_U_13
    _atom_site_aniso_U_23
N1A 0.0856(8) 0.1219(11) 0.0573(7) 0.0236(7) 0.0037(6) 0.0173(6)
N2A 0.1079(11) 0.1516(16) 0.0861(10) 0.0579(12) 0.0068(8) 0.0208(10)
N3A 0.1324(14) 0.0982(11) 0.1035(11) 0.0486(10) -0.0058(10) 0.0172(9)
N4A 0.1027(9) 0.1044(10) 0.0579(7) -0.0044(8) -0.0065(6) 0.0313(6)
C1A 0.0689(7) 0.0807(8) 0.0566(7) 0.0081(6) 0.0080(5) 0.0145(6)
C2A 0.0657(6) 0.0646(7) 0.0610(6) 0.0007(5) 0.0017(5) 0.0190(5)
C3A 0.0609(6) 0.0637(7) 0.0571(6) -0.0013(5) 0.0006(5) 0.0218(5)
C4A 0.0672(6) 0.0823(8) 0.0516(6) 0.0108(6) -0.0020(5) 0.0221(6)
C5A 0.0637(6) 0.0827(8) 0.0544(6) 0.0113(6) -0.0007(5) 0.0223(6)
C6A 0.0574(6) 0.0708(7) 0.0520(6) -0.0030(5) 0.0011(4) 0.0242(5)
C7A 0.0613(6) 0.0767(8) 0.0518(6) -0.0021(5) 0.0023(5) 0.0223(5)
C8A 0.0738(8) 0.1039(11) 0.0580(7) 0.0156(8) 0.0062(6) 0.0189(7)
C9A 0.0878(9) 0.0686(8) 0.0723(8) 0.0101(7) -0.0012(7) 0.0153(6)
C10A 0.0663(6) 0.0617(6) 0.0635(7) 0.0023(5) -0.0036(5) 0.0256(5)
C11A 0.0661(6) 0.0656(7) 0.0576(6) -0.0021(5) -0.0051(5) 0.0277(5)
C12A 0.0722(7) 0.0784(8) 0.0535(6) -0.0063(6) 0.0024(5) 0.0225(5)
N1B 0.1273(11) 0.0845(8) 0.0463(6) 0.0103(7) 0.0010(6) 0.0119(5)
N2B 0.1138(10) 0.0807(8) 0.0649(7) 0.0414(7) 0.0180(6) 0.0155(6)
N3B 0.1190(12) 0.0937(10) 0.0984(10) 0.0539(9) 0.0101(9) 0.0178(8)
N4B 0.1038(9) 0.0896(8) 0.0492(6) 0.0114(7) -0.0017(6) 0.0106(5)
C1B 0.0794(7) 0.0531(6) 0.0461(6) 0.0068(5) 0.0113(5) 0.0086(4)
C2B 0.0685(6) 0.0509(5) 0.0490(5) 0.0102(4) 0.0065(4) 0.0093(4)
C3B 0.0590(5) 0.0483(5) 0.0447(5) 0.0060(4) 0.0056(4) 0.0110(4)
C4B 0.0606(5) 0.0522(5) 0.0427(5) 0.0082(4) 0.0028(4) 0.0144(4)
C5B 0.0610(5) 0.0508(5) 0.0464(5) 0.0105(4) 0.0053(4) 0.0140(4)
C6B 0.0605(5) 0.0491(5) 0.0444(5) 0.0049(4) 0.0054(4) 0.0113(4)
C7B 0.0685(6) 0.0553(6) 0.0447(5) 0.0061(5) 0.0078(4) 0.0097(4)
C8B 0.0822(7) 0.0600(6) 0.0464(5) 0.0135(6) 0.0144(5) 0.0085(4)
C9B 0.0833(8) 0.0640(7) 0.0615(7) 0.0227(6) 0.0099(6) 0.0087(5)
C10B 0.0653(6) 0.0560(6) 0.0504(5) 0.0152(5) 0.0003(4) 0.0128(4)
C11B 0.0665(6) 0.0582(6) 0.0443(5) 0.0105(5) -0.0009(4) 0.0132(4)
C12B 0.0782(7) 0.0623(6) 0.0459(6) 0.0058(5) 0.0075(5) 0.0069(5)
O1 0.0821(6) 0.1143(9) 0.0989(8) 0.0200(6) -0.0144(6) 0.0500(7)
N5 0.0668(5) 0.0651(6) 0.0544(5) 0.0173(4) -0.0041(4) 0.0099(4)
C13 0.0818(8) 0.0756(8) 0.0476(6) 0.0094(6) 0.0025(5) 0.0003(5)
C14 0.0837(8) 0.0835(9) 0.0441(5) 0.0062(6) 0.0067(5) 0.0105(5)
C15 0.0574(5) 0.0728(7) 0.0504(6) 0.0166(5) 0.0032(4) 0.0128(5)
C16 0.0832(8) 0.0665(7) 0.0448(5) 0.0227(6) 0.0032(5) 0.0060(5)
C17 0.0840(8) 0.0719(7) 0.0457(5) 0.0236(6) 0.0006(5) 0.0121(5)
C18 0.1023(11) 0.0677(8) 0.0789(9) 0.0156(7) -0.0152(8) 0.0173(7)
C19 0.0642(6) 0.0804(8) 0.0606(6) 0.0228(6) 0.0073(5) 0.0230(6)
C20 0.0676(6) 0.0692(7) 0.0616(6) 0.0221(5) 0.0144(5) 0.0167(5)
C21 0.0718(7) 0.0774(8) 0.0704(7) 0.0200(6) 0.0042(6) 0.0148(6)
C22 0.0826(10) 0.1020(12) 0.0906(11) 0.0119(8) -0.0065(8) 0.0124(9)
C23 0.1063(13) 0.0848(12) 0.1158(15) -0.0025(10) 0.0041(11) 0.0027(10)
C24 0.1247(16) 0.0698(10) 0.148(2) 0.0126(10) 0.0211(15) 0.0241(11)
C25 0.0941(10) 0.0784(9) 0.1095(13) 0.0275(8) 0.0144(9) 0.0340(9)
 
 
#==============================================================================
 
# MOLECULAR GEOMETRY
 
_geom_special_details
;
 All esds (except the esd in the dihedral angle between two l.s. planes)
 are estimated using the full covariance matrix.  The cell esds are taken
 into account individually in the estimation of esds in distances, angles
 and torsion angles; correlations between esds in cell parameters are only
 used when they are defined by crystal symmetry.  An approximate (isotropic)
 treatment of cell esds is used for estimating esds involving l.s. planes.
;
loop_
    _geom_bond_atom_site_label_1
    _geom_bond_atom_site_label_2
    _geom_bond_site_symmetry_2
    _geom_bond_distance
    _geom_bond_publ_flag
N1A C1A . 1.1425(19) ?
N2A C8A . 1.148(2) ?
N3A C9A . 1.145(2) ?
N4A C12A . 1.1367(19) ?
C1A C2A . 1.4317(19) ?
C2A C3A . 1.3890(19) ?
C2A C9A . 1.422(2) ?
C3A C4A . 1.4295(19) ?
C3A C10A . 1.4380(17) ?
C4A C5A . 1.347(2) ?
C4A H4A . 0.93 ?
C5A C6A . 1.4415(16) ?
C5A H5A . 0.93 ?
C6A C7A . 1.388(2) ?
C6A C11A . 1.4298(19) ?
C7A C8A . 1.420(2) ?
C7A C12A . 1.4293(17) ?
C10A C11A . 1.347(2) ?
C10A H10A . 0.93 ?
C11A H11A . 0.93 ?
N1B C1B . 1.1415(18) ?
N2B C8B . 1.1443(19) ?
N3B C9B . 1.144(2) ?
N4B C12B . 1.1463(18) ?
C1B C2B . 1.4157(17) ?
C2B C3B . 1.4012(15) ?
C2B C9B . 1.4165(18) ?
C3B C4B . 1.4256(15) ?
C3B C10B . 1.4295(15) ?
C4B C5B . 1.3564(16) ?
C4B H4B . 0.93 ?
C5B C6B . 1.4277(15) ?
C5B H5B . 0.93 ?
C6B C7B . 1.4058(15) ?
C6B C11B . 1.4240(16) ?
C7B C8B . 1.4169(18) ?
C7B C12B . 1.4265(17) ?
C10B C11B . 1.3525(17) ?
C10B H10B . 0.93 ?
C11B H11B . 0.93 ?
O1 C19 . 1.2134(17) ?
N5 C17 . 1.3393(16) ?
N5 C13 . 1.3441(18) ?
N5 C18 . 1.4744(18) ?
C13 C14 . 1.355(2) ?
C13 H13 . 0.93 ?
C14 C15 . 1.3794(18) ?
C14 H14 . 0.93 ?
C15 C16 . 1.3888(17) ?
C15 C19 . 1.5126(19) ?
C16 C17 . 1.3731(19) ?
C16 H16 . 0.93 ?
C17 H17 . 0.93 ?
C18 H18A . 0.96 ?
C18 H18B . 0.96 ?
C18 H18C . 0.96 ?
C19 C20 . 1.473(2) ?
C20 C21 . 1.388(2) ?
C20 C25 . 1.392(2) ?
C21 C22 . 1.384(2) ?
C21 H21 . 0.93 ?
C22 C23 . 1.364(3) ?
C22 H22 . 0.93 ?
C23 C24 . 1.378(3) ?
C23 H23 . 0.93 ?
C24 C25 . 1.381(3) ?
C24 H24 . 0.93 ?
C25 H25 . 0.93 ?
 
loop_
    _geom_angle_atom_site_label_1
    _geom_angle_atom_site_label_2
    _geom_angle_atom_site_label_3
    _geom_angle
    _geom_angle_site_symmetry_1
    _geom_angle_site_symmetry_3
    _geom_angle_publ_flag
N1A C1A C2A 179.17(15) . . ?
C3A C2A C9A 122.17(13) . . ?
C3A C2A C1A 121.32(13) . . ?
C9A C2A C1A 116.50(13) . . ?
C2A C3A C4A 121.02(12) . . ?
C2A C3A C10A 121.64(13) . . ?
C4A C3A C10A 117.33(12) . . ?
C5A C4A C3A 121.69(12) . . ?
C5A C4A H4A 119.2 . . ?
C3A C4A H4A 119.2 . . ?
C4A C5A C6A 120.62(13) . . ?
C4A C5A H5A 119.7 . . ?
C6A C5A H5A 119.7 . . ?
C7A C6A C11A 121.77(11) . . ?
C7A C6A C5A 120.26(13) . . ?
C11A C6A C5A 117.96(12) . . ?
C6A C7A C8A 122.33(12) . . ?
C6A C7A C12A 121.75(13) . . ?
C8A C7A C12A 115.90(13) . . ?
N2A C8A C7A 178.84(19) . . ?
N3A C9A C2A 179.3(2) . . ?
C11A C10A C3A 121.46(12) . . ?
C11A C10A H10A 119.3 . . ?
C3A C10A H10A 119.3 . . ?
C10A C11A C6A 120.92(11) . . ?
C10A C11A H11A 119.5 . . ?
C6A C11A H11A 119.5 . . ?
N4A C12A C7A 179.07(15) . . ?
N1B C1B C2B 177.30(13) . . ?
C3B C2B C1B 123.32(11) . . ?
C3B C2B C9B 122.55(11) . . ?
C1B C2B C9B 114.12(11) . . ?
C2B C3B C4B 122.00(10) . . ?
C2B C3B C10B 120.51(10) . . ?
C4B C3B C10B 117.48(10) . . ?
C5B C4B C3B 121.06(10) . . ?
C5B C4B H4B 119.5 . . ?
C3B C4B H4B 119.5 . . ?
C4B C5B C6B 121.18(10) . . ?
C4B C5B H5B 119.4 . . ?
C6B C5B H5B 119.4 . . ?
C7B C6B C11B 120.84(10) . . ?
C7B C6B C5B 121.30(11) . . ?
C11B C6B C5B 117.87(10) . . ?
C6B C7B C8B 121.46(11) . . ?
C6B C7B C12B 121.69(11) . . ?
C8B C7B C12B 116.84(10) . . ?
N2B C8B C7B 178.81(14) . . ?
N3B C9B C2B 178.15(16) . . ?
C11B C10B C3B 121.54(10) . . ?
C11B C10B H10B 119.2 . . ?
C3B C10B H10B 119.2 . . ?
C10B C11B C6B 120.87(10) . . ?
C10B C11B H11B 119.6 . . ?
C6B C11B H11B 119.6 . . ?
N4B C12B C7B 178.80(15) . . ?
C17 N5 C13 120.24(12) . . ?
C17 N5 C18 120.12(12) . . ?
C13 N5 C18 119.61(11) . . ?
N5 C13 C14 121.11(11) . . ?
N5 C13 H13 119.4 . . ?
C14 C13 H13 119.4 . . ?
C13 C14 C15 120.24(12) . . ?
C13 C14 H14 119.9 . . ?
C15 C14 H14 119.9 . . ?
C14 C15 C16 118.04(13) . . ?
C14 C15 C19 117.89(11) . . ?
C16 C15 C19 123.85(11) . . ?
C17 C16 C15 119.77(11) . . ?
C17 C16 H16 120.1 . . ?
C15 C16 H16 120.1 . . ?
N5 C17 C16 120.60(11) . . ?
N5 C17 H17 119.7 . . ?
C16 C17 H17 119.7 . . ?
N5 C18 H18A 109.5 . . ?
N5 C18 H18B 109.5 . . ?
H18A C18 H18B 109.5 . . ?
N5 C18 H18C 109.5 . . ?
H18A C18 H18C 109.5 . . ?
H18B C18 H18C 109.5 . . ?
O1 C19 C20 122.45(14) . . ?
O1 C19 C15 116.40(13) . . ?
C20 C19 C15 121.15(11) . . ?
C21 C20 C25 119.28(15) . . ?
C21 C20 C19 122.24(13) . . ?
C25 C20 C19 118.46(13) . . ?
C22 C21 C20 119.77(16) . . ?
C22 C21 H21 120.1 . . ?
C20 C21 H21 120.1 . . ?
C23 C22 C21 120.66(18) . . ?
C23 C22 H22 119.7 . . ?
C21 C22 H22 119.7 . . ?
C22 C23 C24 120.19(19) . . ?
C22 C23 H23 119.9 . . ?
C24 C23 H23 119.9 . . ?
C23 C24 C25 120.05(19) . . ?
C23 C24 H24 120 . . ?
C25 C24 H24 120 . . ?
C24 C25 C20 120.04(18) . . ?
C24 C25 H25 120 . . ?
C20 C25 H25 120 . . ?
 
loop_
    _geom_torsion_atom_site_label_1
    _geom_torsion_atom_site_label_2
    _geom_torsion_atom_site_label_3
    _geom_torsion_atom_site_label_4
    _geom_torsion
    _geom_torsion_site_symmetry_1
    _geom_torsion_site_symmetry_2
    _geom_torsion_site_symmetry_3
    _geom_torsion_site_symmetry_4
    _geom_torsion_publ_flag
C9A C2A C3A C4A 176.49(12) . . . . ?
C1A C2A C3A C4A -4.14(19) . . . . ?
C9A C2A C3A C10A -4.2(2) . . . . ?
C1A C2A C3A C10A 175.21(11) . . . . ?
C2A C3A C4A C5A 179.98(12) . . . . ?
C10A C3A C4A C5A 0.61(19) . . . . ?
C3A C4A C5A C6A -1.3(2) . . . . ?
C4A C5A C6A C7A -178.59(12) . . . . ?
C4A C5A C6A C11A 0.92(19) . . . . ?
C11A C6A C7A C8A -179.01(12) . . . . ?
C5A C6A C7A C8A 0.49(19) . . . . ?
C11A C6A C7A C12A -0.97(18) . . . . ?
C5A C6A C7A C12A 178.53(11) . . . . ?
C2A C3A C10A C11A -178.90(11) . . . . ?
C4A C3A C10A C11A 0.47(18) . . . . ?
C3A C10A C11A C6A -0.82(19) . . . . ?
C7A C6A C11A C10A 179.65(11) . . . . ?
C5A C6A C11A C10A 0.14(18) . . . . ?
C1B C2B C3B C4B -1.17(18) . . . . ?
C9B C2B C3B C4B -179.69(11) . . . . ?
C1B C2B C3B C10B 177.96(10) . . . . ?
C9B C2B C3B C10B -0.56(19) . . . . ?
C2B C3B C4B C5B 179.35(10) . . . . ?
C10B C3B C4B C5B 0.19(16) . . . . ?
C3B C4B C5B C6B 0.13(17) . . . . ?
C4B C5B C6B C7B 179.22(10) . . . . ?
C4B C5B C6B C11B -0.22(17) . . . . ?
C11B C6B C7B C8B -178.74(11) . . . . ?
C5B C6B C7B C8B 1.84(18) . . . . ?
C11B C6B C7B C12B 2.50(18) . . . . ?
C5B C6B C7B C12B -176.91(10) . . . . ?
C2B C3B C10B C11B -179.61(11) . . . . ?
C4B C3B C10B C11B -0.44(18) . . . . ?
C3B C10B C11B C6B 0.36(19) . . . . ?
C7B C6B C11B C10B -179.47(11) . . . . ?
C5B C6B C11B C10B -0.03(17) . . . . ?
C17 N5 C13 C14 -0.3(2) . . . . ?
C18 N5 C13 C14 -178.47(13) . . . . ?
N5 C13 C14 C15 -0.4(2) . . . . ?
C13 C14 C15 C16 0.3(2) . . . . ?
C13 C14 C15 C19 175.02(12) . . . . ?
C14 C15 C16 C17 0.61(19) . . . . ?
C19 C15 C16 C17 -173.81(11) . . . . ?
C13 N5 C17 C16 1.2(2) . . . . ?
C18 N5 C17 C16 179.36(13) . . . . ?
C15 C16 C17 N5 -1.3(2) . . . . ?
C14 C15 C19 O1 -46.12(18) . . . . ?
C16 C15 C19 O1 128.32(15) . . . . ?
C14 C15 C19 C20 133.94(13) . . . . ?
C16 C15 C19 C20 -51.63(17) . . . . ?
O1 C19 C20 C21 161.48(15) . . . . ?
C15 C19 C20 C21 -18.58(19) . . . . ?
O1 C19 C20 C25 -16.8(2) . . . . ?
C15 C19 C20 C25 163.18(13) . . . . ?
C25 C20 C21 C22 0.4(2) . . . . ?
C19 C20 C21 C22 -177.78(14) . . . . ?
C20 C21 C22 C23 -0.8(3) . . . . ?
C21 C22 C23 C24 0.5(4) . . . . ?
C22 C23 C24 C25 0.0(4) . . . . ?
C23 C24 C25 C20 -0.4(4) . . . . ?
C21 C20 C25 C24 0.1(3) . . . . ?
C19 C20 C25 C24 178.41(18) . . . . ?
 
_iucr_refine_instructions_details
;
TITL TCNQ_4bz_1 in P-1
    shelx.res
    created by SHELXL-2017/1 at 12:10:40 on 02-Oct-2020
CELL  1.54184   9.1474  11.3666  15.9321  106.234   91.277   99.804
ZERR     2.00   0.0002   0.0005   0.0006    0.004    0.003    0.003
LATT   1
SFAC  C    H    N    O
UNIT  74   40   18   2
MERG   2
OMIT    -4.00 180.00
FMAP   2
PLAN   20
BOND $H
HTAB
CONF
ACTA
L.S.  10
WGHT    0.187800    0.107600
FVAR      10.09835
MOLE    1
N1A   3    0.025592    0.408483    0.122514    11.00000    0.08563    0.12193 =
         0.05730    0.01731    0.00367    0.02357
N2A   3   -0.109057    0.899686    0.592487    11.00000    0.10786    0.15155 =
         0.08611    0.02085    0.00678    0.05790
N3A   3    0.355692    0.269973    0.254296    11.00000    0.13241    0.09824 =
         0.10348    0.01719   -0.00583    0.04855
N4A   3    0.183808    0.742193    0.733089    11.00000    0.10268    0.10438 =
         0.05790    0.03129   -0.00655   -0.00438
C1A   1    0.090625    0.413073    0.185759    11.00000    0.06889    0.08067 =
         0.05659    0.01451    0.00796    0.00812
C2A   1    0.170141    0.418613    0.265605    11.00000    0.06566    0.06459 =
         0.06100    0.01902    0.00171    0.00069
C3A   1    0.146859    0.500204    0.345018    11.00000    0.06088    0.06366 =
         0.05712    0.02181    0.00064   -0.00126
C4A   1    0.049711    0.587401    0.348998    11.00000    0.06722    0.08225 =
         0.05162    0.02208   -0.00200    0.01081
AFIX  43
H4A   2    0.001630    0.589177    0.297435    11.00000   -1.20000
AFIX   0
C5A   1    0.026019    0.667065    0.425517    11.00000    0.06369    0.08271 =
         0.05437    0.02235   -0.00068    0.01129
AFIX  43
H5A   2   -0.036267    0.723864    0.425858    11.00000   -1.20000
AFIX   0
C6A   1    0.096298    0.665110    0.506882    11.00000    0.05741    0.07078 =
         0.05202    0.02419    0.00111   -0.00300
C7A   1    0.068753    0.745662    0.585632    11.00000    0.06131    0.07670 =
         0.05180    0.02230    0.00231   -0.00206
C8A   1   -0.028827    0.831619    0.590100    11.00000    0.07383    0.10392 =
         0.05802    0.01894    0.00624    0.01563
C9A   1    0.272275    0.335713    0.259156    11.00000    0.08783    0.06864 =
         0.07226    0.01534   -0.00121    0.01012
C10A  1    0.217771    0.499753    0.426364    11.00000    0.06633    0.06166 =
         0.06348    0.02562   -0.00360    0.00232
AFIX  43
H10A  2    0.282151    0.444461    0.425779    11.00000   -1.20000
AFIX   0
C11A  1    0.193001    0.577673    0.503420    11.00000    0.06613    0.06563 =
         0.05758    0.02767   -0.00506   -0.00209
AFIX  43
H11A  2    0.239451    0.574534    0.555067    11.00000   -1.20000
AFIX   0
C12A  1    0.133805    0.744270    0.667672    11.00000    0.07223    0.07842 =
         0.05348    0.02245    0.00239   -0.00629
MOLE    2
N1B   3    0.349878    0.692441    0.225640    11.00000    0.12728    0.08450 =
         0.04632    0.01190    0.00096    0.01027
N2B   3    0.167825    1.202968    0.691601    11.00000    0.11383    0.08073 =
         0.06489    0.01547    0.01804    0.04142
N3B   3    0.627345    0.550900    0.376084    11.00000    0.11898    0.09366 =
         0.09835    0.01778    0.01007    0.05395
N4B   3    0.465268    1.057790    0.840786    11.00000    0.10383    0.08962 =
         0.04921    0.01062   -0.00172    0.01137
C1B   1    0.399069    0.703482    0.294480    11.00000    0.07944    0.05310 =
         0.04607    0.00864    0.01125    0.00676
C2B   1    0.460686    0.711170    0.378568    11.00000    0.06847    0.05091 =
         0.04900    0.00928    0.00655    0.01020
C3B   1    0.430044    0.795756    0.455826    11.00000    0.05904    0.04835 =
         0.04471    0.01104    0.00558    0.00604
C4B   1    0.335330    0.883017    0.455202    11.00000    0.06063    0.05225 =
         0.04266    0.01438    0.00275    0.00825
AFIX  43
H4B   2    0.293008    0.884934    0.402093    11.00000   -1.20000
AFIX   0
C5B   1    0.305952    0.963289    0.530827    11.00000    0.06098    0.05075 =
         0.04640    0.01402    0.00530    0.01053
AFIX  43
H5B   2    0.243633    1.019214    0.528684    11.00000   -1.20000
AFIX   0
C6B   1    0.368983    0.963469    0.613662    11.00000    0.06046    0.04910 =
         0.04437    0.01126    0.00536    0.00494
C7B   1    0.340163    1.047590    0.692051    11.00000    0.06847    0.05526 =
         0.04475    0.00973    0.00776    0.00611
C8B   1    0.244095    1.133207    0.692427    11.00000    0.08223    0.06000 =
         0.04645    0.00848    0.01443    0.01347
C9B   1    0.554005    0.623619    0.378337    11.00000    0.08332    0.06404 =
         0.06148    0.00866    0.00989    0.02269
C10B  1    0.492178    0.795975    0.539010    11.00000    0.06529    0.05596 =
         0.05038    0.01284    0.00033    0.01524
AFIX  43
H10B  2    0.553793    0.739592    0.541297    11.00000   -1.20000
AFIX   0
C11B  1    0.463456    0.876262    0.614464    11.00000    0.06650    0.05823 =
         0.04428    0.01323   -0.00093    0.01053
AFIX  43
H11B  2    0.505962    0.874492    0.667567    11.00000   -1.20000
AFIX   0
C12B  1    0.408311    1.052549    0.774681    11.00000    0.07824    0.06230 =
         0.04587    0.00686    0.00745    0.00576
MOLE    3
O1    4    0.331774    1.309445    1.024975    11.00000    0.08211    0.11426 =
         0.09888    0.04996   -0.01442    0.01998
N5    3    0.349609    1.680565    0.928710    11.00000    0.06683    0.06506 =
         0.05445    0.00994   -0.00411    0.01728
C13   1    0.336278    1.667464    1.009615    11.00000    0.08183    0.07558 =
         0.04758    0.00025    0.00246    0.00937
AFIX  43
H13   2    0.352143    1.737988    1.057833    11.00000   -1.20000
AFIX   0
C14   1    0.300102    1.553191    1.022107    11.00000    0.08372    0.08348 =
         0.04407    0.01049    0.00675    0.00618
AFIX  43
H14   2    0.292063    1.545942    1.078609    11.00000   -1.20000
AFIX   0
C15   1    0.275166    1.447616    0.951316    11.00000    0.05737    0.07280 =
         0.05040    0.01280    0.00321    0.01662
C16   1    0.288910    1.462553    0.868094    11.00000    0.08321    0.06646 =
         0.04483    0.00604    0.00318    0.02270
AFIX  43
H16   2    0.271886    1.393257    0.818993    11.00000   -1.20000
AFIX   0
C17   1    0.327726    1.579996    0.858562    11.00000    0.08397    0.07188 =
         0.04568    0.01206    0.00061    0.02359
AFIX  43
H17   2    0.338919    1.589790    0.802892    11.00000   -1.20000
AFIX   0
C18   1    0.392793    1.806132    0.917763    11.00000    0.10234    0.06772 =
         0.07889    0.01733   -0.01521    0.01563
AFIX  33
H18A  2    0.403883    1.867240    0.974094    11.00000   -1.50000
H18B  2    0.485415    1.811648    0.890658    11.00000   -1.50000
H18C  2    0.317199    1.821269    0.881409    11.00000   -1.50000
AFIX   0
C19   1    0.247786    1.322324    0.969531    11.00000    0.06424    0.08039 =
         0.06058    0.02296    0.00729    0.02275
C20   1    0.125364    1.222302    0.921893    11.00000    0.06761    0.06917 =
         0.06161    0.01666    0.01445    0.02215
C21   1    0.006050    1.245679    0.877755    11.00000    0.07177    0.07745 =
         0.07044    0.01479    0.00424    0.02001
AFIX  43
H21   2    0.003056    1.326267    0.875838    11.00000   -1.20000
AFIX   0
C22   1   -0.108468    1.148673    0.836600    11.00000    0.08262    0.10195 =
         0.09064    0.01237   -0.00652    0.01185
AFIX  43
H22   2   -0.188938    1.164654    0.807644    11.00000   -1.20000
AFIX   0
C23   1   -0.104502    1.029873    0.838078    11.00000    0.10633    0.08484 =
         0.11581    0.00267    0.00407   -0.00246
AFIX  43
H23   2   -0.181702    0.965305    0.809777    11.00000   -1.20000
AFIX   0
C24   1    0.013560    1.005229    0.881382    11.00000    0.12467    0.06978 =
         0.14837    0.02409    0.02115    0.01260
AFIX  43
H24   2    0.015950    0.924102    0.882239    11.00000   -1.20000
AFIX   0
C25   1    0.128382    1.100937    0.923526    11.00000    0.09407    0.07839 =
         0.10947    0.03401    0.01442    0.02748
AFIX  43
H25   2    0.207744    1.084269    0.953005    11.00000   -1.20000
AFIX   0
HKLF    4
 
 
 
 
REM  TCNQ_4bz_1 in P-1
REM R1 =  0.0458 for    5339 Fo > 4sig(Fo)  and  0.0529 for all    6405 data
REM    424 parameters refined using      0 restraints
 
END
 
WGHT      0.0867      0.0493
 
REM Instructions for potential hydrogen bonds
EQIV $1 -x+1, -y+3, -z+2
HTAB C13 N4B_$1
EQIV $2 x, y+1, z+1
HTAB C14 N1B_$2
HTAB C16 N2B
EQIV $3 x, y+1, z
HTAB C18 N4A_$3
 
REM Highest difference peak  0.161,  deepest hole -0.146,  1-sigma level  0.030
Q1    1   0.4024  1.7928  0.8487  11.00000  0.05    0.16
Q2    1   0.3342  0.9681  0.5713  11.00000  0.05    0.16
Q3    1   0.1827  0.5009  0.3823  11.00000  0.05    0.16
Q4    1   0.4299  0.7161  0.3376  11.00000  0.05    0.16
Q5    1   0.4886  1.8470  0.9591  11.00000  0.05    0.15
Q6    1   0.0641  0.6648  0.4695  11.00000  0.05    0.15
Q7    1   0.4570  0.7988  0.4969  11.00000  0.05    0.15
Q8    1   0.1027  0.7415  0.6300  11.00000  0.05    0.13
Q9    1   0.3380  0.9971  0.6547  11.00000  0.05    0.13
Q10   1   0.3737  0.8463  0.4532  11.00000  0.05    0.12
Q11   1   0.4070  0.9268  0.6166  11.00000  0.05    0.12
Q12   1   0.2923  1.8444  0.9408  11.00000  0.05    0.12
Q13   1   0.4779  0.7767  0.4178  11.00000  0.05    0.12
Q14   1   0.1365  0.4433  0.3011  11.00000  0.05    0.12
Q15   1   0.0040  0.9064  0.7275  11.00000  0.05    0.11
Q16   1   0.1019  0.7193  0.5456  11.00000  0.05    0.11
Q17   1   0.0683  0.6951  0.5451  11.00000  0.05    0.11
Q18   1   0.0667  1.2245  0.8842  11.00000  0.05    0.10
Q19   1   0.1544  0.6251  0.5104  11.00000  0.05    0.10
Q20   1  -0.0822  0.8563  0.6192  11.00000  0.05    0.09
;
 

data_tcnq_4damp_2
 
_audit_creation_date                    2020-10-02T13:07:19-00:00
[truncated: 49,475 more chars]
