# Supplementary material for: Semiconductive 2D arrays of pancake-bonded oligomers of partially charged TCNQ radicals
Source: IUCrJ. 2022 May 28;9(Pt 4):449–67. doi: 10.1107/S2052252522004717 (PMC9252159; doi:10.1107/S2052252522004717)
Supplement: Supplementary file 3 [file m-09-00449-sup3.zip]

Archive with 19 entries (19 files):
- lq5043sup10.hkl
- lq5043sup11.hkl
- lq5043sup12.hkl
- lq5043sup13.hkl
- lq5043sup14.hkl
- lq5043sup15.hkl
- lq5043sup16.hkl
- lq5043sup17.hkl
- lq5043sup18.hkl
- lq5043sup19.hkl
- lq5043sup20.hkl
- lq5043sup2.hkl
- lq5043sup3.hkl
- lq5043sup4.hkl
- lq5043sup5.hkl
- lq5043sup6.hkl
- lq5043sup7.hkl
- lq5043sup8.hkl
- lq5043sup9.hkl
