# Supplementary material for: Semiconductive 2D arrays of pancake-bonded oligomers of partially charged TCNQ radicals
Source: IUCrJ. 2022 May 28;9(Pt 4):449–67. doi: 10.1107/S2052252522004717 (PMC9252159; doi:10.1107/S2052252522004717)
Supplement: Supplementary file 3 [file m-09-00449-sup3.zip › lq5043sup10.hkl]

#
# h,k,l, Fc-squared, Fo-squared, sigma(Fo-squared), status flag
#
data_shelx
_shelx_title '7.TCNQ_2_100K'
_shelx_refln_list_code          4
_shelx_F_calc_maximum       67.41
_exptl_crystal_F_000       303.00
_reflns_d_resolution_high  0.7938

loop_
 _space_group_symop_operation_xyz
 'x, y, z'
 '-x, -y, -z'

_cell_length_a     7.0634
_cell_length_b     7.8154
_cell_length_c    13.4680
_cell_angle_alpha  73.628
_cell_angle_beta   89.550
_cell_angle_gamma  67.258

_shelx_F_squared_multiplier     1.000

loop_
 _refln_index_h
 _refln_index_k
 _refln_index_l
 _refln_F_squared_calc
 _refln_F_squared_meas
 _refln_F_squared_sigma
 _refln_observed_status
   1   0   0        421.39        404.93        10.47 o
   2   0   0         84.10         75.05         3.00 o
   3   0   0         62.48         61.15         3.21 o
   4   0   0        193.93        210.47        13.15 o
   5   0   0         14.49         11.88         2.10 o
   6   0   0         50.71         58.96        20.31 o
   7   0   0         27.80         25.72         1.67 o
   8   0   0          0.03          0.05         0.26 o
  -7   1   0         28.40         34.22         1.83 o
  -6   1   0         18.02         18.24         1.76 o
  -5   1   0        122.56        130.60        11.64 o
  -4   1   0         27.23         29.15         4.93 o
  -3   1   0       1755.45       1877.30        59.59 o
  -2   1   0         25.08         25.35         3.11 o
  -1   1   0        803.21        881.00        37.73 o
   0   1   0        254.58        265.80         9.45 o
   1   1   0        254.41        267.55         6.78 o
   2   1   0       1455.20       1300.71        39.00 o
   3   1   0        323.31        324.30        17.68 o
   4   1   0         57.05         67.70         6.79 o
   5   1   0          5.33          4.79         1.79 o
   6   1   0         94.37        144.21        10.21 o
   7   1   0          5.87          5.83         1.35 o
   8   1   0         64.20         62.51         4.69 o
  -7   2   0          3.79          3.40         0.44 o
  -6   2   0          8.89         11.61         1.33 o
  -5   2   0         15.63         17.05         1.73 o
  -4   2   0        204.25        238.71        12.02 o
  -3   2   0         81.22         99.67         8.85 o
  -2   2   0         25.09         26.78         3.80 o
  -1   2   0         62.80         60.77         5.81 o
   0   2   0         31.16         55.63         4.37 o
   1   2   0       1272.43       1144.17        30.64 o
   2   2   0          6.96          1.80         0.67 o
   3   2   0        101.01         98.93         5.38 o
   4   2   0         49.52         48.52         4.32 o
   5   2   0        108.46        111.63        10.24 o
   6   2   0          4.76          6.50         1.67 o
   7   2   0         11.36         13.68         2.07 o
   8   2   0          3.58          2.70         1.08 o
  -6   3   0          3.31          4.69         0.75 o
  -5   3   0         11.64         14.11         0.97 o
  -4   3   0         44.73         51.78         2.16 o
  -3   3   0          8.58          4.44         0.73 o
  -2   3   0        249.30        283.18        16.44 o
  -1   3   0         19.29         26.06         4.05 o
   0   3   0       1663.39       1745.53        55.58 o
   1   3   0         15.96         21.38         3.35 o
   2   3   0       2240.60       2199.72        68.43 o
   3   3   0        101.41        109.19         4.70 o
   4   3   0         64.89         66.85         6.57 o
   5   3   0         26.00         29.39         4.38 o
   6   3   0         33.93         31.96         2.33 o
   7   3   0         15.26         15.10         2.15 o
  -5   4   0          0.20          0.29         0.16 o
  -4   4   0          2.52          3.03         0.48 o
  -3   4   0        336.07        340.21        11.55 o
  -2   4   0         41.46         41.81         2.36 o
  -1   4   0         89.62        112.24        10.38 o
   0   4   0          3.29          7.48         2.48 o
   1   4   0          4.30         14.27         3.33 o
   2   4   0          8.79         15.97         3.45 o
   3   4   0         39.64         55.16         6.86 o
   4   4   0          6.22          4.49         1.97 o
   5   4   0         37.99         39.48         1.74 o
   6   4   0          8.28         12.02         0.84 o
   7   4   0         42.82         51.80         2.54 o
   8   4   0          0.05          0.06         0.12 o
  -4   5   0         52.25         64.38         2.17 o
  -3   5   0         38.39         41.90         2.02 o
  -2   5   0        184.39        202.39        10.56 o
  -1   5   0         70.43         68.17         3.39 o
   0   5   0         76.23         89.85         7.34 o
   1   5   0         96.73        106.27        11.03 o
   2   5   0         42.65         43.93         6.85 o
   3   5   0         80.09         66.28         8.63 o
   4   5   0          3.16          4.06         0.50 o
   5   5   0         75.04         76.64         3.10 o
   6   5   0          0.04         -0.01         0.13 o
   7   5   0         83.17         93.64         2.79 o
   8   5   0          5.75          1.62         2.73 o
  -3   6   0          5.18          5.03         0.70 o
  -2   6   0          0.76          1.00         0.25 o
  -1   6   0        183.10        191.82         5.10 o
   0   6   0        908.14        931.38        19.35 o
   1   6   0         12.39         12.29         1.32 o
   2   6   0         14.78         15.59         1.66 o
   3   6   0         12.67          9.73         0.79 o
   4   6   0         75.23         57.92         2.98 o
   5   6   0         16.23         17.10         1.09 o
   6   6   0         17.50         17.79         1.06 o
   7   6   0         19.64         22.38         0.97 o
   8   6   0         10.64         13.83         1.34 o
  -2   7   0          5.19          5.23         0.63 o
  -1   7   0         18.71         17.32         0.97 o
   0   7   0         10.75          9.33         0.75 o
   1   7   0         49.19         50.21         3.01 o
   2   7   0          0.62          0.46         0.35 o
   3   7   0         75.92         69.80         3.58 o
   4   7   0        123.54        128.37         3.00 o
   5   7   0          0.89          0.54         0.16 o
   6   7   0         49.73         52.77         1.65 o
   7   7   0         45.82         55.10         1.53 o
   8   7   0         39.07         36.13         1.96 o
   0   8   0         21.59          6.99         9.61 o
   1   8   0          1.89          1.03         0.35 o
   2   8   0          4.20          4.13         0.71 o
   3   8   0          0.05          0.13         0.17 o
   4   8   0         41.94         42.93         1.49 o
   5   8   0         70.20         75.77         2.29 o
   6   8   0          2.29          2.33         0.30 o
   7   8   0          5.43          4.69         0.44 o
   1   9   0         16.46         10.20         0.69 o
   2   9   0        133.90         97.96        15.46 o
   3   9   0          2.31          1.84         0.23 o
   4   9   0         18.41         20.27         1.17 o
   5   9   0          9.29          9.89         0.73 o
  -5  -9   1         12.83         12.99         0.79 o
  -4  -9   1         34.92         42.22         1.80 o
  -3  -9   1          5.84          4.73         0.47 o
  -2  -9   1         21.44         16.31         0.95 o
  -6  -8   1          8.25          8.92         0.66 o
  -5  -8   1          4.71          4.76         0.55 o
  -4  -8   1         15.92         14.72         0.67 o
  -3  -8   1         12.51         11.66         1.14 o
  -2  -8   1          0.83          1.15         0.37 o
  -1  -8   1         42.72         37.62         2.12 o
   0  -8   1          6.91          5.71         0.65 o
  -7  -7   1          0.61          0.66         0.15 o
  -6  -7   1          3.33          3.10         0.34 o
  -5  -7   1         35.84         35.30         1.58 o
  -4  -7   1         31.64         34.42         1.58 o
  -3  -7   1          2.87          2.29         0.37 o
  -2  -7   1         13.89         13.89         1.46 o
  -1  -7   1         14.45         11.88         1.35 o
   0  -7   1          4.20          3.86         0.47 o
   1  -7   1         43.25         37.31         1.47 o
   2  -7   1         36.25         35.50         1.72 o
  -8  -6   1          2.37          2.99         0.59 o
  -7  -6   1          0.28          0.42         0.18 o
  -6  -6   1         26.12         23.28         1.22 o
  -5  -6   1          2.82          4.28         0.53 o
  -4  -6   1         70.90         72.04         3.46 o
  -3  -6   1          0.59          0.10         0.27 o
  -2  -6   1        272.32        277.28         8.87 o
  -1  -6   1        172.28        160.18         6.05 o
   0  -6   1        421.93        393.91        13.14 o
   1  -6   1         12.74         12.18         0.93 o
   2  -6   1          0.96          1.35         0.29 o
   3  -6   1          0.15          0.70         0.29 o
  -8  -5   1          3.25          3.68         0.74 o
  -7  -5   1         18.42         21.48         1.62 o
  -6  -5   1          3.72          2.97         0.43 o
  -5  -5   1          0.22          0.87         0.35 o
  -4  -5   1         57.25         59.75         2.33 o
  -3  -5   1        201.61        183.81        15.35 o
  -2  -5   1         39.46         43.02         7.00 o
  -1  -5   1          2.90          2.51         1.81 o
   0  -5   1        277.88        330.05        35.69 o
   1  -5   1         94.67        101.85         4.12 o
   2  -5   1        338.36        347.68         8.17 o
   3  -5   1          0.69          0.86         0.25 o
   4  -5   1          3.57          4.00         0.44 o
  -8  -4   1          0.19          0.22         0.23 o
  -7  -4   1         21.02         22.92         1.69 o
  -6  -4   1         25.93         28.58         1.39 o
  -5  -4   1         38.39         50.85         2.43 o
  -4  -4   1        390.15        444.49        23.00 o
  -3  -4   1         59.65         40.23         6.10 o
  -2  -4   1        104.21        125.15        10.67 o
  -1  -4   1         19.18          8.56         2.66 o
   0  -4   1          7.58         14.69         2.48 o
   1  -4   1        137.65        133.76        11.61 o
   2  -4   1        144.79        139.90         5.18 o
   3  -4   1         19.87         18.66         1.75 o
   4  -4   1          2.40          3.17         0.48 o
   5  -4   1          0.41          0.73         0.19 o
  -7  -3   1         35.57         34.84         3.31 o
  -6  -3   1         58.80         62.62         3.19 o
  -5  -3   1          0.59          2.11         1.27 o
  -4  -3   1        422.95        542.31        24.26 o
  -3  -3   1          0.03          0.74         0.97 o
  -2  -3   1         65.98         56.59         6.17 o
  -1  -3   1        119.00         98.91         7.90 o
   0  -3   1         23.60         25.94         3.89 o
   1  -3   1        218.68        249.26        14.25 o
   2  -3   1         94.81         97.44         9.06 o
   3  -3   1         85.65         88.64         5.51 o
   4  -3   1          4.24          4.22         0.86 o
   5  -3   1          5.64          4.35         0.52 o
   6  -3   1          0.65          1.17         0.37 o
  -8  -2   1          0.24         -0.37         0.71 o
  -7  -2   1          9.54         11.68         1.93 o
  -6  -2   1         13.58         14.23         1.84 o
  -5  -2   1         74.27         78.44        13.48 o
  -4  -2   1          8.00         10.77         2.48 o
  -3  -2   1        420.86        459.77        19.61 o
  -2  -2   1         27.82         33.26         4.08 o
  -1  -2   1          0.18          3.09         1.12 o
   0  -2   1          2.71          9.49         1.87 o
   1  -2   1         84.70         80.56         5.58 o
   2  -2   1        394.13        449.17        19.60 o
   3  -2   1          0.99          0.09         0.43 o
   4  -2   1          0.01          0.66         0.41 o
   5  -2   1          4.58          2.33         0.65 o
   6  -2   1          9.27         12.52         1.35 o
   7  -2   1          1.12          1.40         0.26 o
  -8  -1   1         85.09         90.67         5.84 o
  -7  -1   1          1.56          2.13         0.89 o
  -6  -1   1         23.29         29.68         3.41 o
  -5  -1   1         69.89         74.33         8.55 o
  -4  -1   1        339.08        372.84        45.60 o
  -3  -1   1        541.13        665.88        23.56 o
  -2  -1   1        524.49        573.90        20.25 o
  -1  -1   1        162.22        100.45         2.69 o
   0  -1   1        417.74        424.52        14.55 o
   2  -1   1         84.54         89.43         3.44 o
   3  -1   1        231.52        239.17        13.02 o
   4  -1   1          4.05          4.88         1.94 o
   5  -1   1         65.91         74.28         6.27 o
   6  -1   1         14.63         19.15         1.78 o
   7  -1   1          2.80          2.85         0.59 o
  -8   0   1          6.41          3.56         0.92 o
  -7   0   1          0.15          0.16         0.20 o
  -6   0   1         32.38         29.97         2.27 o
  -5   0   1          0.99          1.94         0.47 o
  -4   0   1          0.79          3.36         1.54 o
  -3   0   1        242.66        242.08        12.63 o
  -1   0   1        398.25        380.91        12.30 o
   0   0   1        621.14        572.41        16.42 o
   1   0   1        127.63        144.55         3.01 o
   2   0   1        151.79        173.80         8.18 o
   3   0   1        364.26        380.73        10.46 o
   4   0   1          1.08          1.27         0.87 o
   5   0   1         54.06         53.11         2.39 o
   6   0   1          0.71          0.73         0.37 o
   7   0   1          0.17          0.79         0.32 o
   8   0   1          0.04         -0.16         0.25 o
  -7   1   1         61.75         70.30         2.99 o
  -6   1   1          0.08          0.11         0.32 o
  -5   1   1         32.73         31.81         3.84 o
  -4   1   1         15.60         18.75         3.89 o
  -3   1   1         48.38         47.65         5.32 o
  -2   1   1          2.92          1.52         0.83 o
  -1   1   1         10.02          6.95         1.30 o
   0   1   1         76.80         93.62         4.09 o
   2   1   1        208.06        226.94         4.57 o
   3   1   1        177.46        191.46         5.12 o
   4   1   1         93.38        102.07         5.00 o
   5   1   1          7.11          8.48         2.58 o
   6   1   1        350.88        148.62        11.74 o
   7   1   1          0.12         -0.27         0.59 o
   8   1   1          1.52          2.08         0.82 o
  -7   2   1          4.54          5.21         0.76 o
  -6   2   1         11.16         17.65         1.70 o
  -5   2   1          1.01          1.09         0.47 o
  -4   2   1         33.40         39.25         2.36 o
  -3   2   1          4.52          7.33         2.30 o
  -2   2   1         73.17         82.37         6.86 o
  -1   2   1        342.10        373.74        15.37 o
   0   2   1        171.73        157.56         7.80 o
   2   2   1        179.76        150.78         3.64 o
   3   2   1        645.90        606.68        22.35 o
   4   2   1         28.33         27.82         2.39 o
   5   2   1          2.03          3.01         1.56 o
   6   2   1          3.20          2.75         1.33 o
   7   2   1         15.67         14.55         2.45 o
   8   2   1         21.11         18.69         2.60 o
  -6   3   1          3.15          4.13         0.77 o
  -5   3   1          0.07         -0.05         0.15 o
  -4   3   1          8.21         12.21         0.96 o
  -3   3   1        264.33        282.43         8.54 o
  -2   3   1        169.65        191.38        12.88 o
  -1   3   1         15.83         11.27         2.63 o
   0   3   1       1912.12       2190.06        67.01 o
   1   3   1        117.13        136.83         4.10 o
   2   3   1        135.66        162.28         3.88 o
   3   3   1         34.78         45.18         2.77 o
   4   3   1         36.22         44.99         3.05 o
   5   3   1          4.64          4.21         2.68 o
   6   3   1         72.61         79.19         2.38 o
   7   3   1         28.03         30.24         3.69 o
   8   3   1          3.88          1.53         0.81 o
  -5   4   1         17.44         20.31         2.01 o
  -4   4   1          1.72          2.40         0.43 o
  -3   4   1         37.54         42.78         2.16 o
  -2   4   1          5.79          5.99         2.56 o
  -1   4   1          1.32          1.52         1.05 o
   0   4   1          0.45         -0.99         0.99 o
   1   4   1         17.92         21.90         2.72 o
   2   4   1        475.54        504.56        37.55 o
   3   4   1        256.55        268.10         8.68 o
   4   4   1         70.64        103.71        11.38 o
   5   4   1          1.16          0.26         0.16 o
   6   4   1         29.14         30.92         1.56 o
   7   4   1         25.03         28.43         2.07 o
   8   4   1         34.80         11.26        17.02 o
  -5   5   1          5.41          4.85         0.55 o
  -4   5   1        138.52        172.05         4.45 o
  -3   5   1         18.07         20.40         2.00 o
  -2   5   1        113.17        122.07         3.58 o
  -1   5   1         74.78         74.66         3.52 o
   0   5   1          1.02          0.62         0.89 o
   1   5   1        555.19        542.36        28.03 o
   2   5   1         30.94         18.74         4.32 o
   3   5   1         59.88         55.81         7.49 o
   4   5   1          0.11          0.76         0.95 o
   5   5   1         94.88        101.92         2.95 o
   6   5   1          6.16          5.36         0.57 o
   7   5   1         20.35         24.07         1.09 o
   8   5   1         13.27         13.12         1.39 o
  -4   6   1          0.00         -0.13         0.13 o
  -3   6   1          0.76          0.89         0.33 o
  -2   6   1        517.16        587.82        12.55 o
  -1   6   1         87.63         88.69         2.95 o
   0   6   1         94.46         88.93         2.85 o
   1   6   1          0.05         -0.16         0.70 o
   2   6   1         57.47         43.80         2.54 o
   3   6   1         12.98         13.52         0.92 o
   4   6   1         10.41          8.22         0.72 o
   5   6   1         21.55         22.68         1.27 o
   6   6   1         10.03         10.90         0.83 o
   7   6   1          0.29          0.12         0.11 o
   8   6   1          4.38          5.17         0.81 o
  -3   7   1          0.19          0.08         0.10 o
  -2   7   1          0.53          0.69         0.26 o
  -1   7   1          3.71          3.68         0.45 o
   0   7   1         29.56         27.44         1.37 o
   1   7   1          5.24          4.93         0.87 o
   2   7   1          6.58          5.95         0.96 o
   3   7   1          0.18          0.28         0.15 o
   4   7   1         38.36         37.74         1.35 o
   5   7   1         15.66         15.09         0.85 o
   6   7   1        122.07        119.82         2.88 o
   7   7   1          0.06          0.41         0.14 o
   8   7   1          4.73          4.60         0.66 o
  -1   8   1          7.51          5.76         0.42 o
   0   8   1          0.75          0.46         0.16 o
   1   8   1          3.66          3.74         0.65 o
   2   8   1          1.93          2.12         0.53 o
   3   8   1         96.55         95.89         2.89 o
   4   8   1          5.19          5.45         0.54 o
   5   8   1          3.14          4.67         0.47 o
   6   8   1          0.18          0.17         0.10 o
   7   8   1          0.02          0.15         0.12 o
   1   9   1          0.13          0.10         0.09 o
   2   9   1         19.42         18.14         2.15 o
   3   9   1          0.07          0.00         0.10 o
   4   9   1          3.24          3.58         0.46 o
   5   9   1          6.40          6.91         0.63 o
   6   9   1          0.74          0.87         0.19 o
  -4  -9   2        109.12        105.96         3.44 o
  -3  -9   2          2.50          2.29         0.29 o
  -6  -8   2          0.01          0.05         0.06 o
  -5  -8   2          2.74          3.01         0.34 o
  -4  -8   2          3.74          3.90         0.57 o
  -3  -8   2         11.77         13.60         1.18 o
  -2  -8   2         42.80         41.37         2.25 o
  -1  -8   2         11.48          9.56         0.92 o
   0  -8   2          0.40          0.69         0.23 o
  -7  -7   2          0.03          0.00         0.08 o
  -6  -7   2          6.95          7.27         0.60 o
  -5  -7   2          8.40          9.17         0.74 o
  -4  -7   2         59.51         62.54         3.22 o
  -3  -7   2         21.49         22.01         1.22 o
  -2  -7   2          2.57          2.13         0.60 o
  -1  -7   2          0.14          0.41         0.30 o
   0  -7   2          6.08          5.01         0.51 o
   1  -7   2         73.34         59.53         1.90 o
   2  -7   2          2.71          2.45         0.35 o
  -8  -6   2          2.09          3.38         0.59 o
  -7  -6   2          0.51          0.26         0.30 o
  -6  -6   2         40.75         41.65         1.54 o
  -5  -6   2          0.35          0.79         0.24 o
  -4  -6   2         13.67         15.96         1.59 o
  -3  -6   2         85.01         78.39         2.66 o
  -2  -6   2       1324.40       1316.20        31.40 o
  -1  -6   2        120.67        122.93         5.52 o
   0  -6   2         27.89         23.03         1.99 o
   1  -6   2          0.11          0.24         0.23 o
   2  -6   2          0.16          0.05         0.11 o
   3  -6   2          4.30          4.73         0.59 o
  -8  -5   2          4.39          4.99         0.64 o
  -7  -5   2         27.76         26.45         1.55 o
  -6  -5   2         14.35         13.37         0.75 o
  -5  -5   2         72.02         67.61         2.24 o
  -4  -5   2          2.47          2.67         0.41 o
  -3  -5   2        149.86        142.93         5.90 o
  -2  -5   2         14.79         10.56         3.50 o
  -1  -5   2        135.13        110.88        11.76 o
   0  -5   2        415.26        409.19        11.70 o
   1  -5   2          1.33          1.87         1.58 o
   2  -5   2          5.04          5.18         0.60 o
   3  -5   2          0.03         -0.02         0.16 o
   4  -5   2         37.62         37.63         4.61 o
  -8  -4   2         34.49         37.50         2.40 o
  -7  -4   2        104.98        120.49         4.77 o
  -6  -4   2         58.66         59.96         3.20 o
  -5  -4   2         52.47         52.47         1.74 o
  -4  -4   2        120.07        146.41        12.44 o
  -3  -4   2         88.37         81.34         9.15 o
  -2  -4   2         65.84         77.47         8.65 o
  -1  -4   2        218.87        225.86        15.23 o
   0  -4   2          0.00          1.82         1.31 o
   1  -4   2        164.00        144.12         8.77 o
   2  -4   2        101.49        102.80         6.81 o
   3  -4   2         13.31         12.69         1.43 o
   4  -4   2          3.67          4.17         0.52 o
   5  -4   2          2.06          1.26         0.50 o
  -8  -3   2          1.22          0.26         0.18 o
  -7  -3   2          9.80         10.67         2.41 o
  -6  -3   2         24.41         29.12         1.69 o
  -5  -3   2          0.53          1.49         0.57 o
  -4  -3   2        449.42        486.95        23.39 o
  -3  -3   2         35.43         24.35         4.29 o
  -2  -3   2       1072.49        954.52        36.60 o
  -1  -3   2         86.38         67.96         6.78 o
   0  -3   2        495.51        488.37        15.45 o
   1  -3   2         11.24         13.95         3.09 o
   2  -3   2          1.06          0.46         0.79 o
   3  -3   2          0.11          0.53         2.42 o
   4  -3   2          0.30          0.25         0.30 o
   5  -3   2          0.07          0.29         0.17 o
   6  -3   2          5.29          8.41         0.89 o
  -7  -2   2         20.75         16.55         3.09 o
  -6  -2   2         20.84         17.12         2.02 o
  -5  -2   2        201.22        263.11        15.60 o
  -4  -2   2          5.17          5.33         1.85 o
  -3  -2   2        638.83        651.39        26.00 o
  -2  -2   2          6.30          5.36         1.76 o
  -1  -2   2         12.90         13.06         2.43 o
   0  -2   2        139.17        142.52         8.55 o
   1  -2   2        152.42        173.98        10.08 o
   2  -2   2        196.91        291.34        55.80 o
   3  -2   2         39.51         40.01         5.64 o
   4  -2   2         37.73         39.83         2.50 o
   5  -2   2          0.51          0.22         0.27 o
   6  -2   2          8.93         10.43         1.18 o
  -8  -1   2         13.25         10.47         1.86 o
  -7  -1   2          2.25          2.97         1.47 o
  -6  -1   2         45.01         50.27         6.62 o
  -5  -1   2        266.97        271.44        18.14 o
  -4  -1   2        186.94        250.38        13.41 o
  -3  -1   2        109.14         91.68        10.40 o
  -2  -1   2        493.20        495.39        23.62 o
  -1  -1   2       1453.05       1139.51        36.11 o
   0  -1   2        212.68        227.78         6.77 o
   1  -1   2       1233.62       1203.04        37.04 o
   2  -1   2        291.17        302.90         9.47 o
   3  -1   2        131.78        173.12         6.92 o
   4  -1   2         47.58         55.57         6.83 o
   5  -1   2        122.02        124.13         5.43 o
   6  -1   2          0.04          0.06         0.24 o
   7  -1   2         22.59         23.32         1.35 o
  -8   0   2          0.25         -0.30         0.35 o
  -7   0   2          0.12          0.06         0.48 o
  -6   0   2         11.07         11.53         1.22 o
  -5   0   2         13.58         14.63         1.35 o
  -4   0   2         21.33         29.49         4.86 o
  -3   0   2        115.34        123.76         8.81 o
  -1   0   2        121.57         95.81         4.71 o
   0   0   2        119.50         86.03         4.67 o
   1   0   2        100.75         86.35         2.90 o
   2   0   2        153.13        145.13         3.69 o
   3   0   2        100.91        109.85         4.56 o
   4   0   2         61.43         78.91         4.43 o
   5   0   2         39.16         35.56         2.52 o
   6   0   2         11.65          8.60         2.70 o
   7   0   2         16.67         17.71         1.42 o
  -7   1   2          2.14          3.01         0.54 o
  -6   1   2          6.94          5.67         1.04 o
  -5   1   2        317.75        320.19        30.91 o
  -4   1   2         10.36         10.75         3.16 o
  -3   1   2        118.19        116.49         8.79 o
  -2   1   2          0.01          0.50         0.55 o
  -1   1   2       1907.14       1833.20        53.35 o
   1   1   2        291.47        262.39         5.81 o
   2   1   2       1113.14       1043.32        21.75 o
   3   1   2         59.71         64.95         3.19 o
   4   1   2       1054.34       1137.37        69.34 o
   5   1   2         24.22         23.03         1.68 o
   6   1   2         31.09         32.45         9.70 o
   7   1   2          1.23          0.73         0.66 o
   8   1   2         11.35          9.84         1.60 o
  -7   2   2          0.26          0.03         0.23 o
  -6   2   2         67.73         79.53         3.46 o
  -5   2   2          6.99          7.29         1.18 o
  -4   2   2          0.65          0.52         1.16 o
  -3   2   2          0.18         -0.01         0.51 o
  -2   2   2        280.21        306.45        15.08 o
  -1   2   2         16.61         18.37         2.64 o
   0   2   2        236.58        249.39        10.28 o
   1   2   2        216.06        183.56         8.02 o
   2   2   2         98.45         78.78         2.22 o
   3   2   2        124.03        141.63         3.55 o
   4   2   2         10.21          8.43         1.30 o
   5   2   2        151.73        162.13         9.61 o
   6   2   2         38.73         42.10         1.62 o
   7   2   2         37.65         44.84        10.22 o
   8   2   2         39.77         40.48         3.28 o
  -6   3   2         12.54         17.91         2.09 o
  -5   3   2         40.10         48.21         3.14 o
  -4   3   2        121.85        138.86         3.88 o
  -3   3   2        176.01        189.00        14.35 o
  -2   3   2         45.26         49.89         6.16 o
  -1   3   2          1.10          3.91         1.49 o
   0   3   2        653.93        837.44        29.62 o
   1   3   2         14.67         10.65         1.97 o
   2   3   2        558.45        506.92        14.62 o
   3   3   2        225.98        237.46        16.16 o
   4   3   2          9.10          6.76         1.13 o
   5   3   2          5.58          6.60         1.70 o
   6   3   2         51.57         61.62         2.12 o
   7   3   2          2.09          2.66         0.44 o
   8   3   2          3.28          3.67         2.18 o
  -6   4   2          7.45          7.79         0.74 o
  -5   4   2         22.74         25.37         1.22 o
  -4   4   2          0.05          0.11         0.15 o
  -3   4   2          1.48          0.74         0.27 o
  -2   4   2          0.39          1.34         1.19 o
  -1   4   2         80.61        107.02         9.89 o
   0   4   2         23.01         26.15         4.36 o
   1   4   2        418.67        500.23        29.91 o
   2   4   2          4.55         14.00         1.01 o
   3   4   2         20.93         14.99         1.62 o
   4   4   2         54.91         55.27         3.53 o
   5   4   2          9.78          9.89         0.65 o
   6   4   2         87.48         83.29         2.47 o
   7   4   2         15.63         15.61         1.42 o
   8   4   2         24.51         31.09         2.19 o
  -5   5   2         20.55         20.11         1.28 o
  -4   5   2        154.72        179.26         4.63 o
  -3   5   2         31.74         33.92         1.66 o
  -2   5   2        121.73        136.50         5.67 o
  -1   5   2         27.92         28.80         1.41 o
   0   5   2         41.83         38.21         6.30 o
   1   5   2          2.53         25.25         5.07 o
   2   5   2         27.79         20.22         4.40 o
   3   5   2         99.65        104.10         9.81 o
   4   5   2          0.07          1.13         0.59 o
   5   5   2         54.26         53.72         1.96 o
   6   5   2          5.62          4.63         0.53 o
   7   5   2         28.22         30.33         1.49 o
   8   5   2         44.63         51.85         3.02 o
  -4   6   2         33.65         33.88         1.60 o
  -3   6   2        145.29        180.65         6.41 o
  -2   6   2        394.04        459.93        14.46 o
  -1   6   2         10.46          9.24         0.80 o
   0   6   2         64.87         61.60         2.24 o
   1   6   2          0.90          0.99         0.57 o
   2   6   2        190.31        166.63         7.63 o
   3   6   2         72.44         73.01         2.41 o
   4   6   2         59.44         57.53         1.69 o
   5   6   2         24.49         23.75         1.14 o
   6   6   2         15.57         16.67         0.93 o
   7   6   2          4.77          4.87         0.45 o
   8   6   2          0.24          0.24         0.11 o
  -3   7   2          1.11          0.48         0.17 o
  -2   7   2          0.17          0.20         0.17 o
  -1   7   2         18.18         19.93         1.08 o
   0   7   2          5.34          4.85         0.55 o
   1   7   2         27.11         22.19         1.87 o
   2   7   2         25.23         24.03         1.96 o
   3   7   2         16.79         19.62         0.98 o
   4   7   2         71.26         53.55         1.95 o
   5   7   2         35.40         34.42         1.35 o
   6   7   2         15.32         16.78         0.87 o
   7   7   2          5.33          5.65         0.55 o
   8   7   2         28.06         29.23         1.82 o
  -1   8   2          0.56          0.63         0.14 o
   0   8   2         12.67         10.38         0.66 o
   1   8   2          7.75          8.92         1.02 o
   2   8   2          4.59          4.20         0.47 o
   3   8   2          9.52          9.87         0.63 o
   4   8   2         24.70         26.51         1.27 o
   5   8   2          4.21          3.13         0.38 o
   6   8   2          0.37          0.28         0.13 o
   7   8   2         27.05         27.24         1.38 o
   1   9   2          2.80          1.52         0.23 o
   2   9   2          9.19          2.62         4.17 o
   3   9   2          0.77          0.93         0.25 o
   4   9   2          0.07          0.06         0.10 o
   5   9   2          1.29          1.04         0.26 o
   6   9   2          3.60          3.62         0.41 o
  -6  -8   3          0.82          1.16         0.24 o
  -5  -8   3         28.58         28.82         3.62 o
  -4  -8   3          0.07         -0.06         0.19 o
  -3  -8   3          6.72          7.36         0.77 o
  -2  -8   3          0.04         -0.03         0.12 o
  -1  -8   3          5.78          5.49         0.63 o
   0  -8   3         26.73         20.67         1.06 o
  -7  -7   3         23.28         25.63         2.56 o
  -6  -7   3          0.02         -0.09         0.09 o
  -5  -7   3         32.65         34.30         1.48 o
  -4  -7   3          0.67          0.84         0.33 o
  -3  -7   3         18.49         16.67         1.62 o
  -2  -7   3          2.04          2.13         0.57 o
  -1  -7   3         84.78         73.14         3.65 o
   0  -7   3         22.04         18.69         1.16 o
   1  -7   3          4.84          4.24         0.38 o
  -8  -6   3         25.49         27.62         1.71 o
  -7  -6   3          0.74          0.83         0.25 o
  -6  -6   3         17.30         16.94         0.90 o
  -5  -6   3         15.48         14.40         0.80 o
  -4  -6   3        456.33        475.06        15.32 o
  -3  -6   3        162.63        163.84         6.82 o
  -2  -6   3         33.76         29.36         1.55 o
  -1  -6   3         24.80         24.28         2.10 o
   0  -6   3          0.21          0.07         0.20 o
   1  -6   3          6.50          4.22         0.78 o
   2  -6   3          0.50          0.34         0.15 o
   3  -6   3         12.14         12.01         0.87 o
  -8  -5   3          7.45          8.14         0.79 o
  -7  -5   3         18.20         19.25         1.45 o
  -6  -5   3          0.25          0.64         0.23 o
  -5  -5   3         22.69         23.62         1.07 o
  -4  -5   3          0.81          0.31         0.33 o
  -3  -5   3          7.88          4.96         1.10 o
  -2  -5   3        204.13        223.75        22.78 o
  -1  -5   3         47.95         47.96         7.72 o
   0  -5   3        151.90        128.83         5.10 o
   1  -5   3         37.54         35.52         2.63 o
   2  -5   3         21.34         23.94         2.43 o
   3  -5   3          3.68          3.67         0.36 o
   4  -5   3         41.57         38.65         4.39 o
  -8  -4   3          0.80          0.14         0.20 o
  -7  -4   3          0.41          0.02         0.20 o
  -6  -4   3         23.08         22.42         1.81 o
  -5  -4   3          6.90          7.29         0.77 o
  -4  -4   3          0.59         -0.14         0.49 o
  -3  -4   3         83.35         89.57         9.94 o
  -2  -4   3          3.95          3.60         2.01 o
  -1  -4   3        743.07        692.71        31.55 o
   0  -4   3         17.83         22.42         4.62 o
   1  -4   3          4.96          5.11         0.88 o
   2  -4   3         72.72         68.88         5.23 o
   3  -4   3         11.67         12.99         1.45 o
   4  -4   3         18.88         20.29         1.16 o
   5  -4   3         21.98         19.79         7.82 o
  -8  -3   3          3.64         -0.11         0.11 o
  -6  -3   3        195.62        213.10        11.24 o
  -5  -3   3         37.77         35.98         1.83 o
  -4  -3   3         18.84         12.57         3.31 o
  -3  -3   3         13.01          8.93         2.78 o
  -2  -3   3        360.66        329.82        18.51 o
  -1  -3   3         28.40         39.27         5.34 o
   0  -3   3         12.01         20.31         3.79 o
   1  -3   3         72.26         53.58         6.50 o
   2  -3   3         84.89         68.79         7.91 o
   3  -3   3         24.46         25.65         2.00 o
   4  -3   3          2.06          1.87         0.58 o
   5  -3   3          7.02          7.74         0.88 o
   6  -3   3          1.35          2.00         0.40 o
  -7  -2   3          0.05         -0.76         0.84 o
  -6  -2   3          8.60          9.21         2.27 o
  -5  -2   3         17.15         14.74         1.68 o
  -4  -2   3          0.67          2.07         1.24 o
  -3  -2   3         21.90         21.22         3.75 o
  -2  -2   3        173.82        131.05         4.11 o
  -1  -2   3         69.41         57.62         3.28 o
   0  -2   3       1138.36       1129.49        20.89 o
   1  -2   3          2.39          2.33         1.19 o
   2  -2   3          8.86          6.39         1.19 o
   3  -2   3         31.75         26.67         4.74 o
   4  -2   3         53.87         59.92         3.52 o
   5  -2   3          1.99          1.77         0.56 o
   6  -2   3          2.19          2.85         0.59 o
  -7  -1   3        111.10        110.13         7.95 o
  -6  -1   3         85.33         82.96         6.16 o
  -5  -1   3         23.61         24.98         2.85 o
  -4  -1   3         84.32        100.65         8.21 o
  -3  -1   3        198.19        227.31        12.04 o
  -2  -1   3        110.48        104.71         5.40 o
   0  -1   3         46.63         51.23         2.29 o
   1  -1   3        761.51        712.74        16.29 o
   2  -1   3         25.46         25.30         1.50 o
   3  -1   3        396.76        438.78        19.87 o
   4  -1   3         64.78         83.79         3.09 o
   5  -1   3         44.56         39.33         2.80 o
   6  -1   3         58.12         56.13         3.10 o
   7  -1   3         17.66         17.87         1.30 o
  -7   0   3          7.52          7.64         0.89 o
  -6   0   3          6.49          5.51         0.84 o
  -5   0   3          6.47          5.33         0.84 o
  -4   0   3       4544.72       4502.62       135.50 o
  -3   0   3         41.92         52.51         6.91 o
  -2   0   3         99.67        121.16         6.74 o
  -1   0   3        459.15        348.13         8.31 o
   0   0   3       1164.40        876.67        26.31 o
   1   0   3        128.17        129.71         3.86 o
   2   0   3          3.68          4.71         0.50 o
   3   0   3         81.38         95.62         4.30 o
   4   0   3          2.54          2.82         0.81 o
   5   0   3          0.71          0.45         0.41 o
   6   0   3          8.86          5.12         1.01 o
   7   0   3         23.80         26.27         6.90 o
  -7   1   3         36.47         38.31         1.99 o
  -6   1   3          8.62          9.94         1.15 o
  -5   1   3         11.65          9.76         1.17 o
  -4   1   3         13.77         12.68         3.54 o
  -3   1   3         81.46         77.79         7.24 o
  -2   1   3        477.72        438.68        17.90 o
  -1   1   3        284.36        230.23         9.83 o
   0   1   3          9.76         21.34         1.28 o
   1   1   3         19.34         31.02         1.52 o
   2   1   3        268.97        271.62        12.18 o
   3   1   3         36.80         42.28         1.92 o
   4   1   3        571.47        671.05        23.87 o
   5   1   3         12.16         10.85         0.68 o
   6   1   3          3.59          5.59         1.32 o
   7   1   3         28.18         57.62         5.81 o
   8   1   3          7.83          5.34         1.06 o
  -7   2   3          2.97          2.41         0.46 o
  -6   2   3          4.73          5.84         0.87 o
  -5   2   3         18.31         20.73         1.99 o
  -4   2   3         25.38         23.55         1.83 o
  -3   2   3        104.46        104.70         9.30 o
  -2   2   3         12.52         16.15         2.99 o
  -1   2   3       1296.61       1445.63        45.05 o
   0   2   3          5.63          3.56         0.43 o
   1   2   3       1360.20       1439.90        42.66 o
   2   2   3        141.34        115.24         4.06 o
   3   2   3        112.26         97.41         3.30 o
   4   2   3         18.68         21.79         2.85 o
   5   2   3          5.59          4.72         0.43 o
   6   2   3         30.97         35.43         1.50 o
   7   2   3         14.69         18.17         7.41 o
   8   2   3          0.60          1.34         0.53 o
  -6   3   3         19.84         27.80         2.04 o
  -5   3   3          0.30          0.95         0.62 o
  -4   3   3        225.11        237.89         5.75 o
  -3   3   3         13.35         12.52         3.54 o
  -2   3   3        708.94        802.14        32.19 o
  -1   3   3          9.69          6.76         1.96 o
   0   3   3        473.20        566.23        21.69 o
   1   3   3         57.08         69.89         4.99 o
   2   3   3         63.75         54.44         2.59 o
   3   3   3        165.30        196.41         6.40 o
   4   3   3          4.31          4.39         1.23 o
   5   3   3          2.42          3.22         0.39 o
   6   3   3        143.36        158.00         3.32 o
   7   3   3         61.99         60.45         7.71 o
   8   3   3          5.12          5.37         0.98 o
  -6   4   3          0.00          0.14         0.15 o
  -5   4   3          2.70          3.12         0.42 o
  -4   4   3         18.69         20.13         1.25 o
  -3   4   3          0.64          0.44         0.21 o
  -2   4   3          0.10          1.09         1.14 o
  -1   4   3        311.24        399.06        21.01 o
   0   4   3        469.14        610.83        25.97 o
   1   4   3          5.53          8.84         0.96 o
   2   4   3        119.70        131.28         7.72 o
   3   4   3         77.35         82.26         8.31 o
   4   4   3          1.13          0.27         0.36 o
   5   4   3          1.22          1.05         0.17 o
   6   4   3          2.39          2.33         0.28 o
   7   4   3          1.00          1.34         0.23 o
   8   4   3          3.54          6.24         1.80 o
  -5   5   3         13.63         12.86         1.03 o
  -4   5   3          0.03          0.18         0.16 o
  -3   5   3         43.41         47.68         2.03 o
  -2   5   3         24.78         28.31         1.44 o
  -1   5   3        118.51        135.46         3.69 o
   0   5   3          0.43          0.49         0.74 o
   1   5   3         72.46         81.70         9.08 o
   2   5   3         26.04         20.92         4.08 o
   3   5   3        273.96        264.61         8.92 o
   4   5   3         18.93         24.09         2.98 o
   5   5   3         84.58         78.44         1.70 o
   6   5   3         32.09         34.56         1.08 o
   7   5   3        208.04        241.69         5.74 o
   8   5   3        115.73        126.86         5.37 o
  -4   6   3        321.53        327.41         9.75 o
  -3   6   3          1.49          0.86         0.36 o
  -2   6   3          1.69          1.95         0.47 o
  -1   6   3         16.28         14.17         1.00 o
   0   6   3         56.94         49.17         1.90 o
   1   6   3         16.40         15.97         1.11 o
   2   6   3         51.87         55.59         2.89 o
   3   6   3        237.31        241.69         5.94 o
   4   6   3         26.45         26.91         0.91 o
   5   6   3          0.29          0.53         0.14 o
   6   6   3         34.15         36.22         1.45 o
   7   6   3         14.88         14.49         1.01 o
   8   6   3         14.69         17.05         0.87 o
  -3   7   3          1.77          0.75         0.22 o
  -2   7   3          0.29          0.42         0.23 o
  -1   7   3         13.98         14.40         0.91 o
   0   7   3         46.18         45.18         1.85 o
   1   7   3         10.82         11.71         0.86 o
   2   7   3         21.50         14.65         1.51 o
   3   7   3        186.04        171.45         3.83 o
   4   7   3        205.02        187.96         4.19 o
   5   7   3          0.01         -0.15         0.15 o
   6   7   3         13.67         16.09         0.86 o
   7   7   3          0.81          0.96         0.24 o
   8   7   3          3.33          2.21         0.29 o
  -1   8   3          2.12          0.95         0.25 o
   0   8   3         21.61         19.24         0.95 o
   1   8   3         79.15         74.13         3.49 o
   2   8   3          1.53          1.62         0.30 o
   3   8   3         45.03         50.47         1.59 o
   4   8   3         18.08         18.82         1.05 o
   5   8   3          3.05          2.32         0.33 o
   6   8   3         16.57         16.42         1.21 o
   7   8   3          1.59          1.31         0.28 o
   1   9   3          2.79          1.45         0.34 o
   2   9   3          4.17          4.56         0.43 o
   3   9   3          4.25          5.72         0.43 o
   4   9   3          1.39          1.63         0.32 o
   5   9   3          2.27          3.08         0.43 o
   6   9   3          4.09          3.92         0.43 o
  -5  -8   4         63.52         56.08         4.08 o
  -4  -8   4         31.02         26.24         6.68 o
  -3  -8   4          6.34          2.08         2.93 o
  -2  -8   4         19.45         20.54         1.22 o
  -1  -8   4          0.26          0.32         0.14 o
  -7  -7   4         11.13         13.58         0.88 o
  -6  -7   4         16.52          4.82         9.42 o
  -5  -7   4          3.40          4.24         0.45 o
  -4  -7   4          0.39          0.17         0.15 o
  -3  -7   4          2.91          2.52         0.42 o
  -2  -7   4          5.64          4.92         0.81 o
  -1  -7   4         51.58         47.13         2.65 o
   0  -7   4         13.24          2.32         5.98 o
   1  -7   4         22.07         21.55         0.82 o
  -7  -6   4          0.87          0.87         0.24 o
  -6  -6   4         73.68         83.48         3.14 o
  -5  -6   4         78.20         82.67         2.34 o
  -4  -6   4        627.92        628.16        19.55 o
  -3  -6   4         19.93         18.98         1.26 o
  -2  -6   4         17.64         16.70         1.70 o
  -1  -6   4          2.95          3.44         0.81 o
   0  -6   4          3.34          2.60         0.64 o
   1  -6   4         41.40         33.62         2.25 o
   2  -6   4          0.48          0.33         0.16 o
  -8  -5   4         23.83         27.07         2.99 o
  -7  -5   4         26.04         29.94         1.43 o
  -6  -5   4          1.82          1.72         0.34 o
  -5  -5   4        118.03        116.07         2.79 o
  -4  -5   4         11.90         11.38         1.17 o
  -3  -5   4        208.03        184.71        27.58 o
  -2  -5   4        548.18        583.14        48.79 o
  -1  -5   4          2.26          3.75         0.70 o
   0  -5   4         58.94         60.55         3.47 o
   1  -5   4         41.44         42.55         2.93 o
   2  -5   4        212.94        203.02        31.29 o
   3  -5   4         19.83         16.76         3.21 o
   4  -5   4          7.04          5.22         0.50 o
  -8  -4   4         78.58         77.19         4.70 o
  -7  -4   4         20.58         22.20         1.99 o
  -6  -4   4         32.36         35.23         2.50 o
  -5  -4   4          1.17          1.33         0.38 o
  -4  -4   4          5.58          6.15         0.89 o
  -3  -4   4          8.65          7.13         2.77 o
  -2  -4   4         26.74         24.37         5.12 o
  -1  -4   4          2.28          2.03         1.19 o
   0  -4   4          6.87          3.97         1.97 o
   1  -4   4          4.57          5.37         0.91 o
   2  -4   4         67.59         69.43         4.80 o
   3  -4   4          8.44          7.61         1.09 o
   4  -4   4         29.33         27.03         1.88 o
   5  -4   4          0.25         -0.04         0.10 o
  -8  -3   4         47.95         18.23         1.41 o
  -6  -3   4         76.14         80.60         2.98 o
  -5  -3   4         16.84         18.03         1.34 o
  -4  -3   4        167.51        174.38        13.59 o
  -3  -3   4          3.31          3.57         1.86 o
  -2  -3   4        167.91        174.37        13.17 o
  -1  -3   4        160.11        131.27        10.74 o
   0  -3   4         38.99         24.61         4.43 o
   1  -3   4         21.40         22.30         3.01 o
   2  -3   4         32.07         29.65         2.47 o
   3  -3   4          4.42          3.99         0.87 o
   4  -3   4          0.38          0.18         0.32 o
   5  -3   4         17.37         15.85         2.65 o
  -6  -2   4          1.92         -0.15         0.57 o
  -5  -2   4         29.66         27.68         7.28 o
  -4  -2   4          5.66         11.09         2.94 o
  -3  -2   4         54.57         67.56         7.14 o
  -2  -2   4         36.66         46.55         2.26 o
  -1  -2   4        211.19        226.34        10.75 o
   0  -2   4          0.09          0.11         0.19 o
   1  -2   4         38.95         39.15         3.47 o
   2  -2   4        287.53        303.06        50.90 o
   3  -2   4          2.47          2.19         0.57 o
   4  -2   4          0.45          0.66         0.39 o
   5  -2   4          0.42         -0.11         0.28 o
   6  -2   4          1.19          1.14         0.37 o
  -7  -1   4         37.96         30.04         3.91 o
  -6  -1   4        106.30         88.89         3.69 o
  -5  -1   4         35.23         25.69         2.92 o
  -4  -1   4        218.44        300.14        16.09 o
  -3  -1   4        265.54        306.09        15.14 o
  -2  -1   4        114.77        101.95         3.63 o
  -1  -1   4        486.56        435.30        28.99 o
   0  -1   4         92.75         90.01         3.54 o
   1  -1   4        481.44        504.33        10.64 o
   2  -1   4        687.08        784.72        28.32 o
   3  -1   4         24.11         30.85         4.56 o
   4  -1   4        102.88        126.01         5.89 o
   5  -1   4         10.09         15.22         1.62 o
   6  -1   4         71.17         74.33         3.56 o
   7  -1   4          3.24          2.04         0.69 o
  -7   0   4          1.13          0.78         0.68 o
  -6   0   4        326.83        303.93         8.65 o
  -5   0   4          3.29          2.87         0.56 o
  -4   0   4       1146.90       1147.19        44.32 o
  -3   0   4         88.94         73.72         3.59 o
  -2   0   4        313.52        317.61        18.32 o
  -1   0   4       1868.43       1537.72        45.62 o
   0   0   4          7.53          5.50         0.75 o
   1   0   4         68.43         71.53         2.79 o
   2   0   4        406.33        457.30         9.48 o
   3   0   4        254.72        271.16         8.73 o
   4   0   4          6.50          7.21         1.69 o
   5   0   4        125.86        118.38         5.91 o
   6   0   4          4.10          3.06         0.59 o
   7   0   4         57.66          7.76        50.63 o
  -7   1   4         40.19         42.78         3.02 o
  -6   1   4         19.25         18.50         1.58 o
  -5   1   4          2.61          3.34         0.61 o
  -4   1   4          0.11         -0.34         0.88 o
  -3   1   4        545.47        554.23        24.22 o
  -2   1   4        510.37        435.92        18.29 o
  -1   1   4        166.48        168.52        15.10 o
   0   1   4       1579.74       1295.36        37.26 o
   1   1   4         13.19          6.72         1.01 o
   2   1   4       2825.70       2833.82        78.27 o
   3   1   4         41.98         42.58         2.44 o
   4   1   4          3.64          3.96         1.37 o
   5   1   4         24.13         23.93         1.27 o
   6   1   4         85.86         97.72        18.21 o
   7   1   4          0.13         -0.11         0.72 o
  -7   2   4          3.50          1.13         0.32 o
  -6   2   4         14.39         16.71         1.41 o
  -5   2   4          6.06          6.78         0.97 o
  -4   2   4        181.53        179.74         7.16 o
  -3   2   4         97.48         97.35         9.04 o
  -2   2   4         29.05         19.89         3.35 o
  -1   2   4       1090.50       1100.94        35.72 o
   0   2   4          4.43          4.42         1.02 o
   1   2   4          0.14          0.24         0.18 o
   2   2   4          9.65          6.97         1.09 o
   3   2   4         95.13        128.04         4.42 o
   4   2   4          3.86          4.53         1.36 o
   5   2   4        313.03        322.67         5.52 o
   6   2   4        104.18         78.06        11.55 o
   7   2   4          8.44          5.21         3.20 o
   8   2   4          2.38          2.78         1.02 o
  -6   3   4          0.00         -0.09         0.26 o
  -5   3   4          6.52          9.06         1.34 o
  -4   3   4        149.10        157.31         4.45 o
  -3   3   4          1.82          1.80         0.51 o
  -2   3   4        335.63        356.89        18.72 o
  -1   3   4        183.18        236.88        13.04 o
   0   3   4         20.66         25.95         3.28 o
   1   3   4          6.59          2.50         0.56 o
   2   3   4         62.77         52.30         2.55 o
   3   3   4         54.04         66.51         2.80 o
   4   3   4          1.25          2.29         1.00 o
   5   3   4        170.36        169.00         2.96 o
   6   3   4         45.67         45.70         4.05 o
   7   3   4          6.11          6.96         1.68 o
   8   3   4          5.53          7.50         1.79 o
  -6   4   4          3.77          1.58         0.34 o
  -5   4   4          3.72          2.97         0.39 o
  -4   4   4         30.97         34.01         1.68 o
  -3   4   4         29.35         31.54         1.57 o
  -2   4   4        120.58        146.60         9.13 o
  -1   4   4         34.69         43.61         6.02 o
   0   4   4         13.71          9.82         2.60 o
   1   4   4          9.21         12.10         2.42 o
   2   4   4         98.28        102.08         3.41 o
   3   4   4         21.20         23.12         2.71 o
   4   4   4         49.25         47.35         4.49 o
   5   4   4          0.59          0.53         0.18 o
   6   4   4        221.39        240.05         4.73 o
   7   4   4          0.35          0.05         0.11 o
   8   4   4          0.36          0.68         0.69 o
  -5   5   4          1.32          2.05         0.40 o
  -4   5   4         22.42         27.70         1.36 o
  -3   5   4         60.09         74.53         5.30 o
  -2   5   4         21.55         22.11         1.42 o
  -1   5   4          1.32          1.28         0.40 o
   0   5   4          3.95          3.79         1.97 o
   1   5   4        129.05        158.04        12.44 o
   2   5   4          3.16          2.17         1.24 o
   3   5   4          0.33          1.17         0.64 o
   4   5   4         77.22         77.27         1.82 o
   5   5   4        120.05        126.49         2.49 o
   6   5   4        166.92        175.58         3.65 o
   7   5   4         24.43         29.16         1.12 o
  -4   6   4         80.64         79.90         3.00 o
  -3   6   4          0.98          0.72         0.30 o
  -2   6   4         29.94         33.82         2.25 o
  -1   6   4          0.38          0.33         0.19 o
   0   6   4         60.42         53.29         2.49 o
   1   6   4          9.22         10.12         0.78 o
   2   6   4          5.67          5.69         0.60 o
   3   6   4          3.10          3.86         0.41 o
   4   6   4          0.08          0.07         0.09 o
   5   6   4         27.89         22.35         0.95 o
   6   6   4         17.41         19.02         0.82 o
   7   6   4         76.93         84.06         2.87 o
   8   6   4         17.18         19.34         1.14 o
  -3   7   4         30.22         32.42         1.57 o
  -2   7   4          5.73          5.54         0.73 o
  -1   7   4          3.07          3.88         0.47 o
   0   7   4          0.04          0.52         0.19 o
   1   7   4         32.27         30.93         1.49 o
   2   7   4        312.81        280.66         6.73 o
   3   7   4         14.78         18.61         0.95 o
   4   7   4          0.67          0.54         0.16 o
   5   7   4          0.59          0.61         0.19 o
   6   7   4        118.61        132.05         3.44 o
   7   7   4          0.24          0.46         0.18 o
   8   7   4          5.22          5.26         0.46 o
  -1   8   4         30.53         24.50         1.38 o
   0   8   4          1.56          1.27         0.24 o
   1   8   4         13.45         16.29         1.43 o
   2   8   4          0.38          0.36         0.24 o
   3   8   4          8.94         12.02         0.70 o
   4   8   4          7.96         10.00         0.75 o
   5   8   4         22.08         18.42         0.97 o
   6   8   4          1.61          1.96         0.41 o
   7   8   4         25.84         30.30         1.50 o
   0   9   4          2.14          0.63         0.20 o
   1   9   4          2.28          1.78         0.39 o
   2   9   4          0.20          0.13         0.14 o
   3   9   4          3.58          3.31         0.33 o
   4   9   4          8.77          8.41         0.53 o
   5   9   4          3.50          2.22         0.36 o
   6   9   4          1.39          0.86         0.20 o
  -4  -8   5          0.21          0.36         0.13 o
  -3  -8   5          1.03          1.04         0.23 o
  -2  -8   5          6.39          6.20         0.51 o
  -6  -7   5          0.09          0.04         0.11 o
  -5  -7   5          0.31          0.24         0.12 o
  -4  -7   5          9.34          8.53         0.65 o
  -3  -7   5        133.99        126.73        17.62 o
  -2  -7   5         12.94         13.01         1.21 o
  -1  -7   5         36.31         40.72         2.25 o
   0  -7   5         20.03         24.07         1.48 o
  -7  -6   5         34.36         36.49         1.76 o
  -6  -6   5        328.87        375.02        11.85 o
  -5  -6   5         63.41         64.87         2.23 o
  -4  -6   5          4.17          3.95         0.80 o
  -3  -6   5          5.64          5.26         0.63 o
  -2  -6   5          0.27          0.11         0.21 o
  -1  -6   5          0.82          1.23         0.33 o
   0  -6   5          8.30          6.97         1.03 o
   1  -6   5          2.74          2.24         0.53 o
   2  -6   5          0.03         -0.09         0.09 o
  -8  -5   5          7.37          5.88         0.55 o
  -7  -5   5          7.24          6.41         0.52 o
  -6  -5   5          0.00         -0.13         0.14 o
  -5  -5   5        116.06        122.37         3.64 o
  -4  -5   5        318.32        310.53        16.51 o
  -3  -5   5          4.97          4.72         1.09 o
  -2  -5   5         27.28         25.65         2.40 o
  -1  -5   5          2.56          3.16         0.67 o
   0  -5   5         43.40         41.80         2.80 o
   1  -5   5        133.17        148.71         7.21 o
   2  -5   5         13.07         11.32         1.91 o
   3  -5   5          0.13          0.10         0.10 o
  -8  -4   5         13.11         14.57         1.73 o
  -7  -4   5          5.75          5.65         0.80 o
  -6  -4   5          0.07          0.22         0.17 o
  -5  -4   5          2.83          2.15         0.42 o
  -4  -4   5         11.17          8.61         1.10 o
  -3  -4   5        247.86        208.25        10.27 o
  -2  -4   5          5.67          3.69         0.81 o
  -1  -4   5          4.36          3.99         0.72 o
   0  -4   5          0.36         -0.09         0.24 o
   1  -4   5          2.03          3.43         0.88 o
   2  -4   5          0.18          0.54         0.31 o
   3  -4   5         14.14         13.18         1.40 o
   4  -4   5         61.78         57.39        11.94 o
  -8  -3   5         38.67         35.65         2.98 o
  -7  -3   5         10.37         13.45         1.57 o
  -6  -3   5         53.26         53.80         3.98 o
  -5  -3   5          0.10         -0.16         0.26 o
  -4  -3   5        305.92        310.85        15.69 o
  -3  -3   5         36.24         40.60         6.27 o
  -2  -3   5          0.53          1.41         1.24 o
  -1  -3   5         15.43         12.11         3.27 o
   0  -3   5         24.72         20.83         4.27 o
   1  -3   5          0.03          2.52         1.46 o
   2  -3   5         33.67         34.14         2.60 o
   3  -3   5         31.17         34.44         2.61 o
   4  -3   5          0.08         -0.03         0.27 o
   5  -3   5         79.09         73.88        20.62 o
  -8  -2   5          3.47          0.27         0.17 o
  -7  -2   5         19.63         20.51         1.98 o
  -5  -2   5          9.25         11.21         3.14 o
  -4  -2   5         36.74         44.19         6.14 o
  -3  -2   5        306.90        333.98        18.27 o
  -2  -2   5        970.95       1048.18        61.54 o
  -1  -2   5         23.08         30.69         5.10 o
   0  -2   5         92.85         97.26        10.41 o
   1  -2   5         87.96         78.22         7.44 o
   2  -2   5          3.13          3.19         0.95 o
   3  -2   5          6.10          4.60         0.90 o
   4  -2   5          4.00          3.57         1.01 o
   5  -2   5         17.25         22.78         1.84 o
   6  -2   5          3.47          3.80         0.56 o
  -6  -1   5         10.87         10.77         1.12 o
  -5  -1   5         80.53         60.06         2.85 o
  -4  -1   5         25.39         35.21         5.09 o
  -3  -1   5        790.85        820.65        31.02 o
  -2  -1   5        207.28        179.46        11.82 o
  -1  -1   5         50.30         40.48         3.06 o
   0  -1   5        200.67        202.79        10.37 o
   1  -1   5        295.11        305.29        14.31 o
   2  -1   5         61.01         59.75         2.40 o
   3  -1   5         84.17        112.17         8.62 o
   4  -1   5         72.63         89.00         3.56 o
   5  -1   5         62.87         65.16         8.20 o
   6  -1   5        135.22        131.40        44.15 o
  -7   0   5          4.84          6.31         0.76 o
  -6   0   5       1002.57        892.74        36.66 o
  -5   0   5         14.81         11.34         1.13 o
  -4   0   5          0.30         -0.16         0.60 o
  -3   0   5         74.93         64.89         7.32 o
  -2   0   5          1.36          0.31         0.38 o
  -1   0   5        317.25        261.33         9.52 o
   0   0   5         20.70         14.74         1.34 o
   1   0   5        895.95        847.35        91.63 o
   2   0   5         39.99         43.69         2.23 o
   3   0   5        213.88        259.57         9.06 o
   4   0   5          7.62          6.26         0.62 o
   5   0   5          0.45          0.15         0.32 o
   6   0   5          1.43          0.28         0.80 o
   7   0   5        264.33        397.52        14.73 o
  -7   1   5         11.84         12.28         1.18 o
  -6   1   5          2.41          3.25         0.72 o
  -5   1   5         69.22         68.90         3.26 o
  -4   1   5        228.05        230.85        16.21 o
  -3   1   5          6.27          3.45         1.59 o
  -2   1   5        184.16        176.48        10.94 o
  -1   1   5          0.86          1.27         0.38 o
   1   1   5         63.40         52.84         3.42 o
   2   1   5        451.57        529.72        24.69 o
   3   1   5         40.40         38.07         2.16 o
   4   1   5          9.32         10.79         2.19 o
   5   1   5         69.98         74.97         3.04 o
   6   1   5          0.09          0.28         0.56 o
   7   1   5         49.80         16.72         2.86 o
  -7   2   5          1.28          1.13         0.32 o
  -6   2   5         14.85         15.72         1.35 o
  -5   2   5         50.74         50.86         2.79 o
  -4   2   5         78.97         74.16         3.70 o
  -3   2   5         18.13         18.12         3.88 o
  -2   2   5          0.02         -0.47         0.64 o
  -1   2   5         48.85         45.30         4.33 o
   0   2   5         56.75         51.07         2.57 o
   1   2   5        716.07        735.92        18.82 o
   2   2   5        129.07        164.72         6.77 o
   3   2   5         41.77         42.88         2.47 o
   4   2   5        374.56        404.95        17.06 o
   5   2   5         22.57         20.47         0.96 o
   6   2   5         10.18         11.71         1.01 o
   7   2   5          3.52          2.03         0.80 o
   8   2   5          1.01          1.33         0.66 o
  -6   3   5          0.91          1.23         0.43 o
  -5   3   5          3.94          4.41         0.93 o
  -4   3   5         76.19         77.11         2.74 o
  -3   3   5         43.34         45.52         1.84 o
  -2   3   5          9.99          6.04         2.05 o
  -1   3   5         11.17         17.75         3.16 o
   0   3   5         18.80         15.98         2.46 o
   1   3   5         48.84         34.69         3.06 o
   2   3   5         79.10         69.07         4.22 o
   3   3   5         82.92         69.90         3.84 o
   4   3   5         27.84         26.86         3.49 o
   5   3   5          4.67          4.96         0.39 o
   6   3   5          9.91          9.16         0.79 o
   7   3   5          6.55          2.14         1.71 o
   8   3   5          2.63          3.67         1.30 o
  -6   4   5          0.00          0.17         0.14 o
  -5   4   5         21.87         20.02         1.77 o
  -4   4   5          6.72          7.46         0.74 o
  -3   4   5        203.64        218.18         7.93 o
  -2   4   5         34.80         46.58         2.47 o
  -1   4   5         19.75         26.61         4.63 o
   0   4   5        290.08        379.90        18.06 o
   1   4   5         18.10         15.85         2.26 o
   2   4   5        106.27        100.48         5.69 o
   3   4   5         10.05         12.07         2.05 o
   4   4   5        127.66        120.75         7.97 o
   5   4   5         65.91         63.75         1.57 o
   6   4   5         28.43         27.55         1.25 o
   7   4   5         19.03         19.73         1.08 o
   8   4   5          0.03         -0.61         0.72 o
  -5   5   5          2.25          1.51         0.35 o
  -4   5   5         19.16         22.76         1.26 o
  -3   5   5         13.71         14.90         1.08 o
  -2   5   5         17.50         17.27         1.35 o
  -1   5   5         85.07         97.78        10.26 o
   0   5   5         13.69         11.79         3.40 o
   1   5   5        279.89        301.51        14.33 o
   2   5   5         24.67         21.32         2.57 o
   3   5   5        155.60        138.40         7.87 o
   4   5   5         92.04         92.63         1.89 o
   5   5   5        285.15        288.44         7.71 o
   6   5   5        188.55        214.93        11.96 o
   7   5   5          7.56          8.74         0.58 o
  -4   6   5          0.01         -0.11         0.17 o
  -3   6   5          2.61          2.79         0.56 o
  -2   6   5         60.42         64.65         3.35 o
  -1   6   5         26.69         23.78         1.31 o
   0   6   5         28.79         26.11         1.36 o
   1   6   5         57.20         56.30         2.51 o
   2   6   5        117.96        124.88         5.36 o
   3   6   5          1.65          2.97         0.29 o
   4   6   5         10.45          9.81         0.53 o
   5   6   5          0.74          1.06         0.19 o
   6   6   5          0.12          0.15         0.14 o
   7   6   5        474.84        559.97         9.84 o
  -3   7   5          0.03          0.16         0.15 o
  -2   7   5          6.77          8.79         0.93 o
  -1   7   5          7.09          6.58         0.61 o
   0   7   5         69.61         71.06         2.48 o
   1   7   5         18.02         13.95         0.97 o
   2   7   5         23.17         16.23         1.62 o
   3   7   5         36.06         34.95         1.48 o
   4   7   5         98.49         99.08         2.53 o
   5   7   5         17.49         16.86         0.92 o
   6   7   5         19.87         21.25         0.95 o
   7   7   5         23.50         26.56         1.59 o
  -1   8   5         29.00         29.23         1.56 o
   0   8   5          3.40          3.24         0.51 o
   1   8   5         10.73          9.02         1.05 o
   2   8   5          0.09          0.00         0.19 o
   3   8   5         50.24         45.16         1.77 o
   4   8   5         40.46         38.94         2.12 o
   5   8   5         14.05         13.75         0.83 o
   6   8   5          1.64          0.26         0.76 o
   7   8   5          1.10          2.00         0.33 o
   0   9   5          2.76          1.65         0.31 o
   1   9   5          0.02          0.09         0.12 o
   2   9   5          0.02          0.08         0.16 o
   3   9   5          2.17          1.59         0.41 o
   4   9   5          4.63          4.08         0.36 o
   5   9   5         19.72          9.88        11.65 o
   6   9   5          2.14          2.27         0.31 o
  -6  -7   6         10.38          8.64         0.68 o
  -5  -7   6          7.52          6.95         0.74 o
  -4  -7   6          4.73          4.69         0.42 o
  -3  -7   6          0.03          0.02         0.11 o
  -2  -7   6         31.09         32.40         1.79 o
  -1  -7   6         12.51         15.63         1.13 o
   0  -7   6         30.68         35.82         1.63 o
  -7  -6   6         25.22         25.92         1.24 o
  -6  -6   6        149.37        167.15         5.90 o
  -5  -6   6          8.53         10.17         1.16 o
  -4  -6   6          8.67          9.47         1.21 o
  -3  -6   6         18.00         16.46         1.63 o
  -2  -6   6          0.24          0.19         0.23 o
  -1  -6   6         21.36         24.72         1.58 o
   0  -6   6         18.44         18.48         1.58 o
   1  -6   6          5.19          3.27         0.36 o
  -7  -5   6          2.94          2.45         0.30 o
  -6  -5   6         67.33         74.30         2.72 o
  -5  -5   6         18.51         18.53         1.20 o
  -4  -5   6        159.12        152.40         7.23 o
  -3  -5   6          4.12          3.04         0.87 o
  -2  -5   6         47.72         55.88         3.09 o
  -1  -5   6          0.48          0.16         0.24 o
   0  -5   6        104.79        104.86         4.93 o
   1  -5   6          6.51          9.67         1.03 o
   2  -5   6          5.12          4.41         0.72 o
   3  -5   6          5.58          4.45         0.35 o
  -8  -4   6          0.19         -0.27         0.27 o
  -7  -4   6          1.15          1.08         0.33 o
  -6  -4   6         28.31         30.53         2.40 o
  -5  -4   6          6.62          6.01         0.71 o
  -4  -4   6          2.91          2.53         0.60 o
  -3  -4   6          0.66          1.41         0.48 o
  -2  -4   6         10.62          9.78         1.05 o
  -1  -4   6          0.51          0.62         0.29 o
   0  -4   6         20.42         16.05         3.53 o
   1  -4   6        100.78        102.46         5.06 o
   2  -4   6        120.80        120.96         9.20 o
   3  -4   6          4.49          5.05         0.81 o
   4  -4   6         18.48         17.97         4.08 o
  -8  -3   6         10.25         10.27         1.40 o
  -7  -3   6         17.40         20.06         2.49 o
  -6  -3   6          6.29          6.88         1.37 o
  -5  -3   6          4.77          5.82         0.76 o
  -4  -3   6          8.90         10.29         1.21 o
  -3  -3   6        137.54        119.30         8.01 o
  -2  -3   6         39.99         30.34         5.54 o
  -1  -3   6         35.28         30.68         5.54 o
   0  -3   6         13.32         12.28         3.41 o
   1  -3   6          0.37          0.30         0.27 o
   2  -3   6         21.68         22.08         2.10 o
   3  -3   6         69.88         71.26         3.96 o
   4  -3   6         15.25         14.66         1.45 o
   5  -3   6         12.73         11.07         0.95 o
  -8  -2   6          9.14          8.58         1.26 o
  -7  -2   6          1.47          2.11         0.62 o
  -6  -2   6         37.62         45.84         3.74 o
  -5  -2   6          5.20          5.74         2.18 o
  -4  -2   6        140.35        177.11        13.20 o
  -3  -2   6         17.34         13.39         3.37 o
  -2  -2   6        158.75        136.05        10.86 o
  -1  -2   6          6.91          8.60         1.22 o
   0  -2   6        123.98        103.20         6.06 o
   1  -2   6         23.05         19.78         2.76 o
   2  -2   6         16.10         18.43         1.27 o
   3  -2   6          1.41          0.78         0.50 o
   4  -2   6         55.39         66.19         4.76 o
   5  -2   6          0.00         -0.12         0.23 o
   6  -2   6          0.02          0.03         0.10 o
  -8  -1   6          4.15          2.57         0.61 o
  -7  -1   6          2.55          3.30         0.78 o
  -6  -1   6         13.78         12.80         1.40 o
  -5  -1   6        306.85        241.04         8.50 o
  -4  -1   6          0.00         -1.05         1.05 o
  -3  -1   6         32.98         25.36         4.05 o
  -2  -1   6         75.24         60.98         3.34 o
  -1  -1   6        772.38        796.80        45.94 o
   0  -1   6        186.66        169.47        13.57 o
   1  -1   6         20.38         28.45         2.94 o
   2  -1   6         86.61         91.71         4.76 o
   3  -1   6         39.71         42.17         8.65 o
   4  -1   6        283.49        343.42        20.31 o
   5  -1   6          0.59          0.07         0.20 o
   6  -1   6          0.72          0.59         1.11 o
  -7   0   6          3.04          3.63         0.41 o
  -6   0   6        130.64        118.30         8.15 o
  -5   0   6         42.38         29.43         4.21 o
  -4   0   6         67.41         71.29         8.75 o
  -3   0   6        106.28         93.44         6.30 o
  -2   0   6        177.83        154.41         5.52 o
  -1   0   6          0.84          1.65         0.45 o
   0   0   6        123.98        120.40        10.76 o
   1   0   6          0.35          0.83         0.54 o
   2   0   6         55.10         56.15         3.32 o
   3   0   6         70.71        102.03         5.20 o
   4   0   6          8.79          8.21         0.72 o
   5   0   6        149.08        178.94         4.76 o
   6   0   6        173.23        177.87         5.40 o
   7   0   6        195.73         92.39         4.82 o
  -7   1   6          2.06          1.82         0.43 o
  -6   1   6          1.43          0.64         0.47 o
  -5   1   6        145.09        128.37         7.09 o
  -4   1   6         91.08         88.83         4.05 o
  -3   1   6         36.54         40.48         2.95 o
  -2   1   6         52.79         34.49         2.50 o
  -1   1   6          0.43          1.18         0.63 o
   1   1   6        125.24        123.98         6.21 o
   2   1   6          5.28          2.50         0.62 o
   3   1   6        119.34        118.10         4.34 o
   4   1   6        364.06        374.92        17.08 o
   5   1   6         18.76         18.81         0.98 o
   6   1   6          1.54          0.57         0.49 o
   7   1   6         36.67         26.68        10.22 o
  -7   2   6          0.53          0.32         0.18 o
  -6   2   6          2.09          3.02         0.70 o
  -5   2   6        105.77        110.16         5.39 o
  -4   2   6          0.53          0.13         1.07 o
  -3   2   6        139.46        115.83         5.87 o
  -2   2   6          0.12          0.21         0.28 o
  -1   2   6        172.82        146.37         5.65 o
   0   2   6         20.23         30.94         2.16 o
   1   2   6         17.85          6.59         1.39 o
   2   2   6         18.40         20.34         2.57 o
   3   2   6        190.99        227.67        17.01 o
   4   2   6          4.09          5.67         1.05 o
   5   2   6        124.13        120.29         2.78 o
   6   2   6         13.45         14.41         1.12 o
   7   2   6          8.16          8.18         1.85 o
  -5   3   6          8.92         10.18         1.41 o
  -4   3   6        149.66        144.63         4.21 o
  -3   3   6         12.53         12.06         0.90 o
  -2   3   6         82.33         84.62         8.27 o
  -1   3   6         38.91         47.31         5.18 o
   0   3   6         24.41         21.32         1.93 o
   1   3   6         52.66         44.68         4.84 o
   2   3   6        161.71        172.49         7.99 o
   3   3   6         97.05        133.35         6.51 o
   4   3   6          3.41          1.84         1.01 o
   5   3   6        109.43        104.41         2.19 o
   6   3   6          4.93          5.68         0.56 o
   7   3   6          2.06         -0.70         0.98 o
   8   3   6         64.99         69.15         4.69 o
  -5   4   6          9.71          8.66         1.12 o
  -4   4   6        115.56        126.07         3.81 o
  -3   4   6          4.12          4.29         0.58 o
  -2   4   6         41.45         43.95         1.87 o
  -1   4   6          1.06          0.83         0.88 o
   0   4   6          4.33          2.85         1.16 o
   1   4   6         26.19         22.47         2.85 o
   2   4   6          6.77          5.67         1.28 o
   3   4   6          7.61          4.93         1.39 o
   4   4   6        160.52        152.61         3.44 o
   5   4   6         53.28         49.49         1.40 o
   6   4   6         18.24         18.91         0.96 o
   7   4   6         29.05         33.64         5.64 o
   8   4   6          0.03          0.03         0.44 o
  -5   5   6         17.75         17.15         1.15 o
  -4   5   6          0.48          0.04         0.15 o
  -3   5   6          3.56          3.29         0.51 o
  -2   5   6         16.74         16.15         2.05 o
  -1   5   6         94.86        114.02         4.94 o
   0   5   6          4.80          2.91         1.24 o
   1   5   6        142.93        120.86         7.75 o
   2   5   6        301.88        265.55         8.28 o
   3   5   6        262.71        249.85        11.96 o
   4   5   6        359.38        353.16         5.61 o
   5   5   6          9.12         11.12         0.73 o
   6   5   6          0.10          0.10         0.15 o
   7   5   6         14.77         19.10         0.89 o
  -4   6   6         40.81         37.91         1.71 o
  -3   6   6          7.75          7.20         0.88 o
  -2   6   6          0.46          0.62         0.32 o
  -1   6   6         46.33         50.18         2.93 o
   0   6   6         45.48         48.07         2.22 o
   1   6   6         16.62         14.90         1.20 o
   2   6   6        107.40        108.67         4.96 o
   3   6   6         71.74         65.45         1.93 o
   4   6   6          7.85          8.49         0.68 o
   5   6   6        282.60        306.19         6.59 o
   6   6   6         13.46         15.82         0.88 o
   7   6   6        186.42        210.02         4.74 o
  -3   7   6         11.37         12.28         0.86 o
  -2   7   6          1.11          1.60         0.38 o
  -1   7   6         67.63         72.30         3.43 o
   0   7   6        166.36        150.95         5.88 o
   1   7   6          2.68          2.05         0.39 o
   2   7   6         12.98         13.75         1.51 o
   3   7   6          9.59          9.65         0.66 o
   4   7   6         59.85         62.05         2.29 o
   5   7   6         30.55         31.37         1.48 o
   6   7   6          0.30          0.21         0.13 o
   7   7   6         19.34         19.51         1.94 o
  -1   8   6         11.75          9.59         0.81 o
   0   8   6          4.38          3.65         0.57 o
   1   8   6          0.01          0.38         0.21 o
   2   8   6          2.16          0.93         0.40 o
   3   8   6          5.22          3.72         0.74 o
   4   8   6          1.40          2.08         0.39 o
   5   8   6          6.58          8.75         0.65 o
   6   8   6         20.16         28.09         2.12 o
   7   8   6          0.04          0.05         0.08 o
   0   9   6          0.15          0.12         0.11 o
   1   9   6          1.25          0.73         0.25 o
   2   9   6         10.38         11.15         1.02 o
   3   9   6         16.26         14.22         1.17 o
   4   9   6          0.10          0.31         0.18 o
   5   9   6         37.10         39.60         1.21 o
  -5  -7   7         70.45         68.70         2.57 o
  -4  -7   7          0.07         -0.03         0.19 o
  -3  -7   7         20.23         16.29         0.98 o
  -1  -7   7          1.31          2.02         0.30 o
  -6  -6   7         24.28         24.73         1.44 o
  -5  -6   7         17.72         21.35         1.59 o
  -4  -6   7          7.32          6.39         1.06 o
  -3  -6   7         27.58         29.58         2.10 o
  -2  -6   7          1.46          1.11         0.26 o
  -1  -6   7         20.30         19.52         1.11 o
   0  -6   7         19.09         18.00         1.39 o
   1  -6   7         51.03         49.13         1.83 o
  -6  -5   7        118.12        154.33         4.78 o
  -5  -5   7          0.01          0.31         0.22 o
  -4  -5   7         36.16         35.65         2.90 o
  -3  -5   7          4.62          3.80         0.94 o
  -2  -5   7        136.64        159.12         4.52 o
  -1  -5   7         40.87         44.31         2.77 o
   0  -5   7         47.94         48.90         2.98 o
   1  -5   7         18.52         20.61         1.11 o
   2  -5   7         13.06         12.33         1.12 o
  -7  -4   7          1.63          1.41         0.41 o
  -6  -4   7          4.41          4.06         0.50 o
  -5  -4   7         94.31        100.64         4.43 o
  -4  -4   7          6.30          6.46         1.05 o
  -3  -4   7          1.91          1.98         0.43 o
  -2  -4   7         31.86         31.37         3.57 o
  -1  -4   7         15.89         13.21         1.48 o
   0  -4   7         38.32         32.79         2.52 o
   1  -4   7          6.58          9.86         1.37 o
   2  -4   7         48.03         47.43         4.75 o
   3  -4   7          0.04          0.15         0.14 o
  -8  -3   7          9.91          8.76         1.08 o
  -7  -3   7          0.02          0.04         0.32 o
  -6  -3   7         39.08         44.32         5.33 o
  -5  -3   7         33.63         34.07         1.90 o
  -4  -3   7          0.06         -0.27         0.43 o
  -3  -3   7          1.58          1.67         0.48 o
  -2  -3   7          1.41          1.88         0.31 o
  -1  -3   7         14.48         16.24         1.19 o
   0  -3   7         17.62         20.06         1.44 o
   1  -3   7         70.11         70.19         3.07 o
   2  -3   7          0.14          0.65         0.45 o
   3  -3   7         76.42         92.59        10.15 o
   4  -3   7          7.82          8.76         1.00 o
  -8  -2   7          2.11          1.60         0.48 o
  -7  -2   7         14.65         14.36         1.46 o
  -6  -2   7          1.33          2.17         0.78 o
  -5  -2   7         80.45         92.38         4.16 o
  -4  -2   7         51.45         63.62         5.61 o
  -3  -2   7         45.67         44.81         6.27 o
  -2  -2   7        388.79        362.35        19.63 o
  -1  -2   7         16.69         14.57         1.73 o
   0  -2   7         16.81         17.84         2.50 o
   1  -2   7         73.34         86.69         3.79 o
   2  -2   7         16.37         16.50         1.82 o
   3  -2   7         75.63         74.93         4.08 o
   4  -2   7          8.11          8.75         1.09 o
   5  -2   7         19.55         22.92         1.59 o
  -7  -1   7          1.29          1.84         0.55 o
  -6  -1   7          0.63          0.32         0.22 o
  -5  -1   7         28.12         23.82         2.01 o
  -4  -1   7          1.43          2.06         0.68 o
  -3  -1   7        279.71        319.69        16.93 o
  -2  -1   7        879.46        875.89        44.58 o
  -1  -1   7         65.28         58.38         3.79 o
   0  -1   7         43.98         35.19         3.22 o
   1  -1   7        326.09        328.88        13.75 o
   2  -1   7        396.32        441.60        13.40 o
   3  -1   7         32.08         29.76         4.72 o
   4  -1   7         67.55         87.63         7.76 o
   5  -1   7          4.02          3.32         0.60 o
   6  -1   7          0.07         -0.08         0.12 o
  -7   0   7         33.23         37.87         1.46 o
  -6   0   7          8.32          7.67         1.08 o
  -5   0   7        114.29         94.94         4.65 o
  -4   0   7          4.48          2.75         0.61 o
  -3   0   7         22.88         18.79         3.34 o
  -2   0   7        234.94        201.83         6.75 o
  -1   0   7        775.80        763.74        23.55 o
   0   0   7          0.27          0.55         0.40 o
   1   0   7        176.45        204.95         9.34 o
   2   0   7         21.25         20.23         2.10 o
   3   0   7         12.99         13.15         0.91 o
   4   0   7         55.65         66.89         4.23 o
   5   0   7        829.97        915.14        23.99 o
   6   0   7         97.78         96.44         3.32 o
  -7   1   7         58.85         55.78         3.49 o
  -6   1   7        137.95        146.33         6.08 o
  -5   1   7          2.02          2.13         0.55 o
  -4   1   7         74.78         60.97         6.20 o
  -3   1   7          1.47          2.15         0.70 o
  -2   1   7       1297.44       1119.49        39.69 o
  -1   1   7          0.13          0.87         0.38 o
   0   1   7         56.41         68.98         4.62 o
   1   1   7         37.80         39.47         3.38 o
   2   1   7        274.80        253.47         8.32 o
   3   1   7        134.72        143.52         7.13 o
   4   1   7        145.43        144.82         7.20 o
   5   1   7         47.51         53.77         1.76 o
   6   1   7          2.20          2.04         0.64 o
   7   1   7         54.26          3.70         6.20 o
  -6   2   7          2.12          2.51         0.61 o
  -5   2   7         43.56         38.02         2.84 o
  -4   2   7          0.03         -0.16         0.85 o
  -3   2   7         37.00         34.44         2.01 o
  -2   2   7        124.69        112.94         5.45 o
  -1   2   7         45.55         46.40         3.00 o
   0   2   7         12.13         13.35         2.07 o
   1   2   7        446.50        449.52        27.48 o
   2   2   7        508.61        584.96        15.01 o
   3   2   7          3.65          6.65         1.22 o
   4   2   7         25.48         23.91         0.91 o
   5   2   7         40.82         44.90         1.93 o
   6   2   7         12.52         14.10         1.21 o
   7   2   7          3.15          0.81         0.74 o
  -6   3   7         76.45         83.42         3.71 o
  -5   3   7         92.41        109.34         5.22 o
  -4   3   7          2.83          2.40         0.43 o
  -3   3   7          5.80          4.52         0.63 o
  -2   3   7         22.25         23.65         2.59 o
  -1   3   7         72.64         72.87         4.31 o
   0   3   7         15.37         15.81         2.48 o
   1   3   7        203.26        239.21         7.77 o
   2   3   7         28.57         30.31         2.55 o
   3   3   7        193.54        168.33         8.11 o
   4   3   7          0.54          1.01         0.20 o
   5   3   7        273.90        267.32         5.08 o
   6   3   7          1.94          1.97         0.45 o
   7   3   7         57.25         22.52         3.75 o
  -4   4   7          3.20          2.65         0.44 o
  -3   4   7          1.87          1.58         0.37 o
  -2   4   7         19.75         19.52         1.13 o
  -1   4   7          2.07          2.77         1.21 o
   0   4   7         38.25         40.43         4.41 o
   1   4   7         38.16         31.33         3.58 o
   2   4   7        497.76        439.69        16.74 o
   3   4   7         50.48         51.83         3.96 o
   4   4   7         41.79         31.61         1.06 o
   5   4   7          2.23          3.00         0.36 o
   6   4   7          2.36          2.48         0.38 o
   7   4   7          1.32          2.08         0.56 o
   8   4   7          0.01          0.04         0.33 o
  -4   5   7          1.92          1.82         0.42 o
  -3   5   7         37.46         38.74         4.77 o
  -2   5   7          0.12         -0.30         0.31 o
  -1   5   7         40.25         46.63         2.52 o
   0   5   7         25.51         22.30         2.07 o
   1   5   7         46.71         39.96         4.31 o
   2   5   7         97.77         97.15         6.50 o
   3   5   7        194.46        197.29         3.96 o
   4   5   7        158.24        162.23         3.87 o
   5   5   7         24.57         24.07         0.95 o
   6   5   7         12.65         12.24         0.91 o
   7   5   7         20.22         28.19         1.49 o
  -4   6   7          3.89          2.58         0.35 o
  -3   6   7          0.06          0.17         0.26 o
  -2   6   7          4.08          5.96         0.90 o
  -1   6   7         18.53         21.96         1.86 o
   0   6   7          0.47          0.36         0.28 o
   1   6   7         69.95         62.76         5.83 o
   2   6   7         51.64         50.87         3.18 o
   3   6   7         19.16         20.15         0.97 o
   4   6   7          0.27          0.55         0.25 o
   5   6   7       1092.01       1099.28        20.02 o
   6   6   7          6.45          5.73         0.45 o
   7   6   7          3.71          4.54         0.42 o
  -3   7   7          7.44          6.88         0.60 o
  -2   7   7         98.80        105.96         4.14 o
  -1   7   7          0.84          0.92         0.36 o
   0   7   7         22.00         24.10         1.84 o
   1   7   7          1.45          0.99         0.37 o
   2   7   7        377.03        373.77        12.68 o
   3   7   7         43.52         40.87         1.84 o
   4   7   7         30.75         32.29         1.24 o
   5   7   7          0.25          0.42         0.15 o
   6   7   7          1.78          1.99         0.31 o
   7   7   7          5.89          7.18         0.71 o
  -1   8   7          0.74          0.62         0.23 o
   0   8   7          1.69          1.67         0.39 o
   1   8   7         33.31         27.83         3.16 o
   2   8   7         16.50         15.46         1.49 o
   3   8   7         18.47         19.20         1.65 o
   4   8   7          2.45          2.85         0.37 o
   5   8   7          8.52          9.80         0.66 o
   6   8   7          9.73         13.37         0.68 o
   7   8   7          5.68          7.59         0.57 o
   0   9   7          1.40          1.09         0.21 o
   1   9   7          9.17          6.62         0.70 o
   2   9   7          0.11         -0.03         0.13 o
   3   9   7          0.68          1.03         0.32 o
   5   9   7          0.26          0.17         0.12 o
  -6  -6   8          1.09          0.92         0.20 o
  -5  -6   8          0.04          0.22         0.14 o
  -4  -6   8          6.67          6.36         0.82 o
  -3  -6   8          5.11          6.02         0.81 o
  -2  -6   8          1.03          0.35         0.12 o
  -1  -6   8         15.70         19.14         1.33 o
   0  -6   8         46.50         46.59         2.11 o
  -6  -5   8         96.19        110.87        12.21 o
  -5  -5   8          3.87          4.67         0.59 o
  -4  -5   8          2.86          2.92         0.53 o
  -3  -5   8         33.84         46.04         2.54 o
  -2  -5   8         62.07         66.68         6.03 o
  -1  -5   8          5.03          4.65         0.84 o
   0  -5   8         20.97         26.25         1.94 o
   1  -5   8         74.51         79.48         3.58 o
   2  -5   8          0.97          0.97         0.26 o
  -7  -4   8         19.17         20.10         1.20 o
  -6  -4   8          2.20          1.72         0.29 o
  -5  -4   8          9.64          9.80         1.16 o
  -4  -4   8          0.12         -0.02         0.16 o
  -3  -4   8          1.79          1.64         0.39 o
  -2  -4   8          2.85          1.53         0.39 o
  -1  -4   8         24.83         22.80         1.99 o
   0  -4   8         73.75         73.07         3.99 o
   1  -4   8         47.04         54.59         3.30 o
   2  -4   8          5.14          6.05         0.85 o
   3  -4   8          0.57          0.47         0.13 o
  -7  -3   8          0.65          0.64         0.26 o
  -6  -3   8          4.14          4.37         0.78 o
  -5  -3   8         24.77         21.77         1.32 o
  -4  -3   8         38.55         35.49         2.49 o
  -3  -3   8         49.48         49.33         2.74 o
  -2  -3   8          0.61          0.41         0.21 o
  -1  -3   8         31.76         34.91         1.92 o
   0  -3   8         34.80         36.92         2.07 o
   1  -3   8         84.52         79.32         4.32 o
   2  -3   8         36.67         35.97         2.65 o
   3  -3   8         26.74         33.38         3.05 o
   4  -3   8         11.80         11.26         4.95 o
  -7  -2   8          5.55          5.77         1.04 o
  -6  -2   8        108.35        116.35        18.37 o
  -5  -2   8          1.60          1.64         0.36 o
  -4  -2   8          6.96          8.61         1.25 o
  -3  -2   8         74.82         73.33         2.50 o
  -2  -2   8          2.25          3.47         1.00 o
  -1  -2   8         10.72         14.32         0.97 o
   0  -2   8          0.27         -0.16         0.38 o
   1  -2   8        133.24        152.00         4.79 o
   2  -2   8         31.36         35.40         2.75 o
   3  -2   8         51.08         46.69         3.00 o
   4  -2   8          2.44          2.43         0.52 o
   5  -2   8         19.32         23.60         1.42 o
  -7  -1   8         47.27         54.79         4.86 o
  -6  -1   8          2.80          3.32         0.59 o
  -5  -1   8         12.40         12.90         1.34 o
  -4  -1   8         68.89         67.78         6.82 o
  -3  -1   8         33.89         39.52         2.23 o
  -2  -1   8         67.75         61.10         3.44 o
  -1  -1   8         15.35         11.29         1.44 o
   0  -1   8        390.17        419.59        16.18 o
   1  -1   8          3.81          3.30         1.16 o
   2  -1   8        190.09        194.44         4.60 o
   3  -1   8          1.40          1.28         0.49 o
   4  -1   8          1.60          1.65         0.48 o
   5  -1   8          2.90          4.19         0.59 o
  -7   0   8          0.01          0.17         0.10 o
  -6   0   8         16.69         16.29         1.04 o
  -5   0   8          0.05          0.17         0.30 o
  -4   0   8          4.54          5.41         1.30 o
  -3   0   8         85.55         85.15         7.51 o
  -2   0   8         13.51         11.18         1.38 o
  -1   0   8        132.14        137.91         5.25 o
   0   0   8          0.00          0.20         0.37 o
   1   0   8         58.67         84.32         5.77 o
   2   0   8          9.18          9.40         1.52 o
   3   0   8        543.67        664.78        43.25 o
   4   0   8        476.37        589.80        19.63 o
   5   0   8        109.26        131.65         8.73 o
   6   0   8         29.12         27.00         1.32 o
  -7   1   8         11.92         10.94         0.75 o
  -6   1   8          9.52          8.52         1.11 o
  -5   1   8         12.14         10.91         1.42 o
  -4   1   8         68.06         62.45         4.71 o
  -3   1   8          0.34          0.36         0.23 o
  -2   1   8        266.93        263.00         8.94 o
  -1   1   8         50.18         39.04         3.56 o
   0   1   8          7.34          3.90         1.10 o
   1   1   8        131.47        112.24         6.62 o
   2   1   8        106.99        104.67         5.11 o
   3   1   8        249.47        244.98         4.87 o
   4   1   8         32.22         30.64         3.33 o
   5   1   8        135.19        148.33         5.92 o
   6   1   8          1.91          2.36         0.60 o
   7   1   8         48.78         51.70         3.55 o
  -6   2   8          7.52          7.12         0.95 o
  -5   2   8          0.00          0.38         0.33 o
  -3   2   8         10.47          6.02         0.66 o
  -2   2   8         21.77         18.08         2.08 o
  -1   2   8         45.05         53.21         4.60 o
   0   2   8        226.19        245.17        11.28 o
   1   2   8         10.29         12.37         1.53 o
   2   2   8          7.93          5.80         1.09 o
   3   2   8          0.62          0.15         0.29 o
   4   2   8          2.13          3.08         0.37 o
   5   2   8          7.88          9.21         0.83 o
   6   2   8         11.19          9.64         1.61 o
   7   2   8          4.88          1.77         0.87 o
  -6   3   8          2.26          2.38         0.45 o
  -5   3   8          8.24          9.92         1.30 o
  -4   3   8         28.33         27.93         2.17 o
  -3   3   8          2.59          1.16         0.28 o
  -2   3   8         13.01         15.24         1.19 o
  -1   3   8        186.56        168.25         9.72 o
   0   3   8          2.84          2.06         1.00 o
   1   3   8         39.47         43.84         3.97 o
   2   3   8         10.54         12.93         1.67 o
   3   3   8         29.49         22.82         2.78 o
   4   3   8         92.01         89.02         2.69 o
   5   3   8        220.19        213.89         6.77 o
   6   3   8        112.95        123.98         6.32 o
   7   3   8         18.11          5.99         0.92 o
  -5   4   8          5.40          4.77         0.78 o
  -4   4   8         42.76         40.22         2.24 o
  -3   4   8          9.13          8.19         0.83 o
  -2   4   8          2.58          2.39         0.51 o
  -1   4   8          5.46          6.78         0.87 o
   0   4   8         39.80         34.39         4.19 o
   1   4   8          9.02         10.00         2.09 o
   2   4   8          4.51          2.94         1.08 o
   3   4   8         64.72         62.01         2.06 o
   4   4   8         12.26          9.81         0.61 o
   5   4   8         27.17         26.29         1.07 o
   6   4   8          0.07          0.06         0.16 o
   7   4   8         79.33         98.31         3.10 o
  -5   5   8          1.47          0.74         0.18 o
  -4   5   8          4.60          4.88         0.49 o
  -3   5   8         60.94         66.87         2.47 o
  -2   5   8          7.90          6.35         0.71 o
  -1   5   8         69.07         70.73         3.26 o
   0   5   8        113.33        118.82         4.44 o
   1   5   8        455.49        453.16        11.49 o
   2   5   8        554.31        545.12        18.89 o
   3   5   8         25.34         23.71         1.00 o
   4   5   8         24.41         22.07         0.92 o
   5   5   8          1.36          1.39         0.25 o
   6   5   8         97.50        104.17         2.90 o
   7   5   8          2.16          3.35         0.45 o
  -4   6   8          3.35          3.19         0.38 o
  -3   6   8         10.29         11.77         1.07 o
  -2   6   8         33.14         35.88         2.33 o
  -1   6   8          0.20          0.22         0.31 o
   0   6   8          0.09          0.45         0.38 o
   1   6   8          2.12          2.68         0.77 o
   2   6   8         34.71         34.72         2.54 o
   3   6   8        917.53        931.77        19.48 o
   4   6   8         66.18         62.21         2.52 o
   5   6   8         11.01         13.53         0.78 o
   6   6   8         28.52         29.12         1.01 o
   7   6   8          9.85         10.69         0.82 o
  -3   7   8          8.94          8.53         0.63 o
  -2   7   8         46.45         46.34         7.73 o
  -1   7   8          5.08          5.03         0.76 o
   0   7   8         35.37         35.83         2.27 o
   1   7   8         18.23         15.16         1.38 o
   2   7   8         18.43         20.76         1.89 o
   3   7   8         57.77         56.62         2.23 o
   4   7   8          0.69          0.57         0.17 o
   5   7   8         12.07         14.17         0.73 o
   6   7   8         14.33         13.95         0.81 o
   7   7   8          1.02          0.52         0.15 o
  -1   8   8          7.22          5.18         0.44 o
   0   8   8          7.96          6.39         0.55 o
   1   8   8          7.45          6.15         0.55 o
   2   8   8          4.31          4.50         0.50 o
   3   8   8          2.12          2.72         0.38 o
   4   8   8         75.79         96.24         3.82 o
   5   8   8          0.18          0.07         0.11 o
   6   8   8         18.98         20.19         0.81 o
   1   9   8          5.09          3.41         0.47 o
   2   9   8          2.60          2.55         0.45 o
   3   9   8         33.29         37.64         1.93 o
   4   9   8          0.25          0.41         0.18 o
   5   9   8         69.13         80.95         2.84 o
  -5  -6   9          9.95         10.89         0.76 o
  -4  -6   9          2.37          2.36         0.40 o
  -3  -6   9         10.17          6.68         0.70 o
  -2  -6   9          0.00          0.15         0.11 o
  -1  -6   9          7.73          7.61         0.59 o
  -6  -5   9          0.03         -0.10         0.10 o
  -5  -5   9          5.92          5.58         0.55 o
  -4  -5   9         64.71         63.92         3.31 o
  -3  -5   9          4.94          5.17         0.70 o
  -2  -5   9          4.84          4.25         0.68 o
  -1  -5   9          8.06          9.22         1.60 o
   0  -5   9          1.00          1.25         0.39 o
   1  -5   9          0.87          0.51         0.22 o
  -7  -4   9          4.48          4.33         0.53 o
  -6  -4   9          0.47          0.05         0.47 o
  -5  -4   9          2.76          2.73         0.46 o
  -4  -4   9         19.20         23.75         2.87 o
  -3  -4   9         32.52         34.85         3.93 o
  -2  -4   9         77.99         80.00         3.95 o
  -1  -4   9          0.66          0.21         0.27 o
   0  -4   9         68.20         72.68         3.85 o
   1  -4   9         18.64         20.92         1.79 o
   2  -4   9          9.21          9.63         0.91 o
  -7  -3   9         34.27         37.03         1.64 o
  -6  -3   9          0.43         -0.03         0.61 o
  -5  -3   9          2.37          2.08         0.39 o
  -4  -3   9         13.50         12.88         1.43 o
  -3  -3   9         26.30         25.08         2.37 o
  -2  -3   9          0.10          0.05         0.19 o
  -1  -3   9         38.12         37.89         2.05 o
   0  -3   9          0.20         -0.12         0.21 o
   1  -3   9        114.80        120.58         5.55 o
   2  -3   9          0.93          0.81         0.43 o
   3  -3   9         29.30         38.27         2.47 o
   4  -3   9          0.85          1.52         0.29 o
  -7  -2   9          5.34          5.37         0.61 o
  -6  -2   9          1.45          2.81         0.95 o
  -5  -2   9          0.03          0.29         0.19 o
  -4  -2   9         12.03         12.32         0.97 o
  -3  -2   9         31.86         29.90         2.05 o
  -2  -2   9         39.35         42.89         7.87 o
  -1  -2   9          2.11          2.42         0.42 o
   0  -2   9         11.70         11.41         0.95 o
   1  -2   9          0.00          0.64         0.33 o
   2  -2   9         13.67         14.65         1.29 o
   3  -2   9          1.82          2.25         0.57 o
   4  -2   9          0.97          0.90         0.31 o
  -7  -1   9          4.78          5.17         0.59 o
  -6  -1   9          3.53          5.19         0.54 o
  -5  -1   9         84.62         85.53         4.93 o
  -4  -1   9         67.49         66.32         2.94 o
  -3  -1   9        116.70        117.22         3.88 o
  -2  -1   9          0.15          0.37         0.19 o
  -1  -1   9         65.03         71.40         6.59 o
   0  -1   9        201.80        226.79         4.74 o
   1  -1   9        121.38        131.93         3.77 o
   2  -1   9         93.49         95.78         2.99 o
   3  -1   9          0.61          0.31         0.26 o
   4  -1   9          5.45          5.88         0.78 o
   5  -1   9         25.33         29.37         1.54 o
  -7   0   9         31.54         25.97         1.69 o
  -6   0   9          0.33          0.69         0.23 o
  -5   0   9          2.92          2.50         0.40 o
  -4   0   9         21.70         18.70         1.15 o
  -3   0   9         54.84         48.92         2.15 o
  -2   0   9         16.86         15.14         2.09 o
  -1   0   9         84.44         87.20         5.54 o
   0   0   9         15.96         20.03         2.61 o
   1   0   9        102.34        115.85         4.06 o
   2   0   9        353.38        376.71         7.26 o
   3   0   9       1336.17       1572.71        46.01 o
   4   0   9         15.24         20.18         1.67 o
   5   0   9          0.92          1.11         0.33 o
   6   0   9          0.43         -0.51         0.51 o
  -6   1   9         17.72         19.80         1.09 o
  -5   1   9          1.83          1.57         0.35 o
  -4   1   9        283.24        246.19         9.45 o
  -3   1   9          3.12          2.66         0.67 o
  -2   1   9         40.28         37.51         3.61 o
  -1   1   9         60.90         51.25         4.30 o
   0   1   9        648.44        600.49        21.43 o
   1   1   9         21.25         25.56         3.08 o
   2   1   9        132.06        129.20         3.99 o
   3   1   9         25.22         20.27         1.19 o
   4   1   9          2.94          4.00         0.59 o
   5   1   9         88.85         95.59         6.38 o
   6   1   9          2.45          2.69         0.59 o
  -6   2   9          8.34          8.52         0.55 o
  -5   2   9         41.03         41.80         2.87 o
  -4   2   9          2.08          2.81         0.75 o
  -3   2   9         53.13         51.23         2.07 o
  -2   2   9        153.48        141.75         4.27 o
  -1   2   9        102.61         94.89         6.60 o
   0   2   9         99.61        105.70         6.88 o
   1   2   9         16.33         20.18         2.09 o
   2   2   9          0.08          3.31         8.22 o
   3   2   9          3.17          3.66         0.41 o
   4   2   9        134.10        118.04         3.25 o
   5   2   9          2.72          2.28         0.50 o
   6   2   9          0.02          0.57         0.82 o
   7   2   9         43.83         24.33         2.53 o
  -6   3   9          5.33          4.65         0.54 o
  -5   3   9         24.91         29.44         2.20 o
  -4   3   9          2.26          2.23         0.40 o
  -3   3   9          7.40          6.58         0.72 o
  -2   3   9          2.11          2.63         0.43 o
  -1   3   9         16.95         20.85         1.48 o
   0   3   9          2.19          1.36         0.82 o
   1   3   9        265.36        224.51        23.06 o
   2   3   9          3.54          1.97         0.67 o
   3   3   9         82.10         75.67         1.82 o
   4   3   9        211.40        190.80         4.95 o
   5   3   9         20.00         18.59         0.96 o
   6   3   9          0.01          0.08         0.17 o
   7   3   9          2.33          2.09         0.92 o
  -5   4   9          0.01          0.05         0.15 o
  -4   4   9          0.14          0.39         0.19 o
  -3   4   9         10.95          9.48         1.02 o
  -2   4   9         33.44         30.74         1.67 o
  -1   4   9         28.02         26.38         1.41 o
   0   4   9        372.90        350.21         7.31 o
   1   4   9         16.14         14.86         1.27 o
   2   4   9         24.35         19.84         1.44 o
   3   4   9         21.25         20.18         1.12 o
   4   4   9          0.24          0.41         0.15 o
   5   4   9          6.49          5.87         0.46 o
   6   4   9          0.19          0.23         0.40 o
   7   4   9          4.53          5.78         1.43 o
  -4   5   9          1.14          0.72         0.19 o
  -3   5   9          1.42          1.74         0.35 o
  -2   5   9         53.80         50.87         3.24 o
  -1   5   9         99.44        103.51         4.79 o
   0   5   9        358.65        366.25         7.66 o
   1   5   9         24.11         22.18         0.99 o
   2   5   9         20.93         20.25         1.13 o
   3   5   9          0.02         -0.12         0.14 o
   4   5   9          0.02          0.24         0.13 o
   5   5   9          4.94          5.22         0.45 o
   6   5   9         11.37         12.05         1.22 o
   7   5   9          0.49          0.53         0.19 o
  -3   6   9         16.11         14.32         1.14 o
  -2   6   9         11.62         12.53         1.26 o
  -1   6   9         16.34         14.90         1.51 o
   0   6   9          4.62          3.68         0.48 o
   1   6   9         21.13         21.66         1.32 o
   2   6   9          6.24          6.07         0.66 o
   3   6   9        719.61        756.25        16.11 o
   4   6   9          7.40          6.17         0.53 o
   5   6   9          0.78          1.35         0.23 o
   6   6   9          0.71          0.85         0.19 o
   7   6   9         37.02         41.53         1.77 o
  -2   7   9          4.19          2.46         2.01 o
  -1   7   9          1.82          1.32         0.40 o
   0   7   9         99.11         99.57         3.64 o
   1   7   9          0.83          0.66         0.23 o
   2   7   9          2.15          1.65         0.52 o
   3   7   9          2.62          2.61         0.43 o
   4   7   9         14.06         12.69         1.25 o
   5   7   9          7.80          7.44         0.50 o
   6   7   9          0.68          1.08         0.20 o
   7   7   9         11.91         10.78         0.64 o
  -1   8   9         13.79         13.22         0.88 o
   0   8   9          7.19          7.79         0.56 o
   1   8   9          1.94          2.99         0.36 o
   2   8   9         14.68         18.59         1.34 o
   3   8   9          8.06          9.09         1.04 o
   4   8   9         10.99         10.95         0.71 o
   5   8   9          5.72          6.23         0.44 o
   6   8   9         32.33         34.72         1.50 o
   1   9   9          0.09          0.04         0.09 o
   2   9   9          4.24          4.46         0.54 o
   4   9   9          2.11          2.80         0.40 o
   5   9   9         86.32         99.37         3.22 o
  -5  -5  10          6.98          6.14         0.62 o
  -4  -5  10         35.68         32.50         1.89 o
  -3  -5  10          8.24          7.81         0.76 o
  -2  -5  10          5.52          5.12         0.65 o
  -1  -5  10         17.26         17.77         2.99 o
   0  -5  10         21.83         20.30         1.22 o
  -6  -4  10          0.35          0.98         0.31 o
  -5  -4  10          0.93          1.47         0.32 o
  -4  -4  10          3.53          3.27         0.43 o
  -3  -4  10          1.86          0.99         0.27 o
  -2  -4  10         53.83         61.74         3.21 o
  -1  -4  10         11.90         14.95         1.46 o
   0  -4  10          7.50          8.57         1.08 o
   1  -4  10          5.20          5.99         0.54 o
   2  -4  10         10.23          8.65         0.50 o
  -6  -3  10          7.33          7.09         0.99 o
  -5  -3  10          1.56          2.43         0.35 o
  -4  -3  10         19.39         18.63         1.40 o
  -3  -3  10         68.14         69.96         4.31 o
  -2  -3  10         13.27         13.43         1.39 o
  -1  -3  10        138.42        148.88         4.72 o
   0  -3  10         52.80         59.31         2.69 o
   1  -3  10          0.15          0.57         0.35 o
   2  -3  10         30.77         38.54         3.92 o
   3  -3  10         15.72         18.87         4.36 o
  -7  -2  10          0.51          0.38         0.18 o
  -6  -2  10         14.24         15.10         1.24 o
  -5  -2  10          0.22          0.14         0.21 o
  -4  -2  10         24.88         23.11         1.90 o
  -3  -2  10        100.52         94.04         5.26 o
  -2  -2  10         12.91         10.56         1.00 o
  -1  -2  10         31.72         33.15         1.85 o
   0  -2  10         37.44         44.18         2.23 o
   1  -2  10          9.04          6.84         0.86 o
   2  -2  10          0.13          0.12         0.33 o
   3  -2  10          1.36          1.88         0.54 o
   4  -2  10          0.31          0.07         0.23 o
  -7  -1  10         15.87         13.51         1.06 o
  -6  -1  10         77.83         93.31         2.86 o
  -5  -1  10         24.53         29.42         1.68 o
  -4  -1  10          0.79          0.23         0.55 o
  -3  -1  10        140.64        143.88         4.90 o
  -2  -1  10        441.17        453.49        29.85 o
  -1  -1  10          6.46          7.75         0.67 o
   0  -1  10        296.04        302.04         7.07 o
   1  -1  10          7.68          8.32         0.90 o
   2  -1  10         25.52         27.36         1.70 o
   3  -1  10          0.24          0.56         0.32 o
   4  -1  10        170.49        205.75        11.40 o
   5  -1  10         16.69         13.20         2.19 o
  -6   0  10          0.09          0.01         0.14 o
  -5   0  10         45.43         42.75         2.52 o
  -4   0  10          1.72          2.61         0.64 o
  -3   0  10         57.15         58.65         2.15 o
  -2   0  10          0.78          0.91         0.23 o
  -1   0  10          0.87          2.08         0.34 o
   0   0  10         91.00        104.64         3.74 o
   1   0  10       1197.04       1308.35        20.10 o
   2   0  10        492.90        538.55        12.70 o
   3   0  10          0.88          0.20         0.37 o
   4   0  10         34.02         43.41         4.15 o
   5   0  10          3.05          3.08         0.44 o
  -6   1  10        124.36        134.75         4.84 o
  -5   1  10          0.63          0.50         0.20 o
  -4   1  10         88.25         83.54         2.83 o
  -3   1  10         17.32         15.85         1.04 o
  -2   1  10         89.60         89.16         3.51 o
  -1   1  10        106.99        112.31         3.37 o
   0   1  10         54.22         60.57         5.29 o
   1   1  10        159.15        176.78         6.04 o
   2   1  10         13.17          9.88         1.46 o
   3   1  10         72.66         68.26         4.82 o
   4   1  10         29.36         38.24         3.70 o
   5   1  10         24.31         23.06         1.86 o
   6   1  10          0.57          0.47         0.50 o
  -6   2  10         39.77         49.52         2.22 o
  -5   2  10          0.07          0.14         0.13 o
  -4   2  10         10.52          9.16         0.83 o
  -3   2  10          8.13          6.93         0.58 o
  -2   2  10         20.27         21.02         0.99 o
  -1   2  10         19.72         23.82         1.01 o
   0   2  10         23.48         25.41         1.63 o
   1   2  10         19.13         24.34         1.44 o
   2   2  10        113.28         83.81         2.40 o
   3   2  10          5.29          5.79         0.67 o
   4   2  10        265.76        261.27         6.41 o
   5   2  10          0.94          1.31         0.50 o
   6   2  10         38.02         32.05         3.63 o
  -5   3  10          7.92          8.49         0.65 o
  -4   3  10          0.53          0.64         0.23 o
  -3   3  10         16.63         16.72         1.15 o
  -2   3  10          3.97          4.61         0.58 o
  -1   3  10        125.34        121.39         3.76 o
   0   3  10          9.66          8.06         0.69 o
   1   3  10        326.93        325.07         8.48 o
   2   3  10          5.17          8.30         0.65 o
   3   3  10        285.34        219.49         4.43 o
   4   3  10         12.34          9.11         0.71 o
   5   3  10         31.31         35.59         2.09 o
   6   3  10          3.22          2.63         0.70 o
   7   3  10          0.75          0.45         0.38 o
  -5   4  10          1.66          1.68         0.29 o
  -4   4  10          6.44          6.29         0.58 o
  -3   4  10         13.03         12.37         0.97 o
  -2   4  10         72.12         64.63         2.60 o
  -1   4  10          9.52          8.99         0.78 o
   0   4  10         71.95         73.10         2.44 o
   1   4  10         27.29         26.75         1.30 o
   2   4  10         15.97         16.36         0.96 o
   3   4  10         20.26         17.43         1.54 o
   4   4  10          0.34          0.39         0.21 o
   5   4  10        132.75        127.52         3.98 o
   6   4  10         15.30         20.65         1.51 o
   7   4  10          9.53          5.92         1.58 o
  -4   5  10          0.66          0.40         0.14 o
  -3   5  10         12.49         13.62         0.92 o
  -2   5  10        110.83        116.24         5.81 o
  -1   5  10        119.59        125.40         3.80 o
   0   5  10        110.73        116.06         3.56 o
   1   5  10         72.48         74.80         2.03 o
   2   5  10         53.45         47.24         2.47 o
   3   5  10          0.10          0.17         0.18 o
   4   5  10        279.34        264.03         4.90 o
   5   5  10          0.06          0.21         0.17 o
   6   5  10         32.66         34.76         4.40 o
   7   5  10          6.96          4.08         0.70 o
  -3   6  10          6.09          7.19         0.50 o
  -2   6  10          5.50          4.84         0.50 o
  -1   6  10          0.05          0.15         0.18 o
   0   6  10          2.70          2.39         0.33 o
   1   6  10       1578.44       1747.26        34.98 o
   2   6  10        107.07        113.27         3.47 o
   3   6  10          2.85          2.34         0.41 o
   4   6  10          3.87          4.73         0.44 o
   5   6  10         59.60         63.82         1.75 o
   6   6  10         31.51         31.28         4.45 o
   7   6  10          1.73          2.18         0.29 o
  -2   7  10         68.63         18.08        38.43 o
  -1   7  10         11.95          2.83         5.83 o
   0   7  10         17.80         20.19         1.12 o
   1   7  10          2.18          2.71         0.42 o
   2   7  10          0.23          0.33         0.23 o
   3   7  10         19.47         22.10         1.23 o
   4   7  10          0.10          0.16         0.15 o
   5   7  10          0.72          0.99         0.17 o
   6   7  10          2.84          4.48         0.49 o
  -1   8  10          2.93          3.00         0.35 o
   0   8  10          7.75          8.86         0.87 o
   1   8  10          3.60          3.27         0.30 o
   2   8  10         37.14         46.83         2.85 o
   3   8  10          0.77          1.35         0.39 o
   4   8  10          0.07          0.28         0.19 o
   5   8  10          6.94          7.21         0.93 o
   6   8  10         53.98         55.92         1.97 o
   3   9  10        162.89        197.35         6.11 o
   4   9  10         24.44         29.47         1.33 o
  -4  -5  11          1.76          1.48         0.28 o
  -3  -5  11         30.67         26.31         1.46 o
  -2  -5  11          4.64          3.79         0.59 o
  -1  -5  11          0.02         -0.05         0.11 o
  -5  -4  11         15.23         11.07         2.31 o
  -4  -4  11         87.46         77.95         2.55 o
  -3  -4  11         10.91         13.24         1.12 o
  -2  -4  11         21.94         23.19         1.63 o
  -1  -4  11         16.26         20.39         1.53 o
   0  -4  11          0.00          0.06         0.22 o
   1  -4  11          1.64          1.60         0.34 o
  -6  -3  11          0.56          0.53         0.23 o
  -5  -3  11          1.82          1.92         0.30 o
  -4  -3  11         34.85         39.69         2.63 o
  -3  -3  11         13.23         13.36         1.03 o
  -2  -3  11         16.81         17.85         1.25 o
  -1  -3  11         32.09         31.67         1.87 o
   0  -3  11         20.94         26.68         2.07 o
   1  -3  11         17.22         18.73         1.59 o
   2  -3  11         50.72         76.87         3.23 o
  -6  -2  11          0.41          0.84         0.31 o
  -5  -2  11          6.00          4.89         0.92 o
  -4  -2  11         11.23          8.61         1.31 o
  -3  -2  11        105.21         96.71         5.08 o
  -2  -2  11         24.31         27.44         1.61 o
  -1  -2  11          0.82          1.37         0.38 o
   0  -2  11         88.21        103.46         3.68 o
   1  -2  11          0.01          0.16         0.31 o
   2  -2  11          5.60          6.29         0.92 o
   3  -2  11          8.68         13.58         0.98 o
  -6  -1  11          1.91          2.03         0.54 o
  -5  -1  11          1.18          0.79         0.24 o
  -4  -1  11         62.07         60.33         2.46 o
  -3  -1  11         12.30         11.34         1.64 o
  -2  -1  11        115.35        128.32         4.27 o
  -1  -1  11         27.19         25.60         1.18 o
   0  -1  11          0.22          0.13         0.22 o
   1  -1  11          6.07          7.47         0.86 o
   2  -1  11         16.19         17.33         1.28 o
   3  -1  11         95.33         89.90         3.87 o
   4  -1  11          1.80          1.94         0.38 o
  -6   0  11          1.18          1.00         0.22 o
  -5   0  11          0.06          0.06         0.19 o
  -4   0  11          4.14          4.14         0.78 o
  -3   0  11         29.09         31.28         1.45 o
  -2   0  11          1.52          1.66         0.46 o
  -1   0  11        176.71        172.13         5.21 o
   0   0  11        369.09        381.83         6.78 o
   1   0  11        665.60        718.70        15.72 o
   2   0  11         18.43         18.11         1.28 o
   3   0  11          0.30          0.20         0.32 o
   4   0  11          3.93          4.11         0.60 o
   5   0  11          1.19          0.64         0.17 o
  -6   1  11         39.42         42.07         1.52 o
  -5   1  11         10.98         11.50         1.14 o
  -4   1  11          4.06          3.44         0.44 o
  -3   1  11        114.01        110.99         3.37 o
  -2   1  11         93.84         88.76         2.92 o
  -1   1  11         29.45         29.12         1.37 o
   0   1  11         14.01         10.03         1.01 o
   1   1  11         53.82         47.32         1.75 o
   3   1  11        226.25        270.70        10.29 o
   4   1  11          8.64          9.46         1.07 o
   5   1  11          6.67          6.19         1.11 o
  -6   2  11          6.21          6.67         0.58 o
  -5   2  11         30.00         30.26         1.21 o
  -4   2  11         27.45         27.78         1.36 o
  -3   2  11         95.78         94.99         5.48 o
  -2   2  11         91.62         95.06         3.16 o
  -1   2  11         24.83         26.93         1.35 o
   0   2  11          3.44          4.53         0.49 o
   1   2  11         25.43         28.20         1.62 o
   2   2  11         13.90         18.70         1.02 o
   3   2  11         67.45         60.49         2.09 o
   4   2  11        168.96        178.96         9.18 o
   5   2  11         44.59         44.68         2.49 o
   6   2  11          3.37          2.75         0.53 o
  -5   3  11         18.01         21.12         0.91 o
  -4   3  11          0.54          0.40         0.25 o
  -3   3  11         42.45         42.76         1.76 o
  -2   3  11          1.34          1.48         0.35 o
  -1   3  11          7.35          7.82         0.59 o
   0   3  11          2.70          2.35         0.53 o
   1   3  11         27.56         23.02         1.21 o
   2   3  11        170.02        146.75         4.41 o
   3   3  11         37.32         30.86         1.30 o
   4   3  11         19.22         18.62         1.01 o
   5   3  11          0.45          0.70         0.25 o
   6   3  11         17.89         12.74         1.46 o
  -5   4  11          1.25          1.48         0.26 o
  -4   4  11         18.82         18.74         1.33 o
  -3   4  11          0.70          1.01         0.27 o
  -2   4  11         42.79         45.77         2.75 o
  -1   4  11          0.64          0.60         0.26 o
   0   4  11          5.16          9.19         2.51 o
   1   4  11         40.26         43.96         2.27 o
   2   4  11          5.70          5.90         0.49 o
   3   4  11         80.13         71.78         1.98 o
   4   4  11          4.09          4.07         0.50 o
   5   4  11          0.37          0.75         0.20 o
   6   4  11          9.01          9.54         1.68 o
  -4   5  11         28.65         30.68         3.33 o
  -3   5  11         97.96        109.40         4.89 o
  -2   5  11        189.63        210.85         6.08 o
  -1   5  11         82.89         89.21         2.98 o
   0   5  11         25.99         29.93         1.53 o
   1   5  11         66.36         69.85         2.47 o
   2   5  11         94.04         97.63         4.57 o
   3   5  11         13.07         12.31         1.27 o
   4   5  11         46.41         44.62         1.59 o
   5   5  11         13.09         12.65         0.73 o
   6   5  11          0.46          0.25         0.16 o
  -3   6  11          0.51          0.66         0.15 o
  -2   6  11         10.32         11.27         0.73 o
  -1   6  11        284.06        333.22         7.60 o
   0   6  11         37.29         41.76         1.72 o
   1   6  11         50.21         55.67         2.16 o
   2   6  11         19.85         20.37         1.22 o
   3   6  11         22.39         24.01         1.31 o
   4   6  11         36.67         37.95         1.61 o
   5   6  11          4.25          5.36         0.48 o
   6   6  11          0.41          0.62         0.17 o
  -2   7  11          3.84          4.19         0.47 o
  -1   7  11          0.50          0.12         0.23 o
   0   7  11          5.74          5.45         0.51 o
   1   7  11          0.39          0.90         0.48 o
   2   7  11         27.88         30.42         1.42 o
   3   7  11          0.77          1.64         0.32 o
   4   7  11          2.51          2.22         0.33 o
   5   7  11         12.49         13.57         0.73 o
   6   7  11          2.60          4.40         0.43 o
   0   8  11         15.17         13.33         0.90 o
   1   8  11         11.44         11.90         0.65 o
   2   8  11         17.64         20.25         0.94 o
   3   8  11          0.90          1.32         0.23 o
   4   8  11         60.42         65.30         1.87 o
   5   8  11          2.53          2.12         0.43 o
  -4  -4  12         16.05         10.18         0.77 o
  -3  -4  12          0.83          0.90         0.25 o
  -2  -4  12         15.21         15.52         1.10 o
  -1  -4  12          2.98          3.73         0.52 o
   0  -4  12         12.77         12.26         0.89 o
  -5  -3  12          3.60          4.86         0.63 o
  -4  -3  12          1.46          1.00         0.29 o
  -3  -3  12        113.45        123.49         4.71 o
  -2  -3  12          1.05          1.04         0.36 o
  -1  -3  12          4.42          5.14         0.81 o
   0  -3  12          0.52          1.41         0.43 o
   1  -3  12         28.43         36.01         1.99 o
  -6  -2  12          2.69          1.57         0.33 o
  -5  -2  12          0.58          0.43         0.16 o
  -4  -2  12          1.75          0.94         0.20 o
  -3  -2  12          6.22          6.11         0.65 o
  -2  -2  12          5.41          6.32         0.71 o
  -1  -2  12         19.04         18.32         1.28 o
   0  -2  12         53.08         65.83         2.66 o
   1  -2  12          4.76          5.42         0.67 o
   2  -2  12          3.57          3.75         0.61 o
   3  -2  12         57.27         54.32         9.71 o
  -6  -1  12          0.15          0.01         0.09 o
  -5  -1  12          9.32          9.02         1.17 o
  -4  -1  12        129.58        127.22         5.81 o
  -3  -1  12         65.72         64.05         3.84 o
  -2  -1  12        123.55        119.63         6.18 o
  -1  -1  12          0.55          0.30         0.20 o
   0  -1  12          8.81          9.21         0.93 o
   1  -1  12         29.33         34.02         1.83 o
   2  -1  12        209.35        250.96        23.98 o
   3  -1  12          3.28          5.90         1.22 o
   4  -1  12          8.83          6.49         0.64 o
  -6   0  12          0.01         -0.02         0.10 o
  -5   0  12         15.18         16.71         1.00 o
  -4   0  12          0.01          0.20         0.26 o
  -3   0  12          6.07          6.95         0.55 o
  -2   0  12        162.08        119.04        67.05 o
  -1   0  12       1269.07       1309.74        37.15 o
   0   0  12        210.24        234.89         5.01 o
   1   0  12         36.34         36.15         1.86 o
   2   0  12          2.71          3.01         0.51 o
   3   0  12          6.98         11.20         1.48 o
   4   0  12          6.50          6.78         1.03 o
  -6   1  12         29.17         24.75         1.48 o
  -5   1  12          6.38          6.40         0.76 o
  -4   1  12         37.25         37.84         1.49 o
  -3   1  12          0.61          0.77         0.26 o
  -2   1  12         49.82         48.89         1.99 o
  -1   1  12          0.94          1.19         0.45 o
   0   1  12         24.65         20.90         1.28 o
   1   1  12        182.40        202.18         5.98 o
   2   1  12         16.78         17.70         1.91 o
   3   1  12          6.27          8.52         1.29 o
   4   1  12          0.13          0.49         0.17 o
   5   1  12         65.36         49.15         3.63 o
  -5   2  12         16.83         16.37         1.26 o
  -4   2  12         38.52         38.16         1.52 o
  -3   2  12         19.94         21.71         1.23 o
  -2   2  12          6.70          6.79         0.71 o
  -1   2  12          5.23          5.66         0.66 o
   0   2  12        159.68        150.75         6.00 o
   1   2  12          0.05          0.18         0.26 o
   2   2  12         36.85         29.76         2.14 o
   3   2  12        147.03        157.35         6.71 o
   4   2  12          1.84          2.09         0.54 o
   5   2  12          2.98          2.06         0.56 o
  -5   3  12          2.91          3.73         0.47 o
  -4   3  12          1.75          1.97         0.33 o
  -3   3  12         25.45         28.36         1.42 o
  -2   3  12         11.03         10.98         0.92 o
  -1   3  12        142.35        160.14         4.50 o
   0   3  12         15.99         13.31         1.40 o
   1   3  12        197.90        174.57         4.67 o
   2   3  12         17.51         14.58         0.99 o
   3   3  12          0.12          0.14         0.21 o
   4   3  12          0.36          0.75         0.29 o
   5   3  12          0.18         -0.03         0.26 o
   6   3  12          2.99          3.63         0.67 o
  -4   4  12         52.51         61.11         1.83 o
  -3   4  12          7.18          7.31         0.64 o
  -2   4  12         29.05         33.00         1.27 o
  -1   4  12          6.82          8.28         0.78 o
   0   4  12          2.74          2.89         0.67 o
   1   4  12          0.03          0.25         0.22 o
   2   4  12         20.69         18.72         1.12 o
   3   4  12         79.97         65.83         2.24 o
   4   4  12          1.24          1.55         0.29 o
   5   4  12         16.79         17.14         0.97 o
   6   4  12          0.15          0.15         0.23 o
  -3   5  12         37.00         18.28        23.38 o
  -2   5  12         58.07         69.77         2.80 o
  -1   5  12         13.87         16.31         1.06 o
   0   5  12         95.22        115.40         3.49 o
   1   5  12         18.19         19.66         1.53 o
   2   5  12         76.84         73.59         2.62 o
   3   5  12         14.73         14.08         0.92 o
   4   5  12          1.24          1.02         0.22 o
   5   5  12          0.21          0.34         0.16 o
   6   5  12         26.62         14.10         1.35 o
  -2   6  12          0.83          0.66         0.18 o
  -1   6  12        518.78        651.32        15.04 o
   0   6  12          3.18          3.79         0.46 o
   1   6  12          0.02          0.01         0.12 o
   2   6  12         11.45         14.81         0.96 o
   3   6  12         12.22         14.93         1.27 o
   4   6  12         10.51         13.44         0.82 o
   5   6  12          1.41          0.67         0.26 o
   6   6  12         36.19         31.85         1.36 o
  -1   7  12          1.87          2.88         0.44 o
   0   7  12         20.08         23.92         1.53 o
   1   7  12         21.06         25.14         1.69 o
   2   7  12          1.99          1.80         0.33 o
   3   7  12         31.62         38.15         1.46 o
   4   7  12          4.52          4.87         0.43 o
   5   7  12        157.81        168.53         3.82 o
   0   8  12         10.46          6.29         0.51 o
   1   8  12          3.77          3.55         0.45 o
   2   8  12          5.13          4.13         0.46 o
   3   8  12          0.09         -0.03         0.08 o
   4   8  12         40.64         40.04         1.19 o
  -4  -3  13         41.06         34.87         1.53 o
  -3  -3  13          1.51          1.59         0.35 o
  -2  -3  13          0.74          1.35         0.35 o
  -1  -3  13          8.88          9.07         0.88 o
   0  -3  13         24.50         37.58         1.88 o
  -5  -2  13          3.15          2.89         0.26 o
  -4  -2  13         43.43         42.81         6.13 o
  -3  -2  13          7.81          6.92         0.83 o
  -2  -2  13          6.39          6.54         0.67 o
  -1  -2  13         18.42         21.48         1.27 o
   0  -2  13          2.91          3.10         0.48 o
   1  -2  13         62.79         80.50         3.39 o
   2  -2  13          7.92          7.71         0.58 o
  -5  -1  13          0.24          0.15         0.11 o
  -4  -1  13        124.37        111.45         3.36 o
  -3  -1  13          0.01         -0.09         0.18 o
  -2  -1  13          4.25          3.86         0.54 o
  -1  -1  13         13.21         13.03         1.02 o
   0  -1  13         73.63         80.11         4.46 o
   1  -1  13         46.84         51.07         2.28 o
   2  -1  13         19.60         19.94         1.36 o
   3  -1  13         17.23         14.78         0.86 o
  -5   0  13         10.49          8.24         0.95 o
  -4   0  13          7.06          6.11         0.96 o
  -3   0  13        322.33        317.98         8.15 o
  -2   0  13        238.83        243.92         5.90 o
  -1   0  13         37.17         37.93         1.41 o
   0   0  13         22.51         23.00         1.69 o
   1   0  13          0.17         -0.09         0.39 o
   2   0  13         50.16         63.79         3.82 o
   3   0  13          0.01          0.17         0.37 o
   4   0  13          1.38          0.58         0.43 o
  -5   1  13          8.45          6.76         0.86 o
  -4   1  13         11.42         12.21         0.69 o
  -3   1  13          0.25          0.47         0.18 o
  -2   1  13          1.96          1.50         0.31 o
  -1   1  13         23.92         24.88         1.81 o
   0   1  13         24.63         26.25         1.18 o
   1   1  13         27.27         31.01         2.10 o
   2   1  13          8.19         10.04         1.41 o
   3   1  13         52.75         63.32         2.74 o
   4   1  13         20.31         18.04         1.23 o
  -5   2  13          5.38          4.80         0.48 o
  -4   2  13          1.03          1.26         0.23 o
  -3   2  13          0.05          0.05         0.19 o
  -2   2  13         31.71         32.43         1.54 o
  -1   2  13          4.94          5.49         0.86 o
   0   2  13        140.48        148.52         5.99 o
   1   2  13          0.11          0.01         0.26 o
   3   2  13          4.26          5.83         0.78 o
   4   2  13          8.58          9.32         0.96 o
   5   2  13         10.19          5.85         0.99 o
  -4   3  13          8.51          9.60         0.58 o
  -3   3  13          4.07          4.10         0.47 o
  -2   3  13          4.63          5.49         0.60 o
  -1   3  13        148.96        169.83         4.59 o
   0   3  13         61.76         65.25         3.37 o
   1   3  13          4.78          3.55         0.68 o
   2   3  13          7.45          7.35         0.66 o
   3   3  13         14.78         13.79         1.23 o
   4   3  13         27.80         25.00         3.07 o
   5   3  13          1.83          2.08         0.65 o
  -4   4  13          2.26          2.09         0.36 o
  -3   4  13          0.03          0.25         0.20 o
  -2   4  13          1.69          2.30         0.36 o
  -1   4  13          0.12          0.54         0.39 o
   0   4  13         10.94         13.60         1.36 o
   1   4  13        131.87        131.63         3.75 o
   2   4  13          0.01          0.27         0.19 o
   3   4  13         10.09         12.18         1.22 o
   4   4  13          5.24          4.76         0.39 o
   5   4  13          6.72          6.95         1.00 o
  -3   5  13         24.57         28.28         1.43 o
  -2   5  13          7.74          9.20         0.91 o
  -1   5  13          0.28          0.11         0.26 o
   0   5  13        305.42        378.43        11.93 o
   1   5  13         19.09         19.98         1.11 o
   2   5  13         45.44         48.54         1.82 o
   3   5  13          0.02          0.18         0.22 o
   4   5  13         21.87         21.52         0.87 o
   5   5  13         20.61         16.99         0.84 o
  -2   6  13         19.55         19.63         1.07 o
  -1   6  13         11.49         12.58         0.96 o
   0   6  13          0.78          0.67         0.27 o
   1   6  13         44.36         50.79         2.04 o
   2   6  13         29.13         34.25         2.12 o
   3   6  13         22.73         26.08         1.12 o
   4   6  13          0.22          0.22         0.18 o
   5   6  13          0.42          0.19         0.11 o
  -1   7  13          0.51          0.31         0.14 o
   0   7  13          1.86          2.57         0.45 o
   1   7  13          0.76          1.16         0.33 o
   2   7  13          0.16         -0.14         0.20 o
   3   7  13         14.68         15.96         1.33 o
   4   7  13          6.45          6.10         0.91 o
   2   8  13         94.42         71.80         2.59 o
   3   8  13         17.39         14.52         0.86 o
  -2  -3  14          0.41          1.22         0.24 o
  -4  -2  14         63.42         61.11         2.26 o
  -3  -2  14          6.27          4.60         0.56 o
  -2  -2  14         19.84         24.27         1.49 o
  -1  -2  14         14.48         18.98         1.32 o
   0  -2  14          0.73          1.19         0.30 o
  -4  -1  14          7.50          9.43         0.79 o
  -3  -1  14          0.09          0.17         0.20 o
  -2  -1  14          2.42          3.36         0.44 o
  -1  -1  14         12.84         13.48         1.39 o
   0  -1  14         83.87         93.48         5.08 o
   1  -1  14         20.33         23.06         1.56 o
   2  -1  14          3.40          3.48         0.75 o
  -4   0  14        137.28        105.27         4.05 o
  -3   0  14        405.56        405.24        12.56 o
  -2   0  14         25.92         27.94         1.04 o
  -1   0  14         12.31         12.11         0.92 o
   0   0  14         17.38         20.98         1.24 o
   1   0  14          3.14          2.39         0.39 o
   2   0  14          7.19          8.06         1.15 o
   3   0  14          4.70          1.78         0.34 o
  -4   1  14         54.84         43.43         2.31 o
  -3   1  14          2.96          2.20         0.38 o
  -2   1  14         72.17         70.30         2.26 o
  -1   1  14        187.33        208.78         8.03 o
   0   1  14         25.40         25.95         1.12 o
   1   1  14         21.52         20.03         1.91 o
   2   1  14         15.17         14.53         1.57 o
   3   1  14        347.55        333.32        24.39 o
  -4   2  14          2.67          1.93         0.23 o
  -3   2  14          1.09          0.69         0.20 o
  -2   2  14          5.10          5.81         0.76 o
  -1   2  14          0.48          0.14         0.25 o
   0   2  14         17.45         18.50         1.08 o
   1   2  14         45.40         45.86         1.97 o
   2   2  14          9.06          8.54         0.89 o
   3   2  14         27.85         28.61         2.35 o
   4   2  14          3.16          2.69         1.08 o
  -4   3  14          2.91          2.12         0.27 o
  -3   3  14          7.47          9.04         0.60 o
  -2   3  14         17.46         19.38         1.44 o
  -1   3  14         39.53         40.64         2.37 o
   0   3  14         23.74         24.94         1.82 o
   1   3  14          0.00         -0.07         0.29 o
   2   3  14         10.73         12.96         1.47 o
   3   3  14          0.83          0.76         0.35 o
   4   3  14         15.47         20.58         1.68 o
  -3   4  14          1.77          2.04         0.35 o
  -2   4  14         29.28         36.16         1.99 o
  -1   4  14          0.58          0.67         0.31 o
   0   4  14         57.99         64.92         2.16 o
   1   4  14          3.71          2.50         0.36 o
   2   4  14          0.71          0.49         0.26 o
   3   4  14         80.48         63.14        25.46 o
   4   4  14          0.11          0.33         0.32 o
   5   4  14         59.08         48.84         2.48 o
  -2   5  14          2.34          2.26         0.37 o
  -1   5  14          4.25          4.41         0.43 o
   0   5  14         20.04         23.88         1.12 o
   1   5  14          9.26          8.99         0.66 o
   2   5  14          5.03          3.93         0.41 o
   3   5  14         32.37         34.14         1.94 o
   4   5  14          1.00          1.20         0.24 o
  -1   6  14         19.85         17.55         1.94 o
   0   6  14         75.02         81.60         2.77 o
   1   6  14          1.18          0.36         1.18 o
   2   6  14         15.53         20.29         1.40 o
   3   6  14          4.33          4.13         0.59 o
   4   6  14         76.94         75.25         2.91 o
   0   7  14          1.12          0.65         0.18 o
   2   7  14          0.36          0.57         0.21 o
   3   7  14        175.89        189.18         5.98 o
   4   7  14          2.16          1.35         0.24 o
  -3  -1  15         18.48         17.63         1.05 o
  -2  -1  15        126.85        141.25         4.83 o
  -1  -1  15         15.94         15.72         1.00 o
   0  -1  15         41.00         40.95         1.88 o
   1  -1  15          5.68          3.14         0.60 o
  -4   0  15         53.96         47.14         1.84 o
  -3   0  15          0.30          0.17         0.16 o
  -2   0  15          3.22          2.84         0.50 o
  -1   0  15          0.23          0.39         0.17 o
   0   0  15          9.59         10.01         0.75 o
   1   0  15         30.36         32.11         2.17 o
   2   0  15          1.03          0.83         0.34 o
  -4   1  15         27.76         26.22         1.25 o
  -3   1  15         76.72         75.76         9.40 o
  -2   1  15          4.43          3.86         0.32 o
  -1   1  15          0.00          0.08         0.13 o
   0   1  15          1.17          1.20         0.27 o
   1   1  15         20.20         23.01         1.87 o
   2   1  15        176.05        169.36        24.45 o
  -3   2  15          7.10          6.89         0.58 o
  -2   2  15         35.54         39.84         1.40 o
  -1   2  15         14.77         13.81         0.82 o
   0   2  15         46.86         49.65         2.55 o
   1   2  15          1.99          2.12         0.56 o
   2   2  15          2.89          2.33         0.55 o
   3   2  15          0.53          1.25         0.39 o
  -3   3  15         84.04         86.53         2.99 o
  -2   3  15         16.05         17.60         1.18 o
  -1   3  15          0.75          0.89         0.31 o
   0   3  15          1.69          1.74         0.44 o
   1   3  15         18.51         19.16         1.09 o
   2   3  15          2.95          1.53         0.47 o
   3   3  15          0.92          0.03         0.07 o
   4   3  15         11.43          7.73         0.82 o
  -2   4  15         20.74         21.46         1.25 o
  -1   4  15        160.98        196.33         6.51 o
   0   4  15         14.08         16.78         1.28 o
   1   4  15          4.82          4.94         0.68 o
   2   4  15          9.31          6.63         0.94 o
   4   4  15         15.96         13.20         1.12 o
  -2   5  15         36.36         38.06         1.54 o
  -1   5  15          3.35          3.66         0.46 o
   0   5  15          0.07          0.26         0.17 o
   1   5  15          4.47          4.73         0.40 o
   2   5  15          2.39          2.61         0.42 o
   3   5  15          0.14          0.09         0.17 o
   1   6  15         15.71         14.21         0.95 o
   2   6  15         42.04         44.24         1.96 o
   3   6  15          0.50          0.26         0.14 o
  -1   0  16          0.18          0.10         0.13 o
   0   0  16          0.02         -0.20         0.20 o
  -2   1  16          2.15          1.66         0.30 o
  -1   1  16         25.23          6.46        10.26 o
   0   1  16          8.26          8.96         0.95 o
   1   1  16        178.56        163.69         5.87 o
  -2   2  16         33.73         31.30         1.41 o
  -1   2  16          3.57          2.82         0.49 o
   0   2  16          0.02         -0.23         0.23 o
   1   2  16          8.14          8.16         0.94 o
   2   2  16         40.47         37.37         2.00 o
  -2   3  16         31.14         31.69         1.43 o
  -1   3  16          0.01          0.06         0.10 o
   0   3  16         15.79         13.21         1.18 o
   1   3  16          3.44          2.92         0.58 o
   2   3  16          9.16          9.48         0.97 o
  -1   4  16         15.66         18.94         1.11 o
   0   4  16          1.37          1.27         0.45 o
   2   4  16         16.39          7.76         0.82 o
   0   5  16         16.96         16.01         0.90 o
   1   5  16         10.69          4.39         0.59 o
   2   5  16          8.87          2.90         0.43 o
                                                
