# Supplementary material for: Semiconductive 2D arrays of pancake-bonded oligomers of partially charged TCNQ radicals
Source: IUCrJ. 2022 May 28;9(Pt 4):449–67. doi: 10.1107/S2052252522004717 (PMC9252159; doi:10.1107/S2052252522004717)
Supplement: Supplementary file 3 [file m-09-00449-sup3.zip › lq5043sup11.hkl]

#
# h,k,l, Fc-squared, Fo-squared, sigma(Fo-squared), status flag
#
data_shelx
_shelx_title '7.TCNQ_2 RT'
_shelx_refln_list_code          4
_shelx_F_calc_maximum       52.34
_exptl_crystal_F_000       273.00
_reflns_d_resolution_high  0.7943

loop_
 _space_group_symop_operation_xyz
 'x, y, z'
 '-x, -y, -z'

_cell_length_a     7.1924
_cell_length_b     7.8489
_cell_length_c    13.6170
_cell_angle_alpha 106.174
_cell_angle_beta   90.739
_cell_angle_gamma 112.525

_shelx_F_squared_multiplier     1.000

loop_
 _refln_index_h
 _refln_index_k
 _refln_index_l
 _refln_F_squared_calc
 _refln_F_squared_meas
 _refln_F_squared_sigma
 _refln_observed_status
   1   0   0        444.85        428.55         4.14 o
   2   0   0         62.68         54.97         0.96 o
   3   0   0         16.00         18.33         0.79 o
   4   0   0        117.59        114.90         3.70 o
   5   0   0          0.40          0.50         0.09 o
   6   0   0          6.47          5.80         0.39 o
   7   0   0          2.55          2.10         0.35 o
   8   0   0          0.01         -0.02         0.07 o
  -8   1   0          8.30          8.49         0.66 o
  -7   1   0          1.08          1.00         0.18 o
  -6   1   0         57.58         57.33         1.38 o
  -5   1   0          2.11          1.89         0.60 o
  -4   1   0         43.65         46.93         1.56 o
  -3   1   0        259.95        259.72         4.14 o
  -2   1   0       1342.61       1217.62        19.54 o
  -1   1   0        241.74        251.57         6.08 o
   0   1   0        218.07        231.20         3.73 o
   1   1   0        667.01        691.94        11.18 o
   2   1   0         17.80         17.63         0.81 o
   3   1   0       1016.12       1081.04        14.44 o
   4   1   0          7.48          8.56         1.42 o
   5   1   0         35.13         34.83         0.65 o
   6   1   0          6.70          7.32         0.32 o
   7   1   0          6.32          7.76         0.68 o
  -8   2   0          1.82          1.36         0.24 o
  -7   2   0          3.45          3.48         0.28 o
  -6   2   0          1.36          1.47         0.20 o
  -5   2   0         42.24         38.76         2.71 o
  -4   2   0         20.25         22.24         1.32 o
  -3   2   0         31.50         31.92         2.16 o
  -2   2   0          0.82          3.95         0.43 o
  -1   2   0        975.91       1052.01        80.05 o
   0   2   0         42.30         74.22         2.60 o
   1   2   0         40.55         35.67         1.41 o
   2   2   0         25.24         28.33         1.22 o
   3   2   0         33.14         38.82         2.04 o
   4   2   0        101.00        107.59         1.88 o
   5   2   0          4.65          5.22         0.23 o
   6   2   0          3.14          3.60         0.24 o
   7   2   0          0.15          0.23         0.12 o
  -8   3   0          0.84          0.54         0.13 o
  -7   3   0          1.55          1.58         0.24 o
  -6   3   0          3.08          2.57         0.26 o
  -5   3   0          4.83          5.37         1.12 o
  -4   3   0         34.09         25.86         2.31 o
  -3   3   0         71.48         60.32         3.44 o
  -2   3   0       1886.94       2023.27        43.66 o
  -1   3   0         47.36         37.69         1.31 o
   0   3   0       1022.91       1151.17        24.13 o
   1   3   0         33.61         32.46         1.66 o
   2   3   0        123.53        130.96         4.07 o
   3   3   0          0.15          0.14         0.08 o
   4   3   0         12.97         13.84         0.53 o
   5   3   0          1.66          1.88         0.15 o
   6   3   0          0.45          0.62         0.13 o
  -8   4   0          0.85          0.86         0.16 o
  -7   4   0          4.93          5.42         0.47 o
  -6   4   0          7.53          7.05         0.48 o
  -5   4   0         28.26         26.47         0.97 o
  -4   4   0          8.01         10.07         1.66 o
  -3   4   0         67.08         77.61         4.46 o
  -2   4   0         20.81         24.68         2.28 o
  -1   4   0          5.36          9.40         1.30 o
   0   4   0          1.24          1.52         0.50 o
   1   4   0         47.46         60.18         2.98 o
   2   4   0         16.17         15.69         0.57 o
   3   4   0         74.05         72.35         1.43 o
   4   4   0          1.25          1.04         0.12 o
   5   4   0          0.59          0.56         0.10 o
  -8   5   0          0.68          0.56         0.13 o
  -7   5   0         18.05         20.42         1.57 o
  -6   5   0          0.05          0.06         0.12 o
  -5   5   0         55.07         50.44         1.49 o
  -4   5   0          1.44          1.86         0.33 o
  -3   5   0         50.07         52.79         4.03 o
  -2   5   0         59.50         55.64         3.92 o
  -1   5   0         28.30         40.20         3.01 o
   0   5   0         39.04         37.68         3.24 o
   1   5   0         21.21         20.86         0.68 o
   2   5   0         86.18         87.17         2.11 o
   3   5   0          8.15          8.44         0.53 o
   4   5   0         10.49         12.18         0.48 o
   5   5   0          0.09          0.11         0.07 o
  -8   6   0          1.23          0.35         0.72 o
  -7   6   0          2.89          3.07         0.50 o
  -6   6   0          6.29          6.09         0.49 o
  -5   6   0          1.06          0.88         0.15 o
  -4   6   0         27.32         21.23         0.90 o
  -3   6   0          1.21          1.55         0.22 o
  -2   6   0         15.23         12.95         0.88 o
  -1   6   0          4.91          4.69         0.38 o
   0   6   0        415.05        415.48         7.35 o
   1   6   0         91.23         91.87         2.14 o
   2   6   0          1.98          2.32         0.22 o
   3   6   0          0.93          0.85         0.12 o
   4   6   0          0.16          0.12         0.04 o
  -8   7   0          5.47          4.94         0.38 o
  -7   7   0         10.12         11.31         0.52 o
  -6   7   0         22.32         22.15         0.83 o
  -5   7   0          3.57          2.90         0.26 o
  -4   7   0         29.30         29.54         1.12 o
  -3   7   0         36.34         33.34         1.82 o
  -2   7   0          1.46          1.37         0.31 o
  -1   7   0         17.88         18.12         0.80 o
   0   7   0          1.30          1.50         0.22 o
   1   7   0          3.05          3.04         0.29 o
   2   7   0          0.37          0.49         0.09 o
  -7   8   0          0.86          0.77         0.10 o
  -6   8   0          0.50          0.58         0.10 o
  -5   8   0         24.40         23.63         1.17 o
  -4   8   0         11.85         12.84         0.91 o
  -3   8   0          0.01          0.01         0.10 o
  -2   8   0          0.71          0.89         0.22 o
  -1   8   0          0.00          0.07         0.06 o
   0   8   0          2.97          2.93         0.37 o
   1   8   0          0.19          0.08         0.03 o
  -5   9   0          0.69          0.64         0.12 o
  -4   9   0          2.63          3.47         0.33 o
  -3   9   0          0.36          0.31         0.08 o
  -2   9   0         33.20         37.29         0.85 o
  -1   9   0          5.22          4.97         0.37 o
   1  -9   1          0.43          0.44         0.13 o
   2  -9   1          6.14          8.11         0.36 o
   3  -9   1          0.07          0.04         0.05 o
   4  -9   1          0.62          0.74         0.17 o
   5  -9   1          0.28          0.45         0.09 o
   6  -9   1          0.06         -0.01         0.03 o
  -1  -8   1          0.44          0.51         0.13 o
   0  -8   1          0.02         -0.02         0.07 o
   1  -8   1          0.38          0.27         0.11 o
   2  -8   1          1.45          1.65         0.31 o
   3  -8   1         33.50         30.57         1.52 o
   4  -8   1          0.06          0.03         0.09 o
   5  -8   1          0.22          0.34         0.16 o
   6  -8   1          0.12          0.08         0.03 o
   7  -8   1          0.88          0.75         0.11 o
  -3  -7   1          0.15          0.05         0.04 o
  -2  -7   1          0.00          0.04         0.04 o
  -1  -7   1          0.62          0.73         0.15 o
   0  -7   1          2.56          3.36         0.33 o
   1  -7   1          8.95         10.12         0.49 o
   2  -7   1          5.90          4.85         0.43 o
   3  -7   1          0.95          0.43         0.11 o
   4  -7   1         17.89         17.44         0.83 o
   5  -7   1          9.69          8.94         0.47 o
   6  -7   1         41.91         35.60         1.13 o
   7  -7   1          0.43          0.51         0.14 o
   8  -7   1          3.08          1.76         0.90 o
  -4  -6   1          0.23          0.24         0.05 o
  -3  -6   1          3.21          3.02         0.28 o
  -2  -6   1        131.20        142.95         2.36 o
  -1  -6   1         29.36         31.18         1.60 o
   0  -6   1         47.07         39.17         1.18 o
   1  -6   1          0.03         -0.03         0.08 o
   2  -6   1         45.46         36.27         1.50 o
   3  -6   1          3.58          4.31         0.36 o
   4  -6   1          4.02          2.61         0.25 o
   5  -6   1          6.98          6.00         0.39 o
   6  -6   1          7.12          6.91         0.53 o
   7  -6   1          0.00         -0.02         0.07 o
   8  -6   1          0.10          0.18         0.09 o
  -5  -5   1          0.36          0.32         0.08 o
  -4  -5   1         36.84         38.91         0.95 o
  -3  -5   1          6.33          6.54         0.46 o
  -2  -5   1         40.19         40.05         1.29 o
  -1  -5   1          6.84          8.20         0.50 o
   0  -5   1          3.47          2.15         0.76 o
   1  -5   1        261.46        279.49         6.62 o
   2  -5   1          3.51          3.72         0.63 o
   3  -5   1         43.15         48.31         3.71 o
   4  -5   1          0.01          0.02         0.31 o
   5  -5   1         56.37         55.27         1.24 o
   6  -5   1          0.78          0.66         0.18 o
   7  -5   1          4.16          4.83         0.42 o
   8  -5   1          3.33          3.23         0.30 o
  -6  -4   1          0.00          0.00         0.04 o
  -5  -4   1          3.50          3.34         0.21 o
  -4  -4   1          0.22          0.34         0.07 o
  -3  -4   1          5.92          6.55         0.38 o
  -2  -4   1          1.63          1.72         0.18 o
  -1  -4   1          0.02          0.13         0.21 o
   0  -4   1          0.02          0.18         0.14 o
   1  -4   1         15.80         20.33         1.77 o
   2  -4   1        271.38        274.83         8.80 o
   3  -4   1        162.19        177.26         6.98 o
   4  -4   1         71.21         85.88         4.85 o
   5  -4   1          0.01         -0.23         0.29 o
   6  -4   1          3.57          3.10         0.44 o
   7  -4   1          6.43          7.86         0.44 o
   8  -4   1         13.27         12.63         0.59 o
  -6  -3   1          0.93          1.05         0.14 o
  -5  -3   1          0.46          0.55         0.08 o
  -4  -3   1          5.11          5.40         0.30 o
  -3  -3   1         82.88         90.13         3.63 o
  -2  -3   1         64.84         66.68         2.75 o
  -1  -3   1          5.77          4.22         0.45 o
   0  -3   1       1389.29       1483.60        22.23 o
   1  -3   1        129.17        126.59         2.65 o
   2  -3   1        177.38        174.28         5.87 o
   3  -3   1         35.18         33.78         2.37 o
   4  -3   1         36.26         35.75         2.68 o
   5  -3   1          0.03         -0.29         0.29 o
   6  -3   1         17.43         18.91         0.90 o
   7  -3   1          8.52          8.55         0.39 o
   8  -3   1          0.43          0.57         0.20 o
  -7  -2   1          0.46          0.57         0.16 o
  -6  -2   1          8.17          9.62         0.33 o
  -5  -2   1          1.59          1.66         0.14 o
  -4  -2   1         23.32         24.87         0.66 o
  -3  -2   1         10.16         10.14         0.84 o
  -2  -2   1         62.96         74.46         1.66 o
  -1  -2   1        224.78        225.31         3.14 o
   0  -2   1        146.31        105.04         2.09 o
   1  -2   1       2440.79       2153.28        44.36 o
   2  -2   1        108.79         82.89         3.19 o
   3  -2   1        436.37        358.81         6.26 o
   4  -2   1         16.54         15.84         0.98 o
   5  -2   1          5.12          5.23         0.95 o
   6  -2   1          2.26          2.11         0.24 o
   7  -2   1         12.64         13.01         0.57 o
   8  -2   1          8.03          5.93         1.24 o
  -7  -1   1         11.27         12.09         0.86 o
  -6  -1   1          0.16          0.28         0.06 o
  -5  -1   1          7.52          7.60         0.28 o
  -4  -1   1          4.18          4.91         0.77 o
  -3  -1   1         41.32         32.79         1.13 o
  -2  -1   1          1.53          1.33         0.19 o
  -1  -1   1          0.45          0.38         0.10 o
   0  -1   1         89.94         97.05         1.46 o
   1  -1   1       2739.53       2373.32        48.12 o
   2  -1   1        192.58        186.83         2.88 o
   3  -1   1        114.03        118.44         2.38 o
   4  -1   1         20.94         18.84         1.12 o
   5  -1   1          1.18          1.57         0.61 o
   6  -1   1         98.34         97.42         1.67 o
   7  -1   1          0.00          0.00         0.07 o
   8  -1   1          0.25          0.24         0.14 o
  -8   0   1          0.43          0.04         0.05 o
  -7   0   1          0.01          0.23         0.11 o
  -6   0   1          6.30          5.04         0.32 o
  -5   0   1          2.14          2.06         0.19 o
  -4   0   1          0.69          1.20         0.39 o
  -3   0   1        140.59        151.94         2.53 o
  -1   0   1        407.58        383.65        13.36 o
   0   0   1        690.85        737.60        15.10 o
   1   0   1        149.56        156.09         4.14 o
   2   0   1        142.82        149.48         2.69 o
   3   0   1        177.47        193.05         2.88 o
   4   0   1          0.88          0.64         0.36 o
   5   0   1         10.84         12.49         0.36 o
   6   0   1          0.00          0.01         0.06 o
   7   0   1          0.14          0.28         0.09 o
   8   0   1          0.07          0.01         0.05 o
  -8   1   1         15.79         16.70         0.93 o
  -7   1   1          0.06          0.07         0.13 o
  -6   1   1          2.91          2.40         0.25 o
  -5   1   1         25.62         24.78         2.56 o
  -4   1   1        235.15        259.57         4.61 o
  -3   1   1        536.92        566.60         7.97 o
  -2   1   1        567.27        591.08         9.78 o
  -1   1   1        203.55        132.48         3.86 o
   0   1   1        361.51        484.11        24.69 o
   1   1   1       2699.31       2879.17        59.01 o
   2   1   1         63.80         62.91         2.04 o
   3   1   1        131.29        127.31         4.43 o
   4   1   1          3.67          3.03         0.84 o
   5   1   1         35.56         38.87         1.07 o
   6   1   1          2.97          3.77         0.25 o
   7   1   1          0.70          0.06         0.29 o
  -8   2   1          0.05          0.06         0.07 o
  -7   2   1          4.14          3.73         0.40 o
  -6   2   1          4.55          4.19         0.33 o
  -5   2   1         38.54         33.95         1.89 o
  -4   2   1          3.95          4.92         0.63 o
  -3   2   1        363.69        373.44        10.37 o
  -1   2   1          4.31          9.12         0.98 o
   0   2   1         13.23         20.68         1.31 o
   1   2   1         55.84         48.19         2.51 o
   2   2   1        274.69        265.21         5.85 o
   3   2   1          1.24          0.94         0.36 o
   4   2   1          3.46          6.27         0.33 o
   5   2   1          0.54          0.39         0.09 o
   6   2   1          1.08          1.19         0.15 o
   7   2   1          0.02          0.11         0.07 o
  -8   3   1          0.07          0.12         0.09 o
  -7   3   1          8.05          7.99         0.55 o
  -6   3   1         16.48         14.48         0.70 o
  -5   3   1          0.04          0.26         0.30 o
  -4   3   1        349.73        375.41        11.69 o
  -3   3   1          0.09          0.13         0.12 o
  -2   3   1        110.72         80.55         9.04 o
  -1   3   1        134.01        112.90         3.65 o
   0   3   1          4.80          6.56         0.84 o
   1   3   1        180.13        184.28         6.43 o
   2   3   1         45.89         48.94         2.35 o
   3   3   1         23.89         25.34         0.74 o
   4   3   1          2.25          2.20         0.21 o
   5   3   1          1.79          1.25         0.13 o
   6   3   1          0.00          0.07         0.04 o
  -8   4   1          0.19          0.07         0.04 o
  -7   4   1          0.40          0.91         0.18 o
  -6   4   1         17.58         15.89         0.76 o
  -5   4   1         30.64         32.88         1.12 o
  -4   4   1        216.96        226.14         9.12 o
  -3   4   1         32.69         31.09         2.88 o
  -2   4   1         81.20         91.07         4.91 o
  -1   4   1          3.37          2.24         0.39 o
   0   4   1          3.88          4.95         0.64 o
   1   4   1         64.16         56.79         2.58 o
   2   4   1         44.50         46.35         1.07 o
   3   4   1          0.53          0.52         0.14 o
   4   4   1          0.07          0.04         0.08 o
   5   4   1          0.02          0.08         0.05 o
  -8   5   1          0.43          0.43         0.18 o
  -7   5   1         13.13         13.91         1.28 o
  -6   5   1          0.56          0.41         0.13 o
  -5   5   1          0.05          0.08         0.10 o
  -4   5   1         21.88         22.51         1.21 o
  -3   5   1         92.57         83.65         5.38 o
  -2   5   1         18.63         23.60         2.62 o
  -1   5   1          0.56         -0.37         0.37 o
   0   5   1        122.48        117.47         2.30 o
   1   5   1         39.45         37.49         0.94 o
   2   5   1        112.60        120.15         2.63 o
   3   5   1          0.05          0.04         0.10 o
   4   5   1          0.10          0.00         0.05 o
  -8   6   1          1.34          1.27         0.24 o
  -7   6   1          0.08          0.12         0.14 o
  -6   6   1          5.73          4.02         0.39 o
  -5   6   1          0.74          0.76         0.15 o
  -4   6   1         49.07         42.52         1.07 o
  -3   6   1          0.05          0.01         0.10 o
  -2   6   1        153.55        137.68         4.13 o
  -1   6   1         96.44         97.13         2.75 o
   0   6   1        140.66        150.27         4.37 o
   1   6   1          0.33          0.17         0.09 o
   2   6   1          0.01          0.05         0.08 o
   3   6   1          0.14          0.29         0.07 o
  -8   7   1         10.38          9.83         0.52 o
  -7   7   1          3.02          3.17         0.39 o
  -6   7   1          0.04         -0.01         0.04 o
  -5   7   1         17.11         16.79         0.81 o
  -4   7   1          1.12          1.85         0.36 o
  -3   7   1          6.46          6.94         0.49 o
  -2   7   1          2.02          2.71         0.44 o
  -1   7   1          3.00          2.58         0.28 o
   0   7   1          0.43          0.68         0.15 o
   1   7   1          7.60          7.91         0.46 o
   2   7   1          4.16          4.44         0.48 o
  -7   8   1          1.34          1.12         0.17 o
  -6   8   1          3.59          3.72         0.33 o
  -5   8   1          2.71          2.77         0.36 o
  -4   8   1          0.65          0.75         0.22 o
  -3   8   1          1.39          1.38         0.28 o
  -2   8   1          0.01         -0.05         0.08 o
  -1   8   1          3.34          4.80         0.41 o
   0   8   1          2.02          2.12         0.30 o
  -5   9   1          1.63          1.85         0.20 o
  -4   9   1         11.84         16.14         0.71 o
  -3   9   1          3.56          4.42         0.49 o
  -2   9   1          5.72          6.52         0.45 o
   1  -9   2          0.22          0.24         0.10 o
   2  -9   2          1.39          1.53         0.16 o
   3  -9   2          0.08          0.10         0.07 o
   4  -9   2          0.03         -0.08         0.08 o
   5  -9   2          0.56          0.39         0.08 o
   6  -9   2          1.08          1.21         0.12 o
  -1  -8   2          0.29          0.11         0.09 o
   0  -8   2          1.39          1.30         0.32 o
   1  -8   2          1.81          2.38         0.38 o
   2  -8   2          3.51          3.26         0.44 o
   3  -8   2          7.19          7.66         0.73 o
   4  -8   2          5.94          6.31         0.45 o
   5  -8   2          2.80          2.10         0.19 o
   6  -8   2          0.24          0.13         0.06 o
   7  -8   2          8.14          7.50         0.36 o
  -3  -7   2          0.14         -0.05         0.06 o
  -2  -7   2          0.06          0.06         0.07 o
  -1  -7   2         10.62         11.22         0.60 o
   0  -7   2          0.29          0.17         0.11 o
   1  -7   2         19.53         15.88         0.76 o
   2  -7   2          4.66          5.25         0.63 o
   3  -7   2          0.00          0.17         0.14 o
   4  -7   2         37.14         28.97         1.09 o
   5  -7   2         19.68         17.06         0.81 o
   6  -7   2          2.75          2.44         0.27 o
   7  -7   2          1.32          1.36         0.20 o
   8  -7   2          4.57          4.73         0.28 o
  -4  -6   2          6.38          6.18         0.26 o
  -3  -6   2         31.37         35.47         1.06 o
  -2  -6   2        135.42        140.41         2.35 o
  -1  -6   2          0.79          0.97         0.17 o
   0  -6   2         33.23         26.83         0.95 o
   1  -6   2          0.16          0.45         0.13 o
   2  -6   2         68.86         55.45         2.41 o
   3  -6   2         16.86         16.25         0.73 o
   4  -6   2         50.34         45.01         1.12 o
   5  -6   2          7.85          6.76         0.42 o
   6  -6   2          2.12          2.27         0.47 o
   7  -6   2          1.72          1.64         0.23 o
   8  -6   2          0.04          0.12         0.08 o
  -5  -5   2          3.05          2.90         0.23 o
  -4  -5   2         38.20         38.19         0.83 o
  -3  -5   2         14.66         13.79         0.69 o
  -2  -5   2         36.41         34.84         1.06 o
  -1  -5   2          2.64          2.58         0.38 o
   0  -5   2         26.80         25.85         2.66 o
   1  -5   2          0.04          0.47         0.21 o
   2  -5   2          6.31          6.19         0.79 o
   3  -5   2        112.75        116.13         5.77 o
   4  -5   2          0.33          0.54         0.30 o
   5  -5   2         17.90         16.99         0.62 o
   6  -5   2          1.72          1.07         0.30 o
   7  -5   2         23.87         23.15         0.91 o
   8  -5   2         15.53         15.96         0.90 o
  -5  -4   2          2.92          2.64         0.17 o
  -4  -4   2          0.04          0.07         0.05 o
  -3  -4   2          0.00          0.13         0.07 o
  -2  -4   2          0.13         -0.01         0.14 o
  -1  -4   2         46.95         50.51         2.38 o
   0  -4   2         10.84          9.92         1.13 o
   1  -4   2        383.60        418.69        10.66 o
   2  -4   2         18.27         37.30         1.70 o
   3  -4   2          1.80          0.56         0.29 o
   4  -4   2         30.78         28.52         2.59 o
   5  -4   2          1.87          2.11         0.25 o
   6  -4   2         32.49         30.07         1.44 o
   7  -4   2          3.34          3.56         0.29 o
   8  -4   2          5.85          6.53         0.42 o
  -6  -3   2          2.16          2.37         0.22 o
  -5  -3   2          8.63          8.52         0.37 o
  -4  -3   2         33.01         35.49         0.77 o
  -3  -3   2         54.24         58.77         2.35 o
  -2  -3   2         20.43         17.92         1.09 o
  -1  -3   2          0.03          0.41         0.13 o
   0  -3   2        695.45        795.98         8.94 o
   1  -3   2          3.42          1.60         0.30 o
   2  -3   2        385.21        360.15        12.94 o
   3  -3   2        160.42        168.37         5.94 o
   4  -3   2          6.40          4.91         0.95 o
   5  -3   2          2.91          2.72         0.74 o
   6  -3   2          7.95          8.33         0.58 o
   7  -3   2          1.13          1.29         0.23 o
   8  -3   2          0.14          0.00         0.06 o
  -7  -2   2          0.35          0.40         0.13 o
  -6  -2   2         19.08         18.74         0.49 o
  -5  -2   2          4.08          3.41         0.20 o
  -4  -2   2          0.04          0.03         0.04 o
  -3  -2   2          1.39          1.59         0.34 o
  -2  -2   2        194.86        229.48         3.62 o
  -1  -2   2         17.10         11.98         0.64 o
   0  -2   2        274.76        245.16         3.91 o
   1  -2   2        222.19        165.74         4.33 o
   2  -2   2         86.89         58.11         4.18 o
   3  -2   2        133.18        127.47         2.89 o
   4  -2   2          3.71          3.74         0.72 o
   5  -2   2         64.66         64.86         3.59 o
   6  -2   2         27.74         26.13         0.85 o
   7  -2   2         12.09         13.03         0.57 o
   8  -2   2          4.55          4.77         0.46 o
  -7  -1   2          0.59          0.73         0.12 o
  -6  -1   2          0.51          0.50         0.09 o
  -5  -1   2         96.66         95.98         1.32 o
  -4  -1   2          1.10          1.21         0.37 o
  -3  -1   2         67.07         58.59         1.92 o
  -2  -1   2          0.58          0.96         0.20 o
  -1  -1   2       1956.98       1851.61        48.23 o
   1  -1   2        219.75        184.06         4.75 o
   2  -1   2        992.81       1028.61        33.78 o
   3  -1   2         32.60         33.99         1.39 o
   4  -1   2        658.59        674.84        11.65 o
   5  -1   2         12.44         12.73         0.54 o
   6  -1   2         12.90         15.42         0.65 o
   7  -1   2          1.30          1.05         0.19 o
   8  -1   2          1.37          1.33         0.26 o
  -8   0   2          0.04         -0.04         0.07 o
  -7   0   2          0.09          0.12         0.08 o
  -6   0   2          6.60          6.33         0.55 o
  -5   0   2          6.73          8.44         0.40 o
  -4   0   2         22.59         30.58         1.85 o
  -3   0   2         63.43         69.47         1.77 o
  -1   0   2        121.86         94.68         3.13 o
   0   0   2        126.36        107.29         2.94 o
   1   0   2         81.21         83.04         1.86 o
   2   0   2        130.19        134.22         2.97 o
   3   0   2         54.00         65.71         2.09 o
   4   0   2         22.55         25.63         2.34 o
   5   0   2         16.79         12.23         0.39 o
   6   0   2          2.37          1.72         0.61 o
   7   0   2          2.96          3.39         0.28 o
   8   0   2          0.02          0.09         0.07 o
  -8   1   2          5.55          5.46         0.34 o
  -7   1   2          0.07          0.16         0.16 o
  -6   1   2         15.71         17.15         1.54 o
  -5   1   2        145.84        147.25         6.88 o
  -4   1   2        168.66        183.61         4.56 o
  -3   1   2        131.01        116.22         3.26 o
  -2   1   2        443.74        449.59        11.49 o
  -1   1   2       1566.39       1280.68        27.14 o
   0   1   2        178.69        209.48        11.81 o
   1   1   2       1101.08       1163.05        25.41 o
   2   1   2        182.57        192.03         6.31 o
   3   1   2         77.26         92.35         2.99 o
   4   1   2         30.60         30.68         2.84 o
   5   1   2         35.12         35.82         1.11 o
   6   1   2          0.10          0.13         0.07 o
   7   1   2          3.63          3.51         0.27 o
  -8   2   2          0.16          0.04         0.07 o
  -7   2   2          1.85          1.18         0.34 o
  -6   2   2          3.23          3.25         0.29 o
  -5   2   2         68.13         65.96         2.81 o
  -4   2   2          2.46          3.07         0.77 o
  -3   2   2        403.11        401.65        11.40 o
  -2   2   2         14.02         11.19         1.23 o
  -1   2   2         15.31         16.78         1.43 o
   0   2   2        136.34        155.46         3.71 o
   1   2   2        136.90        149.90         5.25 o
   2   2   2        176.38        212.03         7.33 o
   3   2   2         13.01         15.33         1.31 o
   4   2   2         13.57         11.29         0.52 o
   5   2   2          0.03          0.07         0.06 o
   6   2   2          0.34          0.34         0.09 o
   7   2   2          0.01          0.04         0.05 o
  -8   3   2          1.15          0.26         0.26 o
  -7   3   2          2.57          2.90         0.33 o
  -6   3   2         18.65         16.93         0.95 o
  -5   3   2          0.00         -0.29         0.29 o
  -4   3   2        318.66        315.30        10.78 o
  -3   3   2         13.00         10.59         1.16 o
  -2   3   2        726.05        861.98        76.92 o
  -1   3   2         42.43         34.33         3.29 o
   0   3   2        314.02        331.61         9.19 o
   1   3   2          7.83          8.94         1.23 o
   2   3   2          4.48          4.52         0.71 o
   3   3   2          1.07          0.83         0.13 o
   4   3   2          0.19          0.13         0.07 o
   5   3   2          0.30          0.39         0.08 o
   6   3   2          0.41          0.69         0.15 o
  -8   4   2          7.95          7.06         0.61 o
  -7   4   2         27.22         28.36         2.38 o
  -6   4   2         33.53         29.50         1.14 o
  -5   4   2         46.91         42.90         1.74 o
  -4   4   2         41.70         46.81         3.89 o
  -3   4   2         47.09         48.51         2.84 o
  -2   4   2         49.01         52.84         3.85 o
  -1   4   2        113.33        155.62         4.18 o
   0   4   2          1.11          1.13         0.30 o
   1   4   2         69.75         71.56         4.17 o
   2   4   2         15.50         16.06         0.59 o
   3   4   2          3.12          2.75         0.27 o
   4   4   2          0.35          0.23         0.07 o
   5   4   2          0.89          0.71         0.11 o
  -8   5   2          0.47          0.59         0.17 o
  -7   5   2          8.47          7.63         0.50 o
  -6   5   2          3.05          2.81         0.35 o
  -5   5   2         25.69         23.41         0.97 o
  -4   5   2          0.57          0.31         0.14 o
  -3   5   2         35.07         37.92         3.62 o
  -2   5   2          2.08          2.50         0.83 o
  -1   5   2         49.33         49.24         1.76 o
   0   5   2        231.09        236.62         6.16 o
   1   5   2          0.38          0.25         0.12 o
   2   5   2          4.05          4.06         0.58 o
   3   5   2          0.02          0.01         0.05 o
   4   5   2          6.25          6.57         0.37 o
  -8   6   2          0.13          0.33         0.13 o
  -7   6   2          0.03          0.09         0.10 o
  -6   6   2         14.97         14.86         0.75 o
  -5   6   2          0.01          0.26         0.13 o
  -4   6   2          2.43          2.34         0.29 o
  -3   6   2         30.74         31.33         1.09 o
  -1   6   2         85.13         83.76         2.94 o
   0   6   2          0.29          0.33         0.10 o
   1   6   2          0.94          0.79         0.16 o
   2   6   2          0.34          0.30         0.11 o
   3   6   2          0.80          0.95         0.13 o
  -7   7   2          0.03         -0.06         0.09 o
  -6   7   2          1.57          1.62         0.16 o
  -5   7   2          5.95          5.41         0.41 o
  -4   7   2         12.85         17.00         1.10 o
  -3   7   2          8.17          8.85         0.55 o
  -2   7   2          0.38          0.32         0.16 o
  -1   7   2          0.79          0.90         0.23 o
   0   7   2          0.49          0.50         0.25 o
   1   7   2         12.77         14.00         0.58 o
   2   7   2          0.04          0.01         0.04 o
  -7   8   2          4.83          4.26         0.30 o
  -6   8   2          0.19          0.25         0.08 o
  -5   8   2          0.60          0.88         0.19 o
  -4   8   2          0.05          0.19         0.10 o
  -3   8   2          1.41          1.67         0.30 o
  -2   8   2          8.86         11.19         0.72 o
  -1   8   2          0.45          0.79         0.14 o
   0   8   2          0.39          0.58         0.14 o
  -4   9   2         25.12         31.42         0.98 o
  -3   9   2          1.86          2.10         0.28 o
   0  -9   3          2.95          2.69         0.25 o
   1  -9   3          0.28          0.26         0.11 o
   2  -9   3          1.11          1.36         0.16 o
   3  -9   3          0.20          0.40         0.11 o
   4  -9   3          0.10          0.09         0.06 o
   5  -9   3          0.68          0.80         0.12 o
   6  -9   3          1.49          1.11         0.12 o
  -1  -8   3          0.38          0.15         0.08 o
   0  -8   3          4.94          5.12         0.53 o
   1  -8   3         29.20         26.82         0.93 o
   2  -8   3          0.57          0.62         0.13 o
   3  -8   3          8.30          9.30         0.57 o
   4  -8   3          3.58          3.35         0.33 o
   5  -8   3          1.77          1.35         0.21 o
   6  -8   3          4.59          4.50         0.27 o
   7  -8   3          1.86          1.87         0.26 o
  -3  -7   3          0.96          0.40         0.12 o
  -2  -7   3          0.10          0.21         0.07 o
  -1  -7   3         10.08         10.62         0.60 o
   0  -7   3          9.16          8.80         0.57 o
   1  -7   3          1.83          2.00         0.25 o
   2  -7   3          9.73          7.50         0.74 o
   3  -7   3         77.05         73.82         2.76 o
   4  -7   3        106.19         85.68         3.56 o
   5  -7   3          0.01          0.01         0.20 o
   6  -7   3         13.30         12.74         0.54 o
   7  -7   3          0.02          0.02         0.05 o
   8  -7   3          0.39          0.20         0.10 o
  -4  -6   3         47.90         50.45         1.19 o
  -3  -6   3          2.44          2.25         0.24 o
  -2  -6   3          4.52          4.23         0.30 o
  -1  -6   3          0.59          0.77         0.13 o
   0  -6   3         30.86         28.97         1.38 o
   1  -6   3          5.17          3.63         0.28 o
   2  -6   3         26.27         28.50         1.64 o
   3  -6   3         94.85         88.53         2.36 o
   4  -6   3          6.18          7.06         0.40 o
   5  -6   3          1.04          1.38         0.22 o
   6  -6   3          4.44          5.12         0.45 o
   7  -6   3          0.80          0.64         0.12 o
   8  -6   3          1.46          1.98         0.22 o
  -5  -5   3          3.63          3.83         0.27 o
  -4  -5   3          0.32          0.28         0.10 o
  -3  -5   3          5.32          5.81         0.36 o
  -2  -5   3         10.90          9.92         0.47 o
  -1  -5   3         61.96         63.93         1.57 o
   0  -5   3          0.00          0.07         0.42 o
   1  -5   3         69.09         69.73         4.27 o
   2  -5   3          3.83          3.61         0.58 o
   3  -5   3        140.59        141.66         6.34 o
   4  -5   3          4.53          5.29         1.16 o
   5  -5   3         42.81         37.83         1.16 o
   6  -5   3         16.12         14.97         0.77 o
   7  -5   3         77.49         85.10         1.99 o
   8  -5   3         29.55         29.30         0.76 o
  -5  -4   3          0.36          0.20         0.09 o
  -4  -4   3          3.33          3.38         0.25 o
  -3  -4   3          0.28          0.19         0.08 o
  -2  -4   3          0.02         -0.04         0.16 o
  -1  -4   3        175.37        205.17         4.32 o
   0  -4   3        319.25        390.89         8.78 o
   1  -4   3          1.55          4.17         0.55 o
   2  -4   3         94.62        112.47         7.19 o
   3  -4   3         47.94         47.52         3.09 o
   4  -4   3          0.56         -0.06         0.19 o
   5  -4   3          0.86          1.09         0.24 o
   6  -4   3         12.11         10.44         0.60 o
   7  -4   3          0.07          0.05         0.06 o
   8  -4   3          0.61          0.51         0.10 o
  -6  -3   3          3.46          3.82         0.24 o
  -5  -3   3          0.32          0.50         0.08 o
  -4  -3   3         33.62         30.38         0.64 o
  -3  -3   3          2.64          2.20         0.43 o
  -2  -3   3        394.82        431.55         7.32 o
  -1  -3   3          6.87          5.62         0.45 o
   0  -3   3        395.28        397.32         7.09 o
   1  -3   3         53.45         69.05         2.82 o
   2  -3   3         25.31         18.98         1.05 o
   3  -3   3        111.32        113.87         4.60 o
   4  -3   3          6.36          4.43         0.88 o
   5  -3   3          7.27          7.40         1.26 o
   6  -3   3         33.96         36.99         1.29 o
   7  -3   3         19.59         20.64         0.96 o
   8  -3   3          0.23          0.29         0.09 o
  -7  -2   3          1.07          0.77         0.18 o
  -6  -2   3          1.62          1.85         0.17 o
  -5  -2   3          3.71          4.34         0.22 o
  -4  -2   3          7.43          8.20         0.37 o
  -3  -2   3         54.74         57.53         2.07 o
  -2  -2   3          8.89         14.51         1.30 o
  -1  -2   3        973.27        998.82        12.92 o
   0  -2   3         17.17         14.96         0.73 o
   1  -2   3       1194.64       1080.94        39.84 o
   2  -2   3        109.99         85.48         2.15 o
   3  -2   3         54.23         45.75         1.61 o
   4  -2   3          8.62          8.43         1.12 o
   5  -2   3          1.58          2.65         0.69 o
   6  -2   3         14.16         15.19         0.83 o
   7  -2   3          5.23          4.60         0.43 o
   8  -2   3          0.07          0.23         0.09 o
  -7  -1   3          4.08          3.74         0.32 o
  -6  -1   3          1.19          1.43         0.14 o
  -5  -1   3          1.11          0.59         0.09 o
  -4  -1   3         11.57         11.89         1.21 o
  -3  -1   3         39.21         35.09         1.86 o
  -2  -1   3        421.19        428.11         7.12 o
  -1  -1   3        358.24        334.03         8.56 o
   0  -1   3          8.73         21.98         1.15 o
   1  -1   3         45.21         65.95         2.41 o
   2  -1   3        299.54        335.43        11.85 o
   3  -1   3          9.37         11.22         0.81 o
   4  -1   3        284.75        335.03         6.85 o
   5  -1   3          4.64          4.15         0.25 o
   6  -1   3          3.93          4.49         0.29 o
   7  -1   3          3.32          4.71         0.57 o
   8  -1   3          0.63          0.79         0.20 o
  -8   0   3          0.68          0.63         0.14 o
  -7   0   3          1.85          2.19         0.22 o
  -6   0   3          0.15          0.22         0.21 o
  -5   0   3          2.14          1.76         0.18 o
  -4   0   3       2570.54       2573.99        40.05 o
  -3   0   3         24.38         29.20         1.35 o
  -2   0   3        266.48        260.97         7.73 o
  -1   0   3        460.23        393.53         9.63 o
   0   0   3       1140.35       1188.08        24.90 o
   1   0   3         84.38         87.20         3.03 o
   2   0   3          1.47          1.43         0.28 o
   3   0   3         51.67         50.07         1.92 o
   4   0   3          1.43          0.87         0.43 o
   5   0   3          2.42          2.43         0.22 o
   6   0   3          0.58          0.38         0.16 o
   7   0   3          1.62          1.69         0.17 o
  -8   1   3          0.83          0.69         0.17 o
  -7   1   3         18.33         16.26         1.18 o
  -6   1   3         51.92         47.84         3.06 o
  -5   1   3         39.60         41.43         3.52 o
  -4   1   3         63.09         65.70         3.25 o
  -3   1   3        130.17        129.22         6.86 o
  -2   1   3         88.76         83.22         3.65 o
   0   1   3         41.14         47.48         1.80 o
   1   1   3        564.50        628.44         8.36 o
   2   1   3          6.32          7.46         1.07 o
   3   1   3        243.74        257.06         8.82 o
   4   1   3         15.28         18.71         0.64 o
   5   1   3          7.20          6.66         0.36 o
   6   1   3         10.40          9.88         0.48 o
   7   1   3          3.35          3.94         0.27 o
  -8   2   3          0.02         -0.05         0.08 o
  -7   2   3          0.06          0.08         0.08 o
  -6   2   3          1.83          1.66         0.25 o
  -5   2   3          3.75          3.25         0.85 o
  -4   2   3          3.78          3.97         0.92 o
  -3   2   3          1.53          1.11         0.39 o
  -2   2   3        124.94         95.04         4.11 o
  -1   2   3         48.76         37.97         4.03 o
   0   2   3        924.25       1159.10        20.43 o
   1   2   3          2.72          3.01         0.65 o
   2   2   3          2.49          2.35         0.68 o
   3   2   3          9.36         10.24         1.61 o
   4   2   3         10.94         10.10         0.45 o
   5   2   3          0.47          0.38         0.10 o
   6   2   3          0.71          0.89         0.12 o
  -8   3   3          0.91          0.65         0.17 o
  -7   3   3          0.78          0.91         0.19 o
  -6   3   3         85.34         71.19         1.91 o
  -5   3   3         14.80         13.32         0.93 o
  -4   3   3          0.00         -0.17         0.30 o
  -3   3   3          0.45          0.02         0.11 o
  -2   3   3        151.39        192.79         7.32 o
  -1   3   3         43.12         54.78         6.10 o
   0   3   3         22.93         32.18         2.30 o
   1   3   3         42.80         43.52         2.98 o
   2   3   3         24.01         23.97         1.72 o
   3   3   3          9.29          8.83         0.49 o
   4   3   3          0.75          0.75         0.14 o
   5   3   3          0.70          0.91         0.15 o
  -8   4   3          3.16          2.08         0.33 o
  -7   4   3          6.92          6.30         0.71 o
  -6   4   3          8.50          6.98         0.54 o
  -5   4   3          5.03          4.37         0.40 o
  -4   4   3          0.07          0.33         0.59 o
  -3   4   3         44.86         61.83         6.19 o
  -2   4   3          4.40          3.09         0.67 o
  -1   4   3        340.82        371.97        10.48 o
   0   4   3         23.22         21.87         2.06 o
   1   4   3          0.01          0.05         0.10 o
   2   4   3         10.87         11.55         0.43 o
   3   4   3          2.61          2.68         0.25 o
   4   4   3          2.58          3.28         0.30 o
   5   4   3          2.75          3.34         0.23 o
  -8   5   3          0.30          0.60         0.17 o
  -7   5   3          3.02          2.78         0.29 o
  -6   5   3          0.28          0.59         0.17 o
  -5   5   3         11.50         10.48         0.67 o
  -4   5   3          0.14          0.17         0.11 o
  -3   5   3          0.00          0.10         0.10 o
  -2   5   3        123.66        122.12         2.46 o
  -1   5   3         25.82         24.38         1.47 o
   0   5   3         70.04         64.34         1.70 o
   1   5   3          7.58          8.32         0.43 o
   2   5   3          1.52          1.79         0.24 o
   3   5   3          0.58          0.77         0.15 o
   4   5   3          5.42          5.36         0.31 o
  -8   6   3          3.54          3.77         0.35 o
  -7   6   3          0.23          0.12         0.06 o
  -6   6   3          9.36          8.37         0.53 o
  -5   6   3          6.29          5.90         0.47 o
  -4   6   3        199.37        198.98         3.86 o
  -3   6   3        109.12        112.76         2.56 o
  -2   6   3         38.58         37.40         1.82 o
  -1   6   3          4.29          4.69         0.59 o
   0   6   3          2.25          2.33         0.28 o
   1   6   3          1.20          1.70         0.23 o
   2   6   3          0.15          0.09         0.11 o
   3   6   3          0.92          1.24         0.21 o
  -7   7   3          4.99          5.68         0.42 o
  -6   7   3          1.28          1.48         0.18 o
  -5   7   3         15.00         16.88         0.71 o
  -4   7   3          0.00          0.08         0.08 o
  -3   7   3          6.22          6.24         0.44 o
  -2   7   3          0.16          0.06         0.08 o
  -1   7   3         24.75         26.89         1.36 o
   0   7   3          8.34          8.12         0.73 o
   1   7   3          0.25          0.13         0.13 o
  -5   8   3          2.85          3.52         0.34 o
  -4   8   3          0.09          0.13         0.07 o
  -3   8   3          0.70          0.80         0.18 o
  -2   8   3          0.49          0.76         0.17 o
   0  -9   4          0.02          0.09         0.06 o
   1  -9   4          0.31          0.26         0.13 o
   2  -9   4          0.08          0.07         0.07 o
   3  -9   4          0.57          0.64         0.12 o
   4  -9   4          2.87          3.35         0.39 o
   5  -9   4          2.86          1.67         0.17 o
   6  -9   4          0.37          0.37         0.07 o
  -2  -8   4          0.02          0.02         0.05 o
  -1  -8   4          5.90          5.68         0.48 o
   0  -8   4          0.00          0.13         0.11 o
   1  -8   4          4.00          4.73         0.36 o
   2  -8   4          0.04         -0.06         0.08 o
   3  -8   4          0.51          0.91         0.17 o
   4  -8   4          0.92          1.20         0.19 o
   5  -8   4         15.79         13.63         0.66 o
   6  -8   4          0.46          0.54         0.12 o
   7  -8   4          5.52          5.92         0.47 o
  -3  -7   4          8.23          8.63         0.61 o
  -2  -7   4          2.80          2.17         0.18 o
  -1  -7   4          2.39          2.17         0.27 o
   0  -7   4          0.00          0.01         0.12 o
   1  -7   4         21.15         19.33         0.70 o
   2  -7   4        150.65        122.13         3.78 o
   3  -7   4          0.95          1.58         0.33 o
   4  -7   4          3.14          2.71         0.26 o
   5  -7   4          0.26          0.44         0.10 o
   6  -7   4         27.42         28.64         0.84 o
   7  -7   4          0.30          0.28         0.11 o
   8  -7   4          0.98          0.79         0.19 o
  -4  -6   4         24.29         21.01         1.21 o
  -3  -6   4          0.60          0.63         0.11 o
  -2  -6   4         14.23         13.79         0.57 o
  -1  -6   4          0.33          0.36         0.14 o
   0  -6   4         17.31         12.06         0.87 o
   1  -6   4          4.37          3.97         0.34 o
   2  -6   4         13.29         10.71         0.84 o
   3  -6   4          2.38          2.40         0.26 o
   4  -6   4          0.14          0.15         0.10 o
   5  -6   4          9.25          6.81         0.42 o
   6  -6   4          3.32          3.50         0.37 o
   7  -6   4         54.40         56.09         1.84 o
   8  -6   4          0.87          1.29         0.17 o
  -5  -5   4          1.69          1.48         0.14 o
  -4  -5   4          2.97          3.25         0.25 o
  -3  -5   4          7.48          8.08         0.38 o
  -2  -5   4          5.00          5.71         0.32 o
  -1  -5   4          0.19          0.61         0.16 o
   0  -5   4          2.91          4.08         1.15 o
   1  -5   4        117.00        137.04         6.30 o
   2  -5   4          1.50          1.09         0.33 o
   3  -5   4          0.04          0.68         0.42 o
   4  -5   4         33.39         31.72         1.42 o
   5  -5   4         98.47         98.39         1.77 o
   6  -5   4         70.75         69.19         1.85 o
   7  -5   4         23.39         23.20         0.75 o
   8  -5   4          4.68          4.64         0.35 o
  -5  -4   4          0.85          0.80         0.14 o
  -4  -4   4          5.04          5.46         0.32 o
  -3  -4   4         11.56         10.87         0.40 o
  -2  -4   4         37.01         40.90         2.37 o
  -1  -4   4         40.16         45.03         2.20 o
   0  -4   4          0.56         -0.15         0.21 o
   1  -4   4         34.80         38.10         1.98 o
   2  -4   4         84.27         86.54         2.64 o
   3  -4   4         12.50         15.85         1.69 o
   4  -4   4         46.46         41.73         3.06 o
   5  -4   4          0.31          0.42         0.11 o
   6  -4   4         58.50         61.73         1.64 o
   7  -4   4          0.12          0.09         0.08 o
   8  -4   4          0.11          0.18         0.07 o
  -6  -3   4          0.66          0.95         0.10 o
  -5  -3   4          1.03          1.33         0.13 o
  -4  -3   4         33.36         31.76         0.81 o
  -3  -3   4          0.20          0.47         0.42 o
  -2  -3   4        280.51        298.20         5.62 o
  -1  -3   4        125.54        132.27         3.78 o
   0  -3   4         10.56         13.49         0.71 o
   1  -3   4          2.07          0.58         0.25 o
   2  -3   4         30.14         22.06         1.66 o
   3  -3   4         66.12         67.63         3.40 o
   4  -3   4          1.25          1.63         0.52 o
   5  -3   4         60.18         61.40         1.95 o
   6  -3   4         11.35         11.78         0.80 o
   7  -3   4          1.11          1.81         0.28 o
   8  -3   4          0.61          0.95         0.22 o
  -6  -2   4          1.71          1.44         0.14 o
  -5  -2   4          1.19          1.78         0.15 o
  -4  -2   4         52.78         53.68         1.22 o
  -3  -2   4         32.05         32.77         1.93 o
  -2  -2   4         20.86         17.50         1.71 o
  -1  -2   4        710.92        721.92        17.14 o
   0  -2   4          5.50          6.64         0.54 o
   1  -2   4          1.98          1.50         0.35 o
   2  -2   4         18.16         13.27         2.25 o
   3  -2   4        109.51        131.34         3.33 o
   4  -2   4         14.11         19.12         1.77 o
   5  -2   4        122.87        121.73         9.79 o
   6  -2   4         30.20         27.03         1.18 o
   7  -2   4          1.29          1.52         0.25 o
   8  -2   4          0.15          0.41         0.14 o
  -7  -1   4          5.06          5.38         0.30 o
  -6  -1   4          2.37          1.95         0.16 o
  -5  -1   4          1.22          1.42         0.17 o
  -4  -1   4          0.63          1.20         0.43 o
  -3  -1   4        472.16        514.08        14.32 o
  -2  -1   4        489.98        477.03        12.69 o
  -1  -1   4        155.38        180.06         5.66 o
   0  -1   4       1486.83       1587.12        23.70 o
   1  -1   4          4.42          1.40         0.35 o
   2  -1   4       2093.03       2284.03       117.52 o
   3  -1   4         24.63         29.54         1.47 o
   4  -1   4          3.01          4.47         1.02 o
   5  -1   4         19.80         18.02         0.70 o
   6  -1   4         16.33         15.59         0.67 o
   7  -1   4          0.65          0.76         0.15 o
   8  -1   4          0.03         -0.04         0.05 o
  -8   0   4          1.26          0.89         0.17 o
  -7   0   4          0.59          0.59         0.15 o
  -6   0   4        103.73         93.43         5.81 o
  -5   0   4          0.24          0.33         0.09 o
  -4   0   4        957.99        956.64        24.63 o
  -3   0   4         67.77         68.56         2.58 o
  -2   0   4        302.79        310.97         9.05 o
  -1   0   4       1530.98       1603.55        34.17 o
   0   0   4          2.16          1.51         0.35 o
   2   0   4        241.31        284.34         5.89 o
   3   0   4        132.35        132.39         5.64 o
   4   0   4          6.94          6.19         1.25 o
   5   0   4         26.66         26.75         1.26 o
   6   0   4          0.81          0.89         0.27 o
   7   0   4         14.80         17.85         0.57 o
  -8   1   4          4.69          4.55         0.43 o
  -7   1   4         22.84         21.91         1.35 o
  -6   1   4         43.97         39.77         1.35 o
  -5   1   4         25.11         22.14         0.89 o
  -4   1   4        108.86        117.74         5.34 o
  -3   1   4        129.75        124.76         5.50 o
  -2   1   4         92.78         78.49         3.69 o
  -1   1   4        253.51        249.32         7.01 o
   0   1   4         66.08         81.83         2.83 o
   1   1   4        362.61        490.32         6.97 o
   2   1   4        376.84        418.12        12.04 o
   3   1   4         15.92         17.90         2.04 o
   4   1   4         17.38         19.14         0.96 o
   5   1   4          5.07          6.45         0.40 o
   6   1   4         22.65         26.55         0.81 o
   7   1   4          1.77          1.35         0.14 o
  -8   2   4          0.02         -0.06         0.09 o
  -7   2   4          3.95          3.79         0.37 o
  -6   2   4          0.02         -0.04         0.09 o
  -5   2   4         14.72         11.96         0.87 o
  -4   2   4          0.60          0.16         0.16 o
  -3   2   4         57.29         54.78         3.52 o
  -2   2   4         23.01         31.92         2.27 o
  -1   2   4        168.42        191.36         5.84 o
   0   2   4          3.60          4.75         0.68 o
   1   2   4         30.93         32.19         2.51 o
   2   2   4        133.76        132.29         5.97 o
   3   2   4          0.33          0.40         0.10 o
   4   2   4          0.12          0.03         0.07 o
   5   2   4          0.52          0.48         0.12 o
   6   2   4          0.11         -0.04         0.04 o
  -8   3   4         12.45         10.51         0.68 o
  -7   3   4          0.01         -0.02         0.06 o
  -6   3   4         47.20         45.68         2.42 o
  -5   3   4          6.31          7.12         0.50 o
  -4   3   4         93.36         88.26         5.40 o
  -3   3   4          7.06          7.96         1.59 o
  -2   3   4        144.87        177.58         7.55 o
  -1   3   4         87.15         95.52         8.63 o
   0   3   4         11.33         10.89         1.45 o
   1   3   4         12.59         10.69         1.57 o
   2   3   4          4.31          4.35         0.46 o
   3   3   4          0.34          0.12         0.10 o
   4   3   4          0.02         -0.01         0.07 o
   5   3   4          3.18          3.26         0.20 o
  -8   4   4         14.14         13.48         0.82 o
  -7   4   4          5.28          4.09         0.56 o
  -6   4   4          5.19          4.64         0.43 o
  -5   4   4          0.44          0.28         0.20 o
  -4   4   4          3.26          2.74         0.31 o
  -3   4   4          0.90          1.06         0.59 o
  -2   4   4         16.67         16.76         1.66 o
  -1   4   4          8.77          8.85         1.25 o
   0   4   4          4.35          3.20         0.85 o
   1   4   4          1.78          1.97         0.23 o
   2   4   4          8.68          9.59         0.47 o
   3   4   4          2.61          2.69         0.31 o
   4   4   4          9.43          8.34         0.49 o
   5   4   4          0.33          0.12         0.04 o
  -8   5   4          1.50          1.67         0.25 o
  -7   5   4          6.09          6.41         0.42 o
  -6   5   4          0.80          0.58         0.17 o
  -5   5   4         29.35         28.01         1.11 o
  -4   5   4          5.75          6.29         0.47 o
  -3   5   4         84.58         85.48         1.99 o
  -2   5   4        273.15        275.37         5.92 o
  -1   5   4          1.32          0.81         0.21 o
   0   5   4         24.92         27.15         1.03 o
   1   5   4          7.12          8.25         0.54 o
   2   5   4         38.49         38.46         1.14 o
   3   5   4          3.36          2.90         0.29 o
   4   5   4          0.75          0.97         0.11 o
  -8   6   4          3.59          3.91         0.32 o
  -7   6   4          0.24          0.30         0.14 o
  -6   6   4         19.13         20.31         1.18 o
  -5   6   4         31.88         37.53         4.15 o
  -4   6   4        244.12        264.20         7.62 o
  -3   6   4         21.65         21.81         0.93 o
  -2   6   4          3.72          3.69         0.54 o
  -1   6   4          4.97          5.43         0.66 o
   0   6   4          1.07          1.01         0.18 o
   1   6   4          6.89          7.73         0.80 o
   2   6   4          0.00          0.01         0.09 o
   3   6   4          0.25          0.16         0.07 o
  -7   7   4          5.10          5.80         0.36 o
  -6   7   4          2.62          3.31         0.24 o
  -5   7   4          0.07          0.14         0.10 o
  -4   7   4          0.09          0.05         0.13 o
  -3   7   4          0.31          0.36         0.11 o
  -2   7   4          2.59          3.07         0.44 o
  -1   7   4         10.61         13.66         0.90 o
   0   7   4          0.93          1.07         0.21 o
   1   7   4          2.80          2.45         0.24 o
  -5   8   4          4.95          5.25         0.37 o
  -4   8   4          6.38          7.41         0.50 o
  -3   8   4          0.37          0.57         0.14 o
  -2   8   4          3.00          4.70         0.36 o
   0  -9   5          0.06          0.11         0.07 o
   1  -9   5          0.02          0.23         0.11 o
   2  -9   5          0.26          0.18         0.07 o
   3  -9   5          1.54          1.33         0.16 o
   4  -9   5          2.39          2.18         0.31 o
   5  -9   5          1.58          1.88         0.19 o
   6  -9   5          0.66          0.56         0.08 o
  -2  -8   5          0.42          0.31         0.10 o
  -1  -8   5          6.37          6.22         0.50 o
   0  -8   5          0.44          0.42         0.19 o
   1  -8   5          2.85          2.11         0.36 o
   2  -8   5          0.03         -0.02         0.09 o
   3  -8   5         19.65         16.89         0.61 o
   4  -8   5         13.83         12.42         0.64 o
   5  -8   5          4.85          5.45         0.62 o
   6  -8   5          1.01          0.87         0.16 o
   7  -8   5          1.02          1.22         0.21 o
  -3  -7   5          1.16          0.80         0.12 o
  -2  -7   5          0.44          0.54         0.16 o
  -1  -7   5          0.06          0.07         0.14 o
   0  -7   5         23.78         24.20         1.01 o
   1  -7   5         13.30         11.25         0.64 o
   2  -7   5         15.30         10.41         0.63 o
   3  -7   5          9.81         10.23         0.61 o
   4  -7   5         38.24         36.77         1.04 o
   5  -7   5          1.67          1.17         0.17 o
   6  -7   5          4.71          4.73         0.33 o
   7  -7   5          3.22          3.19         0.39 o
   8  -7   5          0.44          0.00         0.06 o
  -4  -6   5          0.30          0.37         0.13 o
  -3  -6   5          0.11          0.03         0.09 o
  -2  -6   5         13.17         13.70         0.49 o
  -1  -6   5          4.13          3.50         0.37 o
   0  -6   5         14.43         12.85         0.68 o
   1  -6   5         20.17         21.48         0.74 o
   2  -6   5         33.28         34.65         0.94 o
   3  -6   5          0.90          1.01         0.14 o
   4  -6   5          6.70          6.36         0.38 o
   5  -6   5          1.77          1.16         0.16 o
   6  -6   5          0.08          0.09         0.09 o
   7  -6   5        148.18        170.00         4.29 o
   8  -6   5          0.03          0.33         0.09 o
  -5  -5   5          0.17          0.34         0.14 o
  -4  -5   5          1.34          1.65         0.18 o
  -3  -5   5          4.53          5.42         0.32 o
  -2  -5   5          1.83          2.01         0.23 o
  -1  -5   5         55.23         55.08         1.50 o
   0  -5   5          3.00          4.61         1.15 o
   1  -5   5        135.50        146.64         6.63 o
   2  -5   5          8.97         10.19         1.36 o
   3  -5   5        148.25        114.20         5.44 o
   4  -5   5         57.92         55.09         1.18 o
   5  -5   5        151.18        148.94         2.35 o
   6  -5   5         78.32         81.48         2.03 o
   7  -5   5          5.43          5.48         0.45 o
   8  -5   5          1.19          1.45         0.19 o
  -5  -4   5          2.63          2.18         0.23 o
  -4  -4   5          1.06          1.07         0.13 o
  -3  -4   5         76.11         75.94         1.21 o
  -2  -4   5         43.18         51.67         3.65 o
  -1  -4   5         18.95         24.79         1.32 o
   0  -4   5        190.93        224.12         5.63 o
   1  -4   5          4.40          3.80         0.53 o
   2  -4   5         65.16         58.81         3.18 o
   3  -4   5          4.37          7.15         1.14 o
   4  -4   5         86.97         72.36         4.20 o
   5  -4   5         13.59         12.07         0.60 o
   6  -4   5          4.57          5.30         0.40 o
   7  -4   5          3.09          2.54         0.33 o
   8  -4   5          0.06          0.03         0.06 o
  -6  -3   5          0.10          0.15         0.09 o
  -5  -3   5          1.01          1.15         0.13 o
  -4  -3   5         40.86         40.17         0.92 o
  -3  -3   5         17.16         17.14         1.02 o
  -2  -3   5          6.65          4.45         0.95 o
  -1  -3   5          8.13          8.73         1.22 o
   0  -3   5         28.80         29.41         1.38 o
   1  -3   5         17.57         17.61         1.44 o
   2  -3   5         24.91         25.80         1.88 o
   3  -3   5         49.47         42.92         2.72 o
   4  -3   5         13.43         15.55         1.74 o
   5  -3   5          9.36         10.42         0.71 o
   6  -3   5          4.37          4.99         0.45 o
   7  -3   5          0.45          0.63         0.16 o
   8  -3   5          0.00          0.06         0.08 o
  -7  -2   5          0.12          0.14         0.09 o
  -6  -2   5          1.24          0.93         0.11 o
  -5  -2   5         10.53         11.32         0.40 o
  -4  -2   5         14.42         14.97         0.54 o
  -3  -2   5         10.56         10.41         1.55 o
  -2  -2   5          0.03         -0.13         0.21 o
  -1  -2   5         62.55         68.90         3.47 o
   0  -2   5         30.72         27.54         1.30 o
   1  -2   5        487.24        501.05        12.20 o
   2  -2   5        133.98        156.00         5.27 o
   3  -2   5         28.85         39.01         1.76 o
   4  -2   5        172.07        182.00         6.68 o
   5  -2   5          3.72          3.07         0.44 o
   6  -2   5          5.57          5.40         0.39 o
   7  -2   5          0.48          0.45         0.10 o
   8  -2   5          0.67          0.54         0.15 o
  -7  -1   5          0.81          0.60         0.13 o
  -6  -1   5          2.03          2.92         0.28 o
  -5  -1   5         31.90         30.06         1.03 o
  -4  -1   5        149.19        147.15         7.02 o
  -3  -1   5         19.51         16.83         1.96 o
  -2  -1   5        144.51        182.06         6.62 o
  -1  -1   5          5.75          5.52         0.84 o
   0  -1   5       1771.12       2014.99        42.64 o
   1  -1   5         82.09         78.95         3.33 o
   2  -1   5        336.41        411.06         6.27 o
   3  -1   5         13.33         12.41         1.18 o
   4  -1   5          9.86         10.01         1.01 o
   5  -1   5          7.58          7.15         0.49 o
   6  -1   5          0.00          0.04         0.05 o
   7  -1   5          3.40          4.06         0.32 o
  -7   0   5          0.52          0.54         0.14 o
  -6   0   5        342.81        337.51        18.82 o
  -5   0   5          4.74          3.21         0.24 o
  -4   0   5         11.32         11.81         1.82 o
  -3   0   5         27.19         23.98         2.31 o
  -2   0   5          1.17          0.53         0.33 o
  -1   0   5        240.36        235.74         7.04 o
   0   0   5          8.34          5.58         0.73 o
   1   0   5        671.48        781.72        17.53 o
   2   0   5         10.82         11.46         1.53 o
   3   0   5        110.18        114.03         5.49 o
   4   0   5          5.14          5.06         0.34 o
   5   0   5          0.18          0.29         0.20 o
   6   0   5          1.53          1.56         0.38 o
   7   0   5         42.97         52.25         1.24 o
  -8   1   5         14.38         12.78         0.71 o
  -7   1   5         13.61         13.03         0.98 o
  -6   1   5          0.40          0.64         0.18 o
  -5   1   5         26.06         22.24         1.65 o
  -4   1   5          4.84          5.80         0.85 o
  -3   1   5        542.94        501.13        14.31 o
  -2   1   5        154.07        145.06         5.59 o
  -1   1   5         40.49         48.94         2.57 o
   0   1   5        150.86        185.37         5.36 o
   1   1   5        233.41        283.96         6.64 o
   2   1   5         18.02         15.87         1.90 o
   3   1   5         34.00         32.70         3.00 o
   4   1   5         38.22         36.18         2.07 o
   5   1   5         19.23         21.30         0.66 o
   6   1   5         27.98         33.69         0.87 o
  -8   2   5          0.25          0.34         0.12 o
  -7   2   5          3.94          3.27         0.44 o
  -6   2   5          0.68          1.02         0.21 o
  -5   2   5          1.10          1.19         0.21 o
  -4   2   5         13.69         15.21         1.47 o
  -3   2   5        176.14        181.21         7.19 o
  -2   2   5        775.41        810.89        19.73 o
  -1   2   5         11.73         17.70         1.46 o
   0   2   5         47.21         61.89        12.77 o
   1   2   5         53.80         54.66         3.67 o
   2   2   5          1.22          1.21         0.60 o
   3   2   5          1.93          1.76         0.22 o
   4   2   5          0.09         -0.06         0.09 o
   5   2   5          1.48          2.46         0.23 o
   6   2   5          0.20          0.00         0.07 o
  -8   3   5         11.15          9.55         0.62 o
  -7   3   5          0.90          0.97         0.16 o
  -6   3   5          5.55          4.82         0.42 o
  -5   3   5          0.08          0.12         0.10 o
  -4   3   5        101.66        111.03         6.38 o
  -3   3   5         18.62         19.09         2.54 o
  -2   3   5          2.20          3.12         1.02 o
  -1   3   5         11.92         12.37         1.50 o
   0   3   5         21.41         23.10         2.40 o
   1   3   5          1.23          1.15         0.63 o
   2   3   5          7.16          6.58         0.58 o
   3   3   5          5.28          4.50         0.40 o
   4   3   5          0.00         -0.09         0.09 o
   5   3   5         10.10         11.90         0.42 o
  -8   4   5          0.35          0.27         0.12 o
  -7   4   5          1.01          0.62         0.25 o
  -6   4   5          0.81          0.59         0.15 o
  -5   4   5          1.41          1.33         0.23 o
  -4   4   5          4.45          4.26         0.36 o
  -3   4   5        106.70        124.67         7.24 o
  -2   4   5          0.13          0.27         0.55 o
  -1   4   5          0.37          0.48         0.22 o
   0   4   5          0.43          0.48         0.10 o
   1   4   5          0.05          0.05         0.06 o
   2   4   5          1.67          0.93         0.15 o
   3   4   5          4.03          2.73         0.30 o
   4   4   5         11.16         11.45         0.97 o
  -8   5   5          0.24          0.18         0.09 o
  -7   5   5          0.85          0.60         0.13 o
  -6   5   5          0.22          0.16         0.09 o
  -5   5   5         17.86         20.88         0.91 o
  -4   5   5        149.46        165.75         7.16 o
  -3   5   5          0.17          0.66         0.28 o
  -2   5   5         23.71         23.30         1.67 o
  -1   5   5          0.63          0.47         0.21 o
   0   5   5         13.00         11.81         0.65 o
   1   5   5         22.02         23.14         1.37 o
   2   5   5          5.11          4.68         0.28 o
   3   5   5          0.01          0.08         0.08 o
  -7   6   5          7.93          9.09         0.41 o
  -6   6   5         95.78        114.55         2.31 o
  -5   6   5         38.44         46.11         1.30 o
  -4   6   5          3.21          3.06         0.42 o
  -3   6   5          2.69          2.80         0.42 o
  -2   6   5          0.55          0.63         0.23 o
  -1   6   5          0.80          0.71         0.22 o
   0   6   5          1.37          1.23         0.19 o
   1   6   5          0.72          0.81         0.13 o
   2   6   5          0.00         -0.06         0.06 o
  -6   7   5          0.28          0.14         0.07 o
  -5   7   5          0.73          0.68         0.11 o
  -4   7   5          1.54          1.96         0.22 o
  -3   7   5         29.15         31.09         1.45 o
  -2   7   5          5.08          5.05         0.53 o
  -1   7   5          2.16          2.79         0.36 o
   0   7   5          5.20          5.89         0.45 o
  -4   8   5          0.47          0.74         0.13 o
  -3   8   5          0.01          0.02         0.03 o
   0  -9   6          0.02         -0.06         0.06 o
   1  -9   6          0.10          0.09         0.05 o
   2  -9   6          3.67          3.68         0.26 o
   3  -9   6          4.76          4.65         0.45 o
   4  -9   6          0.07          0.08         0.04 o
   5  -9   6          5.64          7.10         0.46 o
   6  -9   6          0.76          0.76         0.17 o
  -2  -8   6          0.01         -0.04         0.07 o
  -1  -8   6          2.73          2.39         0.31 o
   0  -8   6          0.76          0.69         0.21 o
   1  -8   6          0.62          0.39         0.19 o
   2  -8   6          1.15          0.62         0.13 o
   3  -8   6          8.10          6.32         0.44 o
   4  -8   6          0.39          0.55         0.14 o
   5  -8   6          3.26          3.91         0.34 o
   6  -8   6          3.92          4.58         0.33 o
   7  -8   6          1.02          0.80         0.16 o
  -3  -7   6          0.76          0.76         0.12 o
  -2  -7   6          0.31          0.43         0.17 o
  -1  -7   6         19.61         17.63         1.13 o
   0  -7   6         74.05         61.74         2.49 o
   1  -7   6          1.45          1.01         0.19 o
   2  -7   6          0.02          0.02         0.17 o
   3  -7   6          6.78          6.52         0.48 o
   4  -7   6         29.49         28.75         1.08 o
   5  -7   6          7.70          6.76         0.49 o
   6  -7   6          0.01         -0.03         0.07 o
   7  -7   6          9.58          8.52         0.62 o
  -4  -6   6          5.61          6.38         0.37 o
  -3  -6   6          1.68          1.32         0.15 o
  -2  -6   6          0.46          0.20         0.06 o
  -1  -6   6          7.19          6.63         0.51 o
   0  -6   6         19.37         18.40         1.33 o
   1  -6   6          8.21          6.67         0.48 o
   2  -6   6         40.22         39.51         1.03 o
   3  -6   6         38.03         30.78         1.01 o
   4  -6   6          5.03          5.27         0.34 o
   5  -6   6        192.75        201.00         3.18 o
   6  -6   6          0.50          0.61         0.14 o
   7  -6   6         56.31         58.88         1.54 o
   8  -6   6          0.50          0.17         0.06 o
  -5  -5   6          0.66          0.85         0.13 o
  -4  -5   6          0.87          1.13         0.15 o
  -3  -5   6          0.19          0.14         0.07 o
  -2  -5   6          0.35          0.35         0.11 o
  -1  -5   6         52.67         56.20         1.32 o
   0  -5   6          1.36          0.78         0.32 o
   1  -5   6         61.50         50.40         3.55 o
   2  -5   6        156.80        143.88         5.89 o
   3  -5   6        150.11        147.59         6.37 o
   4  -5   6        178.14        164.33         2.49 o
   5  -5   6         23.97         22.21         0.74 o
   6  -5   6          0.09          0.14         0.14 o
   7  -5   6          1.25          1.40         0.33 o
   8  -5   6          3.49          4.20         0.32 o
  -5  -4   6          1.02          0.71         0.12 o
  -4  -4   6         26.21         27.88         0.92 o
  -3  -4   6          7.65          7.71         0.37 o
  -2  -4   6         27.67         27.94         0.82 o
  -1  -4   6          2.24          1.55         0.58 o
   0  -4   6          0.31          0.59         0.35 o
   1  -4   6          7.31          6.42         0.96 o
   2  -4   6         21.48         16.73         1.69 o
   3  -4   6          2.43          1.12         0.51 o
   4  -4   6         75.11         67.65         1.56 o
   5  -4   6         18.32         15.90         0.69 o
   6  -4   6          3.33          4.33         0.36 o
   7  -4   6          7.38          6.52         0.52 o
   8  -4   6          0.07          0.11         0.07 o
  -6  -3   6          5.08          4.55         0.34 o
  -5  -3   6          0.96          1.13         0.11 o
  -4  -3   6         61.65         61.08         1.10 o
  -3  -3   6          7.94          8.33         0.69 o
  -2  -3   6         40.85         49.75         3.50 o
  -1  -3   6         32.84         35.77         2.71 o
   0  -3   6         24.53         26.53         1.50 o
   1  -3   6         41.56         39.77         2.38 o
   2  -3   6        101.85        107.59         4.42 o
   3  -3   6         68.77         88.04         4.20 o
   4  -3   6          0.71          0.80         0.41 o
   5  -3   6         24.77         27.39         1.21 o
   6  -3   6          0.16          0.09         0.08 o
   7  -3   6          1.99          2.13         0.22 o
   8  -3   6          5.93          6.65         0.53 o
  -7  -2   6          0.05          0.05         0.04 o
  -6  -2   6          0.96          0.94         0.14 o
  -5  -2   6         11.54         12.44         0.46 o
  -4  -2   6          0.60          0.73         0.14 o
  -3  -2   6         40.84         36.85         3.15 o
  -2  -2   6          0.14          0.24         0.17 o
  -1  -2   6        106.20        107.16         4.78 o
   0  -2   6         18.00         24.99         2.05 o
   1  -2   6          0.71          1.11         0.39 o
   2  -2   6          6.69          9.70         1.19 o
   3  -2   6        137.73        149.54         4.52 o
   4  -2   6          6.00          7.23         1.19 o
   5  -2   6         35.17         35.15         2.19 o
   6  -2   6          4.26          4.58         0.36 o
   7  -2   6          0.62          0.66         0.17 o
   8  -2   6          0.30          0.60         0.14 o
  -7  -1   6          0.50          0.12         0.06 o
  -6  -1   6          4.33          3.53         0.31 o
  -5  -1   6         74.63         74.91         2.14 o
  -4  -1   6         63.77         67.13         1.95 o
  -3  -1   6         23.78         30.27         2.79 o
  -2  -1   6         33.22         30.11         2.47 o
  -1  -1   6          4.41          6.36         1.00 o
   0  -1   6       1455.91       1674.24        36.34 o
   1  -1   6         93.27         83.97         3.79 o
   2  -1   6          1.16          0.08         0.17 o
   3  -1   6         59.96         56.17         2.50 o
   4  -1   6        132.06        117.11         5.91 o
   5  -1   6          3.93          4.10         0.44 o
   6  -1   6          0.08          0.06         0.09 o
   7  -1   6          8.64         11.98         0.45 o
  -7   0   6          0.00          0.04         0.06 o
  -6   0   6         90.89         95.12         2.39 o
  -5   0   6         20.34         21.83         1.32 o
  -4   0   6         49.64         51.99         4.09 o
  -3   0   6         60.93         66.86         4.18 o
  -2   0   6        105.92        129.27         5.44 o
  -1   0   6          2.04          1.02         0.36 o
   0   0   6        101.48        140.02         4.86 o
   1   0   6          0.00          0.56         0.24 o
   2   0   6         24.15         18.55         2.77 o
   3   0   6         27.43         36.52         3.13 o
   4   0   6          4.82          3.79         0.31 o
   5   0   6         60.36         69.08         2.89 o
   6   0   6         29.76         37.12         0.95 o
   7   0   6         27.27         28.12         1.68 o
  -8   1   6          2.72          2.07         0.26 o
  -7   1   6          0.21          0.16         0.09 o
  -6   1   6          5.65          5.53         0.66 o
  -5   1   6         78.40         67.80         1.72 o
  -4   1   6          0.39          0.68         0.56 o
  -3   1   6          0.51          0.15         0.18 o
  -2   1   6         57.58         57.87         3.36 o
  -1   1   6        571.97        732.18        17.56 o
   0   1   6        126.54        153.99         5.00 o
   1   1   6         17.11         24.77         1.77 o
   2   1   6         35.47         40.80         3.36 o
   3   1   6         15.96         17.69         0.63 o
   4   1   6         89.84         88.19         3.57 o
   5   1   6          0.22          0.30         0.10 o
   6   1   6          0.58          0.91         0.11 o
  -8   2   6          0.05          0.04         0.07 o
  -7   2   6          0.72          0.60         0.15 o
  -6   2   6          4.73          4.81         0.57 o
  -5   2   6          5.11          4.81         0.44 o
  -4   2   6         81.22         86.77         3.79 o
  -3   2   6          3.48          4.14         0.98 o
  -2   2   6         66.54         63.98         3.57 o
  -1   2   6          2.12          2.98         0.51 o
   0   2   6         69.48         54.41         9.56 o
   1   2   6         11.43         11.35         1.77 o
   2   2   6          4.22          5.07         0.38 o
   3   2   6          1.04          0.72         0.12 o
   4   2   6          7.15          8.75         0.80 o
   5   2   6          0.11          0.27         0.09 o
   6   2   6          0.00         -0.04         0.04 o
  -8   3   6          5.21          5.09         0.41 o
  -7   3   6          2.26          2.68         0.42 o
  -6   3   6          0.50          0.43         0.12 o
  -5   3   6          4.38          3.97         0.51 o
  -4   3   6         20.66         19.72         1.25 o
  -2   3   6         11.49         10.41         1.94 o
  -1   3   6         28.67         33.70        14.93 o
   0   3   6          7.06          7.68         1.54 o
   1   3   6          0.09          0.41         0.40 o
   2   3   6          3.57          3.50         0.48 o
   3   3   6         15.99         15.49         0.60 o
   4   3   6          2.93          2.36         0.27 o
   5   3   6          1.63          1.27         0.12 o
  -8   4   6          0.20          0.25         0.10 o
  -7   4   6          0.03         -0.02         0.09 o
  -6   4   6          8.13          8.33         0.55 o
  -5   4   6          0.32          0.24         0.10 o
  -4   4   6          0.00          0.26         0.34 o
  -3   4   6          2.52          2.21         0.35 o
  -2   4   6          3.03          3.05         0.43 o
  -1   4   6          0.44          0.40         0.12 o
   0   4   6          5.64          4.82         0.38 o
   1   4   6         20.71         18.26         0.85 o
   2   4   6         32.45         27.91         1.25 o
   3   4   6          0.97          0.82         0.18 o
   4   4   6          1.36          1.30         0.15 o
  -8   5   6          0.20          0.24         0.08 o
  -7   5   6          0.67          0.80         0.16 o
  -6   5   6         25.88         29.70         1.09 o
  -5   5   6         10.43          9.90         0.59 o
  -4   5   6         82.45         97.98         2.25 o
  -3   5   6          0.22          0.12         0.16 o
  -2   5   6         15.75         16.00         1.16 o
  -1   5   6          0.03         -0.03         0.10 o
   0   5   6         29.55         23.49         1.99 o
   1   5   6          0.02          0.09         0.06 o
   2   5   6          0.71          0.43         0.11 o
   3   5   6          1.10          1.02         0.18 o
  -7   6   6         10.01         12.06         0.42 o
  -6   6   6         53.24         63.90         1.43 o
  -5   6   6          5.01          6.15         0.59 o
  -4   6   6          4.95          4.82         0.64 o
  -3   6   6          5.63          7.17         0.89 o
  -2   6   6          0.34          0.54         0.22 o
  -1   6   6          3.45          4.00         0.52 o
   0   6   6          1.72          2.20         0.35 o
   1   6   6          0.76          0.61         0.10 o
  -6   7   6          1.24          1.21         0.17 o
  -5   7   6          1.23          1.22         0.13 o
  -4   7   6          2.48          3.75         0.35 o
  -3   7   6          1.67          1.53         0.28 o
  -2   7   6          3.39          3.70         0.42 o
  -1   7   6          4.79          6.02         0.49 o
   0   7   6          5.30          6.99         0.42 o
   0  -9   7          0.71          0.59         0.11 o
   1  -9   7          3.17          2.48         0.28 o
   2  -9   7          0.33          0.15         0.05 o
   3  -9   7          0.04          0.12         0.10 o
   4  -9   7          0.01          0.06         0.05 o
   5  -9   7          0.44          0.62         0.14 o
   6  -9   7          0.77          0.84         0.14 o
  -1  -8   7          0.37          0.25         0.09 o
   0  -8   7          0.34          0.45         0.14 o
   1  -8   7         16.01         14.74         0.99 o
   2  -8   7          5.06          4.85         0.39 o
   3  -8   7          5.67          6.18         0.43 o
   4  -8   7          2.85          2.65         0.28 o
   5  -8   7          5.24          6.33         0.56 o
   6  -8   7          2.73          3.46         0.27 o
   7  -8   7          0.41          0.41         0.09 o
  -3  -7   7          1.76          1.25         0.46 o
  -2  -7   7         22.78         22.47         1.08 o
  -1  -7   7          0.48          0.47         0.10 o
   0  -7   7          5.22          5.53         0.66 o
   1  -7   7          2.12          1.86         0.30 o
   2  -7   7        127.85        129.00         2.78 o
   3  -7   7         15.60         15.08         0.74 o
   4  -7   7         17.64         16.77         0.79 o
   5  -7   7          0.02          0.15         0.08 o
   6  -7   7          0.15          0.19         0.10 o
   7  -7   7          2.60          3.46         0.29 o
  -4  -6   7          1.20          1.02         0.24 o
  -3  -6   7          0.02         -0.01         0.05 o
  -2  -6   7          1.99          2.08         0.26 o
  -1  -6   7          6.35          7.56         0.79 o
   0  -6   7          0.59          0.49         0.20 o
   1  -6   7         30.18         25.06         0.98 o
   2  -6   7         15.57         16.08         0.68 o
   3  -6   7         47.98         41.23         1.20 o
   4  -6   7          0.63          0.54         0.17 o
   5  -6   7        418.22        451.48         7.40 o
   6  -6   7          0.91          0.68         0.15 o
   7  -6   7          0.48          0.66         0.14 o
   8  -6   7          0.94          1.10         0.14 o
  -5  -5   7          0.44          0.31         0.11 o
  -4  -5   7          0.52          0.56         0.15 o
  -3  -5   7         18.51         19.40         0.71 o
  -2  -5   7          0.08          0.23         0.08 o
  -1  -5   7         19.07         18.34         0.85 o
   0  -5   7          9.04          6.67         0.96 o
   1  -5   7         58.12         50.33         3.69 o
   2  -5   7         55.03         50.99         3.31 o
   3  -5   7        172.17        159.05         3.60 o
   4  -5   7         94.29         97.15         1.81 o
   5  -5   7          7.04          7.05         0.40 o
   6  -5   7          0.74          0.96         0.23 o
   7  -5   7          2.47          3.24         0.34 o
   8  -5   7          0.95          0.87         0.13 o
  -5  -4   7          8.39          9.31         0.42 o
  -4  -4   7          7.99          8.22         0.47 o
  -3  -4   7          3.58          2.94         0.34 o
  -2  -4   7         11.27         10.84         0.49 o
  -1  -4   7          1.67          2.95         0.83 o
   0  -4   7         27.06         25.57         2.45 o
   1  -4   7         13.71         11.99         1.09 o
   2  -4   7        251.67        224.85         7.71 o
   3  -4   7         19.71         19.25         1.98 o
   4  -4   7         14.83         12.90         0.50 o
   5  -4   7          0.13          0.07         0.11 o
   6  -4   7          0.00         -0.06         0.14 o
   7  -4   7          0.07          0.13         0.09 o
   8  -4   7          0.37          0.18         0.10 o
  -6  -3   7         14.67         14.39         0.64 o
  -5  -3   7         13.54         14.48         0.67 o
  -4  -3   7          0.25          0.22         0.07 o
  -3  -3   7          2.24          2.68         0.29 o
  -2  -3   7          4.79          4.47         1.07 o
  -1  -3   7         31.03         33.12         2.75 o
   0  -3   7         30.41         33.96         2.70 o
   1  -3   7        136.66        161.11         4.46 o
   2  -3   7         13.68         12.36         1.46 o
   3  -3   7         95.41         95.32         4.65 o
   4  -3   7          0.05          0.03         0.16 o
   5  -3   7         62.09         63.39         3.25 o
   6  -3   7          0.70          1.08         0.17 o
   7  -3   7         13.15         13.76         0.54 o
   8  -3   7          0.18          0.06         0.07 o
  -7  -2   7          0.10          0.17         0.08 o
  -6  -2   7          0.13          0.16         0.08 o
  -5  -2   7          2.66          2.27         0.21 o
  -4  -2   7          0.02          0.05         0.14 o
  -3  -2   7         28.24         32.08         3.09 o
  -2  -2   7         66.80         72.68         4.39 o
  -1  -2   7         26.83         37.25         2.80 o
   0  -2   7         14.10         17.92         1.85 o
   1  -2   7        282.36        339.83         7.25 o
   2  -2   7        366.03        431.32        12.15 o
   3  -2   7          2.52          4.02         0.66 o
   4  -2   7          0.78          0.26         0.31 o
   5  -2   7         11.08         10.11         0.68 o
   6  -2   7          3.62          3.70         0.31 o
   7  -2   7          0.59          0.48         0.16 o
  -7  -1   7         12.47         11.54         1.41 o
  -6  -1   7         39.29         40.20         1.49 o
  -5  -1   7          1.48          1.96         0.29 o
  -4  -1   7         32.71         34.90         0.92 o
  -3  -1   7          0.60          1.33         0.58 o
  -2  -1   7        758.99        896.67        22.60 o
  -1  -1   7          0.90          0.77         0.43 o
   0  -1   7         56.08         81.87         3.93 o
   1  -1   7         35.56         40.08         2.62 o
   2  -1   7        140.67        133.19        12.26 o
   3  -1   7         40.97         46.54         3.60 o
   4  -1   7         45.69         40.04         1.72 o
   5  -1   7         10.51         10.45         0.55 o
   6  -1   7          1.07          1.17         0.20 o
   7  -1   7         13.42         13.29         0.43 o
  -7   0   7          4.17          3.81         0.45 o
  -6   0   7          0.03          0.19         0.09 o
  -5   0   7         22.37         21.49         0.73 o
  -4   0   7          1.17          1.08         0.68 o
  -3   0   7          4.65          5.16         1.17 o
  -2   0   7        114.72        134.18         5.86 o
  -1   0   7        556.99        643.12        16.33 o
   0   0   7          0.27          0.09         0.22 o
   1   0   7        112.75        120.11         4.50 o
   2   0   7         11.72         12.38         1.94 o
   3   0   7          7.85          6.88         1.47 o
   4   0   7         27.69         26.89         1.04 o
   5   0   7        194.71        214.18         4.18 o
   6   0   7         12.90         14.06         0.62 o
  -8   1   7          0.24          0.16         0.06 o
  -7   1   7          0.00          0.02         0.06 o
  -6   1   7          0.02          0.24         0.14 o
  -5   1   7         22.95         24.04         1.46 o
  -4   1   7          0.29          0.82         0.61 o
  -3   1   7        183.04        213.12         8.40 o
  -2   1   7        504.68        595.33        15.97 o
  -1   1   7         54.43         65.31         3.42 o
   0   1   7          8.20          7.14         0.95 o
   1   1   7        151.88        178.25         7.52 o
   2   1   7        176.62        203.20         8.88 o
   3   1   7         24.35         23.10         0.78 o
   4   1   7         32.43         35.77         1.29 o
   5   1   7          0.72          0.62         0.15 o
   6   1   7          0.00         -0.01         0.05 o
  -8   2   7          0.01          0.12         0.06 o
  -7   2   7          1.66          1.58         0.20 o
  -6   2   7          1.20          1.17         0.18 o
  -5   2   7         25.69         25.60         1.49 o
  -4   2   7         43.71         51.43         3.99 o
  -3   2   7         19.73         22.54         2.36 o
  -2   2   7        175.46        207.88         7.54 o
   0   2   7          9.61          9.47         1.86 o
   1   2   7         28.12         25.03         1.10 o
   2   2   7          3.77          3.92         0.47 o
   3   2   7         10.30         10.73         0.62 o
   4   2   7          1.19          1.06         0.30 o
   5   2   7          1.42          1.47         0.18 o
  -8   3   7          0.21          0.26         0.08 o
  -7   3   7          0.36          0.75         0.25 o
  -6   3   7         10.14         11.41         1.00 o
  -5   3   7          8.12          8.58         0.59 o
  -4   3   7          0.48          0.16         0.16 o
  -3   3   7          0.00          0.01         0.07 o
  -2   3   7          3.27          2.37         1.05 o
  -1   3   7          4.96          4.43         0.36 o
   0   3   7          8.60          6.53         0.46 o
   1   3   7         19.73         15.96         1.39 o
   2   3   7          0.02          0.01         0.09 o
   3   3   7         17.56         14.80         0.75 o
   4   3   7          1.11          1.31         0.18 o
  -8   4   7          0.00          0.08         0.05 o
  -7   4   7          0.97          1.08         0.25 o
  -6   4   7          0.22          0.18         0.10 o
  -5   4   7         27.97         32.01         2.21 o
  -4   4   7          1.81          1.87         0.35 o
  -3   4   7          0.88          0.10         0.27 o
  -2   4   7          6.95          5.55         0.48 o
  -1   4   7          1.15          1.09         0.20 o
   0   4   7         15.01          9.25         0.84 o
   1   4   7          0.02          0.06         0.09 o
   2   4   7         12.68         12.09         0.64 o
   3   4   7          0.00          0.04         0.04 o
   4   4   7          0.97          0.96         0.11 o
  -7   5   7          3.49          3.86         0.26 o
  -6   5   7         44.31         52.77         1.34 o
  -5   5   7          0.05          0.10         0.09 o
  -4   5   7         17.21         21.56         1.29 o
  -3   5   7          0.99          0.99         0.20 o
  -2   5   7         34.11         18.18        12.32 o
  -1   5   7         12.03          9.94         0.89 o
   0   5   7         14.07         13.00         0.98 o
   1   5   7          1.11          1.03         0.17 o
   2   5   7          2.01          1.28         0.22 o
  -6   6   7          0.30          0.40         0.09 o
  -5   6   7          3.36          3.33         0.39 o
  -4   6   7          0.45          0.73         0.19 o
  -3   6   7          4.88          5.57         0.59 o
  -2   6   7          0.36          0.24         0.17 o
  -1   6   7          5.32          4.82         0.54 o
   1   6   7          4.79          4.79         0.35 o
  -5   7   7         11.77         12.42         1.75 o
  -4   7   7          0.41          0.35         0.09 o
  -3   7   7          2.98          2.91         0.32 o
  -2   7   7          8.79         10.11         0.61 o
  -1   7   7          0.09          0.09         0.07 o
   1  -9   8          0.68          0.47         0.11 o
   2  -9   8          0.07          0.15         0.07 o
   3  -9   8          3.07          4.74         0.42 o
   4  -9   8          0.00         -0.02         0.13 o
   5  -9   8         25.69         28.01         2.27 o
  -1  -8   8          4.54          3.87         0.36 o
   1  -8   8          4.87          4.29         0.49 o
   2  -8   8          2.77          2.79         0.28 o
   3  -8   8          1.88          2.29         0.25 o
   4  -8   8         13.29         19.57         0.66 o
   5  -8   8          0.02          0.17         0.07 o
   6  -8   8          1.30          2.04         0.30 o
  -3  -7   8          2.07          2.33         0.27 o
  -2  -7   8         13.58         13.85         0.55 o
  -1  -7   8          0.30          0.03         0.12 o
   0  -7   8         12.82         12.93         1.00 o
   1  -7   8          3.32          3.25         0.34 o
   2  -7   8          2.66          3.23         0.27 o
   3  -7   8         19.90         19.08         0.98 o
   4  -7   8          0.07          0.11         0.10 o
   5  -7   8          7.67          8.42         0.52 o
   6  -7   8          4.82          4.84         0.51 o
   7  -7   8          0.97          0.52         0.11 o
  -4  -6   8          0.30          0.34         0.12 o
  -3  -6   8          0.69          0.87         0.11 o
  -2  -6   8          5.45          5.68         0.62 o
  -1  -6   8          0.40         -0.08         0.17 o
   0  -6   8          0.08          0.15         0.15 o
   1  -6   8          2.48          2.42         0.27 o
   2  -6   8          7.35          7.10         0.39 o
   3  -6   8        423.57        426.35         7.05 o
   4  -6   8         10.44          8.72         0.46 o
   5  -6   8         11.36         13.19         0.68 o
   6  -6   8          8.99          7.87         0.69 o
   7  -6   8          2.87          2.58         0.59 o
  -5  -5   8          0.33          0.14         0.09 o
  -4  -5   8          0.09          0.06         0.04 o
  -3  -5   8         14.44         16.77         0.79 o
  -2  -5   8          1.07          0.35         0.19 o
  -1  -5   8         23.58         21.47         1.38 o
   0  -5   8         53.61         56.10         2.04 o
   1  -5   8        234.13        236.12         4.65 o
   2  -5   8        321.64        304.25         4.95 o
   3  -5   8         20.50         17.34         0.72 o
   4  -5   8          7.01          7.47         0.39 o
   5  -5   8          0.56          0.89         0.17 o
   6  -5   8         19.67         22.38         0.92 o
   7  -5   8          0.13          0.47         0.13 o
  -5  -4   8          4.49          3.80         0.25 o
  -4  -4   8         14.72         14.27         0.71 o
  -3  -4   8          1.12          1.25         0.29 o
  -2  -4   8          0.50          0.54         0.41 o
  -1  -4   8          1.71          2.35         0.37 o
   0  -4   8         40.99         38.77         3.22 o
   1  -4   8          3.51          3.10         0.61 o
   2  -4   8         13.27          8.65         1.35 o
   3  -4   8         30.82         27.38         0.74 o
   4  -4   8          2.53          2.76         0.23 o
   5  -4   8         17.32         15.65         1.02 o
   6  -4   8          0.05         -0.05         0.08 o
   7  -4   8         19.05         21.23         0.79 o
  -6  -3   8          2.00          2.43         0.29 o
  -5  -3   8          0.07          0.21         0.11 o
  -4  -3   8          7.53          8.10         0.44 o
  -3  -3   8          0.00          0.51         0.62 o
  -2  -3   8          6.38          7.56         0.64 o
  -1  -3   8         94.97        110.71         5.67 o
   0  -3   8          0.66          0.83         0.50 o
   1  -3   8         28.10         40.22         2.16 o
   2  -3   8          9.38         13.88         1.70 o
   3  -3   8          9.09          6.41         1.19 o
   4  -3   8         20.91         19.09         1.00 o
   5  -3   8         63.28         58.07         2.47 o
   6  -3   8         24.49         22.73         0.80 o
   7  -3   8          5.37          6.01         0.39 o
  -7  -2   8          0.02         -0.01         0.05 o
  -6  -2   8          1.88          2.19         0.19 o
  -5  -2   8          0.00         -0.04         0.07 o
  -4  -2   8          4.22          4.32         0.37 o
  -3  -2   8          1.58          1.19         0.25 o
  -2  -2   8          5.01          4.37         1.08 o
  -1  -2   8         57.48         81.14         4.59 o
   0  -2   8        135.46        178.95         7.04 o
   1  -2   8         18.58         21.32         2.19 o
   2  -2   8          1.33          1.96         0.69 o
   3  -2   8          0.26          0.07         0.17 o
   5  -2   8          3.49          3.27         0.54 o
   6  -2   8          0.98          1.47         0.25 o
   7  -2   8          0.41          0.68         0.19 o
  -7  -1   8          6.97          6.50         1.13 o
  -6  -1   8          8.31          7.29         0.39 o
  -5  -1   8          1.23          1.09         0.16 o
  -4  -1   8         30.13         30.88         0.86 o
  -3  -1   8          0.00         -0.04         0.16 o
  -2  -1   8        211.90        278.80         9.99 o
  -1  -1   8         31.93         34.62         2.76 o
   0  -1   8          2.77          1.43         0.56 o
   1  -1   8         44.22         37.44         2.67 o
   2  -1   8         71.00         71.39         4.99 o
   3  -1   8         81.35         81.09         4.84 o
   4  -1   8         11.22         11.59         1.17 o
   5  -1   8         52.51         57.63         1.73 o
   6  -1   8          0.30          0.53         0.14 o
   7  -1   8          5.25          6.01         0.40 o
  -7   0   8          0.65          1.13         0.15 o
  -6   0   8          5.77          6.96         0.88 o
  -5   0   8          0.80          0.65         0.13 o
  -4   0   8          2.43          2.48         1.05 o
  -3   0   8         35.46         39.18         3.39 o
  -2   0   8          1.78          4.31         0.99 o
  -1   0   8         71.70         95.00         4.64 o
   0   0   8          3.07          3.90         0.81 o
   2   0   8          3.80          2.76         1.03 o
   3   0   8        199.23        190.36         3.65 o
   4   0   8        101.54        100.37         3.02 o
   5   0   8         31.41         35.51         1.31 o
   6   0   8          1.79          2.01         0.26 o
  -7   1   8          5.87          6.24         0.46 o
  -6   1   8          1.23          1.92         0.25 o
  -5   1   8          0.63          1.27         0.32 o
  -4   1   8         18.75         18.59         0.95 o
  -3   1   8         24.22         30.30         2.87 o
  -2   1   8         16.34         18.09         2.00 o
  -1   1   8          2.39          1.26         0.48 o
   0   1   8        183.39        207.24         9.17 o
   1   1   8          0.00          0.09         0.37 o
   2   1   8         96.32         79.78         1.42 o
   3   1   8          0.06         -0.07         0.16 o
   4   1   8          0.23          0.15         0.13 o
   5   1   8          0.29          0.58         0.17 o
   6   1   8          1.54          1.80         0.22 o
  -8   2   8          0.46          0.20         0.06 o
  -7   2   8          0.10          0.24         0.13 o
  -6   2   8         29.93         32.91         1.63 o
  -5   2   8          0.07          0.14         0.17 o
  -4   2   8          8.77          9.36         0.68 o
  -3   2   8         32.79         32.01         1.30 o
  -2   2   8          0.05          0.21         0.15 o
  -1   2   8          5.49          4.95         0.55 o
   0   2   8          0.36          0.37         0.13 o
   1   2   8         34.31         28.35         0.88 o
   2   2   8          8.27          7.40         0.52 o
   3   2   8          6.99          6.64         0.47 o
   4   2   8          0.67          0.93         0.18 o
   5   2   8          2.45          2.44         0.20 o
  -7   3   8          0.30          0.41         0.15 o
  -6   3   8          4.23          5.09         0.39 o
  -5   3   8          8.40          9.75         0.97 o
  -4   3   8         11.75         11.48         0.89 o
  -3   3   8         24.35         20.76         1.90 o
  -2   3   8          0.30         -0.01         0.06 o
  -1   3   8          9.03          7.17         0.48 o
   0   3   8         10.90          8.57         0.54 o
   1   3   8         24.55         16.44         1.15 o
   2   3   8          8.13          6.44         0.48 o
   3   3   8          3.83          4.07         0.27 o
   4   3   8          0.52          0.79         0.12 o
  -7   4   8          1.66          2.13         0.30 o
  -6   4   8          0.84          0.97         0.16 o
  -5   4   8          0.06          0.01         0.09 o
  -4   4   8          0.36          0.26         0.15 o
  -3   4   8          0.25          0.42         0.19 o
  -2   4   8          1.04          0.41         0.14 o
  -1   4   8         12.48          8.23         0.74 o
   0   4   8         28.89         20.05         1.31 o
   1   4   8          5.47          5.08         0.42 o
   2   4   8          0.44          0.30         0.10 o
   3   4   8          0.19          0.24         0.11 o
  -7   5   8          3.01          2.68         0.26 o
  -6   5   8         30.71         36.93         1.07 o
  -5   5   8          1.10          1.46         0.19 o
  -4   5   8          0.52          0.82         0.26 o
  -3   5   8          6.97          6.33         0.67 o
  -2   5   8         19.57         21.33         4.18 o
  -1   5   8          1.95          1.55         0.33 o
   0   5   8          2.67          2.52         0.41 o
   1   5   8          7.86          7.09         0.38 o
   2   5   8          0.04          0.06         0.06 o
  -6   6   8          0.33          0.20         0.09 o
  -5   6   8          0.10          0.13         0.09 o
  -4   6   8          0.27          0.61         0.14 o
  -3   6   8          1.70          2.54         0.60 o
   0   6   8          3.90          4.70         0.40 o
   1  -9   9          0.01         -0.03         0.03 o
   2  -9   9          0.88          0.97         0.18 o
   3  -9   9          1.85          2.68         0.23 o
   4  -9   9          0.04          0.15         0.06 o
  -1  -8   9          4.82          4.79         0.38 o
   0  -8   9          1.82          0.82         1.05 o
   1  -8   9          0.77          0.85         0.21 o
   2  -8   9          4.48          5.12         0.37 o
   3  -8   9          3.58          4.19         0.34 o
   4  -8   9          0.32          0.43         0.09 o
   5  -8   9          1.79          1.69         0.20 o
   6  -8   9         10.11         11.11         0.67 o
  -3  -7   9          0.27          0.22         0.07 o
  -2  -7   9          0.54          0.47         0.08 o
  -1  -7   9          1.44          1.03         0.24 o
   1  -7   9          0.01         -0.06         0.06 o
   2  -7   9          2.69          1.83         0.24 o
   3  -7   9          2.90          2.41         0.29 o
   4  -7   9          9.76          9.76         0.46 o
   5  -7   9          5.16          4.96         0.38 o
   6  -7   9          0.01          0.15         0.13 o
   7  -7   9          0.06          0.14         0.09 o
  -4  -6   9          1.04          0.82         0.15 o
  -3  -6   9          2.66          2.81         0.30 o
  -2  -6   9          1.69          2.04         0.36 o
   0  -6   9          1.26          0.94         0.27 o
   1  -6   9         33.58         31.76         1.12 o
   2  -6   9         14.47         13.97         0.72 o
   3  -6   9        380.48        389.10         6.56 o
   4  -6   9          1.94          1.22         0.17 o
   5  -6   9          1.04          1.31         0.21 o
   6  -6   9          0.11         -0.04         0.07 o
   7  -6   9          6.61          7.85         0.42 o
  -5  -5   9          4.47          2.49         0.24 o
  -4  -5   9          0.19          0.20         0.06 o
  -3  -5   9          0.45          0.21         0.10 o
  -2  -5   9         10.86         10.52         0.90 o
   0  -5   9        168.87        157.68         7.51 o
   1  -5   9         37.63         35.78         1.70 o
   2  -5   9         14.18         14.65         0.85 o
   3  -5   9          0.00          0.04         0.06 o
   4  -5   9          0.40          0.44         0.11 o
   5  -5   9          0.32          0.14         0.10 o
   6  -5   9          2.31          2.68         0.29 o
   7  -5   9          0.35          0.16         0.09 o
  -5  -4   9          0.01          0.17         0.06 o
  -4  -4   9          0.01          0.01         0.11 o
  -3  -4   9          0.29          0.46         0.20 o
  -2  -4   9         23.50         22.04         1.23 o
  -1  -4   9          9.72         10.72         1.16 o
   0  -4   9        151.42        145.29         3.99 o
   1  -4   9          9.73         10.01         0.71 o
   2  -4   9         25.22         20.08         0.62 o
   3  -4   9          7.25          6.64         0.36 o
   4  -4   9          3.13          2.67         0.30 o
   5  -4   9          5.12          4.34         0.39 o
   6  -4   9          0.61          0.27         0.10 o
   7  -4   9          3.16          1.92         0.29 o
  -6  -3   9          0.57          0.39         0.11 o
  -5  -3   9          3.43          4.18         0.37 o
  -4  -3   9          0.03          0.12         0.07 o
  -2  -3   9          0.10          0.50         0.23 o
  -1  -3   9         11.63         14.15         2.02 o
   0  -3   9          0.02          0.17         0.38 o
   1  -3   9        129.63        151.87         7.07 o
   2  -3   9          0.05         -0.11         0.22 o
   3  -3   9         34.34         37.93         1.09 o
   4  -3   9         56.39         50.24         1.47 o
   6  -3   9          0.00          0.11         0.12 o
   7  -3   9          0.60          0.69         0.14 o
  -6  -2   9          0.60          1.03         0.23 o
  -5  -2   9          6.23          7.14         0.52 o
  -4  -2   9          1.67          1.64         0.20 o
  -3  -2   9         30.58         34.36         1.44 o
  -2  -2   9         78.49         94.37         2.61 o
  -1  -2   9         54.91         71.99         4.54 o
   0  -2   9         75.77         91.78         5.03 o
   1  -2   9         13.47         14.57         1.91 o
   2  -2   9          1.67          4.60         3.57 o
   3  -2   9          0.61          0.85         0.18 o
   4  -2   9         40.05         38.14         1.30 o
   5  -2   9          0.14          0.20         0.11 o
   6  -2   9          0.06          0.14         0.10 o
   7  -2   9          1.83          2.09         0.25 o
  -7  -1   9          0.62          0.70         0.16 o
  -6  -1   9          1.27          1.47         0.19 o
  -5  -1   9          0.04          0.07         0.07 o
  -4  -1   9        100.28        111.95         4.10 o
  -3  -1   9          0.19          0.21         0.11 o
  -2  -1   9         23.19         28.81         2.90 o
  -1  -1   9         28.14         28.85         2.70 o
   0  -1   9        325.36        353.20        11.18 o
   1  -1   9         17.80         23.41         2.23 o
   2  -1   9         63.86         59.55         2.59 o
   3  -1   9          6.58          5.93         0.61 o
   4  -1   9          0.47          0.65         0.15 o
   5  -1   9         25.12         28.46         1.10 o
   6  -1   9          0.42          0.59         0.10 o
  -7   0   9          2.53          2.62         0.25 o
  -6   0   9          0.23          0.17         0.08 o
  -5   0   9          0.07         -0.05         0.08 o
  -4   0   9          6.69          6.49         0.56 o
  -3   0   9         23.29         24.10         2.75 o
  -2   0   9          5.21          6.44         1.30 o
  -1   0   9         41.62         47.87         3.36 o
   0   0   9         10.83         15.02         1.71 o
   1   0   9         38.24         32.76        20.32 o
   2   0   9        120.32        103.79         1.98 o
   3   0   9        462.39        453.98         6.18 o
   4   0   9          8.30          9.21         0.47 o
   5   0   9          0.00          0.00         0.05 o
   6   0   9          0.08          0.07         0.10 o
  -7   1   9          2.25          2.33         0.21 o
  -6   1   9          0.36          0.81         0.16 o
  -5   1   9         33.79         35.55         1.14 o
  -4   1   9         30.26         32.89         3.15 o
  -3   1   9         57.81         61.09         4.11 o
  -2   1   9          0.92          0.90         0.16 o
   0   1   9        102.58         85.83         1.75 o
   1   1   9         45.99         36.60         1.04 o
   2   1   9         39.06         35.44         0.88 o
   3   1   9          1.02          1.17         0.38 o
   4   1   9          0.88          0.87         0.24 o
   5   1   9          2.39          2.99         0.26 o
  -7   2   9          1.44          1.41         0.24 o
  -6   2   9          5.83          6.97         0.66 o
  -5   2   9          0.15          0.20         0.14 o
  -3   2   9         12.03         12.78         0.89 o
  -2   2   9         14.20         11.39         0.90 o
  -1   2   9          0.49          0.46         0.12 o
   0   2   9          2.22          2.41         0.23 o
   1   2   9          0.08          0.22         0.08 o
   2   2   9          3.77          3.19         0.34 o
   3   2   9          0.05         -0.06         0.12 o
   4   2   9          0.05          0.08         0.08 o
  -7   3   9          3.46          4.30         0.41 o
  -6   3   9          0.28          0.10         0.07 o
  -5   3   9          2.09          1.67         0.24 o
  -4   3   9          1.80          2.17         0.36 o
  -3   3   9          5.70          4.09         0.63 o
  -2   3   9          0.00          0.02         0.13 o
  -1   3   9          8.32          5.38         0.46 o
   0   3   9          0.08         -0.02         0.09 o
   1   3   9         28.67         23.36         0.97 o
   2   3   9          0.52          0.57         0.21 o
   3   3   9          1.90          2.02         0.21 o
   4   3   9          0.03          0.17         0.07 o
  -7   4   9          1.85          1.89         0.23 o
  -6   4   9          0.27          0.33         0.11 o
  -5   4   9          0.03          0.16         0.10 o
  -4   4   9          3.34          4.23         0.47 o
  -3   4   9          4.17          4.30         0.57 o
  -2   4   9         30.35         20.27         1.40 o
  -1   4   9          0.36          0.16         0.18 o
   0   4   9         14.61         12.56         0.97 o
   1   4   9          1.43          1.59         0.21 o
   2   4   9          1.57          0.87         0.15 o
  -6   5   9          0.40          0.38         0.07 o
  -5   5   9          0.64          0.92         0.20 o
  -4   5   9         13.78         19.01         1.02 o
  -3   5   9          2.26          2.14         0.56 o
  -2   5   9          3.75          3.51         0.72 o
  -1   5   9          1.41          1.04         0.26 o
   0   5   9          0.11          0.24         0.12 o
   1   5   9          0.05          0.03         0.04 o
  -5   6   9          1.42          1.85         0.21 o
  -4   6   9          0.02         -0.04         0.04 o
  -3   6   9          2.17          1.82         0.16 o
  -2   6   9          0.04          0.09         0.06 o
  -1   6   9          1.60          2.23         0.27 o
   2  -9  10          1.49          1.51         0.22 o
   3  -9  10         49.50         65.07         1.91 o
  -1  -8  10          1.21          1.32         0.17 o
   0  -8  10          3.28          3.50         0.25 o
   1  -8  10          1.56          1.06         0.21 o
   2  -8  10          7.07         10.57         0.48 o
   3  -8  10          0.01          0.08         0.05 o
   4  -8  10          0.24          0.20         0.06 o
   5  -8  10          0.62          0.89         0.21 o
   6  -8  10         10.95         12.67         0.66 o
  -2  -7  10         10.27         10.65         0.82 o
  -1  -7  10          2.29          2.07         0.21 o
   0  -7  10          3.11          3.13         0.44 o
   1  -7  10          0.43          0.69         0.15 o
   2  -7  10          0.57          0.41         0.12 o
   3  -7  10          6.79          8.48         0.43 o
   4  -7  10          0.12          0.20         0.07 o
   5  -7  10          0.02         -0.03         0.11 o
   6  -7  10          0.02          0.02         0.12 o
  -3  -6  10          0.31          0.41         0.09 o
  -2  -6  10          0.06          0.02         0.07 o
  -1  -6  10          1.91          1.59         0.36 o
   0  -6  10          5.33          4.40         0.59 o
   1  -6  10        589.49        643.51         8.30 o
   2  -6  10         35.66         36.44         1.24 o
   3  -6  10          0.61          0.20         0.06 o
   4  -6  10          1.56          2.28         0.23 o
   5  -6  10         14.21         17.93         1.11 o
   6  -6  10          5.73          6.03         0.39 o
   7  -6  10          0.19          0.10         0.07 o
  -4  -5  10          0.02         -0.02         0.03 o
  -3  -5  10          5.10          5.54         0.40 o
  -2  -5  10         37.32         49.10         2.06 o
  -1  -5  10         61.43         70.45         2.71 o
   0  -5  10         70.29         74.24         2.77 o
   1  -5  10         35.52         36.05         0.95 o
   2  -5  10          7.13          7.22         0.39 o
   3  -5  10          0.00          0.02         0.07 o
   4  -5  10         76.54         81.14         3.67 o
   5  -5  10          0.04         -0.07         0.13 o
   6  -5  10          7.20          7.14         0.45 o
   7  -5  10          1.00          1.35         0.22 o
  -5  -4  10          0.31          0.29         0.08 o
  -4  -4  10          1.69          1.72         0.18 o
  -3  -4  10          1.62          1.92         0.35 o
  -2  -4  10         28.16         31.71         1.62 o
  -1  -4  10          3.60          2.87         0.28 o
   0  -4  10         14.67         15.77         0.60 o
   1  -4  10         17.91         15.32         0.68 o
   2  -4  10         10.47         10.04         0.57 o
   3  -4  10         16.47         16.73         0.76 o
   4  -4  10          0.76          0.54         0.13 o
   5  -4  10         42.06         40.74         1.78 o
   6  -4  10          2.56          3.38         0.33 o
   7  -4  10          3.58          2.67         0.30 o
  -6  -3  10          0.02         -0.04         0.04 o
  -5  -3  10          0.21          0.35         0.11 o
  -4  -3  10          0.26          0.16         0.08 o
  -3  -3  10          4.74          5.38         0.58 o
  -2  -3  10          2.48          3.23         0.43 o
  -1  -3  10         59.67         68.43         3.24 o
   0  -3  10          4.01          3.67         0.27 o
   1  -3  10        107.37        107.90         3.20 o
   2  -3  10          2.45          3.54         0.34 o
   3  -3  10        115.43         96.12         2.31 o
   4  -3  10          9.20          7.41         0.52 o
   5  -3  10          8.87          8.54         0.79 o
   6  -3  10          0.50          0.51         0.14 o
  -6  -2  10          2.66          2.99         0.36 o
  -5  -2  10          0.08          0.02         0.06 o
  -4  -2  10          6.05          7.06         0.49 o
  -3  -2  10         10.84         12.69         0.91 o
  -2  -2  10         18.05         20.70         1.08 o
  -1  -2  10         23.88         25.82         2.43 o
   0  -2  10          4.41          4.57         0.69 o
   1  -2  10         17.21         18.96         0.82 o
   2  -2  10         50.38         41.05         1.39 o
   3  -2  10          0.45          0.49         0.13 o
   4  -2  10         57.88         62.92         1.40 o
   5  -2  10          0.01          0.06         0.06 o
   6  -2  10          4.83          5.00         0.46 o
  -6  -1  10         18.95         21.17         1.10 o
  -5  -1  10          0.00          0.02         0.13 o
  -4  -1  10         49.72         52.02         2.02 o
  -3  -1  10          7.35          7.29         0.63 o
  -2  -1  10         37.82         43.32         2.31 o
  -1  -1  10         36.68         36.88         3.27 o
   0  -1  10         13.76         14.09         0.90 o
   1  -1  10         75.53         81.54         2.01 o
   2  -1  10          4.80          3.14         0.28 o
   3  -1  10         52.89         49.94         2.22 o
   4  -1  10          8.87          9.67         0.61 o
   5  -1  10          3.51          3.35         0.32 o
   6  -1  10          0.03         -0.07         0.07 o
  -7   0  10          0.06         -0.04         0.04 o
  -6   0  10          0.00          0.04         0.08 o
  -5   0  10          9.15          7.95         0.48 o
  -4   0  10          0.16          0.35         0.16 o
  -3   0  10         13.87         30.77         6.80 o
  -2   0  10          2.00          2.26         0.26 o
  -1   0  10          1.73          2.57         0.23 o
   0   0  10         36.13         39.68         0.90 o
   1   0  10        454.99        444.97         6.02 o
   2   0  10        154.09        143.14         2.54 o
   3   0  10          0.34          0.33         0.08 o
   4   0  10          7.49          8.12         1.03 o
   5   0  10          0.52          0.49         0.19 o
  -7   1  10          1.30          1.19         0.17 o
  -6   1  10          9.65         10.63         0.78 o
  -5   1  10          8.85         10.49         0.88 o
  -4   1  10          1.01          0.90         0.24 o
  -3   1  10         33.37         35.48         2.12 o
  -2   1  10        165.25        166.93        11.58 o
  -1   1  10          5.41          5.97         0.33 o
   0   1  10        135.68        122.60         2.20 o
   1   1  10          1.10          0.70         0.12 o
   2   1  10          4.62          4.21         0.33 o
   3   1  10          0.03          0.13         0.07 o
   5   1  10          1.89          1.76         0.16 o
  -7   2  10          0.23          0.20         0.08 o
  -6   2  10          3.87          4.25         0.48 o
  -5   2  10          0.23          0.36         0.18 o
  -4   2  10          9.42          8.27         0.74 o
  -3   2  10         26.03         21.85         1.39 o
  -2   2  10          4.38          3.08         0.35 o
  -1   2  10          5.92          5.17         0.46 o
   0   2  10         10.53          8.69         0.61 o
   1   2  10          3.19          2.12         0.30 o
   2   2  10          0.56          0.65         0.21 o
   3   2  10          1.69          1.56         0.21 o
   4   2  10          0.01         -0.04         0.04 o
  -7   3  10          0.41          0.47         0.12 o
  -6   3  10          1.10          0.86         0.13 o
  -5   3  10          0.73          1.07         0.18 o
  -4   3  10          3.30          3.52         0.45 o
  -3   3  10         11.99         11.52         1.78 o
  -2   3  10          2.17          1.40         0.23 o
  -1   3  10         43.06         31.18         1.15 o
   0   3  10         13.20         11.09         0.92 o
   1   3  10          0.10          0.08         0.08 o
   2   3  10          2.75          3.17         0.29 o
   3   3  10          1.57          0.31         1.03 o
  -6   4  10          0.19          0.19         0.06 o
  -5   4  10          0.04          0.00         0.06 o
  -4   4  10          2.16          2.23         0.24 o
  -2   4  10         16.09         13.33         1.00 o
  -1   4  10          2.41          2.65         0.44 o
   0   4  10          0.96          0.91         0.25 o
   1   4  10          0.62          0.65         0.19 o
   2   4  10          0.87          0.72         0.14 o
  -5   5  10          2.10          2.74         0.29 o
  -4   5  10          9.91         11.73         0.69 o
  -3   5  10          1.56          1.54         0.33 o
  -2   5  10          2.44          2.38         0.32 o
  -1   5  10          2.78          2.75         0.36 o
   0   5  10          0.86          1.35         0.22 o
   2  -9  11          2.98          3.89         0.32 o
   3  -9  11          7.23          9.65         0.52 o
   0  -8  11          2.08          2.38         0.15 o
   1  -8  11          2.07          2.53         0.21 o
   2  -8  11          0.25          0.58         0.15 o
   3  -8  11          0.01          0.11         0.07 o
   4  -8  11         15.75         16.68         1.00 o
   5  -8  11          0.07          0.03         0.06 o
  -2  -7  11          0.78          0.84         0.11 o
   0  -7  11          1.54          1.52         0.19 o
   1  -7  11          0.00          0.12         0.06 o
   2  -7  11         15.74         17.16         1.70 o
   3  -7  11          0.52          0.14         0.09 o
   4  -7  11          1.26          0.96         0.17 o
   5  -7  11          0.40          0.47         0.17 o
   6  -7  11          0.10          0.05         0.04 o
  -3  -6  11          0.01          0.09         0.03 o
  -2  -6  11          0.40          0.31         0.12 o
  -1  -6  11         91.38        111.61         2.34 o
   0  -6  11          3.33          4.15         0.37 o
   1  -6  11         52.30         52.20         1.54 o
   2  -6  11          7.34          6.86         0.59 o
   3  -6  11          7.01          7.50         0.52 o
   4  -6  11          5.08          5.56         0.43 o
   5  -6  11          1.90          3.00         0.42 o
   6  -6  11          0.08          0.48         0.10 o
  -4  -5  11          4.39          3.44         0.18 o
  -3  -5  11         26.43         29.52         0.94 o
  -2  -5  11         70.80         82.90         2.78 o
  -1  -5  11         39.61         42.36         2.17 o
   0  -5  11         17.99         18.82         0.82 o
   1  -5  11         25.07         27.02         1.23 o
   2  -5  11         18.05         18.81         0.87 o
   3  -5  11          1.59          0.82         0.19 o
   4  -5  11         10.04          9.38         0.59 o
   5  -5  11          5.02          4.68         0.55 o
   6  -5  11          0.60          0.11         0.15 o
  -5  -4  11          0.00          0.02         0.05 o
  -4  -4  11          9.54          8.35         0.37 o
  -3  -4  11          0.68          0.71         0.22 o
  -2  -4  11         12.52         15.51         1.07 o
  -1  -4  11          0.10         -0.07         0.08 o
   0  -4  11          0.02          0.00         0.12 o
   1  -4  11         24.06         22.45         0.72 o
   2  -4  11          5.90          5.18         0.45 o
   3  -4  11         37.87         32.27         1.19 o
   4  -4  11          3.79          3.86         0.38 o
   5  -4  11          1.03          0.36         0.12 o
   6  -4  11          0.51          0.91         0.15 o
  -5  -3  11          2.35          1.78         0.26 o
  -4  -3  11          0.07          0.12         0.09 o
  -3  -3  11         16.54         17.90         1.11 o
  -2  -3  11          0.08          0.03         0.12 o
  -1  -3  11          4.60          6.12         0.43 o
   0  -3  11          0.02          0.04         0.07 o
   1  -3  11          3.71          2.71         0.31 o
   2  -3  11         59.71         49.35         1.80 o
   3  -3  11         23.69         18.17         0.88 o
   4  -3  11          1.00          1.21         0.24 o
   5  -3  11          0.22          0.19         0.14 o
   6  -3  11          5.25          5.82         1.10 o
  -6  -2  11          0.01          0.08         0.07 o
  -5  -2  11          9.19          7.73         0.55 o
  -4  -2  11         11.78         13.38         0.66 o
  -3  -2  11         35.73         38.88         1.73 o
  -2  -2  11         32.36         36.06         1.66 o
  -1  -2  11         10.67         11.42         0.59 o
   0  -2  11          2.15          2.28         0.25 o
   1  -2  11         14.54         16.16         0.66 o
   2  -2  11          0.96          1.35         0.25 o
   3  -2  11         11.49         10.12         0.64 o
   4  -2  11         31.48         33.31         1.13 o
   5  -2  11          5.58          5.94         0.64 o
   6  -2  11          0.72          0.67         0.11 o
  -6  -1  11         12.89         13.83         0.76 o
  -5  -1  11          1.51          1.41         0.19 o
  -4  -1  11          1.28          0.94         0.24 o
  -2  -1  11         33.98         35.31         4.00 o
  -1  -1  11          6.09          5.26         0.47 o
   0  -1  11          9.51          8.03         0.48 o
   1  -1  11         27.86         26.87         1.11 o
   2  -1  11         15.84         16.19         0.83 o
   3  -1  11         57.10         61.06         1.73 o
   4  -1  11          1.66          1.52         0.23 o
   5  -1  11          0.27          0.60         0.21 o
  -6   0  11          0.05          0.08         0.06 o
  -5   0  11          0.01          0.03         0.06 o
  -4   0  11          0.53          0.47         0.18 o
  -3   0  11         14.87         13.73         0.93 o
  -2   0  11          1.18          1.12         0.19 o
  -1   0  11         61.57         64.55         1.44 o
   0   0  11        107.60         98.79         1.61 o
   1   0  11        286.97        275.93         4.19 o
   2   0  11          1.43          1.11         0.15 o
   3   0  11          0.30          0.44         0.10 o
   4   0  11          0.04          0.05         0.06 o
   5   0  11          0.66          0.96         0.18 o
  -6   1  11          2.38          2.70         0.36 o
  -5   1  11          1.85          1.61         0.33 o
  -4   1  11         12.50         12.24         0.85 o
  -3   1  11          0.65          0.93         0.23 o
  -2   1  11         56.38         55.25         1.82 o
  -1   1  11          6.89          5.83         0.41 o
   0   1  11          2.36          2.34         0.25 o
   1   1  11          1.29          1.03         0.18 o
   2   1  11          0.37          0.18         0.10 o
   3   1  11         10.18         10.15         1.06 o
   4   1  11          0.69          0.89         0.14 o
  -6   2  11          0.03         -0.05         0.06 o
  -5   2  11          0.31          0.38         0.13 o
  -4   2  11          3.18          2.74         0.50 o
  -3   2  11         18.62         17.29         1.20 o
  -2   2  11          4.85          5.73         0.48 o
  -1   2  11          0.62          0.35         0.10 o
   0   2  11         16.37         15.19         0.80 o
   1   2  11          0.25          0.30         0.18 o
   2   2  11          0.22          0.05         0.10 o
   3   2  11          1.38          1.61         0.19 o
  -6   3  11          0.00          0.03         0.02 o
  -5   3  11          0.66          0.80         0.15 o
  -4   3  11          6.05          7.19         0.57 o
  -3   3  11          3.96          3.28         0.45 o
  -2   3  11          5.48          4.12         0.31 o
  -1   3  11          8.33          6.99         0.49 o
   0   3  11          1.34          1.18         0.28 o
   1   3  11          2.21          2.58         0.33 o
   2   3  11          3.12          4.78         0.30 o
  -5   4  11          2.51          2.59         0.20 o
  -4   4  11         21.72         27.02         1.19 o
  -3   4  11          2.10          2.63         0.36 o
  -2   4  11          6.59          5.57         0.55 o
  -1   4  11          1.58          1.53         0.30 o
   0   4  11          0.27          0.21         0.12 o
   1   4  11          0.22          0.25         0.11 o
  -5   5  11          1.03          1.15         0.14 o
  -4   5  11          0.00         -0.06         0.07 o
  -3   5  11          4.14          4.95         0.35 o
  -2   5  11          0.37          0.39         0.11 o
  -1   5  11          0.06          0.02         0.04 o
   0  -8  12          3.23          3.03         0.18 o
   1  -8  12          0.63          0.54         0.12 o
   2  -8  12          1.02          1.20         0.23 o
   3  -8  12          0.02          0.07         0.06 o
   4  -8  12         12.69         14.27         0.92 o
  -2  -7  12          0.81          0.58         0.10 o
  -1  -7  12          0.07          0.06         0.09 o
   0  -7  12          8.86          9.47         0.46 o
   1  -7  12          7.13          7.91         0.43 o
   2  -7  12          0.18          0.22         0.08 o
   3  -7  12          2.61          3.16         0.30 o
   4  -7  12          1.48          1.47         0.20 o
   5  -7  12         38.40         44.04         1.63 o
  -3  -6  12          3.97          2.71         0.17 o
  -2  -6  12          1.57          1.47         0.18 o
  -1  -6  12        156.60        187.43         3.37 o
   0  -6  12          1.45          1.93         0.23 o
   1  -6  12          0.01          0.13         0.08 o
   2  -6  12          0.90          1.47         0.23 o
   3  -6  12          2.76          4.69         0.40 o
   4  -6  12          2.73          4.32         0.37 o
   5  -6  12          1.67          1.73         0.31 o
  -4  -5  12         18.53         13.14         1.75 o
  -3  -5  12         16.81         15.81         0.70 o
  -2  -5  12         26.25         31.83         1.44 o
  -1  -5  12          1.96          1.92         0.24 o
   0  -5  12         19.54         22.41         1.92 o
   1  -5  12         11.83         11.12         0.51 o
   2  -5  12         33.99         34.39         1.23 o
   3  -5  12          2.51          1.88         0.27 o
   4  -5  12          1.98          1.86         0.25 o
   5  -5  12          0.05         -0.05         0.08 o
   6  -5  12          3.25          4.09         0.40 o
  -4  -4  12          7.13          7.73         0.57 o
  -3  -4  12          1.35          1.53         0.21 o
  -2  -4  12          5.50          6.48         0.65 o
  -1  -4  12          1.48          1.57         0.27 o
   0  -4  12          3.15          2.93         0.35 o
   1  -4  12          0.02          0.10         0.07 o
   2  -4  12         10.83          8.48         0.59 o
   3  -4  12         32.81         27.25         1.09 o
   4  -4  12          0.10         -0.01         0.11 o
   6  -4  12          0.00          0.03         0.05 o
  -4  -3  12          0.03          0.15         0.10 o
  -3  -3  12          7.44          9.15         0.54 o
  -2  -3  12          1.87          2.39         0.41 o
  -1  -3  12         30.58         32.42         1.13 o
   0  -3  12          2.83          2.02         0.25 o
   1  -3  12         91.79         75.83         2.81 o
   2  -3  12          6.99          5.57         0.49 o
   3  -3  12          0.01          0.12         0.07 o
   4  -3  12          1.42          1.58         0.35 o
   5  -3  12          0.49          0.41         0.18 o
   6  -3  12          0.13          0.25         0.09 o
  -5  -2  12          7.08          5.99         0.42 o
  -4  -2  12         13.77         13.01         0.59 o
  -3  -2  12          2.04          2.27         0.37 o
  -2  -2  12          2.68          3.36         0.47 o
  -1  -2  12          0.30          0.40         0.14 o
   0  -2  12         57.90         53.35         1.49 o
   1  -2  12          0.27          0.48         0.11 o
   2  -2  12         15.83         16.69         1.21 o
   3  -2  12         19.99         20.05         1.30 o
   4  -2  12          1.22          1.19         0.16 o
   5  -2  12          0.53          0.31         0.14 o
  -6  -1  12          5.23          4.22         0.32 o
  -5  -1  12          0.36          0.31         0.15 o
  -4  -1  12          7.32          8.35         0.68 o
  -3  -1  12          0.00         -0.10         0.10 o
  -2  -1  12         11.10         11.43         0.85 o
  -1  -1  12          1.17          0.94         0.15 o
   0  -1  12          5.12          4.98         0.30 o
   1  -1  12         79.24         79.54         1.73 o
   2  -1  12          1.16          1.35         0.19 o
   3  -1  12          1.58          2.34         0.23 o
   4  -1  12          0.29          0.37         0.09 o
   5  -1  12          8.66         11.23         0.66 o
  -6   0  12          0.07          0.14         0.07 o
  -5   0  12          1.87          2.19         0.33 o
  -4   0  12          0.22          0.29         0.12 o
  -3   0  12          1.27          1.58         0.30 o
  -2   0  12         43.50         48.70         1.46 o
  -1   0  12        416.80        435.37         5.19 o
   0   0  12         80.78         81.89         1.78 o
   1   0  12          4.83          4.19         0.34 o
   2   0  12          0.94          0.76         0.14 o
   3   0  12          2.52          3.30         0.25 o
   4   0  12          0.89          0.17         0.48 o
  -6   1  12          0.25          0.13         0.05 o
  -5   1  12          1.32          1.48         0.20 o
  -3   1  12         15.14         15.28         1.14 o
  -2   1  12         54.31         55.11         2.39 o
  -1   1  12          1.08          1.06         0.18 o
   0   1  12          4.19          4.23         0.34 o
   1   1  12          3.39          3.23         0.29 o
   2   1  12         41.76         45.40         1.92 o
   3   1  12          0.03          0.28         0.11 o
   4   1  12          0.59          0.93         0.15 o
  -6   2  12          0.33          0.26         0.09 o
  -5   2  12          0.05          0.16         0.06 o
  -4   2  12          0.08          0.10         0.07 o
  -3   2  12          0.96          1.00         0.17 o
  -2   2  12          0.54          0.56         0.12 o
  -1   2  12          5.13          4.10         0.38 o
   0   2  12          6.39          6.46         0.48 o
   1   2  12          1.75          1.74         0.22 o
   2   2  12          0.02          0.06         0.06 o
   3   2  12          7.82          9.32         0.50 o
  -5   3  12          0.17          0.48         0.09 o
  -4   3  12          0.09          0.12         0.11 o
  -3   3  12         24.18         18.99         1.03 o
  -2   3  12          0.54          0.29         0.10 o
  -1   3  12          0.08          0.15         0.12 o
   0   3  12          0.03          0.09         0.10 o
   1   3  12          3.30          4.44         0.45 o
   2   3  12          1.40          1.51         0.18 o
  -5   4  12          0.39          0.36         0.09 o
  -4   4  12          5.85          7.78         0.51 o
  -3   4  12          0.05          0.05         0.09 o
  -2   4  12          3.57          3.49         0.88 o
  -1   4  12          0.32          0.17         0.08 o
   0   4  12          1.50          1.66         0.22 o
   1  -8  13          0.54          0.45         0.11 o
   2  -8  13         20.95         24.88         1.02 o
   3  -8  13          2.27          3.24         0.33 o
  -1  -7  13          0.12          0.14         0.06 o
   0  -7  13          2.85          3.34         0.24 o
   1  -7  13          0.04          0.05         0.04 o
   2  -7  13          0.42          0.39         0.18 o
   3  -7  13          5.57          6.78         0.70 o
   4  -7  13          0.24          0.32         0.10 o
  -2  -6  13          1.87          1.82         0.18 o
  -1  -6  13         13.46         14.00         0.81 o
   0  -6  13          0.45          0.30         0.10 o
   1  -6  13         11.33         13.84         0.60 o
   2  -6  13          7.85          8.74         0.87 o
   3  -6  13          8.65          9.30         0.75 o
   4  -6  13          0.10          0.08         0.07 o
   5  -6  13          1.00          0.76         0.19 o
  -3  -5  13          4.99          4.44         0.27 o
  -2  -5  13          0.03         -0.12         0.12 o
  -1  -5  13          0.06          0.02         0.10 o
   0  -5  13         54.46         62.35         3.19 o
   1  -5  13          5.77          5.79         0.40 o
   2  -5  13         15.05         14.44         0.75 o
   3  -5  13          0.07          0.20         0.10 o
   4  -5  13          4.34          4.33         0.36 o
  -4  -4  13          0.01         -0.03         0.03 o
  -3  -4  13          0.00          0.03         0.07 o
  -2  -4  13          0.02          0.07         0.11 o
  -1  -4  13          0.29          0.75         0.42 o
   0  -4  13          5.57          5.68         0.45 o
   1  -4  13         38.03         36.00         1.73 o
   2  -4  13          0.29          0.52         0.16 o
   3  -4  13          0.08          0.97         0.20 o
   4  -4  13          0.12          0.14         0.12 o
   5  -4  13          0.73          0.11         0.44 o
  -5  -3  13          4.05          3.12         0.26 o
  -4  -3  13          0.75          0.65         0.11 o
  -3  -3  13          0.00          0.01         0.07 o
  -2  -3  13          1.40          2.42         0.38 o
  -1  -3  13         28.15         29.97         1.07 o
   0  -3  13         22.91         20.14         1.29 o
   1  -3  13          4.77          3.59         0.54 o
   2  -3  13          0.53          0.68         0.24 o
   3  -3  13          3.74          3.13         0.48 o
   4  -3  13          8.03          8.23         0.47 o
   5  -3  13          0.08          0.20         0.12 o
  -5  -2  13          1.56          0.43         0.77 o
  -4  -2  13          0.15          0.14         0.10 o
  -3  -2  13          0.27          0.08         0.09 o
  -2  -2  13          6.42          7.45         0.68 o
  -1  -2  13          2.62          2.87         0.26 o
   0  -2  13         26.25         27.71         0.85 o
   1  -2  13          0.22          0.17         0.08 o
   2  -2  13         28.63         29.03         1.09 o
   3  -2  13          0.14          0.29         0.21 o
   4  -2  13          1.33          1.55         0.16 o
   5  -2  13          1.31          1.58         0.22 o
  -5  -1  13          0.64          0.65         0.10 o
  -4  -1  13          2.36          2.60         0.36 o
  -3  -1  13          0.00         -0.13         0.14 o
  -2  -1  13          2.32          1.96         0.34 o
  -1  -1  13         15.62         17.05         0.66 o
   0  -1  13         18.27         18.66         0.60 o
   1  -1  13          9.31          8.93         0.49 o
   2  -1  13          0.80          0.84         0.12 o
   3  -1  13          7.15          8.13         0.39 o
   4  -1  13          1.57          0.98         1.02 o
  -5   0  13          3.37          2.76         0.34 o
  -4   0  13          1.25          1.57         0.27 o
  -3   0  13         76.48         83.94         2.69 o
  -2   0  13         57.99         59.31         1.61 o
  -1   0  13         32.19         31.11         0.97 o
   0   0  13          3.53          3.26         0.30 o
   1   0  13          0.36          0.51         0.13 o
   2   0  13          4.65          4.83         0.39 o
   3   0  13          0.00          0.07         0.12 o
   4   0  13          0.04          0.10         0.07 o
  -5   1  13          0.37          0.33         0.09 o
  -4   1  13         41.27         44.89         2.62 o
  -3   1  13          0.05          0.10         0.14 o
  -2   1  13          0.15          0.11         0.11 o
  -1   1  13          2.87          3.00         0.31 o
   0   1  13          9.07         10.08         0.61 o
   1   1  13          8.92          7.62         0.71 o
   2   1  13          1.78          2.47         0.34 o
   3   1  13          2.79          3.16         0.30 o
  -5   2  13          0.16          0.13         0.07 o
  -4   2  13          4.99          6.19         0.35 o
  -3   2  13          0.65          0.34         0.20 o
  -2   2  13          1.28          1.04         0.22 o
  -1   2  13          5.07          4.18         0.35 o
   0   2  13          0.01         -0.03         0.09 o
   1   2  13          7.21          8.40         0.62 o
   2   2  13          0.41          0.35         0.11 o
  -4   3  13          5.72          7.38         0.50 o
  -1   3  13          1.28          0.79         0.19 o
   0   3  13          2.87          4.09         0.38 o
   1   3  13          0.07          0.20         0.08 o
   1  -7  14          0.43          0.99         0.20 o
   2  -7  14          0.17          0.07         0.06 o
   3  -7  14         36.02         46.61         1.60 o
  -2  -6  14          1.28          0.73         0.31 o
  -1  -6  14          3.15          3.71         0.34 o
   0  -6  14         11.01         12.27         0.50 o
   1  -6  14          0.11          0.25         0.14 o
   2  -6  14          3.20          5.01         0.52 o
   3  -6  14          0.76          0.39         0.13 o
   4  -6  14         10.70         11.78         0.68 o
  -3  -5  14          1.47          1.19         0.15 o
  -2  -5  14          0.01          0.10         0.06 o
  -1  -5  14          0.06          0.05         0.06 o
   0  -5  14          0.72          1.01         0.16 o
   1  -5  14          2.80          2.80         0.41 o
   2  -5  14          2.62          2.09         0.36 o
   3  -5  14          3.81          3.86         0.46 o
   4  -5  14          0.56          0.44         0.15 o
   5  -5  14          0.62          0.79         0.17 o
  -3  -4  14          0.59          0.32         0.07 o
  -2  -4  14          7.03          6.42         0.56 o
  -1  -4  14          0.05          0.05         0.07 o
   0  -4  14         20.94         12.87         9.68 o
   1  -4  14          8.69          6.26         0.65 o
   2  -4  14          0.06          0.08         0.14 o
   3  -4  14         17.38         18.05         1.08 o
   4  -4  14          0.01         -0.06         0.08 o
   5  -4  14          8.55         11.08         0.60 o
  -4  -3  14          0.38          0.28         0.09 o
  -3  -3  14          0.75          0.92         0.19 o
  -2  -3  14          3.82          3.63         0.43 o
  -1  -3  14         20.17         19.49         0.79 o
   0  -3  14          3.76          3.76         0.25 o
   1  -3  14          0.34          0.29         0.17 o
   2  -3  14          6.34          6.99         0.71 o
   3  -3  14          0.11          0.22         0.09 o
   4  -3  14          1.59          2.12         0.17 o
  -4  -2  14          0.34          0.38         0.09 o
  -3  -2  14          0.10          0.03         0.08 o
  -2  -2  14          2.81          3.68         0.46 o
  -1  -2  14          0.05          0.20         0.08 o
   0  -2  14          0.88          0.81         0.11 o
   1  -2  14          7.42          6.85         0.41 o
   2  -2  14          2.70          2.47         0.29 o
   3  -2  14          1.64          2.12         0.20 o
   4  -2  14          0.46          0.61         0.26 o
  -5  -1  14          0.25          0.16         0.05 o
  -4  -1  14          7.61          7.42         0.39 o
  -3  -1  14          0.00         -0.01         0.09 o
  -2  -1  14         16.09         17.02         0.74 o
  -1  -1  14         53.65         56.13         1.09 o
   0  -1  14          5.47          5.36         0.36 o
   1  -1  14          2.22          1.81         0.21 o
   2  -1  14          0.75          0.72         0.15 o
   3  -1  14         46.15         50.92         1.20 o
  -5   0  14          7.04          5.93         0.77 o
  -4   0  14         19.90         22.63         1.54 o
  -3   0  14        103.48        109.44         3.32 o
  -2   0  14         12.50         13.62         0.97 o
  -1   0  14          1.68          1.70         0.25 o
   0   0  14          1.81          2.05         0.21 o
   1   0  14          0.35          0.25         0.08 o
   2   0  14          0.19          0.27         0.13 o
   3   0  14          0.88          0.73         0.10 o
  -5   1  14          1.91          1.67         0.20 o
  -4   1  14          4.72          5.81         0.33 o
  -3   1  14          0.16          0.21         0.07 o
  -2   1  14          1.46          1.78         0.28 o
  -1   1  14          0.90          0.70         0.15 o
   0   1  14         18.52         18.28         0.73 o
   1   1  14          1.49          1.66         0.28 o
   2   1  14          0.24          0.29         0.11 o
  -4   2  14          5.47          4.09         2.33 o
  -3   2  14          0.56          0.26         0.10 o
  -2   2  14          1.50          1.57         0.25 o
  -1   2  14          0.64          0.40         0.13 o
   0   2  14          0.02         -0.02         0.06 o
   1   2  14          4.57          4.17         0.33 o
  -3   3  14          0.86          1.73         0.19 o
  -2   3  14          0.02          0.10         0.05 o
  -1  -6  15          0.45          0.52         0.11 o
   0  -6  15          1.04          1.04         0.11 o
   1  -6  15          5.03          5.04         0.45 o
   2  -6  15          3.13          3.49         0.39 o
   3  -6  15          0.00         -0.07         0.10 o
  -2  -5  15          3.92          4.41         0.33 o
  -1  -5  15          0.45          0.37         0.12 o
   0  -5  15          0.50          0.55         0.10 o
   1  -5  15          0.12          0.14         0.11 o
   2  -5  15          0.47          0.41         0.16 o
   3  -5  15          0.17          0.19         0.07 o
   4  -5  15          0.00         -0.04         0.05 o
  -3  -4  15          0.11          0.18         0.07 o
  -2  -4  15          2.14          1.90         0.26 o
  -1  -4  15         33.02         36.78         1.02 o
   0  -4  15          2.74          2.63         0.20 o
   1  -4  15          1.73          0.95         0.16 o
   2  -4  15          0.50          0.51         0.20 o
   3  -4  15          2.59          3.08         0.26 o
   4  -4  15          2.59          2.47         0.43 o
  -3  -3  15         10.81         11.21         0.63 o
  -2  -3  15          3.46          4.29         0.42 o
  -1  -3  15          0.72          0.84         0.16 o
   0  -3  15          1.11          1.14         0.12 o
   1  -3  15          5.89          5.31         0.40 o
   2  -3  15          1.47          1.44         0.20 o
   3  -3  15          0.01          0.06         0.04 o
  -4  -2  15          0.59          0.48         0.15 o
  -3  -2  15          0.93          1.05         0.21 o
  -2  -2  15          3.97          4.85         0.35 o
  -1  -2  15          1.33          1.29         0.13 o
   0  -2  15          9.69          9.78         0.44 o
   1  -2  15          0.16          0.23         0.07 o
   2  -2  15          0.49          0.09         0.15 o
   3  -2  15          1.13          1.55         0.17 o
  -4  -1  15          1.74          1.54         0.15 o
  -3  -1  15         17.00         18.61         1.00 o
  -2  -1  15          0.33          0.35         0.17 o
  -1  -1  15          0.39          0.21         0.08 o
   0  -1  15          0.67          0.59         0.11 o
   1  -1  15          1.76          2.06         0.18 o
   2  -1  15         14.74         14.95         0.58 o
   3  -1  15          5.95          5.47         0.37 o
  -4   0  15         12.30         11.15         1.16 o
  -3   0  15          2.03          1.75         0.32 o
  -2   0  15          0.17          0.23         0.09 o
  -1   0  15          0.31          0.18         0.08 o
   0   0  15          1.51          1.27         0.18 o
   1   0  15          3.08          3.15         0.36 o
   2   0  15          0.71          0.90         0.17 o
  -3   1  15          2.05          2.07         0.18 o
  -2   1  15         14.04         14.54         0.79 o
  -1   1  15          3.46          1.90         0.39 o
   0   1  15          3.05          3.46         0.33 o
   1   1  15          0.78          0.30         0.09 o
   1  -5  16          2.41          1.57         0.20 o
   2  -5  16          3.13          1.98         0.17 o
  -2  -4  16          0.32          0.29         0.09 o
  -1  -4  16          0.06          0.00         0.05 o
   0  -4  16          0.55          0.35         0.13 o
   1  -4  16          3.91          3.22         0.25 o
   2  -4  16          1.80          1.74         0.18 o
   3  -4  16          5.32          5.14         0.26 o
  -2  -3  16          4.15          3.86         0.25 o
  -1  -3  16          0.18          0.16         0.05 o
   0  -3  16          3.56          3.43         0.26 o
   1  -3  16          0.23          0.17         0.06 o
   2  -3  16          0.83          1.59         0.17 o
  -3  -2  16          0.79          0.93         0.11 o
  -2  -2  16          1.82          1.78         0.27 o
  -1  -2  16          0.53          0.56         0.15 o
   0  -2  16          0.14          0.11         0.05 o
   1  -2  16          0.96          1.17         0.15 o
   2  -2  16          4.56          4.13         0.25 o
  -3  -1  16          9.13          8.02         0.72 o
  -2  -1  16          0.53          0.83         0.18 o
  -1  -1  16          2.30          1.97         0.28 o
   0  -1  16          0.73          0.76         0.15 o
   1  -1  16         27.21         26.62         1.03 o
  -3   0  16          0.99          0.74         0.13 o
  -2   0  16          3.98          3.39         0.33 o
  -1   0  16          0.48          0.29         0.11 o
   0   0  16          0.19          0.34         0.09 o
                                                
