# Supplementary material for: Semiconductive 2D arrays of pancake-bonded oligomers of partially charged TCNQ radicals
Source: IUCrJ. 2022 May 28;9(Pt 4):449–67. doi: 10.1107/S2052252522004717 (PMC9252159; doi:10.1107/S2052252522004717)
Supplement: Supplementary file 3 [file m-09-00449-sup3.zip › lq5043sup12.hkl]

#
# h,k,l, Fc-squared, Fo-squared, sigma(Fo-squared), status flag
#
data_shelx
_shelx_title '8.TCNQ_2'
_shelx_refln_list_code          4
_shelx_F_calc_maximum      141.05
_exptl_crystal_F_000       670.00
_reflns_d_resolution_high  0.7940

loop_
 _space_group_symop_operation_xyz
 'x, y, z'
 '-x, -y, -z'

_cell_length_a     8.0361
_cell_length_b    13.0398
_cell_length_c    14.2071
_cell_angle_alpha  92.624
_cell_angle_beta   98.576
_cell_angle_gamma 104.767

_shelx_F_squared_multiplier     1.000

loop_
 _refln_index_h
 _refln_index_k
 _refln_index_l
 _refln_F_squared_calc
 _refln_F_squared_meas
 _refln_F_squared_sigma
 _refln_observed_status
   2   0   0       2770.54       2914.50        91.79 o
   4   0   0         37.68         46.46        10.07 o
   5   0   0        187.46        220.72        27.65 o
   6   0   0       1597.51       1549.71        47.23 o
   7   0   0         69.86         45.33        11.17 o
   8   0   0        450.03        563.70        79.99 o
   9   0   0        485.09        485.89        30.05 o
  -9   1   0         42.36         52.29        10.72 o
  -8   1   0         59.14         57.74        12.09 o
  -7   1   0       1027.76       1158.59        60.73 o
  -6   1   0        774.89        873.63        38.65 o
  -5   1   0       2020.44       2005.43        96.62 o
  -4   1   0       4394.41       4571.60       156.79 o
  -3   1   0        113.54        121.60        13.60 o
  -2   1   0       3958.17       4111.08       123.80 o
  -1   1   0        395.09        392.63        16.64 o
   0   1   0        102.82         96.24         3.88 o
   1   1   0        845.86        824.47        29.25 o
   2   1   0       1671.99       1858.09        64.04 o
   3   1   0         40.16         53.16         9.09 o
   4   1   0       2320.21       2278.58        94.54 o
   5   1   0       4391.71       4261.09       164.36 o
   6   1   0         52.64         39.15         6.63 o
   7   1   0        432.51        409.08        26.77 o
   8   1   0        168.70        150.68        19.28 o
   9   1   0         53.46         67.10         6.80 o
  -9   2   0        121.71        102.36        24.58 o
  -8   2   0         59.67         62.44        12.34 o
  -7   2   0         74.98         96.07         9.90 o
  -6   2   0        885.98        874.10        56.57 o
  -5   2   0         84.93         95.55        17.87 o
  -4   2   0          1.95          8.17         5.00 o
  -3   2   0        289.68        346.01        24.08 o
  -2   2   0       1598.07       1571.66        56.35 o
  -1   2   0       1504.54       1615.79        64.15 o
   0   2   0       1845.52       1678.41        43.72 o
   1   2   0       5572.30       5323.97       107.22 o
   2   2   0        213.98        185.08        14.61 o
   3   2   0       8016.08       7949.38       238.69 o
   4   2   0       1695.41       1629.90        76.38 o
   5   2   0         61.95         82.45        16.83 o
   6   2   0       1196.14       1107.61       126.78 o
   7   2   0         17.98         20.41         4.66 o
   8   2   0        194.98        196.63        10.72 o
   9   2   0         56.38         55.99         6.67 o
  -9   3   0         32.49         42.33        12.70 o
  -8   3   0        298.82        299.67        23.79 o
  -7   3   0        292.89        266.46        17.25 o
  -6   3   0        486.25        503.40        38.43 o
  -5   3   0         82.86         76.67        16.11 o
  -4   3   0       4386.48       4455.28       154.63 o
  -3   3   0       2630.13       2616.76        93.82 o
  -2   3   0       3113.59       2899.37        95.06 o
   0   3   0       2094.71       2115.79        61.03 o
   1   3   0      10859.81      10192.93       290.11 o
   2   3   0        644.17        605.22        30.80 o
   3   3   0         10.58          9.17         4.29 o
   4   3   0       1377.09       1230.65        64.89 o
   5   3   0        298.64        288.46        17.56 o
   6   3   0        273.18        223.14        31.71 o
   7   3   0       1913.79       2000.99        64.41 o
   8   3   0        582.48        567.17        19.31 o
   9   3   0         15.95         10.90         2.51 o
 -10   4   0         83.77         84.77        12.43 o
  -9   4   0          3.98          3.56         8.36 o
  -8   4   0        468.04        453.23        31.61 o
  -7   4   0        578.33        628.30        90.97 o
  -6   4   0         83.62         89.71        10.13 o
  -5   4   0       2404.43       2390.46       109.85 o
  -4   4   0        264.19        267.64        26.43 o
  -3   4   0      12084.69      13038.12       376.56 o
  -2   4   0       1572.12       1494.94        59.35 o
  -1   4   0        737.69        729.17        22.40 o
   1   4   0       1997.58       1814.31        97.21 o
   2   4   0        367.39        346.22        17.48 o
   3   4   0       2495.65       1935.63        80.94 o
   4   4   0       2496.24       1936.54        64.16 o
   5   4   0         18.70         23.19         5.36 o
   6   4   0       2887.72       2696.35        75.86 o
   7   4   0          1.75          2.68         1.97 o
   8   4   0        206.03        225.81        12.27 o
  -9   5   0        406.99        364.84        24.09 o
  -8   5   0         78.03         66.93        11.78 o
  -7   5   0          7.95          1.85         3.66 o
  -6   5   0        711.75        751.62        33.00 o
  -5   5   0        151.08        138.85        22.55 o
  -4   5   0       2953.67       3224.30       125.20 o
  -3   5   0       1061.54       1004.05        51.86 o
  -2   5   0        293.07        283.68        11.75 o
  -1   5   0      13964.87      13432.55       379.20 o
   0   5   0       5578.97       5911.27       117.62 o
   1   5   0        852.20        816.96        89.15 o
   2   5   0       3479.15       3066.93       323.11 o
   3   5   0       1891.29       1571.42        61.75 o
   4   5   0        490.37        493.26        22.95 o
   5   5   0        306.12        289.79        13.50 o
   6   5   0         22.87         23.25         6.12 o
   7   5   0         47.58         49.97         5.63 o
   8   5   0        190.64        167.68         9.19 o
  -9   6   0         29.87         38.82         7.77 o
  -8   6   0        205.69        182.83        20.24 o
  -7   6   0         89.65         91.81        15.07 o
  -6   6   0        110.58        103.78        20.70 o
  -5   6   0       3025.52       2905.11       129.05 o
  -4   6   0       2538.32       2471.69       105.81 o
  -3   6   0       1295.88       1202.65        59.91 o
  -2   6   0       4313.93       3879.79       250.32 o
  -1   6   0       4893.72       5511.37       136.25 o
   0   6   0        924.59       1068.80        34.89 o
   1   6   0          4.09          4.49         1.88 o
   2   6   0        304.21        308.52        27.03 o
   3   6   0         18.05         13.46         6.76 o
   4   6   0        719.69        642.29        20.47 o
   5   6   0        704.56        664.20        23.61 o
   6   6   0        288.98        275.14        14.25 o
   7   6   0        225.49        205.37        12.16 o
  -9   7   0        342.89        350.92        96.82 o
  -8   7   0        871.98        787.78        45.46 o
  -7   7   0        131.18        113.10        17.90 o
  -6   7   0       1980.68       1901.09        61.25 o
  -5   7   0        308.71        325.83        36.22 o
  -4   7   0        138.77        105.65        11.30 o
  -3   7   0         62.11         50.13         9.64 o
  -2   7   0        100.46         95.11         7.88 o
  -1   7   0        795.59        926.83        27.46 o
   0   7   0       4181.08       4891.86       113.09 o
   1   7   0        685.62        763.80        90.81 o
   2   7   0       2701.82       2850.14       111.37 o
   3   7   0       3044.91       3172.13        68.60 o
   4   7   0         36.54         35.98         4.51 o
   5   7   0        809.95        832.66        26.28 o
   6   7   0        167.57        178.20        12.22 o
   7   7   0       2378.49       2295.55        54.43 o
  -9   8   0         52.71         47.25         8.99 o
  -8   8   0         90.93         85.87        13.26 o
  -7   8   0         19.02         12.22         3.65 o
  -6   8   0        783.83        681.86        30.02 o
  -5   8   0         43.26         35.67         4.85 o
  -4   8   0       1320.43       1202.23        60.85 o
  -3   8   0        559.56        726.41        89.11 o
  -2   8   0       2272.40       2233.00        87.56 o
  -1   8   0       2935.21       3283.33        69.07 o
   0   8   0        882.22       1227.95        42.47 o
   1   8   0       4374.34       4981.67       169.65 o
   2   8   0       1008.48       1157.79        45.99 o
   3   8   0         50.30         51.62         5.08 o
   4   8   0         46.44         52.11         5.85 o
   5   8   0        206.51        184.31        12.67 o
   6   8   0          5.95          5.54         1.99 o
   7   8   0        458.17        399.24        21.21 o
  -9   9   0          3.74          3.78         2.71 o
  -8   9   0        257.22        288.77        24.39 o
  -7   9   0          2.28          0.63         1.79 o
  -6   9   0       1296.05       1231.91        90.31 o
  -5   9   0       2815.29       2679.72        59.16 o
  -4   9   0        718.47        760.40        20.28 o
  -3   9   0       2203.77       2215.73        67.64 o
  -2   9   0        732.61        749.11        27.37 o
  -1   9   0        122.94        106.00        16.86 o
   0   9   0        106.99        176.70        21.91 o
   1   9   0        464.35        500.25        38.50 o
   2   9   0       2181.90       2295.67        51.36 o
   3   9   0        966.54        915.47        26.96 o
   4   9   0        226.38        205.54        11.09 o
   5   9   0        552.81        512.71        20.61 o
   6   9   0        587.80        501.41        41.12 o
  -9  10   0        175.59        176.82        22.48 o
  -8  10   0        176.95        159.32        19.39 o
  -7  10   0        316.05        329.31        21.22 o
  -6  10   0        354.87        296.40        19.42 o
  -5  10   0          6.23          5.81         2.21 o
  -4  10   0          3.99          3.17         1.88 o
  -3  10   0          9.49         11.66         6.14 o
  -2  10   0        537.98        583.95        27.17 o
  -1  10   0       1614.69       1751.97        33.00 o
   0  10   0        466.31        519.20        16.40 o
   1  10   0        814.18        856.82        33.22 o
   2  10   0       1202.53       1274.72        56.59 o
   3  10   0         14.68         18.18         3.06 o
   4  10   0        239.23        214.23        12.44 o
   5  10   0        173.67         42.54        76.07 o
   6  10   0         46.20         36.26         3.95 o
  -8  11   0          2.15         -0.02         3.84 o
  -7  11   0         84.74         89.75        16.89 o
  -6  11   0        123.86        117.42         8.24 o
  -5  11   0        280.98        299.65        12.86 o
  -4  11   0         29.50         35.74         4.47 o
  -3  11   0       1964.42       2061.39        59.39 o
  -2  11   0       2030.50       2182.95        73.90 o
  -1  11   0         22.50         16.49         2.87 o
   0  11   0       1435.48       1549.35        33.72 o
   1  11   0        601.30        652.26        25.73 o
   2  11   0        125.79        129.52        10.08 o
   3  11   0         13.65         17.49         3.54 o
   4  11   0        645.36        676.56        21.58 o
   5  11   0         10.70         11.07         1.89 o
  -8  12   0          1.31          1.29         1.11 o
  -7  12   0        430.26        521.47        28.95 o
  -6  12   0        244.61        265.68        11.98 o
  -5  12   0         21.15         19.53         3.59 o
  -4  12   0        499.19        547.82        20.41 o
  -3  12   0        732.65        813.71        26.09 o
  -2  12   0         11.48         15.93         3.98 o
  -1  12   0         74.45         76.15         6.58 o
   0  12   0         97.93        101.06         7.33 o
   1  12   0        126.78        116.73         9.50 o
   2  12   0       1334.87       1396.96        39.49 o
   3  12   0         17.96         14.89         2.87 o
   4  12   0        147.19        125.77         6.86 o
  -7  13   0        334.23        341.61        20.04 o
  -6  13   0        123.44        120.22         8.86 o
  -5  13   0          5.21          7.51         2.70 o
  -4  13   0        138.64        174.39        10.28 o
  -3  13   0        110.93        132.46         7.77 o
  -2  13   0        434.54        513.74        18.56 o
  -1  13   0          1.10          0.32         2.13 o
   0  13   0        307.75        323.50        12.78 o
   1  13   0        902.11        907.03        29.00 o
   2  13   0         20.44         17.76         3.12 o
   3  13   0        173.63        167.27         8.19 o
  -7  14   0        156.68        199.66        12.27 o
  -6  14   0        111.68        133.09         8.37 o
  -5  14   0        214.15        224.77        17.97 o
  -4  14   0        707.43        841.08        23.29 o
  -3  14   0       1358.46       1515.56        33.37 o
  -2  14   0        186.98        190.00         8.41 o
  -1  14   0        160.85        170.61         8.54 o
   0  14   0        208.88        194.28        16.24 o
   1  14   0          2.17          3.29         2.08 o
   2  14   0         39.33         42.29         5.67 o
  -6  15   0        239.57        247.80         9.49 o
  -5  15   0        120.35        139.40         7.46 o
  -4  15   0         26.48         17.31         2.24 o
  -3  15   0         56.14         48.51         4.16 o
  -2  15   0        181.73        195.09         8.55 o
  -1  15   0         77.65         83.27         6.36 o
   0  15   0         56.98         58.33         7.29 o
   1  15   0        381.49        335.50        16.79 o
  -4  16   0         81.41        109.84         8.63 o
  -3  16   0        247.18        286.83        15.13 o
  -2  16   0        165.40        135.69         9.72 o
  -1  16   0         51.61         40.66         4.82 o
   2 -16   1         70.34         54.88         5.48 o
   3 -16   1        279.73        331.37        16.58 o
   4 -16   1         35.22         41.46         5.17 o
  -1 -15   1        192.90        180.26        11.56 o
   0 -15   1         96.04         77.85         8.35 o
   1 -15   1         78.11         62.79         5.70 o
   2 -15   1         86.88         96.88         5.91 o
   3 -15   1        186.02        158.94         7.75 o
   4 -15   1        479.07        519.89        19.69 o
   5 -15   1        399.66        510.57        19.50 o
   6 -15   1          4.63          6.17         2.20 o
  -2 -14   1          6.02          6.51         2.46 o
  -1 -14   1        144.67        135.86        12.25 o
   0 -14   1        823.41        832.14        44.53 o
   1 -14   1        500.10        537.92        19.34 o
   2 -14   1         12.77         14.31         2.35 o
   3 -14   1        794.29        914.18        22.44 o
   4 -14   1        481.99        590.77        15.90 o
   5 -14   1          3.61          5.11         2.22 o
   6 -14   1        128.70        175.65        12.85 o
   7 -14   1         15.30         14.45         3.26 o
  -3 -13   1        277.20        260.57        12.87 o
  -2 -13   1        647.89        613.13        20.98 o
  -1 -13   1        775.42        774.71        26.32 o
   0 -13   1        243.11        254.33        11.38 o
   1 -13   1         78.93         89.86         6.97 o
   2 -13   1         20.64         38.97         4.83 o
   3 -13   1          5.94          7.76         2.02 o
   4 -13   1       1114.06       1232.06        44.32 o
   5 -13   1        202.62        215.40        13.67 o
   6 -13   1         18.68         31.07         6.56 o
   7 -13   1        370.07        444.75        23.21 o
  -4 -12   1          0.12         -0.56         0.80 o
  -3 -12   1          0.44          2.36         1.50 o
  -2 -12   1         91.71         93.67         8.76 o
  -1 -12   1         25.59         25.75         3.57 o
   0 -12   1          1.21         -0.87         1.51 o
   1 -12   1        422.22        457.51        15.08 o
   2 -12   1          2.00          3.89         2.39 o
   3 -12   1        339.15        342.33        13.63 o
   4 -12   1        904.43        984.81        25.29 o
   5 -12   1         46.57         52.02         7.12 o
   6 -12   1       1659.53       1937.65       183.57 o
   7 -12   1        126.87        167.84        10.54 o
   8 -12   1          0.42         -0.73         3.44 o
  -5 -11   1          4.39          5.20         1.38 o
  -4 -11   1         59.61         60.50         5.49 o
  -3 -11   1        349.21        338.87        16.12 o
  -2 -11   1         12.89         13.19         3.03 o
  -1 -11   1        830.97        895.87        31.51 o
   0 -11   1        843.00        876.06        23.05 o
   1 -11   1         40.81         36.46         3.73 o
   2 -11   1       1425.20       1518.41        37.76 o
   3 -11   1        356.45        351.32        16.10 o
   4 -11   1          4.22          7.89         2.12 o
   5 -11   1         33.85         28.27         4.48 o
   6 -11   1         12.82         19.17         4.19 o
   7 -11   1          5.07         -0.56         2.61 o
   8 -11   1         90.50         83.98        14.18 o
  -6 -10   1          0.60          0.27         2.02 o
  -5 -10   1        311.88        332.16        37.26 o
  -4 -10   1        565.27        558.93        23.54 o
  -3 -10   1        106.80        108.77        10.14 o
  -2 -10   1        136.49        142.63        15.61 o
  -1 -10   1          4.24         11.61         5.48 o
   0 -10   1         87.90         96.03         6.56 o
   1 -10   1          6.67          8.93         2.59 o
   2 -10   1          0.80          0.00         1.22 o
   3 -10   1        628.60        685.51        28.41 o
   4 -10   1        422.37        365.86        13.27 o
   5 -10   1        100.25        105.76        10.93 o
   6 -10   1        240.51        229.43        34.89 o
   7 -10   1        648.20        772.76        43.85 o
   8 -10   1        135.27        128.16        17.80 o
   9 -10   1         47.01         47.79         7.09 o
  -6  -9   1        622.36        551.57        29.66 o
  -5  -9   1          1.13          0.73         2.71 o
  -4  -9   1        151.49        136.06         8.87 o
  -3  -9   1        108.42        115.79        10.87 o
  -2  -9   1         26.14         21.19         7.67 o
  -1  -9   1        231.08        261.85        27.99 o
   0  -9   1       2117.44       2511.91       106.27 o
   1  -9   1         47.80         78.13         9.90 o
   2  -9   1       1939.56       2015.62       113.42 o
   3  -9   1       2411.29       2383.78       104.78 o
   4  -9   1       1161.53       1163.97        23.70 o
   5  -9   1       1489.31       1337.55        41.45 o
   6  -9   1        658.56        628.26        64.74 o
   7  -9   1        173.07        162.15        19.38 o
   8  -9   1         91.79         73.32        11.77 o
   9  -9   1         52.95         35.37         4.06 o
  -7  -8   1         90.87         83.94         9.63 o
  -6  -8   1         11.61          9.10         3.14 o
  -5  -8   1        125.00        125.15         8.54 o
  -4  -8   1        910.81        905.42        27.15 o
  -3  -8   1          9.31         15.62         4.17 o
  -2  -8   1       3584.81       3888.59       144.02 o
  -1  -8   1       4423.68       5041.18       172.51 o
   0  -8   1       6272.16       7996.82       251.37 o
   1  -8   1        952.53        977.34        48.31 o
   2  -8   1        854.95        824.31        38.50 o
   3  -8   1       2690.98       2915.11        79.40 o
   4  -8   1        526.75        497.10        34.82 o
   5  -8   1        181.59        170.83         9.94 o
   6  -8   1         24.07         33.51         9.24 o
   7  -8   1        553.82        485.03        35.85 o
   8  -8   1         70.62         63.63        11.37 o
   9  -8   1        267.26        203.70        10.02 o
  -7  -7   1         85.56         80.03         6.41 o
  -6  -7   1        657.40        658.12        25.72 o
  -5  -7   1        574.32        553.70        20.65 o
  -4  -7   1        154.42        139.95         8.90 o
  -3  -7   1       1049.17       1054.99        28.94 o
  -2  -7   1        217.78        228.14        24.09 o
  -1  -7   1        117.19        157.64        18.47 o
   0  -7   1         50.71         58.38         7.21 o
   1  -7   1         36.56         61.35         7.88 o
   2  -7   1        717.63        729.02        24.07 o
   3  -7   1       4688.51       4356.22       141.72 o
   4  -7   1        559.16        468.82        38.87 o
   5  -7   1        145.07        142.67        23.55 o
   6  -7   1       1133.21       1012.64        77.40 o
   7  -7   1         66.98         49.02        11.22 o
   8  -7   1         90.85         95.83        14.56 o
   9  -7   1         30.22         28.22         5.17 o
  -8  -6   1          1.01          0.98         1.22 o
  -7  -6   1        853.53        833.03        28.31 o
  -6  -6   1         40.98         31.47         3.97 o
  -5  -6   1        444.87        413.99        17.83 o
  -4  -6   1        196.50        220.69        10.31 o
  -3  -6   1        643.02        659.21        45.40 o
  -2  -6   1        185.53        175.87        20.28 o
  -1  -6   1       5260.15       5331.71       906.65 o
   0  -6   1       2179.58       2440.54        66.93 o
   1  -6   1       3688.24       3763.62       112.04 o
   2  -6   1       4548.38       4153.36       101.67 o
   3  -6   1         44.19         41.68         9.38 o
   4  -6   1        542.78        482.46        38.26 o
   5  -6   1         33.36         24.81        10.53 o
   6  -6   1          9.18          7.73         4.47 o
   7  -6   1        354.24        277.98        26.61 o
   8  -6   1       1028.63        931.88        50.27 o
   9  -6   1          3.73          1.36         1.72 o
  -8  -5   1        144.65        151.05         8.90 o
  -7  -5   1        159.37        174.64        10.62 o
  -6  -5   1        208.10        202.12        12.13 o
  -5  -5   1       1482.52       1441.67        50.29 o
  -4  -5   1        256.94        270.54        29.80 o
  -3  -5   1       4006.02       3740.09       138.13 o
  -2  -5   1       4362.96       3858.51       436.61 o
  -1  -5   1         38.03         39.58         3.68 o
   0  -5   1       1329.76       1321.57        36.84 o
   1  -5   1         19.99         45.11         4.38 o
   2  -5   1        203.60        223.95        13.20 o
   3  -5   1       1169.85       1186.31        56.20 o
   4  -5   1       1662.19       1585.44        75.77 o
   5  -5   1        513.22        528.72        45.27 o
   6  -5   1       2026.31       1938.51       142.79 o
   7  -5   1        747.99        559.38        38.31 o
   8  -5   1        268.06        271.83        24.45 o
   9  -5   1        310.18        334.44        71.83 o
  -8  -4   1          3.85          1.01         2.01 o
  -7  -4   1        515.72        511.60        22.46 o
  -6  -4   1        425.15        434.51        27.31 o
  -5  -4   1        162.20        150.24        10.31 o
  -4  -4   1        437.60        328.64        33.32 o
  -3  -4   1       2601.54       2246.33       106.71 o
  -2  -4   1         65.04         61.90         6.54 o
  -1  -4   1        110.18        102.60         6.97 o
   1  -4   1        552.61        605.06        15.86 o
   2  -4   1       4847.77       4595.22       141.68 o
   3  -4   1        457.15        663.36        37.21 o
   4  -4   1       1621.45       1639.66        75.40 o
   5  -4   1        964.62       1038.89        64.83 o
   6  -4   1        911.30        840.17        45.65 o
   7  -4   1        534.09        488.54        34.75 o
   8  -4   1          0.13          1.87         2.89 o
   9  -4   1         30.75         44.04         6.31 o
  -9  -3   1        179.25        172.79        10.89 o
  -8  -3   1        104.86         87.19         7.14 o
  -7  -3   1          0.27          3.25         2.52 o
  -6  -3   1        207.44        181.50        12.67 o
  -5  -3   1        165.64        164.27        11.53 o
  -4  -3   1       1043.27        973.01        54.72 o
  -3  -3   1        621.79        557.71        32.91 o
  -2  -3   1       6183.33       5391.54       509.41 o
   0  -3   1       5137.40       4619.64       138.03 o
   1  -3   1       7997.24       7754.17       293.36 o
   2  -3   1       6425.90       6601.58       192.10 o
   3  -3   1       1808.37       1870.93        72.49 o
   4  -3   1        615.20        654.03        41.91 o
   5  -3   1        482.65        509.34        42.63 o
   6  -3   1        309.60        313.57        21.38 o
   7  -3   1       1348.88       1239.65        59.72 o
   8  -3   1         15.42         21.52         6.45 o
   9  -3   1        390.53        528.27        45.79 o
  -9  -2   1         61.12         70.57         7.84 o
  -8  -2   1        657.84        666.92        29.77 o
  -7  -2   1        131.63        115.57        17.76 o
  -6  -2   1       2263.06       2448.50       138.13 o
  -5  -2   1        847.24        759.69        54.48 o
  -4  -2   1       4208.19       3744.39       135.90 o
  -3  -2   1      12971.12      12773.11       364.57 o
  -2  -2   1          9.27         18.66         4.07 o
  -1  -2   1        320.86        300.29        14.21 o
   0  -2   1        131.19        124.34         4.03 o
   1  -2   1        943.99        967.90        19.39 o
   2  -2   1       4620.68       4788.87       142.52 o
   3  -2   1       4744.85       4795.69       151.70 o
   4  -2   1        174.63        189.70        21.08 o
   5  -2   1       5812.78       6224.80       216.91 o
   6  -2   1        195.04        174.41        15.29 o
   7  -2   1       1195.26       1275.55        72.04 o
   8  -2   1        409.94        424.69        32.61 o
   9  -2   1         13.48         16.43         3.86 o
  -9  -1   1          3.31          1.23         1.28 o
  -8  -1   1        329.56        299.54        19.32 o
  -7  -1   1         58.08         60.97        12.83 o
  -6  -1   1        399.66        389.60        24.22 o
  -5  -1   1        249.62        200.02        26.30 o
  -4  -1   1        348.10        393.23        31.45 o
  -3  -1   1        674.21        743.43        38.11 o
  -2  -1   1       1060.12        946.94        27.80 o
  -1  -1   1        298.47        309.84        10.22 o
   0  -1   1       1001.61       1025.26        21.50 o
   1  -1   1       3281.84       3301.53        95.43 o
   2  -1   1       2736.17       2758.98        88.31 o
   3  -1   1       1126.37       1202.23        52.81 o
   4  -1   1        280.72        215.03        22.82 o
   5  -1   1          0.91          1.81         3.10 o
   6  -1   1        116.59        132.86        14.06 o
   7  -1   1       1648.34       1660.49        77.33 o
   8  -1   1         48.49         58.68        17.39 o
   9  -1   1         80.87         94.45         8.92 o
  -9   0   1        153.63        144.20         9.18 o
  -8   0   1          0.37         -0.72         2.09 o
  -7   0   1          1.34          1.58         4.82 o
  -6   0   1        458.47        439.68        22.43 o
  -5   0   1       1313.70       1405.43        77.34 o
  -4   0   1        341.68        294.61        26.57 o
  -3   0   1        234.41        173.01        16.39 o
  -2   0   1       2606.54       2655.68        60.21 o
  -1   0   1       1617.92       1670.41        36.32 o
   0   0   1        328.15        216.35         8.29 o
   1   0   1       1830.08       1873.30        58.53 o
   2   0   1          1.42          2.70         2.56 o
   3   0   1       1738.76       2069.34        78.79 o
   4   0   1        101.58         94.10        15.20 o
   5   0   1       1158.83       1219.56        71.91 o
   6   0   1        845.15        824.34        38.78 o
   7   0   1        409.55        399.46        33.80 o
   8   0   1        768.35        904.02        92.96 o
   9   0   1        197.32        200.74        12.71 o
  -9   1   1        173.20        232.03        29.57 o
  -8   1   1        221.76        214.97        23.46 o
  -7   1   1       3192.48       3330.96       124.93 o
  -6   1   1        323.62        397.40        29.85 o
  -5   1   1       1874.10       1858.38        91.56 o
  -4   1   1      10864.49      11756.74       349.46 o
  -3   1   1         21.63         27.88         6.44 o
  -2   1   1        715.71        783.36        24.35 o
  -1   1   1       2758.17       2707.32        56.10 o
   0   1   1         26.09         24.48         3.50 o
   1   1   1       3321.80       3275.92        97.42 o
   2   1   1       7618.32       7775.91       225.04 o
   3   1   1        566.32        632.17        36.57 o
   4   1   1       4850.57       5043.65       173.95 o
   5   1   1       1698.45       1785.03        92.66 o
   6   1   1        244.60        258.50        21.06 o
   7   1   1        284.63        293.24        20.34 o
   8   1   1          5.25          5.25         2.35 o
   9   1   1         85.76         85.52         7.38 o
  -9   2   1        317.98        339.19        71.55 o
  -8   2   1         96.67         98.40        15.43 o
  -7   2   1         23.65         18.90         5.63 o
  -6   2   1         21.85         28.57         6.14 o
  -5   2   1        748.35        812.44        55.96 o
  -4   2   1         84.55         81.01        13.73 o
  -3   2   1       1516.73       1449.21        60.62 o
  -1   2   1        829.83        789.91        39.69 o
   0   2   1       1257.11       1198.50        22.87 o
   2   2   1        772.89        871.37        39.87 o
   3   2   1       2942.53       2995.84       108.05 o
   4   2   1          0.79          3.37         3.42 o
   5   2   1          3.65          6.62         5.51 o
   6   2   1         71.19         66.34        10.67 o
   7   2   1        964.96        975.40        40.45 o
   8   2   1        156.02        146.63         8.55 o
   9   2   1        413.92        444.89        20.57 o
 -10   3   1          4.84          9.02         4.49 o
  -9   3   1        240.82        247.53        21.53 o
  -8   3   1         19.05         21.90         4.83 o
  -7   3   1        213.40        228.92        19.30 o
  -6   3   1       1335.16       1575.03        95.35 o
  -5   3   1        324.89        301.30        33.02 o
  -4   3   1       9692.35      10212.19       311.96 o
  -3   3   1       4707.12       5003.95       161.80 o
  -2   3   1        577.50        474.16        15.57 o
  -1   3   1       5437.37       5385.83       189.79 o
   0   3   1        908.27        947.71        29.59 o
   1   3   1        165.58        148.21        21.89 o
   2   3   1       2450.10       2347.26        84.26 o
   3   3   1        543.06        534.61        35.68 o
   4   3   1        150.77        117.44        18.36 o
   5   3   1       1880.59       1635.51        56.91 o
   6   3   1          4.01          7.16         5.14 o
   7   3   1        321.82        312.95        14.41 o
   8   3   1        143.41        139.20         8.87 o
 -10   4   1        111.58        142.60        17.29 o
  -9   4   1         45.56         42.40         7.30 o
  -8   4   1        861.43        872.41        45.31 o
  -7   4   1        150.87        164.48        18.69 o
  -6   4   1        915.75        851.42        35.76 o
  -5   4   1         60.80         55.86        14.13 o
  -4   4   1          4.04          5.30         3.83 o
  -3   4   1        747.35        752.77        43.05 o
  -2   4   1        917.67        763.65        88.29 o
  -1   4   1        463.88        455.67        16.84 o
   0   4   1      10285.00      10429.37       456.16 o
   1   4   1       3409.78       3095.97       138.11 o
   2   4   1        555.27        523.36        18.92 o
   3   4   1       2289.76       1710.19        54.97 o
   4   4   1       1216.47        930.37        41.66 o
   5   4   1        109.25        103.17         9.71 o
   6   4   1       1582.53       1586.23        44.23 o
   7   4   1         42.96         50.38         5.95 o
   8   4   1         68.19         70.91         6.35 o
 -10   5   1        107.06         87.47        13.08 o
  -9   5   1         84.18         68.61         9.74 o
  -8   5   1         77.23         68.90         8.37 o
  -7   5   1        180.99        162.41        18.38 o
  -6   5   1        113.63        117.03        11.96 o
  -5   5   1        301.18        322.47        35.37 o
  -4   5   1        599.51        356.22        32.70 o
  -3   5   1       2573.42       2346.71        94.36 o
  -2   5   1        291.98        228.27        12.44 o
  -1   5   1      12114.10      11481.06       187.80 o
   0   5   1       1094.65       1173.87        48.21 o
   1   5   1        340.53        339.65        17.39 o
   2   5   1       8626.71       7619.81       227.31 o
   3   5   1          1.64          5.86         6.41 o
   4   5   1        119.78        138.96         9.65 o
   5   5   1        251.50        223.32        10.73 o
   6   5   1         62.28         55.89         6.60 o
   7   5   1          0.74          1.62         1.71 o
   8   5   1        544.78        526.75        52.92 o
  -9   6   1          1.76          5.35         3.20 o
  -8   6   1        270.61        248.15        23.81 o
  -7   6   1        586.84        654.14        38.14 o
  -6   6   1        361.86        327.99        21.02 o
  -5   6   1       5669.44       5720.55       211.55 o
  -4   6   1       1022.39       1006.74        60.65 o
  -3   6   1         82.97         68.97        10.65 o
  -2   6   1       1729.32       1738.84        63.60 o
  -1   6   1        345.61        457.09        16.47 o
   0   6   1        443.87        467.24        21.23 o
   1   6   1       2450.43       2535.32       178.83 o
   2   6   1        213.05        207.41        15.07 o
   3   6   1       1721.35       1660.95        79.21 o
   4   6   1       4177.98       4104.00        76.87 o
   5   6   1         76.55         69.02         6.23 o
   6   6   1        765.03        776.31        47.07 o
   7   6   1       1053.42       1070.47        32.73 o
  -9   7   1        373.25        294.34        22.09 o
  -8   7   1        272.64        249.52        24.13 o
  -7   7   1          3.25          6.96         3.86 o
  -6   7   1          2.60          5.59         2.42 o
  -5   7   1         27.43         23.05         5.79 o
  -4   7   1         78.08         59.40        11.45 o
  -3   7   1        757.14        669.57        39.83 o
  -2   7   1        410.30        397.17        16.73 o
  -1   7   1       3978.13       4516.60       129.81 o
   0   7   1       4878.65       5759.03       130.79 o
   1   7   1         64.53         73.70         8.90 o
   2   7   1       2437.95       2659.29       105.05 o
   3   7   1       1058.77       1119.95        27.90 o
   4   7   1        108.75        102.61         8.35 o
   5   7   1         49.98         56.91         7.31 o
   6   7   1        168.48        144.16        10.74 o
   7   7   1        358.43        351.17        14.20 o
  -9   8   1         17.84         18.53         5.02 o
  -8   8   1          0.49          0.10         3.98 o
  -7   8   1        196.64        212.29        20.08 o
  -6   8   1         14.70         21.92         5.15 o
  -5   8   1       1472.57       1424.76        37.48 o
  -4   8   1       2765.06       2627.98       105.80 o
  -3   8   1        345.10        300.58        19.49 o
  -2   8   1       1597.99       1473.37        56.06 o
  -1   8   1       1572.24       1738.00        54.82 o
   0   8   1        250.32        284.56        20.95 o
   1   8   1        197.78        248.47        17.54 o
   2   8   1        176.07        191.06         9.71 o
   3   8   1        398.74        440.29        16.03 o
   4   8   1        325.99        309.81        14.67 o
   5   8   1        243.65        227.57        14.21 o
   6   8   1        406.16        379.17        16.46 o
  -9   9   1        148.83        144.22        13.75 o
  -8   9   1        222.91        238.34        22.01 o
  -7   9   1        374.20        323.29        18.58 o
  -6   9   1       1990.25       1889.87        76.94 o
  -5   9   1       1108.45       1012.75        26.54 o
  -4   9   1         79.85         93.98         6.43 o
  -3   9   1         74.87         78.69        10.00 o
  -2   9   1         81.52         85.92        10.51 o
  -1   9   1         45.25         52.07         8.04 o
   0   9   1       2771.26       3080.63        84.24 o
   1   9   1       1211.55       1326.39        74.83 o
   2   9   1        581.24        538.69        17.55 o
   3   9   1       2028.75       1954.27        45.39 o
   4   9   1        159.52        170.83        12.23 o
   5   9   1       1148.78       1055.66        32.79 o
   6   9   1         92.74         81.34         4.53 o
  -9  10   1          1.81          0.90         1.76 o
  -8  10   1         36.37         39.11         8.13 o
  -7  10   1          0.26          2.58         2.00 o
  -6  10   1        213.09        188.73        13.36 o
  -5  10   1        273.53        240.44        12.96 o
  -4  10   1        852.78        796.38        23.47 o
  -3  10   1          5.11          4.52         1.98 o
  -2  10   1       2767.61       3044.06        82.72 o
  -1  10   1       3367.47       3820.52        71.40 o
   0  10   1         23.23         28.77         4.28 o
   1  10   1        382.44        390.64        16.66 o
   2  10   1        281.80        283.07        15.59 o
   3  10   1        168.56        151.67        11.30 o
   4  10   1        165.30        151.71        10.38 o
   5  10   1          7.08          5.76         2.23 o
  -8  11   1        145.35        165.79        12.05 o
  -7  11   1         25.28         20.86         4.18 o
  -6  11   1        176.11        162.79        14.30 o
  -5  11   1        398.23        367.79        16.29 o
  -4  11   1        143.88        156.26        12.87 o
  -3  11   1        399.37        422.03        22.08 o
  -2  11   1        939.61       1012.65        36.13 o
  -1  11   1          0.73          0.11         1.08 o
   0  11   1        103.12        107.31         9.57 o
   1  11   1         19.67         21.08         4.18 o
   2  11   1          1.54          1.23         2.89 o
   3  11   1        720.72        691.86        28.86 o
   4  11   1        225.19        231.22        10.99 o
   5  11   1         22.49         15.16         1.96 o
  -8  12   1          0.32          1.67         2.14 o
  -7  12   1        214.96        249.87        14.47 o
  -6  12   1        280.71        270.78        16.11 o
  -5  12   1         28.90         38.02         4.80 o
  -4  12   1         21.15         26.20         4.16 o
  -3  12   1        216.35        234.54        12.69 o
  -2  12   1        167.27        187.37        13.49 o
  -1  12   1       1238.16       1335.49        33.53 o
   0  12   1         85.88         96.18         8.87 o
   1  12   1        849.20        891.28        30.05 o
   2  12   1       1199.88       1238.00        35.74 o
   3  12   1        300.71        310.92        13.34 o
   4  12   1         92.18         78.49         5.02 o
  -6  13   1         56.66         56.22         5.99 o
  -5  13   1        664.59        781.30        40.33 o
  -4  13   1          0.73          6.78         1.88 o
  -3  13   1        358.99        399.59        20.00 o
  -2  13   1       1027.92       1143.36        37.17 o
  -1  13   1        156.45        148.64        10.74 o
   0  13   1        326.28        351.76        13.33 o
   1  13   1         17.95         16.04         3.32 o
   2  13   1          7.48          8.97         2.16 o
   3  13   1         46.22         41.60         3.68 o
  -7  14   1        142.73        179.03        11.58 o
  -6  14   1        337.75        347.94        43.68 o
  -5  14   1         72.88         74.28         9.94 o
  -4  14   1        227.00        245.69        10.94 o
  -3  14   1        337.02        325.15        13.18 o
  -2  14   1         37.78         36.05         4.09 o
  -1  14   1          4.34          4.18         1.89 o
   0  14   1          4.83          8.40         3.56 o
   1  14   1        184.49        173.18        13.83 o
   2  14   1        202.57        187.84        12.29 o
  -6  15   1         79.41         87.69         5.14 o
  -5  15   1        117.61        147.52         7.86 o
  -4  15   1         35.15         35.31         6.44 o
  -3  15   1        179.25        185.64         8.13 o
  -2  15   1        593.31        658.86        17.40 o
  -1  15   1        382.73        397.39        16.07 o
   0  15   1          4.90          8.66         2.89 o
   1  15   1        375.31        308.99        15.52 o
  -4  16   1         83.10        122.70         9.01 o
  -3  16   1        302.54        290.74        26.20 o
  -2  16   1         73.77         50.13         5.79 o
  -1  16   1         18.72         10.98         2.39 o
   1 -16   2         26.78         21.76         3.54 o
   2 -16   2        134.46        107.92         8.54 o
   3 -16   2        390.92        360.04        13.03 o
   4 -16   2         34.57         30.01         4.30 o
  -1 -15   2          5.64          5.19         1.85 o
   0 -15   2          2.65          2.80         1.14 o
   1 -15   2        693.40        625.92        20.29 o
   2 -15   2        204.92        240.51        14.58 o
   3 -15   2         48.37         37.63         4.48 o
   4 -15   2        531.07        627.48        16.65 o
   5 -15   2        361.77        459.67        18.14 o
   6 -15   2         39.22         52.87         5.45 o
  -2 -14   2        363.42        315.87        17.30 o
  -1 -14   2        130.16        109.26        10.74 o
   0 -14   2        580.38        599.15        21.03 o
   1 -14   2        368.92        402.23        17.41 o
   2 -14   2         13.21         19.05         2.65 o
   3 -14   2        109.08        135.77         6.26 o
   4 -14   2         19.12         24.22         3.35 o
   5 -14   2         87.61         81.75         7.24 o
   6 -14   2        198.15        237.47        11.30 o
   7 -14   2         10.98         17.33         3.29 o
  -3 -13   2         58.41         60.41         4.91 o
  -2 -13   2         32.26         28.39         4.01 o
  -1 -13   2         16.28         23.30         3.16 o
   0 -13   2         92.36        102.88         7.08 o
   1 -13   2         25.75         20.58         3.30 o
   2 -13   2        689.35        698.20        22.38 o
   3 -13   2         40.76         51.03         4.21 o
   4 -13   2        301.64        304.91        13.78 o
   5 -13   2        475.30        555.95        18.94 o
   6 -13   2         21.67         27.77         4.41 o
   7 -13   2        232.72        274.17        16.92 o
  -4 -12   2         12.29          9.89         2.01 o
  -3 -12   2         27.94         30.20         4.28 o
  -2 -12   2        381.79        383.05        13.92 o
  -1 -12   2        262.24        259.87        14.75 o
   0 -12   2       5192.82       5668.42       102.39 o
   1 -12   2       1246.22       1340.10        37.08 o
   2 -12   2        230.15        242.51        12.75 o
   3 -12   2       3341.12       3801.62        74.04 o
   4 -12   2        593.25        644.17        19.39 o
   5 -12   2        124.07        124.88        11.04 o
   6 -12   2          3.26          1.34         1.59 o
   7 -12   2         10.09          7.74         2.33 o
   8 -12   2         27.96         20.85         2.78 o
  -5 -11   2          0.82          0.93         2.95 o
  -4 -11   2        927.83        942.96        39.26 o
  -3 -11   2       1046.54       1051.97        50.69 o
  -2 -11   2         15.59         15.88         3.47 o
  -1 -11   2         97.58         96.55         7.04 o
   0 -11   2        637.54        657.75        25.02 o
   1 -11   2         86.58         82.36         5.10 o
   2 -11   2        139.09        162.60         8.79 o
   3 -11   2          3.57          2.41         1.33 o
   4 -11   2        150.46        143.64         8.66 o
   5 -11   2       1511.25       1421.92        47.21 o
   6 -11   2        247.95        256.49        41.68 o
   7 -11   2        270.41        297.89        22.43 o
   8 -11   2        721.15        716.32       112.76 o
  -6 -10   2         82.82         71.99         4.43 o
  -5 -10   2        191.50        185.54        16.95 o
  -4 -10   2         81.76         84.38         8.44 o
  -3 -10   2         36.80         33.55         5.42 o
  -2 -10   2        396.70        408.62        27.81 o
  -1 -10   2        120.46        131.03         9.72 o
   0 -10   2       1201.37       1299.35        29.60 o
   1 -10   2       2646.42       2811.89        48.56 o
   2 -10   2        379.29        403.22        15.73 o
   3 -10   2       1447.18       1556.37        45.64 o
   4 -10   2       1160.60       1078.31        28.60 o
   5 -10   2          0.15          2.13         2.04 o
   6 -10   2        358.56        361.99        57.79 o
   7 -10   2        341.22        373.56        38.24 o
   8 -10   2         35.98         29.75         6.77 o
   9 -10   2         18.14         13.34         3.34 o
  -6  -9   2          0.88          4.63         1.68 o
  -5  -9   2         71.38         67.00         7.56 o
  -4  -9   2         74.50         84.20         9.21 o
  -3  -9   2         92.27        100.13        13.67 o
  -2  -9   2          8.32          8.59         3.03 o
  -1  -9   2       1620.83       1808.01        86.60 o
   0  -9   2       1573.98       1773.04        85.38 o
   1  -9   2        197.51        218.92        17.95 o
   2  -9   2       1510.57       1482.17       154.97 o
   3  -9   2        851.55        886.39        39.22 o
   4  -9   2         12.48         23.41         3.67 o
   5  -9   2        166.39        174.31        10.28 o
   6  -9   2          7.72          7.31         3.03 o
   7  -9   2         11.30         16.93         4.04 o
   8  -9   2        181.13        165.68        17.60 o
   9  -9   2         31.73         19.67         2.86 o
  -7  -8   2        318.61        314.49        11.77 o
  -6  -8   2         29.09         22.04         3.56 o
  -5  -8   2        609.42        585.23        19.94 o
  -4  -8   2       1132.58       1083.85        39.20 o
  -3  -8   2        839.35        864.03        30.13 o
  -2  -8   2       3015.42       3151.29       124.48 o
  -1  -8   2          2.54         55.35        11.83 o
   0  -8   2       6042.49       7310.26       235.35 o
   1  -8   2         10.58         22.74         5.35 o
   2  -8   2        953.09        992.71        84.42 o
   3  -8   2        144.82        111.44        11.42 o
   4  -8   2       4063.34       4097.53       266.88 o
   5  -8   2        881.77        804.86        26.46 o
   6  -8   2       1333.33       1317.41        43.56 o
   7  -8   2        602.25        533.56        24.13 o
   8  -8   2          5.66          8.32         3.59 o
   9  -8   2         85.25         61.85        10.94 o
  -7  -7   2        334.84        283.17        23.17 o
  -6  -7   2        264.81        245.67        11.92 o
  -5  -7   2          9.96          9.66         2.67 o
  -4  -7   2        114.52        127.24         7.76 o
  -3  -7   2        140.65        176.52        10.50 o
  -2  -7   2        431.70        535.61        38.65 o
  -1  -7   2      18972.58      23523.71       660.93 o
   0  -7   2       2155.32       2283.44        91.04 o
   1  -7   2        205.55        155.48        13.12 o
   2  -7   2      13419.93      14448.87       433.73 o
   3  -7   2       3876.56       3676.29       175.69 o
   4  -7   2         32.08         23.03         8.41 o
   5  -7   2        774.50        734.52        25.70 o
   6  -7   2        270.38        236.12        19.70 o
   7  -7   2         12.85          6.33         5.71 o
   8  -7   2          1.14          2.05         3.00 o
   9  -7   2         67.10         65.93         7.61 o
  -8  -6   2        114.60        101.58        10.04 o
  -7  -6   2          0.11          1.57         1.82 o
  -6  -6   2          1.22          1.31         1.89 o
  -5  -6   2        349.26        338.65        17.09 o
  -4  -6   2       1577.89       1621.36        72.14 o
  -3  -6   2          2.11          8.83         5.47 o
  -2  -6   2       1331.31       1408.12        66.70 o
  -1  -6   2       6999.29       8081.20       245.43 o
   0  -6   2         32.89         41.65         4.45 o
   1  -6   2        860.34        837.14        44.67 o
   2  -6   2       1848.48       1771.16        35.30 o
   3  -6   2        177.54        191.97        20.08 o
   4  -6   2        626.33        638.89        44.31 o
   5  -6   2        220.59        191.06        26.46 o
   6  -6   2          1.70          0.69         1.45 o
   7  -6   2        934.79        816.61        48.64 o
   8  -6   2        503.54        490.26       135.57 o
   9  -6   2         10.16         13.87         3.97 o
  -8  -5   2        549.70        552.90        19.33 o
  -7  -5   2         12.80         13.37         3.07 o
  -6  -5   2        460.88        435.12        16.84 o
  -5  -5   2       1708.26       1712.31        41.68 o
  -4  -5   2        177.40        179.98        24.18 o
  -3  -5   2        217.10        183.38        21.80 o
  -2  -5   2        168.65        143.34        17.34 o
  -1  -5   2        699.86        855.92        43.04 o
   0  -5   2       5115.67       5266.12       208.34 o
   1  -5   2       3586.14       3732.07        99.47 o
   2  -5   2        217.30        218.04        17.54 o
   3  -5   2       5740.83       5701.89       180.67 o
   4  -5   2       4295.89       4245.63       151.58 o
   5  -5   2        572.89        622.96        49.27 o
   6  -5   2       1639.30       1632.46       144.03 o
   7  -5   2        229.36        207.66        22.49 o
   8  -5   2        106.47        116.47         9.68 o
   9  -5   2          8.98         10.75         3.33 o
  -8  -4   2         75.52         70.38         5.89 o
  -7  -4   2        252.95        220.23        15.04 o
  -6  -4   2         95.13        102.88        11.90 o
  -5  -4   2        170.65        150.32        10.27 o
  -4  -4   2        519.08        536.42        42.42 o
  -3  -4   2       4842.02       4782.07       165.00 o
  -2  -4   2        221.78        201.42        23.30 o
  -1  -4   2      15245.90      10120.64       271.03 o
   0  -4   2       5833.91       5527.21       111.33 o
   1  -4   2       1863.63       1899.71        32.29 o
   2  -4   2       7916.19       7321.81       212.70 o
   3  -4   2       3556.64       3967.23       131.54 o
   4  -4   2        931.31        932.90        52.41 o
   5  -4   2          5.99         13.47         7.01 o
   6  -4   2         28.98         20.45         5.61 o
   7  -4   2        115.33        107.73        15.64 o
   8  -4   2        411.94        436.03        71.75 o
   9  -4   2        143.06        138.39         8.67 o
  -9  -3   2        108.75         96.70         7.96 o
  -8  -3   2         21.64         25.72         3.92 o
  -7  -3   2        644.62        714.62        55.49 o
  -6  -3   2        140.14        131.31         9.90 o
  -5  -3   2       1307.34       1383.21        65.50 o
  -4  -3   2        762.67        953.06       155.90 o
  -3  -3   2       2727.53       2298.70        94.46 o
  -2  -3   2       2304.02       1873.03        47.87 o
   0  -3   2       1251.88       1072.55        29.10 o
   1  -3   2          1.36          1.87         0.68 o
   2  -3   2        133.16        149.71        12.65 o
   3  -3   2        627.19        648.10        35.92 o
   4  -3   2        653.08        544.73        38.13 o
   5  -3   2        591.77        823.42        56.18 o
   6  -3   2       1333.54       1362.81        62.35 o
   7  -3   2        381.50        337.71        27.77 o
   8  -3   2        318.27        376.05        66.77 o
   9  -3   2        264.90        290.82        50.13 o
  -9  -2   2         68.39         74.95         7.44 o
  -8  -2   2        371.94        398.04        22.40 o
  -7  -2   2        847.82        888.31        42.84 o
  -6  -2   2        510.52        437.19        41.95 o
  -5  -2   2        810.35        742.94        53.69 o
  -4  -2   2       1561.28       1426.63        67.95 o
  -3  -2   2        129.87        117.65        13.32 o
  -2  -2   2       2452.06       2635.38        61.60 o
  -1  -2   2        728.22        716.07        16.14 o
   0  -2   2       6967.74       5948.78       359.55 o
   1  -2   2       1155.46       1249.05        39.73 o
   3  -2   2       3949.54       3912.70       129.19 o
   4  -2   2        584.64        663.72        43.26 o
   5  -2   2       3658.17       4127.59       160.18 o
   6  -2   2          9.35          5.54         3.23 o
   7  -2   2         10.26         22.39         6.85 o
   8  -2   2         53.44         56.32        14.34 o
   9  -2   2        100.46         95.66        15.65 o
  -9  -1   2          1.13          0.67         1.13 o
  -8  -1   2        225.33        207.94        15.92 o
  -7  -1   2        589.49        629.94        33.78 o
  -6  -1   2         53.78         56.91         7.84 o
  -5  -1   2       1166.23       1155.05        69.52 o
  -4  -1   2       1058.78        942.06        52.27 o
  -3  -1   2        628.45        616.76        24.92 o
  -1  -1   2        598.48        526.06        19.03 o
   0  -1   2       5432.83       4082.12       118.68 o
   2  -1   2        652.60        696.99        32.40 o
   3  -1   2         25.85         26.04         6.73 o
   4  -1   2       1172.81       1354.95        67.56 o
   5  -1   2         96.74        100.71        18.83 o
   6  -1   2        154.41        151.63        11.19 o
   7  -1   2       3008.95       3158.93       121.90 o
   8  -1   2         23.94         20.08        10.21 o
   9  -1   2        338.78        368.43        30.02 o
  -9   0   2        123.81        151.29        23.37 o
  -8   0   2         99.58        107.50        11.26 o
  -7   0   2        312.53        310.51        22.48 o
  -6   0   2       2965.90       3384.16        91.90 o
  -5   0   2       1827.40       1858.52        92.75 o
  -4   0   2       1375.65       1324.48        65.03 o
  -3   0   2       5731.64       5634.65       129.52 o
  -2   0   2        861.09        870.67        25.73 o
  -1   0   2        816.17        778.57        20.94 o
   0   0   2       1091.65        917.88       187.22 o
   1   0   2         44.68         43.97         3.86 o
   2   0   2       5367.19       5967.92       177.76 o
   3   0   2       4797.07       5095.05       163.94 o
   4   0   2         20.02         31.05         9.06 o
   5   0   2       4354.17       4690.52       179.48 o
   6   0   2          4.74          0.67         1.32 o
   7   0   2        203.38        254.95        50.04 o
   8   0   2        406.23        434.90        26.13 o
   9   0   2        547.09        550.42        33.90 o
  -9   1   2         48.91         70.94        14.38 o
  -8   1   2        513.69        531.78        38.33 o
  -7   1   2       3630.10       3440.93       126.93 o
  -6   1   2         56.91         43.95         7.95 o
  -5   1   2          8.71         15.82         7.72 o
  -4   1   2        442.58        607.32        40.74 o
  -3   1   2        113.14        141.23        18.79 o
  -2   1   2       7519.89       7262.40       171.32 o
   0   1   2         12.02         39.11         5.37 o
   1   1   2       6010.22       6172.60       177.23 o
   2   1   2        646.90        606.83        32.05 o
   3   1   2       1157.60       1289.62        60.41 o
   4   1   2        841.90        856.11        52.84 o
   5   1   2         34.75         25.36         9.71 o
   6   1   2        125.55        113.49        10.91 o
   7   1   2        999.51        999.56       106.96 o
   8   1   2         85.22         88.33         8.82 o
   9   1   2          1.35          4.05         2.56 o
 -10   2   2         29.22         24.43         3.97 o
  -9   2   2         14.56         21.62         6.60 o
  -8   2   2        260.01        284.31        26.85 o
  -7   2   2         88.92        103.14        15.46 o
  -6   2   2       1062.93       1144.22        50.32 o
  -5   2   2         25.10         31.43        10.95 o
  -4   2   2        605.13        571.93        40.63 o
  -3   2   2      10619.67      10326.77       383.77 o
  -2   2   2       9041.61       8524.58       171.09 o
  -1   2   2        603.70        554.28        24.49 o
   0   2   2        304.51        303.44        32.58 o
   2   2   2        159.23        167.28        16.30 o
   3   2   2        160.88        128.84        16.65 o
   4   2   2         93.60        128.24        19.57 o
   5   2   2        227.66        237.58        21.18 o
   6   2   2        273.57        262.72        15.56 o
   7   2   2        119.31        136.94         9.53 o
   8   2   2        515.35        549.51        31.05 o
 -10   3   2        175.47        199.79        30.03 o
  -9   3   2        176.46        213.51        20.59 o
  -8   3   2         38.35         29.88         5.47 o
  -7   3   2       3281.67       3149.19       350.26 o
  -6   3   2        911.44       1068.02        32.40 o
  -5   3   2       1381.63       1449.83        81.41 o
  -4   3   2       1960.70       1697.93        80.09 o
  -3   3   2          3.05          5.43         1.96 o
  -2   3   2         56.63         76.03         5.93 o
  -1   3   2        390.81        368.51        13.05 o
   0   3   2          0.77          1.98         5.18 o
   1   3   2       9643.83       9204.81       266.82 o
   2   3   2       9849.97       9105.80       190.79 o
   3   3   2        302.29        297.41        27.36 o
   4   3   2       5070.52       4568.24       169.29 o
   5   3   2       1454.36       1618.35        59.92 o
   6   3   2         25.51         37.97         5.19 o
   7   3   2       1248.93       1334.04        33.36 o
   8   3   2         49.18         53.23         5.08 o
 -10   4   2          0.68          2.62         3.08 o
  -9   4   2        287.31        270.71        14.72 o
  -8   4   2        292.28        290.21        23.22 o
  -7   4   2        257.00        239.94        23.35 o
  -6   4   2         61.87         61.08         6.77 o
  -5   4   2        800.32        775.19        57.14 o
  -4   4   2        200.19        209.62        24.82 o
  -3   4   2        888.05        686.08        59.28 o
  -2   4   2       8779.60       8085.88       162.48 o
  -1   4   2          6.42         10.10        14.45 o
   0   4   2      10502.97      10255.10       298.23 o
   1   4   2       2572.75       2451.10        62.33 o
   2   4   2        306.20        263.64        16.62 o
   3   4   2          8.16          3.27         3.23 o
   4   4   2         52.36         51.39         8.99 o
   5   4   2         19.84         20.65         3.16 o
   6   4   2       3398.13       3572.23        88.33 o
   7   4   2        604.77        614.39        25.76 o
   8   4   2         61.24         18.80        27.88 o
 -10   5   2         65.99         79.35        12.59 o
  -9   5   2         48.88         56.59         6.68 o
  -8   5   2        114.93        124.57        11.55 o
  -7   5   2          3.52         12.19         4.71 o
  -6   5   2        467.55        498.25        20.85 o
  -5   5   2         98.79         83.21        18.15 o
  -4   5   2       5246.37       5390.60       190.34 o
  -3   5   2       1639.01       1452.02        60.08 o
  -2   5   2        139.81        115.40        13.22 o
  -1   5   2       5364.58       5408.98       121.23 o
   0   5   2         64.37         85.27         7.82 o
   1   5   2        272.27        260.58        15.49 o
   2   5   2        379.92        406.14        17.94 o
   3   5   2        268.37        228.75        17.99 o
   4   5   2       1170.81       1196.67        46.70 o
   5   5   2        154.44        157.36        11.28 o
   6   5   2         12.40         13.32         4.00 o
   7   5   2        934.05        980.07        32.50 o
   8   5   2        150.40        152.10        10.08 o
 -10   6   2         65.31         73.37        11.30 o
  -9   6   2        114.12         87.02        11.40 o
  -8   6   2       1037.39        927.99       117.63 o
  -7   6   2        248.10        256.84        16.52 o
  -6   6   2        816.23        821.70        43.60 o
  -5   6   2        352.70        324.34        37.04 o
  -4   6   2          4.49          3.34         2.86 o
  -3   6   2        171.45        185.92        18.81 o
  -2   6   2         24.17         49.97         6.39 o
  -1   6   2         10.58         27.79        10.39 o
   0   6   2       2804.74       3060.46        76.63 o
   1   6   2       2778.71       2914.99       231.65 o
   2   6   2          2.45          1.65         2.46 o
   3   6   2       1167.04        990.22        41.11 o
   4   6   2        761.70        714.58        21.71 o
   5   6   2         71.95         78.48         9.08 o
   6   6   2         21.10         25.57         4.82 o
   7   6   2         76.78         74.76         6.70 o
  -9   7   2         40.87         26.51         6.13 o
  -8   7   2          5.96         -0.40         2.93 o
  -7   7   2        547.93        450.30        32.45 o
  -6   7   2       1797.12       1762.00        56.02 o
  -5   7   2         97.23         99.94        16.27 o
  -4   7   2       2829.93       2732.54       106.97 o
  -3   7   2       8552.32       8275.32       255.56 o
  -2   7   2         38.32         50.23         5.50 o
  -1   7   2       5257.67       5746.93       131.16 o
   0   7   2       1483.17       1748.53        52.89 o
   1   7   2        551.71        635.69        39.54 o
   2   7   2        759.62        858.14        49.71 o
   3   7   2         34.14         43.29         4.77 o
   4   7   2         23.13         28.30         5.26 o
   5   7   2        391.13        348.49        16.31 o
   6   7   2        156.01        155.72        11.01 o
   7   7   2         60.71         54.53         6.03 o
  -9   8   2         51.16         38.95         7.41 o
  -8   8   2        381.69        315.58        26.68 o
  -7   8   2       1435.82       1392.27        62.50 o
  -6   8   2         37.06         34.70         6.80 o
  -5   8   2        940.88        886.17        36.56 o
  -4   8   2       1473.14       1367.36        70.27 o
  -3   8   2         17.80         21.13         5.22 o
  -2   8   2        119.10        119.14        11.90 o
  -1   8   2          3.64          8.94         4.28 o
   0   8   2         35.18         54.47         7.98 o
   1   8   2        762.83        754.73        33.89 o
   2   8   2        316.44        320.19        11.28 o
   3   8   2        945.53        980.70        22.47 o
   4   8   2       1248.85       1281.71        32.83 o
   5   8   2          7.20          9.28         2.94 o
   6   8   2       1098.13       1100.80        32.18 o
  -9   9   2         93.70         92.19        10.91 o
  -8   9   2        127.04        114.44        15.08 o
  -7   9   2        201.48        173.92        18.15 o
  -6   9   2         55.13         48.92        10.17 o
  -5   9   2          8.71         10.09         3.67 o
  -4   9   2         30.54         22.57         5.43 o
  -3   9   2        842.29        730.12        50.30 o
  -2   9   2        340.39        308.03        31.13 o
  -1   9   2        889.28        943.35        38.95 o
   0   9   2       3791.96       4415.86        96.56 o
   1   9   2       1316.66       1393.60        31.60 o
   2   9   2         60.39         60.96         6.45 o
   3   9   2        403.23        384.38        20.00 o
   4   9   2         20.88         14.11         3.57 o
   5   9   2         20.83         16.85         3.47 o
   6   9   2         51.80         38.68         4.69 o
  -9  10   2         13.09         13.50         4.08 o
  -8  10   2          7.20         22.71         6.43 o
  -7  10   2        646.30        653.88        37.00 o
  -6  10   2       1123.33       1013.03        48.74 o
  -5  10   2       1894.62       1862.68        80.89 o
  -4  10   2       1806.48       1648.24        56.35 o
  -3  10   2         77.91         87.77         8.24 o
  -2  10   2       1364.06       1391.46        52.72 o
  -1  10   2        651.19        721.45        26.65 o
   0  10   2        357.79        387.29        15.09 o
   1  10   2         10.08         27.04        23.78 o
   2  10   2        379.03        365.10        19.08 o
   3  10   2         24.09         28.84         4.87 o
   4  10   2        605.06        584.55        23.98 o
   5  10   2        291.56        304.52        12.07 o
  -8  11   2        281.42        332.03        22.23 o
  -7  11   2        208.28        202.59        22.04 o
  -6  11   2        670.08        630.79        25.86 o
  -5  11   2        228.20        227.54        15.69 o
  -4  11   2         35.31         30.34         8.75 o
  -3  11   2          4.43         12.04         4.74 o
  -2  11   2         55.91         67.68        10.25 o
  -1  11   2         78.55         75.82         6.47 o
   0  11   2       1499.85       1650.07        47.62 o
   1  11   2        194.80        225.50        13.68 o
   2  11   2         81.36         67.84         6.88 o
   3  11   2        641.82        672.54        23.05 o
   4  11   2        125.84        149.65         8.18 o
   5  11   2        100.24         76.00         5.65 o
  -8  12   2         36.68         30.74         3.62 o
  -7  12   2        265.87        263.01        18.68 o
  -6  12   2         89.12         90.72         6.85 o
  -5  12   2        171.44        201.97        14.17 o
  -4  12   2        785.68        777.68        45.57 o
  -3  12   2        495.91        544.22        24.65 o
  -2  12   2        281.54        298.44        17.13 o
  -1  12   2       1766.88       1900.96        52.68 o
   0  12   2        928.41        981.69        32.66 o
   1  12   2        373.17        359.43        17.33 o
   2  12   2        536.68        524.93        19.73 o
   3  12   2         71.14         88.66         6.31 o
   4  12   2          2.71          3.33         0.99 o
  -7  13   2          2.74         -0.20         2.30 o
  -6  13   2        547.34        612.26        26.73 o
  -5  13   2        826.18        907.58        40.34 o
  -4  13   2          2.33          8.26         3.22 o
  -3  13   2        174.39        217.24        14.00 o
  -2  13   2        311.84        321.93        25.89 o
  -1  13   2          5.78          4.22         3.55 o
   0  13   2         65.31         64.68         6.56 o
   1  13   2         81.73         82.48         6.89 o
   2  13   2        111.15        102.34         6.76 o
   3  13   2        167.09        140.63         6.48 o
  -7  14   2        116.17        149.23        10.25 o
  -6  14   2        220.54        221.27        27.96 o
  -5  14   2          1.44         -0.08         1.65 o
  -4  14   2          3.46          0.91         2.36 o
  -3  14   2         49.39         62.80         6.85 o
  -2  14   2        159.30        172.06         8.88 o
  -1  14   2        627.52        694.93        24.14 o
   0  14   2        819.10        825.03        37.83 o
   1  14   2        187.17        167.79        13.06 o
   2  14   2        643.07        524.86        22.15 o
  -6  15   2          0.37          1.18         1.14 o
  -5  15   2        384.50        447.44        14.74 o
  -4  15   2         53.72         52.69         5.15 o
  -3  15   2        445.09        516.76        23.66 o
  -2  15   2        845.60        869.55        36.92 o
  -1  15   2         72.66         18.90        36.45 o
   0  15   2        375.26        325.40        17.84 o
   1  15   2        128.44         94.49         7.17 o
  -4  16   2         19.94         13.55         2.74 o
  -3  16   2         72.91         63.29         4.37 o
  -2  16   2         39.02         31.27         4.45 o
   1 -16   3         13.69         12.27         2.64 o
   2 -16   3        126.68        123.68         9.24 o
   3 -16   3          1.72          4.97         1.90 o
  -1 -15   3       1519.88        965.14        33.38 o
   0 -15   3         83.47         61.84         4.61 o
   1 -15   3        581.60        606.03        46.39 o
   2 -15   3       1342.03       1606.00        39.87 o
   3 -15   3          1.24         -0.18         1.22 o
   4 -15   3        258.21        330.40        11.01 o
   5 -15   3        119.84        147.28         7.85 o
  -2 -14   3        485.37        419.98        20.16 o
  -1 -14   3         19.26         20.25         3.07 o
   0 -14   3        439.35        446.59        17.45 o
   1 -14   3        291.11        286.20        15.00 o
   2 -14   3        410.21        379.27        21.46 o
   3 -14   3        108.19         99.75         6.03 o
   4 -14   3          2.73          4.76         1.87 o
   5 -14   3        482.52        567.68        20.82 o
   6 -14   3        472.58        246.69       303.58 o
  -3 -13   3         32.08         27.53         3.33 o
  -2 -13   3         70.41         69.14         4.80 o
  -1 -13   3        926.73        908.71        23.54 o
   0 -13   3        159.13        156.47        10.87 o
   1 -13   3        824.48        827.42        30.06 o
   2 -13   3       1568.77       1753.72        65.82 o
   3 -13   3         62.81         65.68         5.44 o
   4 -13   3        248.55        281.56        11.50 o
   5 -13   3        317.47        384.21        18.42 o
   6 -13   3          1.47          2.16         1.78 o
   7 -13   3         13.42          8.32         3.18 o
  -4 -12   3         28.64         25.65         3.18 o
  -3 -12   3        359.52        339.82        12.94 o
  -2 -12   3        693.23        700.42        20.09 o
  -1 -12   3        189.34        195.02        12.56 o
   0 -12   3         87.75         98.34         7.20 o
   1 -12   3        476.61        550.43        16.68 o
   2 -12   3         70.11         79.25         5.32 o
   3 -12   3          0.29          4.53         2.02 o
   4 -12   3        168.12        187.26        11.39 o
   5 -12   3        130.74        117.44         9.86 o
   6 -12   3        406.90        411.92        40.25 o
   7 -12   3         10.31          7.27         2.21 o
   8 -12   3         92.60         85.01         7.56 o
  -5 -11   3         39.34         29.22         3.22 o
  -4 -11   3       1295.48       1230.79        47.82 o
  -3 -11   3        301.83        281.37        14.60 o
  -2 -11   3          0.10          0.42         1.31 o
  -1 -11   3       5768.75       6118.45       108.12 o
   0 -11   3          5.65          8.49         2.13 o
   1 -11   3        146.47        149.13         7.66 o
   2 -11   3         61.61         79.75         5.36 o
   3 -11   3        153.93        165.76         9.21 o
   4 -11   3         74.10         66.29         6.89 o
   5 -11   3       1830.52       1772.76        71.39 o
   6 -11   3         36.09         35.32         4.62 o
   7 -11   3        134.46        144.51        10.35 o
   8 -11   3        285.63        345.52        14.18 o
  -6 -10   3        292.13        221.20        14.61 o
  -5 -10   3         23.31         22.16         2.95 o
  -4 -10   3        148.12        133.15         8.31 o
  -3 -10   3          6.83          6.15         2.38 o
  -2 -10   3       2258.59       2396.63       128.11 o
  -1 -10   3         93.84         92.63         7.52 o
   0 -10   3       1233.15       1255.71        29.09 o
   1 -10   3       4676.92       4953.94        60.81 o
   2 -10   3          5.67          5.64         1.37 o
   3 -10   3       1348.52       1381.16        33.78 o
   4 -10   3        812.90        812.43        29.70 o
   5 -10   3         88.81         78.64         7.44 o
   6 -10   3         13.19          5.37         3.68 o
   7 -10   3          1.89          0.96         2.07 o
   8 -10   3         18.61         12.12         4.49 o
  -6  -9   3        785.93        795.29        28.85 o
  -5  -9   3         25.01         23.02         4.44 o
  -4  -9   3       1577.04       1642.62        69.10 o
  -3  -9   3        954.91        919.66        47.03 o
  -2  -9   3        117.20        104.47        10.81 o
  -1  -9   3       5269.40       5855.21       139.02 o
   0  -9   3       1262.08       1389.90        74.87 o
   1  -9   3         94.22        115.32        13.66 o
   2  -9   3          0.32          0.37         1.91 o
   3  -9   3          0.19          2.58         2.50 o
   4  -9   3        999.18       1014.45        34.63 o
   5  -9   3        576.78        550.98        19.53 o
   6  -9   3        212.50        187.87        33.84 o
   7  -9   3         48.17         51.18        15.72 o
   8  -9   3        259.05        246.91        21.07 o
   9  -9   3         21.26         20.90         4.40 o
  -7  -8   3        282.95        249.39         9.91 o
  -6  -8   3         10.42         11.25         3.04 o
  -5  -8   3        363.85        364.78        27.44 o
  -4  -8   3        282.41        256.48        15.17 o
  -3  -8   3          7.57          6.99         2.25 o
  -2  -8   3         19.73         17.40         7.12 o
  -1  -8   3         25.64         33.93         9.47 o
   0  -8   3         63.15         75.19        14.56 o
   1  -8   3       2259.49       2342.04       169.14 o
   2  -8   3        636.34        643.71        79.70 o
   3  -8   3        147.09        124.98        20.41 o
   4  -8   3       4022.93       3969.91        77.53 o
   5  -8   3       1124.99       1080.27        28.92 o
   6  -8   3       1822.70       1742.17        53.24 o
   7  -8   3         61.39         53.74         6.88 o
   8  -8   3          3.08          1.32         3.02 o
   9  -8   3        630.11        607.21        29.91 o
  -7  -7   3         20.64          8.58         3.62 o
  -6  -7   3         10.29         13.28         2.81 o
  -5  -7   3        343.25        325.15        17.32 o
  -4  -7   3        170.37        180.93        11.30 o
  -3  -7   3       3540.82       3837.43        79.96 o
  -2  -7   3       1791.05       2045.04        89.90 o
  -1  -7   3       1169.57       1605.53        73.58 o
   0  -7   3       4808.89       4888.00       165.68 o
   1  -7   3         49.32         28.36         5.90 o
   2  -7   3       2049.33       2061.02       254.57 o
   3  -7   3        680.31        621.93        22.35 o
   4  -7   3         34.32         30.68         9.49 o
   5  -7   3        245.57        254.42        14.34 o
   6  -7   3        290.00        264.50        26.18 o
   7  -7   3          0.01          5.91         6.55 o
   8  -7   3        110.46        108.06        17.56 o
   9  -7   3        244.62         93.58       102.36 o
  -8  -6   3         68.57         60.17         7.77 o
  -7  -6   3        282.98        290.77        12.68 o
  -6  -6   3        258.06        276.41        12.95 o
  -5  -6   3       3186.65       3105.97       137.69 o
  -4  -6   3       2014.76       2010.83        63.83 o
  -3  -6   3         13.49         21.64         7.69 o
  -2  -6   3       3615.51       4102.26       144.17 o
  -1  -6   3       1218.91       1302.02        60.43 o
   0  -6   3        116.72        115.58        10.81 o
   1  -6   3       1032.87       1192.55       112.36 o
   2  -6   3        662.51        607.66        17.19 o
   3  -6   3         23.32         33.02         7.80 o
   4  -6   3       2994.88       3005.56       119.14 o
   5  -6   3        616.33        543.44        28.71 o
   6  -6   3       1057.43        982.57        66.24 o
   7  -6   3       2348.65       2024.26        86.96 o
   8  -6   3         31.60         25.78         4.65 o
   9  -6   3         80.52         82.08         8.56 o
  -8  -5   3        484.46        459.39        39.38 o
  -7  -5   3         70.13         71.88         6.33 o
  -6  -5   3        678.50        647.02        23.84 o
  -5  -5   3        232.62        221.57        12.75 o
  -4  -5   3        507.96        532.93        42.61 o
  -3  -5   3        851.81        973.05        55.17 o
  -2  -5   3        329.19        350.16        27.88 o
  -1  -5   3        447.83        504.70        31.38 o
   0  -5   3      18545.61      19236.35       760.25 o
   1  -5   3       5363.06       5379.05       122.60 o
   2  -5   3       1181.14       1166.66        48.19 o
   3  -5   3       6835.30       6585.30       203.72 o
   4  -5   3       1702.36       1665.30        77.31 o
   5  -5   3        243.62        271.64        31.39 o
   6  -5   3          5.05         12.06         4.65 o
   7  -5   3         90.23         87.46        14.59 o
   8  -5   3         33.92         28.88         4.81 o
   9  -5   3         81.16         75.14        15.12 o
  -8  -4   3         27.04         28.36         3.75 o
  -7  -4   3         52.22         63.13         5.76 o
  -6  -4   3        267.90        277.82        16.74 o
  -5  -4   3        533.31        543.08        20.34 o
  -4  -4   3       3217.60       3132.54       126.15 o
  -3  -4   3       2217.13       2243.20        92.32 o
  -2  -4   3       1841.16       1876.86        76.03 o
  -1  -4   3       5022.26       4770.69       171.97 o
   0  -4   3       3496.53       3401.51        89.71 o
   1  -4   3        330.44        291.96         8.74 o
   2  -4   3        725.47        629.41        37.52 o
   3  -4   3        330.76        343.60        25.21 o
   4  -4   3        163.15        174.07        20.85 o
   5  -4   3        788.17        715.88        52.92 o
   6  -4   3       4764.88       4720.17       547.61 o
   7  -4   3        425.76        423.83        32.42 o
   8  -4   3        427.40        428.75        55.01 o
   9  -4   3        433.58        383.91        81.06 o
  -9  -3   3          9.44          5.83         2.01 o
  -8  -3   3        448.86        481.56        18.05 o
  -7  -3   3         10.13          9.69         2.99 o
  -6  -3   3        703.86        638.87        24.82 o
  -5  -3   3       2620.92       2881.37       116.75 o
  -4  -3   3         96.08         87.32        16.00 o
  -3  -3   3       1670.19       1389.57        61.21 o
  -2  -3   3         15.83         10.18         2.07 o
  -1  -3   3       4914.80       5109.25       108.90 o
   0  -3   3        326.97        358.38        11.77 o
   1  -3   3      12094.69      11031.35       280.70 o
   2  -3   3        313.83        336.06        20.66 o
   3  -3   3       4659.52       4629.96       150.15 o
   4  -3   3       2959.24       2958.58       114.88 o
   5  -3   3        597.94        596.54        47.71 o
   6  -3   3       1846.53       1930.48       203.11 o
   7  -3   3        391.92        364.06        29.19 o
   8  -3   3        286.80        309.11        40.18 o
   9  -3   3         10.84         21.00         8.90 o
  -9  -2   3        443.99        449.04        17.61 o
  -8  -2   3          5.35          9.31         3.91 o
  -7  -2   3        515.48        510.37        30.24 o
  -6  -2   3         17.89         11.62         2.83 o
  -5  -2   3       1024.86        912.91        62.00 o
  -4  -2   3        117.19        128.66        17.62 o
  -3  -2   3       1471.38       1392.27        62.36 o
  -2  -2   3       3531.85       3146.04        73.63 o
  -1  -2   3       7110.68       6560.74       201.77 o
   0  -2   3      14215.66      11215.69       315.26 o
   2  -2   3       7249.14       7335.12       213.41 o
   3  -2   3       1147.01       1167.70        53.96 o
   4  -2   3       2008.09       2313.27        97.11 o
   5  -2   3         77.15         79.67        16.83 o
   6  -2   3       2474.95       2497.62       210.84 o
   7  -2   3         43.07         43.02         7.94 o
   8  -2   3        164.21        154.68        14.07 o
   9  -2   3        126.98        101.67        22.82 o
  -9  -1   3        322.30        351.42        14.13 o
  -8  -1   3         26.14         34.25         9.51 o
  -7  -1   3          5.99         12.08         4.73 o
  -6  -1   3         30.12         26.94         6.17 o
  -5  -1   3       3220.41       3062.06       130.75 o
  -4  -1   3       4161.22       4290.89       152.00 o
  -3  -1   3       1554.04       1512.05        45.37 o
  -2  -1   3       7336.33       6790.72       309.15 o
  -1  -1   3        229.93        221.92         9.17 o
   0  -1   3       5553.46       5172.22       657.76 o
   1  -1   3       3193.10       3420.26       103.49 o
   2  -1   3          5.43          8.21         3.32 o
   3  -1   3       2301.99       2523.86        94.49 o
   4  -1   3       1732.78       1875.50        85.67 o
   5  -1   3         70.38        114.40        20.16 o
   6  -1   3       3587.77       3755.75       352.07 o
   7  -1   3        461.83        464.19        57.55 o
   8  -1   3         22.72         32.85         6.31 o
   9  -1   3        277.00        255.40        58.08 o
  -9   0   3        267.35        337.40        48.22 o
  -8   0   3          1.57          1.89         4.05 o
  -7   0   3        246.74        257.04        20.39 o
  -6   0   3       1329.44       1396.94        76.54 o
  -5   0   3         43.63         47.77        13.45 o
  -4   0   3        227.53        193.71        15.58 o
  -3   0   3         11.83         10.83         3.04 o
  -2   0   3       2548.33       2530.34        85.23 o
  -1   0   3       4057.35       3621.10       114.95 o
   0   0   3        421.63        347.92        97.78 o
   1   0   3        174.60        209.38        13.76 o
   2   0   3       9130.98      10068.09       290.35 o
   3   0   3       7939.36       8417.73       257.07 o
   4   0   3        130.41        148.14        20.64 o
   5   0   3       3567.45       3668.97       153.41 o
   6   0   3       7303.12       7706.17       191.98 o
   7   0   3         14.14         11.18         4.29 o
   8   0   3         19.26         20.24         4.70 o
   9   0   3          0.73          2.94         2.46 o
  -9   1   3         25.43         22.17         6.99 o
  -8   1   3        148.34        147.40        19.10 o
  -7   1   3        197.41        195.27        21.79 o
  -6   1   3        524.82        580.21        30.73 o
  -5   1   3        379.49        353.40        36.71 o
  -4   1   3        752.60        609.68        36.03 o
  -3   1   3         11.18         25.68         4.64 o
  -1   1   3       7096.63       5749.11       164.92 o
   0   1   3         98.89         94.37         9.61 o
   2   1   3       3516.58       4065.02       132.88 o
   3   1   3        347.58        367.16        29.51 o
   4   1   3         28.31         34.35         9.86 o
   5   1   3       3920.33       4033.78       165.84 o
   6   1   3          0.28          7.67         3.84 o
   7   1   3       1178.96       1179.54        40.91 o
   8   1   3         31.06         28.93         5.40 o
 -10   2   3         80.12         78.69         7.33 o
  -9   2   3         94.25         96.22        13.76 o
  -8   2   3        969.23       1177.98        60.57 o
  -7   2   3          0.74          3.22         2.98 o
  -6   2   3       1175.44       1289.13        64.67 o
  -5   2   3       2755.03       2994.03       131.42 o
  -4   2   3       1167.40       1083.34        39.99 o
  -3   2   3       1310.29       1222.01        37.95 o
  -2   2   3       2815.51       2773.17        88.15 o
  -1   2   3         55.71         50.44         7.25 o
   0   2   3        275.22        239.41        18.23 o
   1   2   3       2824.71       3083.66       102.53 o
   2   2   3       1505.01       1458.48        44.06 o
   3   2   3       8188.34       8434.01       264.54 o
   4   2   3         78.79         57.16        13.95 o
   5   2   3        792.28        789.63        30.55 o
   6   2   3       1983.46       1982.36        64.89 o
   7   2   3        212.33        217.86        12.38 o
   8   2   3        225.79        255.20        19.36 o
 -10   3   3          5.03          5.25         3.48 o
  -9   3   3        308.14        333.71        26.45 o
  -8   3   3        260.29        247.20        16.09 o
  -7   3   3         15.73          5.70         4.09 o
  -6   3   3       1241.54       1391.97        39.09 o
  -5   3   3        112.67         98.05        19.43 o
  -4   3   3          4.27         14.17         3.80 o
  -3   3   3        138.20        142.53        10.45 o
  -2   3   3        543.04        440.97        22.53 o
  -1   3   3        649.18        549.23        16.63 o
   0   3   3       2034.81       2281.18        54.35 o
   1   3   3       6300.05       6006.29       185.58 o
   2   3   3       2125.09       1870.41        54.78 o
   3   3   3        241.85        257.48        26.88 o
   4   3   3       1904.53       1621.43        85.53 o
   5   3   3          2.29          4.90         1.82 o
   6   3   3        834.12        873.37        26.94 o
   7   3   3         37.57         24.29         4.28 o
   8   3   3        260.67        265.07        15.67 o
 -10   4   3          5.53          8.85         4.37 o
  -9   4   3         78.49         79.83        12.18 o
  -8   4   3          0.84          6.57         2.99 o
  -7   4   3          7.10         21.09         6.87 o
  -6   4   3       1055.64       1135.75        34.48 o
  -5   4   3       6769.10       7281.37       255.10 o
  -4   4   3        113.85        137.52        20.57 o
  -3   4   3       5812.46       4910.38       106.41 o
  -2   4   3       3441.67       3329.05        76.17 o
  -1   4   3         25.38         16.41         2.85 o
   0   4   3        499.87        495.16        19.40 o
   1   4   3        298.01        312.71        16.78 o
   2   4   3         51.27         56.90         7.94 o
   3   4   3         61.95         36.34        10.52 o
   4   4   3        659.21        702.12        27.58 o
   5   4   3         50.62         48.38         4.92 o
   6   4   3        110.45        106.91         9.73 o
   7   4   3        139.80        140.25         9.69 o
   8   4   3        190.28        144.20        37.87 o
 -10   5   3        167.53        226.69        21.69 o
  -9   5   3        604.85        593.55        23.52 o
  -8   5   3          0.92          1.44         1.65 o
  -7   5   3       2247.34       2303.77        64.70 o
  -6   5   3        668.36        699.93        25.96 o
  -5   5   3         88.83         71.00        17.23 o
  -4   5   3        809.59        721.29        41.76 o
  -3   5   3          0.33          1.46         1.97 o
  -2   5   3         62.19         66.15        10.83 o
  -1   5   3       1829.26       1699.70        79.65 o
   0   5   3        905.86       1042.65        40.24 o
   1   5   3       1266.30       1191.54        39.24 o
   2   5   3       9269.64       8629.15       154.83 o
   3   5   3        180.45        170.71        15.98 o
   4   5   3       2015.22       1937.07        72.34 o
   5   5   3       1449.19       1486.85        63.73 o
   6   5   3         30.70         33.56         6.09 o
   7   5   3        387.12        403.02        20.72 o
 -10   6   3         40.67         43.94         8.80 o
  -9   6   3         73.47         63.37         6.84 o
  -8   6   3        163.43        185.49        22.04 o
  -7   6   3          0.54          4.08         4.98 o
  -6   6   3         93.32         84.29        10.01 o
  -5   6   3        157.69        149.21        19.83 o
  -4   6   3        291.38        256.79        24.58 o
  -3   6   3       2147.69       1974.24        81.90 o
  -2   6   3       6393.77       5987.54       193.58 o
  -1   6   3         15.55         29.39        11.85 o
   0   6   3        431.14        403.64        19.99 o
   1   6   3       6663.85       7499.23       548.84 o
   2   6   3         64.70         51.43         6.53 o
   3   6   3        776.28        858.38        30.93 o
   4   6   3         75.58         72.08         7.62 o
   5   6   3         26.23         32.45         7.05 o
   6   6   3          0.69          2.21         1.84 o
   7   6   3        319.49        122.08       174.31 o
  -9   7   3          1.01          2.24         2.56 o
  -8   7   3         14.49         15.23         4.13 o
  -7   7   3       1082.46        994.89        44.94 o
  -6   7   3        824.96        792.56        34.58 o
  -5   7   3          3.03          6.23         4.54 o
  -4   7   3       2985.16       2799.70       112.34 o
  -3   7   3       4842.58       4774.24       165.53 o
  -2   7   3         83.02        110.04        16.68 o
  -1   7   3        793.49        909.23        34.31 o
   0   7   3       2460.52       3142.70       154.03 o
   1   7   3         47.22         68.11         8.70 o
   2   7   3       2047.01       2203.83        79.34 o
   3   7   3        801.55        831.21        27.80 o
   4   7   3         40.45         31.09         5.74 o
   5   7   3       1476.49       1441.62        48.67 o
   6   7   3        577.24        568.45        16.95 o
   7   7   3        163.82        160.88        10.16 o
  -9   8   3          1.98          3.19         2.99 o
  -8   8   3        340.48        335.34        32.84 o
  -7   8   3         61.26         65.68         8.12 o
  -6   8   3        259.69        256.11        23.45 o
  -5   8   3        842.17        850.47        36.59 o
  -4   8   3          4.61         13.77         6.56 o
  -3   8   3         81.45         65.34        13.63 o
  -2   8   3       2662.14       2642.61       111.58 o
  -1   8   3        610.18        701.70        48.73 o
   0   8   3       3270.12       3896.08       166.70 o
   1   8   3       4410.38       4742.90       240.94 o
   2   8   3         66.88         78.04         6.90 o
   3   8   3        646.00        591.16        20.62 o
   4   8   3        554.56        570.01        19.66 o
   5   8   3        103.69         84.37         6.17 o
   6   8   3          0.71          0.02         1.40 o
  -9   9   3         50.85         34.31         6.37 o
  -8   9   3          2.83          4.72         3.79 o
  -7   9   3         26.80         20.85         4.36 o
  -6   9   3        159.33        140.83        17.26 o
  -5   9   3        184.92        149.22        14.75 o
  -4   9   3        421.05        367.52        22.98 o
  -3   9   3       2798.91       2553.97        74.11 o
  -2   9   3        221.29        225.69        27.61 o
  -1   9   3        844.62        911.31        36.59 o
   0   9   3       2582.17       2938.91        47.18 o
   1   9   3        440.44        462.18        15.72 o
   2   9   3        660.90        704.24        22.71 o
   3   9   3         62.99         68.12         6.11 o
   4   9   3          0.17          1.97         1.29 o
   5   9   3         73.81         68.31         5.66 o
   6   9   3        278.51        294.24        13.33 o
  -9  10   3         11.48         17.85         4.43 o
  -8  10   3        314.22        361.25        25.74 o
  -7  10   3       1057.65        995.85        48.75 o
  -6  10   3        185.88        162.36        12.38 o
  -5  10   3        472.15        412.40        32.80 o
  -4  10   3        706.65        703.62        34.12 o
  -3  10   3         82.62         91.56        11.20 o
  -2  10   3        665.39        732.21        25.29 o
  -1  10   3        117.79        114.52         7.33 o
   0  10   3        220.95        231.36        10.44 o
   1  10   3        141.18        151.73         9.18 o
   2  10   3        865.64        909.88        27.52 o
   3  10   3         48.43         35.51         3.68 o
   4  10   3        405.94        412.69        23.16 o
   5  10   3        136.29        154.12         9.97 o
  -8  11   3         39.09         44.36         7.50 o
  -7  11   3        203.58        210.38        18.56 o
  -6  11   3        175.05        169.35        12.36 o
  -5  11   3          9.04          9.18         5.08 o
  -4  11   3         39.55         35.26         9.35 o
  -3  11   3        492.63        516.86        36.58 o
  -2  11   3        420.38        437.36        21.26 o
  -1  11   3         22.90         20.00         3.30 o
   0  11   3         74.33         69.38         6.97 o
   1  11   3         30.73         41.28         4.36 o
   2  11   3        805.66        827.35        27.46 o
   3  11   3        485.25        513.86        18.64 o
   4  11   3          3.27          0.34         0.93 o
  -8  12   3         19.90         19.38         4.25 o
  -7  12   3        244.04        294.48        33.26 o
  -6  12   3          2.27          0.24         2.16 o
  -5  12   3        191.55        225.64        14.94 o
  -4  12   3       2599.34       2544.36       328.31 o
  -3  12   3        206.53        206.21        21.98 o
  -2  12   3        712.11        802.91        45.80 o
  -1  12   3       1057.25       1095.71        72.58 o
   0  12   3          3.53          5.48         1.74 o
   1  12   3         99.55         90.93         7.67 o
   2  12   3        131.97        138.22         8.73 o
   3  12   3         18.53         20.10         2.75 o
  -7  13   3         34.19         11.89        11.32 o
  -6  13   3         72.43         86.43         7.35 o
  -5  13   3        289.90        319.45        22.81 o
  -4  13   3         35.91         30.41         7.79 o
  -3  13   3          2.45          2.83         3.13 o
  -2  13   3         30.61         34.32         8.24 o
  -1  13   3        113.83        111.58        13.98 o
   0  13   3        560.47        570.61        32.34 o
   1  13   3        425.38        441.70        16.63 o
   2  13   3         13.47         15.22         2.35 o
   3  13   3        339.95        264.19        13.17 o
  -7  14   3          2.43          4.25         2.13 o
  -6  14   3         55.64         65.77         5.43 o
  -5  14   3         80.11         94.49        10.50 o
  -4  14   3        379.42        449.38        23.95 o
  -3  14   3         82.16         89.87        12.08 o
  -2  14   3         51.30         68.94        10.29 o
  -1  14   3        841.25        899.55        41.55 o
   0  14   3         28.49         28.76         5.68 o
   1  14   3         10.75         12.80         3.31 o
  -5  15   3        369.03        370.52        19.39 o
  -4  15   3       1045.30       1077.21        56.65 o
  -3  15   3          1.30          1.67         1.03 o
  -2  15   3         90.97         84.06         6.30 o
  -1  15   3        250.14         51.51       112.35 o
   0  15   3        311.99        266.92        14.93 o
   1 -16   4         22.80         16.92         3.01 o
   2 -16   4        630.16        664.59        26.11 o
  -1 -15   4        714.08        560.50        23.69 o
   0 -15   4          7.63          6.71         1.65 o
   1 -15   4         36.44         49.07         4.85 o
   2 -15   4         46.28         38.55         3.56 o
   3 -15   4         87.13         73.61         6.23 o
   4 -15   4        159.30        146.05         8.02 o
   5 -15   4        174.35        211.95        12.46 o
  -2 -14   4        691.03        488.55        21.24 o
  -1 -14   4          2.04          2.09         1.22 o
   0 -14   4        114.40        102.12         7.42 o
   1 -14   4        289.26        276.46        21.38 o
   2 -14   4        517.66        520.04        24.71 o
   3 -14   4        508.52        617.70        16.38 o
   4 -14   4         41.43         38.43         4.17 o
   5 -14   4        497.65        633.97        22.36 o
   6 -14   4        662.13        883.67        34.59 o
  -3 -13   4          3.80          4.83         1.96 o
  -2 -13   4        406.14        378.21        12.26 o
  -1 -13   4          4.77          8.95         2.52 o
   0 -13   4         68.00         71.01         7.09 o
   1 -13   4        656.08        711.42        21.36 o
   2 -13   4        776.76        911.55        22.61 o
   3 -13   4        146.50        166.39         8.68 o
   4 -13   4        195.57        249.54        10.63 o
   5 -13   4         42.90         54.40         8.00 o
   6 -13   4         62.05         51.24         7.76 o
   7 -13   4         88.24         72.46         4.97 o
  -4 -12   4          7.23          6.17         1.58 o
  -3 -12   4        699.37        672.99        18.14 o
  -2 -12   4        603.42        610.92        18.24 o
  -1 -12   4          0.62         -1.57         1.57 o
   0 -12   4         13.59         19.57         3.24 o
   1 -12   4          4.35          1.14         1.73 o
   2 -12   4        155.63        163.37         7.66 o
   3 -12   4       1169.28       1227.10        25.57 o
   4 -12   4         47.67         61.63         5.56 o
   5 -12   4        686.25        724.65        62.35 o
   6 -12   4         13.11         10.53         4.81 o
   7 -12   4         38.11         41.44         4.52 o
  -5 -11   4         21.96         17.83         2.39 o
  -4 -11   4        103.70         92.79         7.18 o
  -3 -11   4         15.22         14.43         3.13 o
  -2 -11   4        828.01        827.99        33.03 o
  -1 -11   4       4199.42       4346.92        80.82 o
   0 -11   4         90.86        102.28         7.50 o
   1 -11   4       1068.31       1077.74        25.54 o
   2 -11   4       1113.55       1291.60        29.76 o
   3 -11   4        237.12        256.28         9.36 o
   4 -11   4        199.26        208.97         9.23 o
   5 -11   4         46.29         51.25         6.00 o
   6 -11   4         32.20         29.60         4.07 o
   7 -11   4          1.39          2.80         1.83 o
   8 -11   4          1.61          5.58         1.90 o
  -6 -10   4          4.49          4.60         1.76 o
  -5 -10   4          3.99          4.81         1.65 o
  -4 -10   4        276.04        270.17        13.08 o
  -3 -10   4         73.23         77.26         7.80 o
  -2 -10   4        303.31        277.57        15.61 o
  -1 -10   4        213.05        225.89        10.29 o
   0 -10   4        460.88        439.20        12.25 o
   1 -10   4       2248.99       2324.02        36.89 o
   2 -10   4        109.24        110.47         5.95 o
   3 -10   4          1.39          1.71         0.93 o
   4 -10   4         34.01         28.59         3.22 o
   5 -10   4         42.69         48.59         4.34 o
   6 -10   4          9.31         19.25         4.19 o
   7 -10   4         35.51         36.78         5.44 o
   8 -10   4          8.87          5.39         2.16 o
  -6  -9   4        642.75        583.97        19.14 o
  -5  -9   4         24.06         23.73         3.38 o
  -4  -9   4         98.07         96.70        13.33 o
  -3  -9   4        460.51        460.62        24.34 o
  -2  -9   4        166.39        171.50        10.83 o
  -1  -9   4        341.34        402.45        13.89 o
   0  -9   4        271.89        309.81        10.75 o
   1  -9   4        537.38        585.76        16.31 o
   2  -9   4       1194.23       1341.68        55.90 o
   3  -9   4         31.47         27.96         2.48 o
   4  -9   4       1564.82       1595.83        59.22 o
   5  -9   4       1515.25       1504.84       182.11 o
   6  -9   4        573.05        491.05        23.10 o
   7  -9   4        325.60        324.42        50.48 o
   8  -9   4         90.40         91.00         9.82 o
  -7  -8   4         20.95         19.09         4.35 o
  -6  -8   4        112.00        108.35         9.26 o
  -5  -8   4        362.84        353.52        26.72 o
  -4  -8   4          0.73         -0.34         1.29 o
  -3  -8   4        450.54        495.52        34.12 o
  -2  -8   4       1060.01       1103.68        64.17 o
  -1  -8   4        914.17       1006.97        59.48 o
   0  -8   4       2305.56       2552.96       107.96 o
   1  -8   4       5035.94       5345.47       640.40 o
   2  -8   4        495.91        573.70        45.37 o
   3  -8   4        642.20        667.96        51.95 o
   4  -8   4       1807.42       1815.23        42.99 o
   5  -8   4        299.28        287.90        19.57 o
   6  -8   4       2912.80       2605.20       176.77 o
   7  -8   4        144.53        129.53        17.29 o
   8  -8   4         19.41         18.79         3.81 o
   9  -8   4       1058.24        895.72        36.68 o
  -7  -7   4         45.43          6.55        16.87 o
  -6  -7   4        423.14        420.56        30.38 o
  -5  -7   4         91.64         85.94         8.62 o
  -4  -7   4       2135.46       2038.57        69.46 o
  -3  -7   4       4350.28       4560.46       190.26 o
  -2  -7   4        266.47        266.12        27.24 o
  -1  -7   4       4642.00       5503.97       185.73 o
   0  -7   4       1390.06       1401.30        68.43 o
   1  -7   4        806.34        854.54       101.60 o
   2  -7   4        114.11        134.39        20.03 o
   3  -7   4        473.78        428.69        39.66 o
   4  -7   4        135.38        175.89        26.42 o
   5  -7   4        598.42        553.78        22.39 o
   6  -7   4        248.25        209.20        17.27 o
   7  -7   4        233.68        224.83        36.35 o
   8  -7   4        235.31        216.44        13.16 o
   9  -7   4         44.07         35.66         6.10 o
  -8  -6   4        362.20        357.53        20.57 o
  -7  -6   4        110.59        106.46         9.34 o
  -6  -6   4          3.96          3.12         1.68 o
  -5  -6   4        152.17        116.31        10.25 o
  -4  -6   4        164.58        145.88        12.05 o
  -3  -6   4          0.31         -1.36         2.91 o
  -2  -6   4          3.00          5.73         3.95 o
  -1  -6   4          2.49          4.01         3.36 o
   0  -6   4       1151.08       1440.76        95.62 o
   1  -6   4        256.07        268.01        74.29 o
   2  -6   4       2027.48       2040.51        91.85 o
   3  -6   4         19.68         20.38         6.52 o
   4  -6   4       2008.43       1837.93        84.69 o
   5  -6   4        407.04        373.15        17.54 o
   6  -6   4        670.52        699.70       148.11 o
   7  -6   4        399.37        398.58        64.20 o
   8  -6   4         32.80         37.67         4.86 o
   9  -6   4         63.67         51.51         6.16 o
  -8  -5   4         15.45          2.65         5.11 o
  -7  -5   4        341.35        306.11        13.48 o
  -6  -5   4          1.05          1.43         1.38 o
  -5  -5   4        403.13        423.25        17.97 o
  -4  -5   4        533.32        561.20        25.68 o
  -3  -5   4       3447.07       3845.45       140.95 o
  -2  -5   4       1233.40       1251.61        59.78 o
  -1  -5   4       2963.21       3002.04       148.33 o
   0  -5   4      10489.64      10115.04       283.58 o
   1  -5   4        273.50        230.90        15.05 o
   2  -5   4        991.84        982.26        44.37 o
   3  -5   4       2616.16       2514.08        93.91 o
   4  -5   4          4.42         10.40         5.49 o
   5  -5   4         16.23         17.65         5.01 o
   6  -5   4          3.70          9.92         6.91 o
   7  -5   4         25.78         18.36         5.58 o
   8  -5   4        297.72        283.03        14.94 o
   9  -5   4         95.14         71.64        14.52 o
  -8  -4   4         42.93         42.95         4.46 o
  -7  -4   4       1373.27       1297.20        44.18 o
  -6  -4   4        548.63        572.77        26.24 o
  -5  -4   4        182.94        153.90         8.54 o
  -4  -4   4       2797.23       2840.63       117.02 o
  -3  -4   4        400.35        416.31        32.57 o
  -2  -4   4       2533.75       2436.42       136.09 o
  -1  -4   4        104.44         64.45         6.83 o
   0  -4   4        119.88        113.57         8.80 o
   1  -4   4          1.14          2.44         1.17 o
   2  -4   4       1481.91       1446.91        36.21 o
   3  -4   4        201.39        230.62        20.74 o
   4  -4   4       2747.39       2845.22       112.84 o
   5  -4   4        888.32        785.44        35.00 o
   6  -4   4       3775.22       3963.35       297.56 o
   7  -4   4        598.94        578.97        25.16 o
   8  -4   4         17.86         14.95         4.59 o
   9  -4   4        442.02        390.84        99.58 o
  -9  -3   4         45.27         39.63         6.86 o
  -8  -3   4        301.64        276.66        15.45 o
  -7  -3   4         22.06         16.40         5.77 o
  -6  -3   4        223.64        204.85        10.24 o
  -5  -3   4          0.55          6.30         2.19 o
  -4  -3   4       1161.46       1197.40        65.18 o
  -3  -3   4        270.04        267.38        17.87 o
  -2  -3   4       1213.86       1254.07       107.05 o
  -1  -3   4        340.74        337.11        15.11 o
   0  -3   4       4511.49       4028.17        86.04 o
   1  -3   4       3192.20       2941.68        47.19 o
   2  -3   4        180.83        185.47        15.40 o
   3  -3   4       4035.95       4190.35       140.17 o
   4  -3   4        950.28        874.21        52.46 o
   5  -3   4        585.44        628.79        50.47 o
   6  -3   4          3.08          4.64         6.89 o
   7  -3   4          9.24         16.31         5.36 o
   8  -3   4         12.09         19.74         5.95 o
   9  -3   4        210.29        219.95        25.70 o
  -9  -2   4         19.59         20.27         2.59 o
  -8  -2   4        192.06        178.56        20.77 o
  -7  -2   4        113.36        131.27        14.72 o
  -6  -2   4        679.31        635.74        31.42 o
  -5  -2   4        484.09        516.18        43.78 o
  -4  -2   4       3135.64       2737.95       139.07 o
  -3  -2   4       3704.89       3444.01       110.13 o
  -2  -2   4          4.70          4.61         1.70 o
  -1  -2   4       4912.30       4490.61        95.17 o
   0  -2   4       1318.52       1198.04        53.32 o
   1  -2   4         89.99         92.38         8.02 o
   2  -2   4        423.68        443.14        26.41 o
   3  -2   4       2086.10       2459.97        93.71 o
   4  -2   4        272.80        280.22        28.39 o
   5  -2   4       1335.20       1447.16        82.50 o
   6  -2   4        154.98        190.26        15.05 o
   7  -2   4         32.75         38.65         7.62 o
   8  -2   4        474.09        464.54        19.57 o
   9  -2   4          1.14         11.15         6.14 o
  -9  -1   4          3.49          3.55         2.86 o
  -8  -1   4        607.13        682.56        33.63 o
  -7  -1   4        927.46        967.88        48.42 o
  -6  -1   4       1121.88       1106.90       146.60 o
  -5  -1   4       3181.79       2730.15       144.77 o
  -4  -1   4          0.49          3.47         2.26 o
  -3  -1   4       1796.72       1500.43        94.81 o
  -2  -1   4         13.15         10.83         2.51 o
  -1  -1   4       5497.03       5260.87       106.71 o
   0  -1   4       2167.81       2246.11        46.20 o
   1  -1   4       4231.49       3719.90       604.65 o
   2  -1   4       5110.41       5490.37       169.57 o
   3  -1   4       2787.80       2805.30       105.71 o
   4  -1   4       2073.35       2276.11        99.63 o
   5  -1   4         22.23         26.73        10.27 o
   6  -1   4        419.92        448.36        32.19 o
   7  -1   4          0.79          5.72         6.21 o
   8  -1   4        168.71        175.13        13.47 o
   9  -1   4          0.72          0.05         2.13 o
  -9   0   4        250.64        315.58        58.52 o
  -8   0   4        688.34        678.47        33.50 o
  -7   0   4        369.47        349.30        24.05 o
  -6   0   4         54.64         46.61         8.18 o
  -5   0   4          5.68          9.63         5.49 o
  -4   0   4       2200.43       2189.79        66.45 o
  -3   0   4       1903.32       1803.14        64.51 o
  -2   0   4        652.49        646.00        83.36 o
  -1   0   4      19895.94      15819.85       432.24 o
   0   0   4       8605.04       9244.00       258.95 o
   1   0   4         19.05         22.89         3.37 o
   2   0   4       6378.71       6718.90       204.83 o
   3   0   4         46.45         18.78         6.75 o
   4   0   4        160.05        153.49        22.05 o
   5   0   4         52.00         66.21        12.12 o
   6   0   4        310.04        305.34        55.16 o
   7   0   4         65.10         76.61        10.49 o
   8   0   4        228.20        249.46        17.68 o
  -9   1   4         40.97         35.26         8.25 o
  -8   1   4        169.93        210.03        22.76 o
  -7   1   4        357.89        420.61        26.14 o
  -6   1   4          0.20          2.23         2.23 o
  -5   1   4       3154.35       3096.78       134.92 o
  -4   1   4       3251.38       3122.51        84.95 o
  -3   1   4         99.10         92.23        19.68 o
  -2   1   4      10166.80       8249.13      1013.36 o
  -1   1   4       8915.55       7640.96       220.03 o
   0   1   4        253.71        280.76        19.30 o
   1   1   4         17.96         16.22         3.18 o
   2   1   4        901.81       1040.71        51.14 o
   3   1   4        352.49        361.17        31.01 o
   4   1   4       1987.21       2011.78        96.78 o
   5   1   4        483.64        434.87        36.45 o
   6   1   4        594.90        696.13        49.51 o
   7   1   4        595.99        632.36        39.13 o
   8   1   4        157.06        153.20        11.60 o
 -10   2   4         11.41          9.58         2.55 o
  -9   2   4        976.04       1036.60        52.20 o
  -8   2   4       1364.08       1442.95        68.99 o
  -7   2   4        322.35        309.37        27.37 o
  -6   2   4       1514.37       1589.34        96.41 o
  -5   2   4         20.15         29.44        10.76 o
  -4   2   4        179.99        157.35        13.87 o
  -3   2   4        812.29        867.62        31.77 o
  -2   2   4        874.10        893.50        27.93 o
  -1   2   4       1086.75        931.16        42.06 o
   1   2   4         56.11         73.82        10.68 o
   2   2   4       4521.58       4596.56       108.30 o
   3   2   4       4335.29       4258.62       155.18 o
   4   2   4          1.33          4.38         4.30 o
   5   2   4        603.46        582.17        21.09 o
   6   2   4        188.79        189.68        11.60 o
   7   2   4         64.33         50.88         6.15 o
   8   2   4          1.86         -0.71         4.91 o
 -10   3   4        236.44        266.37        22.46 o
  -9   3   4        168.14        145.87        17.08 o
  -8   3   4        180.05        217.46        22.77 o
  -7   3   4         75.21         98.04        15.16 o
  -6   3   4          0.76         -0.56         0.85 o
  -5   3   4        635.36        597.63        51.19 o
  -4   3   4       5184.92       4958.41       346.45 o
  -3   3   4        373.58        390.86        17.85 o
  -2   3   4       3238.86       3105.51       137.57 o
  -1   3   4       1838.01       1616.12        65.87 o
   0   3   4       3482.27       3915.46        86.57 o
   1   3   4       2372.29       2364.56        89.71 o
   2   3   4       3029.08       3089.20        98.20 o
   3   3   4          0.34          3.42         3.28 o
   4   3   4         46.52         55.27        14.52 o
   5   3   4         96.39         96.45         7.62 o
   6   3   4        269.68        282.15        16.33 o
   7   3   4        410.57        465.14        24.19 o
   8   3   4        526.05        551.94        24.60 o
 -10   4   4        178.22        218.23        21.15 o
  -9   4   4         28.09         21.13         6.61 o
  -8   4   4       1039.71       1047.02       128.57 o
  -7   4   4         48.77         51.10        10.73 o
  -6   4   4       1864.45       1965.39        50.30 o
  -5   4   4       1996.07       2065.24       107.28 o
  -4   4   4        121.02         95.91         9.82 o
  -3   4   4       2448.14       2227.89        58.03 o
  -2   4   4       2568.41       2493.16        92.41 o
  -1   4   4         15.40         21.27        12.82 o
   0   4   4         67.94         61.27         7.47 o
   1   4   4       1579.80       1600.12        47.28 o
   2   4   4         33.24         17.80         3.78 o
   3   4   4       3144.47       2880.67       121.90 o
   4   4   4        494.34        538.97        18.30 o
   5   4   4        673.32        689.76        27.16 o
   6   4   4       1295.30       1342.96        45.04 o
   7   4   4         13.85         16.29         3.94 o
   8   4   4        129.73        131.20         8.78 o
 -10   5   4        215.94        262.59        23.00 o
  -9   5   4         73.02         94.56         8.49 o
  -8   5   4        123.17        119.51        16.27 o
  -7   5   4        485.90        509.46        24.96 o
  -6   5   4         73.21         74.76         9.26 o
  -5   5   4         13.06         28.19         8.62 o
  -4   5   4        193.15        166.79        19.52 o
  -3   5   4        263.40        235.35        28.42 o
  -2   5   4       1261.15       1143.49        56.92 o
  -1   5   4       8338.24       7677.02       701.58 o
   0   5   4        111.51        136.18        10.16 o
   1   5   4       4027.96       4175.92       215.40 o
   2   5   4       1029.58        802.84        28.37 o
   3   5   4          3.33          4.20         2.91 o
   4   5   4       1399.52       1370.71        59.81 o
   5   5   4          3.40          6.21         2.61 o
   6   5   4        157.70        155.64        12.17 o
   7   5   4          1.92          2.95         1.33 o
  -9   6   4        107.78         80.95         7.73 o
  -8   6   4          2.99          6.44         4.03 o
  -7   6   4         76.80         73.70         8.94 o
  -6   6   4        374.52        376.18        22.42 o
  -5   6   4       1422.25       1345.31        71.17 o
  -4   6   4        170.62        145.51        19.43 o
  -3   6   4       5940.43       5691.07       189.59 o
  -2   6   4        926.62        875.84        51.71 o
  -1   6   4          5.17         18.69         7.43 o
   0   6   4       3014.97       3738.90       126.60 o
   1   6   4         19.32         36.95         6.24 o
   2   6   4         13.17         12.68         4.28 o
   3   6   4        622.19        640.37        24.87 o
   4   6   4        665.67        737.94        31.27 o
   5   6   4         53.77         41.19         6.47 o
   6   6   4       1149.63       1169.94        29.06 o
   7   6   4         93.98         38.93        45.88 o
  -9   7   4        512.12        369.09        27.65 o
  -8   7   4          2.38          7.11         3.85 o
  -7   7   4        846.05        829.37        33.22 o
  -6   7   4       1660.63       1681.33        60.86 o
  -5   7   4        137.05        102.21        18.10 o
  -4   7   4         71.59         75.42        14.94 o
  -3   7   4        109.23        131.74        19.40 o
  -2   7   4        164.01        149.89        20.88 o
  -1   7   4       3081.61       3374.67       132.91 o
   0   7   4       2141.64       2466.53       106.42 o
   1   7   4        484.59        438.44        37.82 o
   2   7   4       1512.77       1480.67        33.43 o
   3   7   4        148.19        145.17         9.76 o
   4   7   4        343.22        322.27        14.76 o
   5   7   4        757.29        791.31        23.56 o
   6   7   4         41.05         36.81         4.08 o
  -9   8   4         19.69         18.67         4.98 o
  -8   8   4        471.79        352.87        26.10 o
  -7   8   4          0.04         -1.12         2.33 o
  -6   8   4         71.17         60.88        11.60 o
  -5   8   4        120.39        107.04        12.25 o
  -4   8   4         73.81         70.19         9.46 o
  -3   8   4        423.39        357.73        34.83 o
  -2   8   4       2013.03       2064.49        97.31 o
  -1   8   4        169.85        205.35        26.17 o
   0   8   4       2637.62       2901.42       122.18 o
   1   8   4       1539.47       1718.71        47.46 o
   2   8   4        129.86        141.43         9.48 o
   3   8   4        502.29        497.56        18.84 o
   4   8   4         89.12         88.58         7.10 o
   5   8   4        219.56        209.54        11.06 o
   6   8   4         13.66         16.62         3.61 o
  -9   9   4        311.42        315.21        20.49 o
  -8   9   4         72.38         52.37         8.62 o
  -7   9   4        483.23        404.51        44.26 o
  -6   9   4       1617.84       1503.21        67.90 o
  -5   9   4        225.71        208.31        18.52 o
  -4   9   4       1155.86       1095.92        43.99 o
  -3   9   4        785.47        756.37        28.13 o
  -2   9   4         17.85         20.02         3.90 o
  -1   9   4        501.35        585.18        21.81 o
   0   9   4         12.43         15.23         3.27 o
   1   9   4         78.59         77.02         6.07 o
   2   9   4        898.95        952.05        31.04 o
   3   9   4        424.81        462.03        14.79 o
   4   9   4         13.96          7.27         2.39 o
   5   9   4        450.05        447.64        22.83 o
  -9  10   4         11.52         10.38         2.96 o
  -8  10   4        223.91        282.07        22.02 o
  -7  10   4        332.65        257.88        50.91 o
  -6  10   4        146.49        131.88        11.85 o
  -5  10   4         20.01         15.39         6.24 o
  -4  10   4          9.00         15.90         4.68 o
  -3  10   4         12.34         42.54        26.44 o
  -2  10   4       1294.54       1316.10        37.08 o
  -1  10   4        936.06        966.51        30.04 o
   0  10   4          5.06         13.48         3.10 o
   1  10   4       1732.64       1888.18        59.87 o
   2  10   4        384.07        405.89        18.65 o
   3  10   4        491.61        478.06        15.78 o
   4  10   4        567.79        541.59        27.63 o
   5  10   4          0.04          0.21         0.64 o
  -8  11   4        161.04        201.89        16.35 o
  -7  11   4        172.13        160.91        16.11 o
  -6  11   4        225.43        213.80        14.95 o
  -5  11   4        550.14        523.69        37.00 o
  -4  11   4       1415.63       1356.62       156.08 o
  -3  11   4       2901.79       3089.35       116.17 o
  -2  11   4        416.10        420.31        21.02 o
  -1  11   4       1171.17       1268.94        57.60 o
   0  11   4        747.42        828.57        30.02 o
   1  11   4        175.95        178.43         9.17 o
   2  11   4         28.54         35.34         3.67 o
   3  11   4         37.65         41.23         4.32 o
   4  11   4         84.86         70.62         6.04 o
  -8  12   4         36.48         50.57         6.35 o
  -7  12   4        314.12        347.51        33.56 o
  -6  12   4         31.49         33.35         4.88 o
  -5  12   4          3.28          3.55         3.34 o
  -4  12   4        106.71        100.69        15.32 o
  -3  12   4         20.17         11.66         5.28 o
  -2  12   4         19.13         23.60         7.03 o
  -1  12   4          7.74          8.46         3.81 o
   0  12   4          0.16         -0.40         3.64 o
   1  12   4        327.40        308.66        15.29 o
   2  12   4        239.41        258.33        11.55 o
   3  12   4         19.29         21.70         2.48 o
  -7  13   4         22.44          6.59         7.18 o
  -6  13   4          0.88          2.88         2.69 o
  -5  13   4         13.35         20.94         5.62 o
  -4  13   4         22.90         20.82         4.25 o
  -3  13   4        897.41       1004.97        50.29 o
  -2  13   4        311.23        358.02        26.69 o
  -1  13   4          1.86          2.22         2.54 o
   0  13   4       1146.74       1224.69        34.96 o
   1  13   4        199.47        210.66        15.79 o
   2  13   4        146.37        126.06         6.96 o
  -6  14   4        232.33        243.02        10.58 o
  -5  14   4        323.15        415.67        23.13 o
  -4  14   4        182.80        201.46        13.62 o
  -3  14   4        331.58        338.34        17.99 o
  -2  14   4        214.26        222.65        18.46 o
  -1  14   4         62.30         67.43         9.23 o
   0  14   4         26.96         20.60         4.60 o
   1  14   4          2.33          0.63         1.05 o
  -5  15   4        444.52        460.10        44.20 o
  -4  15   4        133.73        175.52        12.48 o
  -3  15   4         53.77         52.99         5.89 o
  -2  15   4         37.61         35.57         3.16 o
  -1  15   4         72.30         64.32         5.09 o
   0  15   4        155.08        133.79         9.41 o
  -1 -15   5        481.98        398.07        17.82 o
   0 -15   5         63.32         48.63         8.00 o
   1 -15   5         22.63         21.65         3.17 o
   2 -15   5         16.14         18.14         3.06 o
   3 -15   5        245.20        241.89        16.40 o
   4 -15   5        459.37        494.16        21.41 o
   5 -15   5          0.12          0.63         1.17 o
  -2 -14   5        407.96        266.11        13.07 o
  -1 -14   5        779.28        678.82        29.31 o
   0 -14   5        863.26        897.53        38.36 o
   1 -14   5          9.80          6.01         2.25 o
   2 -14   5        846.65        912.19        28.73 o
   3 -14   5        731.59        885.12        24.94 o
   4 -14   5          0.71          3.65         1.55 o
   5 -14   5         14.17         22.28         4.94 o
   6 -14   5         62.12         53.82         6.09 o
  -3 -13   5         35.36         19.00         2.31 o
  -2 -13   5        709.87        667.23        21.04 o
  -1 -13   5        957.61        966.31        49.74 o
   0 -13   5          1.57          1.52         1.46 o
   1 -13   5         73.56        101.95         7.11 o
   2 -13   5         26.58         39.52         3.56 o
   3 -13   5        140.57        143.11         6.81 o
   4 -13   5        212.24        241.31        11.82 o
   5 -13   5          1.06          2.26         1.56 o
   6 -13   5        516.14        565.30        18.67 o
  -4 -12   5          4.45          0.85         0.87 o
  -3 -12   5        171.69        160.87         7.53 o
  -2 -12   5         48.60         45.77         4.35 o
  -1 -12   5        173.21        176.90         9.08 o
   0 -12   5        186.40        154.23        15.06 o
   1 -12   5         68.03         70.15         6.40 o
   2 -12   5        551.72        595.27        14.58 o
   3 -12   5       1792.10       1981.14        40.32 o
   4 -12   5        127.09        143.53         7.22 o
   5 -12   5        706.47        779.19        47.37 o
   6 -12   5       2329.95       2760.46        65.44 o
   7 -12   5         10.71         10.20         2.25 o
  -5 -11   5         14.30         11.36         1.80 o
  -4 -11   5        104.49        102.69        10.30 o
  -3 -11   5          3.61          7.46         2.41 o
  -2 -11   5        281.23        248.99         9.65 o
  -1 -11   5       1178.57       1203.24        38.43 o
   0 -11   5          2.62          8.21         6.84 o
   1 -11   5       1296.05       1348.69        30.01 o
   2 -11   5       1079.55       1158.68        35.06 o
   3 -11   5        220.61        230.79         8.09 o
   4 -11   5          9.37          5.53         1.52 o
   5 -11   5        572.24        535.54        24.90 o
   6 -11   5         18.11         21.67         4.37 o
   7 -11   5        167.48        154.10         9.50 o
   8 -11   5        385.83        341.55        16.71 o
  -6 -10   5        333.10        248.05        12.75 o
  -5 -10   5       1064.98       1042.53        28.72 o
  -4 -10   5         75.94         69.75         5.65 o
  -3 -10   5        294.39        286.11        16.47 o
  -2 -10   5       1229.66       1273.35        31.32 o
  -1 -10   5         43.78         41.10         5.67 o
   0 -10   5         21.62         27.50         3.20 o
   1 -10   5         65.11         78.69         5.01 o
   2 -10   5         57.14         50.28         3.83 o
   3 -10   5       1858.88       1892.26        54.80 o
   4 -10   5        664.83        673.76        20.84 o
   5 -10   5        159.87        156.06         8.78 o
   6 -10   5       3113.53       2958.78       196.12 o
   7 -10   5         77.97         77.43         7.95 o
   8 -10   5         33.75         35.69         4.23 o
  -6  -9   5         26.03         22.40         3.47 o
  -5  -9   5         83.97         75.89         6.92 o
  -4  -9   5        212.70        206.32        11.54 o
  -3  -9   5         59.84         73.19         7.78 o
  -2  -9   5         41.04         40.51         4.91 o
  -1  -9   5       1324.05       1358.42        30.05 o
   0  -9   5         86.55         83.12         5.43 o
   1  -9   5        345.38        368.88        12.95 o
   2  -9   5       2143.59       2200.03        59.41 o
   3  -9   5        166.13        186.90         6.40 o
   4  -9   5       1212.88       1260.10        43.22 o
   5  -9   5          2.43          4.00         2.38 o
   6  -9   5        206.75        192.43        25.03 o
   7  -9   5         25.34         33.33         8.66 o
   8  -9   5        107.45         86.69         8.13 o
  -7  -8   5         44.35         43.79         6.39 o
  -6  -8   5          2.60          2.70         1.25 o
  -5  -8   5        688.89        730.75        32.10 o
  -4  -8   5         33.52         31.82         6.26 o
  -3  -8   5       1195.90       1226.01        81.80 o
  -2  -8   5       2533.48       2600.60        69.61 o
  -1  -8   5        578.54        614.67        29.05 o
   0  -8   5        858.10        822.88        53.64 o
   1  -8   5        710.85        683.23       102.66 o
   2  -8   5        350.60        408.37        39.89 o
   3  -8   5        210.44        220.57        10.96 o
   4  -8   5         88.14         85.38         5.01 o
   5  -8   5         19.59         23.06         4.24 o
   6  -8   5         59.96         58.77         8.68 o
   7  -8   5        331.16        287.97        25.77 o
   8  -8   5         10.29         11.41         3.73 o
  -7  -7   5        168.82        163.89        15.53 o
  -6  -7   5        593.46        594.81        33.14 o
  -5  -7   5        140.64        137.45        10.87 o
  -4  -7   5        624.88        569.16        23.27 o
  -3  -7   5       1660.09       1684.74        60.15 o
  -2  -7   5         96.71        128.45        19.13 o
  -1  -7   5         16.18         16.92         6.74 o
   0  -7   5        218.88        215.75        23.98 o
   1  -7   5        371.66        383.66        50.26 o
   2  -7   5       5583.90       6827.67       234.16 o
   3  -7   5       2534.72       2647.64       120.96 o
   4  -7   5        707.23        752.62        27.34 o
   5  -7   5       7385.95       7311.17       134.39 o
   6  -7   5        159.85        146.13        12.21 o
   7  -7   5        502.11        441.31        21.88 o
   8  -7   5        382.88        343.00        16.28 o
   9  -7   5          0.71          0.67         1.31 o
  -8  -6   5         89.67         77.92         8.61 o
  -7  -6   5         55.44         49.85         6.26 o
  -6  -6   5        175.18        170.83        12.12 o
  -5  -6   5         36.32         30.98         5.33 o
  -4  -6   5        734.91        757.73        44.09 o
  -3  -6   5        181.23        195.59        23.76 o
  -2  -6   5       2565.66       2780.13       109.66 o
  -1  -6   5       1602.41       1446.16       101.75 o
   0  -6   5       3562.74       3772.14        91.55 o
   1  -6   5       4224.39       4347.09       510.48 o
   2  -6   5       1403.71       1514.62        78.21 o
   3  -6   5       1755.88       1901.74        94.77 o
   4  -6   5         83.13         91.03        12.36 o
   5  -6   5          0.94          2.54         1.68 o
   6  -6   5        117.69        107.38        25.71 o
   7  -6   5        366.30        330.21        19.13 o
   8  -6   5         74.87         72.98         8.06 o
   9  -6   5        199.22        134.81        10.98 o
  -8  -5   5         13.31         19.21         3.67 o
  -7  -5   5          4.11          4.73         1.60 o
  -6  -5   5       1176.64       1209.38        39.41 o
  -5  -5   5        597.06        609.40        27.65 o
  -4  -5   5         47.64         40.24         5.82 o
  -3  -5   5       2403.25       2545.60       103.41 o
  -2  -5   5       1507.86       1529.64        93.24 o
  -1  -5   5        475.77        425.62        21.01 o
   0  -5   5       1119.38       1009.10        37.81 o
   1  -5   5        178.86        194.88        12.33 o
   2  -5   5       2894.30       3178.76       151.08 o
   3  -5   5       1242.36       1251.65        45.11 o
   4  -5   5         86.14         80.71        14.92 o
   5  -5   5       4142.75       4019.65       130.20 o
   6  -5   5       2437.32       2451.45       356.71 o
   7  -5   5         46.34         27.90         5.01 o
   8  -5   5        293.00        301.66        16.22 o
   9  -5   5         36.96         34.61         8.50 o
  -8  -4   5        102.03         93.27         7.47 o
  -7  -4   5       1555.11       1485.45        47.58 o
  -6  -4   5          4.91          6.31         2.73 o
  -5  -4   5        740.27        690.23        24.39 o
  -4  -4   5       1043.57       1029.60        60.10 o
  -3  -4   5          2.25          2.81         2.21 o
  -2  -4   5         56.62         58.99         7.60 o
  -1  -4   5       2602.68       2540.21        64.22 o
   0  -4   5          5.52          2.83         1.43 o
   1  -4   5       1835.67       1696.59        43.42 o
   2  -4   5       2777.12       2480.21        50.67 o
   3  -4   5         36.27         42.71         9.19 o
   4  -4   5       1580.73       1619.77        78.45 o
   5  -4   5        275.56        231.21        18.37 o
   6  -4   5         74.36         66.30        18.97 o
   7  -4   5         58.26         61.71         6.97 o
   8  -4   5         62.71         67.18         9.19 o
   9  -4   5        152.28        136.68        18.41 o
  -9  -3   5        291.83        245.50        17.34 o
  -8  -3   5         10.77          9.67         2.71 o
  -7  -3   5        150.30        143.57        19.27 o
  -6  -3   5         90.28        104.33         7.75 o
  -5  -3   5        931.79        947.30        28.85 o
  -4  -3   5          5.74          5.38         3.59 o
  -3  -3   5       3166.23       3166.54        83.59 o
  -2  -3   5       3899.11       3729.82        88.47 o
  -1  -3   5        492.59        490.42        19.63 o
   0  -3   5       6491.41       5685.89       130.00 o
   1  -3   5        797.38        694.74        19.30 o
   2  -3   5       3966.38       4156.81       340.31 o
   3  -3   5        246.88        241.34        22.62 o
   4  -3   5        277.58        293.28        29.53 o
   5  -3   5        130.17        114.90        11.19 o
   6  -3   5        664.72        646.26        27.20 o
   7  -3   5         86.67         85.01         7.91 o
   8  -3   5        553.60        574.95        55.66 o
   9  -3   5        301.75        297.89        27.66 o
  -9  -2   5         98.77         90.12         6.88 o
  -8  -2   5         80.92         85.72        10.83 o
  -7  -2   5        887.70        975.87        72.87 o
  -6  -2   5       1001.66        981.09        34.06 o
  -5  -2   5        896.34        924.07        67.57 o
  -4  -2   5       4110.33       3930.43       103.60 o
  -3  -2   5        687.93        643.35        27.67 o
  -2  -2   5        331.19        283.72        11.87 o
  -1  -2   5        193.19        150.68         9.31 o
   0  -2   5        111.25        100.02         6.12 o
   1  -2   5       3116.14       2986.81       285.64 o
   2  -2   5       1748.62       1726.50        67.84 o
   3  -2   5          1.29         14.21         5.84 o
   4  -2   5       3232.68       3489.53       137.17 o
   5  -2   5       2158.48       2209.78       141.20 o
   6  -2   5         29.96         21.43         4.08 o
   7  -2   5        410.90        441.69        26.72 o
   8  -2   5        104.55        106.07        10.43 o
   9  -2   5         10.34          5.47         4.02 o
  -9  -1   5         16.11         17.71         5.74 o
  -8  -1   5        358.98        365.24        23.66 o
  -7  -1   5        295.15        297.62        31.17 o
  -6  -1   5       1179.56       1237.22        39.68 o
  -5  -1   5        150.11        114.65        19.28 o
  -4  -1   5        185.72        176.40        12.55 o
  -3  -1   5         19.10         21.83         4.44 o
  -2  -1   5       2427.69       2180.83        42.93 o
  -1  -1   5       6922.21       7564.65       124.36 o
   0  -1   5       5154.86       4759.37       517.28 o
   1  -1   5       6879.37       5976.23       702.95 o
   2  -1   5         38.40         69.10        11.02 o
   3  -1   5       6046.30       6681.45       214.99 o
   4  -1   5        601.63        633.76        47.27 o
   5  -1   5       1183.66       1115.95        54.14 o
   6  -1   5        561.67        536.04        66.70 o
   7  -1   5        192.83        190.30        12.07 o
   8  -1   5         21.07         21.08        11.89 o
  -9   0   5          0.05         -0.10         2.52 o
  -8   0   5          2.63          0.52         6.95 o
  -7   0   5          6.19          8.72         3.76 o
  -6   0   5       1141.82       1271.77        40.00 o
  -5   0   5         60.30         76.16         9.27 o
  -4   0   5       4330.04       4172.73       208.02 o
  -3   0   5       2532.93       2247.77       166.44 o
  -2   0   5       5216.85       5283.26        90.36 o
   0   0   5       1208.68       1283.99        48.90 o
   1   0   5        175.01        183.46        19.60 o
   2   0   5         17.06         14.02         5.34 o
   3   0   5        245.70        289.34        28.10 o
   4   0   5        512.04        536.40        44.42 o
   5   0   5       1325.89       1282.80        89.98 o
   6   0   5         39.13         34.89         5.44 o
   7   0   5        341.66        364.76        22.07 o
   8   0   5        435.09        457.48        46.03 o
  -9   1   5         25.04         34.92         7.97 o
  -8   1   5        714.23        754.66        63.47 o
  -7   1   5        611.47        706.14        44.18 o
  -6   1   5        625.18        607.53        31.59 o
  -5   1   5       2000.00       1842.39        66.62 o
  -4   1   5        207.68        201.97        22.27 o
  -3   1   5          8.44          3.31         1.62 o
  -2   1   5        432.27        461.18        14.89 o
  -1   1   5       2382.71       2362.16        83.34 o
   0   1   5       1443.84       1559.67        61.00 o
   1   1   5       3767.97       3537.04       251.69 o
   2   1   5        457.79        502.82        34.76 o
   3   1   5       3715.47       3859.68       145.29 o
   4   1   5       3142.91       3213.20       137.14 o
   5   1   5        523.42        487.60        25.40 o
   6   1   5        422.45        449.24        34.97 o
   7   1   5         15.40         17.23         6.27 o
   8   1   5        268.33        268.17        14.18 o
  -9   2   5        356.04        382.73        28.66 o
  -8   2   5         41.76         56.76        11.67 o
  -7   2   5        469.19        550.81        38.03 o
  -6   2   5         18.15         20.40         6.67 o
  -5   2   5        358.04        353.56        44.57 o
  -4   2   5        817.15        783.42        45.82 o
  -3   2   5       6478.51       6218.79       135.19 o
  -2   2   5       6313.30       6452.47       300.27 o
  -1   2   5       6726.79       5930.40       183.86 o
   0   2   5       9253.86       9631.56       283.68 o
   1   2   5        789.22        893.28        45.27 o
   2   2   5       2831.09       2889.49        77.86 o
   3   2   5       2474.96       2443.53       107.71 o
   4   2   5        279.73        271.01        32.91 o
   5   2   5         32.83         38.33         5.44 o
   6   2   5        233.92        213.86        15.60 o
   7   2   5         10.42         15.06         5.11 o
   8   2   5        400.78        410.45        16.87 o
  -9   3   5        203.62        239.39        21.83 o
  -8   3   5          2.90          8.87         4.81 o
  -7   3   5        326.89        396.36        31.87 o
  -6   3   5          6.73          9.75         4.09 o
  -5   3   5       2207.62       1784.65        84.00 o
  -4   3   5       6053.46       5511.21       126.53 o
  -3   3   5        379.30        363.42        18.72 o
  -2   3   5       1583.18       1561.58        46.05 o
  -1   3   5       7158.67       7317.81       225.65 o
   0   3   5        291.74        359.77        14.36 o
   1   3   5         94.18        101.48        14.48 o
   2   3   5       1245.55       1330.38        47.50 o
   3   3   5        282.00        255.06        29.63 o
   4   3   5       1544.08       1632.18        48.69 o
   5   3   5        290.94        302.86        17.20 o
   6   3   5        269.51        275.26        15.78 o
   7   3   5        771.77        825.48        32.00 o
   8   3   5          3.35          1.00         1.03 o
 -10   4   5          0.07         -0.16         2.25 o
  -9   4   5        269.06        269.97        22.97 o
  -8   4   5          1.95          2.67         3.09 o
  -7   4   5         53.45         51.45        10.93 o
  -6   4   5        938.29        952.02        30.31 o
  -5   4   5        254.48        197.99        23.34 o
  -4   4   5        237.25        212.41        15.20 o
  -3   4   5         52.81         37.32         5.88 o
  -2   4   5       1989.38       2085.89        85.06 o
  -1   4   5         14.74         53.47        11.32 o
   0   4   5       4457.76       4595.46       158.47 o
   1   4   5       1434.79       1445.17        44.64 o
   2   4   5       2059.87       1886.05        60.46 o
   3   4   5       1622.65       1362.46       124.82 o
   4   4   5         66.14         75.67         6.76 o
   5   4   5        595.82        607.79        25.39 o
   6   4   5         26.94         21.38         4.17 o
   7   4   5        128.87        134.99        10.35 o
  -9   5   5         34.46         22.90         4.03 o
  -8   5   5          3.65         10.25         4.98 o
  -7   5   5         43.87         44.02         6.96 o
  -6   5   5       1142.29       1141.85        72.38 o
  -5   5   5        824.65        779.88        51.33 o
  -4   5   5       2226.06       2035.29        89.27 o
  -3   5   5        665.08        582.02        44.22 o
  -2   5   5       3837.76       3658.06       134.13 o
  -1   5   5       2414.45       2305.90        97.70 o
   0   5   5        358.24        401.06        33.92 o
   1   5   5       1717.75       1722.65        81.13 o
   2   5   5        216.65        206.28        13.72 o
   3   5   5        383.01        410.45        17.39 o
   4   5   5          1.45          3.19         1.81 o
   5   5   5        289.23        325.13        17.47 o
   6   5   5          0.32         -1.04         1.87 o
   7   5   5        215.16        216.43        16.41 o
  -9   6   5         27.20         26.16         4.31 o
  -8   6   5        479.42        503.77        34.87 o
  -7   6   5        318.77        336.18        20.06 o
  -6   6   5       1143.34       1160.92        44.20 o
  -5   6   5       2151.02       2111.99        98.17 o
  -4   6   5         89.90         88.84        16.03 o
  -3   6   5       2295.19       2326.52       100.36 o
  -2   6   5        659.86        758.18        49.60 o
  -1   6   5        291.41        365.82        33.72 o
   0   6   5         46.24         49.79        11.74 o
   1   6   5       1027.41       1112.56        63.96 o
   2   6   5         98.76        100.11         9.16 o
   3   6   5       1320.49       1373.31        40.12 o
   4   6   5        417.23        455.62        23.71 o
   5   6   5        503.30        495.74        23.56 o
   6   6   5        694.55        711.18        23.19 o
   7   6   5          0.47          1.39         1.07 o
  -9   7   5        176.49        143.23         9.91 o
  -8   7   5          1.97          1.93         2.33 o
  -7   7   5         11.21         11.45         3.64 o
  -6   7   5        222.98        191.05        20.34 o
  -5   7   5          4.38         -0.32         4.65 o
  -4   7   5         53.05         85.94        16.86 o
  -3   7   5         53.93         45.09        11.65 o
  -2   7   5        753.63        806.42        54.69 o
  -1   7   5       1474.35       1400.97        75.98 o
   0   7   5       1475.76       1619.63        83.26 o
   1   7   5        603.33        632.48        22.23 o
   2   7   5       3333.21       3588.48        71.52 o
   3   7   5        231.28        230.30        12.65 o
   4   7   5         93.83         88.12         7.43 o
   5   7   5         16.25         12.84         2.99 o
   6   7   5        239.19        238.02        12.41 o
  -9   8   5          8.02          3.74         1.31 o
  -8   8   5        222.80        197.23        19.17 o
  -7   8   5          7.32          8.68         3.23 o
  -6   8   5        141.43        142.78        17.60 o
  -5   8   5       6257.01       5706.38       464.01 o
  -4   8   5       1108.21       1039.23        33.15 o
  -3   8   5        541.26        496.69        32.64 o
  -2   8   5       4181.17       4674.75       176.75 o
  -1   8   5        409.55        517.66        44.17 o
   0   8   5        525.07        594.87        18.46 o
   1   8   5         45.37         54.69         4.85 o
   2   8   5         33.25         37.22         4.13 o
   3   8   5        148.68        147.11         8.09 o
   4   8   5        589.57        585.81        22.52 o
   5   8   5          4.66          4.08         1.47 o
   6   8   5        219.94        192.25        11.39 o
  -9   9   5        365.08        402.80        22.86 o
  -8   9   5          1.92          4.71         2.74 o
  -7   9   5        776.07        642.21        80.84 o
  -6   9   5       1617.52       1402.04        65.01 o
  -5   9   5         19.74         20.27         4.61 o
  -4   9   5        164.71        154.82        12.76 o
  -3   9   5         39.72         40.36         5.71 o
  -2   9   5         14.19         23.33         3.99 o
  -1   9   5       1198.20       1269.30        37.09 o
   0   9   5       1217.42       1320.14        36.37 o
   1   9   5        167.36        165.34         9.91 o
   2   9   5       1592.54       1564.72        46.46 o
   3   9   5        543.29        607.04        18.88 o
   4   9   5        249.18        219.46        11.54 o
   5   9   5        328.45        106.87       165.83 o
  -9  10   5          0.19         -0.34         1.29 o
  -8  10   5         32.13         22.13         4.83 o
  -7  10   5        158.76        127.14        19.18 o
  -6  10   5         68.02         69.78        12.15 o
  -5  10   5         51.68         41.76         6.55 o
  -4  10   5       1137.64        981.14        77.00 o
  -3  10   5        413.25        421.01        19.27 o
  -2  10   5       1615.10       1700.74        52.11 o
  -1  10   5       2474.37       2732.59        67.03 o
   0  10   5         44.83         33.74         5.38 o
   1  10   5       1115.71       1217.58        38.26 o
   2  10   5         63.08         67.61         5.80 o
   3  10   5        169.50        153.79         7.81 o
   4  10   5          0.10          1.31         1.04 o
  -8  11   5        319.65        360.06        22.05 o
  -7  11   5          1.29          3.66         1.71 o
  -6  11   5        503.63        503.79        21.77 o
  -5  11   5         30.96         19.20         6.14 o
  -4  11   5          1.69         -0.63         2.14 o
  -3  11   5        507.03        516.49        36.50 o
  -2  11   5         14.21         16.08         6.23 o
  -1  11   5         52.45         57.38         7.25 o
   0  11   5         13.83         12.10         3.47 o
   1  11   5         45.40         58.31         6.41 o
   2  11   5        318.86        314.94        11.15 o
   3  11   5        409.19        426.87        13.57 o
   4  11   5         12.71         17.65         3.32 o
  -8  12   5        219.06        254.83        14.73 o
  -7  12   5         78.50         75.03         9.50 o
  -6  12   5          1.23          2.29         1.61 o
  -5  12   5       1209.82       1021.52        46.45 o
  -4  12   5        261.93        273.86        26.23 o
  -3  12   5          8.76         11.67         5.30 o
  -2  12   5         43.44         45.01         9.57 o
  -1  12   5          7.00          7.55         2.05 o
   0  12   5        207.91        193.06        11.85 o
   1  12   5       1045.62        990.43        39.41 o
   2  12   5        190.91         46.67       105.71 o
   3  12   5         48.19         36.03         4.93 o
  -7  13   5          0.34         -0.48         1.17 o
  -6  13   5          9.34          6.26         1.96 o
  -5  13   5        940.55       1066.39        45.60 o
  -4  13   5          3.60          2.16         1.75 o
  -3  13   5        618.36        656.73        26.74 o
  -2  13   5        543.56        602.56        35.15 o
  -1  13   5        105.67        103.42        12.55 o
   0  13   5        896.13        897.75        26.62 o
   1  13   5          5.24          3.74         1.72 o
   2  13   5        124.78        101.80         7.97 o
  -6  14   5        164.20        140.88         7.14 o
  -5  14   5         59.23         83.83         8.92 o
  -4  14   5        734.83        846.15        46.76 o
  -3  14   5         53.42         49.75         5.65 o
  -2  14   5          5.88          9.03         2.34 o
  -1  14   5          9.23         11.66         3.98 o
   0  14   5          0.08          1.28         1.39 o
   1  14   5         67.96         53.52         5.65 o
  -5  15   5        193.03        195.53         8.68 o
  -4  15   5        323.03        363.81        18.12 o
  -3  15   5        244.41        262.36        15.30 o
  -2  15   5        325.66        304.35         9.38 o
  -1  15   5         50.95         40.36         3.51 o
   0 -15   6        186.85        150.02         7.26 o
   1 -15   6        462.94        488.22        16.32 o
   2 -15   6         17.11         28.43         3.53 o
   3 -15   6        398.08        420.10        21.61 o
  -2 -14   6        134.89         97.82         5.26 o
  -1 -14   6        364.89        322.01        17.74 o
   0 -14   6       1371.47       1478.88        76.83 o
   1 -14   6         52.33         58.53         6.01 o
   2 -14   6        158.66        183.78        11.19 o
   3 -14   6        550.67        632.23        18.70 o
   4 -14   6        117.16        122.00        11.20 o
   5 -14   6          4.31          1.91         2.17 o
  -3 -13   6          0.01          0.01         0.72 o
  -2 -13   6         61.90         68.58         8.04 o
  -1 -13   6        245.40        239.72        23.67 o
   0 -13   6          1.82          3.06         1.76 o
   1 -13   6        478.31        470.81        17.43 o
   2 -13   6        193.30        224.81         8.45 o
   3 -13   6         58.11         49.98         3.89 o
   4 -13   6        800.25        949.14        28.56 o
   5 -13   6       2062.51       2667.61        89.36 o
   6 -13   6          0.76          2.19         1.28 o
  -4 -12   6          0.51          0.07         0.59 o
  -3 -12   6        126.95        110.06         7.15 o
  -2 -12   6          0.25          0.11         0.75 o
  -1 -12   6        274.84        248.75        18.00 o
   0 -12   6       1063.86       1061.94        46.76 o
   1 -12   6        304.99        350.77        12.55 o
   2 -12   6        642.67        726.28        16.30 o
   3 -12   6        574.39        642.85        15.08 o
   4 -12   6         10.72         10.11         2.01 o
   5 -12   6         49.09         64.28         5.35 o
   6 -12   6         53.34         51.26         5.46 o
   7 -12   6          2.10          8.51         2.70 o
  -5 -11   6        176.52        113.32         7.87 o
  -4 -11   6        773.35        739.51        18.59 o
  -3 -11   6          1.28          0.78         1.89 o
  -2 -11   6        814.90        778.71        18.80 o
  -1 -11   6        682.81        695.01        25.65 o
   0 -11   6         22.67         15.94         6.46 o
   1 -11   6        260.97        277.86        10.24 o
   2 -11   6        216.77        251.92         8.46 o
   3 -11   6        117.34        105.77         5.32 o
   4 -11   6        277.63        263.54         9.27 o
   5 -11   6        388.01        400.31        22.74 o
   6 -11   6          9.34          9.19         1.95 o
   7 -11   6        333.14        369.79        14.47 o
  -4 -10   6        101.76        102.74         8.07 o
  -3 -10   6         27.53         28.17         4.65 o
  -2 -10   6         47.56         54.21         5.23 o
  -1 -10   6         70.28         61.77         5.63 o
   0 -10   6        161.62        148.02         8.75 o
   1 -10   6        877.53        900.82        23.31 o
   2 -10   6        167.90        155.97         6.40 o
   3 -10   6        992.58       1017.81        19.69 o
   4 -10   6       1790.00       1896.67        54.14 o
   5 -10   6         24.37         24.46         4.15 o
   6 -10   6        495.33        516.10        25.62 o
   7 -10   6        105.50         95.47         7.43 o
   8 -10   6          8.23          4.48         1.56 o
  -6  -9   6          9.13          9.59         2.24 o
  -5  -9   6         34.60         36.21         4.61 o
  -4  -9   6        539.75        551.26        19.70 o
  -3  -9   6        959.33       1000.12        45.76 o
  -2  -9   6        446.74        442.23        15.83 o
  -1  -9   6       1698.87       1672.44        50.13 o
   0  -9   6       1685.07       1689.89        49.21 o
   1  -9   6        782.47        815.94        18.18 o
   2  -9   6       3183.74       3345.50        53.93 o
   3  -9   6         10.07          7.48         1.42 o
   4  -9   6        155.60        160.91         7.35 o
   5  -9   6       1255.88       1298.53       165.31 o
   6  -9   6          0.13          0.72         2.15 o
   7  -9   6        221.97        199.30        16.48 o
   8  -9   6        145.79        117.69         9.08 o
  -7  -8   6         40.64         39.36         5.53 o
  -6  -8   6         86.61         90.89        11.17 o
  -5  -8   6        392.62        417.84        16.54 o
  -4  -8   6         67.32         63.66         7.58 o
  -3  -8   6       1455.71       1488.15        48.00 o
  -2  -8   6        287.50        244.91        10.44 o
  -1  -8   6        381.33        387.94        15.88 o
   0  -8   6          1.49         -0.52         2.23 o
   1  -8   6       1350.24       1471.92       176.90 o
   2  -8   6        160.62        156.67         6.01 o
   3  -8   6       1716.15       1769.94        48.04 o
   4  -8   6       1485.01       1452.69        39.67 o
   5  -8   6          2.09          4.08         2.76 o
   6  -8   6        620.85        590.95        39.08 o
   7  -8   6        121.61        111.61        10.67 o
   8  -8   6         52.00         42.43         4.99 o
  -7  -7   6        219.80        202.55        11.14 o
  -6  -7   6        592.44        578.13        32.62 o
  -5  -7   6         29.76         25.58         4.69 o
  -4  -7   6         50.85         34.68        11.69 o
  -3  -7   6         81.09         88.30        16.79 o
  -2  -7   6         94.71        106.78        18.12 o
  -1  -7   6       1569.60       1688.11        81.37 o
   0  -7   6       2060.84       1898.02        87.06 o
   1  -7   6        369.94        368.27        30.89 o
   2  -7   6       3135.43       3510.26       145.08 o
   3  -7   6       2863.35       2787.69        94.12 o
   4  -7   6         36.82         41.00         3.78 o
   5  -7   6         22.69         20.14         7.03 o
   6  -7   6         15.91         13.65         3.93 o
   7  -7   6        134.06        115.03        10.35 o
   8  -7   6          1.23          0.36         1.59 o
  -8  -6   6        109.97         96.43         9.12 o
  -7  -6   6          5.28          7.90         2.38 o
  -6  -6   6         10.87         15.81         4.26 o
  -5  -6   6        941.32        965.39        32.36 o
  -4  -6   6       1192.38       1187.49        60.81 o
  -3  -6   6        114.29        111.42        21.31 o
  -2  -6   6       5371.95       5800.46       194.97 o
  -1  -6   6       1096.32       1007.88        51.44 o
   0  -6   6        550.54        517.45        24.30 o
   1  -6   6       5573.15       6078.81       644.09 o
   2  -6   6         51.70         57.44        14.23 o
   3  -6   6          3.77         -1.25         3.37 o
   4  -6   6         57.60         60.62         4.84 o
   5  -6   6          1.10          4.33         1.96 o
   6  -6   6        384.64        336.76        19.88 o
   7  -6   6       1432.22       1331.62        43.33 o
   8  -6   6          4.52          1.73         2.27 o
  -8  -5   6         30.05         39.20         7.02 o
  -7  -5   6        632.75        602.75        25.46 o
  -6  -5   6        739.99        745.42        27.70 o
  -5  -5   6        125.45        108.94         9.34 o
  -4  -5   6        815.39        802.24        32.23 o
  -3  -5   6       1278.18       1300.57        66.50 o
  -2  -5   6        121.11        120.70        12.06 o
  -1  -5   6       5469.02       5825.70       131.97 o
   0  -5   6         56.47         42.50         6.08 o
   1  -5   6         61.42         49.51         6.45 o
   2  -5   6       3075.47       3089.23       125.91 o
   3  -5   6       1690.28       1625.18        54.75 o
   4  -5   6          2.96          3.31         3.08 o
   5  -5   6        551.09        522.33        18.04 o
   6  -5   6        923.30        829.04        33.21 o
   7  -5   6          6.19         15.09         3.80 o
   8  -5   6         67.81         57.27        15.03 o
  -8  -4   6        767.26        733.62        39.60 o
  -7  -4   6         36.48         37.95         4.42 o
  -6  -4   6         44.14         50.55         6.18 o
  -5  -4   6         23.38         37.38         5.14 o
  -4  -4   6        286.14        321.44        18.21 o
  -3  -4   6         83.68         72.11         9.72 o
  -2  -4   6       3169.66       3220.40        89.41 o
  -1  -4   6       1208.16       1082.39        35.88 o
   0  -4   6         12.87         16.42         3.09 o
   1  -4   6      11617.90      11135.45       230.64 o
   2  -4   6       1504.50       1438.59        35.24 o
   3  -4   6         53.65         48.91         8.02 o
   4  -4   6        579.30        532.35        53.54 o
   5  -4   6          2.81          3.19         2.77 o
   6  -4   6         14.51         10.51         3.39 o
   7  -4   6        596.08        583.50        22.71 o
   8  -4   6         63.05         56.67         7.94 o
  -8  -3   6        361.95        385.49        17.52 o
  -7  -3   6         46.53         44.05         5.93 o
  -6  -3   6        115.17        123.26         8.98 o
  -5  -3   6       1555.61       1584.80        40.55 o
  -4  -3   6         48.51         49.01         8.46 o
  -3  -3   6       4773.84       4820.23       156.47 o
  -2  -3   6       1099.21       1022.20        34.82 o
  -1  -3   6       1968.98       1996.08        52.71 o
   0  -3   6       2089.61       1968.31        61.16 o
   1  -3   6          0.14          0.83         0.83 o
   2  -3   6        166.45        154.95        12.43 o
   3  -3   6        402.71        385.47        40.47 o
   4  -3   6        294.50        243.04        27.74 o
   5  -3   6       1399.06       1386.48        39.25 o
   6  -3   6       1244.68       1263.78        42.02 o
   7  -3   6         81.20         69.45         7.08 o
   8  -3   6        529.04        540.32        59.62 o
  -9  -2   6        194.91        185.03        16.26 o
  -8  -2   6        137.30        135.97        13.55 o
  -7  -2   6        248.07        266.24        17.20 o
  -6  -2   6         33.76         39.01         5.44 o
  -5  -2   6       1042.27       1088.42        35.41 o
  -4  -2   6        743.65        761.14        34.82 o
  -3  -2   6         44.03         42.79         6.47 o
  -2  -2   6        567.21        601.14        23.43 o
  -1  -2   6        405.76        363.93        26.23 o
   0  -2   6        228.21        285.89        21.17 o
   1  -2   6       1705.39       1536.18        73.55 o
   2  -2   6       4903.22       4411.03       629.22 o
   3  -2   6       1311.71       1522.60        71.90 o
   4  -2   6       2052.40       2093.11        99.38 o
   5  -2   6        687.14        666.05        22.81 o
   6  -2   6        126.44        137.70        10.45 o
   7  -2   6        733.75        753.39        47.60 o
   8  -2   6         17.55         16.97         4.00 o
  -9  -1   6         82.65         74.17         9.30 o
  -8  -1   6         19.23         30.17         6.31 o
  -7  -1   6        531.70        584.86        22.88 o
  -6  -1   6         79.00         89.41         8.97 o
  -5  -1   6       1299.05       1243.21        77.04 o
  -4  -1   6        169.81        187.36        15.23 o
  -3  -1   6       1037.44        985.21        26.62 o
  -2  -1   6       4883.32       4535.51        80.78 o
  -1  -1   6       6522.71       7589.02       186.27 o
   0  -1   6       1284.21       1153.82        42.65 o
   1  -1   6       2991.13       2877.54       201.63 o
   2  -1   6        221.92        234.35        30.94 o
   3  -1   6         79.16         97.77        16.00 o
   4  -1   6        108.66        116.90        20.30 o
   5  -1   6         17.94         22.58         4.03 o
   6  -1   6         88.84        105.00        12.93 o
   7  -1   6        213.25        212.85        18.49 o
   8  -1   6        246.13        295.85        34.00 o
  -9   0   6        146.75        178.92        18.01 o
  -8   0   6        643.06        706.06        33.89 o
  -7   0   6       1729.53       1966.18        85.78 o
  -6   0   6       1508.07       1620.39        47.98 o
  -5   0   6       1008.67        936.09        63.96 o
  -4   0   6       2846.20       2863.33        76.88 o
  -3   0   6        670.04        622.64        25.51 o
  -2   0   6        353.41        296.08        25.26 o
  -1   0   6         17.78         35.57         5.01 o
   0   0   6         75.67         74.99         9.41 o
   1   0   6        777.14        839.34        30.23 o
   2   0   6       2310.83       2486.48        98.17 o
   3   0   6       1076.27       1165.02        65.13 o
   4   0   6       2576.58       2700.03       121.90 o
   5   0   6       1685.89       1736.42        84.82 o
   6   0   6          4.39          0.95         3.82 o
   7   0   6       1008.43       1081.51        73.46 o
   8   0   6         18.81         19.88         8.86 o
  -9   1   6        456.54        446.05        30.38 o
  -8   1   6       1188.12       1277.40        95.52 o
  -7   1   6         26.23         34.11         9.02 o
  -6   1   6         13.30         15.11         3.67 o
  -5   1   6        317.21        288.04        20.80 o
  -4   1   6        118.65        102.03        10.54 o
  -3   1   6        594.79        598.73        25.51 o
  -2   1   6       3256.17       3076.51       134.33 o
  -1   1   6        495.13        447.40        28.83 o
   0   1   6        314.64        228.67        19.55 o
   1   1   6       6404.70       6374.91       196.64 o
   2   1   6         20.55         28.71         8.67 o
   3   1   6        819.57        862.30        56.39 o
   4   1   6        945.35       1026.34        54.15 o
   5   1   6          3.49          5.07         2.05 o
   6   1   6         25.15         19.25         5.10 o
   7   1   6        118.74        129.17        11.47 o
   8   1   6        258.81        276.43        28.34 o
  -9   2   6          0.64          1.78         2.32 o
  -8   2   6         30.51         33.91         8.89 o
  -7   2   6        530.28        626.31        41.56 o
  -6   2   6       1083.15       1086.78        31.80 o
  -5   2   6         18.47         21.57         5.51 o
  -4   2   6       1936.25       1848.44        56.99 o
  -3   2   6       7485.38       7196.69       157.44 o
  -2   2   6        984.75        933.97        63.64 o
  -1   2   6        537.14        439.35        30.85 o
   0   2   6        464.44        451.67        31.39 o
   1   2   6        128.22        144.45        17.31 o
   2   2   6          5.26          5.36         5.05 o
   3   2   6        918.75        913.42        60.82 o
   4   2   6        115.17        110.60         7.99 o
   5   2   6        917.82       1033.95        41.88 o
   6   2   6        253.20        268.29        18.99 o
   7   2   6         17.34         21.26         4.47 o
   8   2   6        415.19        433.57        19.66 o
  -9   3   6        147.82        162.69        17.50 o
  -8   3   6        644.83        823.87        47.78 o
  -7   3   6       2104.15       2546.07       101.92 o
  -6   3   6        349.96        346.45        13.90 o
  -5   3   6       2430.55       2215.11       125.98 o
  -4   3   6        128.24        122.80        12.16 o
  -3   3   6        480.09        461.29        23.38 o
  -2   3   6        164.37        133.99        11.98 o
  -1   3   6       4008.38       4499.06       154.42 o
   0   3   6       3035.96       3454.18       125.95 o
   1   3   6       5237.42       5146.83       172.98 o
   2   3   6        890.41        840.00        37.61 o
   3   3   6       1885.25       1801.19        94.20 o
   4   3   6       1723.08       1859.54        64.61 o
   5   3   6         48.46         54.71         7.10 o
   6   3   6         68.28         77.14        12.14 o
   7   3   6         60.06         59.47         6.77 o
  -9   4   6        161.88        172.27        17.80 o
  -8   4   6        115.99        142.15        18.14 o
  -7   4   6        179.62        212.72        23.06 o
  -6   4   6         40.13         43.85         5.43 o
  -5   4   6        695.29        693.89        48.59 o
  -4   4   6        590.74        496.44        51.69 o
  -3   4   6       2876.16       2535.22       152.54 o
  -2   4   6         93.24         43.86         7.10 o
  -1   4   6       6238.22       6617.44       216.56 o
   0   4   6       5122.49       5508.13       186.82 o
   1   4   6       4627.16       4986.07       173.35 o
   2   4   6       1700.89       1524.03        56.28 o
   3   4   6        155.22        156.80        10.74 o
   4   4   6         20.01         25.49         4.44 o
   5   4   6         13.13          4.92         2.54 o
   6   4   6        407.54        466.79        23.86 o
   7   4   6        216.08        222.77        10.72 o
  -9   5   6         19.08         14.34         3.18 o
  -8   5   6          5.49          4.66         3.61 o
  -7   5   6       1050.61       1155.22        60.67 o
  -6   5   6        187.99        195.03        11.95 o
  -5   5   6        585.05        590.35        23.83 o
  -4   5   6       2125.34       2165.31        97.00 o
  -3   5   6        179.28        184.96        19.12 o
  -2   5   6       1883.19       1801.63        84.73 o
  -1   5   6        325.99        345.42        32.39 o
   0   5   6         55.38         58.89        13.27 o
   1   5   6         46.15         65.39        14.14 o
   2   5   6        589.52        579.38        33.08 o
   3   5   6         62.56         68.67         7.91 o
   4   5   6        885.86        965.91        34.75 o
   5   5   6        524.37        594.57        29.16 o
   6   5   6         23.46         23.29         3.87 o
   7   5   6        324.75        311.17        10.80 o
  -9   6   6        215.80        204.87        15.08 o
  -8   6   6        289.84        300.05        26.10 o
  -7   6   6        505.15        532.19        26.10 o
  -6   6   6        563.69        586.10        22.55 o
  -5   6   6         28.10         27.65         4.42 o
  -4   6   6        113.73         94.03        17.66 o
  -3   6   6          0.58          5.20         4.55 o
  -2   6   6        702.73        694.22        50.00 o
  -1   6   6       1635.70       1798.19        89.19 o
   0   6   6       3195.52       3473.49       138.29 o
   1   6   6        169.48        154.01        22.35 o
   2   6   6       1146.94       1174.46        32.36 o
   3   6   6       2039.78       2175.60        57.82 o
   4   6   6         27.25         38.29         5.80 o
   5   6   6        457.80        444.20        19.59 o
   6   6   6          5.04          4.88         2.39 o
  -9   7   6          5.45         -0.31         3.08 o
  -8   7   6         23.86         33.30         8.27 o
  -7   7   6         18.25         13.46         3.86 o
  -6   7   6        154.56        140.34        11.62 o
  -5   7   6          5.00          2.52         6.18 o
  -4   7   6       5665.49       5407.69       105.77 o
  -3   7   6        486.09        440.35        40.67 o
  -2   7   6       1344.70       1444.37        79.93 o
  -1   7   6       7247.38       8326.27       277.59 o
   0   7   6          0.43          1.29         2.41 o
   1   7   6        576.42        624.86        26.53 o
   2   7   6        757.59        785.55        26.45 o
   3   7   6         99.27        108.19         9.80 o
   4   7   6        163.44        165.29        11.45 o
   5   7   6         66.48         73.43         6.54 o
   6   7   6         20.70         12.83         2.04 o
  -9   8   6          4.94          5.12         2.29 o
  -8   8   6        239.89        201.35        19.41 o
  -7   8   6        215.55        175.62        13.88 o
  -6   8   6        551.47        494.88        23.12 o
  -5   8   6         58.37         58.56         8.80 o
  -4   8   6          9.81          7.09         2.55 o
  -3   8   6        171.27        172.47        16.45 o
  -2   8   6          8.49         13.63         3.24 o
  -1   8   6        677.85        742.04        33.75 o
   0   8   6        103.85         96.02         8.17 o
   1   8   6        148.45        156.68         8.43 o
   2   8   6        149.45        173.63        12.53 o
   3   8   6        854.81        882.96        30.80 o
   4   8   6        792.98        883.05        28.59 o
   5   8   6          7.86          7.28         1.51 o
  -9   9   6          4.58          3.59         2.11 o
  -8   9   6          0.36          4.00         2.64 o
  -7   9   6        252.09        224.82        22.30 o
  -6   9   6          0.63          1.93         2.75 o
  -5   9   6        441.58        349.01        27.80 o
  -4   9   6        413.46        309.77        19.75 o
  -3   9   6        778.78        745.67        34.50 o
  -2   9   6        213.48        219.93        11.32 o
  -1   9   6       3040.54       3190.81       125.33 o
   0   9   6        207.03        216.38        12.69 o
   1   9   6        176.89        163.38         9.80 o
   2   9   6        771.01        818.29        23.71 o
   3   9   6          0.22         -0.53         1.47 o
   4   9   6        218.51        200.39        10.47 o
   5   9   6          3.98          3.16         1.80 o
  -8  10   6         81.69         68.86         8.86 o
  -7  10   6         56.59         48.60        10.54 o
  -6  10   6        260.08        247.18        22.74 o
  -5  10   6        665.37        543.65        35.21 o
  -4  10   6          3.84          2.28         1.76 o
  -3  10   6        689.23        716.05        29.84 o
  -2  10   6       1094.43       1171.80        56.13 o
  -1  10   6        117.34        124.65         8.90 o
   0  10   6          5.91          4.58         2.01 o
   1  10   6         27.37         27.07         4.62 o
   2  10   6        224.57        245.66        12.99 o
   3  10   6         28.16         24.04         4.98 o
   4  10   6        200.72        194.21        33.29 o
  -8  11   6        836.75       1027.62        41.62 o
  -7  11   6         53.62         54.97        11.13 o
  -6  11   6        411.16        436.18        29.60 o
  -5  11   6        761.37        585.19        35.21 o
  -4  11   6        377.33        400.25        33.74 o
  -3  11   6          3.32         -1.74         2.70 o
  -2  11   6         54.30         57.09         7.39 o
  -1  11   6         10.26          7.36         2.98 o
   0  11   6       1301.04       1384.43        78.54 o
   1  11   6         39.56         55.44         6.05 o
   2  11   6        273.87        271.16        12.36 o
   3  11   6        358.01        346.99        48.31 o
  -7  12   6         16.34         13.04         2.50 o
  -6  12   6         25.86         26.93         4.09 o
  -5  12   6       3794.52       3395.18       112.93 o
  -4  12   6        696.18        699.36        33.74 o
  -3  12   6          2.15          5.22         2.61 o
  -2  12   6       1553.24       1827.30        74.72 o
  -1  12   6        257.23        262.20        11.59 o
   0  12   6        309.57        302.20        12.03 o
   1  12   6        187.72        177.55         8.10 o
   2  12   6        224.22        188.55        30.27 o
   3  12   6         15.24          7.52         2.01 o
  -7  13   6         75.66         85.56         8.01 o
  -6  13   6         39.70         50.47         4.71 o
  -5  13   6          9.06         14.90         4.34 o
  -4  13   6         33.79         45.39         5.86 o
  -3  13   6        134.47        137.56        10.71 o
  -2  13   6         77.89         69.70        10.22 o
  -1  13   6          1.20          0.90         1.87 o
   0  13   6        112.63        120.92         7.64 o
   1  13   6          8.99         11.76         2.76 o
  -6  14   6          0.88          3.21         1.56 o
  -5  14   6          0.17         -0.84         0.87 o
  -4  14   6         25.97         20.98         4.40 o
  -3  14   6          5.32          4.57         1.79 o
  -2  14   6        185.45        184.58        10.38 o
  -1  14   6        476.96        442.45        16.85 o
   0  14   6          0.73          1.02         1.29 o
  -4  15   6         41.70         45.57         3.68 o
  -3  15   6        405.72        366.14        57.68 o
  -2  15   6        319.73        251.38        13.46 o
   0 -15   7         51.01         46.80         4.95 o
   1 -15   7        400.01        446.78        18.63 o
   2 -15   7          3.13          4.95         1.44 o
  -1 -14   7         66.72         67.24         5.68 o
   0 -14   7         46.28         55.55         5.18 o
   1 -14   7        224.63        218.07        15.61 o
   2 -14   7         80.66         72.43        10.64 o
   3 -14   7         14.81         20.27         2.70 o
   4 -14   7       1001.85       1100.79        41.50 o
   5 -14   7        385.61        428.69        19.82 o
  -3 -13   7         56.15         37.71         4.39 o
  -2 -13   7        132.88        109.35         9.97 o
  -1 -13   7        108.68        102.19        10.89 o
   0 -13   7        742.00        677.50        30.73 o
   1 -13   7       1087.34       1091.25        37.41 o
   2 -13   7          0.79          1.09         1.45 o
   3 -13   7        128.22        126.59         6.64 o
   4 -13   7        478.72        556.71        63.98 o
   5 -13   7        272.11        300.28        18.96 o
   6 -13   7         24.98         21.76         4.16 o
  -4 -12   7         30.92         18.17         3.04 o
  -3 -12   7        623.17        564.29        25.88 o
  -2 -12   7        374.30        366.79        14.29 o
  -1 -12   7        367.42        373.51        22.58 o
   0 -12   7        843.86        881.49        41.03 o
   1 -12   7       1491.47       1680.80        46.11 o
   2 -12   7          3.97          9.17         1.81 o
   3 -12   7        134.29        154.40         6.63 o
   4 -12   7        667.10        682.42        59.19 o
   5 -12   7        421.74        425.03        17.14 o
   6 -12   7        128.79        137.65         8.14 o
  -4 -11   7        398.87        109.90       201.42 o
  -3 -11   7         79.18         68.93         6.24 o
  -2 -11   7        106.24         96.19         7.89 o
  -1 -11   7         68.77         78.23         7.37 o
   0 -11   7         78.50         76.34         7.65 o
   1 -11   7        317.72        322.20        11.11 o
   2 -11   7        475.64        512.03        12.50 o
   3 -11   7        237.27        236.37         8.01 o
   4 -11   7       1459.07       1550.21        48.25 o
   5 -11   7        931.61       1046.21        45.36 o
   6 -11   7         58.33         62.07         4.87 o
   7 -11   7        123.93        145.83        11.11 o
  -5 -10   7          0.50          0.95         1.52 o
  -4 -10   7         21.28         15.03         3.15 o
  -3 -10   7        825.94        801.50        47.25 o
  -2 -10   7        214.14        211.98        15.56 o
  -1 -10   7        817.50        744.51        22.21 o
   0 -10   7       2585.83       2577.38        55.59 o
   1 -10   7         22.20         25.99         3.20 o
   2 -10   7         72.43         63.99         4.25 o
   3 -10   7        309.99        338.91         9.48 o
   4 -10   7          1.96          3.39         1.05 o
   5 -10   7          3.59          3.33         1.98 o
   6 -10   7          9.54          6.53         1.83 o
   7 -10   7        262.46        263.01        12.55 o
  -6  -9   7        159.42        128.46        20.34 o
  -5  -9   7          0.56          1.19         1.59 o
  -4  -9   7        469.31        466.09        17.30 o
  -3  -9   7        149.58        149.24        10.06 o
  -2  -9   7        665.30        620.52        23.99 o
  -1  -9   7       3935.14       3899.90        93.34 o
   0  -9   7        203.69        200.23         9.06 o
   1  -9   7         32.60         31.38         3.11 o
   2  -9   7          0.52          1.75         0.94 o
   3  -9   7         14.26         12.16         1.71 o
   4  -9   7        199.04        189.29        10.05 o
   5  -9   7       1357.06       1411.14        69.13 o
   6  -9   7         69.97         59.23         5.89 o
   7  -9   7        326.66        306.00        12.12 o
   8  -9   7        205.91        178.61        13.02 o
  -6  -8   7        219.48        197.99        16.26 o
  -5  -8   7        383.70        398.31        27.02 o
  -4  -8   7        155.72        140.49        21.70 o
  -3  -8   7        196.30        187.70        10.55 o
  -2  -8   7         88.34         92.52         6.26 o
  -1  -8   7         67.57         56.82         4.52 o
   0  -8   7        796.17        785.00        18.75 o
   1  -8   7         45.34         26.19         2.72 o
   2  -8   7        791.53        815.42        17.90 o
   3  -8   7       2811.36       2797.91        63.60 o
   4  -8   7        580.07        545.48        32.57 o
   5  -8   7        280.21        279.12        16.51 o
   6  -8   7        223.22        218.30        11.71 o
   7  -8   7        295.57        283.38        21.63 o
   8  -8   7         36.36         30.47         3.74 o
  -7  -7   7         12.08         11.42         2.43 o
  -6  -7   7        175.50        186.54        14.12 o
  -5  -7   7         71.87         67.20         9.08 o
  -4  -7   7        887.57        841.16        59.71 o
  -3  -7   7        262.79        230.45        33.82 o
  -2  -7   7        313.72        301.19        11.67 o
  -1  -7   7       1790.43       1714.60        73.61 o
   0  -7   7        489.21        409.07        35.69 o
   1  -7   7        479.78        553.87        47.64 o
   2  -7   7       1206.09       1221.50        31.77 o
   3  -7   7        619.80        619.45        14.21 o
   4  -7   7         10.07          9.71         2.63 o
   5  -7   7          0.71          2.54         1.55 o
   6  -7   7          0.66          1.10         2.72 o
   7  -7   7        234.36        217.98        13.92 o
   8  -7   7         84.28         75.72        10.23 o
  -7  -6   7        545.29        499.81        28.34 o
  -6  -6   7         66.66         62.92         6.98 o
  -5  -6   7       1423.59       1464.41        84.99 o
  -4  -6   7        585.32        577.70        27.33 o
  -3  -6   7        757.02        720.78        22.97 o
  -2  -6   7       1819.54       1693.27       101.76 o
  -1  -6   7        300.16        315.08        20.46 o
   0  -6   7         81.24         81.82         9.49 o
   1  -6   7        667.69        785.88        54.92 o
   2  -6   7         67.19         97.26        18.84 o
   3  -6   7        439.35        429.64        15.16 o
   4  -6   7       1376.13       1275.38        30.98 o
   5  -6   7         60.38         54.29         5.00 o
   6  -6   7       1074.32        951.97        35.96 o
   7  -6   7          9.04         13.15         3.55 o
   8  -6   7          5.25          5.92         3.34 o
  -8  -5   7         45.51         55.38         7.88 o
  -7  -5   7         93.43         81.46         7.30 o
  -6  -5   7        309.87        304.06        16.49 o
  -5  -5   7          3.24          3.70         2.14 o
  -4  -5   7        102.30         87.78         9.57 o
  -3  -5   7        638.75        664.35        25.73 o
  -2  -5   7         42.65         55.16         8.28 o
  -1  -5   7        638.07        610.96        27.74 o
   0  -5   7       5279.01       5016.24       115.75 o
   1  -5   7         10.29         11.15         3.97 o
   2  -5   7       6766.83       7019.22       239.52 o
   3  -5   7       2132.84       1930.04        97.70 o
   4  -5   7         11.27         11.24         2.57 o
   5  -5   7       1565.22       1552.28        49.38 o
   6  -5   7          0.59          6.15         2.93 o
   7  -5   7          0.55          1.79         2.28 o
   8  -5   7         24.91         21.75         4.88 o
  -8  -4   7          8.52         11.84         4.71 o
  -7  -4   7         76.00         82.20         7.80 o
  -6  -4   7         16.39         18.86         3.30 o
  -5  -4   7       2979.92       3047.58        77.11 o
  -4  -4   7       1971.00       1969.33        58.87 o
  -3  -4   7         48.05         60.62         8.80 o
  -2  -4   7       8056.78       7948.53       174.79 o
  -1  -4   7       4905.95       4823.25       191.35 o
   0  -4   7         40.89         48.49         6.40 o
   1  -4   7        154.15        228.64        15.40 o
   2  -4   7         22.62         24.06         5.12 o
   3  -4   7        128.01        123.69        13.15 o
   4  -4   7        287.33        250.21        10.26 o
   5  -4   7        847.03        806.39        22.13 o
   6  -4   7        181.03        203.91        13.51 o
   7  -4   7         93.38         85.53         7.81 o
   8  -4   7         79.75         72.44        17.18 o
  -8  -3   7        543.74        629.13        44.78 o
  -7  -3   7         50.03         38.20         5.27 o
  -6  -3   7        793.93        745.93        25.68 o
  -5  -3   7        256.21        248.97        15.18 o
  -4  -3   7        294.46        278.77        17.71 o
  -3  -3   7         33.60         65.06        18.06 o
  -2  -3   7         68.73        105.16        24.78 o
  -1  -3   7         37.43         39.51         5.66 o
   0  -3   7       4946.18       4979.06       159.24 o
   1  -3   7        131.24        102.29         7.61 o
   2  -3   7        527.56        470.59        22.46 o
   3  -3   7       4555.70       4198.60       413.68 o
   4  -3   7         32.88         25.86         4.22 o
   5  -3   7        702.14        696.93        20.19 o
   6  -3   7        189.06        196.17        10.35 o
   7  -3   7         45.58         55.56         8.91 o
   8  -3   7          9.79          3.71         2.88 o
  -9  -2   7         25.77         21.84         5.10 o
  -8  -2   7        310.49        353.55        21.67 o
  -7  -2   7        414.01        433.08        19.24 o
  -6  -2   7         40.12         42.26         6.29 o
  -5  -2   7        181.27        176.95        12.46 o
  -4  -2   7       1275.99       1244.00        73.20 o
  -3  -2   7        139.77        142.36        19.79 o
  -2  -2   7       2515.87       2557.78       105.13 o
  -1  -2   7       9024.23       9013.55       186.67 o
   0  -2   7         22.27         22.79         4.04 o
   1  -2   7       8622.13       8876.41       180.45 o
   2  -2   7       1793.59       1615.70       170.35 o
   3  -2   7        129.73        123.31        13.00 o
   4  -2   7        135.37        106.41         8.34 o
   5  -2   7         33.02         34.52         5.01 o
   6  -2   7        212.35        209.14        10.62 o
   7  -2   7        373.37        403.33        51.20 o
   8  -2   7        134.01        133.55        21.69 o
  -9  -1   7          0.04          4.59         2.88 o
  -8  -1   7        251.82        283.98        22.18 o
  -7  -1   7          0.36          3.42         2.59 o
  -6  -1   7       1136.81       1242.04        40.57 o
  -5  -1   7       1253.66       1316.28        40.11 o
  -4  -1   7          0.41         16.51         7.28 o
  -3  -1   7       3221.21       3117.84       120.24 o
  -2  -1   7       1412.07       1236.66        59.66 o
  -1  -1   7         96.17        127.51        15.81 o
   0  -1   7       1587.83       1654.41        45.11 o
   1  -1   7        184.28        196.60        12.96 o
   2  -1   7         66.21         85.18         9.30 o
   3  -1   7        674.55        702.68        48.96 o
   4  -1   7        577.60        576.71        20.65 o
   5  -1   7         64.36         63.61         7.24 o
   6  -1   7       1721.06       1795.19       129.26 o
   7  -1   7         40.48         42.95        10.45 o
   8  -1   7          2.48          8.96         5.83 o
  -9   0   7        162.84        182.45        17.47 o
  -8   0   7         12.78         12.02         4.29 o
  -7   0   7       1058.52       1264.67        41.23 o
  -6   0   7        291.84        323.75        17.98 o
  -5   0   7       1268.48       1334.94        36.38 o
  -4   0   7       1004.00        991.14        60.50 o
  -3   0   7        203.84        208.76        14.79 o
  -2   0   7        498.45        760.87        29.26 o
  -1   0   7        309.82        268.33        15.46 o
   0   0   7       1054.09       1020.52        44.91 o
   1   0   7       8445.49       9077.93       267.17 o
   2   0   7       4697.47       4764.47       167.11 o
   3   0   7        215.66        230.26        27.77 o
   4   0   7       2733.06       2753.04        86.72 o
   5   0   7        918.95        893.34        64.33 o
   6   0   7         31.47         29.28         6.64 o
   7   0   7          0.58          1.87         5.04 o
   8   0   7          1.16         -0.86         3.03 o
  -9   1   7        382.48        438.78        29.25 o
  -8   1   7        159.32        164.21        14.99 o
  -7   1   7        182.88        185.43        13.51 o
  -6   1   7        148.55        163.38        12.43 o
  -5   1   7       1598.66       1671.14        42.38 o
  -4   1   7        406.90        359.15        22.09 o
  -3   1   7      10359.20      10801.04       366.21 o
  -2   1   7       7283.05       7464.23       172.91 o
  -1   1   7        140.00        146.18        12.07 o
   0   1   7       5993.99       6696.62       206.36 o
   1   1   7        661.81        614.72        37.53 o
   2   1   7        145.00        165.74        22.07 o
   3   1   7         83.90         72.13        15.93 o
   4   1   7         24.43         26.63         5.61 o
   5   1   7         46.79         46.52         6.19 o
   6   1   7       1193.25       1310.96        85.42 o
   7   1   7        203.07        248.18        33.14 o
   8   1   7         67.65         80.46         6.11 o
  -9   2   7        302.41        361.48        26.34 o
  -8   2   7         92.67        124.47        16.67 o
  -7   2   7        284.79        335.60        18.58 o
  -6   2   7       1407.83       1464.41        45.62 o
  -5   2   7         48.50         52.79         6.73 o
  -4   2   7       4413.68       4340.29       110.33 o
  -3   2   7       2575.02       2539.23        71.63 o
  -2   2   7        334.68        353.25        27.58 o
  -1   2   7        777.94        883.30        48.76 o
   0   2   7        119.76        108.09        15.19 o
   1   2   7          6.33         14.20         6.37 o
   2   2   7       1844.30       1793.60        88.09 o
   3   2   7       1396.32       1515.87       127.54 o
   4   2   7         47.82         53.54         6.06 o
   5   2   7       1129.90       1297.25        63.33 o
   6   2   7        276.56        287.11        18.81 o
   7   2   7        501.38        513.60        39.61 o
  -9   3   7          0.73          3.53         2.98 o
  -8   3   7        580.15        728.69        43.83 o
  -7   3   7        150.09        168.90        12.77 o
  -6   3   7        300.92        287.59        15.25 o
  -5   3   7        290.17        282.37        11.26 o
  -4   3   7          3.84          4.82         2.79 o
  -3   3   7        354.75        365.53        25.68 o
  -2   3   7       4241.37       4049.94       199.93 o
  -1   3   7         79.36         76.40        13.88 o
   0   3   7       1817.07       1927.05        84.68 o
   1   3   7       5555.10       5508.01       187.42 o
   2   3   7          5.73          7.25         5.20 o
   3   3   7       1031.46        876.39        43.04 o
   4   3   7        330.29        320.49        19.13 o
   5   3   7        800.91        835.15        37.13 o
   6   3   7        263.53        258.41        17.09 o
   7   3   7        117.07        120.93         6.58 o
  -9   4   7         27.55         36.22         7.82 o
  -8   4   7        147.40        193.65        21.01 o
  -7   4   7        129.22        145.42        18.89 o
  -6   4   7       1586.58       1664.08        43.21 o
  -5   4   7       4546.80       4676.21        98.17 o
  -4   4   7        577.70        544.02        30.12 o
  -3   4   7       3197.24       2845.63        81.28 o
  -2   4   7        801.34        884.58        38.06 o
  -1   4   7        336.16        350.35        32.53 o
   0   4   7        896.29        862.38        53.59 o
   1   4   7         72.01         79.69        15.24 o
   2   4   7         88.90        105.50        13.57 o
   3   4   7        375.37        435.99        22.28 o
   4   4   7        150.47        163.42        15.16 o
   5   4   7        655.48        724.19        53.91 o
   6   4   7        619.97        716.00        42.42 o
   7   4   7         60.57         59.13         6.26 o
  -9   5   7        233.37        236.83        19.95 o
  -8   5   7        296.33        361.82        28.98 o
  -7   5   7       1053.19       1144.99        60.65 o
  -6   5   7         87.39        100.25         9.65 o
  -5   5   7       2488.51       2541.10        49.98 o
  -4   5   7        531.58        524.96        43.79 o
  -3   5   7        269.45        262.26        19.91 o
  -2   5   7         26.79         32.30        11.04 o
  -1   5   7        663.51        729.68        51.45 o
   0   5   7        802.50        886.16        57.11 o
   1   5   7       2074.27       2016.26        96.06 o
   2   5   7        983.17       1186.06        86.52 o
   3   5   7        194.92        192.64        14.52 o
   4   5   7        989.86       1105.11        72.40 o
   5   5   7         88.32        112.83        11.11 o
   6   5   7        799.80        812.94        22.21 o
  -9   6   7        293.54        253.62        37.01 o
  -8   6   7         17.03         21.26         6.73 o
  -7   6   7        767.78        774.72        32.44 o
  -6   6   7          1.06          2.02         2.29 o
  -5   6   7       1026.00        943.10        26.23 o
  -4   6   7        473.45        469.06        25.74 o
  -3   6   7       1769.17       1689.84        89.08 o
  -2   6   7       1344.68       1192.85       184.99 o
  -1   6   7        667.43        697.92        51.89 o
   0   6   7       3187.70       3344.16       138.08 o
   1   6   7         45.22         75.25        11.82 o
   2   6   7        235.18        233.51        12.68 o
   3   6   7        278.56        269.58        14.86 o
   4   6   7        223.70        245.01        13.47 o
   5   6   7          2.79          3.12         1.32 o
   6   6   7         70.92         82.42         5.58 o
  -9   7   7         51.85         46.70         5.15 o
  -8   7   7        366.23        392.10        28.93 o
  -7   7   7        556.73        516.19        25.28 o
  -6   7   7        109.28         92.59        11.97 o
  -5   7   7       3394.39       3083.40       212.18 o
  -4   7   7       2198.76       2066.17        91.57 o
  -3   7   7        129.99        117.87         9.66 o
  -2   7   7        922.62       1056.42        40.81 o
  -1   7   7        366.79        414.71        24.30 o
   0   7   7         24.48         43.95         8.44 o
   1   7   7         59.53         62.75         6.38 o
   2   7   7        990.96       1105.99        37.20 o
   3   7   7          8.73         14.34         3.46 o
   4   7   7        805.42        820.04        28.11 o
   5   7   7        825.78        857.75        20.78 o
  -9   8   7        108.79         94.89         7.97 o
  -8   8   7       1099.02       1047.53        50.06 o
  -7   8   7          2.53          4.39         2.06 o
  -6   8   7         91.61         91.35         9.32 o
  -5   8   7       3061.37       2573.89       204.77 o
  -4   8   7         63.18         64.25         7.57 o
  -3   8   7        532.18        492.25        22.93 o
  -2   8   7        125.01         95.09         7.22 o
  -1   8   7          0.98          3.52         2.23 o
   0   8   7       1238.74       1276.40        46.14 o
   1   8   7       1167.28       1348.99        42.63 o
   2   8   7        453.78        475.52        21.72 o
   3   8   7        611.59        650.66        24.85 o
   4   8   7         14.25         16.19         3.13 o
   5   8   7        295.51        247.73        16.16 o
  -9   9   7         12.63         22.66         4.03 o
  -8   9   7        181.96        162.53        15.66 o
  -7   9   7         10.73          8.66         2.95 o
  -6   9   7       3016.74       2326.68        62.64 o
  -5   9   7        198.34        173.60        19.09 o
  -4   9   7       1213.50        953.75        37.30 o
  -3   9   7       2957.65       2568.42        74.10 o
  -2   9   7        507.60        501.24        20.67 o
  -1   9   7       2317.51       2451.87        53.82 o
   0   9   7        773.44        885.64        31.95 o
   1   9   7        318.34        329.57        24.55 o
   2   9   7          3.22          3.47         3.05 o
   3   9   7        273.24        266.67        18.71 o
   4   9   7          1.75          2.05         2.18 o
  -8  10   7       1102.04        920.01        38.98 o
  -7  10   7        405.37        340.36        26.02 o
  -6  10   7        285.27        241.90        14.54 o
  -5  10   7       1201.17       1033.31        51.70 o
  -4  10   7         33.80         25.63         5.20 o
  -3  10   7        255.33        260.60        14.05 o
  -2  10   7          0.68          2.41         1.64 o
  -1  10   7          4.55          8.99         2.51 o
   0  10   7        186.55        201.77        11.03 o
   1  10   7        792.97        843.55        40.97 o
   2  10   7        183.28        159.18        14.23 o
   3  10   7        363.65        367.33        23.99 o
   4  10   7        356.34        362.12        17.17 o
  -8  11   7         47.96         71.25         7.89 o
  -7  11   7          0.26         -0.60         2.24 o
  -6  11   7         27.88         21.56         3.80 o
  -5  11   7        262.90        212.69        19.33 o
  -4  11   7        105.96        107.43        10.62 o
  -3  11   7        530.70        537.55        25.72 o
  -2  11   7         40.54         52.44         5.38 o
  -1  11   7        163.37        162.54         9.52 o
   0  11   7        601.93        661.30        20.26 o
   1  11   7          0.30          1.82         1.45 o
   2  11   7       1103.35       1101.35        81.11 o
   3  11   7        115.69        102.45        18.66 o
  -7  12   7        157.71        127.38        13.65 o
  -6  12   7         99.38        122.62         8.03 o
  -5  12   7        399.11        387.16        24.40 o
  -4  12   7        477.17        494.58        37.36 o
  -3  12   7         60.57         86.07         8.93 o
  -2  12   7       1170.23       1287.12        40.84 o
  -1  12   7          1.48          0.19         1.08 o
   0  12   7         86.82         82.36         5.56 o
   1  12   7          8.11         12.73         2.06 o
   2  12   7        479.34        401.26        55.06 o
  -6  13   7       1186.06       1090.22       177.82 o
  -5  13   7        157.22        168.20        10.21 o
  -4  13   7         30.80         34.58         6.46 o
  -3  13   7         15.14         16.05         3.36 o
  -2  13   7          9.32         15.07         3.22 o
  -1  13   7        220.00        201.89        11.16 o
   0  13   7        605.31        549.78        24.93 o
   1  13   7         52.47         43.70         4.76 o
  -5  14   7         16.71         20.31         2.51 o
  -4  14   7        412.93        441.98        72.82 o
  -3  14   7          1.58          0.10         1.01 o
  -2  14   7        448.80        410.58        24.76 o
  -1  14   7        258.23        233.76        14.38 o
  -1 -14   8          3.89          4.76         1.86 o
   0 -14   8          0.10          0.38         0.96 o
   1 -14   8         27.01         16.92         2.77 o
   2 -14   8        636.92        643.93        20.61 o
  -2 -13   8        368.27        359.67        18.78 o
  -1 -13   8         39.61         49.11         3.84 o
   0 -13   8        602.91        576.19        20.38 o
   1 -13   8        735.91        791.18        21.18 o
   2 -13   8        392.46        433.71        14.53 o
   3 -13   8         70.30         81.70         4.94 o
   4 -13   8        177.00        214.89        22.27 o
   5 -13   8        286.12        326.13        18.40 o
  -3 -12   8        368.68        313.57        16.72 o
  -2 -12   8        466.47        389.31        23.92 o
  -1 -12   8         11.79         16.12         4.44 o
   0 -12   8          7.93          7.22         2.49 o
   1 -12   8          3.12          4.02         1.58 o
   2 -12   8        144.45        126.20         5.72 o
   3 -12   8        175.35        197.31         7.81 o
   4 -12   8          0.59          3.76         2.05 o
   5 -12   8        348.82        323.58        14.60 o
   6 -12   8         95.21        104.32         8.21 o
  -4 -11   8         17.51         18.43         4.12 o
  -3 -11   8          3.45          2.56         2.07 o
  -2 -11   8         36.68         38.10         4.76 o
  -1 -11   8        361.18        336.57        22.56 o
   0 -11   8         88.43         78.94         7.73 o
   1 -11   8       1038.91       1091.58        22.91 o
   2 -11   8        772.75        809.78        19.54 o
   3 -11   8        204.32        195.81         7.50 o
   4 -11   8        682.99        770.84        21.34 o
   5 -11   8         45.30         46.66         4.62 o
   6 -11   8         36.83         42.21         4.55 o
  -5 -10   8        195.98        195.25        13.91 o
  -4 -10   8         82.34         75.05         9.84 o
  -3 -10   8        939.40        882.83        28.05 o
  -2 -10   8        362.14        348.77        23.08 o
  -1 -10   8         94.82         82.90         7.97 o
   0 -10   8       1394.27       1399.86        41.42 o
   1 -10   8        263.79        292.88        10.80 o
   2 -10   8         17.86         12.64         2.11 o
   3 -10   8         51.19         43.52         3.12 o
   4 -10   8          0.97          1.08         1.20 o
   5 -10   8         93.62         76.70         5.67 o
   6 -10   8        294.65        253.52        14.03 o
   7 -10   8         23.27         17.66         2.33 o
  -6  -9   8         57.53         57.62         6.60 o
  -5  -9   8         82.46         76.26         9.99 o
  -4  -9   8        198.95        207.32        14.54 o
  -3  -9   8         40.08         44.70         7.35 o
  -2  -9   8         57.64         60.71         8.66 o
  -1  -9   8          1.07          5.79         2.14 o
   0  -9   8         52.69         45.29         4.60 o
   1  -9   8        705.16        681.75        14.90 o
   2  -9   8          9.90          8.60         1.70 o
   3  -9   8          0.39          2.40         0.95 o
   4  -9   8        724.75        737.83        29.06 o
   5  -9   8        141.84        142.98         9.13 o
   6  -9   8         29.25         19.58         3.35 o
   7  -9   8         97.18         89.76         5.74 o
  -6  -8   8        167.14        153.73        13.47 o
  -5  -8   8         85.70         78.24         8.96 o
  -4  -8   8        121.67        139.31        20.79 o
  -3  -8   8        277.50        244.29        19.16 o
  -2  -8   8          4.37         10.09         3.69 o
  -1  -8   8         31.35         33.11         4.06 o
   0  -8   8       3081.10       3062.80        79.10 o
   1  -8   8       2639.03       2732.41        37.66 o
   2  -8   8        326.97        309.69         8.53 o
   3  -8   8       1794.64       1792.55        33.12 o
   4  -8   8        325.81        354.19        16.26 o
   5  -8   8         15.14         15.46         2.85 o
   6  -8   8         61.15         47.38         5.22 o
   7  -8   8        110.43         96.39         8.18 o
  -7  -7   8         25.99         20.79         3.02 o
  -6  -7   8        638.27        720.92        29.16 o
  -5  -7   8        328.31        347.08        21.29 o
  -4  -7   8       2018.16       1981.51        98.60 o
  -3  -7   8       2093.78       1913.88        52.03 o
  -2  -7   8         33.12         25.24         3.30 o
  -1  -7   8       1419.94       1356.36        29.17 o
   0  -7   8        310.80        287.16         9.62 o
   1  -7   8          2.18          3.01         1.63 o
   2  -7   8         45.27         47.56         3.58 o
   3  -7   8        266.41        261.67         8.88 o
   4  -7   8        436.56        410.19        14.95 o
   5  -7   8        922.52        925.32        30.01 o
   6  -7   8          6.51          6.67         3.20 o
   7  -7   8        397.87        352.51        17.08 o
   8  -7   8        351.49        260.99        16.93 o
  -7  -6   8         88.85         92.28         8.24 o
  -6  -6   8        285.07        281.85        18.49 o
  -5  -6   8        547.98        540.73        47.42 o
  -4  -6   8        245.82        242.52        21.04 o
  -3  -6   8          9.77         10.41         2.72 o
  -2  -6   8          0.31          2.30         2.38 o
  -1  -6   8          0.30          2.39         2.01 o
   0  -6   8       1520.37       1410.40        70.99 o
   1  -6   8       1896.92       1826.47        94.66 o
   2  -6   8        448.62        452.77        15.28 o
   3  -6   8       1774.16       1745.57        34.29 o
   4  -6   8       1126.11       1041.28        24.45 o
   5  -6   8         59.87         54.72         5.11 o
   6  -6   8        334.19        299.60        13.63 o
   7  -6   8         35.55         33.74         5.37 o
   8  -6   8          0.10          3.18         2.23 o
  -8  -5   8          0.14          1.21         1.54 o
  -7  -5   8         53.47         49.10         5.34 o
  -6  -5   8         82.60         87.60         8.40 o
  -5  -5   8        329.42        325.08        24.90 o
  -4  -5   8        990.04       1000.30        47.87 o
  -3  -5   8       1424.11       1368.90        35.38 o
  -2  -5   8         94.93         95.04        11.49 o
  -1  -5   8       4947.24       4864.77       117.57 o
   0  -5   8       2707.06       2459.96        68.09 o
   1  -5   8        182.28        178.51        24.61 o
   2  -5   8        387.22        347.29        35.98 o
   3  -5   8         58.20         48.38         3.90 o
   4  -5   8         61.54         59.40         5.03 o
   5  -5   8         89.65         83.08         7.08 o
   6  -5   8         42.69         51.35         6.09 o
   7  -5   8        112.36        109.52         8.46 o
   8  -5   8        688.14        581.33        28.74 o
  -8  -4   8        476.87        467.67        88.27 o
  -7  -4   8        345.54        334.95        17.53 o
  -6  -4   8          0.40         -0.20         1.14 o
  -5  -4   8        735.97        750.28        29.40 o
  -4  -4   8        703.97        670.08        22.54 o
  -3  -4   8         41.70         39.51         6.36 o
  -2  -4   8         11.73          5.80         2.33 o
  -1  -4   8        403.40        392.71        21.01 o
   0  -4   8          0.39          3.37         2.80 o
   1  -4   8         70.96         65.53         8.56 o
   2  -4   8         30.89         63.56        14.01 o
   3  -4   8        877.23        859.74        23.45 o
   4  -4   8       1956.23       1880.05        37.90 o
   5  -4   8        348.13        322.17        14.27 o
   6  -4   8        462.69        499.96        20.04 o
   7  -4   8        244.43        226.59        17.99 o
   8  -4   8         83.66         68.21         6.94 o
  -8  -3   8         33.49         34.87         6.39 o
  -7  -3   8         59.18         42.89         5.67 o
  -6  -3   8       1279.51       1308.86        42.50 o
  -5  -3   8          0.40          0.24         1.65 o
  -4  -3   8          2.37          1.36         4.79 o
  -3  -3   8         44.85         30.61        10.07 o
  -2  -3   8        150.16        103.05        16.44 o
  -1  -3   8        906.99        865.75        43.10 o
   0  -3   8       5876.20       5616.13       182.16 o
   1  -3   8        107.56         89.54        10.02 o
   2  -3   8       1172.00       1064.81        44.03 o
   3  -3   8       1979.79       1954.93        57.63 o
   4  -3   8        115.11        109.79         9.02 o
   5  -3   8        258.89        224.40        11.63 o
   6  -3   8         38.83         29.13         3.99 o
   7  -3   8         73.24         58.64         8.90 o
   8  -3   8          3.53          3.07         4.08 o
  -8  -2   8          3.86          4.69         2.46 o
  -7  -2   8         52.94         65.16         6.97 o
  -6  -2   8        237.10        229.04        15.16 o
  -5  -2   8         97.14        102.28         8.75 o
  -4  -2   8        988.51        968.60        36.91 o
  -3  -2   8         34.59        101.64        17.55 o
  -2  -2   8       2528.62       2498.69       102.20 o
  -1  -2   8       2226.55       2129.04        88.02 o
   0  -2   8        339.50        356.52        18.41 o
   1  -2   8       1454.94       1415.73        58.32 o
   2  -2   8         97.64         93.62        14.91 o
   3  -2   8         24.80         16.52         6.64 o
   4  -2   8        551.50        591.08        21.91 o
   5  -2   8        566.89        539.31        23.26 o
   6  -2   8        120.76        118.81         9.73 o
   7  -2   8        558.34        544.12        63.55 o
   8  -2   8          6.98         -2.06         2.74 o
  -9  -1   8        153.48        145.23        13.44 o
  -8  -1   8        164.94        187.94        15.37 o
  -7  -1   8         34.78         36.58         5.84 o
  -6  -1   8       2007.91       2206.69        61.07 o
  -5  -1   8       2012.78       2078.60        50.58 o
  -4  -1   8        612.37        616.31        49.31 o
  -3  -1   8         70.14         65.91        13.87 o
  -2  -1   8         65.72         61.42        12.49 o
  -1  -1   8          1.90          1.15         2.29 o
   0  -1   8       1257.59       1234.75        61.94 o
   1  -1   8        385.40        357.12        28.70 o
   2  -1   8       1478.32       1587.36        76.29 o
   3  -1   8       2158.46       2076.21        98.61 o
   4  -1   8        124.42        122.72         9.81 o
   5  -1   8         86.32         96.91        13.35 o
   6  -1   8        197.82        209.99        13.35 o
   7  -1   8          6.65          7.53         7.23 o
   8  -1   8        115.85        127.86        17.42 o
  -9   0   8         45.43         51.19         8.61 o
  -8   0   8        216.95        247.26        18.16 o
  -7   0   8        193.84        212.18        14.33 o
  -6   0   8         20.92         19.29         4.20 o
  -5   0   8       1498.26       1555.63        41.22 o
  -4   0   8        693.62        668.59        50.64 o
  -3   0   8        579.75        552.37        41.56 o
  -2   0   8       5027.85       5420.72       183.76 o
  -1   0   8       4424.49       4448.83       105.10 o
   0   0   8        716.31        746.58        38.52 o
   1   0   8       3470.22       3262.01       123.21 o
   2   0   8       1642.65       1535.07        77.79 o
   3   0   8         19.27         21.54         5.18 o
   4   0   8       2511.73       2503.54       103.82 o
   5   0   8         52.69         37.15         8.15 o
   6   0   8          4.56          1.57         2.01 o
   7   0   8         56.67         84.08        18.84 o
  -9   1   8         75.11         84.24        11.35 o
  -8   1   8        241.10        262.65        18.79 o
  -7   1   8        226.03        258.32        16.09 o
  -6   1   8        386.94        397.50        20.59 o
  -5   1   8       1323.10       1330.43        37.14 o
  -4   1   8         16.63         25.94         9.02 o
  -3   1   8       3217.80       3114.79        93.51 o
  -2   1   8       1726.12       1760.32        55.83 o
  -1   1   8          1.78          8.35        10.69 o
   0   1   8        319.73        434.31        30.52 o
   1   1   8        445.14        470.63        33.76 o
   2   1   8         17.96         21.80         8.23 o
   3   1   8       1595.85       1634.83        57.47 o
   4   1   8       1106.14       1270.48        89.67 o
   5   1   8        275.38        289.53        22.47 o
   6   1   8        610.06        791.92        69.91 o
   7   1   8         49.74         58.84        15.75 o
  -9   2   8        528.95        631.46        35.16 o
  -8   2   8          0.70         10.71         5.16 o
  -7   2   8          9.81         28.04        11.37 o
  -6   2   8        665.40        683.68        35.87 o
  -5   2   8         39.11         44.83         5.88 o
  -4   2   8        776.35        706.77        35.04 o
  -3   2   8          0.39          1.62         2.99 o
  -2   2   8        857.15        922.39        38.37 o
  -1   2   8       1540.69       1663.76        75.94 o
   0   2   8       1115.47       1058.33        56.05 o
   1   2   8        839.99        846.37        51.01 o
   2   2   8       4242.49       4214.63       164.53 o
   3   2   8        742.21        737.07        33.83 o
   4   2   8         21.00         25.54         5.51 o
   5   2   8        660.52        639.92        65.67 o
   6   2   8         45.75         41.46        12.33 o
   7   2   8         98.97         98.53         9.68 o
  -9   3   8         83.29         98.48        12.50 o
  -8   3   8        207.97        279.17        24.84 o
  -7   3   8         49.29         51.20         6.93 o
  -6   3   8        238.70        232.33        15.74 o
  -5   3   8         52.51         53.18         4.57 o
  -4   3   8       1746.06       1625.87        58.84 o
  -3   3   8         31.88         36.77         7.64 o
  -2   3   8       2840.41       2671.35        79.07 o
  -1   3   8         70.76         67.26        13.48 o
   0   3   8       2185.79       2183.89        95.31 o
   1   3   8        934.53        927.39        56.85 o
   2   3   8          8.08         13.54         5.62 o
   3   3   8        135.90        124.42        11.46 o
   4   3   8        312.03        368.70        25.63 o
   5   3   8         23.14         36.04         6.64 o
   6   3   8        319.74        347.95        23.79 o
   7   3   8        246.00        266.99        21.21 o
  -9   4   8        418.88        483.88        29.51 o
  -8   4   8         19.58         17.01         6.20 o
  -7   4   8        570.22        648.33        27.41 o
  -6   4   8       3544.57       3830.32        92.66 o
  -5   4   8        529.59        556.41        18.76 o
  -4   4   8       1727.47       1737.23        65.94 o
  -3   4   8        831.37        767.26        46.31 o
  -2   4   8        657.92        701.02        35.42 o
  -1   4   8        133.21        138.23        20.86 o
   0   4   8        780.77        794.49        52.80 o
   1   4   8        421.73        393.03        36.96 o
   2   4   8        973.51       1021.83        70.87 o
   3   4   8       1093.00       1244.39        41.94 o
   4   4   8         19.48         19.56         3.88 o
   5   4   8        441.17        511.37        27.23 o
   6   4   8         83.27         89.22         6.16 o
  -9   5   8        201.97        234.43        19.01 o
  -8   5   8        160.94        192.98        20.21 o
  -7   5   8         97.69        114.54        10.51 o
  -6   5   8       3591.51       3639.45        89.24 o
  -5   5   8         26.94         26.92         3.90 o
  -4   5   8        319.11        292.64        13.03 o
  -3   5   8       1583.93       1315.49       147.38 o
  -2   5   8       1729.79       1589.13       219.49 o
  -1   5   8       1782.38       1930.22        95.31 o
   0   5   8         85.99         50.29        13.28 o
   1   5   8       2785.22       2936.74        90.44 o
   2   5   8        499.23        551.03        20.57 o
   3   5   8        182.91        174.97        12.08 o
   4   5   8        315.33        310.74        13.05 o
   5   5   8         30.38         34.28         4.38 o
   6   5   8         46.59         42.53         4.02 o
  -9   6   8         37.54         40.17         7.17 o
  -8   6   8         82.07         95.09        13.70 o
  -7   6   8          1.38          2.32         1.81 o
  -6   6   8        239.18        226.82        12.75 o
  -5   6   8        277.91        238.31        12.20 o
  -4   6   8        286.39        297.80        20.86 o
  -3   6   8       1885.34       1763.70        85.80 o
  -2   6   8        337.18        295.13        12.82 o
  -1   6   8        175.22        168.39        10.59 o
   0   6   8        499.86        603.53        21.59 o
   1   6   8         64.11         79.33         7.24 o
   2   6   8        257.29        289.71        15.85 o
   3   6   8        154.27        187.07        12.05 o
   4   6   8        105.60        133.85         7.86 o
   5   6   8         21.15         25.18         3.35 o
   6   6   8        247.35        255.83        12.98 o
  -9   7   8        415.05        369.83        52.54 o
  -8   7   8         38.03         32.09         7.89 o
  -7   7   8        695.39        627.08        21.45 o
  -6   7   8        465.49        423.26        17.74 o
  -5   7   8        306.96        291.47        14.85 o
  -4   7   8        544.23        560.61        36.53 o
  -3   7   8         12.61         10.06         2.16 o
  -2   7   8         13.79          9.27         3.00 o
  -1   7   8        816.18        872.30        30.74 o
   0   7   8          0.16          1.36         2.01 o
   1   7   8       2626.87       2814.03       104.34 o
   2   7   8        627.75        723.22        26.05 o
   3   7   8        155.64        143.14        10.01 o
   4   7   8       1442.30       1509.83        33.75 o
   5   7   8          3.74          0.05         1.32 o
  -9   8   8        458.74        377.90        19.74 o
  -8   8   8          3.52          3.36         2.59 o
  -7   8   8         44.32         43.57         6.54 o
  -6   8   8        185.19        162.19        10.26 o
  -5   8   8        316.31        231.42        13.11 o
  -4   8   8         13.37         17.98         4.64 o
  -3   8   8       2088.98       1754.49        59.10 o
  -2   8   8        465.47        469.69        29.37 o
  -1   8   8        142.53        155.78        10.50 o
   0   8   8       1981.33       2097.59        59.52 o
   1   8   8       1097.83       1249.55        56.66 o
   2   8   8          5.04          7.14         3.81 o
   3   8   8          7.64          4.91         2.99 o
   4   8   8          9.87          6.26         1.92 o
   5   8   8          5.69          3.72         1.39 o
  -8   9   8          0.80          4.94         2.70 o
  -7   9   8        391.97        313.79        17.31 o
  -6   9   8        155.15        147.42        11.54 o
  -5   9   8        102.03         86.05         7.59 o
  -4   9   8        697.80        549.57        35.22 o
  -3   9   8        642.39        579.48        18.51 o
  -2   9   8        194.86        206.27        11.74 o
  -1   9   8        309.93        327.36        24.30 o
   0   9   8        308.03        335.16        18.51 o
   1   9   8         13.15         20.20         4.35 o
   2   9   8        125.12        142.28        10.56 o
   3   9   8          2.22          4.51         2.92 o
   4   9   8         55.45         53.51         4.25 o
  -8  10   8        446.05        429.29        22.54 o
  -7  10   8        129.90        106.20         8.94 o
  -6  10   8         27.81         31.35         5.01 o
  -5  10   8         40.88         43.07         6.40 o
  -4  10   8         36.19         31.64         5.80 o
  -3  10   8         58.38         51.70         7.39 o
  -2  10   8        692.92        676.74        19.80 o
  -1  10   8         26.31         32.12         4.13 o
   0  10   8        925.34        982.61        33.44 o
   1  10   8        900.12       1021.99        32.92 o
   2  10   8        251.45        337.43        15.17 o
   3  10   8        465.57        445.87        25.95 o
  -7  11   8         75.04         70.11         6.30 o
  -6  11   8         90.29         76.16         6.86 o
  -5  11   8        112.52         94.45         8.69 o
  -4  11   8        706.65        647.73        43.62 o
  -3  11   8        990.86       1026.30        36.18 o
  -2  11   8         10.16         17.37         2.70 o
  -1  11   8        147.77        157.89         7.99 o
   0  11   8         69.24         77.49         7.30 o
   1  11   8        875.93        864.95        27.84 o
   2  11   8         31.79         38.69         5.10 o
  -6  12   8          2.00          0.86         0.79 o
  -5  12   8        304.43        295.75        14.71 o
  -4  12   8         50.79         42.04         8.00 o
  -3  12   8         83.00        105.58         9.16 o
  -2  12   8        103.23        113.68         9.25 o
  -1  12   8         89.97         96.18         5.32 o
   0  12   8          8.45          8.64         1.78 o
   1  12   8         82.37         66.29         4.90 o
  -6  13   8         40.84         34.56         4.72 o
  -5  13   8          9.12          9.00         1.53 o
  -4  13   8         66.82         59.88         7.95 o
  -3  13   8         24.16         27.03         5.64 o
  -2  13   8          2.97          2.63         3.07 o
  -1  13   8        322.25        292.11        18.35 o
   0  13   8        225.93        188.01        11.96 o
  -4  14   8        891.88        827.70       131.19 o
  -3  14   8          0.95         -0.08         0.72 o
  -2  14   8        247.59        218.24        12.90 o
   0 -14   9         41.33         52.92         5.85 o
   1 -14   9        170.11        148.28        10.63 o
   2 -14   9        467.13        410.61        19.05 o
  -2 -13   9        335.10        330.61        16.63 o
  -1 -13   9        113.55        112.19         7.91 o
   0 -13   9         47.63         47.48         4.67 o
   1 -13   9        246.70        270.63        10.14 o
   2 -13   9         12.10         13.64         2.20 o
   3 -13   9        127.41        115.37        10.94 o
   4 -13   9         71.04         65.90         7.22 o
  -3 -12   9         46.33         27.92         3.87 o
  -2 -12   9        233.74         69.83        89.82 o
  -1 -12   9        387.19        118.18       153.99 o
   0 -12   9         86.88         85.35         6.00 o
   1 -12   9        394.94        395.41        12.28 o
   2 -12   9        987.27       1019.51        20.07 o
   3 -12   9        457.13        531.23        19.80 o
   4 -12   9        270.49        279.06        26.79 o
   5 -12   9        226.25        209.33        14.12 o
  -4 -11   9         26.00         29.14         4.59 o
  -3 -11   9        344.01        287.56        18.32 o
  -2 -11   9       1027.13        961.94        28.73 o
  -1 -11   9        173.83        192.25        13.85 o
   0 -11   9         30.06         33.81         4.10 o
   1 -11   9        836.43        909.77        19.85 o
   2 -11   9        335.29        365.87        10.46 o
   3 -11   9         23.26         22.89         2.64 o
   4 -11   9          4.98         11.37         2.57 o
   5 -11   9         51.49         43.97         4.16 o
   6 -11   9         14.45         13.88         3.29 o
  -5 -10   9        134.56        140.56        10.66 o
  -4 -10   9        105.11         85.42         9.99 o
  -3 -10   9        747.73        681.33        29.40 o
  -2 -10   9         16.18         19.70         5.07 o
  -1 -10   9          1.54          3.31         1.86 o
   0 -10   9        111.17        124.61         7.39 o
   1 -10   9          6.49          6.03         1.74 o
   2 -10   9       1351.05       1340.40        24.28 o
   3 -10   9        620.67        635.87        14.89 o
   4 -10   9          9.86         11.70         2.10 o
   5 -10   9        490.02        488.79        23.48 o
   6 -10   9        256.79        283.44        11.97 o
  -5  -9   9         42.82         37.85         6.60 o
  -4  -9   9         17.69         15.11         4.78 o
  -3  -9   9          3.65          7.08         3.40 o
  -2  -9   9        703.78        660.36        35.37 o
  -1  -9   9        707.04        680.94        25.13 o
   0  -9   9        109.82         99.53         7.82 o
   1  -9   9        913.60        896.93        18.98 o
   2  -9   9       1005.32       1027.10        19.08 o
   3  -9   9          6.29          5.84         1.74 o
   4  -9   9        625.64        680.65        22.53 o
   5  -9   9         18.50         22.14         2.75 o
   6  -9   9         29.99         30.37         3.78 o
   7  -9   9          5.36          3.91         1.66 o
  -6  -8   9          0.90          2.22         1.75 o
  -5  -8   9        487.23        486.57        22.80 o
  -4  -8   9          6.33          9.82         5.54 o
  -3  -8   9       1161.14       1058.07        46.97 o
  -2  -8   9       3245.23       3187.00       162.03 o
  -1  -8   9        266.05        240.51        15.26 o
   0  -8   9        815.56        793.01        19.73 o
   1  -8   9        208.38        188.88         8.58 o
   2  -8   9        573.03        583.76        14.59 o
   3  -8   9        106.24        115.81         6.45 o
   4  -8   9          0.24          1.84         1.37 o
   5  -8   9        363.39        341.61        12.66 o
   6  -8   9        236.72        212.10        13.53 o
   7  -8   9        217.61        203.87        15.00 o
  -6  -7   9        177.83        167.26        12.10 o
  -5  -7   9        774.40        784.33        33.00 o
  -4  -7   9        852.36        860.54        58.52 o
  -3  -7   9          0.64          2.74         1.76 o
  -2  -7   9        124.28        117.55         7.85 o
  -1  -7   9        155.93        163.45         8.05 o
   0  -7   9        934.08        961.68        21.42 o
   1  -7   9        951.07        948.56        21.32 o
   2  -7   9       2045.72       2030.28        30.96 o
   3  -7   9         48.52         37.68         3.88 o
   4  -7   9        849.66        835.44        22.76 o
   5  -7   9        434.95        453.67        17.06 o
   6  -7   9          2.30          0.89         1.09 o
   7  -7   9        273.97        233.60        19.44 o
  -7  -6   9         36.66         33.80         5.32 o
  -6  -6   9          0.77          1.40         2.34 o
  -5  -6   9        227.57        232.62        29.75 o
  -4  -6   9          9.58          8.34         2.62 o
  -3  -6   9        229.19        225.67        13.61 o
  -2  -6   9       1714.76       1614.85        32.64 o
  -1  -6   9        294.08        305.48        10.89 o
   0  -6   9       2202.58       2242.81        38.05 o
   1  -6   9       2376.33       2387.71        43.81 o
   2  -6   9          0.05         -0.17         1.32 o
   3  -6   9        568.84        526.67        14.43 o
   4  -6   9        159.63        150.70         8.76 o
   5  -6   9         35.95         32.56         4.71 o
   6  -6   9          1.22          4.36         1.84 o
   7  -6   9         20.63         17.67         5.52 o
  -7  -5   9        105.84        111.56         9.42 o
  -6  -5   9        182.70        201.44        15.85 o
  -5  -5   9         68.46         64.10        10.58 o
  -4  -5   9       1403.16       1372.87        40.83 o
  -3  -5   9       1243.52       1163.22        32.37 o
  -2  -5   9       1128.92       1198.63        24.52 o
  -1  -5   9       2244.38       2291.94        98.38 o
   0  -5   9        220.35        200.90        22.13 o
   1  -5   9         22.08         16.61         3.43 o
   2  -5   9         19.60         21.39         2.69 o
   3  -5   9        235.86        231.50         8.98 o
   4  -5   9        462.65        438.56        15.46 o
   5  -5   9       2355.52       2330.19        78.59 o
   6  -5   9         90.05         90.99         6.92 o
   7  -5   9        221.20         67.11        84.07 o
  -8  -4   9        266.52        288.72        23.60 o
  -7  -4   9        110.04        115.52         8.30 o
  -6  -4   9         15.94         12.73         2.83 o
  -5  -4   9       2056.42       2164.76        83.15 o
  -4  -4   9          2.80          6.86         2.28 o
  -3  -4   9        105.05        128.27        17.81 o
  -2  -4   9        135.77        162.74        22.71 o
  -1  -4   9        383.61        349.00        31.32 o
   0  -4   9       1064.06       1001.11        54.68 o
   1  -4   9       1163.89       1082.87        56.04 o
   2  -4   9        338.51        327.72        10.42 o
   3  -4   9       1241.33       1186.19        24.49 o
   4  -4   9        293.49        294.56        13.82 o
   5  -4   9         35.37         29.22         4.32 o
   6  -4   9        109.48        106.65         8.87 o
   7  -4   9         64.62         71.29         9.18 o
  -8  -3   9          3.46          1.36         1.47 o
  -7  -3   9          0.57         -1.69         1.69 o
  -6  -3   9       3825.49       4134.38        98.32 o
  -5  -3   9        340.72        350.58        26.04 o
  -4  -3   9        637.92        641.43        30.04 o
  -3  -3   9       4605.07       4872.04       117.39 o
  -2  -3   9        856.29        833.17        53.69 o
  -1  -3   9       2955.71       2757.29       110.61 o
   0  -3   9        483.09        364.41        30.81 o
   1  -3   9        117.56        103.61        16.01 o
   2  -3   9        310.35        269.26        26.27 o
   3  -3   9         93.62         91.98         6.15 o
   4  -3   9         18.13         22.59         3.75 o
   5  -3   9        261.04        281.20        13.27 o
   6  -3   9         51.54         47.85         5.97 o
   7  -3   9         11.24          7.34         3.64 o
  -8  -2   9         72.74         79.29         8.89 o
  -7  -2   9       1278.69       1449.26        39.01 o
  -6  -2   9         38.85         53.34         7.10 o
  -5  -2   9       1786.21       1924.29        54.38 o
  -4  -2   9       1939.72       1850.76        58.52 o
  -3  -2   9        214.96        212.26        27.32 o
  -2  -2   9       1473.30       1462.34        75.05 o
  -1  -2   9        583.36        594.11        42.06 o
   0  -2   9          4.64         17.83         6.89 o
   1  -2   9         23.89         19.49         4.70 o
   2  -2   9        708.13        665.32        32.10 o
   3  -2   9        290.56        305.40        15.23 o
   4  -2   9       1961.14       2006.38        48.00 o
   5  -2   9          7.35          5.50         2.67 o
   6  -2   9        306.00        306.40        16.73 o
   7  -2   9        335.83        374.36        40.06 o
  -8  -1   9         30.47         29.07         5.83 o
  -7  -1   9        188.91        200.54        15.14 o
  -6  -1   9          1.19         -0.15         1.22 o
  -5  -1   9        569.69        579.28        22.61 o
  -4  -1   9          0.04          0.14         1.65 o
  -3  -1   9       1718.09       1735.27        87.70 o
  -2  -1   9       2452.28       2411.70       104.76 o
  -1  -1   9        465.55        490.90        39.02 o
   0  -1   9       4993.45       4916.23       173.25 o
   1  -1   9       1476.17       1446.48        50.93 o
   2  -1   9       1828.36       1818.02        87.11 o
   3  -1   9        903.19        890.74        36.00 o
   4  -1   9          2.31          1.35         6.48 o
   5  -1   9        653.98        604.39        35.28 o
   6  -1   9         32.12         40.34         5.19 o
   7  -1   9         62.94         57.61        14.92 o
  -9   0   9          2.92          3.41         1.98 o
  -8   0   9         32.09         33.50         4.33 o
  -7   0   9        251.61        296.90        17.04 o
  -6   0   9        121.07        136.93        11.63 o
  -5   0   9        107.63        107.25         9.09 o
  -4   0   9       1382.32       1418.22        32.61 o
  -3   0   9         11.14          1.38         3.30 o
  -2   0   9        863.40        803.86        52.82 o
  -1   0   9       2886.37       2853.01       117.39 o
   0   0   9        188.36        198.43        24.72 o
   1   0   9        480.50        503.57        38.98 o
   2   0   9          5.54          4.95         3.15 o
   3   0   9         10.76          9.15         3.75 o
   4   0   9        317.01        298.79        24.56 o
   5   0   9        672.08        669.27       105.39 o
   6   0   9         38.64         39.39         9.76 o
   7   0   9         27.03         17.00         8.18 o
  -9   1   9        560.02        676.26        33.61 o
  -8   1   9        437.47        484.32        18.06 o
  -7   1   9         30.44         31.66         5.44 o
  -6   1   9       8250.43       9057.33       193.11 o
  -5   1   9        901.11        913.18        30.02 o
  -4   1   9        174.18        193.07        10.13 o
  -3   1   9       4092.23       4231.12       161.51 o
  -2   1   9         94.07        137.19        20.91 o
  -1   1   9         35.36         38.70         6.95 o
   0   1   9       2828.15       3286.74       119.50 o
   1   1   9        552.84        515.09        41.45 o
   2   1   9        380.65        390.90        22.45 o
   3   1   9       4373.95       4889.46       147.26 o
   4   1   9        324.28        338.76        62.01 o
   5   1   9        656.57        712.02        71.57 o
   6   1   9        149.84        153.78        28.99 o
   7   1   9          4.45          1.98         1.99 o
  -9   2   9         85.90         88.99        11.02 o
  -8   2   9        114.45        126.54        11.00 o
  -7   2   9          3.87          8.56         2.98 o
  -6   2   9        282.74        294.31        17.84 o
  -5   2   9          2.56          2.04         1.76 o
  -4   2   9       4388.24       4609.57        86.27 o
  -3   2   9       1077.08       1067.87        59.88 o
  -2   2   9       1047.88       1092.55        44.60 o
  -1   2   9      11644.99      12259.40       727.32 o
   0   2   9        175.74        167.00        20.54 o
   1   2   9        677.20        617.98        44.24 o
   2   2   9       1116.27       1128.62        51.09 o
   3   2   9          2.56          0.10         8.55 o
   4   2   9         95.35        116.47        29.00 o
   5   2   9        642.80        792.89        73.32 o
   6   2   9         99.96        113.72        22.50 o
   7   2   9         80.22         88.64         6.32 o
  -9   3   9        207.40        248.35        19.20 o
  -8   3   9        279.53        381.04        28.48 o
  -7   3   9        132.03        138.11        11.58 o
  -6   3   9       2113.48       2276.84        64.04 o
  -5   3   9       2074.82       2217.55        42.93 o
  -4   3   9        681.01        674.05        19.28 o
  -3   3   9        161.14        168.20        16.86 o
  -2   3   9       1291.90       1309.05        76.69 o
  -1   3   9          9.67         11.25         5.91 o
   0   3   9         61.29         72.38        14.46 o
   1   3   9        399.55        395.31        27.01 o
   2   3   9        269.62        271.13        19.25 o
   3   3   9        175.81        208.41        13.03 o
   4   3   9        318.15        401.07        23.84 o
   5   3   9        107.45        108.14        10.52 o
   6   3   9        689.68        797.75        40.95 o
  -9   4   9          2.05          4.16         2.78 o
  -8   4   9         13.64         16.30         5.97 o
  -7   4   9        354.09        394.08        20.39 o
  -6   4   9         40.07         36.03         8.37 o
  -5   4   9        130.81        134.37         7.64 o
  -4   4   9        120.85        131.33         8.03 o
  -3   4   9        159.84        132.53         8.60 o
  -2   4   9         97.47         85.86        12.23 o
  -1   4   9       2136.11       2172.66       101.54 o
   0   4   9       1568.25       1635.48        74.88 o
   1   4   9       1751.86       1735.19        62.89 o
   2   4   9       2202.74       2270.25        46.59 o
   3   4   9        359.67        382.93        17.32 o
   4   4   9       1497.58       1455.80        33.05 o
   5   4   9        389.50        365.66        14.98 o
   6   4   9          4.23          6.98         2.16 o
  -9   5   9        536.22        587.14        30.45 o
  -8   5   9          0.24         -0.56         2.38 o
  -7   5   9        176.66        176.71        13.07 o
  -6   5   9       1328.28       1366.16        43.85 o
  -5   5   9        738.88        746.80        25.06 o
  -4   5   9        995.99        927.72        22.75 o
  -3   5   9       1783.45       1586.05        77.16 o
  -2   5   9       2322.99       2375.21        82.08 o
  -1   5   9        833.90        892.18        23.57 o
   0   5   9       2443.27       2341.05        56.70 o
   1   5   9         36.90         27.52         3.56 o
   2   5   9        126.68        136.27         9.03 o
   3   5   9        229.09        237.01        12.21 o
   4   5   9        396.61        460.02        15.41 o
   5   5   9        222.05        250.91        13.66 o
   6   5   9         96.66         96.06         7.47 o
  -9   6   9         94.33         89.27         9.96 o
  -8   6   9        291.48        292.31        23.75 o
  -7   6   9        254.38        278.84        16.53 o
  -6   6   9       1243.60       1211.48        33.76 o
  -5   6   9         18.52         12.67         3.01 o
  -4   6   9        336.59        309.00        12.19 o
  -3   6   9        297.72        278.48        14.52 o
  -2   6   9         60.49         70.46         6.22 o
  -1   6   9        144.27        166.17         9.51 o
   0   6   9        468.61        472.26        17.38 o
   1   6   9         39.77         41.43         6.10 o
   2   6   9       1768.38       1935.59        45.43 o
   3   6   9        688.14        788.99        22.45 o
   4   6   9         39.98         27.13         3.25 o
   5   6   9       1065.72       1127.54        42.15 o
  -9   7   9        118.76        115.45        10.32 o
  -8   7   9         80.14         76.94        11.26 o
  -7   7   9        136.90        128.48        10.60 o
  -6   7   9        234.01        212.96        12.09 o
  -5   7   9        296.17        227.18        13.00 o
  -4   7   9         58.89         45.36         6.54 o
  -3   7   9         29.09         34.34         5.02 o
  -2   7   9       1056.50       1058.11        68.30 o
  -1   7   9       1416.46       1489.70        94.41 o
   0   7   9        201.53        196.71        11.17 o
   1   7   9          5.97         11.61         5.08 o
   2   7   9        814.62        887.43        32.53 o
   3   7   9        204.35        202.79        11.63 o
   4   7   9         37.46         32.93         4.30 o
   5   7   9          0.75          1.63         1.29 o
  -8   8   9         68.13         61.59         9.42 o
  -7   8   9          3.03          5.99         2.15 o
  -6   8   9       1214.98       1026.22        49.16 o
  -5   8   9       1010.24        807.16        32.70 o
  -4   8   9         54.08         54.21        11.21 o
  -3   8   9       1381.99       1260.54        42.12 o
  -2   8   9         78.38         85.08         7.30 o
  -1   8   9        107.16         99.55         8.28 o
   0   8   9        232.63        239.05        14.58 o
   1   8   9       1804.15       2032.14        46.37 o
   2   8   9          0.17          0.70         1.62 o
   3   8   9        356.75        395.23        16.92 o
   4   8   9        625.48        622.84        36.60 o
  -8   9   9         16.21         21.14         4.88 o
  -7   9   9        607.63        555.36        17.36 o
  -6   9   9        284.60        214.82        15.90 o
  -5   9   9         41.55         45.27         5.26 o
  -4   9   9         10.54          9.54         3.36 o
  -3   9   9        151.13        137.29         9.66 o
  -2   9   9          1.86          1.53         1.56 o
  -1   9   9        509.93        515.64        25.30 o
   0   9   9         34.53         40.88         5.04 o
   1   9   9       1073.29       1153.59        29.79 o
   2   9   9       1038.74       1218.14        44.35 o
   3   9   9          5.05          3.60         1.39 o
  -8  10   9         79.95         72.08         7.37 o
  -7  10   9        109.85        118.81        12.99 o
  -6  10   9          0.14         -1.40         1.40 o
  -5  10   9        414.68        345.47        14.45 o
  -4  10   9        264.96        237.75        15.80 o
  -3  10   9        820.56        766.89        30.46 o
  -2  10   9        987.56        989.75        24.21 o
  -1  10   9        158.26        168.69         9.98 o
   0  10   9        863.58        917.49        25.57 o
   1  10   9         27.02         27.93         3.46 o
   2  10   9        384.34        394.98        22.63 o
   3  10   9        103.46         81.71         5.86 o
  -7  11   9        172.82        173.82        13.59 o
  -6  11   9        288.13        255.49        12.14 o
  -5  11   9        219.92        259.77        22.05 o
  -4  11   9        511.85        502.68        21.80 o
  -3  11   9        167.97        171.74        18.02 o
  -2  11   9        508.16        515.98        17.47 o
  -1  11   9         16.68         17.54         2.89 o
   0  11   9         21.95         25.38         3.13 o
   1  11   9       1147.52       1156.00        34.24 o
   2  11   9        197.87        193.55         8.86 o
  -6  12   9         50.04         48.35         5.97 o
  -5  12   9         11.78         13.76         2.67 o
  -4  12   9          0.26          3.16         1.47 o
  -3  12   9          8.48          9.47         2.58 o
  -2  12   9        402.04        435.27        26.19 o
  -1  12   9         93.12         97.93        10.88 o
   0  12   9        169.25        144.79         6.32 o
   1  12   9       1604.10       1357.29        74.01 o
  -5  13   9         51.07         36.83         4.41 o
  -4  13   9        266.25        233.10        26.22 o
  -3  13   9        100.32         89.91         9.07 o
  -2  13   9         56.04         39.18        12.89 o
  -1  13   9        495.16        405.57        19.13 o
  -1 -13  10        167.40        132.49         6.97 o
   0 -13  10         55.89         36.69         3.70 o
   1 -13  10         29.92         27.38         3.29 o
   2 -13  10        276.41        130.22       101.71 o
  -3 -12  10         41.22         34.21         4.45 o
  -2 -12  10        450.57        317.35        15.64 o
  -1 -12  10        776.17        725.87        54.69 o
   0 -12  10        532.20        563.91        27.36 o
   1 -12  10         34.49         25.47         3.79 o
   2 -12  10        416.84        451.33        12.63 o
   3 -12  10        307.55        340.84        14.14 o
   4 -12  10          2.52          1.71         1.85 o
   5 -12  10         30.19         27.24         4.07 o
  -4 -11  10        246.89        208.01        11.67 o
  -3 -11  10          7.83          6.11         2.39 o
  -2 -11  10        433.19        424.38        16.08 o
  -1 -11  10        148.33        152.28        13.72 o
   0 -11  10        415.63        414.68        17.79 o
   1 -11  10        121.77        138.02         6.35 o
   2 -11  10        136.16        125.30         5.93 o
   3 -11  10        178.71        166.80         8.53 o
   4 -11  10        158.40        151.75        14.54 o
   5 -11  10          7.64         14.82         3.86 o
  -4 -10  10         94.88         88.62         9.50 o
  -3 -10  10         46.76         53.03         5.26 o
  -2 -10  10         44.57         35.34         6.48 o
  -1 -10  10          5.97          7.35         2.56 o
   0 -10  10        250.55        240.37        11.88 o
   1 -10  10          2.79          5.34         1.66 o
   2 -10  10        877.00        902.31        20.02 o
   3 -10  10        844.80        923.24        19.77 o
   4 -10  10          0.20         -0.20         0.99 o
   5 -10  10       1096.64       1160.00        48.53 o
   6 -10  10        135.86        135.47        10.90 o
  -5  -9  10          6.62          6.55         2.72 o
  -4  -9  10        376.36        367.31        23.91 o
  -3  -9  10         15.07         14.78         4.41 o
  -2  -9  10        436.03        415.88        22.07 o
  -1  -9  10        517.41        474.20        21.54 o
   0  -9  10         72.93         68.05         6.41 o
   1  -9  10        245.61        248.56        10.95 o
   2  -9  10         12.61         15.28         2.20 o
   3  -9  10          0.00         -0.45         1.15 o
   4  -9  10          8.69         11.71         2.07 o
   5  -9  10        136.77        134.06         6.96 o
   6  -9  10         59.24         44.59         4.93 o
  -6  -8  10        381.06        378.93        19.37 o
  -5  -8  10          2.93          2.72         1.60 o
  -4  -8  10         57.44         43.62         9.95 o
  -3  -8  10        837.58        776.45        37.99 o
  -2  -8  10          5.57          7.94         2.63 o
  -1  -8  10          0.03          0.68         1.72 o
   0  -8  10          0.14          2.16         1.65 o
   1  -8  10         61.35         62.63         4.93 o
   2  -8  10         20.22         16.11         2.39 o
   3  -8  10        441.80        440.29        13.54 o
   4  -8  10        216.97        215.98         8.80 o
   5  -8  10        112.72        107.24         7.62 o
   6  -8  10        389.87        401.03        42.00 o
  -6  -7  10       1162.78       1212.41        36.92 o
  -5  -7  10        320.29        321.51        18.96 o
  -4  -7  10         67.85         71.74         8.10 o
  -3  -7  10        150.10        151.92        15.41 o
  -2  -7  10        317.75        299.12        13.10 o
  -1  -7  10        992.85        984.35        24.47 o
   0  -7  10        195.94        199.85         9.74 o
   1  -7  10       2837.72       2802.01        46.01 o
   2  -7  10       2317.68       2383.49        62.23 o
   3  -7  10        175.02        172.99         8.33 o
   4  -7  10        424.06        416.65        15.90 o
   5  -7  10        214.51        217.63        11.48 o
   6  -7  10        275.33        122.45       104.03 o
   7  -7  10         33.14         37.55         5.62 o
  -7  -6  10         73.61         80.88        11.43 o
  -6  -6  10        228.13        241.85        15.47 o
  -5  -6  10        330.00        354.57        36.10 o
  -4  -6  10         32.87         30.61         4.82 o
  -3  -6  10        804.59        745.51        27.64 o
  -2  -6  10        774.66        703.98        18.09 o
  -1  -6  10        245.32        248.70        10.72 o
   0  -6  10        941.25        941.75        23.51 o
   1  -6  10        237.88        224.30         9.31 o
   2  -6  10        292.70        308.89        10.22 o
   3  -6  10         53.01         55.22         4.67 o
   4  -6  10         73.37         76.32         7.32 o
   5  -6  10         96.16         77.49         6.97 o
   6  -6  10        353.94        361.98        28.39 o
   7  -6  10         48.56         43.42         7.19 o
  -7  -5  10        621.91        597.89       104.43 o
  -6  -5  10       1850.65       1977.56        91.20 o
  -5  -5  10        253.06        258.71        21.67 o
  -4  -5  10        923.47        907.93        31.22 o
  -3  -5  10        497.93        493.01        19.44 o
  -2  -5  10        105.01         93.18         5.81 o
  -1  -5  10        157.12        153.69         7.59 o
   0  -5  10        122.41        125.69         7.29 o
   1  -5  10       1291.20       1336.97        32.92 o
   2  -5  10       1590.87       1566.75        30.28 o
   3  -5  10        305.23        314.18        12.82 o
   4  -5  10       1493.64       1376.60        38.62 o
   5  -5  10        487.87        496.85        23.75 o
   6  -5  10         71.09         81.24         8.49 o
   7  -5  10         31.98         16.78         5.31 o
  -7  -4  10         32.82         31.09         9.35 o
  -6  -4  10        993.14       1074.65        49.35 o
  -5  -4  10        167.52        177.79        18.05 o
  -4  -4  10        285.29        262.90        14.94 o
  -3  -4  10        696.79        717.48        31.71 o
  -2  -4  10       3528.67       3572.13        71.83 o
  -1  -4  10        352.15        297.24        13.67 o
   0  -4  10       2388.44       2383.60        53.14 o
   1  -4  10       5308.77       5271.89       138.22 o
   2  -4  10          6.54          5.01         1.91 o
   3  -4  10        468.25        421.09        15.01 o
   4  -4  10        331.00        276.80        13.56 o
   5  -4  10         30.80         33.71         5.39 o
   6  -4  10         26.36         31.84         4.44 o
  -8  -3  10        118.75        135.74        16.35 o
  -7  -3  10         63.46         70.72         8.11 o
  -6  -3  10         91.27         92.80        12.58 o
  -5  -3  10         66.98         65.44         7.09 o
  -4  -3  10        961.66        980.54        39.71 o
  -3  -3  10        835.41        791.15        33.28 o
  -2  -3  10         16.24         13.70         2.98 o
  -1  -3  10        457.94        416.05        36.67 o
   0  -3  10        261.65        257.37        15.82 o
   1  -3  10         64.32         71.37         5.74 o
   2  -3  10        322.28        352.24        18.47 o
   3  -3  10        535.42        506.32        16.09 o
   4  -3  10          0.94          4.80         2.20 o
   5  -3  10        537.76        590.26        42.11 o
   6  -3  10        401.07        428.59        27.09 o
   7  -3  10        225.02        202.63        24.61 o
  -8  -2  10        165.13         51.59        94.26 o
  -7  -2  10       1308.83       1456.77        42.86 o
  -6  -2  10        140.15        148.80        15.14 o
  -5  -2  10        139.67        154.09        16.79 o
  -4  -2  10        905.58        915.84        38.00 o
  -3  -2  10        108.04         95.77        10.25 o
  -2  -2  10        279.68        267.08        17.32 o
  -1  -2  10        208.87        199.70        25.11 o
   0  -2  10        183.73        164.90        22.69 o
   1  -2  10       2962.33       2868.46        63.41 o
   2  -2  10        416.91        364.21        21.79 o
   3  -2  10        775.25        762.93        28.55 o
   4  -2  10       1653.39       1549.21        49.28 o
   5  -2  10        274.01        248.81        15.78 o
   6  -2  10        213.84        195.91        11.45 o
   7  -2  10         20.70         17.06         7.25 o
  -8  -1  10          0.62         -0.08         4.11 o
  -7  -1  10        263.96        291.04        16.23 o
  -6  -1  10        378.97        428.81        21.19 o
  -5  -1  10        362.88        373.86        19.33 o
  -4  -1  10        297.28        319.57        20.49 o
  -3  -1  10       3547.68       3705.91        65.17 o
  -2  -1  10        588.99        546.08        44.89 o
  -1  -1  10       2335.09       2410.48       108.02 o
   0  -1  10       3917.72       3898.12       150.91 o
   1  -1  10        731.31        721.19        35.20 o
   2  -1  10        439.67        398.15        19.73 o
   3  -1  10         26.65         33.38         6.49 o
   4  -1  10        357.62        314.27        28.30 o
   5  -1  10        170.94        178.80        14.65 o
   6  -1  10        298.66        350.15        21.49 o
   7  -1  10         47.65         61.46        12.93 o
  -8   0  10        114.70        121.29         7.90 o
  -7   0  10       2074.33       2450.09        64.27 o
  -6   0  10        930.16       1031.49        36.25 o
  -5   0  10       1042.41       1127.84        51.05 o
  -4   0  10        738.53        786.00        26.78 o
  -3   0  10        234.81        269.80        11.94 o
  -2   0  10        437.11        462.08        41.46 o
  -1   0  10          4.73          7.43         4.19 o
   0   0  10          4.64          7.04         4.92 o
   1   0  10          3.71          2.95         3.50 o
   2   0  10        701.44        716.70        32.34 o
   3   0  10        120.59        128.83        13.38 o
   4   0  10        139.57        173.39        21.02 o
   5   0  10        116.85        161.05        33.16 o
   6   0  10        228.84        214.72        14.16 o
   7   0  10        371.62        402.99        32.16 o
  -8   1  10        123.80        126.11         8.18 o
  -7   1  10         27.94         31.86         5.34 o
  -6   1  10        143.49        149.62        12.28 o
  -5   1  10         24.70         19.92         4.44 o
  -4   1  10         32.57         26.64         3.90 o
  -3   1  10        122.87        133.63         8.06 o
  -2   1  10        792.11        748.64        55.29 o
  -1   1  10        234.15        229.56        29.05 o
   0   1  10       1275.49       1222.26        74.37 o
   1   1  10       1505.83       1463.96        53.39 o
   2   1  10        566.81        533.62        29.41 o
   3   1  10       2266.69       2514.95       155.57 o
   4   1  10        142.02        161.40        35.06 o
   5   1  10         50.94         52.77        20.19 o
   6   1  10         40.11         31.00         3.74 o
  -9   2  10         37.04         39.71         6.41 o
  -8   2  10         23.41         19.58         4.23 o
  -7   2  10         36.79         39.76         6.00 o
  -6   2  10        419.05        429.93        22.09 o
  -5   2  10        350.67        398.21        17.65 o
  -4   2  10       5240.33       5463.10       115.54 o
  -3   2  10       1099.56       1097.05        28.23 o
  -2   2  10       1114.82       1119.55        42.53 o
  -1   2  10       2028.79       1942.55       103.08 o
   0   2  10          0.04          0.35         6.96 o
   1   2  10       1590.31       1550.92        97.04 o
   2   2  10        141.77        118.82         8.99 o
   3   2  10         69.83         69.12        24.58 o
   4   2  10        304.26        423.74        56.15 o
   5   2  10        129.03        185.58        18.84 o
   6   2  10         25.64         26.65         3.19 o
  -9   3  10          8.70         10.01         3.25 o
  -8   3  10        794.91        979.11        62.00 o
  -7   3  10         31.20         33.66         5.63 o
  -6   3  10        341.18        425.05        22.09 o
  -5   3  10       1552.08       1678.90        42.34 o
  -4   3  10         21.24         17.17         3.35 o
  -3   3  10         66.77         69.28         5.99 o
  -2   3  10        341.97        298.18        13.16 o
  -1   3  10          8.75          7.08         2.87 o
   0   3  10        909.99        900.95        60.78 o
   1   3  10       7947.57       8186.98       239.83 o
   2   3  10         17.28         11.20         3.20 o
   3   3  10        720.32        791.24        27.87 o
   4   3  10        775.24        893.14        67.16 o
   5   3  10        193.00        187.02        14.03 o
   6   3  10        320.57        285.07        17.09 o
  -9   4  10        364.81        402.69        22.56 o
  -8   4  10         29.68         40.02         4.96 o
  -7   4  10        167.27        189.48        13.44 o
  -6   4  10         88.16         76.80         8.90 o
  -5   4  10         83.64         81.22         6.36 o
  -4   4  10        683.03        620.78        23.27 o
  -3   4  10       2364.79       2339.72        56.51 o
  -2   4  10         23.40         26.41         4.64 o
  -1   4  10       4376.34       4294.78       100.92 o
   0   4  10        954.09       1006.33        31.29 o
   1   4  10        327.37        355.33        16.45 o
   2   4  10        700.12        691.97        28.46 o
   3   4  10         38.73         40.64         4.51 o
   4   4  10          0.78          1.89         1.39 o
   5   4  10        126.64        150.42        11.33 o
  -9   5  10         17.28         20.46         4.38 o
  -8   5  10        444.73        536.57        32.44 o
  -7   5  10        439.98        454.62        21.54 o
  -6   5  10        132.01        157.48        17.45 o
  -5   5  10       1524.15       1523.18        38.18 o
  -4   5  10        342.06        320.19        14.59 o
  -3   5  10        298.46        256.11        18.05 o
  -2   5  10        363.20        342.89        20.73 o
  -1   5  10         49.14         42.08         4.34 o
   0   5  10        532.09        499.38        17.63 o
   1   5  10         51.71         62.83         7.42 o
   2   5  10         38.32         47.30         6.29 o
   3   5  10         18.50         26.37         4.41 o
   4   5  10        501.88        592.09        39.81 o
   5   5  10          9.28         14.11         3.04 o
  -8   6  10         48.85         53.07         9.07 o
  -7   6  10        292.54        342.12        18.03 o
  -6   6  10        111.79        123.05        10.63 o
  -5   6  10         14.88         17.34         3.48 o
  -4   6  10        617.64        571.53        24.42 o
  -3   6  10        177.96        144.82         8.88 o
  -2   6  10        624.83        566.73        36.34 o
  -1   6  10         79.39         77.98         6.07 o
   0   6  10       1059.07       1084.63        42.10 o
   1   6  10        599.18        746.76        48.84 o
   2   6  10        801.27        809.55        30.68 o
   3   6  10        193.30        234.53        15.90 o
   4   6  10         35.43         26.14         5.00 o
   5   6  10        286.03        273.75        14.08 o
  -8   7  10         18.04         18.74         5.06 o
  -7   7  10         94.61         88.20         8.32 o
  -6   7  10         71.02         63.20         6.17 o
  -5   7  10        645.87        518.17        19.98 o
  -4   7  10        605.05        474.31        26.04 o
  -3   7  10        122.35        107.01         8.46 o
  -2   7  10       6277.89       5390.20       142.74 o
  -1   7  10        367.38        329.09        19.77 o
   0   7  10        838.40        849.36        36.62 o
   1   7  10       4148.25       4402.31       128.29 o
   2   7  10          0.15          6.22         3.61 o
   3   7  10         62.26         62.42         5.72 o
   4   7  10         25.34         33.75         4.75 o
  -8   8  10        174.02        157.06        13.87 o
  -7   8  10        213.44        218.64        13.33 o
  -6   8  10       1175.13       1011.99        44.68 o
  -5   8  10        427.01        344.40        15.44 o
  -4   8  10        431.64        367.13        13.91 o
  -3   8  10        144.64        153.94        10.18 o
  -2   8  10         17.12         18.34         3.35 o
  -1   8  10          3.87          2.75         1.68 o
   0   8  10        687.20        746.45        26.65 o
   1   8  10          5.73          5.72         2.20 o
   2   8  10        403.49        417.27        16.49 o
   3   8  10        701.27        776.33        23.76 o
   4   8  10         14.75         19.22         3.06 o
  -8   9  10          0.86          2.09         1.58 o
  -7   9  10         23.66         26.27         3.75 o
  -6   9  10          0.47         -0.79         1.48 o
  -5   9  10        113.27         95.76         7.34 o
  -4   9  10        461.77        383.31        16.22 o
  -3   9  10        301.40        267.29        16.19 o
  -2   9  10        495.84        485.12        20.93 o
  -1   9  10        840.61        894.77        26.55 o
   0   9  10        621.68        700.74        21.78 o
   1   9  10        377.65        397.42        17.86 o
   2   9  10        212.20        237.03        11.80 o
   3   9  10         18.38          9.37         2.10 o
  -7  10  10         91.76         71.71         9.01 o
  -6  10  10        225.27        218.09        11.42 o
  -5  10  10        515.96        468.19        16.09 o
  -4  10  10          5.00         11.15         2.42 o
  -3  10  10        816.57        835.37        29.23 o
  -2  10  10       1200.33       1256.00        61.04 o
  -1  10  10        257.56        247.43        11.50 o
   0  10  10         34.77         32.95         4.00 o
   1  10  10         27.22         25.27         3.68 o
   2  10  10        231.02        221.96         9.65 o
  -6  11  10         63.38         52.42         4.51 o
  -5  11  10         76.40         82.62         6.54 o
  -4  11  10         53.99         62.47         5.00 o
  -3  11  10        382.31        374.51        25.08 o
  -2  11  10         53.68         51.62         5.68 o
  -1  11  10        533.60        510.22        19.21 o
   0  11  10        433.75        467.56        19.65 o
   1  11  10          1.00          1.45         0.98 o
  -6  12  10          2.42          6.54         2.17 o
  -5  12  10        122.31        111.26         9.49 o
  -4  12  10         30.26         23.32         4.82 o
  -3  12  10        347.40        329.87        44.16 o
  -2  12  10        178.48        172.40        13.59 o
  -1  12  10          0.07          1.65         3.13 o
  -4  13  10        233.60        214.29        11.84 o
  -3  13  10        257.61        228.20        12.93 o
  -2  13  10         80.27         69.44         6.11 o
   0 -13  11        319.88        271.72        13.62 o
   1 -13  11        302.47        309.77        15.36 o
  -2 -12  11          3.50          1.60         1.30 o
  -1 -12  11        588.72        558.45        17.52 o
   0 -12  11        565.81        569.41        18.52 o
   1 -12  11          2.70          0.15         1.38 o
   2 -12  11         43.33         51.00         6.43 o
   3 -12  11        134.67        126.65        11.36 o
   4 -12  11        288.71        211.57        13.15 o
  -3 -11  11        299.04        236.70        13.50 o
  -2 -11  11          1.69          2.70         1.40 o
  -1 -11  11         40.17         40.00         6.53 o
   0 -11  11        205.53        174.54         8.40 o
   1 -11  11        177.88        177.24         7.57 o
   2 -11  11         18.32          9.71         2.15 o
   3 -11  11        127.16        101.72         7.39 o
   4 -11  11        225.18        250.53        17.42 o
   5 -11  11          0.88          3.70         1.83 o
  -4 -10  11        256.07        234.07        14.54 o
  -3 -10  11        231.88        210.64        10.22 o
  -2 -10  11         25.71         18.34         4.58 o
  -1 -10  11        690.77        654.45        23.33 o
   0 -10  11        973.92       1023.78        35.72 o
   1 -10  11         15.65         20.84         2.79 o
   2 -10  11        841.63        925.75        25.07 o
   3 -10  11        377.81        430.94        14.59 o
   4 -10  11         77.96         14.92        38.96 o
   5 -10  11          0.37          1.66         1.92 o
  -5  -9  11        884.94        858.88        33.46 o
  -4  -9  11        415.34        420.13        24.26 o
  -3  -9  11        182.45        152.79        13.22 o
  -2  -9  11        841.17        828.45        59.56 o
  -1  -9  11        631.42        628.33        24.17 o
   0  -9  11         18.15         19.23         3.40 o
   1  -9  11         16.13         21.60         3.12 o
   2  -9  11         41.16         38.11         3.98 o
   3  -9  11         43.12         40.39         4.61 o
   4  -9  11         58.12         62.34         5.16 o
   5  -9  11         97.34        108.81         7.77 o
   6  -9  11        263.26        219.27        13.83 o
  -5  -8  11         10.16          6.89         7.67 o
  -4  -8  11          0.16          1.54         1.71 o
  -3  -8  11          0.19          4.26         2.65 o
  -2  -8  11          9.12          9.34         2.71 o
  -1  -8  11        337.60        314.34        14.17 o
   0  -8  11        311.56        312.08        12.41 o
   1  -8  11        102.56         96.36         6.71 o
   2  -8  11        340.38        339.94        12.87 o
   3  -8  11        738.97        796.83        24.11 o
   4  -8  11         60.01         43.32         4.01 o
   5  -8  11        149.07        136.03         8.04 o
   6  -8  11        116.41        120.73        11.10 o
  -6  -7  11        589.19        547.06        19.87 o
  -5  -7  11          0.31         -0.09         2.27 o
  -4  -7  11        309.82        294.02        16.53 o
  -3  -7  11        162.32        169.91        16.14 o
  -2  -7  11        927.79        892.00        30.82 o
  -1  -7  11       1098.65       1081.58        35.99 o
   0  -7  11          6.79          9.32         2.25 o
   1  -7  11       1919.15       1953.18        39.24 o
   2  -7  11        811.14        898.07        23.10 o
   3  -7  11        114.75        121.93         8.70 o
   4  -7  11         42.51         43.95         4.90 o
   5  -7  11         23.30         22.65         4.26 o
   6  -7  11          2.91          0.16         1.99 o
  -6  -6  11        490.54        516.04        22.00 o
  -5  -6  11        925.06       1013.77        61.44 o
  -4  -6  11        522.61        536.27        21.83 o
  -3  -6  11        544.26        545.16        22.87 o
  -2  -6  11         28.32         27.22         3.67 o
  -1  -6  11         80.65         83.75         8.12 o
   0  -6  11          0.27          0.63         1.17 o
   1  -6  11          0.15          5.37         2.81 o
   2  -6  11        716.82        721.34        30.01 o
   3  -6  11        604.98        642.19        20.79 o
   4  -6  11          2.30          6.21         2.81 o
   5  -6  11        694.19        656.41        54.24 o
   6  -6  11        428.77        396.20        16.23 o
  -7  -5  11         56.68         65.89        11.16 o
  -6  -5  11         96.59         81.21         8.89 o
  -5  -5  11          9.11         16.08         5.19 o
  -4  -5  11          7.84          8.59         2.67 o
  -3  -5  11          6.80          3.02         1.85 o
  -2  -5  11       1010.99       1012.57        27.22 o
  -1  -5  11       1009.41        956.31        22.12 o
   0  -5  11        572.19        588.30        17.67 o
   1  -5  11        106.01        102.65         6.83 o
   2  -5  11       1382.86       1348.69        35.77 o
   3  -5  11        191.58        184.34        11.10 o
   4  -5  11        200.03        205.51        14.79 o
   5  -5  11        242.98        222.10        15.03 o
   6  -5  11          4.32          5.87         2.12 o
  -7  -4  11        234.07        255.09        25.74 o
  -6  -4  11        223.02        222.97        13.96 o
  -5  -4  11        647.75        672.04        25.08 o
  -4  -4  11         71.09         59.85         6.82 o
  -3  -4  11       1281.91       1312.07        57.12 o
  -2  -4  11       2343.14       2387.32        53.54 o
  -1  -4  11        147.37        140.77         9.53 o
   0  -4  11        824.35        814.40        19.70 o
   1  -4  11          3.83          0.55         1.31 o
   2  -4  11          3.88          4.38         1.90 o
   3  -4  11         47.45         53.01         5.89 o
   4  -4  11        799.05        779.15        54.59 o
   5  -4  11          5.17          4.98         4.78 o
   6  -4  11        241.91        169.87       125.81 o
  -7  -3  11        134.00        144.76        21.11 o
  -6  -3  11       1390.72       1510.11        62.17 o
  -5  -3  11         11.03         10.95         2.95 o
  -4  -3  11        225.06        253.85        21.74 o
  -3  -3  11          4.74          6.85         7.76 o
  -2  -3  11          0.48          1.79         2.26 o
  -1  -3  11        298.06        277.72        13.56 o
   0  -3  11        219.39        204.44        11.50 o
   1  -3  11         52.88         50.80         4.80 o
   2  -3  11       2187.11       2130.82        56.34 o
   3  -3  11         73.19         92.15         7.42 o
   4  -3  11        191.07        177.26        13.84 o
   5  -3  11        635.42        679.05        33.63 o
   6  -3  11         10.70          8.18         2.51 o
  -8  -2  11        123.22        136.57        15.93 o
  -7  -2  11        908.94       1023.08        36.63 o
  -6  -2  11         78.00         81.80        11.67 o
  -5  -2  11        110.60        121.32        15.00 o
  -4  -2  11        133.40        129.38        15.21 o
  -3  -2  11         29.85         32.67         6.22 o
  -2  -2  11       2329.35       2352.93        45.06 o
  -1  -2  11          4.85          7.75         3.24 o
   0  -2  11        430.00        417.29        17.02 o
   1  -2  11        245.85        228.94        14.92 o
   2  -2  11        329.63        311.39        17.79 o
   3  -2  11        178.82        163.84         9.99 o
   4  -2  11          3.54          2.80         2.84 o
   5  -2  11        196.20        183.98        14.83 o
   6  -2  11          7.27          6.96         2.46 o
  -8  -1  11         43.72         38.18         9.47 o
  -7  -1  11         37.30         44.55         5.74 o
  -6  -1  11        373.01        400.36        19.84 o
  -5  -1  11        105.29        112.32        14.44 o
  -4  -1  11        780.18        851.78        44.25 o
  -3  -1  11       1100.48       1134.59        28.67 o
  -2  -1  11         75.33         55.17         4.95 o
  -1  -1  11        586.76        601.48        28.41 o
   0  -1  11       1532.18       1515.58        38.96 o
   1  -1  11       1504.74       1485.72        61.07 o
   2  -1  11         83.14         97.67        15.90 o
   3  -1  11        379.81        468.27        25.43 o
   4  -1  11        123.08         97.87        11.59 o
   5  -1  11        415.65        484.08        26.85 o
   6  -1  11        249.97        278.15        15.06 o
  -8   0  11        437.52        427.58        14.61 o
  -7   0  11        128.54        152.50        11.10 o
  -6   0  11        136.53        146.10        11.59 o
  -5   0  11        404.75        450.69        30.80 o
  -4   0  11          8.94          4.20         3.00 o
  -3   0  11          4.22          5.79         2.56 o
  -2   0  11        451.62        440.83        15.17 o
  -1   0  11        418.99        407.43        23.04 o
   0   0  11         18.18         18.98         4.58 o
   1   0  11       5931.25       5794.54       115.44 o
   2   0  11        465.40        482.83        28.67 o
   3   0  11        205.65        196.34        40.39 o
   4   0  11       1177.91       1333.07       104.54 o
   5   0  11         17.49         20.28         3.26 o
   6   0  11        107.33         70.77         5.29 o
  -8   1  11         13.49         14.35         2.55 o
  -7   1  11          0.46          0.94         1.47 o
  -6   1  11        278.69        302.36        17.56 o
  -5   1  11        363.83        359.71        19.41 o
  -4   1  11        118.18        137.89         9.15 o
  -3   1  11       1872.90       1957.84        42.26 o
  -2   1  11       1175.93       1097.42        28.08 o
  -1   1  11        609.51        619.77        27.55 o
   0   1  11         27.03         27.64         6.30 o
   1   1  11        117.28         98.31        12.84 o
   2   1  11        426.87        434.83        60.78 o
   3   1  11         68.64         75.38        10.47 o
   4   1  11         14.09         16.47         5.17 o
   5   1  11         72.20         85.63         6.81 o
   6   1  11        384.67        340.79        11.91 o
  -8   2  11          6.59          9.10         3.01 o
  -7   2  11        875.82       1051.03        35.05 o
  -6   2  11        310.56        334.83        18.81 o
  -5   2  11        790.57        883.34        33.55 o
  -4   2  11       1488.91       1579.59        37.70 o
  -3   2  11        115.03        105.03         7.61 o
  -2   2  11          0.84          5.95         2.05 o
  -1   2  11        215.34        205.33        11.81 o
   0   2  11         45.94         49.99        11.75 o
   1   2  11       1961.66       1997.58        72.26 o
   2   2  11       1725.91       1821.52        52.42 o
   3   2  11          0.02         -0.95         2.04 o
   4   2  11       1496.92       1698.08       139.45 o
   5   2  11         95.41        105.84        10.85 o
   6   2  11         72.46         71.97        13.41 o
  -8   3  11        485.34        547.01        55.15 o
  -7   3  11         77.23         91.68         8.86 o
  -6   3  11          5.54          2.38         2.20 o
  -5   3  11         86.80        101.35         8.62 o
  -4   3  11         33.26         27.67         4.31 o
  -3   3  11        512.20        550.80        18.66 o
  -2   3  11          4.37          5.73         1.70 o
  -1   3  11         50.91         58.53         7.71 o
   0   3  11        201.77        200.68        13.44 o
   1   3  11         21.91         20.70         4.27 o
   2   3  11         77.12         65.11         7.62 o
   3   3  11         20.84         14.82         3.33 o
   4   3  11          4.66          5.37         4.37 o
   5   3  11        174.26        164.90        11.35 o
  -8   4  11         33.52         31.85         6.48 o
  -7   4  11        168.17        191.19        12.93 o
  -6   4  11        133.48        125.23        11.27 o
  -5   4  11          3.36          2.25         1.58 o
  -4   4  11        572.01        565.12        21.83 o
  -3   4  11       1656.02       1385.16        42.13 o
  -2   4  11        697.53        629.84        33.41 o
  -1   4  11       1633.38       1484.60        59.37 o
   0   4  11       1648.16       1574.15        42.33 o
   1   4  11        363.75        373.68        40.51 o
   2   4  11          0.19          2.23         1.76 o
   3   4  11         79.73        102.89         9.03 o
   4   4  11         39.49         57.07         7.26 o
   5   4  11        494.77        568.63        21.20 o
  -8   5  11       1481.41       1455.11       206.13 o
  -7   5  11        187.09        186.55        12.55 o
  -6   5  11        472.31        530.70        24.68 o
  -5   5  11       1242.08       1257.21        37.46 o
  -4   5  11          3.98          4.60         2.10 o
  -3   5  11          9.45          2.82         2.67 o
  -2   5  11        177.33        155.32        20.54 o
  -1   5  11        115.02        113.22         8.26 o
   0   5  11       2959.75       3049.76       165.08 o
   1   5  11       1045.16       1157.36        83.33 o
   2   5  11         12.84         11.88         3.70 o
   3   5  11       1208.29       1254.74        86.55 o
   4   5  11        270.31        308.48        17.64 o
   5   5  11         96.53         78.93         4.60 o
  -8   6  11         10.13          6.67         3.00 o
  -7   6  11         24.17         29.75         4.84 o
  -6   6  11         83.40         75.93        11.83 o
  -5   6  11         34.02         34.44         4.76 o
  -4   6  11        171.13        148.29        10.54 o
  -3   6  11       1277.20       1069.56        73.17 o
  -2   6  11         19.31         17.32         3.90 o
  -1   6  11        266.46        279.77        13.99 o
   0   6  11        560.62        565.81        22.95 o
   1   6  11        363.33        365.18        38.78 o
   2   6  11        134.70        125.81         9.44 o
   3   6  11         16.99         15.42         2.99 o
   4   6  11         30.94         28.38         4.44 o
  -8   7  11         63.67         58.36         7.93 o
  -7   7  11        229.13        216.78        12.52 o
  -6   7  11         81.83         93.26        12.35 o
  -5   7  11        349.09        334.69        19.44 o
  -4   7  11        232.01        198.07        11.98 o
  -3   7  11         15.22          6.11         2.78 o
  -2   7  11        416.98        433.92        21.77 o
  -1   7  11          0.39          2.65         1.78 o
   0   7  11        205.51        212.67        13.99 o
   1   7  11         58.15         76.52         7.46 o
   2   7  11         83.79        106.68         7.95 o
   3   7  11         38.74         36.78         3.82 o
   4   7  11        181.46        198.28        11.01 o
  -8   8  11         27.13         23.78         4.36 o
  -7   8  11        202.49        214.69        11.51 o
  -6   8  11         71.87         81.37        10.89 o
  -5   8  11          9.57         10.03         3.14 o
  -4   8  11        202.00        184.55        10.97 o
  -3   8  11          5.41          5.10         2.48 o
  -2   8  11        102.23         95.69         9.39 o
  -1   8  11        187.48        182.48        12.08 o
   0   8  11        168.04        191.95        10.20 o
   1   8  11          4.74          8.55         2.70 o
   2   8  11        605.74        594.88        18.51 o
   3   8  11        385.64        405.53        19.17 o
  -7   9  11        162.15        127.61        13.63 o
  -6   9  11        116.42         98.21        10.91 o
  -5   9  11        421.17        396.30        25.15 o
  -4   9  11       1373.69       1200.28        39.81 o
  -3   9  11         61.46         51.44         6.49 o
  -2   9  11        683.02        700.81        21.81 o
  -1   9  11        346.85        343.91        13.92 o
   0   9  11        239.99        231.37        11.29 o
   1   9  11         63.55         60.24         5.85 o
   2   9  11        102.22        105.95         6.58 o
  -7  10  11          0.18         -0.41         1.11 o
  -6  10  11         48.53         57.63         7.16 o
  -5  10  11        202.38        199.41        11.49 o
  -4  10  11         17.37         13.15         3.28 o
  -3  10  11        238.85        237.20        10.93 o
  -2  10  11         74.65         84.01         7.55 o
  -1  10  11          0.08          2.40         1.54 o
   0  10  11        128.78        141.77         8.35 o
   1  10  11         84.16         94.00         6.16 o
  -6  11  11        152.04        137.55        11.12 o
  -5  11  11         41.15         43.79         6.31 o
  -4  11  11        263.93        255.10        12.32 o
  -3  11  11        143.41        129.72         8.86 o
  -2  11  11        206.57        201.81        10.00 o
  -1  11  11        614.49        562.83        19.80 o
   0  11  11         18.43         20.65         2.58 o
  -4  12  11        112.07         91.35         8.10 o
  -3  12  11         25.62         25.55         3.49 o
  -2  12  11          2.80          3.27         1.76 o
  -1 -12  12         98.73        101.10         7.53 o
   0 -12  12        171.95        157.37        10.69 o
   1 -12  12         42.15         30.87         4.59 o
   2 -12  12        145.10        111.67         7.90 o
  -2 -11  12        272.40        211.90         8.07 o
  -1 -11  12         19.83         18.08         2.74 o
   0 -11  12        968.37        908.89        20.14 o
   1 -11  12        325.92        344.27        14.08 o
   2 -11  12          0.20          0.80         0.97 o
   3 -11  12        760.72        743.86        33.43 o
   4 -11  12        212.39        186.37        12.49 o
  -3 -10  12        248.59        231.83        16.37 o
  -2 -10  12         21.46         23.54         4.69 o
  -1 -10  12        603.67        579.11        20.36 o
   0 -10  12        228.21        238.68        11.82 o
   1 -10  12         16.02         16.46         2.74 o
   2 -10  12        102.29        106.96         6.68 o
   3 -10  12          1.33          1.54         1.60 o
   4 -10  12          5.68         11.04         3.62 o
   5 -10  12         30.74         22.96         3.86 o
  -4  -9  12         72.31         71.52         8.27 o
  -3  -9  12          9.30          9.72         3.18 o
  -2  -9  12        811.14        814.78        46.88 o
  -1  -9  12          0.07          0.22         1.21 o
   0  -9  12        557.50        537.32        19.46 o
   1  -9  12        984.28       1009.03        30.69 o
   2  -9  12        162.91        185.66         8.40 o
   3  -9  12        578.54        560.35        17.72 o
   4  -9  12       1167.53       1195.98        35.74 o
   5  -9  12          7.47         12.57         3.74 o
  -5  -8  12        111.94        106.66         9.82 o
  -4  -8  12         13.89          9.83         2.85 o
  -3  -8  12        435.06        390.03        23.56 o
  -2  -8  12         11.17          9.01         2.66 o
  -1  -8  12       1129.06       1069.59        34.21 o
   0  -8  12        180.97        189.53        10.66 o
   1  -8  12          9.48         16.50         2.76 o
   2  -8  12        455.42        481.05        15.03 o
   3  -8  12        159.95        188.42        10.02 o
   4  -8  12        132.69        138.80         9.96 o
   5  -8  12          9.51          8.13         2.15 o
  -5  -7  12        278.77        275.66        14.78 o
  -4  -7  12        620.61        615.22        24.22 o
  -3  -7  12         15.53         18.52         5.20 o
  -2  -7  12        518.99        518.99        21.60 o
  -1  -7  12        376.10        380.51        15.73 o
   0  -7  12        466.29        480.60        15.79 o
   1  -7  12         89.18         94.88         6.62 o
   2  -7  12         69.57         76.02         5.69 o
   3  -7  12         54.71         58.21         5.61 o
   4  -7  12        360.56        388.94        18.37 o
   5  -7  12        111.34        123.41         8.48 o
   6  -7  12        157.46        117.15         9.57 o
  -6  -6  12        477.38        443.71        25.16 o
  -5  -6  12        174.40        211.92        24.12 o
  -4  -6  12        112.15         94.84         8.09 o
  -3  -6  12         26.03         26.23         4.49 o
  -2  -6  12          7.47          6.42         2.01 o
  -1  -6  12         66.32         65.28         5.42 o
   0  -6  12       1877.88       1889.32        38.27 o
   1  -6  12        952.26       1013.87        25.06 o
   2  -6  12        134.03        135.17         9.23 o
   3  -6  12        976.82       1069.30        34.62 o
   4  -6  12        189.79        227.04        18.86 o
   5  -6  12        397.01        400.28        23.00 o
   6  -6  12         41.59         28.99         5.02 o
  -6  -5  12        178.19        178.39        12.05 o
  -5  -5  12        103.37        107.91         8.24 o
  -4  -5  12        452.17        460.98        20.13 o
  -3  -5  12         70.98         68.44         7.49 o
  -2  -5  12        841.83        846.81        29.68 o
  -1  -5  12       1819.33       1846.51        42.43 o
   0  -5  12        541.38        531.95        16.86 o
   1  -5  12       1548.40       1586.92        33.73 o
   2  -5  12        201.72        208.04        13.65 o
   3  -5  12        103.60         85.69         8.36 o
   4  -5  12        291.34        262.24        20.64 o
   5  -5  12         74.92         94.67        10.70 o
   6  -5  12         28.50         16.79         3.16 o
  -7  -4  12        502.89        557.91        35.30 o
  -6  -4  12        945.17        978.02        40.08 o
  -5  -4  12        653.55        684.19        24.83 o
  -4  -4  12         63.78         58.03         6.75 o
  -3  -4  12        999.51       1054.27        42.41 o
  -2  -4  12        412.90        431.52        16.19 o
  -1  -4  12         57.21         60.08         5.86 o
   0  -4  12       1387.74       1445.70        35.64 o
   1  -4  12          4.29          4.99         1.75 o
   2  -4  12         23.48         22.61         4.48 o
   3  -4  12       1939.97       2128.85        98.43 o
   4  -4  12        209.61        266.50        21.12 o
   5  -4  12        131.22        117.88        12.06 o
   6  -4  12        193.98        149.53        10.32 o
  -7  -3  12        299.68        339.59        29.93 o
  -6  -3  12        139.02        153.96        15.21 o
  -5  -3  12         23.88         24.45         4.20 o
  -4  -3  12        366.34        358.29        26.24 o
  -3  -3  12        352.34        331.64        24.54 o
  -2  -3  12        273.81        276.25        15.20 o
  -1  -3  12       2168.97       2133.83        50.11 o
   0  -3  12       5170.04       4968.94       195.51 o
   1  -3  12        671.48        680.51        21.98 o
   2  -3  12       1482.00       1524.91        45.39 o
   3  -3  12        900.30        966.92        30.47 o
   4  -3  12         53.11         45.41         7.55 o
   5  -3  12         83.10         84.12        14.29 o
   6  -3  12        138.49        106.88         8.60 o
  -7  -2  12         67.11         60.97         7.07 o
  -6  -2  12         64.58         85.03        11.56 o
  -5  -2  12        925.14       1005.92        49.08 o
  -4  -2  12        666.28        676.06        38.43 o
  -3  -2  12        291.83        326.92        16.73 o
  -2  -2  12       2169.83       2169.25        43.27 o
  -1  -2  12        118.30        120.61         9.01 o
   0  -2  12        386.83        384.64        16.83 o
   1  -2  12        436.09        412.83        21.90 o
   2  -2  12         20.16         21.11         4.13 o
   3  -2  12          2.03          1.67         1.82 o
   4  -2  12        138.85        195.81        17.02 o
   5  -2  12        302.64        347.44        36.90 o
   6  -2  12        261.25        215.56        16.99 o
  -7  -1  12        193.21        235.48        17.72 o
  -6  -1  12        828.62        936.32        30.29 o
  -5  -1  12        379.36        449.60        30.37 o
  -4  -1  12        344.99        363.37        26.92 o
  -3  -1  12         76.61         55.99         5.62 o
  -2  -1  12        448.75        424.42        15.61 o
  -1  -1  12         37.00         35.09         6.05 o
   0  -1  12       4241.54       4244.72        85.74 o
   1  -1  12         89.48         84.95        10.95 o
   2  -1  12       1040.37       1051.71        44.45 o
   3  -1  12       1661.93       1833.70        46.99 o
   4  -1  12        125.66        129.59        12.76 o
   5  -1  12        362.66        372.33        40.61 o
   6  -1  12         13.39         11.55         2.82 o
  -8   0  12        249.86        228.31        19.82 o
  -7   0  12        103.31        111.14        12.20 o
  -6   0  12        242.22        275.27        22.33 o
  -5   0  12         60.81         61.19        10.62 o
  -4   0  12        950.00        971.82        48.85 o
  -3   0  12        909.13        889.04        22.87 o
  -2   0  12       1457.77       1481.92        34.48 o
  -1   0  12        822.76        876.40        34.01 o
   0   0  12       5962.49       5905.48       103.09 o
   1   0  12       1282.79       1317.09        68.25 o
   2   0  12          0.35        -11.40        11.40 o
   3   0  12        760.99        779.58        40.55 o
   4   0  12         34.83         24.96         5.54 o
   5   0  12         68.24         73.90         9.83 o
   6   0  12         35.33         37.44         9.14 o
  -8   1  12          5.71          5.15         2.05 o
  -7   1  12          8.99         13.78         3.12 o
  -6   1  12        505.48        595.09        24.68 o
  -5   1  12         53.79         57.35        10.33 o
  -4   1  12        586.71        693.67        24.22 o
  -3   1  12       2052.20       2095.87        48.77 o
  -2   1  12         39.43         44.63         4.74 o
  -1   1  12        159.46        160.50        11.01 o
   0   1  12       1146.73       1111.35        39.78 o
   1   1  12         18.57         22.24         5.71 o
   2   1  12          3.06          4.76         8.70 o
   3   1  12         37.61         65.24        21.63 o
   4   1  12          0.59        -11.59        11.59 o
   5   1  12        287.62        295.95        16.26 o
  -8   2  12         57.03         66.85         6.13 o
  -7   2  12        198.80        254.46        14.04 o
  -6   2  12          1.25          1.93         3.59 o
  -5   2  12        376.97        419.04        21.13 o
  -4   2  12         71.83        100.85         8.59 o
  -3   2  12         69.66         62.53         6.59 o
  -2   2  12        219.97        234.12        13.43 o
  -1   2  12       1892.77       1712.06        59.41 o
   0   2  12          3.72          8.01         4.54 o
   1   2  12       1831.04       2288.86       149.72 o
   2   2  12       1677.23       2121.94       139.32 o
   3   2  12         12.59          7.34         3.71 o
   4   2  12        927.27        955.48       110.79 o
   5   2  12         15.75         12.57         2.08 o
  -8   3  12        276.26        246.86        10.91 o
  -7   3  12        125.88        131.48         9.91 o
  -6   3  12        145.75        142.40        11.46 o
  -5   3  12       2119.36       2287.01        76.72 o
  -4   3  12          8.59          5.45         2.26 o
  -3   3  12       4379.66       4180.70        84.21 o
  -2   3  12        329.05        299.73        14.36 o
  -1   3  12        289.22        297.66        16.19 o
   0   3  12       4470.80       5423.44       253.49 o
   1   3  12        140.93        188.65        38.37 o
   2   3  12         10.01          5.91         8.90 o
   3   3  12        209.40        282.15        18.41 o
   4   3  12        403.19        468.19        50.22 o
   5   3  12          3.23          4.83         2.37 o
  -8   4  12          6.22          7.59         3.18 o
  -7   4  12        328.24        393.25        17.95 o
  -6   4  12        737.42        805.28        30.51 o
  -5   4  12         40.90         61.46         6.49 o
  -4   4  12         33.88         25.45         4.43 o
  -3   4  12        227.98        166.88        10.75 o
  -2   4  12        115.37        106.34        10.36 o
  -1   4  12        135.13        110.92        11.60 o
   0   4  12       1495.84       1526.16       248.98 o
   1   4  12         28.23         28.18         4.79 o
   2   4  12        225.60        267.52        16.79 o
   3   4  12         27.71         40.04         6.36 o
   4   4  12        230.76        239.71        27.95 o
  -8   5  12         15.34         16.50         4.09 o
  -7   5  12         55.24         55.89         6.15 o
  -6   5  12         96.11         91.92         9.07 o
  -5   5  12          1.95          1.23         1.41 o
  -4   5  12         10.95          9.15         2.66 o
  -3   5  12         95.44         98.59         8.20 o
  -2   5  12       1217.20       1107.35        69.15 o
  -1   5  12         68.78         65.03         7.47 o
   0   5  12        458.52        466.11        22.25 o
   1   5  12        479.56        523.30        23.05 o
   2   5  12         31.03         26.35         4.11 o
   3   5  12        755.74        784.37        49.83 o
   4   5  12          0.01          0.28         1.09 o
  -8   6  12         23.61         15.98         3.68 o
  -7   6  12        112.28        117.47         8.67 o
  -6   6  12       1218.05       1182.88        38.08 o
  -5   6  12          7.37         11.03         2.70 o
  -4   6  12       1783.65       1613.20        57.56 o
  -3   6  12        333.79        297.54        18.12 o
  -2   6  12        123.33        107.19         8.15 o
  -1   6  12        249.73        220.38        14.01 o
   0   6  12          7.76         10.70         3.22 o
   1   6  12        194.22        201.30        18.40 o
   2   6  12        584.69        633.51        23.05 o
   3   6  12        188.46        219.07        12.66 o
  -7   7  12        131.67        120.73         8.18 o
  -6   7  12          0.90          1.91         1.67 o
  -5   7  12        192.76        193.20        10.55 o
  -4   7  12          0.09          3.38         1.74 o
  -3   7  12        111.29         87.38         7.75 o
  -2   7  12         54.85         48.37         5.12 o
  -1   7  12        162.91        170.71        11.85 o
   0   7  12         82.14         83.63         7.69 o
   1   7  12       1072.93       1177.49        35.76 o
   2   7  12         15.63         23.77         3.29 o
   3   7  12        563.20        465.20        50.64 o
  -7   8  12         31.78         30.92         3.61 o
  -6   8  12        414.33        444.48        18.79 o
  -5   8  12         20.48         16.71         3.79 o
  -4   8  12        669.17        598.88        20.05 o
  -3   8  12       1049.74        885.79        26.32 o
  -2   8  12         36.99         37.25         4.33 o
  -1   8  12        378.77        386.80        27.73 o
   0   8  12        994.85       1092.28       109.26 o
   1   8  12          9.28          6.73         1.99 o
   2   8  12          7.96          6.45         2.35 o
  -7   9  12        309.63        278.98        15.88 o
  -6   9  12         12.86          6.30         1.99 o
  -5   9  12        532.42        554.45        21.29 o
  -4   9  12        185.61        181.52         9.14 o
  -3   9  12         50.51         55.83         5.29 o
  -2   9  12        214.00        218.19        14.48 o
  -1   9  12         52.18         48.54         4.40 o
   0   9  12         10.61         14.29         3.92 o
   1   9  12        237.66        239.58        14.32 o
  -6  10  12        352.51        381.72        13.38 o
  -5  10  12         31.90         23.79         3.28 o
  -4  10  12         16.95         17.11         3.24 o
  -3  10  12        114.34         97.31         5.95 o
  -2  10  12         14.51         15.51         2.73 o
  -1  10  12        331.00        295.24        23.26 o
   0  10  12        591.41        562.96        17.29 o
  -5  11  12         24.44         27.57         3.99 o
  -4  11  12        570.44        520.56        37.68 o
  -3  11  12        219.21        181.00         9.01 o
  -2  11  12         86.07         70.79         5.16 o
  -1  11  12        208.65        157.31        11.25 o
  -1 -11  13         51.53         51.47         5.69 o
   0 -11  13         10.84         16.27         3.45 o
   1 -11  13        427.53        444.34        21.00 o
   2 -11  13         23.79         22.06         3.73 o
  -2 -10  13          5.92          1.67         4.14 o
  -1 -10  13          3.94          1.17         1.05 o
   0 -10  13         18.33         17.72         3.02 o
   1 -10  13        457.64        439.95        13.78 o
   2 -10  13        241.41        209.24        10.24 o
   3 -10  13         29.00         34.64         3.69 o
   4 -10  13        344.46        223.72        13.14 o
  -4  -9  13          0.53          1.20         1.08 o
  -3  -9  13          8.51          6.89         2.36 o
  -2  -9  13         51.95         36.83         4.14 o
  -1  -9  13        109.86        110.44         8.08 o
   0  -9  13        228.85        237.56        12.64 o
   1  -9  13        255.70        268.90        11.30 o
   2  -9  13        193.36        215.19         9.38 o
   3  -9  13          4.69          7.64         2.05 o
   4  -9  13         23.31         31.29         5.44 o
  -4  -8  13         38.80         31.84         4.39 o
  -3  -8  13        783.33        731.05        32.95 o
  -2  -8  13         41.35         40.61         4.88 o
  -1  -8  13        442.23        454.79        19.13 o
   0  -8  13       1669.37       1776.42        39.90 o
   1  -8  13        130.12        128.53         7.02 o
   2  -8  13         51.38         55.49         4.34 o
   3  -8  13        147.29        135.05         7.62 o
   4  -8  13          0.27         -1.00         1.26 o
   5  -8  13        105.51         77.27         7.40 o
  -5  -7  13        576.75        576.75        26.87 o
  -4  -7  13        450.01        448.22        22.97 o
  -3  -7  13          3.22          1.06         2.00 o
  -2  -7  13         39.48         52.93         6.04 o
  -1  -7  13         53.79         53.27         6.34 o
   0  -7  13       1289.11       1304.07        28.53 o
   1  -7  13         51.58         53.65         4.71 o
   2  -7  13         14.58         19.17         3.35 o
   3  -7  13        705.62        697.48        20.55 o
   4  -7  13        524.73        550.90        20.60 o
   5  -7  13         13.75         18.82         3.71 o
  -5  -6  13          2.95          0.09         1.77 o
  -4  -6  13         51.02         45.10         7.24 o
  -3  -6  13        793.31        761.41        37.95 o
  -2  -6  13         83.31         78.79         7.68 o
  -1  -6  13        360.47        356.83        14.62 o
   0  -6  13       3221.89       3285.33        57.02 o
   1  -6  13         92.37        111.60         6.98 o
   2  -6  13        151.94        139.20         8.97 o
   3  -6  13        165.07        174.87         9.52 o
   4  -6  13          2.26          0.94         1.38 o
   5  -6  13         81.53         85.32         6.22 o
  -6  -5  13         71.88         54.13         7.26 o
  -5  -5  13         31.57         31.88         5.45 o
  -4  -5  13        534.05        546.74        21.47 o
  -3  -5  13        334.74        327.94        18.14 o
  -2  -5  13        295.97        298.03        16.04 o
  -1  -5  13        519.52        534.83        18.82 o
   0  -5  13       2400.44       2610.51        54.77 o
   1  -5  13        124.27        137.93         7.84 o
   2  -5  13         27.50         28.12         4.07 o
   3  -5  13        232.28        222.13        11.05 o
   4  -5  13        209.70        231.67        18.01 o
   5  -5  13        202.79        209.61        20.06 o
  -6  -4  13        156.29        150.32        19.15 o
  -5  -4  13         86.06         91.28         7.60 o
  -4  -4  13          3.26          5.74         3.52 o
  -3  -4  13        807.29        863.06        24.11 o
  -2  -4  13        116.66        112.56         7.68 o
  -1  -4  13        125.05        136.43         8.85 o
   0  -4  13        447.65        455.94        17.24 o
   1  -4  13        484.47        546.53        19.00 o
   2  -4  13         50.61         48.17         5.26 o
   3  -4  13        790.72        922.79        30.71 o
   4  -4  13        133.25        147.87        14.31 o
   5  -4  13         15.84         10.85         3.27 o
  -7  -3  13          2.95          5.95         3.67 o
  -6  -3  13        181.25        172.02        21.24 o
  -5  -3  13         93.47         89.88         7.88 o
  -4  -3  13       1536.85       1651.28        49.43 o
  -3  -3  13        283.73        305.85        15.88 o
  -2  -3  13        335.18        369.02        17.83 o
  -1  -3  13       2093.25       2091.03        79.77 o
   0  -3  13         44.83         50.11         7.76 o
   1  -3  13        389.95        367.21        18.73 o
   2  -3  13        102.93         92.74         8.84 o
   3  -3  13         41.28         39.79         5.10 o
   4  -3  13          6.97          7.59         3.12 o
   5  -3  13         84.00         63.50        46.22 o
  -7  -2  13        245.15        264.22        13.72 o
  -6  -2  13        114.91        138.82        13.89 o
  -5  -2  13        646.81        727.02        34.41 o
  -4  -2  13        102.26         99.39        13.00 o
  -3  -2  13        742.55        798.75        28.48 o
  -2  -2  13        127.52        142.78         8.97 o
  -1  -2  13         42.43         35.93         5.65 o
   0  -2  13         63.92         63.69         5.95 o
   1  -2  13        237.39        244.14        14.04 o
   2  -2  13          0.43          0.52         1.42 o
   3  -2  13        435.14        485.91        20.68 o
   4  -2  13        169.86        193.72        14.60 o
   5  -2  13         63.28         49.28         6.39 o
  -7  -1  13         79.79         90.55         9.62 o
  -6  -1  13          4.81          8.74         2.44 o
  -5  -1  13          0.30          1.55         2.42 o
  -4  -1  13         87.14         82.02        11.98 o
  -3  -1  13          1.29          1.83         5.18 o
  -2  -1  13        116.29        114.50         8.88 o
  -1  -1  13        946.83        995.63       123.69 o
   0  -1  13         42.05         47.97         5.93 o
   1  -1  13         25.71         28.33         6.65 o
   2  -1  13        933.24        943.74        32.57 o
   3  -1  13        331.44        364.19        16.20 o
   4  -1  13         52.92         48.70         9.49 o
   5  -1  13         22.61         17.50         3.46 o
  -7   0  13         50.16         61.26         8.16 o
  -6   0  13         11.72         14.35         4.87 o
  -5   0  13        821.36        931.58        46.42 o
  -4   0  13       2474.70       2502.83        93.02 o
  -3   0  13          4.53          3.49         1.49 o
  -2   0  13       1497.79       1571.09        39.05 o
  -1   0  13       1475.40       1489.84       166.35 o
   0   0  13         56.11         63.46         7.99 o
   1   0  13         48.78         37.85         5.21 o
   2   0  13        400.90        413.66        33.10 o
   3   0  13         64.82         59.15         6.09 o
   4   0  13        254.24        288.36        22.97 o
   5   0  13         69.91         75.48         6.86 o
  -7   1  13        230.47        306.09        19.87 o
  -6   1  13        499.34        620.43        34.31 o
  -5   1  13        141.14        153.04        16.63 o
  -4   1  13       1176.66       1275.92        41.99 o
  -3   1  13          5.96         13.59         3.34 o
  -2   1  13        318.73        304.62        13.84 o
  -1   1  13        106.65        103.34         9.60 o
   0   1  13       1250.48       1277.88        43.87 o
   1   1  13         94.03         88.21         8.67 o
   2   1  13        989.48       1005.06       134.61 o
   3   1  13        135.48        153.67        10.82 o
   4   1  13         70.27         65.43         9.28 o
   5   1  13        188.32        156.62         9.43 o
  -7   2  13          0.45          1.84         1.98 o
  -6   2  13         66.81         77.21        11.02 o
  -5   2  13         57.23         49.41         9.55 o
  -4   2  13         12.24         13.75         3.17 o
  -3   2  13         11.37          4.60         2.06 o
  -2   2  13       1214.49       1276.84        32.87 o
  -1   2  13        721.55        758.55        28.87 o
   0   2  13         12.96         11.65         2.66 o
   1   2  13       1145.10       1178.10        75.28 o
   2   2  13       1457.64       1506.29       178.69 o
   3   2  13         11.50          9.01         2.39 o
   4   2  13         29.37         19.48         4.11 o
  -7   3  13          2.00          2.29         1.90 o
  -6   3  13       1559.66       1807.34        49.53 o
  -5   3  13       1657.13       1658.67        48.34 o
  -4   3  13         96.35        127.30         9.46 o
  -3   3  13        875.96        984.59        29.84 o
  -2   3  13        158.27        138.23         9.36 o
  -1   3  13        161.85        143.52        12.89 o
   0   3  13          2.73          3.12         5.38 o
   1   3  13         86.80         94.91        18.50 o
   2   3  13         66.65         69.36        11.09 o
   3   3  13        557.56        394.65       235.12 o
   4   3  13        406.66        498.19        66.91 o
  -7   4  13         73.47         85.76        12.56 o
  -6   4  13        251.51        291.21        15.48 o
  -5   4  13         16.65         22.11         4.59 o
  -4   4  13          0.16          2.15         1.88 o
  -3   4  13          8.53          9.97         2.80 o
  -2   4  13        137.24        133.00         9.19 o
  -1   4  13       1464.73       1502.15       211.86 o
   0   4  13          1.34          4.50         2.93 o
   1   4  13        325.60        296.63        15.56 o
   2   4  13       1186.17       1204.16        34.87 o
   3   4  13         65.98         57.49        11.96 o
   4   4  13        168.90        140.07         8.58 o
  -7   5  13          0.36          0.54         0.92 o
  -6   5  13          4.15          5.73         2.90 o
  -5   5  13        449.76        429.36        17.25 o
  -4   5  13         34.93         15.43         3.29 o
  -3   5  13        868.07        805.45        26.14 o
  -2   5  13       1122.56        988.06        41.78 o
  -1   5  13        162.49        151.22        11.39 o
   0   5  13        427.61        383.86        18.44 o
   1   5  13         76.90         64.76         6.32 o
   2   5  13        328.77        295.96        18.69 o
   3   5  13          8.30          3.03         1.43 o
  -7   6  13        295.48        279.82        24.97 o
  -6   6  13         13.38          6.41         4.87 o
  -5   6  13         85.98         91.38         9.00 o
  -4   6  13        333.04        337.86        15.77 o
  -3   6  13         12.33          9.08         2.57 o
  -2   6  13        118.51        106.85         9.73 o
  -1   6  13          0.39          2.45         1.25 o
   0   6  13        105.54        114.65         8.64 o
   1   6  13          0.44          0.99         1.38 o
   2   6  13        221.28        242.65        13.02 o
   3   6  13         43.27         55.18         5.38 o
  -7   7  13         64.12         57.37         4.49 o
  -6   7  13        167.56        173.39        10.39 o
  -5   7  13         32.81         25.96         4.47 o
  -4   7  13        129.36        103.35         7.50 o
  -3   7  13        111.62         96.34         7.47 o
  -2   7  13        672.54        644.71        24.85 o
  -1   7  13         66.13         64.70         5.64 o
   0   7  13        727.82        691.10        24.25 o
   1   7  13        335.42        342.05        14.26 o
   2   7  13         18.80         12.52         1.50 o
  -6   8  13        545.21        506.78        26.20 o
  -5   8  13          1.14          0.12         2.46 o
  -4   8  13        463.06        514.92        16.71 o
  -3   8  13        207.31        214.59        10.51 o
  -2   8  13         11.39         14.24         2.64 o
  -1   8  13        659.03        628.84        18.54 o
   0   8  13          6.38          6.95         1.80 o
   1   8  13          0.48          1.43         1.03 o
  -6   9  13          4.34          7.47         2.16 o
  -5   9  13         31.04         32.93         5.51 o
  -4   9  13         10.68         12.33         2.73 o
  -3   9  13         52.95         51.65         4.39 o
  -2   9  13        297.12        287.23        10.82 o
  -1   9  13        277.59        292.31        18.01 o
   0   9  13         23.20         15.05         2.29 o
  -5  10  13         66.01         47.68         5.29 o
  -4  10  13         80.07         72.98         5.39 o
  -3  10  13        182.07        171.84         8.86 o
  -2  10  13         31.87         28.95         2.53 o
  -1  10  13        206.82        185.16         8.31 o
  -1 -10  14        447.78        395.01        18.79 o
   0 -10  14        156.41        121.60         6.78 o
   1 -10  14        210.13        158.07        15.74 o
   2 -10  14        874.32        767.77        28.93 o
  -3  -9  14        465.22        384.80        18.31 o
  -2  -9  14        458.11        422.57        20.84 o
  -1  -9  14          5.08          8.32         2.08 o
   0  -9  14       1471.77       1495.77        38.17 o
   1  -9  14        470.34        501.35        17.34 o
   2  -9  14          7.51          9.92         2.12 o
   3  -9  14         83.47         63.23         7.07 o
  -4  -8  14         68.51         66.25         6.80 o
  -3  -8  14         14.23         19.07         3.96 o
  -2  -8  14          1.33          2.97         1.37 o
  -1  -8  14        750.56        716.47        23.68 o
   0  -8  14       1192.85       1180.80        33.94 o
   1  -8  14         23.39         30.53         3.47 o
   2  -8  14        526.46        503.88        19.61 o
   3  -8  14        121.89        119.12         8.45 o
  -4  -7  14         60.38         59.19         6.35 o
  -3  -7  14          0.32          0.66         1.49 o
  -2  -7  14        252.66        239.56        12.38 o
  -1  -7  14        150.39        138.33         9.74 o
   0  -7  14         22.31         17.85         3.15 o
   1  -7  14        320.66        337.97        11.34 o
   2  -7  14         12.82         19.73         3.09 o
   3  -7  14         86.02         74.81         5.20 o
   4  -7  14         79.52         66.32        12.63 o
  -5  -6  14         69.08         62.80         7.27 o
  -4  -6  14        171.58         88.36        83.03 o
  -3  -6  14        172.03        172.13        15.06 o
  -2  -6  14         56.75         60.34         6.31 o
  -1  -6  14       1289.47       1372.05        40.19 o
   0  -6  14        381.02        423.95        15.57 o
   1  -6  14         70.33         74.11         5.23 o
   2  -6  14         46.84         45.57         4.64 o
   3  -6  14         29.24         29.58         3.42 o
   4  -6  14         21.37         19.88         3.05 o
  -5  -5  14        270.20        260.01        12.41 o
  -4  -5  14        231.67        243.17        17.47 o
  -3  -5  14        131.07        128.80         9.34 o
  -2  -5  14         21.69         18.59         3.88 o
  -1  -5  14         91.94         90.20         8.39 o
   0  -5  14         52.26         65.90         6.04 o
   1  -5  14       1160.01       1236.51        33.70 o
   2  -5  14        336.50        379.51        23.18 o
   3  -5  14        388.33        385.99        16.13 o
   4  -5  14        596.23        524.31       100.71 o
  -6  -4  14         12.95         11.57         4.76 o
  -5  -4  14          3.58          1.10         1.48 o
  -4  -4  14        692.29        720.70        31.04 o
  -3  -4  14        892.26        925.09        30.46 o
  -2  -4  14        504.73        523.99        21.93 o
  -1  -4  14       1918.27       1981.61        53.77 o
   0  -4  14       1131.47       1204.97        30.90 o
   1  -4  14        313.80        359.00        14.23 o
   2  -4  14         49.51         39.38         5.47 o
   3  -4  14         74.40         63.31         5.17 o
   4  -4  14         10.31          3.32         6.84 o
  -6  -3  14        118.09        129.08        11.30 o
  -5  -3  14          1.38          3.45         2.18 o
  -4  -3  14        568.24        644.14        32.02 o
  -3  -3  14        316.96        326.60        13.12 o
  -2  -3  14          1.46          6.70         3.96 o
  -1  -3  14         19.20         30.05         7.42 o
   0  -3  14         68.14         67.48         6.09 o
   1  -3  14         40.09         43.67         6.04 o
   2  -3  14        158.10        190.44        12.20 o
   3  -3  14         95.96        111.72         8.42 o
   4  -3  14        164.95        167.85        13.69 o
   5  -3  14        232.50        215.40        12.21 o
  -6  -2  14        201.73        255.07        17.49 o
  -5  -2  14        131.28        161.76        10.43 o
  -4  -2  14        114.39        116.45        13.37 o
  -3  -2  14         43.67         38.58         5.22 o
  -2  -2  14        190.35        179.16        17.07 o
  -1  -2  14        190.92        197.67        13.06 o
   0  -2  14        658.78        710.97        18.82 o
   1  -2  14        602.30        669.93        24.02 o
   2  -2  14        236.96        220.93        12.36 o
   3  -2  14        445.86        474.54        17.45 o
   4  -2  14         23.07         28.00         4.63 o
  -7  -1  14         24.15         20.38         3.16 o
  -6  -1  14         62.06         58.18         5.36 o
  -5  -1  14         42.14         55.64         9.06 o
  -4  -1  14        367.34        423.07        27.63 o
  -3  -1  14        580.06        591.91        28.92 o
  -2  -1  14        309.59        333.38        17.67 o
  -1  -1  14       1076.26       1159.89        44.72 o
   0  -1  14         22.15         26.41         3.12 o
   1  -1  14         41.04         36.46         5.17 o
   2  -1  14        139.15        119.93         8.91 o
   3  -1  14         25.63         25.68         3.74 o
   4  -1  14        100.31        131.12        10.21 o
  -7   0  14        500.04        534.27        24.57 o
  -6   0  14         25.73         36.82         4.50 o
  -5   0  14        606.33        739.00        38.14 o
  -4   0  14         15.66         30.92         7.06 o
  -3   0  14        288.32        308.29        13.53 o
  -2   0  14        214.79        232.78         9.89 o
  -1   0  14         31.24         22.84        10.45 o
   0   0  14         51.58         59.26         6.32 o
   1   0  14        285.53        315.09        15.06 o
   2   0  14          8.66         10.15         2.67 o
   3   0  14        139.40        133.32         8.28 o
   4   0  14        358.34        377.88        20.15 o
  -7   1  14        637.79        745.67        31.40 o
  -6   1  14          0.25          4.27         2.68 o
  -5   1  14         12.15         15.18         5.01 o
  -4   1  14          6.76         13.08         4.99 o
  -3   1  14        373.34        375.46        13.50 o
  -2   1  14        181.18        190.72        10.38 o
  -1   1  14        849.58        884.06        40.34 o
   0   1  14       1004.47       1077.69        44.72 o
   1   1  14          0.65          1.82         2.93 o
   2   1  14        571.87        538.42        19.80 o
   3   1  14         25.09         20.86         3.31 o
   4   1  14          0.53         -0.37         1.28 o
  -7   2  14        235.91        262.71        16.13 o
  -6   2  14          5.47          5.92         2.99 o
  -5   2  14        485.56        588.35        33.36 o
  -4   2  14        368.53        382.63        19.47 o
  -3   2  14        162.21        195.59        11.33 o
  -2   2  14        824.43        922.48        25.79 o
  -1   2  14         27.72         27.29         4.74 o
   0   2  14         74.31         68.22         9.85 o
   1   2  14         87.01         63.50         6.39 o
   2   2  14          1.50          1.20         1.69 o
   3   2  14          4.00          1.91         0.95 o
   4   2  14        304.83        336.92        17.52 o
  -7   3  14        645.93        753.61        31.41 o
  -6   3  14        626.02        717.90        35.04 o
  -5   3  14        302.25        306.78        22.73 o
  -4   3  14         23.75         40.23         5.00 o
  -3   3  14         65.58         72.67         6.83 o
  -2   3  14          8.08          6.29         2.48 o
  -1   3  14         20.71         20.08         4.14 o
   0   3  14        443.92        436.38        20.61 o
   1   3  14         90.45         95.09         7.93 o
   2   3  14        348.38        272.13        35.51 o
   3   3  14        190.67        184.07        12.35 o
  -7   4  14        241.12        290.56        16.39 o
  -6   4  14        189.55        169.40        14.64 o
  -5   4  14         66.16         75.92        10.66 o
  -4   4  14        836.13        756.94        23.86 o
  -3   4  14        190.54        175.36        10.52 o
  -2   4  14        812.02        781.92        24.35 o
  -1   4  14        867.94        812.50        31.26 o
   0   4  14          5.26          4.52         3.01 o
   1   4  14        234.63        199.70        13.60 o
   2   4  14          0.34          1.82         1.55 o
   3   4  14          1.27         -1.58         1.58 o
  -7   5  14        329.25        300.03        15.62 o
  -6   5  14        146.17         44.13        97.22 o
  -5   5  14        216.14        255.15        19.44 o
  -4   5  14         44.45         44.18         4.95 o
  -3   5  14        498.87        502.94        18.42 o
  -2   5  14        818.22        777.82        23.78 o
  -1   5  14         75.87         70.16         7.91 o
   0   5  14          0.04         -0.52         1.47 o
   1   5  14          7.31         11.60         2.33 o
   2   5  14         20.00         14.24         2.14 o
  -6   6  14          5.74          0.23         1.08 o
  -5   6  14         54.58         11.76        34.45 o
  -4   6  14         11.63          8.46         2.15 o
  -3   6  14        792.18        732.19        24.22 o
  -2   6  14          1.02          3.46         1.46 o
  -1   6  14        472.27        448.40        20.39 o
   0   6  14         53.59         61.60         7.03 o
   1   6  14        219.14        217.67        23.15 o
   2   6  14        252.31        247.51        23.04 o
  -6   7  14         15.49         14.80         3.51 o
  -5   7  14        369.08        261.81        75.94 o
  -4   7  14         10.58          8.61         2.03 o
  -3   7  14        222.04        227.37        10.45 o
  -2   7  14        212.44        208.27         9.71 o
  -1   7  14         19.90         13.33         2.86 o
   0   7  14        396.11        304.94        12.53 o
   1   7  14         11.31          8.46         2.19 o
  -5   8  14          8.23         12.77         3.21 o
  -4   8  14        533.10        491.91        16.84 o
  -3   8  14        109.31         97.44         5.90 o
  -2   8  14         40.41         37.95         3.47 o
  -1   8  14          2.91          2.65         1.37 o
   0   8  14        324.60        292.48        47.36 o
  -4   9  14        164.42        145.23         7.61 o
  -3   9  14          4.93          5.51         1.15 o
  -2   9  14        459.16        434.74        14.87 o
  -1   9  14        100.67         92.50         9.12 o
  -1  -9  15          2.57          3.23         1.60 o
   0  -9  15          3.97          2.64         1.09 o
   1  -9  15         21.94         24.77         4.06 o
  -2  -8  15         14.69         13.67         3.49 o
  -1  -8  15        372.30        352.45        13.46 o
   0  -8  15        510.38        514.86        17.37 o
   1  -8  15         24.90          3.79         8.47 o
   2  -8  15        521.37        506.09        22.58 o
  -3  -7  15        172.56        162.43        11.83 o
  -2  -7  15       1102.55       1083.29        48.42 o
  -1  -7  15        253.73        266.89        12.54 o
   0  -7  15        571.48        571.83        20.02 o
   1  -7  15        147.31         53.95        81.34 o
   2  -7  15          4.95          8.07         2.00 o
   3  -7  15          2.19          4.65         2.05 o
  -4  -6  15         74.36         70.02         6.96 o
  -3  -6  15        106.82        114.88        11.02 o
  -2  -6  15          2.91          1.56         1.37 o
  -1  -6  15          0.10          1.76         1.62 o
   0  -6  15          4.73          5.45         4.55 o
   1  -6  15         51.94         46.70         5.26 o
   2  -6  15         88.23         94.09         7.10 o
   3  -6  15        238.74        221.45        32.07 o
  -4  -5  15         99.85         82.13         8.70 o
  -3  -5  15          3.26          0.62         1.87 o
  -2  -5  15        279.53        284.02        13.94 o
  -1  -5  15        770.35        804.25        27.11 o
   0  -5  15          8.26          7.53         2.59 o
   1  -5  15       1495.45       1604.06        47.43 o
   2  -5  15         90.44        114.10         8.17 o
   3  -5  15        210.08        182.62        11.54 o
   4  -5  15        468.88        379.00        17.82 o
  -5  -4  15         33.23         29.27         4.31 o
  -4  -4  15         42.41         53.45         6.40 o
  -3  -4  15        915.11        284.94       494.23 o
  -2  -4  15        188.84        217.34        12.49 o
  -1  -4  15         27.82         31.93         4.80 o
   0  -4  15        481.08        495.80        16.48 o
   1  -4  15          1.46          1.42         1.53 o
   2  -4  15         63.62         60.19         6.05 o
   3  -4  15         37.63         54.20         4.89 o
   4  -4  15          4.20          5.54         2.08 o
  -5  -3  15        583.79        600.15        19.44 o
  -4  -3  15        351.59        375.27        15.92 o
  -3  -3  15          1.58          4.45         1.64 o
  -2  -3  15        236.49        234.71        13.34 o
  -1  -3  15          5.95          7.38         2.49 o
   0  -3  15          5.04          5.80         1.82 o
   1  -3  15       1754.30       1892.20        49.86 o
   2  -3  15        631.13        710.49        24.25 o
   3  -3  15          5.63          8.42         2.01 o
   4  -3  15        663.79        624.39        25.86 o
  -6  -2  15          1.77          0.42         0.95 o
  -5  -2  15        265.56        249.87        11.92 o
  -4  -2  15         46.56         34.80         4.65 o
  -3  -2  15        353.33        385.52        13.78 o
  -2  -2  15        329.21        329.66        16.39 o
  -1  -2  15          5.92          6.08         2.32 o
   0  -2  15       1138.56       1199.29        42.90 o
   1  -2  15         79.53         90.66         7.99 o
   2  -2  15         70.17         60.69         6.09 o
   3  -2  15          5.65          1.14         2.10 o
   4  -2  15          4.56          6.32         2.06 o
  -6  -1  15        212.63        215.27        14.39 o
  -5  -1  15         27.81         37.68         4.57 o
  -4  -1  15        548.82        629.87        32.38 o
  -3  -1  15         51.78         53.07         5.73 o
  -2  -1  15        554.37        603.30        32.84 o
  -1  -1  15        281.48        305.50        12.36 o
   0  -1  15         54.95         58.33         5.91 o
   1  -1  15        155.33        139.39         9.25 o
   2  -1  15         91.42        114.06         8.79 o
   3  -1  15        322.87        370.71        16.05 o
   4  -1  15         22.94         17.39         3.15 o
  -6   0  15         49.61         68.61         6.60 o
  -5   0  15         37.65         53.38         8.00 o
  -4   0  15          0.72          2.32         2.35 o
  -3   0  15         19.48         18.34         3.43 o
  -2   0  15        100.34        112.12         9.45 o
  -1   0  15         85.16         93.55         8.04 o
   0   0  15        214.22        230.57        12.53 o
   1   0  15        680.54        717.48        35.30 o
   2   0  15         71.76         65.08         7.14 o
   3   0  15        638.49        660.22        25.01 o
  -6   1  15        235.45        214.98        17.82 o
  -5   1  15        240.61        214.20        16.89 o
  -4   1  15        171.28        228.33        18.30 o
  -3   1  15        691.33        710.60        20.97 o
  -2   1  15        403.95        434.23        21.57 o
  -1   1  15        357.73        375.04        17.00 o
   0   1  15        278.61        289.33        14.18 o
   1   1  15        875.39        813.67        34.59 o
   2   1  15          3.02          2.56         1.68 o
   3   1  15         19.80         28.47         4.13 o
  -6   2  15          0.13          4.83         2.39 o
  -5   2  15        853.97        986.78        42.79 o
  -4   2  15         97.75        116.80        12.79 o
  -3   2  15         23.45         17.04         2.83 o
  -2   2  15          1.28         -0.66         2.12 o
  -1   2  15        120.59        117.80        12.34 o
   0   2  15         54.64         46.43        10.49 o
   1   2  15        336.41        331.04        12.75 o
   2   2  15         37.90         51.29         4.58 o
   3   2  15        414.74        396.69        29.86 o
  -6   3  15        140.47        162.60        12.70 o
  -5   3  15         19.82         17.14         4.56 o
  -4   3  15          0.79          0.57         1.54 o
  -3   3  15        387.92        381.93        12.50 o
  -2   3  15        178.30        176.79        13.00 o
  -1   3  15        196.86        207.52        12.94 o
   0   3  15        755.30        794.59       141.94 o
   1   3  15        172.62        155.46         8.79 o
   2   3  15        110.94         84.66         5.55 o
  -6   4  15        153.73        117.48        10.22 o
  -5   4  15        444.03        493.31        26.32 o
  -4   4  15        370.42        400.05        24.18 o
  -3   4  15         66.94         69.45         5.81 o
  -2   4  15        557.64        528.93        22.48 o
  -1   4  15         54.09         55.28         5.92 o
   0   4  15         17.35         18.28         4.33 o
   1   4  15          8.27         13.32         6.01 o
   2   4  15        735.54        700.60       175.92 o
  -6   5  15        137.98        170.49        11.73 o
  -5   5  15        110.47        104.26        10.33 o
  -4   5  15         24.35         29.19         3.52 o
  -3   5  15          0.03          3.21         1.34 o
  -2   5  15         57.52         45.30         5.70 o
  -1   5  15         12.20         10.04         2.43 o
   0   5  15        255.25        278.25        52.46 o
   1   5  15         23.99         26.60         6.45 o
  -5   6  15         23.30         19.82         4.28 o
  -4   6  15        409.75        388.62        16.10 o
  -3   6  15        419.78        387.88        13.22 o
  -2   6  15        211.35        204.53        11.69 o
  -1   6  15        484.94        455.95        29.59 o
   0   6  15        662.15        670.10        79.27 o
   1   6  15        354.67        271.11        45.25 o
  -5   7  15        300.86        296.28        15.37 o
  -4   7  15         43.61         45.37         5.83 o
  -3   7  15        197.33        195.05         8.15 o
  -2   7  15          8.54          7.38         1.98 o
  -1   7  15        109.48        106.17         9.45 o
   0   7  15          1.59          3.78         1.57 o
  -3   8  15         13.26         12.08         3.13 o
  -2   8  15         15.69         11.94         1.97 o
  -2  -7  16        512.67        491.72        21.77 o
  -1  -7  16         95.44         68.53         4.89 o
   0  -7  16        182.46        162.61        13.60 o
   1  -7  16        547.31        495.44        22.19 o
  -3  -6  16         12.66          5.97         2.19 o
  -2  -6  16          0.24          0.14         1.26 o
  -1  -6  16        160.66        146.40         8.27 o
   0  -6  16          1.49          2.46         1.58 o
   1  -6  16          4.92          4.65         2.18 o
   2  -6  16        320.30        267.06        14.24 o
  -3  -5  16         25.81         26.82         4.87 o
  -2  -5  16        460.21        460.95        28.25 o
  -1  -5  16        294.43        317.21        13.69 o
   0  -5  16         25.46         23.27         3.30 o
   1  -5  16         63.60         60.50         5.32 o
   2  -5  16          8.47          5.92         1.55 o
  -4  -4  16        377.89        360.55        18.79 o
  -3  -4  16        309.06        348.08        20.55 o
  -2  -4  16          5.51          4.96         2.57 o
  -1  -4  16         88.38         85.47         6.96 o
   0  -4  16        111.93        105.65         7.45 o
   1  -4  16          8.75         10.97         3.14 o
   2  -4  16          0.76          1.43         1.05 o
  -4  -3  16         64.18         52.46         6.95 o
  -3  -3  16          7.05          8.01         3.08 o
  -2  -3  16         19.29         20.93         3.51 o
  -1  -3  16        665.36        716.08        24.02 o
   0  -3  16          0.75          2.29         1.28 o
   1  -3  16        155.67        159.04        14.76 o
   2  -3  16        861.05        844.43        34.46 o
  -5  -2  16        371.97        326.59        12.11 o
  -4  -2  16          8.33         12.70         4.70 o
  -3  -2  16       1200.48       1376.51        53.69 o
  -2  -2  16        353.01        375.94        16.15 o
  -1  -2  16          2.81          3.44         1.66 o
   0  -2  16          5.89          5.11         2.90 o
   1  -2  16          0.45         -0.84         2.09 o
   2  -2  16          0.95         -0.32         1.78 o
  -5  -1  16         83.28         93.03         6.04 o
  -4  -1  16          0.97         -0.20         0.96 o
  -3  -1  16          6.91          6.37         2.06 o
  -2  -1  16         30.10         29.11         4.22 o
  -1  -1  16        258.90        254.11        12.92 o
   0  -1  16        118.22        129.41        12.95 o
   1  -1  16        198.97        185.24        23.02 o
   2  -1  16        765.37        728.57        70.22 o
  -5   0  16         28.57         24.43         3.14 o
  -4   0  16        104.93         90.45         6.84 o
  -3   0  16        201.11        214.34        14.79 o
  -2   0  16        549.33        602.21        24.80 o
  -1   0  16         30.13         35.80         4.52 o
   0   0  16        883.64        959.64        35.40 o
   1   0  16        292.61        270.21        26.71 o
   2   0  16         40.30         44.32         4.14 o
  -5   1  16         67.04         73.16         5.61 o
  -4   1  16        546.83        622.40        28.77 o
  -3   1  16        275.70         83.19       123.20 o
  -2   1  16          1.66          2.66         3.39 o
  -1   1  16        114.58        100.62         6.22 o
   0   1  16         13.05         15.57         2.74 o
   1   1  16        137.12        137.86        10.45 o
   2   1  16          2.58          1.42         1.06 o
  -5   2  16         82.34         92.90         8.86 o
  -4   2  16         22.18         15.15         3.78 o
  -3   2  16         40.19         12.40        21.02 o
  -2   2  16        213.96        208.09        11.71 o
  -1   2  16        141.59        136.81         9.47 o
   0   2  16       2036.00       1980.13        48.79 o
   1   2  16        361.09        398.84        18.96 o
   2   2  16          0.19         -2.57         2.57 o
  -5   3  16          0.46          0.34         0.96 o
  -4   3  16        214.99        209.26        14.33 o
  -3   3  16        380.95        125.89       169.85 o
  -2   3  16          0.02          1.97         1.73 o
  -1   3  16        189.19        163.07         9.77 o
   0   3  16        327.13        308.81        13.10 o
   1   3  16         36.13         37.72         4.71 o
  -5   4  16         83.81        113.47         8.99 o
  -4   4  16         39.87         33.72         5.08 o
  -3   4  16        129.10        113.89         6.93 o
  -2   4  16        110.14         97.82         5.87 o
  -1   4  16        272.66        279.98        12.53 o
   0   4  16        208.81        193.29        11.65 o
   1   4  16        168.92        167.53        18.87 o
  -4   5  16         16.19         17.37         3.35 o
  -3   5  16        314.43        249.07        44.95 o
  -2   5  16         24.53         20.88         2.45 o
  -1   5  16        227.79        245.97        15.58 o
   0   5  16        379.36        380.86        27.28 o
  -3   6  16         34.41         46.44         5.86 o
  -2   6  16         65.80         63.75         4.73 o
  -1   6  16         20.27         16.06         2.17 o
  -2  -5  17        360.03        324.67        16.08 o
  -1  -5  17        218.16        189.14        11.56 o
   0  -5  17         15.43         16.72         3.32 o
  -3  -4  17         15.41         10.78         2.64 o
  -2  -4  17         19.69         17.22         3.59 o
  -1  -4  17         54.32         43.90         3.94 o
   0  -4  17        316.00        322.93        17.57 o
   1  -4  17         16.27         11.13         2.66 o
  -3  -3  17          7.73          5.81         2.24 o
  -2  -3  17        458.94        418.13        40.49 o
  -1  -3  17        289.19        276.43        26.69 o
   0  -3  17         40.06         32.76         5.21 o
   1  -3  17         25.86         15.23         3.28 o
  -4  -2  17         16.13         25.33         4.03 o
  -3  -2  17        159.53        182.94        12.94 o
  -2  -2  17          3.58          4.15         1.80 o
  -1  -2  17         20.07         11.60         6.71 o
   0  -2  17         76.33         72.09         8.01 o
   1  -2  17         58.64         58.40         6.46 o
  -4  -1  17         81.16         74.65         7.34 o
  -3  -1  17         98.54         92.63         9.06 o
  -2  -1  17         25.27         28.34         3.44 o
  -1  -1  17       1245.61        509.70       626.17 o
   0  -1  17          0.46          0.81         1.22 o
   1  -1  17        299.21        267.25        14.93 o
  -4   0  17          2.19          3.06         1.71 o
  -3   0  17        448.32        469.94        23.07 o
  -2   0  17        119.14        117.41         7.05 o
  -1   0  17          1.88          2.01         1.81 o
   0   0  17         34.56         22.46         4.38 o
   1   0  17          1.49          2.74         1.47 o
  -4   1  17         70.90         82.20         7.75 o
  -3   1  17          0.03         -0.99         1.48 o
  -2   1  17         19.53         23.55         3.01 o
  -1   1  17         10.84         12.74         3.35 o
   0   1  17        105.48        102.89         9.15 o
   1   1  17          1.54          1.12         0.93 o
  -4   2  17        138.74        124.79         9.44 o
  -3   2  17          7.96         11.17         2.98 o
  -2   2  17        689.42        243.99       297.53 o
  -1   2  17        143.59        140.76        10.86 o
   0   2  17        285.50        262.94        14.71 o
  -4   3  17       1137.24       1149.56        39.03 o
  -3   3  17         91.25         92.04         7.52 o
  -2   3  17        101.96         80.60         7.21 o
  -1   3  17        825.01        784.39        30.27 o
   0   3  17          0.76          1.63         1.11 o
                                                
