# Supplementary material for: Semiconductive 2D arrays of pancake-bonded oligomers of partially charged TCNQ radicals
Source: IUCrJ. 2022 May 28;9(Pt 4):449–67. doi: 10.1107/S2052252522004717 (PMC9252159; doi:10.1107/S2052252522004717)
Supplement: Supplementary file 3 [file m-09-00449-sup3.zip › lq5043sup13.hkl]

#
# h,k,l, Fc-squared, Fo-squared, sigma(Fo-squared), status flag
#
data_shelx
_shelx_title '9.TCNQ_4'
_shelx_refln_list_code          4
_shelx_F_calc_maximum      149.30
_exptl_crystal_F_000      1064.00
_reflns_d_resolution_high  0.7936

loop_
 _space_group_symop_operation_xyz
 'x, y, z'
 '-x, y+1/2, -z+1/2'
 '-x, -y, -z'
 'x, -y-1/2, z-1/2'

_cell_length_a    13.0864
_cell_length_b    25.3377
_cell_length_c     7.8403
_cell_angle_alpha  90.000
_cell_angle_beta   92.651
_cell_angle_gamma  90.000

_shelx_F_squared_multiplier     1.000

loop_
 _refln_index_h
 _refln_index_k
 _refln_index_l
 _refln_F_squared_calc
 _refln_F_squared_meas
 _refln_F_squared_sigma
 _refln_observed_status
   1   0   0       3664.98       3702.74        61.22 o
   2   0   0       2721.97       2394.00        41.44 o
   3   0   0         85.11         69.17         3.56 o
   4   0   0         28.56         19.61         2.10 o
   5   0   0          5.23          2.62         1.25 o
   6   0   0        119.39        178.60         8.01 o
   7   0   0        236.71        268.70        10.53 o
   8   0   0        205.91        250.81        10.91 o
   9   0   0         20.57         18.37         3.27 o
  10   0   0       1819.96       1853.11        23.81 o
  11   0   0      14287.26      13978.91       182.15 o
  12   0   0        184.00        182.16         5.89 o
  13   0   0          9.79          7.40         0.95 o
  14   0   0          2.28          1.42         0.60 o
  15   0   0          0.01          0.03         0.66 o
  16   0   0          0.27          0.32         0.43 o
   1   1   0       3728.81       3547.64       102.81 o
   2   1   0         65.59         40.05         2.45 o
   3   1   0       4807.87       4473.51       127.47 o
   4   1   0        341.16        221.00         5.30 o
   5   1   0        507.91        420.74         8.70 o
   6   1   0        320.79        340.72         8.26 o
   7   1   0         30.95         24.86         1.84 o
   8   1   0        482.48        488.81        11.42 o
   9   1   0          4.98          7.49         1.38 o
  10   1   0        121.93        122.13         2.26 o
  11   1   0       1353.62       1379.60        18.55 o
  12   1   0        241.85        221.04         4.72 o
  13   1   0         45.22         37.36         1.82 o
  14   1   0          5.06          4.61         0.49 o
  15   1   0          1.00          1.44         0.52 o
  16   1   0          0.45          0.57         0.32 o
   0   2   0       2700.42       2757.77        46.00 o
   1   2   0         73.42         66.96         2.00 o
   2   2   0        103.74         82.97         3.73 o
   3   2   0       5764.39       5833.98       168.06 o
   4   2   0        108.60        110.03         3.54 o
   5   2   0         81.12         61.53         3.53 o
   6   2   0        362.77        423.67        13.26 o
   7   2   0         11.71         18.71         1.55 o
   8   2   0        390.89        449.99        10.85 o
   9   2   0         14.05         12.83         2.41 o
  10   2   0         28.63         33.07         1.10 o
  11   2   0        214.51        219.54         3.69 o
  12   2   0         75.08         79.11         3.68 o
  13   2   0         38.75         34.45         1.69 o
  14   2   0          0.25          1.08         0.54 o
  15   2   0          1.14          2.12         0.83 o
  16   2   0          0.79          0.67         0.30 o
   1   3   0        787.64        734.66        18.12 o
   2   3   0       1450.17       1293.89        23.54 o
   3   3   0       3897.24       3829.51        66.07 o
   4   3   0        340.32        343.49         9.81 o
   5   3   0        816.23        813.48        19.27 o
   6   3   0       2648.72       2758.35        37.48 o
   7   3   0         46.86         45.18         2.37 o
   8   3   0         37.21         48.53         3.22 o
   9   3   0          0.07          0.33         1.00 o
  10   3   0          4.66          5.09         0.59 o
  11   3   0         37.79         39.62         1.51 o
  12   3   0          2.87          4.65         0.85 o
  13   3   0          0.31          1.21         0.63 o
  14   3   0         19.21         18.63         0.99 o
  15   3   0         13.21         15.54         0.97 o
  16   3   0         11.89         12.45         0.97 o
   0   4   0       1375.36       1271.23        15.81 o
   1   4   0        126.31        112.97         2.51 o
   2   4   0         65.27         65.30         2.70 o
   3   4   0        604.32        582.98        13.15 o
   4   4   0       6076.42       6016.98       103.02 o
   5   4   0       1105.98       1078.01        23.90 o
   6   4   0        297.17        287.96         5.79 o
   7   4   0        405.39        382.54        11.94 o
   8   4   0          2.61          3.64         1.10 o
   9   4   0          0.96          0.70         0.94 o
  10   4   0          1.06          2.55         0.80 o
  11   4   0          1.24          2.80         0.79 o
  12   4   0          3.18          2.78         0.54 o
  13   4   0          0.01          0.62         0.46 o
  14   4   0          0.03          0.02         0.36 o
  15   4   0         59.00         60.69         1.82 o
  16   4   0          0.79          0.53         0.43 o
   1   5   0        186.41        166.29         3.17 o
   2   5   0        240.98        193.90         5.29 o
   3   5   0        698.81        725.30        15.51 o
   4   5   0       2447.71       2259.15        42.06 o
   5   5   0        761.78        715.21        16.83 o
   6   5   0       2434.50       2513.94        27.99 o
   7   5   0        498.42        514.70         9.06 o
   8   5   0          5.97          5.60         1.26 o
   9   5   0          8.69          7.40         2.40 o
  10   5   0          0.82          1.12         0.45 o
  11   5   0          0.23          1.91         0.58 o
  12   5   0          0.01          0.66         0.45 o
  13   5   0          0.56          0.92         0.62 o
  14   5   0         29.02         26.74         0.98 o
  15   5   0         56.32         62.48         3.01 o
  16   5   0          9.45          9.99         0.87 o
   0   6   0        595.09        549.72         8.95 o
   1   6   0          3.98          2.99         0.40 o
   2   6   0        631.03        623.69         9.19 o
   3   6   0       3927.95       3932.84       100.48 o
   4   6   0       1233.05       1194.00        17.58 o
   5   6   0         38.83         45.65         2.78 o
   6   6   0        745.20        838.93        15.31 o
   7   6   0        528.61        611.89        12.31 o
   8   6   0        378.88        366.77        14.42 o
   9   6   0          5.57          3.24         1.91 o
  10   6   0         33.46         29.96         1.26 o
  11   6   0         32.17         28.46         1.18 o
  12   6   0         16.98         20.70         0.96 o
  13   6   0          2.94          1.78         0.67 o
  14   6   0          6.22          8.33         0.64 o
  15   6   0         16.84         13.39         0.75 o
  16   6   0          0.01         -0.39         0.39 o
   1   7   0       4463.93       4366.54        49.57 o
   2   7   0        141.93        141.04         2.81 o
   3   7   0        254.54        225.73         4.86 o
   4   7   0        229.25        261.37         6.11 o
   5   7   0        133.41        110.93         2.92 o
   6   7   0         65.59         62.24         2.42 o
   7   7   0        117.92        134.00         5.36 o
   8   7   0        297.48        288.19        12.68 o
   9   7   0         67.32         53.82         1.81 o
  10   7   0         60.65         69.08         1.92 o
  11   7   0        765.95        800.97         9.76 o
  12   7   0        165.29        154.39         3.09 o
  13   7   0         21.77         15.83         1.57 o
  14   7   0          3.34          4.07         0.43 o
  15   7   0          1.08          1.07         0.92 o
  16   7   0          0.76          0.13         0.38 o
   1   8   0      20749.46      20272.68       197.41 o
   2   8   0        306.28        299.99         4.70 o
   3   8   0         95.55         88.72         2.91 o
   4   8   0         61.05         61.27         2.70 o
   5   8   0         35.82         40.12         2.42 o
   6   8   0        127.69        147.13         5.19 o
   7   8   0         50.43         58.99         3.87 o
   8   8   0          3.29          2.64         1.94 o
   9   8   0         57.98         61.60         1.65 o
  10   8   0       2640.61       2670.82        33.54 o
  11   8   0       6738.90       6935.56        67.21 o
  12   8   0        285.14        283.10         4.50 o
  13   8   0          0.79          0.64         0.82 o
  14   8   0          0.32          0.25         0.38 o
  15   8   0          0.34          0.21         0.49 o
   1   9   0       5560.84       5324.66        45.23 o
   2   9   0       2436.40       2498.53        25.96 o
   3   9   0        358.29        340.64        12.19 o
   4   9   0         18.88         15.90         1.42 o
   5   9   0        200.08        184.60         5.97 o
   6   9   0         70.64         61.64         3.37 o
   7   9   0          1.35         -0.51         0.74 o
   8   9   0         46.10         58.02         5.65 o
   9   9   0        291.83        294.83         4.75 o
  10   9   0        139.73        130.31         2.77 o
  11   9   0        732.93        805.31         9.86 o
  12   9   0        350.06        326.42         9.42 o
  13   9   0         85.62         87.29         3.60 o
  14   9   0          0.00         -0.38         0.38 o
  15   9   0          1.36          1.40         0.38 o
   0  10   0          7.06         14.38         1.00 o
   1  10   0       1774.04       1676.78        15.93 o
   2  10   0       1636.70       1650.20        18.15 o
   3  10   0        170.74        156.03         4.16 o
   4  10   0        153.75        151.73         4.46 o
   5  10   0          0.46          0.80         0.60 o
   6  10   0        120.34        122.02         7.00 o
   7  10   0         18.38         17.20         2.86 o
   8  10   0         20.37         26.59         3.92 o
   9  10   0        148.59        147.80         2.72 o
  10  10   0         17.66         16.45         1.03 o
  11  10   0         88.43        102.85         2.54 o
  12  10   0        115.12        118.10         2.68 o
  13  10   0         19.57         18.81         1.65 o
  14  10   0          5.88          5.07         0.52 o
  15  10   0          3.05          3.45         0.49 o
   1  11   0        138.84        143.35         2.74 o
   2  11   0        206.27        208.50         4.33 o
   3  11   0        101.16        103.94         4.96 o
   4  11   0        399.27        378.65        11.68 o
   5  11   0        277.66        283.94        10.44 o
   6  11   0        537.30        518.69        16.39 o
   7  11   0        205.55        211.94        10.34 o
   8  11   0         10.75         10.47         1.12 o
   9  11   0          1.64          1.61         0.46 o
  10  11   0         21.24         22.88         1.18 o
  11  11   0          0.13          1.93         0.68 o
  12  11   0        130.65         88.39        50.82 o
  13  11   0         28.11         26.59         1.89 o
  14  11   0          1.22          0.87         0.46 o
  15  11   0          2.51          2.57         0.38 o
   0  12   0         24.34         39.55         3.70 o
   1  12   0        402.00        424.95         6.95 o
   2  12   0        175.13        187.64         4.43 o
   3  12   0          2.27          3.89         1.18 o
   4  12   0       3066.11       3110.61        57.92 o
   5  12   0         66.66         87.59         5.57 o
   6  12   0        207.57        227.01        10.17 o
   7  12   0        130.83        123.64         8.02 o
   8  12   0          6.43          5.37         0.65 o
   9  12   0         17.79         17.02         0.99 o
  10  12   0         63.28         57.32         2.99 o
  11  12   0         51.01         43.02         1.58 o
  12  12   0         38.34         36.04         2.46 o
  13  12   0          2.53          2.60         0.62 o
  14  12   0          0.74          0.59         0.69 o
  15  12   0        169.62        161.76         5.67 o
   1  13   0         18.29         12.67         1.65 o
   2  13   0         16.27          9.87         1.26 o
   3  13   0        372.79        392.81         9.02 o
   4  13   0       1111.76       1171.87        26.27 o
   5  13   0         20.65         16.74         2.52 o
   6  13   0         28.16         21.09         3.02 o
   7  13   0        115.89        131.06         8.23 o
   8  13   0        163.06        154.96         3.46 o
   9  13   0         69.00         61.22         2.35 o
  10  13   0         86.09         81.07         2.75 o
  11  13   0        126.18        135.80         5.41 o
  12  13   0         12.67         15.14         1.10 o
  13  13   0          1.49          3.15         0.58 o
  14  13   0         32.65         31.12         2.76 o
   0  14   0       2805.84       2727.64        54.85 o
   1  14   0        195.89        195.43         6.64 o
   2  14   0         92.00         82.65         4.41 o
   3  14   0       1133.59       1096.33        18.54 o
   4  14   0        337.47        366.57         9.47 o
   5  14   0         41.61         42.69         4.00 o
   6  14   0         23.82         18.72         2.99 o
   7  14   0        350.89        378.92        11.42 o
   8  14   0         45.72         53.82         2.04 o
   9  14   0          7.55          9.46         0.81 o
  10  14   0          0.11          1.11         1.14 o
  11  14   0         21.74         36.00         2.83 o
  12  14   0          0.10          0.34         0.72 o
  13  14   0          8.20          9.80         0.78 o
  14  14   0         40.70         43.59         6.71 o
   1  15   0        256.12        302.45         8.88 o
   2  15   0        422.41        365.26        14.10 o
   3  15   0        962.64        965.32        27.49 o
   4  15   0          9.72         11.60         1.85 o
   5  15   0         26.41         29.57         2.82 o
   6  15   0        210.85        201.30        10.04 o
   7  15   0         39.98         36.67         1.71 o
   8  15   0        717.17        745.09        10.31 o
   9  15   0        330.13        353.66         6.60 o
  10  15   0          7.27          8.70         1.03 o
  11  15   0         95.85        120.10         3.20 o
  12  15   0         82.57         77.87         2.63 o
  13  15   0          6.67          5.95         0.52 o
  14  15   0          2.91          4.07         0.62 o
   0  16   0      16487.23      16680.79       283.89 o
   1  16   0       4385.99       4632.92        62.54 o
   2  16   0        142.19        132.52         8.71 o
   3  16   0        260.41        232.38        12.28 o
   4  16   0        160.69        157.05        10.40 o
   5  16   0        260.54        264.07        16.50 o
   6  16   0        151.17        152.90         3.14 o
   7  16   0        141.57        138.09         2.76 o
   8  16   0         58.26         59.20         2.26 o
   9  16   0         47.08         44.35         1.97 o
  10  16   0       1179.43       1241.72        25.19 o
  11  16   0       1652.85       1756.50        32.91 o
  12  16   0         69.03         82.10         4.30 o
  13  16   0          3.90          3.18         0.56 o
  14  16   0          0.10          1.14         0.39 o
   1  17   0       1323.33       1382.92        24.66 o
   2  17   0        505.80        540.69        19.60 o
   3  17   0         53.23         51.70         6.04 o
   4  17   0          2.50          3.93         1.83 o
   5  17   0        136.41        139.66         3.20 o
   6  17   0         13.76         15.53         0.93 o
   7  17   0         33.35         33.46         1.27 o
   8  17   0          7.26          6.14         1.03 o
   9  17   0         74.26         80.92         2.61 o
  10  17   0         28.03         37.49         2.93 o
  11  17   0        208.00        246.81         7.66 o
  12  17   0        136.48        156.44         3.30 o
  13  17   0          3.82          4.34         0.48 o
   0  18   0         27.44         26.23         4.17 o
   1  18   0        128.30        124.79         6.23 o
   2  18   0        160.69        173.84        10.76 o
   3  18   0         19.99         18.17         1.84 o
   4  18   0         88.89         86.61         2.14 o
   5  18   0        300.96        304.10         5.17 o
   6  18   0        199.14        202.32         3.30 o
   7  18   0          0.17          1.67         0.72 o
   8  18   0         10.34          9.36         0.82 o
   9  18   0          3.32          2.97         0.69 o
  10  18   0          2.18          3.84         1.37 o
  11  18   0         28.47         38.93         1.64 o
  12  18   0         61.17         66.02         2.32 o
  13  18   0          1.95          2.01         0.34 o
   1  19   0          2.45          2.62         0.75 o
   2  19   0        130.44        126.28         3.57 o
   3  19   0         40.56         41.19         1.51 o
   4  19   0        617.57        631.52         7.25 o
   5  19   0          3.63          3.21         0.75 o
   6  19   0         23.64         24.93         1.13 o
   7  19   0        265.90        282.39         4.99 o
   8  19   0         12.43         13.37         0.93 o
   9  19   0         18.67         25.89         1.40 o
  10  19   0         12.65         15.03         1.11 o
  11  19   0          3.53          4.27         0.66 o
  12  19   0         24.59         23.73         1.01 o
  13  19   0          2.59          3.04         0.43 o
   0  20   0        110.11        101.06         2.88 o
   1  20   0          7.22          7.54         0.59 o
   2  20   0          3.35          2.70         0.44 o
   3  20   0         27.38         29.73         1.08 o
   4  20   0        549.06        534.07         7.53 o
   5  20   0        184.41        190.84         4.19 o
   6  20   0        137.51        137.67         2.71 o
   7  20   0         59.75         62.98         1.76 o
   8  20   0          0.04          0.68         0.42 o
   9  20   0          0.28          1.08         0.46 o
  10  20   0          1.39          0.85         0.51 o
  11  20   0          1.02          3.49         0.58 o
  12  20   0          0.93          0.91         0.55 o
   1  21   0          6.75          6.27         0.59 o
   2  21   0          4.24          5.79         0.51 o
   3  21   0        187.58        201.70         2.76 o
   4  21   0        212.80        197.28         3.64 o
   5  21   0          7.22          8.99         1.04 o
   6  21   0         79.22         81.46         2.00 o
   7  21   0         28.77         32.01         1.21 o
   8  21   0         31.89         30.83         1.05 o
   9  21   0          0.16          0.98         0.60 o
  10  21   0          0.07          0.86         0.72 o
  11  21   0          6.98          9.05         0.67 o
  12  21   0          2.21          1.73         0.48 o
   0  22   0        126.30        117.87         3.02 o
   1  22   0         56.76         58.89         1.47 o
   2  22   0         61.75         66.35         1.59 o
   3  22   0        188.50        186.06         2.57 o
   4  22   0        195.20        199.85         3.15 o
   5  22   0          0.08         -0.27         0.42 o
   6  22   0          1.48          2.29         0.55 o
   7  22   0        113.32        120.91         2.35 o
   8  22   0         20.98         20.76         1.46 o
   9  22   0          2.58          2.91         0.55 o
  10  22   0         26.29         22.07         1.00 o
  11  22   0          6.01          6.28         0.71 o
   1  23   0        110.41        116.10         2.21 o
   2  23   0          0.06         -0.27         0.44 o
   3  23   0         86.51         88.76         1.69 o
   4  23   0          7.91          6.28         0.61 o
   5  23   0          1.39          1.18         0.55 o
   6  23   0         18.13         19.17         1.26 o
   7  23   0          8.77          8.47         0.89 o
   8  23   0         61.56         70.41         2.40 o
   9  23   0          4.95          3.70         0.96 o
  10  23   0          4.66          3.41         0.79 o
  11  23   0         20.94         22.97         1.29 o
   0  24   0       1159.64       1191.38        14.50 o
   1  24   0        492.58        520.53         5.54 o
   2  24   0          5.86          4.41         0.58 o
   3  24   0         10.73         11.57         0.82 o
   4  24   0          1.88          2.52         0.47 o
   5  24   0          5.94          4.87         0.59 o
   6  24   0          0.01         -0.41         0.41 o
   7  24   0          1.26          1.07         0.52 o
   8  24   0          2.24          4.41         0.73 o
   9  24   0          0.00         -0.77         0.77 o
  10  24   0        211.21        222.05         5.41 o
   1  25   0        160.01        158.98         2.61 o
   2  25   0          5.63          6.80         0.66 o
   3  25   0         38.95         36.10         1.15 o
   4  25   0          0.24         -0.13         0.60 o
   5  25   0          9.74         10.67         0.95 o
   6  25   0          1.04          1.17         0.57 o
   7  25   0          0.49          0.70         0.56 o
   8  25   0         21.90         23.64         1.43 o
   9  25   0          0.54         -0.16         0.54 o
  10  25   0          5.09          5.71         0.50 o
   0  26   0          0.41          0.47         0.68 o
   1  26   0         13.75         12.21         0.79 o
   2  26   0          0.69          0.88         0.55 o
   3  26   0          8.36         10.49         0.75 o
   4  26   0          0.35          0.65         0.58 o
   5  26   0          1.84          2.08         0.55 o
   6  26   0          0.37          0.64         0.85 o
   7  26   0          5.83          6.52         1.04 o
   8  26   0          9.81         10.52         0.73 o
   9  26   0          0.50          0.84         0.51 o
   1  27   0          0.60          0.35         0.44 o
   2  27   0         17.24         21.58         0.96 o
   3  27   0          0.32         -0.52         0.52 o
   4  27   0         48.78         49.46         1.76 o
   5  27   0          7.74          7.76         0.67 o
   6  27   0          5.99          7.23         0.65 o
   7  27   0         22.48         21.69         0.88 o
   8  27   0          0.97          0.49         0.39 o
   0  28   0          4.85          7.93         0.98 o
   1  28   0          1.04          0.23         0.46 o
   2  28   0          2.60          2.85         0.61 o
   3  28   0          0.45          0.47         0.46 o
   4  28   0         99.33        101.92         2.87 o
   5  28   0         49.80         54.91         1.96 o
   6  28   0         32.75         33.87         1.42 o
   7  28   0          2.48          1.09         0.44 o
   1  29   0          1.32         -0.08         0.50 o
   2  29   0          0.24          0.63         0.64 o
   3  29   0         31.91         35.17         1.57 o
   4  29   0         57.63         53.82         1.89 o
   5  29   0         14.76         15.47         0.98 o
   6  29   0          8.40          5.65         0.57 o
   0  30   0         41.15         40.68         2.28 o
   1  30   0          3.80          2.38         0.74 o
   2  30   0          0.02         -0.24         0.39 o
   3  30   0         23.71         24.22         1.77 o
   4  30   0         41.72         36.77         2.00 o
   5  30   0          4.65          3.86         0.69 o
   1  31   0         10.03          8.83         0.93 o
   2  31   0          0.07          0.03         0.55 o
   3  31   0         46.39         44.92         2.02 o
 -16   1   1          0.06         -0.34         0.34 o
 -15   1   1          0.34          0.42         0.47 o
 -14   1   1          1.67          2.50         0.78 o
 -13   1   1          0.01         -0.45         0.45 o
 -12   1   1          0.64          0.52         0.56 o
 -11   1   1         46.09         45.50         2.21 o
 -10   1   1        795.11        756.84        11.90 o
  -9   1   1        816.53        839.39        25.88 o
  -8   1   1       1643.43       1626.28        27.35 o
  -7   1   1       1145.77       1159.24        20.51 o
  -6   1   1       1196.93       1239.27        20.46 o
  -5   1   1        202.94        184.64         5.62 o
  -4   1   1        172.89        131.02         4.25 o
  -3   1   1         65.16         56.13         2.41 o
  -2   1   1         73.08         64.61         2.48 o
  -1   1   1        425.14        387.16        14.33 o
   0   1   1         53.46         56.52         1.72 o
   2   1   1        468.85        474.73         7.21 o
   3   1   1       9676.44       9396.62       109.98 o
   4   1   1       2066.21       2047.00        26.68 o
   5   1   1        941.29        958.63        14.80 o
   6   1   1          7.35          7.54         1.15 o
   7   1   1          2.54          2.67         1.95 o
   8   1   1         30.79         38.06         2.86 o
   9   1   1         31.84         34.29         3.00 o
  10   1   1          2.05          1.63         0.77 o
  11   1   1        110.29         91.24         1.97 o
  12   1   1        527.39        515.02         6.94 o
  13   1   1          0.52          0.12         0.93 o
  14   1   1         34.71         34.72         1.68 o
  15   1   1         12.73         14.98         0.74 o
  16   1   1          3.31          3.40         0.55 o
 -16   2   1         11.41         11.60         0.67 o
 -15   2   1          1.22          0.52         0.49 o
 -14   2   1          9.00          7.16         1.03 o
 -13   2   1          8.82          6.03         0.76 o
 -12   2   1          1.67          1.52         0.63 o
 -11   2   1        295.02        265.31         8.91 o
 -10   2   1        947.55        926.14        21.66 o
  -9   2   1        252.85        251.96         8.83 o
  -8   2   1         81.23         82.61         4.76 o
  -7   2   1       1318.73       1317.59        22.53 o
  -6   2   1       1692.44       1867.85        28.04 o
  -5   2   1        240.86        196.15         5.80 o
  -4   2   1        466.81        439.29         8.74 o
  -3   2   1       1569.08       1466.60        20.12 o
  -2   2   1       3743.55       3500.92       110.31 o
  -1   2   1       2425.71       2228.57        55.68 o
   0   2   1       1388.67       1394.38        14.25 o
   1   2   1      13996.50      12821.50       148.05 o
   2   2   1          4.81          6.28         0.60 o
   3   2   1       4053.93       3940.45        47.67 o
   4   2   1       8358.82       8374.12        99.16 o
   5   2   1       6096.11       6149.52       150.39 o
   6   2   1          2.35          5.79         1.15 o
   7   2   1        245.00        277.47         7.43 o
   8   2   1        377.57        389.31         9.87 o
   9   2   1        129.16        120.91         5.70 o
  10   2   1         54.85         44.72         1.26 o
  11   2   1        333.45        292.28         3.92 o
  12   2   1         12.76         17.33         1.08 o
  13   2   1          0.92          0.70         0.76 o
  14   2   1         22.75         22.89         1.21 o
  15   2   1        104.84        118.98         4.60 o
  16   2   1         58.11         52.73         1.85 o
 -16   3   1         21.76         20.41         1.88 o
 -15   3   1          0.42         -0.69         0.79 o
 -14   3   1         17.91         23.65         1.47 o
 -13   3   1         13.22         16.27         0.83 o
 -12   3   1          0.13          0.92         0.51 o
 -11   3   1        323.92        297.57         5.43 o
 -10   3   1         95.90         92.25         2.52 o
  -9   3   1         67.62         64.66         5.06 o
  -8   3   1        200.24        174.22         9.94 o
  -7   3   1          0.09          3.72         1.25 o
  -6   3   1        744.30        773.33        14.62 o
  -5   3   1       3733.05       3615.48        47.22 o
  -4   3   1       1229.27       1085.14        16.63 o
  -3   3   1       4205.94       4164.11        51.24 o
  -2   3   1       4699.19       4707.23        56.43 o
  -1   3   1        169.54        161.23         2.67 o
   0   3   1       1647.77       1581.70        15.96 o
   1   3   1       1035.79        965.92        12.51 o
   2   3   1         47.67         62.14         1.82 o
   3   3   1        574.40        484.48         9.50 o
   4   3   1       1351.49       1474.79        20.01 o
   5   3   1       6294.21       6004.46        72.89 o
   6   3   1        547.20        605.67        11.26 o
   7   3   1        364.90        373.84         8.94 o
   8   3   1       1094.63        982.60        17.87 o
   9   3   1        147.08        139.41         6.06 o
  10   3   1        118.44        104.41         2.05 o
  11   3   1          0.10          1.05         0.52 o
  12   3   1         52.77         52.27         1.72 o
  13   3   1          2.38          0.41         0.46 o
  14   3   1          1.22          0.07         0.44 o
  15   3   1         56.24         57.37         2.05 o
  16   3   1        196.37        185.01         4.27 o
 -16   4   1          3.52          3.60         0.64 o
 -15   4   1          0.55          0.80         0.48 o
 -14   4   1        760.90        813.27         9.32 o
 -13   4   1          2.85          3.47         0.52 o
 -12   4   1         19.79         19.81         1.36 o
 -11   4   1         10.26         10.99         1.00 o
 -10   4   1         44.01         42.51         1.29 o
  -9   4   1         54.07         51.62         4.87 o
  -8   4   1         48.82         49.79         5.33 o
  -7   4   1        438.55        428.04        10.78 o
  -6   4   1         10.50          5.41         1.34 o
  -5   4   1          0.38          8.72         2.61 o
  -4   4   1       1571.52       1548.97        23.20 o
  -2   4   1       2689.85       2737.50        33.71 o
  -1   4   1          0.91          0.38         0.27 o
   0   4   1       1242.59       1269.42        19.98 o
   1   4   1       3832.34       3485.47        53.98 o
   2   4   1          1.12          2.13         0.40 o
   3   4   1       1282.80       1191.08        16.14 o
   4   4   1       2777.19       2683.83        33.95 o
   5   4   1       2045.75       2001.56        53.79 o
   6   4   1        311.27        373.00        23.52 o
   7   4   1          4.64          2.07         1.43 o
   8   4   1       4801.99       4670.12        71.19 o
   9   4   1         18.51         26.19         3.99 o
  10   4   1          1.59          2.46         0.45 o
  11   4   1        194.68        179.46         3.25 o
  12   4   1         33.83         34.60         1.41 o
  13   4   1          2.76          2.07         0.48 o
  14   4   1          4.60          1.94         0.76 o
  15   4   1          3.43          4.82         0.66 o
  16   4   1        123.36        124.84         3.22 o
 -16   5   1         34.17         34.29         1.55 o
 -15   5   1          0.24         -0.05         0.45 o
 -14   5   1        121.62        129.25         2.49 o
 -13   5   1         30.86         27.88         1.06 o
 -12   5   1        125.68        121.83         3.39 o
 -11   5   1        393.29        365.93         6.55 o
 -10   5   1        167.38        168.56         2.71 o
  -9   5   1         81.66         82.21         4.60 o
  -8   5   1        193.63        170.15         9.81 o
  -7   5   1        109.21         89.46         6.61 o
  -6   5   1       2431.34       2547.32        36.12 o
  -5   5   1        920.85        951.67        25.57 o
  -4   5   1       2720.24       2822.19        36.90 o
  -3   5   1       1565.81       1495.51        27.77 o
  -2   5   1        614.81        554.95         8.69 o
  -1   5   1       3375.05       3432.12        33.82 o
   0   5   1       1041.17       1030.24        14.16 o
   1   5   1         49.52         42.54         1.66 o
   2   5   1        335.68        342.72         5.79 o
   3   5   1        579.38        482.49         7.67 o
   4   5   1        187.41        234.86         5.01 o
   5   5   1       6118.28       6280.49        76.00 o
   6   5   1        683.25        652.63        11.78 o
   7   5   1        137.22        171.52         7.11 o
   8   5   1        299.29        260.53        11.78 o
   9   5   1         10.84         19.43         1.13 o
  10   5   1        207.35        180.34         3.19 o
  11   5   1          3.59          5.04         0.72 o
  12   5   1         49.60         50.51         1.73 o
  13   5   1          5.09          2.34         0.62 o
  14   5   1          6.94          5.97         0.99 o
  15   5   1         98.79        116.86         4.28 o
  16   5   1         76.79         72.56         2.23 o
 -16   6   1         12.19         16.87         1.05 o
 -15   6   1          2.06          0.40         0.26 o
 -14   6   1         14.52         13.38         0.79 o
 -13   6   1          0.26          0.79         0.43 o
 -12   6   1         58.12         56.28         2.21 o
 -11   6   1        518.52        512.38        12.29 o
 -10   6   1       1372.52       1344.73        12.84 o
  -9   6   1         94.27         91.83         5.31 o
  -8   6   1         13.58         20.89         3.63 o
  -7   6   1          2.13          1.28         1.56 o
  -6   6   1       3981.00       4181.81        78.32 o
  -5   6   1        256.32        272.65         7.14 o
  -4   6   1        696.60        699.85        16.46 o
  -3   6   1          4.24         10.20         3.64 o
  -2   6   1        465.17        407.43         9.77 o
  -1   6   1       5446.66       5396.04       101.12 o
   0   6   1      10057.47       9876.44        94.57 o
   1   6   1      10905.68      10732.47       132.41 o
   2   6   1         34.94         29.09         1.01 o
   3   6   1        403.16        384.74        12.66 o
   4   6   1       2166.48       2181.04        34.09 o
   5   6   1       4552.97       5058.11       102.08 o
   6   6   1        268.45        235.50         6.06 o
   7   6   1         85.79         95.21         6.47 o
   8   6   1         43.56         41.00         4.65 o
   9   6   1          0.33         -0.01         0.39 o
  10   6   1        325.50        294.82         5.31 o
  11   6   1        373.70        358.20         6.62 o
  12   6   1         39.46         37.68         1.47 o
  13   6   1          3.48          4.46         1.31 o
  15   6   1        158.31        190.24         6.74 o
 -16   7   1         14.83         13.94         0.90 o
 -15   7   1          6.23          5.15         0.79 o
 -14   7   1          0.05          0.51         0.38 o
 -13   7   1          0.93          0.48         0.43 o
 -12   7   1          0.55         -0.07         1.65 o
 -11   7   1        154.96        156.66         5.64 o
 -10   7   1       1272.56       1192.23        14.32 o
  -9   7   1       1389.73       1469.45        19.47 o
  -8   7   1         89.67         84.54         5.69 o
  -7   7   1         40.29         51.65         5.27 o
  -6   7   1       1091.40       1148.91        27.92 o
  -5   7   1         36.09         30.27         3.41 o
  -4   7   1         10.05         16.79         2.33 o
  -3   7   1          8.98         11.99         1.76 o
  -2   7   1          0.01          1.35         1.08 o
  -1   7   1        166.43        157.02         3.77 o
   0   7   1       3365.90       3399.81        35.80 o
   1   7   1      20779.30      20328.81       191.97 o
   2   7   1       4685.28       4513.17        77.67 o
   3   7   1        636.96        579.78        34.94 o
   4   7   1        472.47        429.19        12.05 o
   5   7   1        425.02        487.00         8.71 o
   6   7   1         20.78         26.87         3.31 o
   7   7   1          1.66          4.46         1.69 o
   8   7   1         24.49         27.64         4.06 o
   9   7   1          0.00          0.46         0.59 o
  10   7   1         43.20         37.37         1.76 o
  11   7   1        165.92        162.17         3.94 o
  12   7   1        508.14        515.80         8.54 o
  13   7   1          4.19          2.89         0.69 o
  15   7   1         31.10         36.00         1.93 o
 -15   8   1         23.04         19.72         0.86 o
 -14   8   1         31.37         30.78         1.09 o
 -13   8   1         27.77         27.43         1.02 o
 -12   8   1         20.91         23.13         1.41 o
 -11   8   1          0.00          0.22         0.65 o
 -10   8   1        574.17        590.46         7.18 o
  -9   8   1         38.34         43.01         1.65 o
  -8   8   1        346.68        335.04        10.06 o
  -7   8   1        297.33        317.22        13.15 o
  -6   8   1        326.60        350.02        13.01 o
  -5   8   1        209.28        235.01         9.64 o
  -4   8   1         66.31         74.08         4.72 o
  -3   8   1          0.06         -0.30         0.74 o
  -2   8   1          0.55          0.68         0.63 o
  -1   8   1         23.14         25.61         1.61 o
   0   8   1         33.42         30.09         1.41 o
   1   8   1      22289.36      21431.58       203.03 o
   2   8   1        884.50        853.35        13.54 o
   3   8   1         43.38         49.68         3.36 o
   4   8   1         36.41         34.36         3.11 o
   5   8   1          7.69         11.40         2.03 o
   6   8   1          8.43          4.00         1.49 o
   7   8   1         10.92         14.08         2.63 o
   8   8   1          2.18          1.40         1.76 o
   9   8   1          3.84          3.18         0.52 o
  10   8   1          1.44         -0.75         0.75 o
  11   8   1         11.42         13.22         2.60 o
  12   8   1        711.83        782.03        11.61 o
  13   8   1         36.01         34.26         2.52 o
  14   8   1          1.97          2.72         0.82 o
  15   8   1          4.19          7.07         0.77 o
 -15   9   1          6.26          6.66         0.53 o
 -14   9   1         19.48         21.64         1.12 o
 -13   9   1         11.79         10.74         0.79 o
 -12   9   1         11.47          6.89         0.84 o
 -11   9   1         23.92         28.55         2.21 o
 -10   9   1          8.39         10.14         0.81 o
  -9   9   1       1042.35       1045.72        10.83 o
  -8   9   1         95.04         87.15         4.96 o
  -7   9   1        349.99        360.68        10.03 o
  -6   9   1        208.78        210.32         9.81 o
  -5   9   1          8.14          9.57         2.06 o
  -4   9   1        613.84        652.24        17.02 o
  -3   9   1        367.05        393.66        11.19 o
  -2   9   1         25.61         31.48         2.00 o
  -1   9   1         13.17          7.91         0.84 o
   0   9   1       1540.95       1462.77        16.65 o
   1   9   1        255.71        291.97         5.13 o
   2   9   1       3548.48       3680.75        47.07 o
   3   9   1        431.56        416.06        11.64 o
   4   9   1        245.94        243.18         8.86 o
   5   9   1        422.17        406.15        12.94 o
   6   9   1         41.71         48.69         4.38 o
   7   9   1         22.16         25.56         3.62 o
   8   9   1         11.99         11.58         2.76 o
   9   9   1          2.31          1.46         0.44 o
  10   9   1          0.41          0.08         0.56 o
  11   9   1        107.98        105.29         3.03 o
  12   9   1        189.94        202.28         3.67 o
  13   9   1         53.26         42.19         1.71 o
  14   9   1          0.34         -0.30         0.62 o
  15   9   1          3.19          3.82         0.45 o
 -15  10   1          0.17          0.36         0.29 o
 -14  10   1         19.12         25.36         1.17 o
 -13  10   1         11.80         15.36         1.09 o
 -12  10   1          9.34          8.88         0.92 o
 -11  10   1        436.88        448.12         6.28 o
 -10  10   1         91.07         93.41         3.38 o
  -9  10   1        207.51        206.64         6.76 o
  -8  10   1          1.72          2.43         1.39 o
  -7  10   1        197.82        205.45         7.37 o
  -6  10   1       1525.51       1553.48        25.01 o
  -5  10   1        188.25        170.14         8.25 o
  -4  10   1         74.25         80.27         5.03 o
  -3  10   1        593.60        627.75        15.59 o
  -2  10   1         42.18         44.82         2.43 o
  -1  10   1         91.74         77.33         2.29 o
   0  10   1       1972.03       2140.61        19.53 o
   1  10   1        593.92        561.01         8.98 o
   2  10   1        144.23        131.38         3.46 o
   3  10   1        156.15        147.94         6.25 o
   4  10   1       1291.34       1299.46        28.21 o
   5  10   1       3022.99       3094.60        59.01 o
   6  10   1        160.36        162.67         8.48 o
   7  10   1         53.75         67.49         5.73 o
   8  10   1         77.85         91.36         3.22 o
   9  10   1        129.01        118.83         2.43 o
  10  10   1         11.06         10.83         0.77 o
  11  10   1        130.89        119.09         3.23 o
  12  10   1          2.82          5.73         1.31 o
  13  10   1         25.61         24.03         1.32 o
  14  10   1          0.26         -0.42         0.53 o
  15  10   1         16.42         18.13         0.78 o
 -15  11   1          0.07         -0.02         0.26 o
 -14  11   1          0.55          0.50         0.42 o
 -13  11   1         50.29         56.41         4.81 o
 -12  11   1         84.85        100.84         3.09 o
 -11  11   1         31.03         32.14         1.67 o
 -10  11   1        123.18         88.51        56.82 o
  -9  11   1        168.69        167.10         3.76 o
  -8  11   1         22.48         21.08         1.82 o
  -7  11   1          0.62          0.38         1.27 o
  -6  11   1        328.03        343.01         9.23 o
  -5  11   1        169.84        183.38         6.05 o
  -4  11   1        334.43        346.58         8.01 o
  -3  11   1        753.00        828.23        19.42 o
  -2  11   1       1311.72       1376.88        27.67 o
  -1  11   1        555.88        517.36         6.35 o
   0  11   1        103.59        117.88         3.10 o
   1  11   1         92.39         84.42         2.69 o
   2  11   1        335.82        377.31         6.69 o
   3  11   1         62.41         53.15         2.95 o
   4  11   1        339.06        356.88        11.62 o
   5  11   1       2662.79       2650.81        52.27 o
   6  11   1         11.38          8.96         2.08 o
   7  11   1         60.18         58.34         5.46 o
   8  11   1         69.00         64.25         2.00 o
   9  11   1         25.27         20.41         0.99 o
  10  11   1         47.11         44.14         2.45 o
  11  11   1          2.37          2.67         0.73 o
  12  11   1         27.75         30.58         1.30 o
  13  11   1          0.74         -0.11         0.72 o
  14  11   1          0.00         -0.30         0.35 o
  15  11   1         25.49         21.72         0.79 o
 -15  12   1          5.39          3.39         0.45 o
 -14  12   1         94.81        100.24         9.31 o
 -13  12   1          7.31          6.06         1.16 o
 -12  12   1         67.12         68.70         1.81 o
 -11  12   1        132.25        141.27         3.59 o
 -10  12   1        351.26        359.50         6.98 o
  -9  12   1         22.07         24.14         2.02 o
  -8  12   1          1.15          2.36         0.59 o
  -7  12   1         94.67         88.92         6.82 o
  -6  12   1         36.77         36.97         4.12 o
  -5  12   1         75.62         65.99         3.53 o
  -4  12   1        413.58        388.20         8.69 o
  -3  12   1       4142.57       4254.55        53.48 o
  -2  12   1        174.81        196.78         3.89 o
  -1  12   1        955.34       1030.52        18.71 o
   0  12   1         79.08         62.70         2.26 o
   1  12   1       2066.70       2106.07        23.98 o
   2  12   1        177.25        185.60         4.53 o
   3  12   1         83.10         73.77         3.59 o
   4  12   1        359.53        367.02         9.37 o
   5  12   1         89.75         97.32         6.30 o
   6  12   1        391.56        414.85        14.82 o
   7  12   1        286.58        279.98        12.60 o
   8  12   1        668.17        663.36         9.26 o
   9  12   1         40.09         35.67         1.27 o
  10  12   1          3.54          1.92         0.58 o
  11  12   1        136.53        130.91         2.83 o
  12  12   1          5.92          6.40         0.76 o
  13  12   1          0.80          0.90         0.70 o
  14  12   1          0.03         -0.29         0.34 o
 -14  13   1         32.16         34.44         2.52 o
 -13  13   1          5.70          6.11         0.67 o
 -12  13   1         85.02         92.11         2.62 o
 -11  13   1        243.64        250.82         5.07 o
 -10  13   1          0.05          1.51         0.79 o
  -9  13   1         12.43         12.40         1.58 o
  -8  13   1        239.07        241.52         5.04 o
  -7  13   1         63.34         66.62         3.14 o
  -6  13   1        271.04        290.87        12.03 o
  -5  13   1       1758.52       1874.21        39.59 o
  -4  13   1         24.05         26.33         2.80 o
  -3  13   1          0.09          0.88         0.68 o
  -2  13   1         38.20         29.12         1.86 o
  -1  13   1       1702.31       1849.17        24.99 o
   0  13   1        907.92        949.05        30.83 o
   1  13   1        677.04        654.22         9.89 o
   2  13   1          4.42          6.74         1.06 o
   3  13   1         92.77         91.14         4.11 o
   4  13   1         94.75         90.76         6.64 o
   5  13   1        738.53        811.48        16.47 o
   6  13   1        985.96       1026.07        26.96 o
   7  13   1         18.89         22.27         2.15 o
   8  13   1        130.38        125.00         2.71 o
   9  13   1         31.86         31.59         1.26 o
  10  13   1         39.63         36.21         1.33 o
  11  13   1         16.04         12.95         0.89 o
  12  13   1         22.80         24.52         1.11 o
  13  13   1          5.18          4.76         0.62 o
  14  13   1          4.38          4.84         0.79 o
 -14  14   1          0.27          0.25         0.30 o
 -13  14   1          0.71          0.70         0.44 o
 -12  14   1         12.21         13.11         0.83 o
 -11  14   1        236.41        266.70         4.73 o
 -10  14   1        682.04        700.76        10.74 o
  -9  14   1        212.25        215.95         7.41 o
  -8  14   1        179.80        175.29         4.19 o
  -7  14   1        262.91        270.32         6.19 o
  -6  14   1        232.49        266.19        11.45 o
  -5  14   1        977.13       1060.22        25.88 o
  -4  14   1         11.89         13.99         2.13 o
  -3  14   1         19.62         19.39         3.20 o
  -2  14   1         17.67         24.11         2.39 o
  -1  14   1        654.52        651.05        17.51 o
   0  14   1       2125.39       2258.37        33.25 o
   1  14   1       1578.63       1636.99        25.90 o
   2  14   1        125.02        116.04         4.57 o
   3  14   1        249.59        234.05         7.11 o
   4  14   1        845.95        899.58        30.28 o
   5  14   1        461.86        551.16        13.16 o
   6  14   1        420.10        411.21        13.45 o
   7  14   1          3.91          4.76         0.90 o
   8  14   1          7.99          7.50         1.02 o
   9  14   1         64.94         62.98         2.03 o
  10  14   1          4.96          4.60         0.82 o
  11  14   1         28.45         32.08         1.52 o
  12  14   1         92.82         79.70         2.20 o
  13  14   1          6.13          5.27         0.63 o
  14  14   1          0.89          0.01         0.42 o
 -14  15   1          0.00         -0.38         0.38 o
 -13  15   1          2.62          2.59         0.38 o
 -12  15   1          8.20         11.07         0.84 o
 -11  15   1         44.38         46.79         1.93 o
 -10  15   1       1181.72       1177.76        23.98 o
  -9  15   1        611.21        658.73        10.83 o
  -8  15   1         37.84         41.01         1.99 o
  -7  15   1          5.70          4.55         0.82 o
  -6  15   1        367.53        389.07         5.67 o
  -5  15   1         35.55         37.71         3.80 o
  -4  15   1          0.18          1.55         1.53 o
  -3  15   1         11.85         13.80         3.06 o
  -2  15   1          2.43          6.69         2.16 o
  -1  15   1         10.94         11.98         2.87 o
   0  15   1       1159.05       1187.58        21.13 o
   1  15   1       6484.64       6544.91        83.74 o
   2  15   1       1523.65       1641.10        39.33 o
   3  15   1         58.21         61.23         3.56 o
   4  15   1        111.55        115.07         5.29 o
   5  15   1         85.22        100.59         5.21 o
   6  15   1          1.27          1.39         1.05 o
   7  15   1         21.64         17.50         1.48 o
   8  15   1         39.78         33.92         4.67 o
   9  15   1         50.04         52.86         1.92 o
  10  15   1         43.89         41.02         1.25 o
  11  15   1        123.28        125.60         2.66 o
  12  15   1        339.48        359.59         6.03 o
  13  15   1          2.14          2.74         0.41 o
  14  15   1          0.00          1.03         0.42 o
 -14  16   1          0.72          0.49         0.35 o
 -13  16   1          2.55          1.92         0.38 o
 -12  16   1          9.45         12.36         0.90 o
 -11  16   1          2.50          2.23         1.34 o
 -10  16   1        444.86        491.95         8.26 o
  -9  16   1        399.89        406.99         7.69 o
  -8  16   1          4.06          3.89         0.94 o
  -7  16   1         30.95         40.03         1.77 o
  -6  16   1          3.76          4.21         0.78 o
  -5  16   1         17.04         21.69         2.12 o
  -4  16   1          8.49          8.34         2.58 o
  -3  16   1         12.65         10.21         2.75 o
  -2  16   1         90.73         95.79         7.14 o
  -1  16   1        281.86        294.24         9.15 o
   0  16   1         39.99         36.57         3.18 o
   1  16   1       7907.41       8057.34       101.95 o
   2  16   1       2021.45       1951.32        45.92 o
   3  16   1         44.23         44.36         5.48 o
   4  16   1        161.85        164.30        10.80 o
   5  16   1          0.75          1.96         0.89 o
   6  16   1         53.79         43.86         2.36 o
   7  16   1         17.32         14.05         1.21 o
   9  16   1         43.47         48.15         2.10 o
  10  16   1          9.46         11.76         0.83 o
  11  16   1         32.88         20.68        11.12 o
  12  16   1        831.38        900.96        12.17 o
  13  16   1         42.89         45.84         1.42 o
  14  16   1          4.26          4.73         0.52 o
 -13  17   1          0.06          0.32         0.75 o
 -12  17   1          4.74          2.12         0.50 o
 -11  17   1          3.34          3.40         0.70 o
 -10  17   1         20.57         24.81         2.92 o
  -9  17   1         86.48         88.10         2.38 o
  -8  17   1          4.97          7.67         1.13 o
  -7  17   1         89.04         86.73         2.50 o
  -6  17   1         83.65         88.25         2.66 o
  -5  17   1        159.99        163.08         3.50 o
  -4  17   1         32.28         30.55         1.72 o
  -3  17   1         50.28         51.18         5.75 o
  -2  17   1         60.13         62.51         6.09 o
  -1  17   1          7.94         10.49         1.90 o
   0  17   1          1.53          1.58         1.29 o
   1  17   1        225.02        246.25         8.50 o
   2  17   1        555.80        615.87        21.71 o
   3  17   1         19.49         24.28         4.35 o
   4  17   1          1.68          2.73         1.26 o
   5  17   1        136.12        127.69         4.81 o
   6  17   1        176.33        171.90         5.73 o
   7  17   1        124.33        119.77         3.92 o
   8  17   1         88.25         97.08         5.00 o
   9  17   1          5.27          5.92         0.89 o
  10  17   1          0.98          0.62         0.97 o
  11  17   1         11.82         12.30         1.65 o
  12  17   1        103.55        115.10         4.11 o
  13  17   1         55.46         48.46         3.23 o
 -13  18   1          8.10          5.89         0.62 o
 -12  18   1         23.16         23.74         1.06 o
 -11  18   1         52.47         57.06         2.22 o
 -10  18   1         55.62         61.28         2.20 o
  -9  18   1         40.02         38.36         1.75 o
  -8  18   1         11.96          9.79         1.06 o
  -7  18   1        112.45        113.79         2.48 o
  -6  18   1         86.44         92.32         2.15 o
  -5  18   1         47.77         46.07         1.85 o
  -4  18   1         14.03         13.42         0.93 o
  -3  18   1         90.47         91.77         2.16 o
  -2  18   1         25.72         29.45         1.41 o
  -1  18   1        282.08        286.62         9.73 o
   0  18   1        109.29        138.24         9.74 o
   1  18   1         50.13         46.80         3.81 o
   2  18   1         33.54         28.98         4.82 o
   3  18   1         64.65         57.18         2.32 o
   4  18   1        615.95        606.57        12.46 o
   5  18   1          6.55          7.60         1.37 o
   6  18   1         24.34         23.11         2.19 o
   7  18   1         46.50         44.11         1.48 o
   8  18   1         14.05         14.50         2.09 o
   9  18   1         31.81         39.01         1.82 o
  10  18   1         37.83         45.86         2.43 o
  11  18   1          6.26          5.82         1.14 o
  12  18   1         11.53         11.97         0.96 o
  13  18   1         19.23         15.70         1.29 o
 -13  19   1          4.83          5.17         0.51 o
 -12  19   1         11.24         14.14         0.78 o
 -11  19   1         15.06         14.18         0.93 o
 -10  19   1         15.87         20.54         1.25 o
  -9  19   1         62.42         68.08         1.97 o
  -8  19   1          3.95          5.78         0.78 o
  -7  19   1          5.56          6.53         0.79 o
  -6  19   1         85.73         86.85         2.13 o
  -5  19   1         14.68         11.56         1.04 o
  -4  19   1          0.13          0.12         0.80 o
  -3  19   1          1.88          2.75         0.67 o
  -2  19   1         72.42         66.33         1.83 o
  -1  19   1         54.03         49.33         1.46 o
   0  19   1          0.59          1.54         0.49 o
   1  19   1         34.18         27.60         1.09 o
   2  19   1         37.22         43.71         1.27 o
   3  19   1         74.74         70.17         2.64 o
   4  19   1          9.16         11.16         1.53 o
   5  19   1        659.54        670.04        10.61 o
   6  19   1         57.32         60.27         2.22 o
   7  19   1          0.23         -0.25         0.45 o
   8  19   1          0.04          0.35         0.57 o
   9  19   1         43.57         49.86         1.99 o
  10  19   1          0.13          0.88         0.55 o
  11  19   1          0.72          1.44         0.51 o
  12  19   1         16.01         19.01         0.90 o
 -12  20   1          0.12         -0.20         0.31 o
 -11  20   1          0.76          0.49         0.41 o
 -10  20   1         76.35         84.39         2.37 o
  -9  20   1          1.01          2.11         0.58 o
  -8  20   1          4.39          5.25         0.72 o
  -7  20   1          0.45          1.13         0.55 o
  -6  20   1        143.97        148.42         3.56 o
  -5  20   1         45.33         46.04         1.96 o
  -4  20   1        235.36        231.98         4.42 o
  -3  20   1         11.61         11.05         1.53 o
  -2  20   1         51.73         50.02         1.93 o
  -1  20   1          5.55          4.15         0.60 o
   0  20   1          8.07          9.73         0.75 o
   1  20   1        445.99        463.93         5.65 o
   2  20   1        248.23        258.22         3.99 o
   3  20   1         81.99         87.58         2.97 o
   4  20   1         16.33         18.42         1.50 o
   5  20   1         75.33         81.24         2.63 o
   6  20   1        119.93        129.31         3.30 o
   7  20   1        134.43        135.14         2.64 o
   8  20   1          3.82          2.64         1.17 o
   9  20   1         19.31         19.44         1.22 o
  10  20   1          2.38          3.36         0.82 o
  11  20   1          9.88          9.41         0.95 o
  12  20   1         15.75         15.31         0.72 o
 -12  21   1          4.53          4.34         0.56 o
 -11  21   1          9.90          8.15         0.63 o
 -10  21   1         14.36         19.78         1.08 o
  -9  21   1         43.03         45.89         1.46 o
  -8  21   1          0.47          0.99         0.49 o
  -7  21   1          1.16          1.78         0.68 o
  -6  21   1         35.26         37.54         1.76 o
  -5  21   1        170.81        178.31         3.98 o
  -4  21   1         10.79         11.84         1.84 o
  -3  21   1          2.09          1.25         0.58 o
  -2  21   1          3.66          3.50         0.55 o
  -1  21   1         41.76         41.17         1.52 o
   0  21   1          1.60          2.57         0.57 o
   1  21   1          0.00          0.61         0.44 o
   2  21   1        316.22        321.23         4.62 o
   3  21   1        117.56        122.01         4.04 o
   4  21   1        100.32         95.77         3.79 o
   5  21   1        123.95        131.01         3.36 o
   6  21   1        108.30        105.90         2.35 o
   7  21   1         17.21         16.47         0.91 o
   8  21   1          2.92          3.35         0.65 o
   9  21   1          7.31          6.14         0.58 o
  10  21   1          4.07          4.14         0.55 o
  11  21   1         15.14         13.88         2.39 o
  12  21   1          3.44          2.65         0.52 o
 -11  22   1         56.73         51.76         2.45 o
 -10  22   1        222.54        225.39         9.80 o
  -9  22   1         23.46         26.33         1.04 o
  -8  22   1         23.39         21.60         1.05 o
  -7  22   1         33.14         29.93         1.78 o
  -6  22   1        119.81        135.09         3.31 o
  -5  22   1         95.87         95.14         2.38 o
  -4  22   1          9.89          9.64         1.47 o
  -3  22   1         30.45         30.64         1.18 o
  -2  22   1         21.68         21.44         0.99 o
  -1  22   1         73.62         65.52         1.92 o
   0  22   1        535.90        523.15         5.40 o
   1  22   1         75.31         75.04         1.67 o
   2  22   1         41.24         45.61         1.65 o
   3  22   1         22.82         22.06         1.13 o
   4  22   1         95.18         91.45         2.76 o
   5  22   1        218.75        238.39         4.69 o
   6  22   1         19.76         16.77         0.96 o
   7  22   1         13.45         12.07         1.08 o
   8  22   1          1.81          2.00         0.54 o
   9  22   1          8.31          8.34         0.57 o
  10  22   1         10.53          7.07         1.23 o
  11  22   1         40.82         44.70         2.02 o
 -11  23   1         19.85         16.23         1.04 o
 -10  23   1        429.43        410.85        29.12 o
  -9  23   1        120.06        136.95         3.16 o
  -8  23   1          1.44          3.87         0.78 o
  -7  23   1         11.52         13.41         1.28 o
  -6  23   1         68.09         67.06         2.65 o
  -5  23   1          7.47          7.79         0.68 o
  -4  23   1          1.03          0.46         0.69 o
  -3  23   1          0.25         -0.45         0.45 o
  -2  23   1         14.05         12.37         0.79 o
  -1  23   1         57.25         61.51         1.52 o
   0  23   1        102.31         96.87         1.92 o
   1  23   1       1798.34       1805.23        15.65 o
   2  23   1        172.24        181.50         3.03 o
   3  23   1         40.09         44.60         1.46 o
   4  23   1         29.55         29.45         1.56 o
   5  23   1         53.24         54.67         2.20 o
   6  23   1          0.18         -0.22         0.44 o
   7  23   1          0.66          0.08         0.38 o
   8  23   1          0.05         -0.17         0.47 o
   9  23   1          1.12          2.17         0.83 o
  10  23   1          0.36         -0.31         0.84 o
  11  23   1         39.78         31.49         1.45 o
 -10  24   1         97.17         82.93        17.17 o
  -9  24   1        256.79        237.37         4.20 o
  -8  24   1          5.08          6.05         0.62 o
  -7  24   1          2.37          4.84         0.65 o
  -6  24   1         19.97         18.40         1.19 o
  -5  24   1          0.33          0.59         0.44 o
  -4  24   1          8.09         10.42         0.73 o
  -3  24   1          2.18          2.94         0.50 o
  -2  24   1          5.25          6.49         0.53 o
  -1  24   1          5.53          4.12         0.78 o
   0  24   1        134.18        135.33         2.16 o
   1  24   1       1311.15       1284.77        10.84 o
   2  24   1        682.68        692.47         6.37 o
   3  24   1          7.08          5.87         0.94 o
   4  24   1          8.05          9.64         0.98 o
   5  24   1          8.01          8.97         0.71 o
   6  24   1         11.30          9.58         0.95 o
   7  24   1          0.31          1.15         0.36 o
   8  24   1          0.77          0.36         0.40 o
   9  24   1          0.16         -0.24         0.44 o
  10  24   1          0.50          0.60         0.45 o
  -9  25   1         29.14         26.89         3.75 o
  -8  25   1          1.39          0.53         0.43 o
  -7  25   1         33.25         32.11         1.21 o
  -6  25   1          0.06          0.25         0.48 o
  -5  25   1          1.61          2.23         0.56 o
  -4  25   1          7.99          9.99         0.68 o
  -3  25   1         14.95         16.08         1.11 o
  -2  25   1          4.86          4.29         0.48 o
  -1  25   1         26.21         25.75         1.00 o
   0  25   1         10.74         11.69         0.77 o
   1  25   1         47.25         49.70         1.42 o
   2  25   1        188.44        186.89         2.78 o
   3  25   1         30.47         32.91         1.66 o
   4  25   1          2.82          2.80         0.96 o
   5  25   1          1.19          0.82         0.43 o
   6  25   1          0.38         -0.33         0.33 o
   7  25   1          3.70          3.79         0.42 o
   8  25   1          5.59          7.36         1.21 o
   9  25   1         10.10         10.68         0.74 o
  10  25   1         10.06          8.58         0.71 o
  -9  26   1          0.13          1.67         0.64 o
  -8  26   1          0.27          0.08         0.30 o
  -7  26   1         11.45          9.74         0.67 o
  -6  26   1          2.99          1.83         0.55 o
  -5  26   1         15.56         15.08         1.06 o
  -4  26   1          1.22          1.61         0.43 o
  -3  26   1          2.54          3.12         0.43 o
  -2  26   1          3.13          1.74         0.53 o
  -1  26   1         20.29         22.78         0.95 o
   0  26   1         39.68         39.80         1.24 o
   1  26   1          0.06          1.12         0.48 o
   2  26   1          4.34          5.27         0.72 o
   3  26   1         13.41         13.88         1.10 o
   4  26   1         70.83         76.10         2.29 o
   5  26   1          0.10          0.36         0.34 o
   6  26   1          3.02          3.25         0.37 o
   7  26   1          0.10          0.01         0.18 o
   8  26   1          3.82          4.47         0.95 o
   9  26   1          0.80          1.17         0.42 o
  -8  27   1          5.08          6.80         1.01 o
  -7  27   1          6.09          7.78         0.76 o
  -6  27   1          3.23          2.94         0.38 o
  -5  27   1          0.07          0.11         0.32 o
  -4  27   1          0.76          0.48         0.39 o
  -3  27   1          0.22          0.59         0.37 o
  -2  27   1         21.59         16.06         0.93 o
  -1  27   1          0.51          0.59         0.46 o
   0  27   1          1.79          2.04         0.69 o
   1  27   1          8.78          8.35         0.75 o
   2  27   1         21.43         21.73         1.07 o
   3  27   1          2.41          1.62         0.81 o
   4  27   1          6.02          5.72         0.51 o
   5  27   1          9.31          7.12         0.57 o
   6  27   1          0.09          0.27         0.41 o
   7  27   1          1.40          0.29         0.30 o
   8  27   1          2.51          2.09         0.35 o
  -7  28   1         15.97         15.40         0.86 o
  -6  28   1          2.91          2.60         1.11 o
  -5  28   1          3.46          2.85         1.27 o
  -4  28   1          4.11          4.77         0.60 o
  -3  28   1         42.56         40.67         1.46 o
  -2  28   1         25.35         26.22         1.07 o
  -1  28   1          8.27          6.61         0.66 o
   0  28   1          4.77          5.81         0.58 o
   1  28   1         61.50         62.42         1.95 o
   2  28   1         22.25         21.46         1.00 o
   3  28   1          0.45          0.25         0.55 o
   4  28   1          3.61          2.62         0.57 o
   5  28   1          5.27          6.09         0.65 o
   6  28   1          0.11          1.04         0.47 o
   7  28   1          3.19          3.86         0.70 o
  -6  29   1          2.71          1.82         0.48 o
  -5  29   1         10.64         11.11         1.25 o
  -4  29   1          6.69          8.07         0.80 o
  -3  29   1          0.05         -0.02         0.42 o
  -2  29   1          6.64          6.30         0.65 o
  -1  29   1          2.13          2.92         0.49 o
   0  29   1          0.00         -0.34         0.49 o
   1  29   1         22.07         19.46         1.44 o
   2  29   1         14.67         16.64         1.88 o
   3  29   1          1.54          2.80         1.53 o
   4  29   1          0.19          1.10         0.47 o
   5  29   1         50.97         58.41         3.25 o
   6  29   1          2.82          1.47         0.67 o
  -5  30   1          1.27          0.05         0.46 o
  -4  30   1         14.00         15.41         0.88 o
  -3  30   1         10.24          7.11         2.05 o
  -2  30   1         20.53         20.82         0.88 o
  -1  30   1          0.11          0.83         0.49 o
   0  30   1         43.09         39.59         1.44 o
   1  30   1         18.85         16.57         1.83 o
   2  30   1          0.95          0.76         0.53 o
   3  30   1          0.35         -0.49         0.49 o
   4  30   1         27.62         24.45         1.08 o
   5  30   1         19.06         18.71         1.20 o
  -3  31   1          0.32          0.42         0.44 o
  -2  31   1          1.48          2.18         0.60 o
  -1  31   1          3.55          3.49         0.48 o
   0  31   1         48.35         38.89         3.96 o
   1  31   1        198.12        178.12         4.83 o
   2  31   1         44.42         44.36         2.07 o
   3  31   1         11.03          9.69         0.91 o
 -16   0   2         93.20        104.42         2.99 o
 -15   0   2         77.42         92.83         3.40 o
 -14   0   2          1.37          0.42         0.91 o
 -13   0   2         21.64         19.06         2.01 o
 -12   0   2          0.47         -0.36         0.92 o
 -11   0   2         17.11         14.59         1.60 o
 -10   0   2          0.38         -0.68         0.68 o
  -9   0   2          5.23          5.27         2.40 o
  -8   0   2         59.09         56.52         5.84 o
  -7   0   2       1051.34       1066.46        28.53 o
  -6   0   2         32.76         65.95         5.55 o
  -5   0   2       3190.80       3694.83        69.64 o
  -4   0   2        148.59        134.15         6.57 o
  -3   0   2       1033.75       1089.31        23.34 o
  -2   0   2        481.55        485.70        11.93 o
  -1   0   2         72.18         66.85         3.36 o
   0   0   2       3018.78       3105.50        54.37 o
   1   0   2        998.13        944.70        12.71 o
   2   0   2       2184.70       1977.30        24.84 o
   3   0   2        368.47        289.78         8.52 o
   4   0   2       3902.49       4144.10        73.07 o
   5   0   2        637.86        869.64        20.32 o
   6   0   2        435.88        552.73        15.82 o
   7   0   2         63.52         64.81         5.13 o
   8   0   2         41.49         33.08         4.21 o
   9   0   2          0.72         -0.29         0.49 o
  10   0   2         13.09         10.40         0.91 o
  11   0   2         24.78         29.16         1.56 o
  12   0   2          2.24          5.24         0.84 o
  13   0   2        219.00        234.79         6.51 o
  14   0   2          0.09         -0.84         0.84 o
  15   0   2         27.40         45.96         9.68 o
 -16   1   2          3.28          4.59         0.47 o
 -15   1   2         77.45         94.75         2.43 o
 -14   1   2         29.82         27.96         1.48 o
 -13   1   2          7.27          6.18         0.93 o
 -12   1   2          3.66          3.15         0.81 o
 -11   1   2          8.07          8.64         0.75 o
 -10   1   2          0.03         -0.38         0.38 o
  -9   1   2          1.00         -0.04         1.23 o
  -8   1   2        158.25        148.96         6.74 o
  -7   1   2        485.80        461.08        11.92 o
  -6   1   2        144.94        142.31         5.78 o
  -5   1   2        449.74        528.13        13.55 o
  -4   1   2       6700.87       6988.15       155.72 o
  -3   1   2         36.41         33.35         2.05 o
  -2   1   2        156.91        173.10         5.35 o
  -1   1   2        888.99        897.09        12.92 o
   0   1   2        309.36        312.04         5.87 o
   1   1   2         29.95         25.65         1.07 o
   2   1   2       3954.21       3693.25        35.95 o
   3   1   2        500.40        375.86         7.20 o
   4   1   2         78.99         81.96         3.12 o
   5   1   2        351.99        414.56         9.11 o
   6   1   2        766.37        987.54        16.66 o
   7   1   2       1010.06        986.13        17.55 o
   8   1   2          3.29          4.51         1.22 o
   9   1   2          3.10          3.07         0.45 o
  10   1   2          9.59          8.79         0.73 o
  11   1   2         13.11         15.51         2.66 o
  12   1   2          1.53          3.08         0.52 o
  13   1   2        131.53        136.91         3.28 o
  14   1   2          0.00          0.08         0.36 o
  15   1   2          3.87          5.98         0.71 o
 -16   2   2          0.57          1.51         0.35 o
 -15   2   2         35.75         42.00         1.56 o
 -14   2   2         30.92         30.89         1.55 o
 -13   2   2         10.45         11.91         1.19 o
 -12   2   2         13.62         14.45         0.92 o
 -11   2   2         15.87         12.28         1.03 o
 -10   2   2         19.98         17.85         1.17 o
  -9   2   2         34.20         32.16         3.42 o
  -8   2   2          3.52          3.71         1.30 o
  -7   2   2        119.37        123.29         5.71 o
  -6   2   2          3.95          5.10         1.31 o
  -5   2   2        179.26        207.36         6.43 o
  -4   2   2       4444.59       4886.44        64.62 o
  -3   2   2         87.93        102.86         3.59 o
  -2   2   2          2.32          1.30         0.67 o
  -1   2   2        135.65        135.04         3.40 o
   0   2   2       4779.09       5045.18        49.41 o
   1   2   2         52.11         50.23         1.57 o
   2   2   2       4345.24       3998.83        39.79 o
   3   2   2         47.28         39.54         1.96 o
   4   2   2        318.44        268.08         6.12 o
   5   2   2         23.22         15.80         2.12 o
   6   2   2        540.59        642.08        26.17 o
   7   2   2       1581.53       1596.18        25.02 o
   8   2   2          8.85          5.36         1.29 o
   9   2   2          3.50          2.25         0.42 o
  10   2   2        142.72        129.63         2.34 o
  11   2   2        168.42        171.87         2.92 o
  12   2   2          2.56          3.69         0.54 o
  13   2   2         84.16         88.01         2.12 o
  14   2   2          0.36          0.43         0.35 o
  15   2   2          0.00          0.39         0.61 o
 -16   3   2          0.08         -0.35         0.40 o
 -15   3   2          1.03          2.26         0.38 o
 -14   3   2          3.21          3.86         0.76 o
 -13   3   2         60.80         57.51         1.69 o
 -12   3   2        124.64        120.94         2.68 o
 -11   3   2        308.21        314.03         4.40 o
 -10   3   2          5.07          2.69         0.52 o
  -9   3   2          1.63          1.61         0.87 o
  -8   3   2          0.24          3.05         1.54 o
  -7   3   2         10.85         13.08         2.15 o
  -6   3   2         48.68         48.48         3.31 o
  -5   3   2         51.72         48.25         3.03 o
  -4   3   2        694.75        715.81        14.75 o
  -3   3   2        104.81        101.74         3.56 o
  -2   3   2       1528.69       1563.79        27.89 o
  -1   3   2       7880.65       8456.54        99.49 o
   0   3   2       5557.69       5990.70        59.54 o
   1   3   2         53.35         52.85         1.69 o
   2   3   2        636.94        573.63         7.60 o
   3   3   2         13.07         10.30         1.05 o
   4   3   2          4.93          5.93         0.94 o
   5   3   2         35.21         39.38         2.31 o
   6   3   2        112.15        120.42         4.47 o
   7   3   2        230.15        259.32         7.49 o
   8   3   2         74.55         82.21         4.40 o
   9   3   2         19.99         27.50         1.01 o
  10   3   2        416.94        364.16         4.51 o
  11   3   2         53.53         49.12         1.46 o
  12   3   2          0.78          1.48         0.52 o
  13   3   2          2.44          2.84         0.56 o
  14   3   2          0.42          0.13         0.34 o
  15   3   2          0.02          0.00         0.35 o
 -16   4   2          2.68          2.61         0.51 o
 -15   4   2          1.64          2.30         1.72 o
 -14   4   2          0.01         -0.05         0.38 o
 -13   4   2         15.36         14.93         0.92 o
 -12   4   2         11.66         12.24         0.91 o
 -11   4   2          0.40          1.63         0.52 o
 -10   4   2          0.49          0.39         0.48 o
  -9   4   2         55.28         61.66         2.01 o
  -8   4   2        132.88        139.62         6.49 o
  -7   4   2         98.28        102.03         6.19 o
  -6   4   2         52.11         51.09         3.43 o
  -5   4   2         19.83         23.99         2.23 o
  -4   4   2        245.40        262.21         6.78 o
  -3   4   2        198.36        191.42         5.08 o
  -2   4   2       1051.22       1098.80        17.15 o
  -1   4   2       1243.92       1353.11        18.18 o
   0   4   2        414.70        422.47         6.30 o
   1   4   2        278.14        248.94         5.95 o
   2   4   2          4.63         19.85         2.21 o
   3   4   2         26.95         22.24         1.50 o
   4   4   2          6.62          9.27         1.06 o
   5   4   2          0.04          0.22         0.58 o
   6   4   2          7.02          4.96         1.00 o
   7   4   2         57.95         64.12         5.69 o
   8   4   2          5.30          3.84         1.21 o
   9   4   2        187.67        152.32         2.92 o
  10   4   2         43.29         34.78         1.19 o
  11   4   2         34.12         34.05         1.21 o
  12   4   2          6.98          9.22         0.77 o
  13   4   2          2.50          3.37         0.56 o
  14   4   2          0.35          0.36         0.41 o
  15   4   2          0.63          0.54         0.37 o
 -16   5   2          3.85          4.37         0.61 o
 -15   5   2          8.07          9.15         0.76 o
 -14   5   2          0.38          0.99         0.39 o
 -13   5   2          0.81          1.51         0.53 o
 -12   5   2         81.14         82.63         2.18 o
 -11   5   2        138.47        145.08         2.63 o
 -10   5   2        146.41        135.33         2.62 o
  -9   5   2          0.62          0.37         0.59 o
  -8   5   2          3.46          2.26         2.53 o
  -7   5   2        113.79        121.85         5.70 o
  -6   5   2        319.75        361.40         9.68 o
  -5   5   2        377.03        403.90        12.05 o
  -4   5   2        471.12        453.32         9.63 o
  -3   5   2         21.45         15.43         1.42 o
  -2   5   2        193.35        182.82         4.57 o
  -1   5   2       4529.95       4914.34        61.83 o
   0   5   2       1646.36       1844.99        19.54 o
   1   5   2       2329.53       2208.63        21.48 o
   2   5   2       1284.93       1175.50        13.65 o
   3   5   2        209.40        171.34         4.32 o
   4   5   2         25.38         25.64         1.66 o
   5   5   2         82.94         82.90         3.32 o
   6   5   2         90.92        112.82         5.75 o
   7   5   2          5.35          2.70         0.81 o
   8   5   2         18.16         31.42         4.23 o
   9   5   2          4.23          0.87         0.51 o
  10   5   2        265.63        238.37         3.38 o
  11   5   2          0.83          0.14         0.61 o
  12   5   2         76.22         77.46         2.05 o
  13   5   2         26.55         30.67         1.55 o
  14   5   2         10.94         15.09         1.32 o
  15   5   2         16.12         19.39         0.99 o
 -15   6   2         13.77         16.42         1.32 o
 -14   6   2         46.16         48.23         1.37 o
 -13   6   2         12.65         10.92         0.79 o
 -12   6   2         17.72         18.34         1.07 o
 -11   6   2          2.31          2.70         0.49 o
 -10   6   2         57.83         48.47         1.98 o
  -9   6   2          2.50          2.86         0.65 o
  -8   6   2         43.65         38.35         5.12 o
  -7   6   2          3.05          3.95         1.44 o
  -6   6   2         78.63         67.37         3.95 o
  -5   6   2        579.42        557.11        11.68 o
  -4   6   2         67.83         96.81         3.96 o
  -3   6   2          2.65          2.53         0.67 o
  -2   6   2         37.07         36.49        12.04 o
  -1   6   2        216.40        233.88         4.16 o
   0   6   2       1173.19       1245.11        13.95 o
   1   6   2        432.60        428.58        10.35 o
   2   6   2       3058.11       2872.82        39.61 o
   3   6   2        802.37        795.57        10.36 o
   4   6   2        544.19        531.44        12.07 o
   5   6   2        737.81        720.10        14.69 o
   6   6   2        838.43        966.98        24.82 o
   7   6   2        255.07        250.50        11.40 o
   8   6   2          3.92          1.16         1.28 o
   9   6   2         14.54         12.37         0.94 o
  10   6   2         15.21         14.29         0.91 o
  11   6   2         13.77         16.69         1.25 o
  12   6   2         53.86         49.89         2.05 o
  13   6   2         45.02         46.38         1.89 o
  14   6   2          0.01          0.71         0.71 o
  15   6   2          0.02          0.18         0.20 o
 -15   7   2          0.00          0.87         0.71 o
 -14   7   2          0.14          0.64         0.51 o
 -13   7   2         18.08         16.57         0.93 o
 -12   7   2          1.68          1.41         0.50 o
 -11   7   2         10.00         12.48         0.98 o
 -10   7   2         10.80         10.94         1.12 o
  -9   7   2         32.66         29.89         1.51 o
  -8   7   2        172.18        162.02        10.36 o
  -7   7   2        680.96        701.39        17.99 o
  -6   7   2       1305.21       1285.36        23.11 o
  -5   7   2       5057.27       5527.36        70.30 o
  -4   7   2         16.83         15.46         1.60 o
  -3   7   2        154.26        177.66         4.97 o
  -2   7   2        117.30        133.67         3.81 o
  -1   7   2        439.38        442.50         6.40 o
   0   7   2        344.29        330.02         7.10 o
   1   7   2         16.21         19.79         1.23 o
   2   7   2       1084.96       1005.02        15.85 o
   3   7   2        284.52        214.64         4.20 o
   4   7   2        895.63        916.84        24.14 o
   5   7   2         42.33         64.05         4.78 o
   6   7   2        626.66        757.66        21.10 o
   7   7   2        427.15        432.53        15.85 o
   8   7   2          3.70          1.81         1.42 o
   9   7   2          5.36          5.05         0.52 o
  10   7   2         10.50         10.40         1.22 o
  11   7   2          0.49          1.43         0.69 o
  12   7   2         38.68         36.05         1.73 o
  13   7   2        166.46        179.64         3.91 o
  14   7   2         21.23         19.35         1.44 o
  15   7   2          1.38          2.60         0.49 o
 -15   8   2         81.94         85.73         1.83 o
 -14   8   2         18.53         19.96         0.85 o
 -13   8   2         14.30         17.18         1.15 o
 -12   8   2         44.66         49.70         1.66 o
 -11   8   2          1.71          1.12         0.53 o
 -10   8   2         10.38          9.81         0.72 o
  -9   8   2         42.60         42.17         2.40 o
  -8   8   2        116.66        107.29         8.50 o
  -7   8   2       1012.48       1011.63        28.34 o
  -6   8   2         16.02         34.89         4.28 o
  -5   8   2       1674.97       1893.55        28.23 o
  -4   8   2        627.11        703.38        12.80 o
  -3   8   2        209.77        215.39         5.58 o
  -2   8   2        224.55        227.23         5.36 o
  -1   8   2        140.63        143.24         4.38 o
   0   8   2       1135.64       1109.82        17.28 o
   1   8   2        676.56        680.78         9.10 o
   2   8   2        849.71        879.43        14.58 o
   3   8   2          3.33         17.10         1.66 o
   4   8   2       2341.93       2504.39        48.76 o
   5   8   2        152.20        198.57         8.94 o
   6   8   2        813.86        949.85        24.90 o
   7   8   2        115.35        121.20         7.90 o
   8   8   2         29.93         29.14         1.49 o
   9   8   2          0.01          0.86         0.43 o
  10   8   2          0.33          0.17         0.60 o
  11   8   2          4.77          5.57         1.17 o
  12   8   2          0.96          1.02         0.63 o
  13   8   2         47.23         49.70         1.87 o
  14   8   2          0.49          0.29         0.72 o
  15   8   2         26.55         32.85         1.45 o
 -15   9   2         97.35         98.76         1.95 o
 -14   9   2         36.13         35.06         1.56 o
 -13   9   2          5.08          6.40         0.65 o
 -12   9   2        100.60        104.01         2.41 o
 -11   9   2        122.29        133.47         2.88 o
 -10   9   2         83.61         87.55         2.52 o
  -9   9   2         96.89        101.53         2.43 o
  -8   9   2         30.46         24.10         4.07 o
  -7   9   2       1324.32       1264.62        33.16 o
  -6   9   2        434.71        398.38        15.08 o
  -5   9   2         73.46         98.58         6.47 o
  -4   9   2       3776.62       4277.07        78.67 o
  -3   9   2        107.01        140.34         6.83 o
  -2   9   2         78.29         90.38         5.06 o
  -1   9   2       1340.30       1342.81        23.21 o
   0   9   2        580.43        586.87         8.47 o
   1   9   2         77.78         93.08         2.68 o
   2   9   2       1645.94       1620.26        23.85 o
   3   9   2        107.80         84.82         3.79 o
   4   9   2       1035.07       1057.20        18.05 o
   5   9   2        187.75        194.28         9.08 o
   6   9   2       1399.99       1564.56        36.17 o
   7   9   2        116.39         96.98         7.24 o
   8   9   2        130.19        134.91         2.57 o
   9   9   2         49.91         51.52         1.56 o
  10   9   2          0.98          0.42         0.51 o
  11   9   2         43.37         44.40         2.52 o
  12   9   2         55.54         57.98         2.12 o
  13   9   2         21.73         20.95         1.25 o
  14   9   2          6.31          5.68         0.86 o
  15   9   2          0.15          0.28         0.34 o
 -15  10   2         35.21         32.17         2.53 o
 -14  10   2         18.57         19.93         0.97 o
 -13  10   2         15.63         16.07         1.31 o
 -12  10   2          0.18          1.58         0.67 o
 -11  10   2         23.29         24.57         1.21 o
 -10  10   2         21.74         18.93         1.25 o
  -9  10   2        109.32         97.52         1.99 o
  -8  10   2          1.96          4.39         0.69 o
  -7  10   2        394.31        355.41        15.57 o
  -6  10   2          2.39          3.40         2.04 o
  -5  10   2         97.13        122.78         7.67 o
  -4  10   2       3641.05       3801.97        71.46 o
  -3  10   2        224.32        282.19        10.14 o
  -2  10   2          8.16         21.35         2.63 o
  -1  10   2        150.59        157.15         3.88 o
   0  10   2        669.36        689.93        10.82 o
   1  10   2          0.01          0.34         0.65 o
   2  10   2        960.92        944.55        15.97 o
   3  10   2         34.88         29.55         2.29 o
   4  10   2         41.15         39.55         2.87 o
   5  10   2         63.53         71.41         4.00 o
   6  10   2        774.48        782.96        22.36 o
   7  10   2        573.82        604.21        20.15 o
   8  10   2         20.44         21.40         1.21 o
   9  10   2         25.86         27.45         1.16 o
  10  10   2         41.68         36.78         1.40 o
  11  10   2         61.20         61.62         2.24 o
  12  10   2         51.32         49.55         1.94 o
  13  10   2         31.63         31.18         1.16 o
  15  10   2          0.28         -0.41         0.41 o
 -15  11   2          0.61          1.19         0.36 o
 -14  11   2          2.09          1.46         0.45 o
 -13  11   2         52.62         52.79         2.67 o
 -12  11   2         10.74         11.21         1.82 o
 -11  11   2         33.74         34.43         1.21 o
 -10  11   2        191.92        180.25         3.44 o
  -9  11   2        181.48        158.27         2.41 o
  -8  11   2          3.97          3.55         0.53 o
  -7  11   2          0.51          1.49         1.80 o
  -6  11   2          9.36          3.90         2.04 o
  -5  11   2         60.05         57.54         5.13 o
  -4  11   2        324.78        317.91        11.97 o
  -3  11   2          0.56          0.26         0.87 o
  -2  11   2        305.49        278.95         9.97 o
  -1  11   2          3.62          3.14         1.66 o
   0  11   2         32.27         31.58         1.73 o
   1  11   2          2.66          4.02         1.01 o
   2  11   2         81.18         87.26         3.87 o
   3  11   2          0.01          0.78         0.76 o
   4  11   2         26.25         31.11         2.55 o
   5  11   2          0.00          1.44         0.98 o
   6  11   2        162.66        158.94         6.69 o
   7  11   2        126.94        154.93         3.23 o
   8  11   2         67.74         59.11         1.88 o
   9  11   2         78.23         87.89         2.70 o
  10  11   2        252.10        236.48         5.07 o
  11  11   2         50.11         41.15         1.82 o
  12  11   2         68.08         68.67         1.90 o
  13  11   2          0.01          0.81         0.41 o
  14  11   2          0.04         -0.10         0.47 o
 -14  12   2         11.21         11.21         1.40 o
 -13  12   2        150.25        156.24        11.89 o
 -12  12   2          8.23          9.22         0.89 o
 -11  12   2          0.01         -0.23         0.47 o
 -10  12   2         65.44         81.45         2.16 o
  -9  12   2          0.54          1.10         0.39 o
  -8  12   2          0.85          0.02         0.39 o
  -7  12   2         14.79         13.58         1.09 o
  -6  12   2         11.28         11.37         2.75 o
  -5  12   2         13.74          7.23         2.28 o
  -4  12   2         97.97         99.19         6.58 o
  -3  12   2        329.00        369.41        12.52 o
  -2  12   2       6090.33       6915.70       120.71 o
  -1  12   2        606.24        594.23        15.94 o
   0  12   2        200.21        221.88         4.95 o
   1  12   2        455.78        471.25         7.95 o
   2  12   2         54.68         83.46        19.46 o
   3  12   2          8.44          6.74         1.28 o
   4  12   2         47.61         54.34         4.21 o
   5  12   2          0.37          2.42         1.17 o
   6  12   2          0.00          5.85         2.23 o
   7  12   2         37.15         41.00         1.32 o
   8  12   2         50.54         44.77         1.74 o
   9  12   2       1025.27        996.02        11.43 o
  10  12   2         10.63          8.81         0.77 o
  11  12   2          1.90          1.22         0.54 o
  12  12   2          4.09          3.57         0.85 o
  13  12   2          0.62          0.78         0.47 o
  14  12   2          6.31          5.68         0.71 o
 -14  13   2          3.06          4.43         0.65 o
 -13  13   2         58.16         57.37         4.65 o
 -12  13   2          6.99          9.21         0.86 o
 -11  13   2          0.87          0.38         0.78 o
 -10  13   2        250.59        268.53         5.95 o
  -9  13   2          8.15          5.74         0.73 o
  -8  13   2         74.94         78.81         2.15 o
  -7  13   2          0.28          0.64         0.50 o
  -6  13   2          6.58          6.39         1.43 o
  -5  13   2          0.91          1.02         1.20 o
  -4  13   2        154.62        127.29         7.63 o
  -3  13   2         97.83         95.79         6.20 o
  -2  13   2       1126.91       1084.08        40.94 o
  -1  13   2        307.94        322.62         8.71 o
   0  13   2         28.31         27.24         1.71 o
   1  13   2        836.31        910.16        14.70 o
   2  13   2         11.42          7.72         1.35 o
   3  13   2         29.94         24.24         2.29 o
   4  13   2         45.02         40.40         3.17 o
   5  13   2          0.80          1.05         1.01 o
   6  13   2          1.46         -0.10         1.25 o
   7  13   2          4.98          5.07         0.53 o
   8  13   2          1.09          2.08         0.51 o
   9  13   2         41.10         36.11         1.44 o
  10  13   2         80.21         80.34         2.05 o
  11  13   2         13.39         10.21         0.92 o
  12  13   2         25.98         27.94         1.14 o
  13  13   2          0.00         -0.17         0.87 o
  14  13   2          0.50          0.98         0.42 o
 -14  14   2         20.31         23.44         1.23 o
 -13  14   2         58.94         60.88         2.44 o
 -12  14   2          0.72          1.79         0.53 o
 -11  14   2          4.62          4.29         0.69 o
 -10  14   2         95.34         98.43         2.97 o
  -9  14   2         67.00         69.29         2.12 o
  -8  14   2        237.29        234.78         4.45 o
  -7  14   2          0.20          1.31         0.55 o
  -6  14   2         19.19         18.86         1.03 o
  -5  14   2         42.49         43.15         4.19 o
  -4  14   2          0.10          1.86         1.29 o
  -3  14   2        137.63        124.33         5.78 o
  -2  14   2        517.31        524.91        12.08 o
  -1  14   2         43.77         37.90         2.30 o
   0  14   2         28.52         30.92         2.53 o
   1  14   2        436.04        507.45        11.07 o
   2  14   2          0.15          0.73         0.73 o
   3  14   2        123.16        135.42         5.58 o
   4  14   2          9.89         12.92         2.27 o
   5  14   2         35.22         36.57         3.24 o
   6  14   2        120.73        126.05         3.52 o
   7  14   2          2.41          4.46         0.53 o
   8  14   2          0.78          2.79         0.49 o
   9  14   2         34.48         31.39         1.26 o
  10  14   2          0.62          0.26         0.43 o
  11  14   2          0.07          0.46         0.53 o
  12  14   2         19.92         21.31         0.95 o
  13  14   2         11.37         11.20         0.75 o
  14  14   2          1.92          1.27         0.34 o
 -14  15   2          1.61          1.69         0.43 o
 -13  15   2          0.06          0.17         0.52 o
 -12  15   2          4.43          4.03         0.57 o
 -11  15   2          1.02          0.15         0.48 o
 -10  15   2          1.95          4.16         0.67 o
  -9  15   2        140.67        146.63         3.17 o
  -8  15   2         32.76         32.26         1.47 o
  -7  15   2         30.65         29.32         1.33 o
  -6  15   2          8.00         10.19         1.13 o
  -5  15   2        352.36        408.04         6.33 o
  -3  15   2          0.61         -0.27         1.37 o
  -2  15   2         31.74         27.23         2.45 o
  -1  15   2          2.27          3.35         1.00 o
   0  15   2          5.61          7.34         2.39 o
   1  15   2          7.10         11.37         3.03 o
   2  15   2         77.58         82.61         7.12 o
   3  15   2          6.61         11.36         2.35 o
   4  15   2        255.55        259.60         8.54 o
   5  15   2         71.68         80.48         4.86 o
   6  15   2        275.89        277.33         5.75 o
   7  15   2         28.39         31.99         1.39 o
   8  15   2          3.65          2.40         0.71 o
   9  15   2          3.18          3.41         0.76 o
  10  15   2          4.82          5.65         0.60 o
  11  15   2          0.04          0.01         0.47 o
  12  15   2          9.29          9.00         0.62 o
  13  15   2          1.03          0.86         0.44 o
  14  15   2          0.08          0.60         0.30 o
 -14  16   2          0.66          0.62         0.32 o
 -13  16   2          4.49          5.65         0.72 o
 -12  16   2         10.45         13.27         0.87 o
 -11  16   2          0.49         -0.39         0.78 o
 -10  16   2          1.23          1.84         0.52 o
  -9  16   2         31.04         30.33         1.38 o
  -8  16   2          1.65          2.53         0.76 o
  -7  16   2          3.08          2.53         0.65 o
  -6  16   2        363.66        395.88         6.00 o
  -5  16   2        518.33        555.60         6.65 o
  -4  16   2          7.16         10.86         1.19 o
  -3  16   2         16.44         13.05         2.91 o
  -2  16   2         16.86         14.56         2.86 o
  -1  16   2         58.37         55.75         3.86 o
   0  16   2         52.04         53.08         5.87 o
   1  16   2          1.04          2.71         2.26 o
   2  16   2        209.96        194.17        11.51 o
   3  16   2         24.57         18.65         3.63 o
   4  16   2          3.74          5.81         1.68 o
   5  16   2        492.22        489.34         6.88 o
   6  16   2        135.11        137.11         3.76 o
   7  16   2          5.84          4.60         0.62 o
   8  16   2          0.88          0.95         0.62 o
   9  16   2          0.00         -0.11         0.45 o
  10  16   2          0.06          0.01         0.51 o
  11  16   2          2.91          3.91         0.60 o
  12  16   2          0.03         -0.03         0.43 o
  13  16   2          8.30          9.86         0.63 o
 -13  17   2          2.77          2.73         0.57 o
 -12  17   2          3.69          3.63         0.52 o
 -11  17   2          1.73          0.97         0.51 o
 -10  17   2          0.82          1.26         0.49 o
  -9  17   2          0.29          0.27         0.55 o
  -8  17   2         97.63         97.04         2.53 o
  -7  17   2        104.22        100.47         2.62 o
  -6  17   2          2.88          2.31         0.58 o
  -5  17   2        210.93        227.96         4.39 o
  -4  17   2        302.08        328.35         5.27 o
  -3  17   2          0.18          0.58         0.59 o
  -2  17   2          0.22          1.04         1.74 o
  -1  17   2         58.93         46.57         5.76 o
   0  17   2          0.42          3.02         2.02 o
   1  17   2         18.79         12.30         3.38 o
   2  17   2         17.94         24.30         1.99 o
   3  17   2        186.30        178.60        11.59 o
   4  17   2        199.92        194.93         6.00 o
   5  17   2        108.62         96.13         4.08 o
   6  17   2        339.31        348.60         7.62 o
   7  17   2        105.31         97.19         2.67 o
   8  17   2          0.35          0.25         0.66 o
   9  17   2          2.32          1.75         0.61 o
  10  17   2          0.45         -0.18         0.46 o
  11  17   2         13.69         17.01         1.07 o
  12  17   2         22.88         24.39         1.75 o
  13  17   2          9.53          7.56         0.49 o
 -13  18   2         17.12         17.09         0.97 o
 -12  18   2          1.98          1.62         0.36 o
 -11  18   2          3.89          3.65         0.62 o
 -10  18   2          1.11          1.79         0.61 o
  -9  18   2          8.97          9.36         0.85 o
  -8  18   2         85.29         89.28         2.41 o
  -7  18   2         25.48         25.23         1.30 o
  -6  18   2         23.03         23.48         1.26 o
  -5  18   2        168.80        181.28         3.78 o
  -4  18   2        280.81        258.30         5.52 o
  -3  18   2          0.25          0.67         0.56 o
  -2  18   2          5.60          6.60         0.80 o
  -1  18   2          1.04          3.18         0.67 o
   0  18   2         24.03         21.62         1.03 o
   1  18   2         13.11         13.24         0.84 o
   2  18   2         32.23         34.70         2.85 o
   3  18   2         50.93         53.12         6.29 o
   4  18   2          5.98          2.51         1.03 o
   5  18   2         18.49         18.36         1.93 o
   6  18   2        499.06        500.87        12.56 o
   7  18   2         95.81         86.21         3.61 o
   8  18   2          0.09          0.01         0.80 o
   9  18   2          0.59          0.00         1.11 o
  10  18   2          7.13          8.49         0.89 o
  11  18   2          0.14         -0.61         0.85 o
  12  18   2         18.53         17.62         1.41 o
 -12  19   2          0.04          0.33         0.40 o
 -11  19   2          0.93          1.41         0.45 o
 -10  19   2          0.06         -0.10         0.74 o
  -9  19   2         12.54          8.72         0.77 o
  -8  19   2          8.32          9.44         0.83 o
  -7  19   2          3.90          2.88         0.65 o
  -6  19   2          3.89          4.71         0.69 o
  -5  19   2          0.22          1.30         0.75 o
  -4  19   2        120.79        119.50         3.13 o
  -3  19   2          8.13          8.32         0.82 o
  -2  19   2        227.25        211.67         3.67 o
  -1  19   2          8.65          5.78         0.63 o
   0  19   2         25.14         27.19         1.19 o
   1  19   2        119.60        126.42         2.54 o
   2  19   2          0.01          0.27         0.67 o
   3  19   2          2.33         -0.89         1.71 o
   4  19   2          0.69          0.02         1.02 o
   5  19   2         57.12         59.00         3.64 o
   6  19   2          4.48          3.17         1.26 o
   7  19   2        178.55        184.06         4.32 o
   8  19   2         20.04         16.96         2.14 o
   9  19   2          0.16          0.13         0.53 o
  10  19   2         14.86         13.35         0.97 o
  11  19   2          2.56          4.91         0.99 o
  12  19   2         24.30         21.41         0.87 o
 -12  20   2         32.58         30.16         1.29 o
 -11  20   2          0.30         -0.07         0.37 o
 -10  20   2         36.28         48.33         1.68 o
  -9  20   2          3.52          1.75         0.49 o
  -8  20   2          8.15          7.41         0.74 o
  -7  20   2          0.38          1.05         0.49 o
  -6  20   2         34.04         35.15         1.48 o
  -5  20   2          9.14          8.67         1.17 o
  -4  20   2         32.49         31.94         1.64 o
  -3  20   2          3.39          3.39         0.70 o
  -2  20   2       1113.00       1124.85        17.89 o
  -1  20   2        325.45        317.09         4.15 o
   0  20   2         21.54         22.50         1.10 o
   1  20   2         53.19         52.84         1.63 o
   2  20   2          2.13          2.28         1.35 o
   3  20   2        136.18        134.16         3.79 o
   4  20   2         53.76         52.91         2.47 o
   5  20   2        111.77        120.64         3.82 o
   6  20   2         44.49         48.32         2.35 o
   7  20   2          3.36          3.74         0.66 o
   8  20   2          3.80          4.51         0.83 o
   9  20   2        326.27        350.06         6.16 o
  10  20   2         23.82         27.08         1.26 o
  11  20   2          0.38          0.52         0.34 o
  12  20   2          4.18          3.65         0.60 o
 -11  21   2          2.36          1.84         0.36 o
 -10  21   2         61.88         67.19         1.88 o
  -9  21   2         66.85         67.23         1.76 o
  -8  21   2         17.41         19.87         1.03 o
  -7  21   2          1.83          3.15         0.60 o
  -6  21   2          1.78          1.88         0.82 o
  -5  21   2          1.03          3.12         0.93 o
  -4  21   2        106.51         93.50         3.29 o
  -3  21   2         13.45         11.22         0.90 o
  -2  21   2        220.43        218.64         4.09 o
  -1  21   2         65.93         61.43         1.63 o
   0  21   2        103.63         95.88         2.05 o
   1  21   2        243.76        243.04         3.81 o
   2  21   2          0.14         -0.88         0.88 o
   3  21   2         46.31         46.22         2.28 o
   4  21   2         47.02         47.11         2.35 o
   5  21   2          1.75          2.88         0.85 o
   6  21   2          0.20          1.23         0.61 o
   7  21   2         57.62         61.89         1.91 o
   8  21   2         16.86         17.66         1.21 o
   9  21   2         28.07         27.93         1.34 o
  10  21   2          6.35          4.62         0.83 o
  11  21   2         35.86         30.65         5.68 o
 -11  22   2          0.99          0.97         0.47 o
 -10  22   2         38.53         39.71         1.29 o
  -9  22   2        237.51        257.33         3.78 o
  -8  22   2         43.98         42.67         1.40 o
  -7  22   2         15.71         14.64         1.28 o
  -6  22   2          1.21          0.81         0.78 o
  -5  22   2          1.12          0.73         0.69 o
  -4  22   2          8.59          8.47         0.89 o
  -3  22   2          0.02          0.97         0.68 o
  -2  22   2        129.38        118.97         2.37 o
  -1  22   2          2.76          4.59         0.74 o
   0  22   2         31.21         31.31         1.15 o
   1  22   2         27.54         24.69         1.33 o
   2  22   2        590.36        592.05        10.36 o
   3  22   2          1.47          1.72         0.81 o
   4  22   2         94.55         97.16         3.34 o
   5  22   2         14.04         14.56         1.41 o
   6  22   2          1.17          1.31         0.49 o
   7  22   2          0.60          0.54         0.50 o
   8  22   2          0.07          0.41         0.50 o
   9  22   2         39.26         38.83         2.11 o
  10  22   2          1.56          2.60         0.82 o
  11  22   2          0.00          0.51         0.43 o
 -10  23   2         28.71         29.13         1.64 o
  -9  23   2         81.37         86.97         2.37 o
  -8  23   2        109.68        103.28         2.88 o
  -7  23   2          0.54          0.92         0.70 o
  -6  23   2         12.91         15.75         2.14 o
  -5  23   2         82.48         82.60         2.35 o
  -4  23   2          1.57          0.39         0.73 o
  -3  23   2         21.93         22.17         1.27 o
  -2  23   2          0.11          0.10         0.49 o
  -1  23   2          7.36          9.38         0.81 o
   0  23   2          8.27         11.52         0.81 o
   1  23   2        173.40        177.30         3.88 o
   2  23   2        122.02        124.50         3.12 o
   3  23   2        168.44        166.01         4.53 o
   4  23   2          7.63          6.34         1.03 o
   5  23   2         21.61         22.93         1.12 o
   6  23   2        124.89        137.04         2.27 o
   7  23   2         12.25         12.53         0.90 o
   8  23   2          5.76          6.74         0.60 o
   9  23   2          3.40          3.48         0.43 o
  10  23   2          3.00          4.65         0.79 o
 -10  24   2          0.01          0.87         0.43 o
  -9  24   2         18.22         15.32         1.25 o
  -8  24   2         25.34         28.06         1.12 o
  -7  24   2          9.11          7.31         0.72 o
  -6  24   2        137.74        143.16         2.96 o
  -5  24   2         87.08         96.85         2.17 o
  -4  24   2          0.56          0.48         0.65 o
  -3  24   2         22.12         24.80         1.27 o
  -2  24   2         66.11         74.72         2.79 o
  -1  24   2        145.47        157.82         2.98 o
   0  24   2         51.12         53.87         1.47 o
   1  24   2         33.79         33.78         1.61 o
   2  24   2        288.34        297.23         6.44 o
   3  24   2         36.70         31.91         1.90 o
   4  24   2          0.60          0.88         0.63 o
   5  24   2        102.57         97.27         2.21 o
   6  24   2         11.03         11.83         0.64 o
   7  24   2          5.00          6.06         0.53 o
   8  24   2         25.59         30.27         1.08 o
   9  24   2         27.96         24.31         8.17 o
  10  24   2         24.94         21.78         1.20 o
  -9  25   2          9.13          8.69         0.86 o
  -8  25   2         19.98         20.33         1.10 o
  -7  25   2          6.05          5.92         0.60 o
  -6  25   2          0.09          0.50         0.48 o
  -5  25   2         73.37         76.08         3.11 o
  -4  25   2          9.52          8.31         1.22 o
  -3  25   2         13.24         16.28         0.98 o
  -2  25   2         10.61         15.72         0.89 o
  -1  25   2          3.41          7.92         0.67 o
   0  25   2         24.75         27.53         1.82 o
   1  25   2          1.13          0.84         0.65 o
   2  25   2          7.72          9.50         1.02 o
   3  25   2         18.58         17.28         1.21 o
   4  25   2         24.73         23.52         1.33 o
   5  25   2         25.21         20.66         0.81 o
   6  25   2         95.74         94.25         1.65 o
   7  25   2          9.39          8.35         0.52 o
   8  25   2          0.24          0.95         0.57 o
   9  25   2          0.02          0.53         0.45 o
  -9  26   2         13.04         13.62         1.00 o
  -8  26   2          7.66          5.93         0.84 o
  -7  26   2          8.11          8.21         0.77 o
  -6  26   2          6.98          8.37         0.90 o
  -5  26   2         25.55         23.82         1.36 o
  -4  26   2         47.12         44.61         2.00 o
  -3  26   2         22.14         21.09         0.91 o
  -2  26   2         28.21         28.49         1.06 o
  -1  26   2         10.72          9.31         0.79 o
   0  26   2          9.96          8.25         0.78 o
   1  26   2         11.71         10.88         0.89 o
   2  26   2          3.04          3.99         0.72 o
   3  26   2          6.77          7.42         0.84 o
   4  26   2          0.04          0.88         0.62 o
   5  26   2         13.69         13.29         0.71 o
   6  26   2         65.87         64.24         1.43 o
   7  26   2         35.62         27.17         1.17 o
   8  26   2          8.29          4.80         0.48 o
  -8  27   2          2.96          3.99         0.62 o
  -7  27   2         11.11         12.98         1.22 o
  -6  27   2          3.24          4.31         0.48 o
  -5  27   2          7.46          6.76         0.54 o
  -4  27   2          0.12          0.59         0.58 o
  -3  27   2          0.46          0.57         0.40 o
  -2  27   2         71.78         67.85         1.74 o
  -1  27   2          4.21          2.84         0.54 o
   0  27   2         28.66         32.89         1.31 o
   1  27   2          4.03          4.37         0.82 o
   2  27   2         19.93         19.29         1.27 o
   3  27   2         20.17         20.76         1.16 o
   4  27   2          1.97          1.38         0.56 o
   5  27   2          1.20          1.70         0.37 o
   6  27   2         20.05         16.31         0.62 o
   7  27   2          9.91          8.94         0.53 o
  -7  28   2          0.72          0.89         0.49 o
  -6  28   2          0.25          0.75         0.29 o
  -5  28   2          5.50          4.58         0.46 o
  -4  28   2          0.05          0.33         0.36 o
  -3  28   2          6.80          8.17         0.60 o
  -2  28   2        131.79        121.08         2.22 o
  -1  28   2         45.59         45.51         1.63 o
   0  28   2          0.68          1.29         0.71 o
   1  28   2          2.52          4.17         0.69 o
   2  28   2          9.27          9.78         0.86 o
   3  28   2          0.99          0.05         0.70 o
   4  28   2          4.91          4.60         0.47 o
   5  28   2          0.89          1.15         0.32 o
  -6  29   2          7.86          9.25         0.88 o
  -5  29   2          0.43          1.52         0.64 o
  -4  29   2         24.82         18.55         0.98 o
  -3  29   2         20.24         17.14         0.81 o
  -2  29   2         69.58         64.75         2.57 o
  -1  29   2         18.37         18.71         1.08 o
   0  29   2         20.80         18.10         0.96 o
   1  29   2         30.07         27.17         1.51 o
   2  29   2         11.58          9.77         0.96 o
   3  29   2          0.03          0.12         0.26 o
   4  29   2          1.53          0.50         0.37 o
  -4  30   2          2.33          1.10         0.54 o
  -3  30   2          6.79          3.95         0.50 o
  -2  30   2         31.17         22.60         1.07 o
  -1  30   2          1.75          1.69         0.38 o
   0  30   2          5.01          4.16         0.64 o
   1  30   2         37.80         28.53         1.35 o
   2  30   2        130.03        119.03         2.82 o
   3  30   2         19.22         17.38         0.95 o
  -1  31   2          0.56          0.22         0.45 o
   0  31   2          4.06          1.18         0.50 o
   1  31   2         22.49         18.31         1.26 o
 -15   1   3        126.39        166.04         2.18 o
 -14   1   3         28.20         26.08         1.40 o
 -13   1   3          0.03         -0.39         0.65 o
 -12   1   3         14.52         11.93         1.29 o
 -11   1   3         40.95         38.11         1.98 o
 -10   1   3         25.16         21.53         1.21 o
  -9   1   3          9.72         11.61         0.86 o
  -8   1   3          0.35          3.32         3.43 o
  -7   1   3         32.12         28.23         2.89 o
  -6   1   3         57.44         55.18         3.84 o
  -5   1   3       1105.72       1243.39        21.34 o
  -4   1   3       3014.98       3274.50        56.82 o
  -3   1   3        728.68        860.65        14.62 o
  -2   1   3       1501.56       1652.55        31.29 o
  -1   1   3        947.39       1030.14        19.99 o
   0   1   3         14.34         16.21         1.43 o
   1   1   3         11.11         14.61         2.14 o
   2   1   3         15.19          9.94         0.83 o
   3   1   3         17.55          9.37         1.26 o
   4   1   3         12.33         11.49         1.36 o
   5   1   3        527.99        570.13        11.52 o
   6   1   3        508.87        597.73        12.51 o
   7   1   3        401.97        416.10        10.59 o
   8   1   3          0.86          1.03         0.60 o
   9   1   3        200.48        194.71         2.84 o
  10   1   3         26.91         27.59         1.12 o
  11   1   3          0.91          0.43         0.60 o
  12   1   3          0.08         -0.10         0.40 o
  13   1   3          0.18         -0.25         0.40 o
  14   1   3          0.71          0.33         0.50 o
  15   1   3          2.79          3.81         0.51 o
 -15   2   3         14.00         19.40         0.74 o
 -14   2   3          0.03          0.81         0.58 o
 -13   2   3          2.18          4.17         0.80 o
 -12   2   3        200.77        181.18         3.37 o
 -11   2   3         87.53         81.70         2.18 o
 -10   2   3         48.21         45.24         1.54 o
  -9   2   3         55.08         48.95         1.58 o
  -8   2   3         63.97         72.21         6.16 o
  -7   2   3        443.68        479.66        25.44 o
  -6   2   3         74.60         63.64         4.06 o
  -5   2   3        302.68        353.96         9.45 o
  -4   2   3         17.01         18.14         1.91 o
  -3   2   3        500.94        573.66        11.14 o
  -2   2   3       1029.89       1080.43        16.62 o
  -1   2   3       8075.34       8768.71       142.24 o
   0   2   3          2.56          4.49         0.91 o
   1   2   3        319.30        329.21         7.18 o
   2   2   3         85.07         79.62         2.41 o
   3   2   3         69.32         69.95         2.31 o
   4   2   3        176.63        145.05         3.70 o
   5   2   3        157.31        182.47         6.24 o
   6   2   3         15.06         16.06         1.82 o
   7   2   3        102.96        104.88         4.92 o
   8   2   3         56.10         52.57         2.28 o
   9   2   3        195.72        213.96         3.13 o
  10   2   3        454.88        435.88         5.15 o
  11   2   3          4.42          6.45         0.63 o
  12   2   3         23.62         24.21         0.99 o
  13   2   3          3.00          3.34         0.52 o
  14   2   3          0.81          2.35         0.67 o
  15   2   3          0.14         -0.11         0.36 o
 -15   3   3          0.03          0.77         0.29 o
 -14   3   3          1.90          1.35         0.44 o
 -13   3   3          0.50          1.06         0.45 o
 -12   3   3        148.54        143.75         2.92 o
 -11   3   3        253.76        234.29         4.04 o
 -10   3   3          8.52         12.39         0.85 o
  -9   3   3         15.13         16.67         0.99 o
  -8   3   3         30.41         22.52         2.91 o
  -7   3   3         95.39        100.58         5.81 o
  -6   3   3        212.11        203.17        12.40 o
  -5   3   3        492.55        540.22        12.62 o
  -4   3   3        105.03        149.80        58.21 o
  -3   3   3        137.98        137.92         4.77 o
  -2   3   3        173.34        194.84         6.59 o
  -1   3   3      10779.27      12193.64       208.05 o
   0   3   3       1504.43       1536.83        21.53 o
   1   3   3         31.96         30.15         1.51 o
   2   3   3        695.04        623.71         9.12 o
   3   3   3        856.73        844.36        11.20 o
   4   3   3         80.76         70.28         2.56 o
   5   3   3          1.82          0.69         0.59 o
   6   3   3        160.66        174.83         5.96 o
   7   3   3         13.81         13.07         1.79 o
   8   3   3          1.87          0.93         0.48 o
   9   3   3         21.67         29.60         1.49 o
  10   3   3        850.37        786.33         8.31 o
  11   3   3          0.04          0.06         0.43 o
  12   3   3          0.23          0.59         0.61 o
  13   3   3        126.12        132.57         2.52 o
  14   3   3         10.21         14.98         0.78 o
  15   3   3          0.09         -0.36         0.36 o
 -15   4   3          5.29          5.91         0.86 o
 -14   4   3          0.18          0.23         0.39 o
 -13   4   3          2.75          1.47         0.45 o
 -12   4   3          3.01          3.28         0.72 o
 -11   4   3        147.86        123.01         2.76 o
 -10   4   3         49.50         41.66         1.49 o
  -9   4   3         76.41         83.71         2.02 o
  -8   4   3         42.78         44.63         3.95 o
  -7   4   3         67.61         60.89         4.31 o
  -6   4   3          2.23          2.08         1.26 o
  -5   4   3         67.34         74.18         4.09 o
  -4   4   3          3.65        205.66       143.03 o
  -3   4   3        652.92        701.42        24.10 o
  -2   4   3        221.09        269.78         6.47 o
  -1   4   3       2735.18       3113.68        39.95 o
   0   4   3       3569.19       3885.89       107.42 o
   1   4   3       3160.08       3327.55        34.68 o
   2   4   3         45.20         25.25         1.46 o
   3   4   3        175.09        156.38         3.85 o
   4   4   3        586.33        568.60         8.87 o
   5   4   3          6.27          7.54         1.03 o
   6   4   3          4.05          5.47         1.16 o
   7   4   3         19.28         19.54         2.15 o
   8   4   3         64.26         63.14         1.65 o
   9   4   3         61.26         64.21         1.57 o
  10   4   3       1221.98       1082.14        10.75 o
  11   4   3         78.20         50.88         1.46 o
  12   4   3         59.84         68.51         1.85 o
  13   4   3          7.75          9.05         0.69 o
  14   4   3         10.64         11.78         1.14 o
  15   4   3          9.64          7.72         0.69 o
 -15   5   3         20.71         22.33         1.39 o
 -14   5   3         15.23         14.75         0.61 o
 -13   5   3          0.30          0.74         0.40 o
 -12   5   3        146.97        139.38         2.88 o
 -11   5   3        147.65        134.12         2.89 o
 -10   5   3        135.72        114.39         2.58 o
  -9   5   3         40.86         33.99         1.31 o
  -8   5   3        126.77        126.70         4.02 o
  -7   5   3        923.91        960.89        23.62 o
  -6   5   3          7.05         10.53         1.88 o
  -5   5   3         18.14         24.19         2.40 o
  -4   5   3        441.26        416.13        10.06 o
  -3   5   3         98.48         94.17         3.89 o
  -2   5   3         15.87         14.67         1.75 o
  -1   5   3       8249.77       9408.96       261.56 o
   0   5   3        390.49        502.20        12.82 o
   1   5   3        663.13        606.79         8.54 o
   2   5   3         15.64          6.84         0.84 o
   3   5   3         55.05         63.56         2.42 o
   4   5   3         25.58         30.51         1.78 o
   5   5   3        141.81        128.44         3.88 o
   6   5   3        223.25        226.52         5.67 o
   7   5   3          3.50          4.40         1.72 o
   8   5   3         40.35         37.67         1.31 o
   9   5   3          9.65          5.27         0.52 o
  10   5   3        536.20        437.86         7.23 o
  11   5   3          2.67          0.82         0.47 o
  12   5   3          2.38          2.88         0.73 o
  13   5   3          4.11          4.60         0.74 o
  14   5   3         31.51         26.97         1.58 o
  15   5   3          7.95          7.37         1.54 o
 -15   6   3          0.84          0.25         0.50 o
 -14   6   3         34.84         34.86         1.54 o
 -13   6   3         17.13         13.27         0.66 o
 -12   6   3        204.17        188.99         3.46 o
 -11   6   3         18.57         19.45         1.10 o
 -10   6   3         35.09         32.75         1.33 o
  -9   6   3          1.89          3.36         0.60 o
  -8   6   3          0.49          0.78         0.92 o
  -7   6   3        608.87        612.65        14.83 o
  -6   6   3         41.39         29.50         2.89 o
  -5   6   3        785.47        922.40        17.38 o
  -4   6   3        467.26        517.26        24.35 o
  -3   6   3       2134.10       2454.37        33.77 o
  -2   6   3          1.83          5.93         1.06 o
  -1   6   3       4058.51       4410.20       168.24 o
   0   6   3         34.15         52.85         2.03 o
   1   6   3         84.45         90.21         2.51 o
   2   6   3          0.71          2.34         0.60 o
   3   6   3        280.64        297.90         5.80 o
   4   6   3         31.02         18.23         1.39 o
   5   6   3        735.96        766.22        11.57 o
   6   6   3          6.56          5.05         1.24 o
   7   6   3        105.61        105.89         7.63 o
   8   6   3        320.75        311.11         5.28 o
   9   6   3          0.29          2.21         0.53 o
  10   6   3        233.87        200.05         3.68 o
  11   6   3          6.35          2.98         0.71 o
  12   6   3          3.27          3.48         0.70 o
  13   6   3          0.45          0.78         0.56 o
  14   6   3         70.15         68.84         2.55 o
  15   6   3         18.38         19.19         1.02 o
 -15   7   3         51.20         60.59         2.16 o
 -14   7   3          1.69          1.52         0.42 o
 -13   7   3          0.14          0.30         0.43 o
 -12   7   3         99.12         90.34         1.86 o
 -11   7   3          0.50          0.09         0.48 o
 -10   7   3          0.67          1.39         0.52 o
  -9   7   3          0.32          0.40         0.48 o
  -8   7   3          4.99          4.97         0.65 o
  -7   7   3         45.63         39.03         3.61 o
  -6   7   3        466.26        472.32        11.94 o
  -5   7   3        325.70        365.22        12.40 o
  -4   7   3       1486.23       1596.65        24.65 o
  -3   7   3        945.32       1030.25        17.09 o
  -2   7   3          9.16          6.48         1.04 o
  -1   7   3        402.15        423.19        13.55 o
   0   7   3          0.07          0.02         0.72 o
   1   7   3          7.22          4.53         1.03 o
   2   7   3         10.68         10.62         1.36 o
   3   7   3        293.70        289.61         5.73 o
   4   7   3         29.88         33.84         2.60 o
   5   7   3       1492.62       1582.42        25.25 o
   6   7   3         11.45         12.67         1.81 o
   7   7   3        627.58        675.85        21.79 o
   8   7   3        360.79        348.76         8.34 o
   9   7   3          6.95          3.09         0.55 o
  10   7   3          0.87          1.18         0.66 o
  11   7   3          0.85          0.87         0.66 o
  12   7   3          1.20          1.07         0.59 o
  13   7   3          0.33          0.48         0.53 o
  14   7   3         24.65         25.49         1.47 o
  15   7   3          3.63          4.98         0.54 o
 -14   8   3         57.43         58.59         2.18 o
 -13   8   3         46.56         44.04         1.63 o
 -12   8   3          1.61          1.03         0.48 o
 -11   8   3          0.68          1.05         0.53 o
 -10   8   3          0.01          0.53         0.55 o
  -9   8   3          2.68          2.74         0.73 o
  -8   8   3          0.03          0.69         0.53 o
  -7   8   3         10.26         11.35         2.07 o
  -6   8   3         17.30         17.66         2.29 o
  -5   8   3          0.47          1.28         1.12 o
  -4   8   3         38.97         66.13        32.41 o
  -3   8   3       1139.13       1333.07        20.73 o
  -2   8   3        116.08        154.16         4.69 o
  -1   8   3         36.52         37.27         3.32 o
   0   8   3          0.10          1.43         0.71 o
   1   8   3         56.37         61.24         3.22 o
   2   8   3         18.79         22.61         1.98 o
   3   8   3         73.62         83.66         3.88 o
   4   8   3         83.66         92.52         4.34 o
   5   8   3        340.74        285.71         8.45 o
   6   8   3         69.36         53.74         3.68 o
   7   8   3         35.23         56.33         2.58 o
   8   8   3         38.00         31.39         1.21 o
   9   8   3          8.57         10.17         0.76 o
  10   8   3          4.37          5.48         0.87 o
  11   8   3          3.99          2.83         0.68 o
  12   8   3          3.71          4.32         0.72 o
  13   8   3         11.69         12.28         0.74 o
  14   8   3         33.05         33.67         1.66 o
 -15   9   3         42.06         51.08         1.74 o
 -14   9   3          2.24          4.35         0.53 o
 -13   9   3         46.70         47.71         3.83 o
 -12   9   3         40.07         40.52         1.41 o
 -11   9   3          5.30          5.32         0.90 o
 -10   9   3          1.49          1.45         0.53 o
  -9   9   3         34.36         32.51         1.15 o
  -8   9   3        118.57        114.50         2.63 o
  -7   9   3        295.26        295.47        17.25 o
  -6   9   3         31.24         34.05         3.10 o
  -5   9   3        611.45        630.12        13.60 o
  -4   9   3       1097.43       1327.57        21.52 o
  -3   9   3         48.84         36.12         3.95 o
  -2   9   3       1055.53       1187.06        27.82 o
  -1   9   3        157.21        171.95         7.45 o
   0   9   3          7.83          5.48         1.14 o
   1   9   3         11.00          7.88         1.36 o
   2   9   3         45.61         43.31         2.87 o
   3   9   3          6.12         19.29         4.93 o
   4   9   3        142.53        166.98         6.05 o
   5   9   3         53.36         78.81         4.35 o
   6   9   3        241.34        264.84         8.65 o
   7   9   3        503.21        532.07         7.62 o
   8   9   3          7.01          7.01         0.83 o
   9   9   3         40.83         32.05         1.32 o
  10   9   3          0.25          0.50         0.47 o
  11   9   3         11.60         11.10         1.14 o
  12   9   3         30.20         31.08         1.85 o
  13   9   3          9.13          7.16         0.60 o
  14   9   3         18.76         20.19         1.29 o
 -14  10   3          2.79          4.23         0.95 o
 -13  10   3          5.82          6.29         0.64 o
 -12  10   3         89.37         86.24         5.53 o
 -11  10   3          0.41          1.52         0.54 o
 -10  10   3         10.85          9.52         0.82 o
  -9  10   3         88.16         80.82         2.14 o
  -8  10   3         84.81         74.89         2.41 o
  -7  10   3          2.63          1.72         0.47 o
  -6  10   3          2.42          1.22         1.67 o
  -5  10   3        285.17        261.55        12.51 o
  -4  10   3          0.19          0.77         1.34 o
  -3  10   3          0.11          1.51         1.38 o
  -2  10   3        231.86        239.12        10.07 o
  -1  10   3       1440.27       1532.95        32.20 o
   0  10   3          1.82          0.52         0.74 o
   1  10   3         83.15         90.49         4.11 o
   2  10   3        198.32        199.14         6.50 o
   3  10   3         14.55          8.22         1.45 o
   4  10   3         30.19         33.48         2.79 o
   5  10   3         18.96         26.82         2.65 o
   6  10   3          0.30         -0.49         1.05 o
   7  10   3         65.48         67.89         1.75 o
   8  10   3          1.71          1.17         0.47 o
   9  10   3          0.88          2.91         0.57 o
  10  10   3          0.41          2.24         0.56 o
  11  10   3         49.28         44.73         1.93 o
  12  10   3          1.36          0.73         0.52 o
  13  10   3          8.51          6.40         0.55 o
  14  10   3         31.67         18.73         1.20 o
 -14  11   3          0.09          0.15         0.42 o
 -13  11   3          1.39          0.32         0.44 o
 -12  11   3         14.66         14.86         1.10 o
 -11  11   3        253.01        237.55        13.51 o
 -10  11   3        100.26         98.32         2.84 o
  -9  11   3         20.19         14.88         1.16 o
  -8  11   3         78.77         70.99         2.01 o
  -7  11   3          3.89          4.10         0.61 o
  -6  11   3         43.58         39.87         5.09 o
  -5  11   3        268.10        271.09        12.67 o
  -4  11   3          0.35         -0.36         1.47 o
  -3  11   3          2.47          1.50         1.40 o
  -2  11   3         69.12         80.22         5.77 o
  -1  11   3        972.50       1049.44        24.16 o
   0  11   3       2344.30       2387.98        41.72 o
   1  11   3       1447.19       1478.70        32.38 o
   2  11   3          3.61          6.56         1.34 o
   3  11   3         64.78         53.37         3.48 o
   4  11   3         15.37         15.16         2.53 o
   5  11   3         20.23         22.82         2.55 o
   6  11   3         52.98         56.65         1.54 o
   7  11   3          8.58          8.71         0.91 o
   8  11   3          4.03          2.74         0.61 o
   9  11   3          0.41          1.03         0.53 o
  10  11   3        219.62        208.43         3.63 o
  11  11   3         25.83         33.86         1.65 o
  12  11   3         31.65         32.08         1.87 o
  13  11   3         24.95         22.63         0.93 o
  14  11   3         11.25         13.98         0.92 o
 -14  12   3          1.02          2.21         0.57 o
 -13  12   3         10.29          8.98         0.98 o
 -12  12   3          0.31          0.12         0.70 o
 -11  12   3          6.20          7.08         0.80 o
 -10  12   3        101.21         95.57         3.86 o
  -9  12   3         35.55         24.47         1.25 o
  -8  12   3         59.10         51.17         1.72 o
  -7  12   3          7.35          6.98         0.70 o
  -6  12   3         20.93         18.56         1.04 o
  -5  12   3          0.06          2.87         1.67 o
  -4  12   3         14.62         13.43         3.07 o
  -3  12   3        141.85        132.85         8.21 o
  -2  12   3         86.86        104.27         6.74 o
  -1  12   3        346.39        393.64        12.44 o
   0  12   3        992.06        974.10        27.44 o
   1  12   3        517.42        545.59        12.14 o
   2  12   3          3.96          1.79         0.90 o
   3  12   3          3.61          3.63         1.33 o
   4  12   3         30.40         31.35         2.84 o
   5  12   3         40.95         38.74         3.29 o
   6  12   3          1.02          1.15         0.49 o
   7  12   3          0.77          1.06         0.45 o
   8  12   3          2.27          2.56         0.97 o
   9  12   3         17.46         12.32         0.86 o
  10  12   3        105.12         93.58         2.24 o
  11  12   3        224.48        218.96         4.44 o
  12  12   3          2.35          3.51         0.58 o
  13  12   3          4.00          3.53         0.41 o
  14  12   3          0.05          0.97         0.37 o
 -14  13   3         11.14         10.16         0.78 o
 -13  13   3          5.37          6.14         0.87 o
 -12  13   3        151.41        148.51         4.50 o
 -11  13   3         16.74         16.99         1.10 o
 -10  13   3        166.12        152.15         4.72 o
  -9  13   3          1.53          1.00         0.66 o
  -8  13   3          0.39          0.19         0.50 o
  -7  13   3         43.13         47.88         1.86 o
  -6  13   3         25.09         21.29         1.13 o
  -5  13   3         41.78         42.11         1.95 o
  -4  13   3        170.40        159.55         9.66 o
  -3  13   3         91.04         88.40         6.65 o
  -2  13   3          0.17          0.64         1.55 o
  -1  13   3       2187.23       2525.44        52.15 o
   0  13   3          2.69         10.15         3.90 o
   1  13   3        844.09        810.35        23.27 o
   2  13   3          6.72          2.83         1.19 o
   3  13   3         78.90         84.60         4.57 o
   4  13   3          0.63         -1.03         1.03 o
   5  13   3          4.11          3.63         0.61 o
   6  13   3        122.07        114.01         3.54 o
   7  13   3          9.02          5.23         0.60 o
   8  13   3         93.04         78.74         2.51 o
   9  13   3        143.76        129.72         2.69 o
  10  13   3        160.56        140.26         2.76 o
  11  13   3          1.52          5.41         0.91 o
  12  13   3         20.37         17.71         1.31 o
  13  13   3          9.06          7.69         0.50 o
 -14  14   3          0.22          0.41         0.31 o
 -13  14   3          0.06          0.67         0.54 o
 -12  14   3        187.45        188.03         5.12 o
 -11  14   3          4.84          6.11         0.75 o
 -10  14   3         34.54         31.14         1.54 o
  -9  14   3          1.68          1.59         0.53 o
  -8  14   3          1.80          3.23         0.67 o
  -7  14   3        115.15        107.30         4.26 o
  -6  14   3         96.20         95.43         2.81 o
  -5  14   3         17.89         27.44         1.28 o
  -4  14   3          0.08         -0.88         1.45 o
  -3  14   3         69.20         60.55         5.73 o
  -2  14   3         28.19         25.91         3.55 o
  -1  14   3        953.21       1072.01        28.10 o
   0  14   3         19.85         28.80         4.35 o
   1  14   3          2.93          4.93         1.97 o
   2  14   3         22.71         18.50         2.19 o
   3  14   3         95.72         89.90         4.86 o
   4  14   3        188.03        176.52         3.39 o
   5  14   3         17.15         19.48         1.25 o
   6  14   3         16.18         13.80         0.95 o
   7  14   3         50.49         52.35         1.50 o
   8  14   3        142.96        137.87         3.41 o
   9  14   3         69.90         62.11         1.76 o
  10  14   3         74.78         65.13         1.76 o
  11  14   3          8.97          6.93         0.73 o
  12  14   3          0.00         -0.32         0.38 o
  13  14   3          0.45          0.84         0.45 o
 -13  15   3          6.28          7.74         0.80 o
 -12  15   3         68.36         66.39         2.65 o
 -11  15   3          1.10          1.23         0.49 o
 -10  15   3          0.06          0.34         0.54 o
  -9  15   3          0.39          0.06         0.47 o
  -8  15   3          0.10         -0.52         0.52 o
  -7  15   3         53.18         51.50         1.83 o
  -6  15   3         65.62         68.87         2.12 o
  -5  15   3        209.15        227.78         4.13 o
  -4  15   3         47.18         45.66         1.84 o
  -3  15   3         50.50         41.65         2.13 o
  -2  15   3        202.27        218.20        10.83 o
  -1  15   3         46.22         45.92         4.84 o
   0  15   3         23.97         23.33         4.29 o
   1  15   3         47.95         39.63         5.16 o
   2  15   3          4.12          3.82         1.23 o
   3  15   3         75.86         72.99         2.56 o
   4  15   3         83.93         84.46         2.27 o
   5  15   3         84.07         84.92         2.31 o
   6  15   3        110.74        114.69         3.79 o
   7  15   3         11.83         14.01         0.86 o
   8  15   3        119.23        112.24         3.72 o
   9  15   3         57.81         52.22         1.59 o
  10  15   3          2.75          2.72         0.51 o
  11  15   3          0.71          0.74         0.72 o
  12  15   3          0.15         -0.29         0.42 o
  13  15   3          0.20          0.27         0.38 o
 -13  16   3         13.72         16.91         1.04 o
 -12  16   3         22.90         20.24         1.37 o
 -11  16   3          0.15         -0.31         0.47 o
 -10  16   3          0.00         -0.57         0.57 o
  -9  16   3          6.87          7.91         0.76 o
  -8  16   3          4.25          5.37         0.88 o
  -7  16   3         13.65         11.49         0.93 o
  -6  16   3         88.56         90.91         2.49 o
  -5  16   3         53.34         53.81         1.89 o
  -4  16   3        221.90        229.86         4.15 o
  -3  16   3        233.50        246.81         5.04 o
  -2  16   3         37.64         46.88         1.99 o
  -1  16   3         49.76         49.55         1.95 o
   0  16   3          8.21         10.00         1.29 o
   1  16   3          1.40          1.29         0.81 o
   2  16   3         24.03         24.50         1.09 o
   3  16   3          0.87          0.47         0.47 o
   4  16   3         40.59         39.90         1.59 o
   5  16   3         73.19         57.58         5.51 o
   6  16   3          4.29          4.19         1.06 o
   7  16   3         60.24         61.63         2.13 o
   8  16   3         60.36         59.34         2.07 o
   9  16   3          4.51          4.21         0.54 o
  10  16   3          8.21          9.93         0.68 o
  11  16   3          8.60          7.70         0.60 o
  12  16   3          2.81          2.49         0.34 o
  13  16   3          1.14          1.29         0.34 o
 -13  17   3          6.55          6.67         0.63 o
 -12  17   3          1.58          0.92         0.52 o
 -11  17   3          0.45          1.43         0.60 o
 -10  17   3          1.56          0.36         0.51 o
  -9  17   3          7.33          5.55         0.87 o
  -8  17   3         11.21          9.69         0.89 o
  -7  17   3         61.64         54.25         1.87 o
  -6  17   3         29.22         33.69         1.53 o
  -5  17   3        394.19        411.30         6.19 o
  -4  17   3         96.76        114.49         2.76 o
  -3  17   3        184.73        172.23         6.34 o
  -2  17   3         48.97         47.89         2.65 o
  -1  17   3         31.52         28.69         1.33 o
   0  17   3          1.78          0.63         0.63 o
   1  17   3          1.95          1.42         0.73 o
   2  17   3         71.24         69.51         1.61 o
   3  17   3         16.36         17.19         0.95 o
   4  17   3        148.06        144.34         3.33 o
   5  17   3          3.25          6.12         1.17 o
   6  17   3        186.47        198.30         5.93 o
   7  17   3         74.38         72.95         2.31 o
   8  17   3         88.04         60.15        36.21 o
   9  17   3         28.39         28.20         1.38 o
  10  17   3          0.17          1.18         0.51 o
  11  17   3          3.28          3.14         0.58 o
  12  17   3          2.71          2.21         0.54 o
 -12  18   3          0.01         -0.37         0.47 o
 -11  18   3          4.24          6.21         0.87 o
 -10  18   3          4.05          3.05         0.57 o
  -9  18   3          0.24         -0.02         0.47 o
  -8  18   3          5.84          3.83         0.61 o
  -7  18   3          0.51          0.74         0.52 o
  -6  18   3         52.46         50.94         1.82 o
  -5  18   3         81.04         75.63         2.23 o
  -4  18   3          4.33          2.78         0.86 o
  -3  18   3        130.43        124.68         3.79 o
  -2  18   3          8.77          7.11         0.73 o
  -1  18   3         12.18          9.23         0.97 o
   0  18   3         20.94         23.77         1.28 o
   1  18   3         36.03         32.74         1.39 o
   2  18   3         23.59         20.24         1.03 o
   3  18   3        226.66        219.62         3.65 o
   4  18   3          0.00          0.10         0.46 o
   5  18   3         36.19         39.28         1.81 o
   6  18   3          0.67          0.21         0.66 o
   7  18   3         45.96         40.63         1.68 o
   8  18   3         41.01         45.03         2.47 o
   9  18   3          0.09          1.09         0.50 o
  10  18   3          4.42          3.18         0.49 o
  11  18   3          5.20          4.27         0.56 o
  12  18   3          0.21          0.87         0.48 o
 -12  19   3          1.00          1.47         0.40 o
 -11  19   3         31.89         34.87         1.68 o
 -10  19   3          1.64          1.60         0.69 o
  -9  19   3          8.73          9.95         0.74 o
  -8  19   3          0.94         -0.01         0.49 o
  -7  19   3         20.52         16.35         1.03 o
  -6  19   3          7.01          6.02         0.79 o
  -5  19   3         90.66         89.18         2.43 o
  -4  19   3          3.75          2.93         0.82 o
  -3  19   3          0.28         -0.69         0.69 o
  -2  19   3         33.16         32.62         1.68 o
  -1  19   3         64.71         62.77         2.18 o
   0  19   3        173.91        181.50         3.74 o
   1  19   3         95.68         97.89         2.93 o
   2  19   3          8.45          7.96         1.16 o
   3  19   3          0.04          0.91         0.56 o
   4  19   3        192.43        194.65         6.28 o
   5  19   3          5.07          5.78         0.70 o
   6  19   3         66.02         69.97         3.10 o
   7  19   3          2.76          2.87         0.75 o
   8  19   3          8.15          7.41         1.12 o
   9  19   3          5.55          5.01         0.55 o
  10  19   3         18.47         18.73         0.83 o
  11  19   3         11.46         14.87         1.32 o
 -12  20   3          4.09          2.71         0.47 o
 -11  20   3          7.21          9.42         0.83 o
 -10  20   3          0.07          0.22         0.47 o
  -9  20   3          6.82          6.58         0.67 o
  -8  20   3          1.30          0.71         0.73 o
  -7  20   3          3.74          3.37         0.58 o
  -6  20   3         29.95         27.76         1.32 o
  -5  20   3         11.03          7.52         1.17 o
  -4  20   3         18.78         16.54         1.47 o
  -3  20   3          0.81          0.39         0.55 o
  -2  20   3          0.07          0.52         0.60 o
  -1  20   3          7.18          7.43         1.13 o
   0  20   3        212.11        222.33         4.23 o
   1  20   3         17.58         15.79         1.04 o
   2  20   3          8.70          6.87         1.56 o
   3  20   3         33.52         35.67         1.70 o
   4  20   3          5.79          6.62         0.73 o
   5  20   3         80.35         85.72         2.22 o
   6  20   3         54.10         59.88         2.09 o
   7  20   3         21.34         22.37         0.92 o
   8  20   3          4.62          5.75         0.65 o
   9  20   3         10.83         12.37         0.72 o
  10  20   3          6.36          3.92         0.94 o
  11  20   3         48.02         44.67         2.04 o
 -11  21   3         45.99         41.34         1.14 o
 -10  21   3          3.56          3.83         0.60 o
  -9  21   3         11.55         15.24         1.18 o
  -8  21   3          0.09         -0.57         0.57 o
  -7  21   3          1.66          1.48         0.61 o
  -6  21   3          1.22          2.44         0.79 o
  -5  21   3          1.91          2.93         0.92 o
  -4  21   3         39.05         27.34         1.41 o
  -3  21   3         11.74          8.51         0.88 o
  -2  21   3         24.16         29.68         1.81 o
  -1  21   3        232.43        227.36         5.31 o
   0  21   3         72.11         78.19         2.39 o
   1  21   3         25.95         22.60         1.01 o
   2  21   3          2.98          4.75         0.74 o
   3  21   3          4.31          4.23         0.84 o
   4  21   3         22.38         22.26         1.01 o
   5  21   3         59.41         59.87         1.60 o
   6  21   3          0.69          1.75         0.45 o
   7  21   3         19.80         18.25         0.88 o
   8  21   3          0.57          1.24         0.78 o
   9  21   3         23.73         25.41         1.22 o
  10  21   3         71.36         65.74         2.78 o
  11  21   3          0.00          1.19         0.49 o
 -11  22   3         11.48          7.25         0.67 o
 -10  22   3          4.40          4.17         0.43 o
  -9  22   3          5.23          4.94         0.63 o
  -8  22   3          0.04          0.24         1.07 o
  -7  22   3          0.24          0.54         0.64 o
  -6  22   3         16.15         18.54         1.40 o
  -5  22   3          7.13          9.17         1.15 o
  -4  22   3          9.27          8.73         0.88 o
  -3  22   3         35.21         32.40         1.92 o
  -2  22   3        189.60        184.41         4.74 o
  -1  22   3         72.19         72.75         2.31 o
   0  22   3         43.81         44.74         1.96 o
   1  22   3          6.45          8.61         1.13 o
   2  22   3         23.36         29.18         2.53 o
   3  22   3         64.65         64.74         2.61 o
   4  22   3          4.60          3.30         0.66 o
   5  22   3          0.58          5.61         0.94 o
   6  22   3         15.60         16.36         0.95 o
   7  22   3         31.81         31.87         1.28 o
   8  22   3         51.18         55.99         1.85 o
   9  22   3         82.42         90.53         2.21 o
  10  22   3          9.52          6.67         0.85 o
 -10  23   3          0.33          0.37         0.44 o
  -9  23   3          0.04          0.52         0.62 o
  -8  23   3          6.00          9.13         1.01 o
  -7  23   3          8.29          9.89         1.06 o
  -6  23   3          7.26          7.02         0.90 o
  -5  23   3         25.58         25.85         1.62 o
  -4  23   3          2.98          3.15         2.42 o
  -3  23   3          0.43          0.56         0.74 o
  -2  23   3         72.61         78.14         2.88 o
  -1  23   3        113.84        110.09         2.69 o
   0  23   3         15.88         14.98         1.25 o
   1  23   3         11.39         12.30         1.29 o
   2  23   3          9.83         10.80         2.20 o
   3  23   3          0.60          1.51         0.77 o
   4  23   3         31.63         35.31         1.87 o
   5  23   3          1.97          2.29         0.75 o
   6  23   3         43.90         42.54         1.26 o
   7  23   3         27.14         28.12         1.15 o
   8  23   3          0.51          0.89         0.41 o
   9  23   3          1.36          1.63         0.40 o
  -9  24   3          6.25         10.34         0.99 o
  -8  24   3          0.39          1.00         0.67 o
  -7  24   3          4.45          4.05         0.72 o
  -6  24   3          1.04         -0.40         0.63 o
  -5  24   3          1.02          2.58         0.69 o
  -4  24   3        156.89        164.05         4.15 o
  -3  24   3         44.00         40.24         1.99 o
  -2  24   3         21.89         20.19         1.15 o
  -1  24   3          8.31          8.89         0.81 o
   0  24   3          0.55          1.10         0.78 o
   1  24   3          4.17          5.39         0.99 o
   2  24   3         14.67         17.15         1.97 o
   3  24   3          0.04         -0.12         0.75 o
   4  24   3          1.59          2.21         0.78 o
   5  24   3          7.01          6.01         0.60 o
   6  24   3         15.51         12.45         0.67 o
   7  24   3         85.60         82.55         2.42 o
   8  24   3         19.39         15.39         0.80 o
   9  24   3          0.38          0.30         0.40 o
  -9  25   3          0.60          1.52         0.30 o
  -8  25   3          1.89          3.62         0.70 o
  -7  25   3         18.25         21.85         1.38 o
  -6  25   3          0.03         -0.44         0.44 o
  -5  25   3         47.76         50.67         2.75 o
  -4  25   3         22.49         20.73         1.38 o
  -3  25   3         86.03         81.62         2.15 o
  -2  25   3         23.58         21.26         1.11 o
  -1  25   3          0.27          0.90         0.61 o
   0  25   3         50.64         53.95         4.61 o
   1  25   3         38.98         43.39         2.18 o
   2  25   3          3.65          1.16         1.27 o
   3  25   3          5.59          4.79         0.97 o
   4  25   3         44.07         48.52         1.70 o
   5  25   3          0.21         -0.24         0.36 o
   6  25   3         27.56         27.86         1.07 o
   7  25   3         29.15         23.25         2.62 o
   8  25   3         43.58         33.81         3.82 o
  -8  26   3          3.96          3.48         0.40 o
  -7  26   3          9.80          7.47         0.47 o
  -6  26   3          0.88          1.18         0.34 o
  -5  26   3          4.52          4.68         0.42 o
  -4  26   3         24.97         23.21         1.06 o
  -3  26   3         15.20         12.95         0.69 o
  -2  26   3         25.33         29.20         0.99 o
  -1  26   3         48.50         51.76         2.22 o
   0  26   3          9.39          9.64         1.07 o
   1  26   3          2.71          2.90         1.17 o
   2  26   3          0.40          0.80         0.59 o
   3  26   3         28.68         27.84         1.69 o
   4  26   3         43.65         45.90         1.93 o
   5  26   3          3.72          3.00         0.44 o
   6  26   3          0.00         -0.30         0.30 o
   7  26   3         53.05         52.01         1.79 o
  -7  27   3         11.15          8.96         0.54 o
  -6  27   3          0.80          1.50         0.55 o
  -5  27   3          0.35          0.13         0.33 o
  -4  27   3         12.81         15.12         0.76 o
  -3  27   3         12.54         14.93         0.89 o
  -2  27   3          0.56          1.43         0.55 o
  -1  27   3          7.55          6.46         0.74 o
   0  27   3          0.98          1.36         0.53 o
   1  27   3          0.70          1.48         0.73 o
   2  27   3          2.68          2.66         0.75 o
   3  27   3         47.67         47.29         2.01 o
   4  27   3         24.66         25.77         0.86 o
   5  27   3         12.91         11.46         1.76 o
   6  27   3          0.00          0.33         0.35 o
  -5  28   3         10.09          9.33         0.86 o
  -4  28   3         10.24         10.26         1.16 o
  -3  28   3         13.87         11.29         0.93 o
  -2  28   3          1.04          0.48         0.45 o
  -1  28   3         18.92         16.05         1.35 o
   0  28   3         17.93         15.49         1.21 o
   1  28   3          1.36          1.39         0.64 o
   2  28   3         47.35         47.22         1.92 o
   3  28   3         27.25         30.44         1.04 o
   4  28   3          3.22          2.62         0.37 o
   5  28   3          4.94          4.80         0.45 o
  -4  29   3          2.45          3.08         0.67 o
  -3  29   3          3.21          2.91         0.50 o
  -2  29   3         14.98         11.15         1.05 o
  -1  29   3         38.03         29.18         2.20 o
   0  29   3         16.69         17.36         1.12 o
   1  29   3          0.39         -0.06         0.50 o
   2  29   3          0.36          0.35         0.29 o
   3  29   3          0.50          0.89         0.45 o
   4  29   3          2.84          2.80         0.69 o
  -2  30   3         23.43         15.89         1.18 o
  -1  30   3         36.41         27.78         1.59 o
   0  30   3         10.12          7.25         0.65 o
   1  30   3          0.09          0.22         0.37 o
   2  30   3          1.80          0.69         0.49 o
 -15   0   4          0.00          1.16         0.40 o
 -14   0   4          2.82          2.58         0.51 o
 -13   0   4         88.29         78.79         3.59 o
 -12   0   4        678.62        639.54        14.38 o
 -11   0   4         85.15         51.87         3.29 o
 -10   0   4         78.05         66.45         3.72 o
  -9   0   4         17.47         17.62         3.90 o
  -8   0   4         24.47         21.02         1.30 o
  -7   0   4         15.82         19.44         3.79 o
  -6   0   4        262.96        251.96        12.74 o
  -5   0   4         19.86         21.84         3.74 o
  -4   0   4        616.39        726.97        21.01 o
  -3   0   4        539.99        644.63        18.38 o
  -2   0   4          0.20          0.73         1.30 o
  -1   0   4       1399.05       1496.01        32.16 o
   0   0   4       2272.18       2661.95        52.02 o
   1   0   4        656.33        784.53        20.22 o
   2   0   4         24.40         26.02         3.07 o
   3   0   4         20.88         20.76         3.01 o
   4   0   4         76.72         79.03         5.57 o
   5   0   4        251.31        200.80         9.61 o
   6   0   4        508.80        449.39        16.04 o
   7   0   4       1085.26       1009.54        12.65 o
   8   0   4        868.37        869.43        11.26 o
   9   0   4          5.00          2.66         0.64 o
  10   0   4          4.76         10.49         1.12 o
  11   0   4        149.52        166.87         3.90 o
  12   0   4         37.04         32.21         1.49 o
  13   0   4          0.56          1.79         0.62 o
  14   0   4          0.98          1.83         0.48 o
 -15   1   4         15.06         22.67         1.49 o
 -14   1   4          1.78          2.14         0.42 o
 -13   1   4          5.58          8.44         1.25 o
 -12   1   4          9.67          9.32         1.17 o
 -11   1   4        156.61        134.29         3.79 o
 -10   1   4        178.19        151.42         3.10 o
  -9   1   4          3.21          0.85         0.51 o
  -8   1   4          0.90          1.16         0.52 o
  -7   1   4          4.44          3.54         1.39 o
  -6   1   4         52.03         48.12         4.01 o
  -5   1   4        472.32        479.23        12.11 o
  -4   1   4       1231.34       1477.05        24.45 o
  -3   1   4        401.66        428.99        10.08 o
  -2   1   4         31.57         31.01         2.40 o
  -1   1   4       1082.51       1254.23        19.64 o
   0   1   4       1398.30       1748.96        68.14 o
   1   1   4         32.72         25.85         2.16 o
   2   1   4        150.56        166.20         5.55 o
   3   1   4          6.06          4.86         1.12 o
   4   1   4          0.35          2.73         2.75 o
   5   1   4         19.46         17.53         2.08 o
   6   1   4        511.53        460.71        11.49 o
   7   1   4        323.35        295.33         3.53 o
   8   1   4         30.60         32.94         1.09 o
   9   1   4          5.75          6.05         0.54 o
  10   1   4        147.05        120.57         2.33 o
  11   1   4        168.90        149.40         2.58 o
  12   1   4         23.97         27.93         0.98 o
  13   1   4          1.91          2.01         0.47 o
  14   1   4          0.82          1.24         0.47 o
 -15   2   4         12.85         15.47         0.94 o
 -14   2   4          1.85          3.16         0.42 o
 -13   2   4         14.97         16.83         0.92 o
 -12   2   4         16.58         15.71         1.29 o
 -11   2   4         14.45         11.96         0.88 o
 -10   2   4        269.31        222.85         3.98 o
  -9   2   4          3.46          1.39         0.51 o
  -8   2   4         28.07         31.45         1.47 o
  -7   2   4          9.12          9.71         2.12 o
  -6   2   4        373.33        368.50        11.11 o
  -5   2   4        783.66        743.67        16.06 o
  -4   2   4        633.29        728.45        14.93 o
  -3   2   4         25.41         25.32         2.28 o
  -2   2   4          5.27          4.35         1.06 o
  -1   2   4         12.79         14.52         1.62 o
   0   2   4       1753.43       2129.55        30.03 o
   1   2   4         20.47         46.57         2.85 o
   2   2   4       1070.60       1159.59        19.15 o
   3   2   4         71.59         76.47         3.91 o
   4   2   4        259.28        247.61         7.40 o
   5   2   4        388.13        345.24         9.31 o
   6   2   4        782.50        681.79        14.68 o
   7   2   4        247.65        234.20         3.43 o
   8   2   4         47.57         52.19         1.37 o
   9   2   4         11.92         11.39         0.72 o
  10   2   4          3.41          5.79         0.62 o
  11   2   4        314.58        285.55         3.87 o
  12   2   4          4.44         10.42         0.65 o
  13   2   4         24.71         27.73         0.96 o
  14   2   4          0.32          0.37         0.42 o
 -15   3   4          2.97          3.34         0.52 o
 -14   3   4          5.01          6.09         0.50 o
 -13   3   4          6.05          6.10         0.62 o
 -12   3   4          7.07          7.46         0.70 o
 -11   3   4          1.83          2.29         0.54 o
 -10   3   4         29.82         23.26         1.21 o
  -9   3   4         26.10         22.69         1.08 o
  -8   3   4         53.57         57.60         1.69 o
  -7   3   4          3.46          6.88         2.00 o
  -6   3   4        185.76        164.54         7.17 o
  -5   3   4        548.09        562.44        13.46 o
  -4   3   4         81.67         91.87         4.71 o
  -3   3   4          1.61          1.87         1.08 o
  -2   3   4          0.35          0.08         0.78 o
  -1   3   4         31.13         28.07         2.27 o
   0   3   4        560.24        603.31        11.57 o
   1   3   4         23.13         16.11         1.34 o
   2   3   4       1982.87       2145.22        31.03 o
   3   3   4        176.75        193.34         6.27 o
   4   3   4        232.12        201.92         6.58 o
   5   3   4        242.09        227.81         7.32 o
   6   3   4        346.85        318.54         9.27 o
   7   3   4         23.76         21.03         0.93 o
   8   3   4          0.08          0.20         0.40 o
   9   3   4          3.77          3.46         0.50 o
  10   3   4         39.75         38.32         1.28 o
  11   3   4        268.35        249.73         3.52 o
  12   3   4         26.76         37.61         1.27 o
  13   3   4        157.66        149.70         3.30 o
  14   3   4         56.72         38.82        18.77 o
 -15   4   4          2.51          2.19         0.45 o
 -14   4   4          2.96          3.19         0.40 o
 -13   4   4          1.71          4.46         0.55 o
 -12   4   4          0.13          0.21         0.37 o
 -11   4   4          3.04          3.11         0.62 o
 -10   4   4          0.78          1.66         0.55 o
  -9   4   4         13.23         13.32         0.92 o
  -8   4   4         25.41         22.09         1.07 o
  -7   4   4          0.13         -0.27         0.79 o
  -6   4   4        117.18        120.00         6.32 o
  -5   4   4         10.78         11.42         2.02 o
  -4   4   4         20.69         18.74         2.27 o
  -3   4   4          8.79          7.79         1.49 o
  -2   4   4         31.95         27.59         2.28 o
  -1   4   4         40.57         42.80         2.72 o
   0   4   4          0.02         -0.64         0.64 o
   1   4   4          0.85          1.04         0.84 o
   2   4   4        435.03        450.43        10.09 o
   3   4   4          0.02          2.09         2.31 o
   4   4   4        190.24        208.34         6.67 o
   5   4   4         19.90         22.75         2.49 o
   6   4   4         50.08         46.33         3.42 o
   7   4   4          9.22          7.53         0.53 o
   8   4   4          5.05          5.85         0.51 o
   9   4   4          2.28          1.57         0.42 o
  10   4   4          0.06          0.57         0.45 o
  11   4   4         17.12         17.50         0.84 o
  12   4   4         13.97         13.05         0.76 o
  13   4   4         32.08         35.82         2.33 o
  14   4   4          0.86          2.12         0.54 o
 -15   5   4         10.67         11.54         0.78 o
 -14   5   4          1.38          2.89         0.45 o
 -13   5   4          0.17          0.15         0.32 o
 -12   5   4          1.07          0.99         0.40 o
 -11   5   4          0.14          0.14         0.43 o
 -10   5   4          0.50          0.13         0.46 o
  -9   5   4          1.88          1.86         0.52 o
  -8   5   4          2.28          3.88         0.75 o
  -7   5   4          2.13          1.87         0.58 o
  -6   5   4         24.27         24.10         2.85 o
  -5   5   4        396.44        397.25        15.02 o
  -4   5   4         52.52         65.01         3.93 o
  -3   5   4         23.52         44.14        23.50 o
  -2   5   4         39.90         40.43         2.72 o
  -1   5   4          0.65          2.26         0.82 o
   0   5   4          4.16          5.93         1.05 o
   1   5   4         38.22         63.52         4.89 o
   2   5   4        260.68        314.23         8.03 o
   3   5   4         93.99         96.31         4.27 o
   4   5   4        205.77        161.62         6.55 o
   5   5   4        150.20        169.25         6.57 o
   6   5   4         31.92         19.16         3.56 o
   7   5   4          3.35          5.13         0.62 o
   8   5   4          0.25          0.11         0.45 o
   9   5   4          6.15          5.50         0.86 o
  10   5   4          0.13          0.67         0.88 o
  11   5   4         32.62         25.64         2.20 o
  12   5   4          0.59          1.00         0.69 o
  13   5   4         77.86         71.00         1.98 o
  14   5   4         31.18         29.79         1.39 o
 -15   6   4         28.14         34.93         1.31 o
 -14   6   4          7.05         11.33         0.76 o
 -13   6   4          2.94          5.06         0.48 o
 -12   6   4          1.18          1.79         0.42 o
 -11   6   4         23.15         19.53         0.91 o
 -10   6   4        178.20        156.10         2.72 o
  -9   6   4          0.79          1.77         0.43 o
  -8   6   4          0.16          1.05         0.52 o
  -7   6   4          8.98          9.93         1.14 o
  -6   6   4         51.73         51.52         4.95 o
  -5   6   4        467.35        464.74        12.04 o
  -4   6   4        528.84        573.10        12.98 o
  -3   6   4        207.81        204.19         6.69 o
  -2   6   4         43.95         44.84         2.90 o
  -1   6   4        123.52        128.50         3.94 o
   0   6   4        290.69        382.12        13.17 o
   1   6   4        254.70        322.14        12.00 o
   2   6   4        128.30        151.35         5.36 o
   3   6   4         14.89         14.37         1.71 o
   4   6   4         47.86         39.37         2.84 o
   5   6   4        450.13        424.00        15.76 o
   6   6   4        106.44         97.50         2.12 o
   7   6   4         46.43         41.73         1.33 o
   8   6   4          7.80          7.64         0.67 o
   9   6   4          1.18          1.21         0.65 o
  10   6   4         58.98         53.42         2.14 o
  11   6   4         35.13         21.20         1.32 o
  12   6   4         26.83         19.31         1.17 o
  13   6   4          0.19          0.71         0.80 o
  14   6   4          6.93          6.57         0.69 o
 -14   7   4          2.57          3.25         0.39 o
 -13   7   4          4.13          4.07         0.57 o
 -12   7   4         57.61         52.80         1.48 o
 -11   7   4        176.43        154.67         2.61 o
 -10   7   4         87.42         74.45         1.77 o
  -9   7   4         33.60         28.89         1.11 o
  -8   7   4         57.76         57.47         1.68 o
  -7   7   4         41.10         42.43         1.41 o
  -6   7   4          2.31         21.20        24.13 o
  -5   7   4         56.36         57.48         4.58 o
  -4   7   4        429.14        524.85        12.31 o
  -3   7   4        347.91        347.68         9.05 o
  -2   7   4        424.08        482.17        16.06 o
  -1   7   4       1867.84       2077.27        58.06 o
   0   7   4        590.84        743.40        20.36 o
   1   7   4         33.13         50.13         4.45 o
   2   7   4          0.32         -0.43         0.71 o
   3   7   4         18.68         15.59         1.82 o
   4   7   4          4.97          6.51         2.14 o
   5   7   4        115.29        107.70         7.47 o
   6   7   4         12.41         11.01         0.65 o
   7   7   4         31.24         29.92         1.17 o
   8   7   4        214.03        202.83         3.38 o
   9   7   4         10.40          9.84         0.79 o
  10   7   4        396.47        348.59         6.38 o
  11   7   4         23.29         18.63         1.25 o
  12   7   4          0.00         -0.17         0.58 o
  13   7   4          0.02          0.43         0.39 o
  14   7   4          0.63          1.15         0.41 o
 -14   8   4          0.00          0.50         0.28 o
 -13   8   4         15.12         14.72         2.05 o
 -12   8   4        222.27        206.33         5.99 o
 -11   8   4        292.53        245.73         3.88 o
 -10   8   4          0.93          1.20         0.46 o
  -9   8   4          0.76          0.82         0.42 o
  -8   8   4          6.23          5.31         0.67 o
  -7   8   4         19.28         20.09         1.00 o
  -6   8   4         82.78         71.42         2.20 o
  -5   8   4          8.58          8.86         2.17 o
  -4   8   4        103.11        123.18         8.56 o
  -3   8   4         54.81         64.33         5.68 o
  -2   8   4        143.31        146.30         8.32 o
  -1   8   4       1679.41       1834.56        28.29 o
   0   8   4        493.44        576.04        17.29 o
   1   8   4         55.91         66.83         5.23 o
   2   8   4         13.83          9.18         1.48 o
   3   8   4          0.09          1.18         0.95 o
   4   8   4         16.59         15.00         2.88 o
   5   8   4        115.12        106.97         7.68 o
   6   8   4         31.59         29.12         1.11 o
   7   8   4        124.95        108.23         2.80 o
   8   8   4         97.17         88.85         2.36 o
   9   8   4        169.08        153.63         3.02 o
  10   8   4         60.52         57.68         2.18 o
  11   8   4         11.91         13.73         1.07 o
  12   8   4          6.33          3.93         0.66 o
  13   8   4          0.10          0.05         0.33 o
 -14   9   4         30.66         30.75         1.48 o
 -13   9   4          0.23          0.27         0.36 o
 -12   9   4          0.06          0.50         0.47 o
 -11   9   4        117.18        103.11         4.55 o
 -10   9   4         88.20         83.89         2.47 o
  -9   9   4          5.84          3.29         0.65 o
  -8   9   4          1.23          0.98         0.57 o
  -7   9   4          5.86          8.00         0.93 o
  -6   9   4          3.74          2.70         0.59 o
  -5   9   4         52.86         56.83         5.97 o
  -4   9   4        322.68        372.30        15.59 o
  -3   9   4       1241.81       1340.45        33.10 o
  -2   9   4        371.49        413.23        15.12 o
  -1   9   4         73.18         79.10         6.32 o
   0   9   4        732.95        831.24        22.46 o
   1   9   4         33.54         34.53         3.91 o
   2   9   4          1.62          5.70         2.43 o
   3   9   4          2.96          2.40         1.07 o
   4   9   4         36.94         40.74         4.66 o
   5   9   4        126.05        127.71         2.47 o
   6   9   4         49.28         43.33         1.25 o
   7   9   4         46.88         37.62         1.60 o
   8   9   4        278.71        288.49         4.47 o
   9   9   4         37.98         38.80         1.43 o
  10   9   4         36.75         32.21         1.67 o
  11   9   4         81.71         74.97         2.39 o
  12   9   4          0.07          0.81         0.65 o
  13   9   4          3.06          3.73         0.42 o
  14   9   4          4.41          2.12         0.39 o
 -14  10   4         13.48         13.57         0.59 o
 -13  10   4          0.31         -0.36         0.47 o
 -12  10   4          0.43          1.57         0.70 o
 -11  10   4         70.33         69.40         3.04 o
 -10  10   4        132.04        110.44         4.18 o
  -9  10   4         13.00         10.49         1.33 o
  -8  10   4          5.90          8.11         0.88 o
  -7  10   4         16.31         15.75         1.01 o
  -6  10   4        357.30        341.00         5.05 o
  -5  10   4         57.75         59.54         2.15 o
  -4  10   4         27.88         33.49         4.67 o
  -3  10   4        133.12        125.36         8.16 o
  -2  10   4         37.58         33.49         4.47 o
  -1  10   4          1.35          2.36         1.72 o
   0  10   4        716.93        811.83        22.27 o
   1  10   4        484.38        479.40        11.60 o
   2  10   4         53.70         50.54         3.50 o
   3  10   4         11.19         11.85         1.97 o
   4  10   4         52.67         44.63         3.42 o
   5  10   4        551.73        535.28         6.47 o
   6  10   4        114.44        108.86         2.03 o
   7  10   4          2.13          3.51         0.76 o
   8  10   4          0.15          0.83         0.48 o
   9  10   4         36.52         36.98         1.38 o
  10  10   4          0.01          0.78         0.62 o
  11  10   4        191.43        183.49         3.91 o
  12  10   4          0.71         -0.15         0.83 o
  13  10   4          5.38          4.37         0.44 o
 -14  11   4          0.88          0.92         0.22 o
 -13  11   4          0.41          0.35         0.46 o
 -12  11   4          1.75          2.26         0.68 o
 -11  11   4          8.24          7.94         1.21 o
 -10  11   4         15.54         12.17         1.39 o
  -9  11   4        111.14        117.38         4.39 o
  -8  11   4          0.78          0.46         0.54 o
  -7  11   4          0.02          0.86         0.51 o
  -6  11   4        504.76        475.33         6.39 o
  -5  11   4          1.71          1.94         0.53 o
  -4  11   4          2.66          3.67         2.05 o
  -3  11   4          0.10          1.37         1.44 o
  -2  11   4         50.45         49.46         5.21 o
  -1  11   4         18.65         19.24         3.41 o
   0  11   4        331.77        357.59        13.46 o
   1  11   4        203.29        177.37         6.75 o
   2  11   4        377.24        393.97        10.70 o
   3  11   4         26.61         28.86         2.80 o
   4  11   4        236.87        215.94         3.87 o
   5  11   4        630.60        595.72         7.08 o
   6  11   4         12.65         15.87         0.92 o
   7  11   4          2.01          0.61         0.46 o
   8  11   4          1.74          2.64         0.55 o
   9  11   4          0.17         -0.13         0.44 o
  10  11   4          0.34          0.70         0.78 o
  11  11   4         53.43         57.63         1.96 o
  12  11   4         34.73         26.50         1.18 o
  13  11   4          3.95          2.85         0.46 o
 -13  12   4          1.06          1.17         0.36 o
 -12  12   4          0.08         -0.07         0.55 o
 -11  12   4          0.18          0.93         0.75 o
 -10  12   4         11.14         10.63         1.31 o
  -9  12   4          5.26          4.86         0.91 o
  -8  12   4        123.92        125.74         6.17 o
  -7  12   4         92.64         97.69         2.44 o
  -6  12   4        228.41        222.89         3.92 o
  -5  12   4         63.86         56.44         1.84 o
  -4  12   4        138.11        124.60         2.71 o
  -3  12   4          0.22          0.04         1.51 o
  -2  12   4          0.39          0.98         1.77 o
  -1  12   4         14.42         15.35         3.20 o
   0  12   4          2.85          4.25         1.84 o
   1  12   4        161.16        165.05         6.62 o
   2  12   4        106.18         89.74         4.90 o
   3  12   4        742.78        740.17        10.03 o
   4  12   4        103.62        114.35         2.25 o
   5  12   4        114.18        103.52         2.27 o
   6  12   4         18.21         17.92         0.96 o
   7  12   4         49.65         42.93         1.48 o
   8  12   4          5.43          4.20         0.63 o
   9  12   4         20.94         18.28         0.96 o
  10  12   4          9.29          9.89         0.74 o
  11  12   4         41.00         36.24         1.52 o
  12  12   4          0.38          0.51         0.41 o
  13  12   4         12.74         13.38         0.65 o
 -13  13   4          2.24          1.57         0.31 o
 -12  13   4         22.73         21.66         1.43 o
 -11  13   4         19.18         16.82         1.53 o
 -10  13   4         28.54         26.83         1.92 o
  -9  13   4          0.92          0.51         0.82 o
  -8  13   4         19.31         16.89         1.26 o
  -7  13   4         62.34         57.90         1.94 o
  -6  13   4          0.83          1.69         0.60 o
  -5  13   4          4.78          3.66         0.67 o
  -4  13   4          0.67          0.73         0.52 o
  -3  13   4         76.39         67.84         3.85 o
  -2  13   4         16.53         13.25         3.09 o
  -1  13   4        253.32        276.18        13.12 o
   0  13   4        107.03        119.81         7.40 o
   1  13   4          0.33          1.59         2.59 o
   2  13   4         11.59          9.20         0.88 o
   3  13   4         66.60         56.13         1.59 o
   4  13   4        242.85        214.19         5.46 o
   5  13   4          4.29          4.60         0.55 o
   6  13   4          3.88          2.06         0.57 o
   7  13   4          3.50          1.61         0.45 o
   8  13   4         21.85         18.26         0.98 o
   9  13   4         38.78         36.98         1.33 o
  10  13   4          6.42          4.69         0.57 o
  11  13   4          0.19          0.57         0.47 o
  12  13   4         36.42         27.52         0.93 o
  13  13   4          0.15         -0.39         0.39 o
 -13  14   4          0.58          0.29         0.35 o
 -12  14   4          3.51          2.46         0.43 o
 -11  14   4         34.36         34.32         2.02 o
 -10  14   4         61.72         73.54         3.16 o
  -9  14   4         10.14         12.27         1.33 o
  -8  14   4         10.44         10.63         1.01 o
  -7  14   4          0.28          2.32         0.84 o
  -6  14   4          8.63          9.98         0.85 o
  -5  14   4         32.91         28.38         1.33 o
  -4  14   4        160.95        149.81         3.08 o
  -3  14   4        175.38        171.74         5.15 o
  -2  14   4         22.82         21.98         1.98 o
  -1  14   4        143.69        132.68         3.21 o
   0  14   4          5.63         14.29         0.91 o
   1  14   4        391.33        397.01         5.33 o
   2  14   4         14.95         13.20         0.96 o
   3  14   4         50.59         50.22         1.52 o
   4  14   4         21.80         21.02         0.98 o
   5  14   4         37.69         29.96         1.21 o
   6  14   4          0.79         -0.35         0.52 o
   7  14   4          0.18          0.59         0.44 o
   8  14   4         76.13         76.69         1.96 o
   9  14   4         15.09         13.06         0.81 o
  10  14   4         97.03         97.02         2.07 o
  11  14   4          0.28          0.49         0.40 o
  12  14   4         25.35         18.02         0.71 o
 -13  15   4         16.21         12.73         0.80 o
 -12  15   4          7.76          9.51         0.95 o
 -11  15   4        230.33        219.39         3.95 o
 -10  15   4         17.16         21.57         1.92 o
  -9  15   4         15.38         15.04         1.48 o
  -8  15   4         40.49         41.06         1.82 o
  -7  15   4         41.80         43.52         1.66 o
  -6  15   4          0.00          0.24         0.54 o
  -5  15   4         27.15         25.76         1.29 o
  -4  15   4         37.42         37.41         1.51 o
  -3  15   4        551.68        555.10        14.89 o
  -2  15   4        419.49        424.79         6.05 o
  -1  15   4        163.78        172.05         3.28 o
   0  15   4       1088.30       1104.92        11.78 o
   1  15   4         47.36         40.90         1.33 o
   2  15   4         59.62         58.45         1.64 o
   3  15   4          3.91          5.06         0.60 o
   4  15   4          9.99         10.86         0.93 o
   5  15   4          0.09          0.36         0.44 o
   6  15   4          6.41          5.12         0.72 o
   7  15   4         89.53         80.06         2.02 o
   8  15   4         76.27         89.31         2.11 o
   9  15   4          9.96         11.44         0.75 o
  10  15   4        108.04         98.76         2.02 o
  11  15   4         41.87         40.86         1.38 o
  12  15   4          1.68          1.67         0.26 o
 -12  16   4         35.31         36.70         1.62 o
 -11  16   4        166.21        160.42         4.94 o
 -10  16   4          5.19          4.98         1.02 o
  -9  16   4          5.89          4.29         0.96 o
  -8  16   4         27.83         20.85         1.38 o
  -7  16   4         16.07         12.87         1.31 o
  -6  16   4         25.53         24.13         1.30 o
  -5  16   4          0.14          0.61         0.64 o
  -4  16   4         82.45         79.22         2.61 o
  -3  16   4         71.59         65.94         1.91 o
  -2  16   4          0.12         -0.37         0.59 o
  -1  16   4        286.07        305.79         4.73 o
   0  16   4         28.19         26.95         1.22 o
   1  16   4        103.49         99.64         2.15 o
   2  16   4        152.88        141.87         2.49 o
   3  16   4        172.56        166.34         4.50 o
   4  16   4        155.05        143.24         3.46 o
   5  16   4          1.65          0.56         0.60 o
   6  16   4         45.48         38.86         2.39 o
   7  16   4          1.10          2.08         0.63 o
   8  16   4         13.85         13.12         0.81 o
   9  16   4         17.34         15.41         0.82 o
  10  16   4         12.96         13.49         0.84 o
  11  16   4          0.03          0.34         0.30 o
  12  16   4          0.84          1.41         0.51 o
 -12  17   4          1.92          2.95         0.51 o
 -11  17   4         38.04         38.99         2.48 o
 -10  17   4         32.43         35.28         1.97 o
  -9  17   4          2.92          2.99         0.80 o
  -8  17   4          8.68          7.32         1.09 o
  -7  17   4          5.12          2.05         0.72 o
  -6  17   4         61.89         55.16         1.89 o
  -5  17   4          6.82          6.64         1.66 o
  -4  17   4         45.12         42.42         1.61 o
  -3  17   4        459.65        477.59         6.90 o
  -2  17   4         13.74          8.69         0.91 o
  -1  17   4          6.93          6.90         0.72 o
   0  17   4        254.56        256.60         3.37 o
   1  17   4         82.43         85.24         2.01 o
   2  17   4         89.17         88.80         1.93 o
   3  17   4         86.18         82.97         2.61 o
   4  17   4          1.51          3.49         0.74 o
   5  17   4         12.47         10.07         1.42 o
   6  17   4          3.30          2.05         0.77 o
   7  17   4          4.27          4.38         0.69 o
   8  17   4        138.19        152.94         3.41 o
   9  17   4          5.81          5.21         0.51 o
  10  17   4          6.79          4.57         0.83 o
  11  17   4         24.88         23.64         1.07 o
 -12  18   4          1.74          2.65         0.42 o
 -11  18   4         30.92         29.16         1.53 o
 -10  18   4         55.04         55.55         2.34 o
  -9  18   4          5.58          7.58         1.05 o
  -8  18   4          6.75          5.94         0.99 o
  -7  18   4          0.03          1.34         1.70 o
  -6  18   4         98.26         89.48         2.94 o
  -5  18   4         21.67         15.07         0.99 o
  -4  18   4         15.31         13.63         1.14 o
  -3  18   4         63.02         65.13         2.11 o
  -2  18   4          0.08          1.05         0.67 o
  -1  18   4         21.54         19.34         1.00 o
   0  18   4        241.69        233.89         3.75 o
   1  18   4        317.08        322.65         5.07 o
   2  18   4         56.04         59.20         2.87 o
   3  18   4         79.11         78.59         2.13 o
   4  18   4         13.13         17.28         1.44 o
   5  18   4        576.08        606.09        13.15 o
   6  18   4         26.47         30.66         1.48 o
   7  18   4         21.94         21.53         1.22 o
   8  18   4          0.16          0.55         0.57 o
   9  18   4          2.11          2.24         0.51 o
  10  18   4          1.15          1.14         0.44 o
  11  18   4         42.01         32.67         1.74 o
 -11  19   4          0.52          0.12         0.24 o
 -10  19   4         32.33         32.99         1.22 o
  -9  19   4          8.95         11.48         1.12 o
  -8  19   4          5.68          5.14         0.90 o
  -7  19   4        103.43        109.40         3.43 o
  -6  19   4         71.27         71.24         2.54 o
  -5  19   4          4.56          4.71         0.87 o
  -4  19   4         17.38         14.63         1.40 o
  -3  19   4         15.21         12.26         0.95 o
  -2  19   4         10.34         10.08         0.86 o
  -1  19   4          5.85          5.66         0.62 o
   0  19   4        139.19        131.25         2.33 o
   1  19   4        134.78        132.95         2.80 o
   2  19   4         37.67         36.58         1.24 o
   3  19   4          1.85          1.82         0.52 o
   4  19   4        500.51        510.68         9.97 o
   5  19   4         92.55         92.00         3.75 o
   6  19   4         51.84         58.46         1.98 o
   7  19   4         32.61         37.32         1.54 o
   8  19   4          8.34          7.02         0.69 o
   9  19   4          1.59          1.52         0.38 o
  10  19   4          0.01         -0.10         0.37 o
  11  19   4         36.63         29.51         1.46 o
 -11  20   4          1.60          1.26         0.40 o
 -10  20   4          0.00         -0.05         0.28 o
  -9  20   4         17.48         15.61         1.18 o
  -8  20   4         37.21         46.38         2.19 o
  -7  20   4        346.58        371.35         6.48 o
  -6  20   4        129.42        120.77         3.24 o
  -5  20   4          0.27          0.28         0.75 o
  -4  20   4          2.95          2.12         0.82 o
  -3  20   4         48.93         46.76         2.66 o
  -2  20   4         17.58         14.46         1.07 o
  -1  20   4          7.44          4.93         0.75 o
   0  20   4          3.09          2.99         0.52 o
   1  20   4         24.86         25.60         1.03 o
   2  20   4         80.41         86.51         5.50 o
   3  20   4        375.94        392.29         5.61 o
   4  20   4        319.90        334.90        13.58 o
   5  20   4        179.69        179.22         5.44 o
   6  20   4          5.23          5.31         0.68 o
   7  20   4          0.92          0.57         0.64 o
   8  20   4          5.08          5.73         0.56 o
   9  20   4          0.02          0.43         0.48 o
  10  20   4          2.11          1.73         0.62 o
 -10  21   4          1.01          1.02         0.35 o
  -9  21   4         14.59         16.59         0.73 o
  -8  21   4         31.23         27.94         1.22 o
  -7  21   4        107.50        112.12         2.45 o
  -6  21   4          2.72          6.03         0.71 o
  -5  21   4          3.65          6.19         0.97 o
  -4  21   4          2.07          1.48         0.86 o
  -3  21   4          6.05          7.65         1.21 o
  -2  21   4         26.11         31.81         1.48 o
  -1  21   4          8.92          8.63         0.94 o
   0  21   4          0.19          0.54         0.50 o
   1  21   4          2.07          2.16         0.51 o
   2  21   4         17.18         22.84         1.28 o
   3  21   4        147.76        139.04         4.41 o
   4  21   4         80.85         76.32         2.07 o
   5  21   4          0.10          1.16         0.77 o
   6  21   4         10.60          7.28         0.65 o
   7  21   4         17.98         16.54         1.05 o
   8  21   4         33.91         35.78         1.09 o
   9  21   4         16.81         16.94         0.87 o
  10  21   4          0.51          0.39         0.38 o
 -10  22   4         26.56         24.25         1.23 o
  -9  22   4          7.05          6.80         0.69 o
  -8  22   4         20.93         21.08         0.83 o
  -7  22   4          9.28          8.59         0.97 o
  -6  22   4         19.11         22.17         1.44 o
  -5  22   4          1.50          0.41         1.51 o
  -4  22   4         29.76         28.24         1.71 o
  -3  22   4         39.61         46.29         2.20 o
  -2  22   4          0.38         -0.21         0.54 o
  -1  22   4          2.43          3.11         0.50 o
   0  22   4         31.78         32.72         1.30 o
   1  22   4         61.11         59.39         2.80 o
   2  22   4         13.57         15.46         1.15 o
   3  22   4         15.54         11.02         5.28 o
   4  22   4         11.84         12.63         1.08 o
   5  22   4          1.60          1.55         0.57 o
   6  22   4          2.52          2.28         0.40 o
   7  22   4         14.19         12.95         0.69 o
   8  22   4          0.30          1.10         0.42 o
  -9  23   4          0.03         -0.19         0.31 o
  -8  23   4          3.39          3.86         0.71 o
  -7  23   4          6.54          8.07         1.30 o
  -6  23   4          1.19          2.15         0.55 o
  -5  23   4         23.42         23.34         1.17 o
  -4  23   4         20.62         23.51         1.19 o
  -3  23   4         68.95         72.21         2.61 o
  -2  23   4          0.81         -0.19         0.52 o
  -1  23   4         95.84         91.38         3.03 o
   0  23   4        129.80        124.37         2.58 o
   1  23   4         12.42         12.13         1.23 o
   2  23   4          0.23         -0.14         1.64 o
   3  23   4          2.68          2.64         0.61 o
   4  23   4         14.15         13.92         0.82 o
   5  23   4          0.30          1.57         0.44 o
   6  23   4          6.35          6.41         0.57 o
   7  23   4         18.70         16.47         1.88 o
   8  23   4         19.69         21.03         2.88 o
  -8  24   4          6.69          3.89         0.78 o
  -7  24   4          1.17          0.47         0.35 o
  -6  24   4          1.69          3.02         0.89 o
  -5  24   4          2.51          2.60         0.51 o
  -4  24   4          3.12          2.61         0.55 o
  -3  24   4          1.73          1.99         0.42 o
  -2  24   4          0.95          1.27         0.37 o
  -1  24   4         12.35         12.92         0.79 o
   0  24   4         24.89         22.56         1.14 o
   1  24   4          1.20          1.62         0.58 o
   2  24   4          3.19          6.37         1.67 o
   3  24   4         13.59         15.73         1.73 o
   4  24   4         20.76         22.42         1.88 o
   5  24   4          0.10          0.17         0.54 o
   6  24   4         19.87         12.11         8.47 o
   7  24   4          1.49          0.91         0.30 o
   8  24   4          0.12          0.08         0.27 o
  -8  25   4          0.03          0.30         0.24 o
  -7  25   4          4.45          5.89         1.13 o
  -6  25   4          3.35          2.39         0.72 o
  -5  25   4         12.20         15.14         0.82 o
  -4  25   4          0.18          1.77         0.47 o
  -3  25   4         68.97         68.01         2.85 o
  -2  25   4          6.07          7.77         0.83 o
  -1  25   4          0.83          0.77         0.78 o
   0  25   4         39.17         20.55         1.68 o
   1  25   4          6.94          7.16         1.38 o
   2  25   4          4.14          4.63         1.21 o
   3  25   4          3.28          3.55         1.06 o
   4  25   4          7.66          9.46         0.92 o
   5  25   4          1.24          1.46         0.47 o
   6  25   4          2.62          3.60         0.76 o
   7  25   4          1.37          1.31         0.36 o
  -7  26   4          0.01          0.69         0.26 o
  -6  26   4         11.71         12.36         1.22 o
  -5  26   4         12.94         12.40         1.60 o
  -4  26   4          3.88          4.09         0.44 o
  -3  26   4          8.14         10.40         0.65 o
  -2  26   4          3.60          4.38         0.55 o
  -1  26   4          8.11          9.06         0.94 o
   0  26   4         43.11         33.40         2.43 o
   1  26   4         34.53         35.19         2.43 o
   2  26   4          2.23          3.54         1.06 o
   3  26   4          4.40          3.21         0.70 o
   4  26   4         12.84         10.99         1.22 o
   5  26   4         49.93         38.42         2.38 o
   6  26   4          0.25         -0.27         0.37 o
  -5  27   4          0.35          0.70         0.36 o
  -4  27   4          5.56          6.33         0.60 o
  -3  27   4          4.44          4.46         0.47 o
  -2  27   4          2.34          2.30         0.47 o
  -1  27   4          6.27          5.39         0.86 o
   0  27   4          1.59          1.22         0.67 o
   1  27   4         53.00         48.12         1.95 o
   2  27   4          9.16         12.56         1.05 o
   3  27   4         16.34         15.42         0.82 o
   4  27   4        145.91        150.60         9.69 o
   5  27   4         50.85         42.99         1.53 o
  -3  28   4          0.34          0.56         0.58 o
  -2  28   4          0.57          0.90         0.71 o
  -1  28   4          0.07          0.20         0.48 o
   0  28   4          0.39          1.38         0.64 o
   1  28   4         10.97         11.65         0.89 o
   2  28   4         10.30          9.74         0.78 o
   3  28   4        117.95        104.12         7.89 o
  -1  29   4          1.02          0.00         0.46 o
   0  29   4          4.73          2.16         0.42 o
   1  29   4          3.33          2.52         0.33 o
 -14   1   5          0.54         -0.21         0.31 o
 -13   1   5          5.91          7.02         0.65 o
 -12   1   5         16.72         14.97         1.01 o
 -11   1   5        168.18        146.91         2.93 o
 -10   1   5        329.96        295.01         3.61 o
  -9   1   5        259.39        236.87         3.59 o
  -8   1   5         72.90         69.43         1.74 o
  -7   1   5          0.28          0.21         0.57 o
  -6   1   5          0.40          1.94         0.47 o
  -5   1   5          2.23          2.21         1.38 o
  -4   1   5          1.30          2.28         1.35 o
  -3   1   5        106.35        112.11         5.35 o
  -2   1   5       1188.35       1220.79        21.32 o
  -1   1   5        270.81        348.83         9.25 o
   0   1   5        436.20        420.20        10.20 o
   1   1   5       1298.71       1433.50        23.64 o
   2   1   5         92.18         91.02         4.71 o
   3   1   5          1.75          0.88         1.13 o
   4   1   5          0.01          1.96         1.24 o
   5   1   5          1.76          2.53         0.61 o
   6   1   5          1.19          1.85         0.54 o
   7   1   5         65.74         61.53         1.42 o
   8   1   5        241.68        231.73         3.36 o
   9   1   5        866.74        884.75         9.00 o
  10   1   5        219.91        220.86         3.20 o
  11   1   5          0.34          0.25         0.33 o
  12   1   5         37.04         30.67         1.00 o
  13   1   5          0.05         -0.34         0.44 o
 -14   2   5          0.18          0.08         0.27 o
 -13   2   5         20.66         30.14         1.21 o
 -12   2   5         30.04         31.64         1.40 o
 -11   2   5         43.78         41.61         1.22 o
 -10   2   5         26.59         28.88         1.10 o
  -9   2   5         66.60         55.69         1.57 o
  -8   2   5        153.39        143.09         2.51 o
  -7   2   5         44.47         38.92         1.37 o
  -6   2   5          7.85          9.74         0.81 o
  -5   2   5         45.01         44.64         2.22 o
  -4   2   5          1.85          5.03         1.54 o
  -3   2   5         53.13         77.30         4.46 o
  -2   2   5       2047.05       2133.32        32.36 o
  -1   2   5        216.88        268.67         7.91 o
   0   2   5         16.57         18.75         2.05 o
   1   2   5        439.09        457.20        10.85 o
   2   2   5         40.09         45.63         3.27 o
   3   2   5        138.20        101.96         5.03 o
   4   2   5         48.89         51.62         3.72 o
   5   2   5         67.01         62.53         1.42 o
   6   2   5          1.87          1.22         0.48 o
   7   2   5        103.13         94.25         2.15 o
   8   2   5         47.11         43.56         1.60 o
   9   2   5        295.56        313.49         4.14 o
  10   2   5          6.67          8.77         0.66 o
  11   2   5          2.65          2.57         0.39 o
  12   2   5         35.45         25.40         0.90 o
  13   2   5          5.97          3.99         0.58 o
 -14   3   5          0.06          0.11         0.25 o
 -13   3   5         19.28         26.26         1.10 o
 -12   3   5          1.50          2.63         0.42 o
 -11   3   5          6.18          4.18         0.51 o
 -10   3   5         45.57         43.72         1.52 o
  -9   3   5          8.38          7.25         0.73 o
  -8   3   5         72.53         73.97         2.46 o
  -7   3   5        408.33        376.92         5.30 o
  -6   3   5        217.56        201.30         2.97 o
  -5   3   5          8.29         14.14         1.06 o
  -4   3   5        152.77        140.57         6.39 o
  -3   3   5          6.55         13.80         2.00 o
  -2   3   5        741.30        740.04        15.26 o
  -1   3   5          2.81          2.66         1.20 o
   0   3   5         72.11         77.09         3.99 o
   1   3   5         34.17         32.20         2.69 o
   2   3   5         11.04         14.85         2.82 o
   3   3   5        254.52        229.45         7.76 o
   4   3   5       1329.71       1243.18        22.47 o
   5   3   5        200.01        188.70         2.71 o
   6   3   5         24.24         24.25         1.22 o
   7   3   5          3.58          2.32         0.50 o
   8   3   5         24.50         26.15         1.89 o
   9   3   5         71.24         81.17         2.11 o
  10   3   5          2.32          1.06         0.54 o
  11   3   5          8.02          6.89         0.59 o
  12   3   5         11.35          8.96         0.75 o
  13   3   5          0.22          0.48         0.41 o
 -14   4   5          3.46          3.97         0.58 o
 -13   4   5          0.06          0.62         0.40 o
 -12   4   5          0.72          1.39         0.36 o
 -11   4   5          0.00         -0.02         0.35 o
 -10   4   5         12.56         14.12         1.22 o
  -9   4   5          6.30          7.66         0.74 o
  -8   4   5          5.77          6.48         0.77 o
  -7   4   5        126.88        104.38         2.31 o
  -6   4   5       3688.45       3750.06        31.04 o
  -5   4   5       2113.16       2127.05        18.65 o
  -4   4   5         75.14         80.55         4.80 o
  -3   4   5        244.39        272.75         8.69 o
  -2   4   5          0.99          1.74         0.95 o
  -1   4   5         41.27         44.90         5.16 o
   0   4   5          1.40          3.15         1.15 o
   1   4   5        219.32        201.65        10.42 o
   2   4   5         62.28         47.60         5.10 o
   3   4   5        160.52        140.07         5.98 o
   4   4   5       1133.60       1088.31        15.05 o
   5   4   5       6737.76       6589.75        46.42 o
   6   4   5       1381.74       1327.07        11.83 o
   7   4   5         66.24         61.21         1.71 o
   8   4   5        218.60        205.23         3.60 o
   9   4   5          1.54          2.84         0.59 o
  10   4   5          0.92          1.55         0.48 o
  11   4   5          3.43          2.66         0.62 o
  12   4   5          0.98          0.85         0.42 o
  13   4   5          1.57          1.46         0.46 o
 -14   5   5         11.36         11.56         0.83 o
 -13   5   5         30.39         34.19         1.13 o
 -12   5   5          0.18          0.41         0.33 o
 -11   5   5          5.87          4.22         0.48 o
 -10   5   5         48.09         44.73         1.51 o
  -9   5   5         15.42         14.58         0.94 o
  -8   5   5        140.19        138.95         3.27 o
  -7   5   5        286.47        265.13         4.95 o
  -6   5   5       2121.44       2108.95        18.76 o
  -5   5   5         71.02         72.52         1.85 o
  -4   5   5         33.42         39.54         3.43 o
  -3   5   5         33.54         24.68         2.69 o
  -2   5   5        256.93        259.96        12.21 o
  -1   5   5         11.39          9.05         2.57 o
   0   5   5         97.21        115.50         5.49 o
   1   5   5         42.59         33.48         4.25 o
   2   5   5        173.58        176.21         9.73 o
   3   5   5       1171.61       1190.61        31.17 o
   4   5   5        364.12        351.47         4.50 o
   5   5   5        843.92        837.28         9.21 o
   6   5   5        328.98        308.74         4.53 o
   7   5   5          7.44          5.48         0.77 o
   8   5   5          0.10          0.16         0.53 o
   9   5   5         30.31         31.50         1.61 o
  10   5   5          4.23          4.26         0.76 o
  11   5   5          7.99          4.83         0.70 o
  12   5   5          0.15         -0.34         0.42 o
  13   5   5         25.39         23.43         1.25 o
 -14   6   5          4.98          4.83         0.55 o
 -13   6   5         32.54         37.11         1.10 o
 -12   6   5          6.83          7.81         0.57 o
 -11   6   5         17.36         16.07         0.79 o
 -10   6   5          8.73          7.53         0.69 o
  -9   6   5         85.47         90.13         2.28 o
  -8   6   5        192.79        207.95         4.51 o
  -7   6   5        140.50        127.45         3.18 o
  -6   6   5        231.26        231.02         3.31 o
  -5   6   5        120.43        127.59         2.29 o
  -4   6   5         45.16         41.32         2.35 o
  -3   6   5          3.01         11.81         3.05 o
  -2   6   5        697.58        750.03        22.90 o
  -1   6   5          6.72         12.88         2.65 o
   0   6   5          0.04          3.08         1.38 o
   1   6   5         53.94         49.24         5.20 o
   2   6   5        512.63        526.08        18.34 o
   3   6   5        858.44        815.05        24.50 o
   4   6   5         54.94         54.76         1.40 o
   5   6   5        186.77        182.97         3.54 o
   6   6   5        140.38        135.76         2.72 o
   7   6   5         39.71         38.58         1.73 o
   8   6   5          0.29         -0.29         1.08 o
   9   6   5        100.65        110.39         3.08 o
  10   6   5          0.11         -0.02         0.59 o
  11   6   5          3.82          3.76         0.68 o
  12   6   5          0.57         -0.09         0.46 o
  13   6   5         31.58         28.71         1.35 o
 -14   7   5          2.02          1.61         0.37 o
 -13   7   5          4.78          4.34         0.44 o
 -12   7   5          5.11          6.19         0.51 o
 -11   7   5         98.91         94.67         2.03 o
 -10   7   5        291.07        257.69         4.85 o
  -9   7   5         73.16         78.80         2.47 o
  -8   7   5         24.99         24.39         1.42 o
  -7   7   5         32.03         33.74         2.63 o
  -6   7   5          2.71          2.95         0.71 o
  -5   7   5         12.47         13.72         0.95 o
  -4   7   5         26.91         21.57         1.60 o
  -3   7   5         50.87         45.55         5.32 o
  -2   7   5        270.13        276.09        13.13 o
  -1   7   5          2.19          0.07         1.54 o
   0   7   5        775.03        819.19        19.89 o
   1   7   5        324.79        340.70        14.24 o
   2   7   5        260.39        239.19        11.76 o
   3   7   5         94.87         86.48         2.01 o
   4   7   5          0.16          0.82         0.46 o
   5   7   5          0.02          2.24         0.62 o
   6   7   5          0.09          1.13         0.55 o
   7   7   5         52.36         45.00         1.46 o
   8   7   5         54.55         48.26         1.53 o
   9   7   5        208.16        218.89         4.58 o
  10   7   5          2.11          2.17         0.68 o
  11   7   5         16.86         15.50         1.02 o
  12   7   5          1.20         -0.29         0.86 o
  13   7   5          9.17          9.45         0.56 o
 -13   8   5          0.11          0.17         0.50 o
 -12   8   5          1.14          2.10         0.36 o
 -11   8   5         24.30         25.68         1.01 o
 -10   8   5          3.98          4.91         0.86 o
  -9   8   5          6.63          8.60         0.87 o
  -8   8   5         43.43         39.80         1.78 o
  -7   8   5         57.15         50.95         2.51 o
  -6   8   5          0.48          1.69         0.48 o
  -5   8   5          8.06         11.93         0.83 o
  -4   8   5          8.41          5.81         0.67 o
  -3   8   5          0.00          0.66         0.66 o
  -2   8   5          1.20          3.16         1.81 o
  -1   8   5          3.38          1.54         1.65 o
   0   8   5        400.56        411.60        16.38 o
   1   8   5          4.68          9.13         2.61 o
   2   8   5        104.47         92.52         2.53 o
   3   8   5         20.91         19.84         0.98 o
   4   8   5         49.46         42.51         1.43 o
   5   8   5          8.29         10.92         0.83 o
   6   8   5          0.27          1.24         0.50 o
   7   8   5          2.16          2.14         0.48 o
   8   8   5          0.47          0.68         0.49 o
   9   8   5          3.70          4.57         0.75 o
  10   8   5         18.03         20.93         1.28 o
  11   8   5         40.38         48.49         1.72 o
  12   8   5          4.47          4.40         0.55 o
  13   8   5          3.81          3.44         0.36 o
 -13   9   5          4.54          3.39         0.38 o
 -12   9   5         11.96         12.26         0.80 o
 -11   9   5         51.52         43.29         1.62 o
 -10   9   5        302.93        289.80         7.14 o
  -9   9   5        146.04        132.39         3.29 o
  -8   9   5          0.70          1.40         0.46 o
  -7   9   5          2.85          1.25         0.69 o
  -6   9   5         53.92         46.09         1.81 o
  -5   9   5         10.30          8.82         0.67 o
  -4   9   5          8.68         10.01         0.82 o
  -3   9   5         29.74         34.35         1.36 o
  -2   9   5        102.12        110.61         3.06 o
  -1   9   5         75.73         66.80         6.42 o
   0   9   5        630.14        691.35        15.65 o
   1   9   5        297.70        321.60         5.33 o
   2   9   5        120.91        121.78         2.20 o
   3   9   5         49.63         54.00         1.85 o
   4   9   5          2.42          3.15         0.56 o
   5   9   5          1.34          2.08         0.48 o
   6   9   5          1.05          1.44         0.46 o
   7   9   5          1.30          1.48         0.47 o
   8   9   5          2.67          2.20         0.47 o
   9   9   5         37.91         34.86         1.62 o
  10   9   5          0.04         -0.24         0.51 o
  11   9   5         72.43         71.84         2.08 o
  12   9   5          2.47          0.82         0.37 o
  13   9   5          3.62          1.93         0.40 o
 -13  10   5          4.29          5.11         0.41 o
 -12  10   5         20.68         20.82         0.94 o
 -11  10   5          6.99          6.30         0.66 o
 -10  10   5          9.90         11.31         0.75 o
  -9  10   5         67.75         65.47         1.77 o
  -8  10   5         20.13         20.63         1.07 o
  -7  10   5          5.93          7.26         0.92 o
  -6  10   5        251.66        280.62         4.30 o
  -5  10   5        107.61        107.24         2.95 o
  -4  10   5        363.95        325.05         4.81 o
  -3  10   5        155.81        130.76         2.75 o
  -2  10   5         96.92         98.63         2.22 o
  -1  10   5          0.31          0.02         0.36 o
   0  10   5         41.48         44.20         1.56 o
   1  10   5        228.18        220.13         3.70 o
   2  10   5         77.52         86.37         1.83 o
   3  10   5          5.26          5.77         0.71 o
   4  10   5          4.85          4.27         0.66 o
   5  10   5         11.70         15.69         0.82 o
   6  10   5         27.96         25.96         1.04 o
   7  10   5         74.86         70.59         1.89 o
   8  10   5         35.37         29.44         1.19 o
   9  10   5          8.91         10.28         1.02 o
  10  10   5          3.94          4.15         0.66 o
  11  10   5         18.60         16.58         0.99 o
  12  10   5         23.00         19.91         0.90 o
 -13  11   5         25.97         26.01         1.15 o
 -12  11   5          0.86          1.03         0.34 o
 -11  11   5         24.22         24.20         1.11 o
 -10  11   5          9.05          8.70         1.12 o
  -9  11   5          3.93          3.62         0.54 o
  -8  11   5          5.95          8.15         0.61 o
  -7  11   5        200.74        201.16         3.50 o
  -6  11   5          5.05          8.98         1.04 o
  -5  11   5         31.27         39.85         1.74 o
  -4  11   5         83.84         65.59         1.72 o
  -3  11   5        167.54        159.39         2.87 o
  -2  11   5        494.27        466.59         7.99 o
  -1  11   5         32.84         28.97         1.01 o
   0  11   5        113.66        115.28         2.20 o
   1  11   5          2.30          2.92         0.59 o
   2  11   5         11.85         14.30         0.78 o
   3  11   5         54.80         57.21         1.65 o
   4  11   5        362.68        350.94         4.91 o
   5  11   5        292.16        288.21         4.60 o
   6  11   5         55.62         52.75         1.47 o
   7  11   5         65.43         62.44         1.78 o
   8  11   5         10.20         11.57         0.77 o
   9  11   5          9.90          8.84         0.67 o
  10  11   5          0.96          1.14         0.55 o
  11  11   5          1.02          0.44         0.46 o
  12  11   5          7.74          5.11         0.47 o
 -13  12   5          0.82          0.96         0.32 o
 -12  12   5          0.93          1.08         0.33 o
 -11  12   5          1.08          1.09         0.39 o
 -10  12   5          0.33          0.66         0.42 o
  -9  12   5         18.37         20.33         0.97 o
  -8  12   5         18.50         22.96         1.08 o
  -7  12   5         66.27         64.83         3.24 o
  -6  12   5       2040.55       2153.71        27.43 o
  -5  12   5       1120.37       1078.46        15.48 o
  -4  12   5        153.98        143.91         2.71 o
  -3  12   5          1.71          2.95         0.53 o
  -2  12   5        337.87        326.04         7.59 o
  -1  12   5        184.46        176.59         4.22 o
   0  12   5         96.22         92.37         1.89 o
   1  12   5         16.68         15.69         0.97 o
   2  12   5          1.01          0.99         0.51 o
   3  12   5          0.05          0.47         0.42 o
   4  12   5        704.62        675.89         8.42 o
   5  12   5       3344.27       3364.99        33.85 o
   6  12   5       1077.84       1053.22        10.41 o
   7  12   5          9.27         10.82         0.80 o
   8  12   5          6.67          4.50         0.66 o
   9  12   5         28.14         31.98         1.17 o
  10  12   5          0.14          0.63         0.47 o
  11  12   5          0.19          0.70         0.42 o
  12  12   5          3.26          2.42         0.30 o
 -12  13   5          1.48          2.71         0.54 o
 -11  13   5          0.74          0.84         0.35 o
 -10  13   5         29.01         28.12         2.23 o
  -9  13   5          8.37          9.42         0.92 o
  -8  13   5         14.32         16.79         1.66 o
  -7  13   5        387.20        394.68         9.77 o
  -6  13   5       1550.43       1635.94        30.54 o
  -5  13   5          6.73         11.42         2.12 o
  -4  13   5         31.30         33.83         1.22 o
  -3  13   5         11.40          8.39         0.59 o
  -2  13   5         16.15         16.35         0.78 o
  -1  13   5        213.68        206.50         4.39 o
   0  13   5         20.55         17.13         1.60 o
   1  13   5        138.49        128.37         2.76 o
   2  13   5        102.64        100.53         1.83 o
   3  13   5        188.88        189.57         3.28 o
   4  13   5        723.64        717.61         8.86 o
   5  13   5        596.43        631.44         8.07 o
   6  13   5         20.30         22.82         1.49 o
   7  13   5          5.90          7.80         0.70 o
   8  13   5          3.78          3.19         0.50 o
   9  13   5         12.21         10.85         0.71 o
  10  13   5         33.64         32.86         1.34 o
  11  13   5          0.18          0.18         0.34 o
  12  13   5          0.38         -0.38         0.38 o
 -12  14   5         17.13         17.74         1.05 o
 -11  14   5         22.52         22.74         1.41 o
 -10  14   5         32.37         30.03         1.26 o
  -9  14   5          0.49          2.36         0.61 o
  -8  14   5          0.23          2.53         0.73 o
  -7  14   5        354.48        357.40         8.99 o
  -6  14   5        363.24        389.18         9.70 o
  -5  14   5         59.79         69.29         4.37 o
  -4  14   5        103.95         90.45         2.50 o
  -3  14   5          3.73          3.98         0.58 o
  -2  14   5          9.44          9.81         0.59 o
  -1  14   5        200.82        196.38         2.86 o
   0  14   5        196.01        195.03         3.58 o
   1  14   5        376.69        367.27         5.01 o
   2  14   5          7.68          6.83         0.60 o
   3  14   5         12.17         12.68         0.85 o
   4  14   5        319.41        318.89         4.86 o
   5  14   5        128.38        139.14         3.34 o
   6  14   5        123.72        131.03         2.66 o
   7  14   5         62.76         67.47         2.23 o
   8  14   5          1.12          0.41         0.43 o
   9  14   5         16.34         15.62         0.80 o
  10  14   5          7.00          9.22         0.73 o
  11  14   5          1.61          2.18         0.40 o
 -12  15   5          0.70          0.58         0.33 o
 -11  15   5         22.07         24.15         1.40 o
 -10  15   5         80.53         74.89         1.99 o
  -9  15   5         23.70         27.87         1.32 o
  -8  15   5         12.92         14.81         1.15 o
  -7  15   5          7.82          9.66         1.28 o
  -6  15   5         38.16         35.87         2.44 o
  -5  15   5         21.09         26.45         1.78 o
  -4  15   5         61.96         60.51         1.76 o
  -3  15   5         84.76         76.41         1.74 o
  -2  15   5         31.70         30.05         1.08 o
  -1  15   5         32.38         30.79         1.05 o
   0  15   5        184.31        185.19         3.89 o
   1  15   5          3.01          5.30         0.93 o
   2  15   5        194.55        194.31         3.64 o
   3  15   5        101.90        110.37         2.49 o
   4  15   5         15.22         16.20         0.99 o
   5  15   5          4.59          5.20         0.81 o
   6  15   5          8.53          6.54         0.69 o
   7  15   5          5.93          7.97         0.85 o
   8  15   5          0.04         -0.17         0.39 o
   9  15   5          0.49          0.93         0.35 o
  10  15   5         22.65         21.08         0.98 o
  11  15   5          1.85          0.55         0.36 o
 -11  16   5         42.95         35.89         8.79 o
 -10  16   5         18.40         18.85         1.19 o
  -9  16   5          2.31          1.60         0.54 o
  -8  16   5          0.02          0.27         0.52 o
  -7  16   5          0.75         -0.01         0.94 o
  -6  16   5         45.71         53.76         2.83 o
  -5  16   5          4.14          4.34         0.62 o
  -4  16   5         32.35         29.87         1.10 o
  -3  16   5          0.19          0.26         0.45 o
  -2  16   5          0.00          0.22         0.38 o
  -1  16   5          0.44          0.76         0.49 o
   0  16   5        410.81        404.03        10.04 o
   1  16   5          0.01          0.71         0.63 o
   2  16   5         21.78         20.85         1.11 o
   3  16   5         70.00         74.90         3.59 o
   4  16   5          2.57          3.17         0.81 o
   5  16   5         17.43         23.93         1.16 o
   6  16   5         20.60         22.16         1.03 o
   7  16   5          6.92          5.95         0.59 o
   8  16   5          9.29          6.61         0.55 o
   9  16   5         15.72         16.24         0.72 o
  10  16   5         22.76         23.42         3.06 o
  11  16   5         59.91         53.83         8.65 o
 -11  17   5          2.38          1.32         0.41 o
 -10  17   5        123.40        119.75         4.37 o
  -9  17   5         60.52         56.17         2.20 o
  -8  17   5          9.33         13.33         0.97 o
  -7  17   5         11.11         10.07         1.44 o
  -6  17   5          0.10          0.73         0.44 o
  -5  17   5          4.60          7.33         0.61 o
  -4  17   5          0.03          0.26         0.39 o
  -3  17   5         15.75         17.27         0.84 o
  -2  17   5          4.87          5.52         0.65 o
  -1  17   5         12.20         14.40         0.91 o
   0  17   5          9.41         12.69         0.99 o
   1  17   5        182.84        195.59         4.65 o
   2  17   5         79.20         75.63         2.52 o
   3  17   5          0.08          0.25         0.57 o
   4  17   5        115.14        119.43         3.26 o
   5  17   5        109.94        129.46         4.58 o
   6  17   5         50.12         58.44         1.98 o
   7  17   5         31.20         31.26         1.10 o
   8  17   5          0.66         -0.16         0.35 o
   9  17   5          9.62         11.60         1.16 o
  10  17   5          1.03          1.41         0.43 o
 -11  18   5          0.02          0.21         0.26 o
 -10  18   5         10.13          8.87         0.49 o
  -9  18   5         59.28         58.57         2.06 o
  -8  18   5          1.68          0.49         0.39 o
  -7  18   5         17.93         17.69         0.80 o
  -6  18   5         38.02         52.32         1.48 o
  -5  18   5         19.55         14.55         0.75 o
  -4  18   5          6.88          7.15         0.58 o
  -3  18   5          3.83          4.91         0.51 o
  -2  18   5          1.33          3.08         0.54 o
  -1  18   5          3.17          3.27         0.57 o
   0  18   5          3.50          4.88         0.72 o
   1  18   5        258.89        259.40         4.36 o
   2  18   5         27.13         23.33         1.50 o
   3  18   5         18.69         17.99         1.59 o
   4  18   5         35.95         35.93         2.38 o
   5  18   5         17.25         21.52         1.90 o
   6  18   5          0.14          1.89         0.59 o
   7  18   5         16.88         17.00         1.00 o
   8  18   5          0.32         -0.45         0.45 o
   9  18   5          3.49          5.09         0.79 o
  10  18   5          4.85          3.87         0.47 o
 -10  19   5          1.30          1.32         0.24 o
  -9  19   5          0.55          0.53         0.31 o
  -8  19   5          8.56          7.08         1.19 o
  -7  19   5         82.96         79.24         2.21 o
  -6  19   5         13.14         13.73         0.76 o
  -5  19   5          0.34          1.03         0.41 o
  -4  19   5         44.25         38.97         1.15 o
  -3  19   5         35.02         36.07         1.30 o
  -2  19   5          1.03          1.48         0.51 o
  -1  19   5          0.13          0.21         0.41 o
   0  19   5         20.80         23.73         1.16 o
   1  19   5          1.84          1.17         0.47 o
   2  19   5         25.28         24.30         1.38 o
   3  19   5         15.26         16.50         1.18 o
   4  19   5         11.29         18.22         1.78 o
   5  19   5         27.82         43.46         1.74 o
   6  19   5         63.64         58.85         1.89 o
   7  19   5         40.31         39.80         1.44 o
   8  19   5          9.04         11.19         1.13 o
   9  19   5          2.27          4.54         0.59 o
  -9  20   5          2.30          2.67         0.34 o
  -8  20   5          2.78          3.53         0.53 o
  -7  20   5          6.99          7.71         0.65 o
  -6  20   5        682.79        724.91         8.55 o
  -5  20   5        203.54        198.79         2.97 o
  -4  20   5          2.54          4.00         0.88 o
  -3  20   5         26.54         24.69         1.05 o
  -2  20   5         29.09         31.68         1.18 o
  -1  20   5          0.12          0.49         0.42 o
   0  20   5         14.31         13.77         0.87 o
   1  20   5          0.01         -0.52         0.52 o
   2  20   5         22.67         25.39         1.36 o
   3  20   5         68.60         69.19         2.97 o
   4  20   5        304.05        305.57         7.69 o
   5  20   5        998.79       1043.42        15.77 o
   6  20   5        216.25        222.51         4.08 o
   7  20   5          1.09          0.21         0.37 o
   8  20   5          9.20          6.44         0.48 o
   9  20   5          6.41          4.43         0.66 o
  -9  21   5          7.52          5.05         0.87 o
  -8  21   5          0.76          0.78         0.27 o
  -7  21   5        164.20        174.98         2.76 o
  -6  21   5        605.52        652.36         9.66 o
  -5  21   5         23.29         29.60         1.55 o
  -4  21   5          7.12          8.46         1.01 o
  -3  21   5         11.11          9.05         0.66 o
  -2  21   5          0.94          1.15         0.45 o
  -1  21   5          0.01          0.47         0.42 o
   0  21   5         18.40         21.85         1.21 o
   1  21   5          0.63          0.80         0.80 o
   2  21   5          3.95          5.09         0.70 o
   3  21   5          6.26          6.11         0.81 o
   4  21   5        343.51        375.63         8.62 o
   5  21   5        287.42        329.72         5.84 o
   6  21   5          1.21          1.43         0.42 o
   7  21   5          1.77          2.44         0.36 o
   8  21   5          4.80          3.52         0.58 o
  -8  22   5          0.07          0.62         0.56 o
  -7  22   5        161.17        161.92         7.53 o
  -6  22   5        155.01        174.46         3.60 o
  -5  22   5         25.71         27.25         1.37 o
  -4  22   5         19.42         17.40         2.44 o
  -3  22   5          0.81          0.29         0.86 o
  -2  22   5          0.42          1.36         0.42 o
  -1  22   5         29.96         31.61         1.86 o
   0  22   5          1.78          2.13         0.43 o
   1  22   5         27.03         29.80         1.87 o
   2  22   5          0.00         -0.21         0.49 o
   3  22   5          1.92          1.40         1.02 o
   4  22   5        129.73        134.28         4.05 o
   5  22   5         55.25         63.27         3.08 o
   6  22   5         36.25         37.03         2.41 o
   7  22   5         12.19         10.73         1.53 o
  -8  23   5          0.70          0.78         0.38 o
  -7  23   5          8.48          8.13         0.64 o
  -6  23   5         18.48         18.77         1.02 o
  -5  23   5          2.42          2.25         0.55 o
  -4  23   5          3.80          3.53         0.57 o
  -3  23   5          9.58          7.53         0.67 o
  -2  23   5          0.28          0.88         0.48 o
  -1  23   5          2.76          2.92         0.55 o
   0  23   5          0.01          0.46         0.59 o
   1  23   5          3.05          3.21         0.62 o
   2  23   5          3.67          4.75         0.63 o
   3  23   5          3.05          3.03         0.68 o
   4  23   5          1.00          1.84         0.66 o
   5  23   5          0.63          1.31         0.38 o
   6  23   5          2.96          2.42         0.37 o
   7  23   5          5.02          4.72         0.56 o
  -7  24   5          1.73          2.04         0.48 o
  -6  24   5         11.97         13.48         1.52 o
  -5  24   5          0.06          0.68         0.30 o
  -4  24   5         12.93         13.34         0.77 o
  -3  24   5          0.03          0.45         0.55 o
  -2  24   5          2.29          2.78         0.49 o
  -1  24   5          0.00          0.31         0.70 o
   0  24   5         72.99         65.35         2.00 o
   1  24   5         56.62         40.66         5.14 o
   2  24   5          0.08         -0.58         1.04 o
   3  24   5          2.60          3.24         0.48 o
   4  24   5         21.84         18.24         2.58 o
   5  24   5          2.92          3.28         0.80 o
   6  24   5          4.58          5.68         0.61 o
  -6  25   5          0.08          0.55         0.41 o
  -5  25   5          2.37          1.92         0.70 o
  -4  25   5          0.64          1.36         0.31 o
  -3  25   5          0.07          0.02         0.45 o
  -2  25   5         15.67         17.29         0.74 o
  -1  25   5          6.00          7.89         0.66 o
   0  25   5          0.01         -0.37         0.37 o
   1  25   5         49.36         44.59         1.41 o
   2  25   5         13.40          8.91         0.61 o
   3  25   5          5.79          7.61         0.86 o
   4  25   5          5.26          5.03         0.53 o
   5  25   5          4.31          5.87         0.62 o
  -4  26   5          1.24          0.98         0.47 o
  -3  26   5         10.63         11.34         1.25 o
  -2  26   5          1.47          2.16         0.58 o
  -1  26   5          3.77          3.09         0.90 o
   0  26   5          7.22          6.65         1.06 o
   1  26   5         66.51         49.84         2.36 o
   2  26   5         31.34         22.60         1.64 o
   3  26   5          7.57          5.78         0.83 o
   4  26   5         19.73         17.23         0.92 o
  -3  27   5         16.78         10.02         0.96 o
  -2  27   5         13.53         11.51         1.09 o
  -1  27   5          0.57          0.33         0.96 o
   0  27   5          0.41          0.35         0.41 o
   1  27   5          0.10          0.86         0.62 o
   2  27   5         31.11         27.49         3.57 o
 -13   0   6          6.53          7.15         0.77 o
 -12   0   6          1.03          0.75         0.49 o
 -11   0   6          0.68          1.35         0.72 o
 -10   0   6         28.50         39.27         2.35 o
  -9   0   6          1.48          2.11         0.55 o
  -8   0   6        110.75        111.58         3.57 o
  -7   0   6         22.35         23.11         1.34 o
  -6   0   6          0.00          3.03         1.16 o
  -5   0   6        128.09        143.76         3.42 o
  -4   0   6          0.64          0.10         0.58 o
  -3   0   6          0.37         -0.11         0.93 o
  -2   0   6        107.53         87.52         3.46 o
  -1   0   6          0.15          0.46         0.68 o
   0   0   6          0.95          1.92         0.80 o
   1   0   6        807.26        739.96        12.81 o
   2   0   6         20.24         12.97         1.25 o
   3   0   6        242.57        214.95         5.59 o
   4   0   6          0.00         -0.70         0.87 o
   5   0   6        508.80        455.08         9.31 o
   6   0   6        124.03        146.70         5.22 o
   7   0   6          0.12          1.24         0.98 o
   8   0   6          4.05          4.24         0.97 o
   9   0   6          2.60          1.87         0.94 o
  10   0   6          0.67          1.02         0.80 o
  11   0   6         22.95         24.46         1.46 o
 -13   1   6          3.51          5.49         0.46 o
 -12   1   6          0.28          0.02         0.61 o
 -11   1   6         16.81         16.55         1.01 o
 -10   1   6         23.00         28.93         1.10 o
  -9   1   6          6.37          4.77         0.57 o
  -8   1   6          0.90          1.57         0.55 o
  -7   1   6          6.70          3.70         0.54 o
  -6   1   6        982.11        962.69         9.73 o
  -5   1   6        810.47        759.02         7.67 o
  -4   1   6          5.28          7.48         0.58 o
  -3   1   6         40.76         36.78         1.32 o
  -2   1   6          0.01          0.17         0.48 o
  -1   1   6         13.77          7.17         0.65 o
   0   1   6        151.55        148.69         3.15 o
   1   1   6        226.23        206.73         4.29 o
   2   1   6          5.45          3.25         0.58 o
   3   1   6         14.71         11.74         1.18 o
   4   1   6          5.58          5.46         0.66 o
   5   1   6        393.23        378.36         5.90 o
   6   1   6         66.73         80.47         2.73 o
   7   1   6          0.04          1.89         0.81 o
   8   1   6         29.67         28.13         1.16 o
   9   1   6         26.67         28.04         1.14 o
  10   1   6         32.80         46.35         1.34 o
  11   1   6          0.16          0.15         0.27 o
  12   1   6          3.76          5.19         0.59 o
 -13   2   6          0.62          1.46         0.32 o
 -12   2   6         15.24         20.10         0.99 o
 -11   2   6         30.73         32.26         1.38 o
 -10   2   6          5.15          6.25         0.66 o
  -9   2   6          0.64          0.53         0.41 o
  -8   2   6          0.97          2.16         0.56 o
  -7   2   6          1.05          0.96         0.38 o
  -6   2   6        664.78        663.98         7.23 o
  -5   2   6       3967.07       3969.27        33.29 o
  -4   2   6        195.39        184.73         3.21 o
  -3   2   6          0.00         -0.38         0.80 o
  -2   2   6        131.83        104.58         2.25 o
  -1   2   6        127.54         87.42         2.37 o
   0   2   6         43.52         42.61         1.42 o
   1   2   6        116.46        112.76         2.67 o
   2   2   6         28.14         22.18         1.06 o
   3   2   6         41.69         36.51         1.31 o
   4   2   6         33.27         32.25         1.23 o
   5   2   6       1029.35        966.44         9.62 o
   6   2   6       1422.21       1496.02        16.10 o
   7   2   6         52.79         53.94         1.66 o
   8   2   6          0.11          0.28         0.61 o
   9   2   6         61.25         74.89         1.86 o
  10   2   6         48.89         65.64         1.60 o
  11   2   6         14.62         15.69         0.67 o
  12   2   6         12.90          9.46         0.76 o
 -13   3   6         35.06         39.69         2.43 o
 -12   3   6          7.21          8.93         1.77 o
 -11   3   6          2.54          1.39         0.38 o
 -10   3   6          6.12          7.42         0.74 o
  -9   3   6          2.41          2.28         0.46 o
  -8   3   6          0.96          1.11         0.51 o
  -7   3   6          0.00          0.21         0.47 o
  -6   3   6          8.12         14.05         1.02 o
  -5   3   6       2112.76       2173.43        32.90 o
  -4   3   6        755.12        709.66         8.13 o
  -3   3   6        242.09        231.32         4.13 o
  -2   3   6        484.91        419.50         5.60 o
  -1   3   6         64.59         41.51         1.43 o
   0   3   6          6.11          4.24         0.63 o
   1   3   6          4.28          4.59         0.58 o
   2   3   6          2.05          1.90         0.41 o
   3   3   6          0.15          0.07         0.36 o
   4   3   6          1.94          1.31         0.38 o
   5   3   6         38.35         42.89         1.33 o
   6   3   6       3376.60       3433.45        34.30 o
   7   3   6        188.92        197.26         3.46 o
   8   3   6         10.01         11.12         0.78 o
   9   3   6        107.23        115.31         2.37 o
  10   3   6         18.15         25.94         1.00 o
  11   3   6          7.40          7.28         0.64 o
  12   3   6          0.44          0.55         0.38 o
 -13   4   6          0.21          0.44         0.26 o
 -12   4   6         22.22         25.05         1.03 o
 -11   4   6          7.17          6.92         0.53 o
 -10   4   6         11.52         12.26         0.75 o
  -9   4   6          5.90          7.03         0.67 o
  -8   4   6          4.49          5.26         0.63 o
  -7   4   6          0.04          1.50         0.64 o
  -6   4   6          9.15         10.05         0.93 o
  -5   4   6          5.45         43.22         9.26 o
  -4   4   6        106.54        116.87         2.77 o
  -3   4   6        108.96        114.73         2.48 o
  -2   4   6         42.11         36.43         1.45 o
  -1   4   6         78.70         64.81         1.81 o
   0   4   6          1.96          1.46         1.52 o
   1   4   6         15.85         14.13         0.72 o
   2   4   6          1.08          0.74         0.41 o
   3   4   6          0.54          0.30         0.42 o
   4   4   6         20.78         21.46         0.89 o
   5   4   6        116.37        121.50         2.28 o
   6   4   6         33.96         57.53         1.98 o
   7   4   6        172.23        172.66         3.18 o
   8   4   6         37.83         38.49         1.35 o
   9   4   6          8.62          9.92         0.71 o
  10   4   6          3.65          3.91         0.66 o
  11   4   6          1.68          2.71         0.48 o
  12   4   6          0.31          0.07         0.39 o
 -13   5   6         27.57         32.57         1.39 o
 -12   5   6          0.19          1.00         0.25 o
 -11   5   6          3.16          2.38         0.40 o
 -10   5   6          8.41          9.29         0.68 o
  -9   5   6         16.02         14.63         1.12 o
  -8   5   6          7.94          6.84         0.68 o
  -7   5   6          6.10          5.23         0.62 o
  -6   5   6         13.77         20.41         1.17 o
  -5   5   6       1940.30       1978.21        18.27 o
  -4   5   6        701.72        644.46         7.20 o
  -3   5   6        214.22        194.77         4.09 o
  -2   5   6        168.62        133.80         2.62 o
  -1   5   6          2.81          2.73         0.54 o
   0   5   6          7.22          7.31         0.81 o
   1   5   6         18.97         16.42         1.11 o
   2   5   6         15.20         11.72         0.77 o
   3   5   6         63.29         53.92         1.61 o
   4   5   6         20.06         18.69         1.32 o
   5   5   6          0.01          3.96         0.64 o
   6   5   6       3162.32       3209.77        32.15 o
   7   5   6        266.55        270.69         5.22 o
   8   5   6         44.39         44.29         1.80 o
   9   5   6          9.95         12.90         1.04 o
  10   5   6          0.01          0.77         0.49 o
  11   5   6          2.69          2.69         0.47 o
  12   5   6          0.01          0.45         0.37 o
 -13   6   6          6.16          3.56         0.51 o
 -12   6   6          0.64          0.71         0.24 o
 -11   6   6         11.57         12.23         0.65 o
 -10   6   6          1.78          2.34         0.46 o
  -9   6   6         62.75         61.33         1.73 o
  -8   6   6         19.35         20.09         1.30 o
  -7   6   6         80.44         80.95         2.92 o
  -6   6   6        733.49        721.58        10.03 o
  -5   6   6       3375.16       3465.55        30.23 o
  -4   6   6         86.67         85.16         1.90 o
  -3   6   6         27.22         22.02         0.98 o
  -2   6   6         99.96         80.11         2.45 o
  -1   6   6          4.22          5.05         0.67 o
   0   6   6         12.39         12.07         1.07 o
   1   6   6          3.53          3.41         0.55 o
   2   6   6         39.19         36.09         1.33 o
   3   6   6         98.83         92.99         2.20 o
   4   6   6         16.09         19.46         1.09 o
   5   6   6        528.02        489.38         6.61 o
   6   6   6       1703.25       1783.82        23.06 o
   7   6   6          2.33          2.31         0.70 o
   8   6   6         29.64         33.08         1.53 o
   9   6   6         19.99         25.25         1.31 o
  10   6   6          5.70          8.36         0.79 o
  11   6   6          2.87          2.48         0.58 o
  12   6   6          0.05          0.00         0.32 o
 -12   7   6          0.17         -0.13         0.26 o
 -11   7   6          4.81          4.24         0.43 o
 -10   7   6         19.64         24.30         1.30 o
  -9   7   6        131.72        137.09         4.77 o
  -8   7   6         36.73         44.78         1.51 o
  -7   7   6          6.74         13.47         0.92 o
  -6   7   6        241.22        242.42         4.08 o
  -5   7   6       1427.07       1384.03        13.31 o
  -4   7   6         19.25         16.03         0.86 o
  -3   7   6         36.79         33.57         1.43 o
  -2   7   6          2.83          2.66         0.62 o
  -1   7   6          3.23          2.99         0.56 o
   0   7   6         25.94         26.98         1.46 o
   1   7   6        216.53        191.74         3.59 o
   2   7   6        547.31        507.39         6.83 o
   3   7   6        219.56        198.37         3.43 o
   4   7   6         90.22         80.07         2.11 o
   5   7   6         50.21         53.16         1.73 o
   6   7   6        121.70        137.02         3.44 o
   7   7   6          0.63          0.55         0.61 o
   8   7   6          0.60          1.57         0.58 o
   9   7   6          5.55          7.00         0.79 o
  10   7   6          1.00          3.39         0.60 o
  11   7   6          1.78          2.22         0.62 o
  12   7   6          0.34          0.95         0.37 o
 -12   8   6          1.47          1.39         0.39 o
 -11   8   6          0.02          0.08         0.28 o
 -10   8   6          3.47          4.72         0.48 o
  -9   8   6          3.50          4.89         0.60 o
  -8   8   6         91.29        102.68         2.31 o
  -7   8   6         47.15         48.38         1.38 o
  -6   8   6         42.80         55.05         1.55 o
  -5   8   6        396.33        430.74         5.33 o
  -4   8   6         76.81         82.38         1.93 o
  -3   8   6         31.13         30.42         1.34 o
  -2   8   6         47.93         41.26         1.73 o
  -1   8   6         13.48         16.46         0.89 o
   0   8   6         86.85         91.37         2.35 o
   1   8   6         49.64         37.08         1.37 o
   2   8   6         70.64         75.77         2.00 o
   3   8   6        235.46        229.75         3.81 o
   4   8   6         10.73          9.48         0.78 o
   5   8   6        168.16        161.34         3.15 o
   6   8   6        228.93        239.93         4.84 o
   7   8   6          5.46          6.07         0.85 o
   8   8   6          1.87          0.79         0.55 o
   9   8   6          4.51          7.96         1.03 o
  10   8   6         10.90         15.12         1.34 o
  11   8   6          0.48          0.54         0.73 o
 -12   9   6          5.53          4.70         0.40 o
 -11   9   6         16.23         14.97         0.64 o
 -10   9   6         17.74         19.97         0.83 o
  -9   9   6        153.54        145.43         2.65 o
  -8   9   6          8.60         11.22         0.79 o
  -7   9   6          0.91          3.37         0.45 o
  -6   9   6        866.43        882.26         9.07 o
  -5   9   6         51.79         52.64         1.54 o
  -4   9   6        139.15        149.65         3.20 o
  -3   9   6         28.00         30.33         1.36 o
  -2   9   6        167.62        159.25         3.26 o
  -1   9   6        332.20        298.91         6.18 o
   0   9   6        296.09        290.35         7.33 o
   1   9   6         66.92         62.56         1.79 o
   2   9   6        386.22        358.95         5.11 o
   3   9   6         12.36         14.12         0.83 o
   4   9   6         11.56         11.85         0.87 o
   5   9   6        409.69        406.54         5.83 o
   6   9   6          0.93          8.28         1.09 o
   7   9   6         18.31         17.02         1.19 o
   8   9   6          1.80          3.84         0.71 o
   9   9   6          0.28          2.27         0.58 o
  10   9   6        139.65        169.56         5.47 o
  11   9   6          3.72          1.76         0.37 o
 -12  10   6         10.14         13.99         0.84 o
 -11  10   6          1.28          1.29         0.35 o
 -10  10   6         14.74         15.05         0.70 o
  -9  10   6         32.32         33.44         1.13 o
  -8  10   6          0.39          0.21         0.35 o
  -7  10   6         10.01          9.59         0.64 o
  -6  10   6        447.44        457.23         5.42 o
  -5  10   6       1328.80       1396.18        15.56 o
  -4  10   6        390.40        374.24         5.68 o
  -3  10   6         79.07         71.48         2.11 o
  -2  10   6        178.67        154.67         3.02 o
  -1  10   6        253.03        209.72         3.81 o
   0  10   6         29.59         31.83         1.40 o
   1  10   6         24.86         23.47         1.22 o
   2  10   6         76.94         71.79         2.05 o
   3  10   6          5.24          5.23         0.64 o
   4  10   6         22.70         27.56         1.22 o
   5  10   6        917.13        883.94        10.45 o
   6  10   6        475.58        520.22         8.32 o
   7  10   6         66.89         66.22         2.23 o
   8  10   6          0.47          0.24         0.50 o
   9  10   6         38.78         51.47         4.00 o
  10  10   6        146.48        194.01         3.59 o
  11  10   6          0.73          1.23         0.33 o
 -12  11   6         36.66         39.96         1.42 o
 -11  11   6          2.23          1.17         0.34 o
 -10  11   6          0.52          0.19         0.34 o
  -9  11   6          0.50          0.03         0.31 o
  -8  11   6          0.18          0.47         0.35 o
  -7  11   6         14.10         11.31         0.81 o
  -6  11   6          6.50         11.13         0.91 o
  -5  11   6        799.62        817.08         9.97 o
  -4  11   6        839.87        851.61        10.41 o
  -3  11   6        367.30        350.12         5.46 o
  -2  11   6          8.75          5.90         0.67 o
  -1  11   6        982.69        871.43        13.45 o
   0  11   6         65.22         71.55         2.15 o
   1  11   6         30.74         27.42         1.25 o
   2  11   6          0.18          0.52         0.47 o
   3  11   6          7.74          6.45         0.66 o
   4  11   6         19.55         19.50         1.05 o
   5  11   6        101.89        110.62         2.56 o
   6  11   6        959.25       1035.67        15.15 o
   7  11   6        359.71        389.62         6.56 o
   8  11   6         58.27         58.78         1.97 o
   9  11   6         29.58         37.03         2.10 o
  10  11   6        144.11        186.43         3.40 o
  11  11   6          0.35          0.45         0.27 o
 -11  12   6          0.86          1.70         0.52 o
 -10  12   6          0.35          0.44         0.54 o
  -9  12   6          2.11          2.04         0.73 o
  -8  12   6          0.01         -0.13         0.38 o
  -7  12   6          0.13          0.41         0.43 o
  -6  12   6          0.03          1.67         0.59 o
  -5  12   6         57.75         69.38         2.07 o
  -4  12   6         68.33         74.10         2.14 o
  -3  12   6         71.10         69.24         1.85 o
  -2  12   6        115.08        103.39         2.24 o
  -1  12   6         59.94         52.53         1.86 o
   0  12   6        105.18        100.25         4.02 o
   1  12   6         11.28         12.86         0.91 o
   2  12   6         21.04         20.23         1.05 o
   3  12   6          0.03         -0.04         0.49 o
   4  12   6          0.15          0.20         0.51 o
   5  12   6         32.28         41.72         1.55 o
   6  12   6         52.84         69.36         2.22 o
   7  12   6        167.40        183.73         3.09 o
   8  12   6          8.66         10.26         1.25 o
   9  12   6         14.18         14.99         0.93 o
  10  12   6          9.56         14.37         0.81 o
  11  12   6          9.93          9.04         0.75 o
 -11  13   6          6.67          5.60         0.89 o
 -10  13   6          3.86          2.26         0.58 o
  -9  13   6          3.67          3.25         0.68 o
  -8  13   6          5.45          6.49         0.74 o
  -7  13   6         12.07         14.78         0.89 o
  -6  13   6          0.09          3.07         0.65 o
  -5  13   6        389.95        434.44         6.11 o
  -4  13   6        440.27        433.08         5.39 o
  -3  13   6         12.42         11.27         0.90 o
  -2  13   6         19.28         17.76         0.94 o
  -1  13   6          2.27          3.00         0.63 o
   0  13   6         25.62         22.23         1.23 o
   1  13   6         25.81         27.59         1.07 o
   2  13   6         22.44         26.13         1.17 o
   3  13   6          2.04          3.43         0.57 o
   4  13   6         31.26         31.31         1.18 o
   5  13   6         54.36         56.36         1.47 o
   6  13   6        647.66        686.37         8.16 o
   7  13   6        309.40        327.38         4.51 o
   8  13   6         20.29         23.45         1.16 o
   9  13   6          1.15          1.20         0.79 o
  10  13   6          0.72          2.58         0.43 o
 -11  14   6          9.07          7.27         1.50 o
 -10  14   6         11.56          8.74         0.81 o
  -9  14   6         15.68         15.56         0.93 o
  -8  14   6          0.00          0.20         0.45 o
  -7  14   6         27.78         28.89         1.44 o
  -6  14   6        339.75        340.42         6.11 o
  -5  14   6        869.50        935.27         8.49 o
  -4  14   6        107.29        107.86         1.98 o
  -3  14   6          2.00          2.08         0.42 o
  -2  14   6        109.90        113.11         2.13 o
  -1  14   6         29.09         35.58         1.50 o
   0  14   6         21.39         18.91         1.12 o
   1  14   6         83.97         77.70         2.07 o
   2  14   6         36.84         33.99         1.35 o
   3  14   6         23.01         24.30         1.14 o
   4  14   6         13.45         13.58         0.74 o
   5  14   6        455.51        468.08         5.34 o
   6  14   6        306.44        344.40         4.76 o
   7  14   6          0.12          1.29         0.44 o
   8  14   6          2.50          2.49         0.54 o
   9  14   6         14.13         21.40         1.73 o
  10  14   6          0.64          1.51         0.31 o
 -11  15   6          2.49          3.01         0.41 o
 -10  15   6          0.49          0.05         0.30 o
  -9  15   6         68.74         63.72         1.97 o
  -8  15   6          1.43          1.19         0.55 o
  -7  15   6         20.47         14.20         0.73 o
  -6  15   6        266.72        257.42         3.92 o
  -5  15   6        234.40        232.40         3.45 o
  -4  15   6          3.16          2.52         0.49 o
  -3  15   6         30.67         28.43         0.98 o
  -2  15   6          4.82          5.75         0.61 o
  -1  15   6         23.87         24.45         1.24 o
   0  15   6         12.40         14.24         0.95 o
   1  15   6          3.86          2.91         0.51 o
   2  15   6         92.76        104.75         2.41 o
   3  15   6          0.85          0.37         0.44 o
   4  15   6         14.10         18.89         1.01 o
   5  15   6         95.85        101.31         2.17 o
   6  15   6          5.39          9.05         0.70 o
   7  15   6          1.40          2.00         0.40 o
   8  15   6          6.15          6.59         0.63 o
   9  15   6          7.87          6.52         1.18 o
  10  15   6          0.87          0.69         0.40 o
 -10  16   6          0.60          0.76         0.37 o
  -9  16   6          0.67          1.80         0.34 o
  -8  16   6         53.43         60.24         1.89 o
  -7  16   6          5.87          5.20         0.83 o
  -6  16   6          0.24          1.45         0.46 o
  -5  16   6         88.44        100.52         2.05 o
  -4  16   6          0.66          0.66         0.48 o
  -3  16   6          0.46          0.10         0.42 o
  -2  16   6          4.72          6.20         0.59 o
  -1  16   6         12.36          8.64         0.76 o
   0  16   6          1.68         -0.25         0.76 o
   1  16   6         14.05         12.29         1.05 o
   2  16   6          7.59          7.97         0.99 o
   3  16   6         40.16         47.89         1.51 o
   4  16   6         14.51         18.61         1.26 o
   5  16   6         73.79         73.63         2.51 o
   6  16   6         59.60         63.74         1.56 o
   7  16   6          0.91          0.75         0.33 o
   8  16   6          0.01          0.39         0.35 o
   9  16   6          2.39         11.11         1.11 o
 -10  17   6         20.68         16.68         0.88 o
  -9  17   6        113.10         91.72         3.24 o
  -8  17   6         32.90         30.94         1.72 o
  -7  17   6         16.87         20.46         0.79 o
  -6  17   6        127.07        137.15         2.83 o
  -5  17   6         31.94         34.03         1.19 o
  -4  17   6          0.21          0.43         0.60 o
  -3  17   6         11.85         10.80         0.83 o
  -2  17   6         19.80         21.39         1.13 o
  -1  17   6         54.11         55.18         2.26 o
   0  17   6          8.63          9.61         0.79 o
   1  17   6         86.42         85.98         2.64 o
   2  17   6        192.59        204.74         4.41 o
   3  17   6         45.86         51.51         1.97 o
   4  17   6         20.15         20.10         0.98 o
   5  17   6         85.51         98.58         2.55 o
   6  17   6          5.60          8.50         0.76 o
   7  17   6          3.17          2.16         0.49 o
   8  17   6          3.33          3.60         0.71 o
   9  17   6          0.04          0.27         0.31 o
  -9  18   6         16.53         16.86         0.97 o
  -8  18   6          0.65          1.60         0.26 o
  -7  18   6          1.75          0.63         0.30 o
  -6  18   6        144.04        159.63         3.37 o
  -5  18   6        336.69        348.12         4.22 o
  -4  18   6         76.87         75.04         1.96 o
  -3  18   6          4.97          3.86         0.60 o
  -2  18   6         43.86         45.78         1.98 o
  -1  18   6         89.47         87.91         2.22 o
   0  18   6         16.69         18.41         1.22 o
   1  18   6         30.07         32.42         1.55 o
   2  18   6          6.53          8.45         0.91 o
   3  18   6          0.00          0.54         0.57 o
   4  18   6         19.59         20.17         1.08 o
   5  18   6        200.55        230.85         6.03 o
   6  18   6        197.69        199.28         3.62 o
   7  18   6          5.57          6.93         0.58 o
   8  18   6          0.08          0.48         0.34 o
  -8  19   6          0.07          0.53         0.46 o
  -7  19   6          4.16          2.94         0.32 o
  -6  19   6          3.06          5.66         0.45 o
  -5  19   6        243.54        231.77         4.07 o
  -4  19   6        156.60        172.66         3.63 o
  -3  19   6          1.30          1.46         0.98 o
  -2  19   6        101.49        115.40         3.08 o
  -1  19   6        208.39        219.19         3.70 o
   0  19   6         11.03         10.67         0.92 o
   1  19   6          8.85          8.85         0.86 o
   2  19   6          0.05          0.00         0.51 o
   3  19   6          3.98          3.53         0.86 o
   4  19   6          0.43         -0.05         0.42 o
   5  19   6         85.02         61.96        39.62 o
   6  19   6        194.63        212.51         7.43 o
   7  19   6         93.82         92.09         7.27 o
   8  19   6          1.21          1.50         0.44 o
  -8  20   6          1.99          2.24         0.51 o
  -7  20   6          8.96          7.08         0.56 o
  -6  20   6          7.53          7.27         0.52 o
  -5  20   6         21.14         23.14         0.94 o
  -4  20   6         73.45         72.38         2.14 o
  -3  20   6          4.11          4.51         0.64 o
  -2  20   6         22.85         28.78         1.17 o
  -1  20   6         63.59         67.50         1.76 o
   0  20   6         13.28         14.79         1.01 o
   1  20   6         12.05          9.94         0.82 o
   2  20   6          1.74          1.36         0.52 o
   3  20   6         17.65         20.63         1.53 o
   4  20   6          7.77          7.37         0.64 o
   5  20   6          4.91          7.79         0.66 o
   6  20   6         94.20         92.24         3.97 o
   7  20   6         94.66        101.07         2.81 o
  -7  21   6          3.71          6.07         0.72 o
  -6  21   6          0.21          0.75         0.57 o
  -5  21   6         21.77         10.30        12.32 o
  -4  21   6        123.68        132.87         2.84 o
  -3  21   6          8.45         10.49         0.66 o
  -2  21   6         15.98         17.64         0.85 o
  -1  21   6         12.15         13.25         0.87 o
   0  21   6          5.24          6.85         0.71 o
   1  21   6          3.67          4.61         0.74 o
   2  21   6         13.31         12.87         1.43 o
   3  21   6          4.60          4.68         0.53 o
   4  21   6         15.48         14.03         0.78 o
   5  21   6         13.72         12.38         1.11 o
   6  21   6         84.77         77.94         5.17 o
  -6  22   6         37.05         30.19         0.98 o
  -5  22   6        187.35        203.91         3.47 o
  -4  22   6          3.16          3.58         0.52 o
  -3  22   6          0.04          0.59         0.43 o
  -2  22   6         27.71         30.47         1.16 o
  -1  22   6         14.34         16.90         1.27 o
   0  22   6          0.46          0.35         0.75 o
   1  22   6          3.81          2.44         0.54 o
   2  22   6          4.33          3.00         0.45 o
   3  22   6          0.17         -0.38         0.38 o
   4  22   6          5.15          3.53         1.70 o
   5  22   6        103.77         92.17         1.94 o
  -5  23   6          7.67          5.53         0.58 o
  -4  23   6          0.40          1.19         0.45 o
  -3  23   6          0.32          1.49         0.46 o
  -2  23   6          5.59          9.28         0.86 o
  -1  23   6          2.62          2.96         0.61 o
   0  23   6         20.05         24.45         2.47 o
   1  23   6         19.71         15.06         1.68 o
   2  23   6         23.67         29.12         1.36 o
   3  23   6          1.59          3.00         0.36 o
   4  23   6          0.23          0.10         0.24 o
  -4  24   6          8.04          6.02         0.85 o
  -3  24   6          3.58          3.10         0.46 o
  -2  24   6          5.20          6.19         0.52 o
  -1  24   6          2.79          1.73         0.79 o
   0  24   6          0.58         -0.04         0.40 o
   1  24   6          0.25          0.39         0.49 o
   2  24   6          3.06          2.26         0.47 o
  -2  25   6          0.27          0.46         0.47 o
  -1  25   6          0.67          0.30         0.48 o
 -12   1   7          7.44          7.14         0.43 o
 -11   1   7          1.27          2.17         0.43 o
 -10   1   7          3.14          3.90         0.58 o
  -9   1   7          1.90          3.02         0.68 o
  -8   1   7        173.88        147.28        66.09 o
  -7   1   7         14.13         16.36         1.23 o
  -6   1   7        108.71        120.55         3.36 o
  -5   1   7         89.64        106.54         3.15 o
  -4   1   7        324.28        311.74         6.08 o
  -3   1   7          0.00          0.13         0.47 o
  -2   1   7         22.21         18.68         1.05 o
  -1   1   7          6.22          4.94         0.62 o
   0   1   7          5.82          5.35         0.98 o
   1   1   7          7.45          4.78         0.77 o
   2   1   7          2.23          1.10         0.55 o
   3   1   7        465.72        480.81         7.94 o
   4   1   7          0.58         -0.70         0.70 o
   5   1   7        126.41        134.27         3.39 o
   6   1   7         20.80         24.82         1.40 o
   7   1   7         34.97         34.64         1.53 o
   8   1   7          0.50          1.43         0.47 o
   9   1   7          1.76          3.13         0.52 o
  10   1   7          0.22          1.09         0.36 o
 -12   2   7          6.14          4.13         0.34 o
 -11   2   7          2.71          3.21         0.56 o
 -10   2   7         53.60         70.83         2.27 o
  -9   2   7         69.52         53.57        30.56 o
  -8   2   7        225.38        203.37       123.81 o
  -7   2   7          0.29          1.48         1.21 o
  -6   2   7          3.27          3.46         0.79 o
  -5   2   7        100.15        103.67         3.10 o
  -4   2   7        312.07        306.20         6.03 o
  -3   2   7         45.85         41.07         1.56 o
  -2   2   7         76.41         65.40         1.96 o
  -1   2   7          0.88          0.55         0.44 o
   0   2   7         85.30         74.10         2.05 o
   1   2   7        116.87         88.59         2.20 o
   2   2   7         75.84         59.39         1.78 o
   3   2   7        224.70        233.06         3.95 o
   4   2   7          1.67          0.37         0.67 o
   5   2   7         15.62         15.98         1.15 o
   6   2   7        114.56        110.04         2.95 o
   7   2   7         90.46         91.35         5.38 o
   8   2   7          1.71          0.95         0.46 o
   9   2   7          7.67          5.98         0.62 o
  10   2   7          2.99          4.73         0.75 o
 -12   3   7         20.19         22.20         1.00 o
 -11   3   7         27.89         35.07         1.16 o
 -10   3   7         14.44         18.85         1.10 o
  -9   3   7          1.32          1.55         0.72 o
  -8   3   7        148.73        140.47         5.91 o
  -7   3   7          0.63          0.17         0.43 o
  -6   3   7          0.08         -0.47         0.56 o
  -5   3   7          0.29          1.19         0.69 o
  -4   3   7        152.89        162.25         4.04 o
  -3   3   7        186.64        164.63         3.32 o
  -2   3   7         22.97         20.28         1.64 o
  -1   3   7         10.65         11.06         0.86 o
   0   3   7        450.49        376.27         5.53 o
   1   3   7         29.68         19.24         1.04 o
   2   3   7          0.91          1.01         0.46 o
   3   3   7         44.89         37.89         1.42 o
   4   3   7          9.60          8.74         0.72 o
   5   3   7          3.08          3.76         0.72 o
   6   3   7         16.25         17.73         1.19 o
   7   3   7         68.37         62.52         2.03 o
   8   3   7         25.47         24.68         1.19 o
   9   3   7          2.48          2.31         0.74 o
  10   3   7         57.52         63.54         2.29 o
 -11   4   7        198.67        257.64         4.01 o
 -10   4   7         98.52        120.06         3.03 o
  -9   4   7          5.20          6.43         0.68 o
  -8   4   7         37.34         50.04         2.83 o
  -7   4   7         53.22         59.39         4.27 o
  -6   4   7          6.54          5.64         0.68 o
  -5   4   7         27.17         25.78         1.94 o
  -4   4   7          5.04          3.65         0.77 o
  -3   4   7         37.83         37.89         2.39 o
  -2   4   7        122.59        120.52         2.74 o
  -1   4   7        877.73        712.58         8.92 o
   0   4   7       1359.65       1192.30        15.34 o
   1   4   7        142.31        112.93         2.53 o
   2   4   7         31.70         26.19         1.54 o
   3   4   7         23.24         23.89         0.86 o
   4   4   7          6.65          7.77         0.58 o
   5   4   7          2.15          0.98         0.44 o
   6   4   7         39.66         38.00         1.29 o
   7   4   7         34.82         32.25         1.13 o
   8   4   7          4.75          3.70         0.54 o
   9   4   7          1.14          0.93         0.31 o
  10   4   7        174.19        198.56         4.80 o
 -11   5   7          0.97          4.03         0.53 o
 -10   5   7         28.30         29.90         1.18 o
  -9   5   7        121.04        126.18         2.74 o
  -8   5   7          0.20          1.64         0.47 o
  -7   5   7         66.36         76.25         2.71 o
  -6   5   7         29.00         30.77         1.27 o
  -5   5   7         11.96         10.67         0.85 o
  -4   5   7         10.11         13.12         1.15 o
  -3   5   7         59.95         49.27         1.70 o
  -2   5   7         41.05         39.81         1.51 o
  -1   5   7         15.58         17.01         0.84 o
   0   5   7        158.83        151.32         3.02 o
   1   5   7        100.83         81.95         2.10 o
   2   5   7        158.81        144.64         2.91 o
   3   5   7          0.84          0.91         0.54 o
   4   5   7         29.35         24.93         0.95 o
   5   5   7          0.73          2.33         0.57 o
   6   5   7          1.00          0.99         0.52 o
   7   5   7          1.45          1.43         0.84 o
   8   5   7          4.85          5.34         0.65 o
   9   5   7          4.76          7.75         1.00 o
  10   5   7         17.58         18.93         1.23 o
 -11   6   7          2.50          4.01         0.40 o
 -10   6   7          5.41          6.71         0.69 o
  -9   6   7         65.54         69.32         1.60 o
  -8   6   7         68.75         77.78         2.00 o
  -7   6   7         38.65         41.13         1.42 o
  -6   6   7         60.53         63.79         1.83 o
  -5   6   7          0.38          0.92         0.50 o
  -4   6   7         46.74         48.01         1.78 o
  -3   6   7          0.14          0.52         0.46 o
  -2   6   7         30.15         27.10         1.24 o
  -1   6   7         19.64         17.37         1.33 o
   0   6   7        127.47        123.21         2.69 o
   1   6   7         31.34         23.13         1.11 o
   2   6   7        329.20        306.23         4.74 o
   3   6   7          6.88          7.73         0.75 o
   4   6   7         80.87         74.13         1.97 o
   5   6   7         38.40         32.87         1.53 o
   6   6   7          4.23          4.27         0.68 o
   7   6   7          0.06          0.74         0.47 o
   8   6   7          4.87          4.49         0.60 o
   9   6   7          3.46          2.09         0.58 o
  10   6   7          1.72          3.03         0.61 o
 -11   7   7          0.33          0.80         0.23 o
 -10   7   7          0.75          0.30         0.30 o
  -9   7   7          0.24          1.64         0.41 o
  -8   7   7         93.32         96.09         2.05 o
  -7   7   7         13.87         16.35         0.90 o
  -6   7   7        129.53        134.72         2.73 o
  -5   7   7         91.34         97.29         2.31 o
  -4   7   7         37.23         42.62         1.53 o
  -3   7   7         18.80         20.79         1.10 o
  -2   7   7          0.55          0.81         0.64 o
  -1   7   7          0.01         -0.37         0.57 o
   0   7   7          6.69          5.29         0.64 o
   1   7   7          0.10          0.52         0.46 o
   2   7   7          8.91          8.96         0.79 o
   3   7   7        313.37        345.94         5.12 o
   4   7   7          8.45          8.75         0.74 o
   5   7   7         57.20         58.44         2.02 o
   6   7   7          0.12          2.84         0.63 o
   7   7   7         21.47         26.76         1.30 o
   8   7   7          0.20          0.93         0.46 o
   9   7   7          0.00          0.42         0.36 o
  10   7   7          0.61          1.10         0.47 o
 -10   8   7          0.14          0.51         0.28 o
  -9   8   7          0.54          0.76         0.32 o
  -8   8   7          3.88          5.38         0.56 o
  -7   8   7         26.41         25.17         1.05 o
  -6   8   7         85.72         83.64         2.03 o
  -5   8   7        101.76        106.18         2.39 o
  -4   8   7          9.79         11.41         0.96 o
  -3   8   7         54.68         52.03         2.21 o
  -2   8   7         14.25         12.21         1.26 o
  -1   8   7          2.16          2.70         0.75 o
   0   8   7          2.31          3.57         0.57 o
   1   8   7         31.16         32.23         1.33 o
   2   8   7        114.68        117.36         2.65 o
   3   8   7         62.00         60.08         1.81 o
   4   8   7        119.78        131.12         2.71 o
   5   8   7         76.81         78.08         1.97 o
   6   8   7         24.11         23.96         1.28 o
   7   8   7          0.21          1.66         0.54 o
   8   8   7         11.03         11.31         0.81 o
   9   8   7          2.79          3.33         0.47 o
  10   8   7          1.79          2.24         0.49 o
 -11   9   7          0.45          0.78         0.36 o
 -10   9   7          1.03          1.45         0.45 o
  -9   9   7          9.63         10.78         0.69 o
  -8   9   7        100.08        110.15         2.40 o
  -7   9   7          0.03          0.20         0.39 o
  -6   9   7         22.27         21.96         0.99 o
  -5   9   7        256.54        274.37         5.38 o
  -4   9   7        361.90        355.98         5.43 o
  -3   9   7         91.86         88.67         2.91 o
  -2   9   7          5.09          4.25         0.76 o
  -1   9   7          2.08          2.26         0.71 o
   0   9   7         15.58         15.97         1.03 o
   1   9   7          9.87         11.38         0.85 o
   2   9   7         66.07         71.37         1.72 o
   3   9   7        351.57        359.09         5.26 o
   4   9   7          9.60         10.15         0.77 o
   5   9   7         54.56         63.22         2.10 o
   6   9   7        128.36        121.59         3.04 o
   7   9   7         77.39         98.49         2.49 o
   8   9   7         11.39          9.08         0.73 o
   9   9   7          0.93          1.47         0.41 o
  10   9   7          5.99          6.56         0.63 o
 -10  10   7         15.09         16.33         1.21 o
  -9  10   7         11.30          9.66         0.69 o
  -8  10   7        108.88        115.75         2.62 o
  -7  10   7          1.14         -0.27         0.51 o
  -6  10   7          0.34          1.09         0.57 o
  -5  10   7         57.41         52.75         1.71 o
  -4  10   7        596.49        636.64         8.19 o
  -3  10   7        250.11        257.44         5.40 o
  -2  10   7         31.74         32.67         1.70 o
  -1  10   7        143.70        140.67         3.72 o
   0  10   7        205.20        201.33         3.67 o
   1  10   7         19.18         15.05         0.94 o
   2  10   7          1.55          1.06         0.49 o
   3  10   7        109.43        116.13         2.56 o
   4  10   7          4.34          4.52         0.60 o
   5  10   7          1.62          4.51         1.27 o
   6  10   7        112.10        106.90         2.69 o
   7  10   7        212.80        238.67         6.21 o
   8  10   7         46.45         48.96         1.56 o
   9  10   7          0.91          1.35         0.35 o
 -10  11   7         41.78         40.56         1.77 o
  -9  11   7          1.25          1.17         0.29 o
  -8  11   7         57.73         51.52         1.58 o
  -7  11   7          2.87          0.86         0.46 o
  -6  11   7          2.91          2.76         0.50 o
  -5  11   7          4.21          5.01         0.56 o
  -4  11   7        347.49        385.32         5.68 o
  -3  11   7        152.20        144.42         3.72 o
  -2  11   7          4.98          5.43         0.77 o
  -1  11   7         35.31         39.28         2.54 o
   0  11   7        304.66        288.25         4.75 o
   1  11   7         35.25         32.89         1.15 o
   2  11   7         18.86         18.94         0.99 o
   3  11   7         20.91         18.42         1.01 o
   4  11   7          0.09          0.50         0.60 o
   5  11   7          0.22          0.61         0.52 o
   6  11   7          9.00          8.34         0.81 o
   7  11   7        243.20        267.35         4.62 o
   8  11   7         36.79         38.63         2.01 o
   9  11   7          0.16          0.22         0.28 o
 -10  12   7         17.00         16.79         1.04 o
  -9  12   7          4.19          2.97         0.45 o
  -8  12   7          2.19          4.10         0.43 o
  -7  12   7          3.91          4.54         0.48 o
  -6  12   7          0.00         -0.42         0.42 o
  -5  12   7         11.57          8.18         0.62 o
  -4  12   7          0.30          1.15         0.55 o
  -3  12   7        118.13        118.97         3.25 o
  -2  12   7         13.50         10.86         0.99 o
  -1  12   7        146.03        127.88         2.75 o
   0  12   7        777.99        757.73         9.24 o
   1  12   7         22.04         22.93         1.09 o
   2  12   7         34.98         33.51         1.31 o
   3  12   7          8.09          9.27         0.75 o
   4  12   7          3.65          3.25         0.54 o
   5  12   7          2.00          2.39         0.54 o
   6  12   7          4.30          3.60         0.75 o
   7  12   7         11.93         13.49         0.88 o
   8  12   7         47.83         48.63         1.43 o
   9  12   7         27.63         22.43         1.67 o
  -9  13   7         24.17         23.26         1.40 o
  -8  13   7          0.16         -0.41         0.41 o
  -7  13   7          7.47          9.36         0.59 o
  -6  13   7          4.42          6.26         0.55 o
  -5  13   7         33.43         35.39         1.12 o
  -4  13   7         27.38         27.12         1.21 o
  -3  13   7         55.99         57.39         2.42 o
  -2  13   7          6.61          5.69         0.77 o
  -1  13   7         50.27         56.74         1.73 o
   0  13   7         48.90         58.35         1.87 o
   1  13   7          4.03          4.83         0.60 o
   2  13   7         32.28         39.56         1.39 o
   3  13   7          0.03          1.39         0.50 o
   4  13   7         15.31         17.25         0.89 o
   5  13   7          1.24          0.70         0.55 o
   6  13   7         28.54         29.08         1.25 o
   7  13   7         59.17         62.99         3.10 o
   8  13   7          3.46          4.26         0.59 o
  -9  14   7         14.50         10.97         0.89 o
  -8  14   7         29.85         32.91         1.80 o
  -7  14   7          1.56          2.41         0.51 o
  -6  14   7          0.00         -0.42         0.42 o
  -5  14   7         32.35         29.98         1.13 o
  -4  14   7         45.23         47.49         1.85 o
  -3  14   7          2.47          3.36         0.64 o
  -2  14   7          0.21         -0.06         0.51 o
  -1  14   7          2.34          1.87         0.39 o
   0  14   7         13.85         16.11         0.92 o
   1  14   7          2.71          2.19         0.55 o
   2  14   7        119.65        121.78         2.50 o
   3  14   7          9.48         10.91         0.92 o
   4  14   7          0.71          1.10         0.53 o
   5  14   7          1.60          0.24         0.42 o
   6  14   7          4.62          3.43         0.57 o
   7  14   7         56.78         68.42         4.50 o
   8  14   7          3.98          3.29         0.55 o
  -8  15   7         14.05         10.94         0.97 o
  -7  15   7          0.01          0.16         0.55 o
  -6  15   7         12.66         11.76         1.26 o
  -5  15   7          5.96          5.97         0.94 o
  -4  15   7        141.57        149.15         3.16 o
  -3  15   7          0.14         -0.37         0.48 o
  -2  15   7          2.43          2.11         0.44 o
  -1  15   7          0.30          0.23         0.51 o
   0  15   7          0.59          0.48         0.41 o
   1  15   7          0.16          0.33         0.52 o
   2  15   7         22.36         26.80         1.09 o
   3  15   7         21.44         25.20         1.03 o
   4  15   7          3.61          2.20         0.52 o
   5  15   7         23.97         23.95         1.08 o
   6  15   7          4.57          3.50         0.52 o
   7  15   7         83.04         93.60        11.60 o
   8  15   7          0.44          0.83         0.37 o
  -8  16   7          0.72          1.14         0.42 o
  -7  16   7          0.40          0.20         0.50 o
  -6  16   7          3.91          3.40         0.71 o
  -5  16   7         14.49         16.66         1.53 o
  -4  16   7         80.21         88.51         3.53 o
  -3  16   7          4.68          4.63         1.00 o
  -2  16   7          0.01          0.16         0.49 o
  -1  16   7          0.04         -0.32         0.52 o
   0  16   7          0.58          1.27         0.53 o
   1  16   7          2.13          2.40         0.68 o
   2  16   7          3.35          3.84         0.66 o
   3  16   7         10.05         11.60         1.43 o
   4  16   7          7.35          9.18         0.90 o
   5  16   7          2.09          2.85         0.44 o
   6  16   7          3.34          0.75         2.20 o
   7  16   7          5.45          8.03         0.80 o
  -7  17   7          0.17          0.13         0.41 o
  -6  17   7          0.02         -0.54         0.54 o
  -5  17   7        145.34        144.00         4.35 o
  -4  17   7        297.76        310.16         7.56 o
  -3  17   7         23.93         26.90         1.55 o
  -2  17   7          0.57          0.07         0.45 o
  -1  17   7          2.14          1.76         0.53 o
   0  17   7          0.61          1.21         0.51 o
   1  17   7          3.55          3.60         0.70 o
   2  17   7          0.64          1.88         0.51 o
   3  17   7          1.40          2.49         0.96 o
   4  17   7          6.27          7.83         0.96 o
   5  17   7          2.73          4.33         0.70 o
   6  17   7         86.04         86.61         2.68 o
   7  17   7         67.06         68.94         2.11 o
  -6  18   7          0.74          1.66         0.61 o
  -5  18   7         37.16         34.21         1.81 o
  -4  18   7        419.79        464.55        16.27 o
  -3  18   7        102.92        116.76         5.05 o
  -2  18   7          0.76          0.15         0.43 o
  -1  18   7          4.51          4.14         0.79 o
   0  18   7          2.18          2.85         0.56 o
   1  18   7         57.80         65.56         1.97 o
   2  18   7          4.88          3.03         0.84 o
   3  18   7          3.00          3.52         0.71 o
   4  18   7          1.91          1.07         0.48 o
   5  18   7          3.64          4.77         0.68 o
   6  18   7         59.46         48.99         1.77 o
  -6  19   7          2.04          3.39         0.50 o
  -5  19   7          3.71          5.61         1.15 o
  -4  19   7        142.01        150.85         7.01 o
  -3  19   7        143.70        165.85         3.78 o
  -2  19   7          1.32          1.31         0.42 o
  -1  19   7          2.01          3.65         0.53 o
   0  19   7         64.13         69.10         1.93 o
   1  19   7         31.43         36.85         1.37 o
   2  19   7          3.40          2.82         0.48 o
   3  19   7          0.70          1.46         0.55 o
   4  19   7          5.12          5.84         0.72 o
   5  19   7          2.38          4.58         0.61 o
  -5  20   7          0.44          0.78         0.37 o
  -4  20   7          0.55          1.40         0.71 o
  -3  20   7         51.79         57.07         4.81 o
  -2  20   7          1.81          0.78         0.33 o
  -1  20   7         97.26        101.10         6.28 o
   0  20   7         69.71         67.30         3.75 o
   1  20   7         21.32         20.43         3.36 o
   2  20   7          2.42          1.67         0.47 o
   3  20   7          2.43          2.74         0.55 o
   4  20   7          1.06          0.74         0.37 o
  -4  21   7          5.74          9.33         0.72 o
  -3  21   7          8.34         10.31         0.80 o
  -2  21   7          0.03         -0.15         0.28 o
  -1  21   7          1.86          2.05         0.36 o
   0  21   7          5.97          8.35         0.80 o
   1  21   7          0.84          1.08         0.44 o
   2  21   7          5.96          6.92         0.67 o
   3  21   7          3.18          3.48         0.48 o
  -2  22   7          8.16          8.18         0.62 o
  -1  22   7          0.49         -0.03         0.35 o
   0  22   7          2.28          2.83         0.46 o
   1  22   7          1.42          1.30         0.38 o
 -10   0   8         27.94         23.05         1.09 o
  -9   0   8         14.50         14.88         1.05 o
  -8   0   8          0.06         -0.37         0.55 o
  -7   0   8         24.07         21.15         1.56 o
  -6   0   8         34.14         36.54         2.17 o
  -5   0   8         62.86         67.46         3.03 o
  -4   0   8         29.63         30.81         2.15 o
  -3   0   8        216.44        228.36         6.60 o
  -2   0   8        134.08        129.02         4.65 o
  -1   0   8         33.74         29.77         2.09 o
   0   0   8          5.08          8.71         1.21 o
   1   0   8          2.01          2.01         0.88 o
   2   0   8          4.98          4.58         1.09 o
   3   0   8          1.18          0.93         0.74 o
   4   0   8          3.86          5.94         1.10 o
   5   0   8         48.16         58.85         2.76 o
   6   0   8          2.40          2.21         0.71 o
   7   0   8          0.21          0.50         0.54 o
   8   0   8        225.38        225.05         5.01 o
 -10   1   8          8.39          7.22         0.53 o
  -9   1   8          1.55         -0.15         0.29 o
  -8   1   8          1.07          0.37         0.30 o
  -7   1   8         19.98         15.41         0.77 o
  -6   1   8         12.45         15.67         0.83 o
  -5   1   8         22.26         18.44         1.70 o
  -4   1   8          0.18          0.53         0.38 o
  -3   1   8        101.90        107.91         2.96 o
  -2   1   8         54.76         53.11         2.01 o
  -1   1   8          1.18          0.06         0.51 o
   0   1   8          0.82          1.64         0.52 o
   1   1   8         44.68         38.03         1.65 o
   2   1   8          2.32          1.80         0.59 o
   3   1   8          3.36          4.10         0.69 o
   4   1   8         53.87         65.47         2.16 o
   5   1   8         16.37         29.77         1.37 o
   6   1   8          0.58          0.62         0.43 o
   7   1   8         11.09          9.13         0.68 o
   8   1   8         77.97         90.13         2.72 o
 -10   2   8          0.12          0.22         0.21 o
  -9   2   8          4.82          4.11         0.47 o
  -8   2   8         11.55         12.78         1.22 o
  -7   2   8          6.52          6.14         0.57 o
  -6   2   8         62.42         64.81         1.99 o
  -5   2   8         13.04         12.00         1.06 o
  -4   2   8          6.54          5.09         0.59 o
  -3   2   8          8.25          8.47         0.80 o
  -2   2   8         95.42         96.73         2.24 o
  -1   2   8          6.38          4.84         0.57 o
   0   2   8         34.28         22.13         1.25 o
   1   2   8          4.30          4.55         0.70 o
   2   2   8         12.10         13.22         1.10 o
   3   2   8         15.77         15.46         1.11 o
   4   2   8         32.04         41.61         1.69 o
   5   2   8         27.05         30.53         1.40 o
   6   2   8          3.33          3.25         0.50 o
   7   2   8         26.07         27.01         1.07 o
   8   2   8         89.69        100.02         2.96 o
 -10   3   8          9.40         11.45         0.74 o
  -9   3   8        132.37        136.78         6.14 o
  -8   3   8          0.38         -0.06         0.34 o
  -7   3   8         10.48         12.68         0.75 o
  -6   3   8          8.55          9.04         0.68 o
  -5   3   8          0.60          0.32         0.40 o
  -4   3   8          2.16          2.49         0.49 o
  -3   3   8          1.10          1.38         0.47 o
  -2   3   8          5.80          6.32         0.64 o
  -1   3   8          2.92          1.69         0.45 o
   0   3   8         47.57         33.99         1.26 o
   1   3   8         42.53         28.72         1.15 o
   2   3   8        242.90        231.23         4.87 o
   3   3   8          5.02          5.68         0.78 o
   4   3   8         17.93         22.46         1.26 o
   5   3   8          2.54          3.65         0.66 o
   6   3   8          1.15          1.40         0.42 o
   7   3   8          1.92          1.91         0.73 o
   8   3   8         22.03         24.70         1.35 o
  -9   4   8         22.66         20.77         1.29 o
  -8   4   8         16.79         14.85         0.67 o
  -7   4   8          1.16          0.79         0.36 o
  -6   4   8         28.62         27.86         1.08 o
  -5   4   8          7.89          7.72         0.66 o
  -4   4   8          0.34          0.19         0.41 o
  -3   4   8          0.05         -0.03         0.42 o
  -2   4   8          0.67          0.18         0.39 o
  -1   4   8          7.16          6.21         0.61 o
   0   4   8         14.13         14.45         0.86 o
   1   4   8          0.90          1.65         0.79 o
   2   4   8         37.28         36.88         1.35 o
   3   4   8          6.95          5.61         0.60 o
   4   4   8          0.62          0.50         0.48 o
   5   4   8          5.85          5.16         0.62 o
   6   4   8          0.15         -0.81         0.81 o
   7   4   8          0.05         -0.33         0.54 o
   8   4   8          0.00         -0.07         0.43 o
  -9   5   8         92.29         79.13         1.83 o
  -8   5   8          1.07          0.77         0.50 o
  -7   5   8         13.98         13.75         0.72 o
  -6   5   8          0.83          1.04         0.50 o
  -5   5   8          5.94          4.64         0.85 o
  -4   5   8          0.00          0.42         0.41 o
  -3   5   8          0.11          0.40         0.45 o
  -2   5   8          2.45          2.80         0.50 o
  -1   5   8         22.72         22.05         1.01 o
   0   5   8          7.88          2.39         0.60 o
   1   5   8         93.84         75.11         2.42 o
   2   5   8        229.93        218.33         3.61 o
   3   5   8          0.36         -0.23         0.40 o
   4   5   8          1.88          3.91         1.05 o
   5   5   8          2.59          3.90         0.99 o
   6   5   8          5.93          4.01         0.79 o
   7   5   8          4.46          4.45         0.74 o
   8   5   8         16.81         15.57         1.07 o
  -9   6   8          3.03          2.01         0.24 o
  -8   6   8          0.06         -0.03         0.31 o
  -7   6   8          0.34          1.46         0.36 o
  -6   6   8          0.23          0.50         0.33 o
  -5   6   8          2.44          2.53         0.43 o
  -4   6   8         24.67         21.92         0.99 o
  -3   6   8         26.86         26.18         1.10 o
  -2   6   8         67.02         71.06         2.39 o
  -1   6   8         38.30         38.12         1.73 o
   0   6   8          5.32          1.76         0.61 o
   1   6   8          0.06          0.63         0.49 o
   2   6   8         64.91         64.97         2.25 o
   3   6   8          2.00          4.14         0.72 o
   4   6   8          0.48          2.45         0.98 o
   5   6   8          1.52          3.91         1.04 o
   6   6   8          2.92          1.53         0.63 o
   7   6   8          6.29          5.71         0.85 o
   8   6   8         58.25         59.83         2.13 o
  -9   7   8          3.91          4.04         0.38 o
  -8   7   8          2.38          2.12         0.29 o
  -7   7   8          0.08          0.20         0.35 o
  -6   7   8          2.33          1.36         0.45 o
  -5   7   8          3.47          3.21         0.47 o
  -4   7   8         12.95         13.00         1.03 o
  -3   7   8        112.75        118.21         3.17 o
  -2   7   8         39.86         36.05         1.69 o
  -1   7   8         41.19         42.91         1.36 o
   0   7   8          9.55          8.29         0.65 o
   1   7   8          3.29          2.96         0.62 o
   2   7   8          0.05          0.07         0.38 o
   3   7   8          4.67          5.72         0.71 o
   4   7   8          3.52          4.91         0.60 o
   5   7   8          1.81          0.62         0.68 o
   6   7   8          7.78          5.25         0.85 o
   7   7   8         24.87         20.62         1.38 o
   8   7   8         72.27         83.51         2.54 o
  -9   8   8          4.18          4.58         0.57 o
  -8   8   8          0.07         -0.16         0.34 o
  -7   8   8         21.08         18.53         0.98 o
  -6   8   8         14.03         13.59         1.21 o
  -5   8   8          7.03          5.86         0.67 o
  -4   8   8          0.19          0.61         0.35 o
  -3   8   8        187.06        195.63         3.23 o
  -2   8   8          8.89          9.05         0.68 o
  -1   8   8          0.01         -0.39         0.41 o
   0   8   8          0.05         -0.02         0.37 o
   1   8   8          2.54          2.49         0.84 o
   2   8   8         18.04         19.28         0.92 o
   3   8   8          0.91          1.04         0.40 o
   4   8   8          0.29          1.30         0.47 o
   5   8   8         41.63         52.16         2.18 o
   6   8   8          3.26          2.25         0.51 o
   7   8   8          3.71          2.90         0.64 o
   8   8   8         73.93         68.73         2.17 o
  -9   9   8          0.00          0.28         0.31 o
  -8   9   8          2.09          1.25         0.49 o
  -7   9   8         49.07         42.78         1.41 o
  -6   9   8         21.88         25.18         1.18 o
  -5   9   8         12.16          9.48         0.61 o
  -4   9   8          0.74          0.47         0.41 o
  -3   9   8          3.32          4.84         0.56 o
  -2   9   8         12.65         14.39         0.81 o
  -1   9   8          6.03          6.05         0.59 o
   0   9   8          2.36          1.28         0.41 o
   1   9   8          9.27          8.47         0.79 o
   2   9   8          1.58          1.60         0.42 o
   3   9   8          2.11          3.32         0.49 o
   4   9   8        122.97        139.38         2.92 o
   5   9   8         47.82         60.62         1.70 o
   6   9   8          4.49          5.21         0.79 o
   7   9   8          0.27          1.08         0.52 o
  -8  10   8          2.80          3.22         0.60 o
  -7  10   8         74.01         72.93         1.80 o
  -6  10   8         75.13         73.64         3.41 o
  -5  10   8          0.17          0.58         0.31 o
  -4  10   8         12.74         12.61         0.71 o
  -3  10   8          0.10          1.21         0.56 o
  -2  10   8          4.69          5.55         0.58 o
  -1  10   8         20.64         22.18         0.99 o
   0  10   8         35.84         34.74         1.06 o
   1  10   8          8.54         10.63         0.74 o
   2  10   8          7.52          7.42         0.59 o
   3  10   8         31.83         34.71         1.14 o
   4  10   8         95.28        129.23         2.75 o
   5  10   8         58.80         62.60         1.69 o
   6  10   8          2.05          2.81         0.39 o
   7  10   8          7.67          7.98         0.75 o
  -8  11   8          6.70          5.63         0.67 o
  -7  11   8         71.21         69.78         3.20 o
  -6  11   8         12.81         10.76         0.55 o
  -5  11   8          0.62          0.86         0.31 o
  -4  11   8          0.00          0.35         0.32 o
  -3  11   8          0.14          1.26         0.38 o
  -2  11   8          3.78          4.48         0.51 o
  -1  11   8          1.41          1.53         0.43 o
   0  11   8          3.32          2.89         0.47 o
   1  11   8        141.58        129.83         2.47 o
   2  11   8         17.11         17.79         0.85 o
   3  11   8         19.17         19.35         0.85 o
   4  11   8         69.67         91.63         2.19 o
   5  11   8          9.90         11.66         0.70 o
   6  11   8          0.16          0.23         0.54 o
   7  11   8          1.32          1.68         0.42 o
  -8  12   8          2.98          1.65         0.41 o
  -7  12   8         31.99         30.35         1.56 o
  -6  12   8         12.21         10.18         0.50 o
  -5  12   8          1.18          0.16         0.31 o
  -4  12   8          0.63          3.63         0.45 o
  -3  12   8          3.35          3.75         0.45 o
  -2  12   8         20.97         21.33         0.91 o
  -1  12   8         37.36         37.26         1.19 o
   0  12   8         47.22         52.38         1.43 o
   1  12   8         22.85         31.05         1.13 o
   2  12   8         66.71         73.03         1.69 o
   3  12   8          1.68          1.98         0.40 o
   4  12   8          3.34          3.08         0.81 o
   5  12   8          8.21          9.20         0.61 o
   6  12   8          0.33          0.35         0.28 o
  -7  13   8         44.74         38.44         1.65 o
  -6  13   8          0.27          0.35         0.28 o
  -5  13   8          0.85          1.48         0.28 o
  -4  13   8         16.64         17.47         0.72 o
  -3  13   8         10.54         11.26         0.54 o
  -2  13   8          7.99          8.08         0.57 o
  -1  13   8         70.72         72.28         1.65 o
   0  13   8          0.41          0.00         0.50 o
   1  13   8        134.67        127.93         4.25 o
   2  13   8         61.22         66.78         1.54 o
   3  13   8          9.83          8.26         0.63 o
   4  13   8         22.52         26.39         1.44 o
   5  13   8          0.19          0.00         0.28 o
  -7  14   8         16.84         13.23         0.87 o
  -6  14   8          3.47          4.62         0.40 o
  -5  14   8          8.42          9.24         0.60 o
  -4  14   8         15.50         16.18         0.84 o
  -3  14   8         16.17         15.46         0.88 o
  -2  14   8          8.22         10.31         0.76 o
  -1  14   8         56.75         51.55         1.90 o
   0  14   8          7.51          6.04         0.50 o
   1  14   8          2.08          3.15         0.41 o
   2  14   8         25.69         25.66         1.04 o
   3  14   8          0.61          1.38         0.37 o
   4  14   8         13.23         12.67         0.67 o
   5  14   8          1.09          1.49         0.42 o
  -6  15   8          0.27          1.15         0.40 o
  -5  15   8          1.63          1.84         0.33 o
  -4  15   8          0.80          0.98         0.34 o
  -3  15   8        108.41        110.59         2.37 o
  -2  15   8          1.96          2.40         0.82 o
  -1  15   8         42.12         44.25         1.46 o
   0  15   8          6.73          6.37         0.76 o
   1  15   8          0.38          0.34         0.38 o
   2  15   8          0.79          0.30         0.57 o
   3  15   8          8.29         11.16         0.91 o
   4  15   8         12.51         13.43         0.90 o
  -5  16   8          8.82          7.25         0.69 o
  -4  16   8         12.17          9.26         0.59 o
  -3  16   8          4.57          3.73         0.46 o
  -2  16   8          0.06          0.30         0.33 o
  -1  16   8          0.84          1.43         0.40 o
   0  16   8          0.38          0.57         0.34 o
   1  16   8          1.19          1.43         0.39 o
   2  16   8          5.21          7.75         0.77 o
   3  16   8          2.98          3.66         0.53 o
   4  16   8          0.43          1.02         0.39 o
  -4  17   8          2.39          1.51         0.26 o
  -3  17   8         23.45         20.73         0.81 o
  -2  17   8          0.01          0.22         0.64 o
  -1  17   8          3.85          5.30         0.48 o
   0  17   8          0.01         -0.10         0.29 o
   1  17   8         16.06         17.52         0.79 o
   2  17   8          4.17          5.55         0.59 o
   3  17   8          6.97          7.90         0.65 o
  -2  18   8          7.09          6.24         0.47 o
  -1  18   8          3.48          2.68         0.34 o
   0  18   8          4.79          3.72         0.85 o
   1  18   8          0.00          0.56         0.33 o
  -7   1   9          0.21          0.52         0.22 o
  -6   1   9          0.01          1.36         0.41 o
  -5   1   9         29.53         32.05         1.10 o
  -4   1   9          0.00         -0.01         0.48 o
  -3   1   9          9.47          7.83         0.63 o
  -2   1   9         11.83         14.65         0.84 o
  -1   1   9         47.72         41.02         1.40 o
   0   1   9          2.79          3.09         0.57 o
   1   1   9         19.17         16.52         0.97 o
   2   1   9          0.15         -0.19         0.43 o
   3   1   9          0.96          1.14         0.52 o
   4   1   9          9.92          9.65         1.23 o
   5   1   9         39.05         41.55         1.72 o
  -7   2   9         10.93          7.95         0.65 o
  -6   2   9         35.07         32.38         3.19 o
  -5   2   9        157.38        177.92         7.84 o
  -4   2   9          0.76          0.79         0.59 o
  -3   2   9          4.87          3.05         0.46 o
  -2   2   9          4.04          3.46         0.49 o
  -1   2   9          6.45          5.55         0.57 o
   0   2   9         27.34         25.64         1.27 o
   1   2   9         26.36         20.79         1.08 o
   2   2   9          1.04          0.80         0.47 o
   3   2   9          0.10          1.17         0.42 o
   4   2   9         20.75         19.53         3.27 o
   5   2   9        158.78        175.09         4.28 o
  -7   3   9         11.36          9.61         0.70 o
  -6   3   9        131.61        132.83        16.74 o
  -5   3   9         96.81        102.03         9.93 o
  -4   3   9          0.20          0.31         0.31 o
  -3   3   9          3.34          3.48         0.45 o
  -2   3   9          0.57          0.25         0.31 o
  -1   3   9          0.03          0.11         0.59 o
   0   3   9         10.18          7.50         0.70 o
   1   3   9         21.93         15.72         1.01 o
   2   3   9          0.21          0.17         0.37 o
   3   3   9          0.16          0.47         0.36 o
   4   3   9         17.91         16.27         1.23 o
   5   3   9        225.38        285.16         6.19 o
  -7   4   9         31.22         28.60         1.17 o
  -6   4   9        324.43        328.82         6.74 o
  -5   4   9        103.20         94.24        12.89 o
  -4   4   9          4.10          3.51         0.41 o
  -3   4   9          6.71          7.30         1.31 o
  -2   4   9          1.82          1.56         0.58 o
  -1   4   9          6.05          3.94         0.51 o
   0   4   9          1.00          0.26         0.40 o
   1   4   9         14.94         12.16         1.54 o
   2   4   9          0.00          0.38         0.35 o
   3   4   9         11.36         20.39         1.46 o
   4   4   9          1.86          3.05         0.72 o
   5   4   9        202.67        236.57         5.38 o
  -6   5   9        116.31        122.37         3.19 o
  -5   5   9         43.31         42.13         7.29 o
  -4   5   9          0.00          0.28         0.51 o
  -3   5   9          0.53          0.97         0.36 o
  -2   5   9          1.65          1.56         0.41 o
  -1   5   9          1.15          1.13         0.31 o
   0   5   9          0.93          0.31         0.38 o
   1   5   9         36.55         35.87         2.02 o
   2   5   9          1.97          1.93         0.68 o
   3   5   9         10.55         13.69         1.22 o
   4   5   9         39.07         39.40         1.88 o
   5   5   9         87.86        104.03         3.00 o
  -6   6   9         29.05         26.76         1.25 o
  -5   6   9        103.98        103.52        16.49 o
  -4   6   9          0.03          0.46         1.03 o
  -3   6   9          0.23          0.20         0.40 o
  -2   6   9          0.20          0.14         0.75 o
  -1   6   9          0.48          0.57         0.34 o
   0   6   9         14.79          9.42         0.74 o
   1   6   9         19.11         20.81         1.52 o
   2   6   9          2.87          1.91         0.69 o
   3   6   9          0.38          2.15         0.70 o
   4   6   9         12.63         13.91         1.11 o
   5   6   9         89.29         97.33         2.82 o
  -6   7   9          0.18          1.38         0.41 o
  -5   7   9         19.40         17.41         2.29 o
  -4   7   9          0.02          0.44         0.84 o
  -3   7   9          1.36          0.82         0.37 o
  -2   7   9          0.61          1.98         0.44 o
  -1   7   9          1.22          0.69         0.40 o
   0   7   9          1.02          0.05         0.38 o
   1   7   9         13.32         11.59         1.02 o
   2   7   9          1.28          1.56         0.65 o
   3   7   9          0.10          0.68         0.57 o
   4   7   9          1.01          0.00         0.45 o
   5   7   9         15.96         14.83         0.97 o
  -5   8   9          1.93          2.07         0.45 o
  -4   8   9          1.05          0.86         1.07 o
  -3   8   9          1.29          2.23         0.56 o
  -2   8   9         60.97         67.72         2.63 o
  -1   8   9         43.54         44.99         3.38 o
   0   8   9          1.01          1.05         0.38 o
   1   8   9          0.16          0.00         0.75 o
   2   8   9          1.91          1.53         0.63 o
   3   8   9          0.09          0.98         0.55 o
   4   8   9          0.00          0.56         0.50 o
  -5   9   9          5.63          5.91         0.60 o
  -4   9   9         13.58         13.50         0.56 o
  -3   9   9          1.95          2.10         0.32 o
  -2   9   9          0.23          1.06         0.39 o
  -1   9   9         11.32         10.23         0.71 o
   0   9   9          6.24          6.65         0.94 o
   1   9   9          1.71          0.27         0.34 o
   2   9   9          0.01          0.40         0.49 o
   3   9   9          0.04         -0.44         0.46 o
   4   9   9         16.91         17.85         1.06 o
  -4  10   9         17.58         16.25         1.05 o
  -3  10   9          0.55         -0.14         0.44 o
  -2  10   9          6.82          6.66         0.64 o
  -1  10   9         15.61         13.50         0.77 o
   0  10   9         26.23         25.27         1.02 o
   1  10   9          6.22          4.12         0.63 o
   2  10   9          9.92          8.32         0.80 o
   3  10   9          1.01          0.93         0.41 o
  -3  11   9          0.45          0.67         0.42 o
  -2  11   9          1.67          1.71         0.34 o
  -1  11   9          0.06          0.30         0.31 o
   0  11   9          9.27          6.78         0.54 o
   1  11   9          9.89          6.98         0.73 o
   2  11   9          2.20          1.25         0.42 o
  -2  12   9          4.23          3.46         0.57 o
  -1  12   9         12.03          9.44         0.84 o
   0  12   9          0.33         -0.43         0.43 o
                                                
