# Supplementary material for: Semiconductive 2D arrays of pancake-bonded oligomers of partially charged TCNQ radicals
Source: IUCrJ. 2022 May 28;9(Pt 4):449–67. doi: 10.1107/S2052252522004717 (PMC9252159; doi:10.1107/S2052252522004717)
Supplement: Supplementary file 3 [file m-09-00449-sup3.zip › lq5043sup14.hkl]

#
# h,k,l, Fc-squared, Fo-squared, sigma(Fo-squared), status flag
#
data_shelx
_shelx_title '10.TCNQ_3'
_shelx_refln_list_code          4
_shelx_F_calc_maximum       93.78
_exptl_crystal_F_000       412.00
_reflns_d_resolution_high  0.7929

loop_
 _space_group_symop_operation_xyz
 'x, y, z'
 '-x, -y, -z'

_cell_length_a     7.8212
_cell_length_b     9.7542
_cell_length_c    13.2653
_cell_angle_alpha  78.103
_cell_angle_beta   75.829
_cell_angle_gamma  82.246

_shelx_F_squared_multiplier     1.000

loop_
 _refln_index_h
 _refln_index_k
 _refln_index_l
 _refln_F_squared_calc
 _refln_F_squared_meas
 _refln_F_squared_sigma
 _refln_observed_status
   1   0   0        104.18        132.48         8.28 o
   2   0   0        695.99        708.44        45.82 o
   3   0   0          8.82         12.06         1.81 o
   4   0   0         41.10         24.61         1.91 o
   5   0   0        595.51        627.34        20.30 o
   6   0   0          9.33          7.98         1.04 o
   7   0   0         19.78         14.21         1.73 o
   8   0   0         40.99         36.83         3.61 o
   9   0   0          0.23          1.55         0.61 o
  -9   1   0          0.33          0.25         0.36 o
  -8   1   0          2.37          3.82         1.36 o
  -7   1   0        186.17        148.46         4.94 o
  -6   1   0         12.75          8.09         0.96 o
  -5   1   0         22.07         24.18         4.43 o
  -4   1   0        184.92        243.48         8.73 o
  -3   1   0        227.43        268.71        27.69 o
  -2   1   0         51.11         65.23         5.70 o
  -1   1   0        496.42        473.83        10.79 o
   0   1   0         36.97         37.35         1.78 o
   1   1   0       7648.38       8501.69        55.50 o
   2   1   0        361.68        353.84        38.13 o
   3   1   0        114.15        144.45         8.97 o
   4   1   0        207.54        220.49         7.61 o
   5   1   0         95.12         91.49         5.48 o
   6   1   0          0.39          0.44         0.51 o
   7   1   0         23.26         16.57         2.06 o
   8   1   0          9.51          8.44         1.15 o
   9   1   0          3.30          3.03         0.90 o
  -9   2   0          0.00         -0.09         0.30 o
  -8   2   0         14.35         13.78         1.70 o
  -7   2   0         23.95         22.99         2.70 o
  -6   2   0         27.52         31.05         2.16 o
  -5   2   0         58.16         49.51         8.17 o
  -4   2   0         23.26         18.20         2.36 o
  -3   2   0        117.34        109.96         6.93 o
  -2   2   0        134.17        131.56         4.79 o
  -1   2   0       2403.17       2422.40        83.23 o
   0   2   0         17.65         22.57         1.91 o
   1   2   0         73.13         87.75         3.89 o
   2   2   0        420.54        402.66         9.93 o
   3   2   0         35.17         40.29         2.67 o
   4   2   0         21.43         35.51         2.99 o
   5   2   0        301.91        277.38        17.05 o
   6   2   0         10.62          8.69         1.62 o
   7   2   0        270.03        262.70        26.08 o
   8   2   0          2.75          2.33         0.60 o
   9   2   0          0.07          0.38         0.53 o
  -8   3   0          3.37          1.89         0.37 o
  -7   3   0         26.84         24.52         2.05 o
  -6   3   0          4.41          5.01         1.28 o
  -5   3   0          0.50          0.21         0.42 o
  -4   3   0        569.34        578.17        17.05 o
  -3   3   0        310.63        343.24         9.82 o
  -2   3   0         51.25         48.12         3.36 o
  -1   3   0          3.34          2.55         0.91 o
   0   3   0        305.23        295.19         8.14 o
   1   3   0       1303.50       1346.81       155.39 o
   2   3   0        426.37        467.22        17.43 o
   3   3   0          8.76          6.78         1.01 o
   4   3   0         25.65         33.63         6.10 o
   5   3   0       1002.40       1179.03        38.66 o
   6   3   0        398.14        414.25        10.71 o
   7   3   0        246.66        241.31         7.89 o
   8   3   0          5.95          6.32         0.93 o
   9   3   0         19.72         30.22         2.26 o
  -8   4   0          0.42          0.58         0.20 o
  -7   4   0        124.50        103.97        24.50 o
  -6   4   0         72.53         63.43         4.16 o
  -5   4   0         34.59         31.99         2.82 o
  -4   4   0          0.72          0.71         0.84 o
  -3   4   0          0.13          0.57         0.85 o
  -2   4   0          0.02          0.58         0.69 o
  -1   4   0        331.40        366.30        17.72 o
   0   4   0          0.98          0.85         0.67 o
   1   4   0         54.02         46.18         3.21 o
   2   4   0         95.38         67.53         8.65 o
   3   4   0         38.07         67.96         9.41 o
   4   4   0         24.57         29.35         6.52 o
   5   4   0         36.19         32.97         3.37 o
   6   4   0          9.32          8.35         1.46 o
   7   4   0        168.67        220.76         7.80 o
   8   4   0          2.78          2.89         0.80 o
   9   4   0        114.37        140.64         4.32 o
  -8   5   0         24.29         25.17         5.30 o
  -7   5   0          0.17          0.21         0.61 o
  -6   5   0         52.51         51.76         4.88 o
  -5   5   0         25.71         23.52         1.86 o
  -4   5   0        452.48        374.07        13.12 o
  -3   5   0        157.24        164.40        10.31 o
  -2   5   0         83.69         92.11         7.30 o
  -1   5   0       1518.12       1539.24        76.12 o
   0   5   0          0.53          1.54         0.65 o
   1   5   0         42.09         33.50         3.16 o
   2   5   0          4.93          6.30         3.13 o
   3   5   0          0.18         -0.57         1.93 o
   4   5   0         75.68         88.92        12.00 o
   5   5   0          1.35          1.42         0.64 o
   6   5   0        207.04        213.93         7.81 o
   7   5   0         25.64         27.36         2.65 o
   8   5   0          8.23         15.83         2.50 o
  -7   6   0         21.97         19.43         2.87 o
  -6   6   0         27.87         29.99         4.42 o
  -5   6   0          4.58          2.60         0.81 o
  -4   6   0          6.17          5.51         1.06 o
  -3   6   0          4.62          3.95         0.89 o
  -2   6   0         15.11         15.88         3.39 o
  -1   6   0          0.03          0.29         0.91 o
   0   6   0         24.16         21.61         2.47 o
   1   6   0        970.16        863.09       159.73 o
   2   6   0          3.68          3.20         2.09 o
   3   6   0         37.50         44.01         8.68 o
   4   6   0          0.18          0.43         0.39 o
   5   6   0        943.05        926.70        13.78 o
   6   6   0        393.99        388.42        10.40 o
   7   6   0         29.56         34.17         2.77 o
   8   6   0          2.64          1.74         0.74 o
  -7   7   0         56.03         41.82         3.20 o
  -6   7   0         24.80         25.54         3.64 o
  -5   7   0          0.13         -0.27         1.11 o
  -4   7   0          8.84          7.97         1.80 o
  -3   7   0         18.73         16.80         1.89 o
  -2   7   0        475.50        472.85        11.17 o
  -1   7   0          3.07          3.14         0.88 o
   0   7   0          2.38          1.72         0.83 o
   1   7   0        232.61        219.84        33.67 o
   2   7   0         62.55         69.88         4.34 o
   3   7   0          0.38          0.59         0.65 o
   4   7   0         22.68         17.42         1.92 o
   5   7   0         15.11         10.56         1.55 o
   6   7   0        362.51        356.30        10.70 o
   7   7   0          6.18          7.73         1.22 o
   8   7   0          0.29          0.02         0.31 o
  -6   8   0         48.93         54.92         4.24 o
  -5   8   0          0.25          0.21         0.97 o
  -4   8   0          8.11          7.15         2.35 o
  -3   8   0         24.46         21.15         4.09 o
  -2   8   0        105.18        107.76         8.83 o
  -1   8   0         43.64         45.18         3.10 o
   0   8   0         87.27         76.40         3.56 o
   1   8   0         96.18         95.00         4.01 o
   2   8   0         91.97         82.64         3.92 o
   3   8   0          6.81          5.43         0.96 o
   4   8   0         30.81         30.26         2.63 o
   5   8   0          2.32          1.82         0.73 o
   6   8   0          3.08          1.97         0.76 o
   7   8   0         13.22         10.89         1.19 o
  -5   9   0          1.73          3.47         1.22 o
  -4   9   0          0.36          0.29         0.40 o
  -3   9   0         12.28         19.20         1.47 o
  -2   9   0          3.09          2.64         0.88 o
  -1   9   0          3.59          5.84         1.30 o
   0   9   0         11.93         10.94         1.36 o
   1   9   0         27.35         28.83         2.30 o
   2   9   0         37.49         36.55         2.50 o
   3   9   0          4.43          3.03         0.71 o
   4   9   0         17.88         21.75         2.65 o
   5   9   0          7.27          6.55         0.99 o
   6   9   0          0.10         -0.08         0.30 o
  -4  10   0          0.03         -0.61         0.80 o
  -3  10   0         12.05         13.35         2.16 o
  -2  10   0          4.62          7.19         0.86 o
  -1  10   0         22.38         28.00         1.78 o
   0  10   0          0.75          1.14         0.69 o
   1  10   0         29.35         33.60         2.94 o
   2  10   0          7.44          6.63         1.27 o
   3  10   0          1.91          1.93         0.54 o
   4  10   0          2.00          1.99         0.60 o
   5  10   0         24.78         20.23         1.62 o
  -2  11   0          0.14          0.19         0.24 o
  -1  11   0          3.35          3.59         0.79 o
   0  11   0          0.74          0.99         0.51 o
   1  11   0          4.87          4.88         0.91 o
   2  11   0          0.44          0.22         0.30 o
   3  11   0         20.26         22.08         2.20 o
   4  11   0         33.47         24.62         1.71 o
  -4 -11   1          5.37          3.66         0.74 o
  -3 -11   1         22.68         24.50         2.03 o
  -2 -11   1          1.75          2.15         0.46 o
  -1 -11   1          0.05         -0.12         0.43 o
   0 -11   1         17.40         16.88         1.64 o
   1 -11   1          0.01          0.58         0.41 o
   2 -11   1          2.98          3.07         0.63 o
  -5 -10   1          5.70          5.74         0.70 o
  -4 -10   1          9.59         10.68         1.66 o
  -3 -10   1         10.52          9.76         1.82 o
  -2 -10   1         16.04         15.94         1.86 o
  -1 -10   1          7.38          8.79         1.15 o
   0 -10   1         10.09         10.80         1.72 o
   1 -10   1          3.14          3.59         0.99 o
   2 -10   1          0.51          0.33         0.46 o
   3 -10   1          0.10          0.06         0.27 o
   4 -10   1          1.73          1.71         0.74 o
  -6  -9   1         13.11          1.64         7.44 o
  -5  -9   1         10.50         11.65         1.73 o
  -4  -9   1         16.59         19.10         2.63 o
  -3  -9   1          1.56          1.71         0.66 o
  -2  -9   1          2.89          2.93         0.75 o
  -1  -9   1          1.05          1.13         0.60 o
   0  -9   1          8.29          9.52         1.21 o
   1  -9   1         20.12         17.29         2.03 o
   2  -9   1          0.54          1.06         1.27 o
   3  -9   1         18.21         22.11         3.59 o
   4  -9   1          7.25          8.04         1.64 o
   5  -9   1         13.22         19.37         2.56 o
  -7  -8   1         30.71         31.41         2.61 o
  -6  -8   1         34.15         34.83         2.94 o
  -5  -8   1         12.05         13.50         2.15 o
  -4  -8   1          9.07          8.52         1.12 o
  -3  -8   1         24.90         22.25         2.31 o
  -2  -8   1        281.74        284.78        29.32 o
  -1  -8   1         87.25         77.21         6.13 o
   0  -8   1         31.53         30.22         2.23 o
   1  -8   1        164.38        168.72         5.14 o
   2  -8   1          8.30          6.83         1.40 o
   3  -8   1          0.03         -0.11         1.13 o
   4  -8   1         16.11         16.56         3.44 o
   5  -8   1         88.75         87.78         6.70 o
   6  -8   1         42.82         39.69         3.65 o
  -7  -7   1          0.75          1.02         0.50 o
  -6  -7   1         68.54         81.27         3.22 o
  -5  -7   1        214.20        209.82         6.52 o
  -4  -7   1         11.50          8.99         1.21 o
  -3  -7   1        171.06        179.04        24.28 o
  -2  -7   1        150.03        148.31        21.25 o
  -1  -7   1        100.98         99.61         6.67 o
   0  -7   1        202.40        191.66        15.55 o
   1  -7   1         15.52         15.98         1.40 o
   2  -7   1         77.52         75.17         4.25 o
   3  -7   1         40.47         38.23         3.83 o
   4  -7   1         11.04          8.53         1.83 o
   5  -7   1          4.69          4.69         1.49 o
   6  -7   1        168.61        175.95         9.39 o
   7  -7   1         97.51         83.57         4.77 o
  -8  -6   1          6.21          2.86         2.92 o
  -7  -6   1          5.22          5.49         1.14 o
  -6  -6   1        485.69        524.16        11.43 o
  -5  -6   1        190.78        199.11         6.44 o
  -4  -6   1         52.39         41.70         2.80 o
  -3  -6   1          6.96          6.12         3.40 o
  -2  -6   1          0.35          0.11         1.09 o
  -1  -6   1        731.28        886.66        32.96 o
   0  -6   1          0.50          0.37         0.71 o
   1  -6   1         36.69         33.47         3.74 o
   2  -6   1          2.74          2.62         1.44 o
   3  -6   1        216.44        209.30        12.08 o
   4  -6   1         81.49         69.67         3.56 o
   5  -6   1         79.30         72.24         4.04 o
   6  -6   1          0.26          0.43         0.95 o
   7  -6   1          0.06          0.63         0.77 o
  -8  -5   1          2.67          3.63         0.70 o
  -7  -5   1         10.23         11.09         1.69 o
  -6  -5   1        403.21        430.82         8.66 o
  -5  -5   1        148.74        145.49         5.45 o
  -4  -5   1        532.78        576.71        30.00 o
  -3  -5   1         38.63         37.01         7.11 o
  -2  -5   1          7.30          6.58         3.15 o
  -1  -5   1        153.32        142.20        15.94 o
   0  -5   1        322.57        337.70         9.31 o
   1  -5   1          5.65          3.91         1.24 o
   2  -5   1         28.95         30.23         3.87 o
   3  -5   1         81.76         97.32         8.11 o
   4  -5   1        365.32        319.09         7.91 o
   5  -5   1         18.90         19.09         1.54 o
   6  -5   1          4.46          3.86         0.83 o
   7  -5   1          1.65          2.16         0.91 o
   8  -5   1          4.09          3.51         1.06 o
  -8  -4   1         20.27         24.51         2.24 o
  -7  -4   1          1.11          1.19         0.57 o
  -6  -4   1        397.05        417.41         8.14 o
  -5  -4   1         74.52         82.10         4.00 o
  -4  -4   1        134.97        162.48        14.85 o
  -3  -4   1          6.32         16.19         4.42 o
  -2  -4   1        487.03        526.72        23.39 o
  -1  -4   1          0.51          0.63         0.36 o
   0  -4   1        162.86        148.55         8.22 o
   1  -4   1        210.94        223.93         6.38 o
   2  -4   1        120.40        135.43        14.11 o
   3  -4   1        200.20        189.67        16.99 o
   4  -4   1          6.71          6.09         2.02 o
   5  -4   1        218.87        197.75        10.26 o
   6  -4   1         37.54         36.26         2.31 o
   7  -4   1         34.18         29.09         1.93 o
   8  -4   1         14.25         12.62         1.60 o
  -9  -3   1        171.60        231.13         5.79 o
  -8  -3   1          6.36          8.55         1.23 o
  -7  -3   1         35.12         33.31         5.01 o
  -6  -3   1        197.81        209.34         7.04 o
  -5  -3   1        453.79        483.16        23.97 o
  -4  -3   1          6.09          2.32         1.88 o
  -3  -3   1          4.35          3.98         0.95 o
  -2  -3   1        549.11        619.04        10.29 o
  -1  -3   1        260.48        228.59         6.89 o
   0  -3   1        568.69        545.70        30.78 o
   1  -3   1        139.15        116.63         4.96 o
   2  -3   1         62.08         61.54         3.93 o
   3  -3   1        551.57        611.30        14.82 o
   4  -3   1        146.52        160.61         8.25 o
   5  -3   1         10.56          8.09         1.05 o
   6  -3   1         11.40          9.42         1.37 o
   7  -3   1          1.12          1.20         0.52 o
   8  -3   1          0.11          0.22         0.51 o
   9  -3   1          9.28          5.38         1.08 o
  -9  -2   1          7.25          7.62         1.26 o
  -8  -2   1         97.40        111.02         3.90 o
  -7  -2   1          0.92          1.62         1.07 o
  -6  -2   1         18.37         12.17         1.87 o
  -5  -2   1        131.98        144.22        15.34 o
  -4  -2   1          3.42          3.67         1.00 o
  -3  -2   1         31.78         50.94         3.19 o
  -2  -2   1          1.31          4.19         0.91 o
  -1  -2   1        294.09        320.03         8.03 o
   0  -2   1        189.10        160.99        10.12 o
   1  -2   1        298.19        307.52        59.68 o
   2  -2   1         11.64          9.29         2.53 o
   3  -2   1        137.07        162.05        12.08 o
   4  -2   1         19.44         26.72         2.98 o
   5  -2   1         17.92         21.24         2.84 o
   6  -2   1         12.96         11.33         1.20 o
   7  -2   1          0.95          0.76         0.53 o
   8  -2   1          4.46          5.04         0.90 o
   9  -2   1          3.53          3.71         0.72 o
  -9  -1   1         20.72         25.29         2.32 o
  -8  -1   1          6.39          6.56         1.01 o
  -7  -1   1        203.87        175.82         6.47 o
  -6  -1   1         99.18         65.06         4.33 o
  -5  -1   1          4.00          1.46         0.78 o
  -4  -1   1         45.87         51.00         3.76 o
  -3  -1   1          3.68          7.89         1.32 o
  -2  -1   1       2653.44       2932.85       133.78 o
  -1  -1   1        401.64        455.04        16.26 o
   0  -1   1         20.77         13.76         1.54 o
   1  -1   1        343.88        371.45        11.12 o
   2  -1   1        661.62        813.15        20.74 o
   3  -1   1       6499.86       8017.37        79.87 o
   4  -1   1          3.19          4.44         2.57 o
   5  -1   1         64.11         70.16        10.03 o
   6  -1   1          8.81          6.10         0.79 o
   7  -1   1        234.80        206.08         7.24 o
   8  -1   1         51.74         39.27         2.34 o
   9  -1   1          0.03          0.09         0.41 o
  -9   0   1         41.01         46.32         2.19 o
  -8   0   1          0.32          0.70         0.74 o
  -7   0   1         60.31         45.65         2.55 o
  -6   0   1          0.41          0.86         0.41 o
  -5   0   1          8.09         12.57         2.95 o
  -4   0   1        737.28        728.76        39.14 o
  -3   0   1          0.16          1.85         0.47 o
  -2   0   1        609.21        592.54         8.22 o
  -1   0   1       6655.49       8318.03        41.28 o
   0   0   1        592.15        729.87         6.16 o
   1   0   1        407.92        446.78        10.75 o
   2   0   1         22.46         22.84         2.12 o
   3   0   1          0.53          1.53         0.87 o
   4   0   1       1304.20       1681.05       145.39 o
   5   0   1         39.83         41.77         7.87 o
   6   0   1         12.33         10.76         1.24 o
   7   0   1          0.11          0.13         0.37 o
   8   0   1          1.12          0.68         0.42 o
   9   0   1         59.92         48.57         3.39 o
  -9   1   1          1.43          1.21         0.43 o
  -8   1   1        207.69        213.26         8.42 o
  -7   1   1         84.53         71.41         3.57 o
  -6   1   1          0.08         -0.03         0.31 o
  -5   1   1         19.89         10.49         2.94 o
  -4   1   1          1.49          1.07         1.09 o
  -3   1   1       1126.86       1104.56        33.81 o
  -2   1   1        742.60        746.45        21.43 o
  -1   1   1        358.44        323.20         6.06 o
   0   1   1        364.69        489.92         6.98 o
   1   1   1        250.32        349.92         8.45 o
   2   1   1       4125.85       5707.34        53.14 o
   3   1   1         99.22        106.76         6.75 o
   4   1   1         10.63          6.93         1.70 o
   5   1   1         92.40         90.49         6.99 o
   6   1   1        230.93        192.81        22.74 o
   7   1   1         10.94          7.47         1.18 o
   8   1   1         25.80         23.17         2.70 o
   9   1   1          5.60          6.13         1.24 o
  -9   2   1          5.61          4.09         0.86 o
  -8   2   1          2.78          3.23         0.94 o
  -7   2   1         50.20         41.51         2.69 o
  -6   2   1        293.60        223.10         5.34 o
  -5   2   1         71.61         86.81         8.67 o
  -4   2   1         17.10         25.22         2.67 o
  -3   2   1         24.48         17.48         2.00 o
  -2   2   1        857.43        864.45        31.16 o
  -1   2   1       3222.48       3024.00        47.23 o
   0   2   1        664.50        573.60         9.37 o
   1   2   1       1147.33       1296.08        15.29 o
   2   2   1        545.07        595.72        37.77 o
   3   2   1        885.82       1031.49        49.25 o
   4   2   1        114.58        165.34         6.17 o
   5   2   1         91.27         89.75         9.42 o
   6   2   1         25.92         20.81         2.37 o
   7   2   1          0.00          0.40         0.56 o
   8   2   1         89.38         86.25         5.50 o
   9   2   1          0.00          0.15         0.43 o
  -8   3   1          5.53          0.71         1.80 o
  -7   3   1          5.79          6.19         1.04 o
  -6   3   1          0.67          0.54         0.56 o
  -5   3   1        187.05        183.10         5.70 o
  -4   3   1        293.68        319.57        12.46 o
  -3   3   1          8.54          4.89         1.20 o
  -2   3   1         39.32         38.30         2.80 o
  -1   3   1         27.90         27.38         2.57 o
   0   3   1       5715.31       5209.00        34.05 o
   1   3   1          6.69          6.98         1.33 o
   2   3   1        815.25        848.93        16.98 o
   3   3   1          1.39          0.89         0.76 o
   4   3   1        234.68        288.34        18.14 o
   5   3   1        259.39        357.95        20.82 o
   6   3   1        337.28        332.70         9.52 o
   7   3   1        344.09        317.77        11.60 o
   8   3   1         17.01         16.62         1.54 o
   9   3   1         42.00         45.61         2.87 o
  -8   4   1         14.63          8.16         1.44 o
  -7   4   1        232.75        222.26        25.18 o
  -6   4   1         14.79         13.42         1.16 o
  -5   4   1          1.00          1.07         0.45 o
  -4   4   1          5.32          5.06         1.89 o
  -3   4   1       1146.43       1159.99        24.60 o
  -2   4   1         30.13         26.89         3.46 o
  -1   4   1        510.89        482.17        59.12 o
   0   4   1        117.22        111.04         4.34 o
   1   4   1        246.94        253.70         9.07 o
   2   4   1       1355.24       1208.54        26.37 o
   3   4   1        229.78        297.63        20.59 o
   4   4   1        117.74        128.20        13.53 o
   5   4   1         40.13         40.99         4.23 o
   6   4   1         69.85         72.27         4.18 o
   7   4   1        427.06        506.76        11.92 o
   8   4   1          1.98          1.60         0.50 o
   9   4   1         30.22         35.45         1.81 o
  -8   5   1          5.22          6.40         0.50 o
  -7   5   1          1.62          1.00         0.79 o
  -6   5   1          3.41          1.44         1.05 o
  -5   5   1        147.69        137.86         7.71 o
  -4   5   1        197.55        160.55         5.39 o
  -3   5   1         12.50          8.67         2.29 o
  -2   5   1         28.40         30.92         4.22 o
  -1   5   1        339.48        345.95        12.79 o
   0   5   1        382.24        363.00        18.09 o
   1   5   1        106.38         88.82         6.24 o
   2   5   1         69.60         59.40         6.11 o
   3   5   1         41.20         40.25         8.20 o
   4   5   1         84.12        106.06        13.70 o
   5   5   1         15.64         14.64         2.74 o
   6   5   1          0.41          0.65         0.50 o
   7   5   1         43.66         48.15         3.60 o
   8   5   1        143.96        171.33        51.76 o
   9   5   1          0.03          2.20         0.73 o
  -7   6   1          2.30          2.30         1.06 o
  -6   6   1          0.06          0.73         1.00 o
  -5   6   1         17.75         15.36         2.31 o
  -4   6   1         56.94         43.70         3.75 o
  -3   6   1         12.40         10.58         1.33 o
  -2   6   1          2.63          2.00         1.25 o
  -1   6   1          2.31          2.87         1.04 o
   0   6   1        455.22        417.06        13.12 o
   1   6   1         93.92         84.66         6.75 o
   2   6   1          1.64          0.28         1.48 o
   3   6   1          4.56          0.93         1.93 o
   4   6   1         78.19         74.01         6.72 o
   5   6   1        637.89        675.61       113.59 o
   6   6   1         12.30         11.40         1.73 o
   7   6   1          9.69         10.63         1.63 o
   8   6   1         38.15         48.40         4.18 o
  -7   7   1          4.79          5.07         0.51 o
  -6   7   1          2.92          2.31         1.13 o
  -5   7   1          6.21          4.89         1.90 o
  -4   7   1          0.44          0.87         1.15 o
  -3   7   1          0.38          0.64         0.59 o
  -2   7   1          0.88          1.15         0.72 o
  -1   7   1          0.48          0.58         0.65 o
   0   7   1          0.00         -0.55         0.86 o
   1   7   1         36.41         33.91         4.14 o
   2   7   1         66.76         61.24         3.06 o
   3   7   1          5.95          4.54         0.82 o
   4   7   1         81.46         66.36         7.50 o
   5   7   1          0.01          0.58         0.79 o
   6   7   1        124.17        126.95         9.77 o
   7   7   1          3.14          3.54         0.90 o
   8   7   1          0.02          0.05         0.21 o
  -6   8   1          0.06          0.57         0.70 o
  -5   8   1          4.54          4.45         1.68 o
  -4   8   1         17.06         17.28         3.51 o
  -3   8   1          0.53         -0.95         1.38 o
  -2   8   1         22.84         26.80         4.58 o
  -1   8   1         33.69         36.93         2.87 o
   0   8   1         44.37         38.96         2.35 o
   1   8   1          6.13          5.82         0.82 o
   2   8   1        149.27        143.91         5.01 o
   3   8   1         57.36         55.83         9.38 o
   4   8   1        139.57        117.17         7.88 o
   5   8   1         42.39         41.70         2.84 o
   6   8   1         62.70         67.77         5.13 o
   7   8   1         23.96         21.34         1.76 o
  -5   9   1          2.53          1.43         0.62 o
  -4   9   1         14.27         13.76         1.87 o
  -3   9   1         37.70         40.48         2.84 o
  -2   9   1          1.81          1.21         0.45 o
  -1   9   1         40.46         39.38         2.38 o
   0   9   1          6.85          8.52         0.96 o
   1   9   1        387.28        425.43         7.42 o
   2   9   1          2.10          1.57         0.58 o
   3   9   1         87.87         80.35         4.54 o
   4   9   1         16.35         15.49         2.70 o
   5   9   1         53.66         57.00         2.95 o
   6   9   1        167.42        154.14         4.95 o
   7   9   1          0.15         -0.08         0.30 o
  -4  10   1         10.79         19.14         2.49 o
  -3  10   1         18.99         24.21         1.67 o
  -2  10   1         51.55         62.18         2.48 o
  -1  10   1          0.84          1.35         0.47 o
   0  10   1         11.98         16.13         1.60 o
   1  10   1          0.01         -0.21         0.43 o
   2  10   1         49.52         49.47         3.42 o
   3  10   1         18.80         21.46         1.74 o
   4  10   1         11.55         12.23         1.38 o
   5  10   1         44.91         48.98         2.13 o
   6  10   1         72.71         48.65         3.03 o
  -2  11   1          1.23          1.55         0.48 o
  -1  11   1         36.40         48.13         2.79 o
   0  11   1         14.56         19.51         1.91 o
   1  11   1          2.06          2.32         0.69 o
   2  11   1          3.50          3.71         0.77 o
   3  11   1          0.60          0.52         0.22 o
   4  11   1          1.94          1.84         0.44 o
   0  12   1          1.20          3.39         0.58 o
   1  12   1          8.78         14.90         1.19 o
  -3 -11   2          0.28          0.36         0.35 o
  -2 -11   2          0.52          0.64         0.52 o
  -1 -11   2         15.71         17.95         3.38 o
   0 -11   2          0.00          0.29         0.29 o
   1 -11   2         55.89         78.18         3.20 o
   2 -11   2          0.39          0.25         0.24 o
  -5 -10   2          0.43          0.27         0.34 o
  -4 -10   2          5.91         11.25         1.58 o
  -3 -10   2          9.12         11.32         1.78 o
  -2 -10   2          0.19          0.25         0.33 o
  -1 -10   2          6.23          7.16         0.99 o
   0 -10   2          3.65          4.33         0.86 o
   1 -10   2         31.80         36.67         2.94 o
   2 -10   2          2.30          1.18         0.49 o
   3 -10   2          4.41          4.73         0.64 o
   4 -10   2          0.04         -0.62         0.62 o
  -6  -9   2         55.42         52.30         3.08 o
  -5  -9   2          9.71          9.87         1.16 o
  -4  -9   2          0.11          0.00         0.67 o
  -3  -9   2         15.79         18.91         2.62 o
  -2  -9   2          4.55          5.14         0.93 o
  -1  -9   2         80.26         85.22         3.82 o
   0  -9   2          0.05         -0.22         0.57 o
   1  -9   2         12.14         10.15         1.31 o
   2  -9   2          4.45          5.77         1.91 o
   3  -9   2         16.58         23.35         3.63 o
   4  -9   2          0.43          0.27         0.31 o
   5  -9   2          0.12          0.64         0.63 o
  -7  -8   2          0.01          0.26         0.43 o
  -6  -8   2          1.16          1.93         0.58 o
  -5  -8   2         18.72         18.54         4.51 o
  -4  -8   2         64.61         55.08         3.20 o
  -3  -8   2          0.88          0.70         0.66 o
  -2  -8   2         88.79         88.35         3.90 o
  -1  -8   2         40.70         38.49         4.43 o
   0  -8   2          0.00          0.06         0.77 o
   1  -8   2          7.73          7.99         1.51 o
   2  -8   2          8.25          3.96         1.28 o
   3  -8   2         10.62          6.63         1.62 o
   4  -8   2          0.01         -0.73         1.43 o
   5  -8   2        124.12        142.13         8.33 o
   6  -8   2         42.91         48.43         3.91 o
  -7  -7   2          4.82          7.00         1.43 o
  -6  -7   2          1.25          0.64         0.47 o
  -5  -7   2        164.32        182.95         7.98 o
  -4  -7   2          0.56          0.62         0.41 o
  -3  -7   2          1.51          0.66         0.49 o
  -2  -7   2          9.51         12.06         2.09 o
  -1  -7   2        372.83        399.59        11.88 o
   0  -7   2        111.47        111.09         6.57 o
   1  -7   2         89.71         80.42         3.45 o
   2  -7   2         13.68         14.17         1.86 o
   3  -7   2         61.21         50.99         4.41 o
   4  -7   2          3.40          3.10         1.20 o
   5  -7   2         10.60          9.94         1.88 o
   6  -7   2        593.69        641.98        17.67 o
   7  -7   2         16.55         13.10         1.89 o
  -8  -6   2         62.28         82.53         3.33 o
  -7  -6   2         18.96         20.55         4.60 o
  -6  -6   2          0.00          0.31         0.38 o
  -5  -6   2          1.17          2.11         1.12 o
  -4  -6   2         11.10         11.57         1.24 o
  -3  -6   2         39.07         36.02         3.43 o
  -2  -6   2         52.55         64.60         9.57 o
  -1  -6   2        353.84        431.21        22.74 o
   0  -6   2         30.08         24.42         3.11 o
   1  -6   2         80.15         88.82         6.19 o
   2  -6   2         11.84         11.22         2.01 o
   3  -6   2         55.31         55.61         4.23 o
   4  -6   2         32.73         26.25         2.41 o
   5  -6   2         16.37         15.14         1.88 o
   6  -6   2         27.72         28.60         3.56 o
   7  -6   2         52.86         49.79         4.62 o
  -8  -5   2         35.92         44.41         2.90 o
  -7  -5   2         10.91         11.78         1.22 o
  -6  -5   2         25.55         23.37         1.94 o
  -5  -5   2         15.54         10.63         1.88 o
  -4  -5   2         53.02         47.41         2.96 o
  -3  -5   2         38.23         45.57         8.11 o
  -2  -5   2         50.10         68.61         9.07 o
  -1  -5   2          0.05          0.68         0.98 o
   0  -5   2        535.00        577.35        13.95 o
   1  -5   2        151.98        153.02        16.12 o
   2  -5   2        162.43        162.08        18.50 o
   3  -5   2          0.01          0.02         0.73 o
   4  -5   2         21.67         16.83         1.45 o
   5  -5   2         77.67         72.02         3.33 o
   6  -5   2         62.41         57.54         2.96 o
   7  -5   2          0.16         -0.49         0.81 o
   8  -5   2         20.85         19.53         2.46 o
  -8  -4   2          5.25          1.56         3.44 o
  -7  -4   2         48.00         63.84         3.06 o
  -6  -4   2        478.73        529.91        14.09 o
  -5  -4   2          2.01          2.20         0.62 o
  -4  -4   2          6.80         13.89         4.63 o
  -3  -4   2        118.84        163.90        13.97 o
  -2  -4   2         69.87        112.48        10.58 o
  -1  -4   2        122.82        106.13         5.08 o
   0  -4   2        220.60        225.65         6.95 o
   1  -4   2        273.13        303.19         7.68 o
   2  -4   2       2487.92       2684.01       138.51 o
   3  -4   2        230.42        247.54        22.05 o
   4  -4   2          1.24          3.10         1.40 o
   5  -4   2        201.24        190.99        10.61 o
   6  -4   2        271.79        244.17         8.51 o
   7  -4   2         83.02         80.51         3.22 o
   8  -4   2          1.43          1.36         0.70 o
  -9  -3   2         43.45         56.11         2.55 o
  -8  -3   2         10.88         10.81         1.26 o
  -7  -3   2          4.51          3.36         1.41 o
  -6  -3   2        137.80        188.80         6.57 o
  -5  -3   2       1378.96       1550.06        21.94 o
  -4  -3   2         36.01         45.30         3.71 o
  -3  -3   2        283.19        328.95        11.02 o
  -2  -3   2        647.18        772.49        12.75 o
  -1  -3   2       2770.65       2589.16        15.90 o
   0  -3   2        312.43        304.37         6.95 o
   1  -3   2          5.64          3.40         0.68 o
   2  -3   2        268.88        277.36         8.79 o
   3  -3   2          5.03         11.92         2.22 o
   4  -3   2          6.98          8.76         1.95 o
   5  -3   2         13.24         13.36         1.14 o
   6  -3   2         30.38         27.87         2.36 o
   7  -3   2          9.50         11.29         1.30 o
   8  -3   2         36.61         39.90         1.99 o
   9  -3   2          0.14          0.27         0.31 o
  -9  -2   2        240.23        318.94         6.74 o
  -8  -2   2         15.29         16.78         1.41 o
  -7  -2   2         11.95         11.55         2.61 o
  -6  -2   2         56.99         54.77         3.04 o
  -5  -2   2        191.44        158.34         7.74 o
  -4  -2   2        287.75        375.02        27.58 o
  -3  -2   2          0.00          0.47         0.50 o
  -2  -2   2          0.01          0.15         0.40 o
  -1  -2   2          0.27          0.08         0.12 o
   0  -2   2        113.97        117.69         6.23 o
   1  -2   2       8794.21       8693.64       155.16 o
   2  -2   2          6.03          4.70         2.05 o
   3  -2   2        300.99        340.89        18.61 o
   4  -2   2         19.76         23.34         5.39 o
   5  -2   2        761.78        791.23        59.03 o
   6  -2   2        103.18         79.78         3.26 o
   7  -2   2          0.76          1.18         0.54 o
   8  -2   2         19.15         19.21         1.68 o
   9  -2   2          0.47          0.62         0.59 o
  -9  -1   2         81.62         99.48         4.05 o
  -8  -1   2          2.73          3.63         0.84 o
  -7  -1   2         52.74         45.49         3.24 o
  -6  -1   2          1.77          0.54         0.63 o
  -5  -1   2         14.17         12.79         2.31 o
  -4  -1   2         10.35          4.72         1.25 o
  -3  -1   2         22.34         21.61         2.37 o
  -2  -1   2         46.57         61.96         3.19 o
  -1  -1   2        412.33        533.32        24.20 o
   0  -1   2        538.12        573.19         7.60 o
   1  -1   2        154.90        153.41         8.38 o
   2  -1   2          3.38         10.79         3.39 o
   3  -1   2        217.03        310.86        17.30 o
   4  -1   2          5.86          6.36         3.09 o
   5  -1   2          0.06          3.26         2.39 o
   6  -1   2          8.68          6.56         1.07 o
   7  -1   2        456.09        385.51         7.40 o
   8  -1   2          7.58          6.39         1.01 o
   9  -1   2          3.36          3.12         1.18 o
  -9   0   2         20.09         24.87         2.08 o
  -8   0   2          1.76          3.66         0.87 o
  -7   0   2         10.17          6.36         2.04 o
  -6   0   2         12.76         11.42         1.28 o
  -5   0   2        433.55        410.63        16.74 o
  -4   0   2         38.28         39.39         5.26 o
  -3   0   2          4.47          1.33         0.71 o
  -2   0   2         77.41         80.58         3.70 o
  -1   0   2         85.39        132.13         4.69 o
   0   0   2        515.63        489.07        25.14 o
   1   0   2        310.77        352.34         7.65 o
   2   0   2        102.67        119.81         8.37 o
   3   0   2        844.69        803.62       152.30 o
   4   0   2        453.50        555.39        25.13 o
   5   0   2        158.63        212.95        17.50 o
   6   0   2         11.76         11.12         1.22 o
   7   0   2         13.30          8.59         1.30 o
   8   0   2         16.06         11.46         1.19 o
   9   0   2          3.56          2.96         0.95 o
  -9   1   2          0.29          0.63         0.48 o
  -8   1   2          5.26          5.67         1.30 o
  -7   1   2         95.86         98.48         4.18 o
  -6   1   2          4.30          1.74         0.68 o
  -5   1   2         16.59          8.29         2.67 o
  -4   1   2        422.55        439.47        16.32 o
  -3   1   2         42.86         39.30         2.36 o
  -2   1   2        567.11        498.55        19.62 o
  -1   1   2        799.55        690.49        11.86 o
   0   1   2        162.24        159.98         2.82 o
   1   1   2        431.55        529.99         8.45 o
   2   1   2       2155.14       2920.15        51.26 o
   3   1   2         20.03         21.51         3.04 o
   4   1   2         15.60         32.95         4.02 o
   5   1   2         41.90         50.05         8.46 o
   6   1   2        162.86        135.50         5.72 o
   7   1   2         73.61         59.01         5.00 o
   8   1   2          4.46          4.47         0.75 o
   9   1   2          0.35          0.69         0.69 o
  -8   2   2          1.82          2.11         0.57 o
  -7   2   2        154.60        128.19         4.73 o
  -6   2   2        112.92         87.37         4.11 o
  -5   2   2         15.97         11.65         1.35 o
  -4   2   2         14.01         11.01         2.86 o
  -3   2   2         20.44         25.63         2.78 o
  -2   2   2         21.60         25.54         2.53 o
  -1   2   2       3794.78       3302.64        25.42 o
   0   2   2       1592.28       1513.55       123.03 o
   1   2   2         27.31         33.27         3.64 o
   2   2   2         29.76         52.54         3.62 o
   3   2   2        689.52       1022.37        28.66 o
   4   2   2         12.02         24.86         2.19 o
   5   2   2         54.48         67.60         8.10 o
   6   2   2          0.30          1.35         0.49 o
   7   2   2         61.09         47.15         7.10 o
   8   2   2         40.12         35.34         3.28 o
   9   2   2          7.24          9.05         1.44 o
  -8   3   2         34.20         30.46         5.09 o
  -7   3   2          0.00          0.18         0.59 o
  -6   3   2          0.21          0.08         0.40 o
  -5   3   2        214.42        175.48         7.39 o
  -4   3   2         11.82         11.35         2.65 o
  -3   3   2         32.13         22.87         3.00 o
  -2   3   2        256.49        247.02         9.02 o
  -1   3   2        750.69        537.45       116.52 o
   1   3   2       1283.18       1260.15        19.69 o
   2   3   2        163.59        188.94         8.87 o
   3   3   2         22.07         16.76         3.42 o
   4   3   2         16.15         35.18         6.60 o
   5   3   2        101.38        155.51        14.15 o
   6   3   2        137.77        142.93         4.42 o
   7   3   2          0.40         -0.37         0.65 o
   8   3   2          4.11          3.68         0.70 o
   9   3   2          3.14          5.38         0.71 o
  -8   4   2         37.04         36.79         1.32 o
  -7   4   2         33.19         31.86         2.25 o
  -6   4   2          0.00         -0.08         0.64 o
  -5   4   2         26.34         24.91         1.81 o
  -4   4   2         23.57         20.76         4.94 o
  -3   4   2        525.08        458.02        15.19 o
  -2   4   2          0.07          1.11         0.76 o
  -1   4   2        141.62        150.14         7.48 o
   0   4   2         67.08         54.89         8.63 o
   1   4   2        678.32        641.64        15.47 o
   2   4   2          0.79          3.28         1.40 o
   3   4   2        459.72        478.24        20.26 o
   4   4   2        169.71        197.15        17.35 o
   5   4   2          9.75         11.42         4.08 o
   6   4   2         41.17         49.45         2.87 o
   7   4   2         56.08         59.73         4.11 o
   8   4   2         24.95         27.58         1.96 o
   9   4   2         10.93         10.88         1.06 o
  -7   5   2         15.98         14.24         1.73 o
  -6   5   2         37.15         37.89         2.38 o
  -5   5   2        363.76        346.59         7.29 o
  -4   5   2        298.99        292.44         7.38 o
  -3   5   2         63.29         51.57         5.68 o
  -2   5   2          0.15          0.14         0.69 o
  -1   5   2       1400.18       1405.30        28.08 o
   0   5   2        180.87        176.50         9.29 o
   1   5   2        125.88        124.29         7.73 o
   2   5   2         11.10          7.69         2.09 o
   3   5   2         29.71         24.03         3.48 o
   4   5   2         49.63         59.36        10.41 o
   5   5   2         35.55         29.42         3.38 o
   6   5   2         35.76         37.89         3.16 o
   7   5   2         32.97         32.49         2.99 o
   8   5   2         15.83         19.84         3.50 o
   9   5   2         12.96         15.15         1.99 o
  -7   6   2         25.94         36.71         1.61 o
  -6   6   2          0.50         -0.34         1.00 o
  -5   6   2          9.81          3.78         1.89 o
  -4   6   2        219.69        194.71         7.25 o
  -3   6   2          9.35          6.19         0.77 o
  -2   6   2          2.91          2.50         1.72 o
  -1   6   2         82.48         75.80         7.34 o
   0   6   2          1.43          1.78         1.22 o
   1   6   2        197.94        162.10        10.04 o
   2   6   2          4.11          2.12         1.43 o
   3   6   2         21.58         11.70         5.26 o
   4   6   2          0.66          2.44         2.78 o
   5   6   2        230.14        233.48        41.32 o
   6   6   2         16.32         17.22         2.18 o
   7   6   2         29.87         34.69         2.91 o
   8   6   2         16.58         13.51         4.56 o
  -7   7   2         48.35         66.71         1.65 o
  -6   7   2          1.43          1.62         0.93 o
  -5   7   2          0.07         -0.76         1.29 o
  -4   7   2         42.03         43.08         5.73 o
  -3   7   2          0.18          1.27         1.47 o
  -2   7   2         61.79         56.96         4.83 o
  -1   7   2          0.71          0.66         0.89 o
   0   7   2         14.49         11.34         3.02 o
   1   7   2          0.62          1.41         1.06 o
   2   7   2        166.75        154.94         9.24 o
   3   7   2         11.08         12.14         1.35 o
   4   7   2          2.50         -2.39         2.56 o
   5   7   2          0.01          0.48         0.66 o
   6   7   2          0.08          0.62         0.67 o
   7   7   2         21.76         25.11         2.30 o
   8   7   2         18.72         19.30         1.41 o
  -6   8   2         19.01         14.85         1.89 o
  -5   8   2         34.22         40.56         4.50 o
  -4   8   2         17.49         19.53         3.71 o
  -3   8   2          0.49          0.88         0.51 o
  -2   8   2         15.87         16.37         1.84 o
  -1   8   2        220.61        221.57         9.67 o
   0   8   2         41.22         37.15         1.90 o
   1   8   2        190.13        179.69         4.41 o
   2   8   2        163.19        163.52         7.91 o
   3   8   2         22.50         20.45         2.88 o
   4   8   2        128.34        106.35         5.28 o
   5   8   2          5.18          4.74         1.69 o
   6   8   2        339.36        318.47        22.87 o
   7   8   2          0.99          1.36         0.51 o
  -5   9   2          7.36          8.43         1.29 o
  -4   9   2          2.57          3.95         1.45 o
  -3   9   2          5.21          4.15         1.04 o
  -2   9   2         21.88         20.96         1.69 o
  -1   9   2          9.60          8.18         1.07 o
   0   9   2         20.69         22.02         1.81 o
   1   9   2         90.90         91.38         4.10 o
   2   9   2         17.09         17.08         2.21 o
   3   9   2         27.97         26.15         2.65 o
   4   9   2         12.76         10.18         1.27 o
   5   9   2        574.74        561.88        15.58 o
   6   9   2        126.39        113.45         7.27 o
   7   9   2          3.01          2.51         0.82 o
  -4  10   2         12.30         16.03         3.26 o
  -3  10   2          8.02          7.78         1.17 o
  -2  10   2         77.54         93.07         4.38 o
  -1  10   2          2.20          2.53         0.62 o
   0  10   2          7.45          8.81         1.24 o
   1  10   2         15.26         19.07         2.27 o
   2  10   2          9.97         11.36         1.87 o
   3  10   2          6.30          6.45         1.23 o
   4  10   2          1.67          1.37         0.39 o
   5  10   2          4.64          4.39         1.19 o
   6  10   2        111.66         87.19         4.72 o
  -2  11   2         12.22         13.98         0.98 o
  -1  11   2          8.10         11.75         1.39 o
   0  11   2          6.71          8.63         1.28 o
   1  11   2          2.10          2.12         0.70 o
   2  11   2          2.09          2.83         0.79 o
   3  11   2          0.32          0.15         0.23 o
   4  11   2         14.14         13.15         4.51 o
   5  11   2          0.55          0.42         0.39 o
   0  12   2          6.56         12.59         1.12 o
   1  12   2         23.42         34.73         1.90 o
   2  12   2          5.02          3.80         1.93 o
  -2 -11   3          0.48          0.33         0.40 o
  -1 -11   3          0.61          2.35         0.76 o
   0 -11   3        186.87        157.07        65.44 o
   1 -11   3          1.23          0.58         0.36 o
   2 -11   3          0.40          0.15         0.16 o
  -4 -10   3          2.74          2.35         0.55 o
  -3 -10   3        138.61        217.53         6.88 o
  -2 -10   3          1.81          2.42         0.74 o
  -1 -10   3          3.70          3.64         0.70 o
   0 -10   3         13.25         15.51         1.35 o
   1 -10   3        159.76        182.98         4.37 o
   2 -10   3          3.83          4.68         0.80 o
   3 -10   3          0.24          0.09         0.21 o
  -5  -9   3          6.32          8.47         1.00 o
  -4  -9   3         46.22         62.01         4.05 o
  -3  -9   3          4.84          6.17         1.42 o
  -2  -9   3         40.86         42.08         4.66 o
  -1  -9   3          4.27          2.75         0.71 o
   0  -9   3         13.15         15.85         2.67 o
   1  -9   3         20.18         22.29         2.05 o
   2  -9   3          0.15          0.48         1.07 o
   3  -9   3          0.70          1.50         1.20 o
   4  -9   3          1.73          3.19         1.44 o
   5  -9   3         20.79         23.53         2.46 o
  -6  -8   3          0.76          0.98         0.44 o
  -5  -8   3         17.69         20.95         1.98 o
  -4  -8   3          2.11          1.56         0.61 o
  -3  -8   3          5.99          6.02         1.20 o
  -2  -8   3         64.53         57.66         3.13 o
  -1  -8   3         10.50         12.58         2.47 o
   0  -8   3        129.76        123.45         6.03 o
   1  -8   3          0.65          1.14         0.71 o
   2  -8   3         33.40         24.31         3.39 o
   3  -8   3          1.53          1.15         0.81 o
   4  -8   3          2.17          1.56         0.79 o
   5  -8   3         45.25         51.95         4.82 o
   6  -8   3          0.34          1.01         0.67 o
  -7  -7   3          2.12          3.31         0.90 o
  -6  -7   3         18.90         18.94         1.72 o
  -5  -7   3          0.06          0.95         0.84 o
  -4  -7   3         19.96         16.26         3.05 o
  -3  -7   3         86.46         55.66         4.98 o
  -2  -7   3        123.00        110.74        11.12 o
  -1  -7   3         50.04         53.29         3.60 o
   0  -7   3         13.83         12.78         1.71 o
   1  -7   3         12.80         12.71         1.37 o
   2  -7   3         18.66         16.35         2.00 o
   3  -7   3         16.11         12.26         2.15 o
   4  -7   3          6.08          4.41         1.36 o
   5  -7   3          1.46          1.37         0.80 o
   6  -7   3         89.68        107.49         7.02 o
   7  -7   3          0.27          0.18         0.42 o
  -7  -6   3          8.84         13.18         1.33 o
  -6  -6   3         40.82         50.44         3.10 o
  -5  -6   3          1.56          0.07         0.82 o
  -4  -6   3          2.40          2.91         0.89 o
  -3  -6   3         65.69         55.50         8.86 o
  -2  -6   3         83.16         78.95         9.02 o
  -1  -6   3         91.14        105.44        11.57 o
   0  -6   3        118.25        106.82         6.64 o
   1  -6   3          3.18          2.93         1.29 o
   2  -6   3          5.42          5.32         1.00 o
   3  -6   3         44.91         43.08         3.09 o
   4  -6   3         14.73         12.56         2.15 o
   5  -6   3          1.77          2.25         1.03 o
   6  -6   3         54.82         52.97         7.13 o
   7  -6   3          8.16          8.71         1.97 o
  -8  -5   3         43.21         45.31         9.80 o
  -7  -5   3         39.11         54.78         3.02 o
  -6  -5   3         26.84         30.06         2.56 o
  -5  -5   3         34.70         26.13         2.56 o
  -4  -5   3         56.33         50.34         4.09 o
  -3  -5   3          1.26          2.66         2.25 o
  -2  -5   3         91.64         85.28        10.58 o
  -1  -5   3         36.04         30.49         5.60 o
   0  -5   3        269.51        273.40         8.07 o
   1  -5   3        685.24        742.19        70.60 o
   2  -5   3          5.25          5.87         1.69 o
   3  -5   3         33.10         35.41         6.64 o
   4  -5   3         12.16          9.96         1.13 o
   5  -5   3        405.47        383.27         7.60 o
   6  -5   3        263.09        255.70         6.12 o
   7  -5   3          6.77          5.29         0.96 o
   8  -5   3          1.96          1.81         0.72 o
  -8  -4   3          9.43          9.73         3.11 o
  -7  -4   3          0.07          0.37         0.58 o
  -6  -4   3        161.65        190.86         5.53 o
  -5  -4   3         38.04         31.92         2.18 o
  -4  -4   3         10.58          4.71         1.36 o
  -3  -4   3        140.17        164.99        14.54 o
  -2  -4   3        240.04        254.00        16.28 o
  -1  -4   3         17.86         14.20         1.76 o
   0  -4   3         24.94         22.37         2.30 o
   1  -4   3        586.30        612.09        47.93 o
   2  -4   3         68.25         87.77         9.11 o
   3  -4   3         38.38         37.13         6.81 o
   4  -4   3         15.95         11.16         2.49 o
   5  -4   3        265.24        267.10         5.75 o
   6  -4   3        804.19        802.92         9.46 o
   7  -4   3        130.14        127.78         4.87 o
   8  -4   3          3.73          3.11         0.85 o
  -8  -3   3         26.56         24.84         5.72 o
  -7  -3   3         44.00         50.43         6.03 o
  -6  -3   3       1711.74       2153.50        24.78 o
  -5  -3   3        343.02        367.66         8.34 o
  -4  -3   3          6.91          2.72         0.92 o
  -3  -3   3         25.88         22.51         2.62 o
  -2  -3   3        247.87        275.41         8.40 o
  -1  -3   3       3406.05       3356.78        67.15 o
   0  -3   3        135.15        141.30         5.11 o
   1  -3   3        200.93        204.10        13.25 o
   2  -3   3        254.08        262.96        16.54 o
   3  -3   3        458.45        437.56        23.18 o
   4  -3   3        135.25        161.63         8.47 o
   5  -3   3          5.88          4.40         0.70 o
   6  -3   3          0.81          0.78         0.37 o
   7  -3   3         29.42         29.97         3.66 o
   8  -3   3         90.41         84.20         3.53 o
   9  -3   3          1.82          1.82         0.50 o
  -8  -2   3         18.91         20.34         1.54 o
  -7  -2   3          3.51          2.21         0.89 o
  -6  -2   3        931.74        854.75        17.47 o
  -5  -2   3        769.16        761.68        34.15 o
  -4  -2   3        409.10        410.13        37.38 o
  -3  -2   3        265.73        320.85         9.22 o
  -2  -2   3          0.62          0.28         0.41 o
  -1  -2   3        903.28        952.71        13.32 o
   0  -2   3        280.07        269.26        10.62 o
   1  -2   3         49.42         60.78         6.46 o
   2  -2   3        118.43        118.19        10.67 o
   3  -2   3          7.15          9.29         3.62 o
   4  -2   3         21.20         26.69         6.31 o
   5  -2   3          8.03         17.02         5.58 o
   6  -2   3         63.01         56.06         2.34 o
   7  -2   3          0.48          0.54         0.53 o
   8  -2   3          2.77          2.55         0.62 o
   9  -2   3          1.81          2.04         0.93 o
  -8  -1   3          0.00         -0.36         0.45 o
  -7  -1   3         22.33         18.50         2.43 o
  -6  -1   3        191.59        167.32         6.58 o
  -5  -1   3         28.51         23.91         1.88 o
  -4  -1   3          0.22          0.17         0.50 o
  -3  -1   3        150.86        158.28        17.47 o
  -2  -1   3        835.71       1047.85        14.46 o
  -1  -1   3          0.13          0.52         0.48 o
   0  -1   3         50.14         44.09         2.52 o
   1  -1   3        339.32        297.78        13.06 o
   2  -1   3         32.71         42.65         5.50 o
   3  -1   3        584.17        675.82        25.46 o
   4  -1   3         28.41         36.70         7.28 o
   5  -1   3         45.90         43.00         8.66 o
   6  -1   3         68.14         49.88         3.78 o
   7  -1   3        261.22        235.34         6.16 o
   8  -1   3         39.40         39.15         2.43 o
   9  -1   3          0.05          0.19         0.65 o
  -8   0   3          3.14          3.51         0.66 o
  -7   0   3         20.27         17.76         1.98 o
  -6   0   3         20.06         16.54         1.63 o
  -5   0   3        514.56        411.02        70.40 o
  -4   0   3          4.67          1.67         1.04 o
  -3   0   3         11.73          8.85         1.63 o
  -2   0   3         19.59         20.41         1.37 o
  -1   0   3       2254.80       2969.36        18.42 o
   0   0   3       3307.90       3763.33       136.38 o
   1   0   3         10.26         11.84         1.78 o
   2   0   3         40.30         42.20         5.36 o
   3   0   3       1159.11       1417.54        36.56 o
   4   0   3         33.19         47.69         7.56 o
   5   0   3        340.76        452.58        26.55 o
   6   0   3         42.12         32.63         2.04 o
   7   0   3         11.06         10.67         1.40 o
   8   0   3          0.22          0.14         0.36 o
   9   0   3         52.72         46.75         2.66 o
  -8   1   3         51.38         46.01         2.38 o
  -7   1   3          0.72          0.98         0.75 o
  -6   1   3          5.10          2.66         0.51 o
  -5   1   3          5.04          5.09         0.85 o
  -4   1   3        177.33        160.60        10.05 o
  -3   1   3         58.21         57.22         5.23 o
  -2   1   3         58.65         65.07         3.09 o
  -1   1   3         12.02         17.27         1.41 o
   0   1   3        530.29        599.94         7.84 o
   1   1   3       2620.27       3401.44        91.07 o
   2   1   3         14.78         18.33         2.34 o
   3   1   3        919.57       1097.27        30.92 o
   4   1   3        119.64        128.29        23.57 o
   5   1   3         58.29         76.13        10.73 o
   6   1   3        115.51         70.95         4.81 o
   7   1   3          0.69          1.27         0.50 o
   8   1   3          0.32          1.19         0.41 o
   9   1   3          2.27          0.29         0.30 o
  -8   2   3          0.08         -0.33         0.42 o
  -7   2   3         11.64         15.92         0.99 o
  -6   2   3          0.06          0.38         0.82 o
  -5   2   3          3.45          4.05         1.04 o
  -4   2   3          1.12         -0.20         0.78 o
  -3   2   3         18.83         22.30         3.62 o
  -2   2   3       2387.67       2198.21        29.65 o
  -1   2   3        561.73        565.06        36.67 o
   0   2   3        151.57        145.96        10.22 o
   1   2   3         88.44        116.41         4.58 o
   2   2   3       1323.53       1676.05       114.95 o
   3   2   3       4399.39       6427.11       155.73 o
   4   2   3         40.77         94.90         7.49 o
   5   2   3          3.89          3.23         1.54 o
   6   2   3          1.30         -0.01         0.32 o
   7   2   3        668.75        573.62        20.68 o
   8   2   3          0.00          0.31         0.42 o
   9   2   3          7.59         11.28         2.27 o
  -8   3   3          1.33          0.28         0.37 o
  -7   3   3         51.15         45.72         2.22 o
  -6   3   3          0.46          1.36         0.68 o
  -5   3   3          0.99          4.51         0.99 o
  -4   3   3        242.33        234.74        10.45 o
  -3   3   3          0.03          0.90         1.18 o
  -2   3   3         24.60         22.26         3.32 o
  -1   3   3       1818.93       1818.51        31.80 o
   0   3   3       4751.24       4850.23       375.65 o
   1   3   3         44.48         33.51         6.31 o
   2   3   3        193.99        192.09         9.60 o
   3   3   3        107.69        143.74        10.19 o
   4   3   3        522.29        732.52        31.48 o
   5   3   3        236.07        273.20        19.35 o
   6   3   3         61.57         65.81         3.03 o
   7   3   3          3.73          4.80         0.97 o
   8   3   3         20.16         15.92         1.54 o
   9   3   3         68.47         71.50         5.21 o
  -8   4   3         44.92         43.10         2.64 o
  -7   4   3         42.09         43.62         3.19 o
  -6   4   3          1.35          0.66         0.66 o
  -5   4   3         10.01          7.74         1.28 o
  -4   4   3        147.93        143.86         4.46 o
  -3   4   3          5.79          3.48         1.23 o
  -2   4   3        242.02        247.47         8.35 o
  -1   4   3        488.51        509.77        16.99 o
   0   4   3         11.39          8.94         1.20 o
   1   4   3        644.34        674.75        17.35 o
   2   4   3        377.99        399.21        14.70 o
   3   4   3        465.62        487.50        19.14 o
   4   4   3          7.68          8.33         4.10 o
   5   4   3        102.49        109.84        13.67 o
   6   4   3         55.73         55.37         2.39 o
   7   4   3         79.05         88.53         3.46 o
   8   4   3          6.29          7.54         1.03 o
   9   4   3          9.19         10.14         1.86 o
  -7   5   3          7.99          9.51         0.91 o
  -6   5   3         18.33         16.40         1.37 o
  -5   5   3         46.19         40.14         2.70 o
  -4   5   3         40.56         38.98         2.55 o
  -3   5   3         14.94         13.29         2.40 o
  -2   5   3        152.83        156.29         9.82 o
  -1   5   3       1351.49       1432.79        45.26 o
   0   5   3        142.83        135.71         8.62 o
   1   5   3          7.35          6.25         1.95 o
   2   5   3         73.42         69.78         6.69 o
   3   5   3        413.56        391.62        18.10 o
   4   5   3          2.58          2.78         3.70 o
   5   5   3          0.94          1.73         0.97 o
   6   5   3          0.53          1.25         0.64 o
   7   5   3         14.32         13.11         1.89 o
   8   5   3          6.02          7.16         0.95 o
   9   5   3          9.22          7.94         1.06 o
  -7   6   3          5.58          7.97         0.71 o
  -6   6   3          2.73          1.46         1.11 o
  -5   6   3         57.04         56.98         4.18 o
  -4   6   3         16.17         22.76         4.04 o
  -3   6   3        196.96        182.04         5.82 o
  -2   6   3         23.31         26.44         3.17 o
  -1   6   3        290.43        287.08        14.62 o
   0   6   3       1485.63       1385.67        31.11 o
   1   6   3         31.29         24.31         4.10 o
   2   6   3         39.99         39.81         5.57 o
   3   6   3          0.68          1.64         2.49 o
   4   6   3          9.40          9.90         4.60 o
   5   6   3         21.48         19.45         2.89 o
   6   6   3         19.15         16.90         2.11 o
   7   6   3         86.22         95.32         5.04 o
   8   6   3         14.39         13.16         3.56 o
   9   6   3         19.08         17.37         1.89 o
  -6   7   3          1.77          0.81         0.66 o
  -5   7   3          0.03         -0.33         0.98 o
  -4   7   3         15.58         13.19         3.25 o
  -3   7   3        239.85        217.53        12.78 o
  -2   7   3         28.40         24.06         1.96 o
  -1   7   3         31.00         28.51         2.13 o
   0   7   3         48.07         42.58         6.13 o
   1   7   3         11.20          9.96         2.97 o
   2   7   3         74.64         65.80         2.55 o
   3   7   3          0.08          0.80         1.43 o
   4   7   3         20.81         16.35         3.51 o
   5   7   3          0.15          0.22         0.83 o
   6   7   3         25.73         21.58         2.25 o
   7   7   3         22.07         17.93         1.95 o
   8   7   3         35.86         27.36         8.66 o
  -6   8   3          0.02          0.16         0.16 o
  -5   8   3          7.53          4.69         1.08 o
  -4   8   3          0.19          0.19         0.62 o
  -3   8   3          7.04          8.23         2.77 o
  -2   8   3          2.90          2.15         1.03 o
  -1   8   3         21.77         21.58         1.94 o
   0   8   3          0.28          0.51         0.42 o
   1   8   3        215.84        209.57         5.16 o
   2   8   3         27.27         25.34         2.05 o
   3   8   3          1.13          0.06         0.73 o
   4   8   3          7.59          6.07         1.31 o
   5   8   3        102.09         89.07         6.92 o
   6   8   3         76.61         71.29         3.79 o
   7   8   3          7.62          8.43         1.97 o
   8   8   3         86.05         74.79         4.03 o
  -5   9   3          1.04          1.35         0.25 o
  -4   9   3          1.76          0.71         0.83 o
  -3   9   3         18.68         19.85         3.53 o
  -2   9   3          5.15          5.06         0.84 o
  -1   9   3          0.40          0.10         0.42 o
   0   9   3         88.57         98.44         3.80 o
   1   9   3          0.02          0.70         0.46 o
   2   9   3         34.19         36.36         3.28 o
   3   9   3        105.50        103.91         5.41 o
   4   9   3         20.50         20.67         2.24 o
   5   9   3        279.85        283.51        11.40 o
   6   9   3          5.65          6.33         1.49 o
   7   9   3          9.57          8.88         1.59 o
  -4  10   3          4.03          4.43         0.88 o
  -3  10   3          0.10          0.15         0.34 o
  -2  10   3          0.05          0.68         0.38 o
  -1  10   3          0.95          0.94         0.46 o
   0  10   3         12.15         11.78         1.39 o
   1  10   3          0.03          0.44         0.42 o
   2  10   3         64.39         73.28         4.36 o
   3  10   3          7.12          8.47         1.43 o
   4  10   3          3.08          2.93         0.55 o
   5  10   3          2.41          1.70         0.59 o
   6  10   3         28.18         24.52         2.74 o
  -2  11   3          1.07          0.59         0.87 o
  -1  11   3         11.76         18.05         1.34 o
   0  11   3          8.97         10.59         1.43 o
   1  11   3         15.23         21.50         2.11 o
   2  11   3          0.51          0.63         0.50 o
   3  11   3          1.38          1.79         0.47 o
   4  11   3         35.08         28.37         6.40 o
   5  11   3         15.09         15.09         1.62 o
   0  12   3          9.08         16.14         1.24 o
   1  12   3         62.87         74.64         2.84 o
   2  12   3          0.25          0.06         0.17 o
  -3 -10   4          2.55          4.41         0.98 o
  -2 -10   4         25.41         34.79         2.88 o
  -1 -10   4         10.88         14.13         0.99 o
   0 -10   4         36.66         39.80         2.00 o
   1 -10   4        176.12        194.66         4.21 o
   2 -10   4         10.80         14.16         2.36 o
   3 -10   4          0.00          0.11         0.23 o
  -5  -9   4          9.76         12.79         1.62 o
  -4  -9   4          3.87          6.41         0.91 o
  -3  -9   4          0.43          0.27         0.42 o
  -2  -9   4          2.11          3.97         1.51 o
  -1  -9   4          0.33          0.47         0.44 o
   0  -9   4         71.82         95.36         9.87 o
   1  -9   4          6.47          8.02         1.33 o
   2  -9   4          5.19          6.94         1.64 o
   3  -9   4          0.06          0.17         0.54 o
   4  -9   4          7.51          8.25         2.42 o
   5  -9   4          5.39          8.72         1.62 o
  -6  -8   4          6.86          8.23         0.85 o
  -5  -8   4         24.22         28.00         3.36 o
  -4  -8   4         10.67          9.90         2.49 o
  -3  -8   4         29.28         34.07         5.93 o
  -2  -8   4         13.05         10.85         2.35 o
  -1  -8   4         86.47         94.53        10.82 o
   0  -8   4         11.02         16.08         2.19 o
   1  -8   4        105.16        103.03         5.00 o
   2  -8   4          0.63          0.29         0.54 o
   3  -8   4          3.54          3.12         1.11 o
   4  -8   4          1.98          3.19         1.01 o
   5  -8   4          0.24          0.31         0.78 o
   6  -8   4          3.50          3.82         0.98 o
  -6  -7   4          6.25          5.52         0.93 o
  -5  -7   4          0.00          0.75         0.68 o
  -4  -7   4          5.40          4.62         1.43 o
  -3  -7   4         37.03         28.57         4.61 o
  -2  -7   4         39.26         39.79         5.06 o
  -1  -7   4         71.04         74.54         4.34 o
   0  -7   4         17.84         17.56         2.11 o
   1  -7   4        212.54        187.81        11.05 o
   2  -7   4          0.58          0.37         0.56 o
   3  -7   4         58.02         48.69         4.01 o
   4  -7   4          3.15          2.55         1.01 o
   5  -7   4          4.45          5.25         1.28 o
   6  -7   4          8.16          5.86         2.75 o
   7  -7   4          5.21          3.19         0.83 o
  -7  -6   4          0.35          0.59         0.65 o
  -6  -6   4         69.31         93.79         3.97 o
  -5  -6   4         58.12         54.26         3.46 o
  -4  -6   4         28.41         22.14         3.82 o
  -3  -6   4         55.83         50.91         4.45 o
  -2  -6   4         31.89         29.11         2.38 o
  -1  -6   4        285.60        287.27         9.94 o
   0  -6   4        108.07        119.65         8.97 o
   1  -6   4          0.12          0.10         0.38 o
   2  -6   4          5.95          5.50         0.88 o
   3  -6   4         89.25         76.30         7.38 o
   4  -6   4          0.09          0.55         0.75 o
   5  -6   4         19.92         18.98         2.56 o
   6  -6   4          3.70          4.04         1.20 o
   7  -6   4         36.70         25.37         6.48 o
  -7  -5   4         15.58         27.48         2.73 o
  -6  -5   4          0.76          0.37         0.57 o
  -5  -5   4         85.90         82.03         3.64 o
  -4  -5   4         80.49         73.19         3.95 o
  -3  -5   4         26.21         18.19         1.56 o
  -2  -5   4          0.01         -0.06         0.98 o
  -1  -5   4         32.36         27.33         5.94 o
   0  -5   4        181.84        192.02         7.12 o
   1  -5   4         14.71         19.61         2.88 o
   2  -5   4          2.15          2.87         1.24 o
   3  -5   4          0.01         -0.40         0.40 o
   4  -5   4         22.03         19.72         1.52 o
   5  -5   4        375.58        365.80         7.69 o
   6  -5   4          2.92          3.06         0.73 o
   7  -5   4          0.24         -0.44         0.54 o
   8  -5   4         13.43         12.05         1.87 o
  -8  -4   4         77.81        113.86         2.80 o
  -7  -4   4         25.74         35.71         3.56 o
  -6  -4   4         11.60         12.03         1.68 o
  -5  -4   4         19.11         18.46         1.78 o
  -4  -4   4         18.53         10.41         1.53 o
  -3  -4   4         58.77         50.06         8.62 o
  -2  -4   4        342.37        382.49        21.22 o
  -1  -4   4         19.16         22.57         4.68 o
   0  -4   4          0.22          0.30         0.44 o
   1  -4   4         77.37         76.72         6.75 o
   2  -4   4         30.06         35.27         3.78 o
   3  -4   4        119.31        121.91        14.16 o
   4  -4   4        204.97        194.58         6.69 o
   5  -4   4        396.23        406.06         6.95 o
   6  -4   4       1181.23       1229.57        13.26 o
   7  -4   4         25.87         24.25         1.77 o
   8  -4   4          7.74          6.55         1.15 o
  -8  -3   4         31.57         40.59         1.89 o
  -7  -3   4         14.21         12.16         2.40 o
  -6  -3   4         45.22         48.28         3.41 o
  -5  -3   4         53.16         54.63         2.86 o
  -4  -3   4         55.12         58.87         2.58 o
  -3  -3   4        192.74        209.52         8.67 o
  -2  -3   4        681.10        798.43        15.95 o
  -1  -3   4        234.99        244.81        14.28 o
   0  -3   4        163.52        133.52         7.76 o
   1  -3   4         24.58         21.19         4.59 o
   2  -3   4        390.19        390.36        21.76 o
   3  -3   4        322.43        310.00        20.79 o
   4  -3   4         97.74         87.73        12.34 o
   5  -3   4          1.18          1.42         0.59 o
   6  -3   4          0.51          1.16         0.48 o
   7  -3   4          2.74          3.23         0.71 o
   8  -3   4          1.88          3.66         0.80 o
   9  -3   4          0.31          0.13         0.50 o
  -8  -2   4         46.11         50.57         2.22 o
  -7  -2   4          0.08          0.09         0.69 o
  -6  -2   4        238.86        209.98         8.23 o
  -5  -2   4         71.08         68.18         2.94 o
  -4  -2   4        237.47        280.81        42.26 o
  -3  -2   4          0.67          1.03         0.74 o
  -2  -2   4        203.15        250.96         8.25 o
  -1  -2   4        398.18        379.84        13.56 o
   0  -2   4       1702.85       1800.65        31.57 o
   1  -2   4       1104.54       1115.01        30.05 o
   2  -2   4          1.14          1.66         1.84 o
   3  -2   4        157.92        147.98        13.71 o
   4  -2   4         57.90         58.17         9.52 o
   5  -2   4        193.38        190.12        18.99 o
   6  -2   4        191.14        188.74         5.27 o
   7  -2   4          0.31          0.72         0.46 o
   8  -2   4         17.71         18.86         1.78 o
   9  -2   4          3.12          2.25         0.47 o
  -8  -1   4          5.83          7.52         0.99 o
  -7  -1   4        109.19        101.43        10.78 o
  -6  -1   4        980.15        854.02        20.87 o
  -5  -1   4          0.21          0.34         0.49 o
  -4  -1   4         93.68         59.82         7.55 o
  -3  -1   4         76.66        110.80        19.40 o
  -2  -1   4          8.37         44.82         3.28 o
  -1  -1   4        380.79        439.64         9.50 o
   0  -1   4          0.57          1.88         1.09 o
   1  -1   4        190.91        190.85        11.36 o
   2  -1   4       3328.73       3525.53        54.42 o
   3  -1   4        486.95        582.94        25.32 o
   4  -1   4          2.49          5.76         3.51 o
   5  -1   4          4.19          4.63         2.97 o
   6  -1   4         10.86         13.22         1.37 o
   7  -1   4         25.12         22.27         2.26 o
   8  -1   4          3.23          3.35         1.02 o
   9  -1   4          0.00          0.42         0.32 o
  -8   0   4          0.19          1.44         0.91 o
  -7   0   4         39.36         38.45         2.53 o
  -6   0   4        538.10        434.42        34.02 o
  -5   0   4        895.48        732.59         8.22 o
  -4   0   4          0.75          0.74         0.99 o
  -3   0   4        202.79        208.84        10.01 o
  -2   0   4         68.49         72.48        14.44 o
  -1   0   4       6020.18       6827.33       362.50 o
   0   0   4         47.17         32.78         2.14 o
   1   0   4         12.52         12.81         2.06 o
   2   0   4        137.95        138.62        10.10 o
   3   0   4          6.58         11.27         4.34 o
   4   0   4        483.38        616.09        28.34 o
   5   0   4         12.72         19.40         5.85 o
   6   0   4          5.86          2.74         0.65 o
   7   0   4         23.69         17.64         3.01 o
   8   0   4        171.69        189.69         9.08 o
   9   0   4         43.00         44.95         2.78 o
  -8   1   4          5.01          9.33         1.57 o
  -7   1   4         44.57         45.18         2.75 o
  -6   1   4        133.85        121.54         3.76 o
  -5   1   4         21.29         19.12         1.43 o
  -4   1   4          8.93          7.39         2.18 o
  -3   1   4         13.62         16.27         3.11 o
  -1   1   4         36.13         28.82         2.02 o
   0   1   4       2417.39       3140.67        22.01 o
   2   1   4         11.06         15.77         2.52 o
   3   1   4        461.24        589.01        23.73 o
   4   1   4         16.33         32.99         4.26 o
   5   1   4       1465.68       1897.43        54.55 o
   6   1   4        202.12        170.88         9.33 o
   7   1   4         18.90         16.37         3.85 o
   8   1   4          2.27          2.43         0.96 o
   9   1   4          0.14         -0.03         0.27 o
  -8   2   4          0.11         -0.03         0.47 o
  -7   2   4          3.17          1.52         0.38 o
  -6   2   4         32.35         26.84         1.46 o
  -5   2   4          7.67          6.31         1.09 o
  -4   2   4         16.56         11.84         3.02 o
  -3   2   4         76.79         79.42         9.29 o
  -2   2   4         83.91         84.37         5.09 o
  -1   2   4        304.77        298.35         9.69 o
   0   2   4          0.14          0.23         0.25 o
   1   2   4         21.76         16.32         1.27 o
   2   2   4        106.75        175.72        48.54 o
   3   2   4          0.51          0.58         0.84 o
   4   2   4          0.42          9.96         3.79 o
   5   2   4         83.83        101.38        12.44 o
   6   2   4         67.28         61.51         3.55 o
   7   2   4        154.58        120.50         4.41 o
   8   2   4         17.81         19.82         4.12 o
   9   2   4          0.15          0.12         0.30 o
  -8   3   4          0.57          0.65         0.32 o
  -7   3   4          5.78          5.49         0.61 o
  -6   3   4          0.71         -0.14         0.54 o
  -5   3   4         73.03         70.97         3.11 o
  -4   3   4          5.42          6.33         1.62 o
  -3   3   4          0.00          0.03         0.54 o
  -2   3   4         19.21         16.21         2.02 o
  -1   3   4       1191.50       1141.35        59.35 o
   0   3   4       1195.34       1218.10        35.56 o
   1   3   4        177.95        165.54        12.82 o
   2   3   4        522.42        528.89        33.47 o
   3   3   4        151.76        201.33         9.16 o
   4   3   4        913.10       1409.68        40.71 o
   5   3   4          2.75          3.53         2.50 o
   6   3   4        175.77        182.56         6.15 o
   7   3   4          9.17          9.15         1.40 o
   8   3   4          0.28          1.06         0.64 o
   9   3   4          6.30          4.55         1.38 o
  -7   4   4         42.46         45.03         4.03 o
  -6   4   4         10.67         10.96         1.94 o
  -5   4   4          7.76          5.59         1.24 o
  -4   4   4         24.72         18.89         1.44 o
  -3   4   4         37.45         32.05         3.46 o
  -2   4   4        108.61         97.17         5.34 o
  -1   4   4        125.33        124.94         5.32 o
   0   4   4        101.32         88.76         4.06 o
   1   4   4        157.58        158.54         9.18 o
   2   4   4         54.71         71.97         6.73 o
   3   4   4        111.09        120.36        10.15 o
   4   4   4          6.12          1.53         1.70 o
   5   4   4         35.81         38.08         8.40 o
   6   4   4        377.96        387.08        10.52 o
   7   4   4        409.40        454.50        12.35 o
   8   4   4         83.26         90.51         5.09 o
   9   4   4          1.38          3.02         0.77 o
  -7   5   4         50.20         60.80         2.10 o
  -6   5   4          6.63          9.70         1.43 o
  -5   5   4        104.20         97.68         4.47 o
  -4   5   4         68.45         59.47         4.63 o
  -3   5   4          2.56          2.68         0.67 o
  -2   5   4          0.52          2.01         0.94 o
  -1   5   4        740.84        807.51        97.79 o
   0   5   4          0.93          1.54         1.12 o
   1   5   4        175.66        161.02        10.11 o
   2   5   4         19.84         19.93         3.86 o
   3   5   4        218.78        190.13        13.55 o
   4   5   4        120.64        122.88         9.70 o
   5   5   4        119.06        102.74        16.29 o
   6   5   4         21.17         17.16         2.65 o
   7   5   4        118.19        111.79         4.73 o
   8   5   4        106.05        125.25         8.17 o
   9   5   4          0.05          0.35         0.36 o
  -7   6   4          1.85          1.96         0.91 o
  -6   6   4          0.06         -0.14         0.38 o
  -5   6   4         75.77         80.63         5.17 o
  -4   6   4        212.34        206.76        17.19 o
  -3   6   4        327.87        318.44        13.32 o
  -2   6   4         51.42         47.25         2.85 o
  -1   6   4         85.17         75.09         7.89 o
   0   6   4       5093.70       4757.19        60.32 o
   1   6   4        328.83        288.28        15.14 o
   2   6   4          2.80          3.46         1.95 o
   3   6   4          0.26          1.25         1.29 o
   4   6   4         41.35         37.62         2.92 o
   5   6   4        183.29        157.38        38.61 o
   6   6   4          0.08         -0.10         0.69 o
   7   6   4         13.74         13.54         1.55 o
   8   6   4         11.42         10.57         2.22 o
   9   6   4          8.01          8.95         0.98 o
  -6   7   4          5.19          6.78         1.49 o
  -5   7   4         25.70         29.23         6.66 o
  -4   7   4         77.58         72.45         6.97 o
  -3   7   4        136.57        119.92         9.34 o
  -2   7   4          7.75          6.66         1.67 o
  -1   7   4          3.59          4.01         0.85 o
   0   7   4         11.11         11.56         1.36 o
   1   7   4        223.29        200.05         5.25 o
   2   7   4         33.70         28.23         1.98 o
   3   7   4          3.38          1.23         0.65 o
   4   7   4         20.70         19.72         2.20 o
   5   7   4         23.99         22.16         3.55 o
   6   7   4         15.31         10.72         2.52 o
   7   7   4         20.52         18.16         3.28 o
   8   7   4          0.62          0.39         0.53 o
  -5   8   4         25.02         29.51         1.29 o
  -4   8   4          8.35          6.95         1.21 o
  -3   8   4         22.49         13.77         7.60 o
  -2   8   4         22.32         24.97         2.13 o
  -1   8   4        146.10        144.02         5.34 o
   0   8   4          5.98          5.41         0.89 o
   1   8   4          5.09          5.31         0.95 o
   2   8   4         63.74         60.79         3.23 o
   3   8   4         17.30         15.19         2.05 o
   4   8   4          4.94          4.58         1.13 o
   5   8   4          0.10          0.06         0.35 o
   6   8   4          0.08          0.22         0.71 o
   7   8   4         21.42         18.18         2.98 o
   8   8   4         15.15         11.42         1.57 o
  -5   9   4          0.79          0.34         0.37 o
  -4   9   4         13.52         12.88         1.57 o
  -3   9   4          2.06          1.69         1.22 o
  -2   9   4          5.33          4.86         0.91 o
  -1   9   4         30.50         34.95         2.17 o
   0   9   4          0.80          2.21         0.79 o
   1   9   4         28.17         28.12         2.28 o
   2   9   4        112.48        124.11         4.80 o
   3   9   4        164.49        165.92         6.89 o
   4   9   4         27.98         25.66         2.52 o
   5   9   4         92.92         87.00         6.43 o
   6   9   4          4.80          3.89         1.24 o
   7   9   4          0.25         -0.04         0.41 o
  -4  10   4          1.49          0.73         0.41 o
  -3  10   4          7.03          8.15         1.50 o
  -2  10   4         25.86         26.58         2.41 o
  -1  10   4          0.01          0.28         0.39 o
   0  10   4          0.05          0.37         0.53 o
   1  10   4          2.48          3.96         0.90 o
   2  10   4          4.29          7.03         1.75 o
   3  10   4          0.12          0.28         0.44 o
   4  10   4         18.93         15.83         1.46 o
   5  10   4          0.67          1.68         1.00 o
   6  10   4          8.08          5.64         1.43 o
  -2  11   4          0.24          0.14         0.35 o
  -1  11   4         37.44         49.52         5.49 o
   0  11   4         11.58         15.36         1.68 o
   1  11   4          4.21          3.70         0.91 o
   2  11   4          6.18          7.87         1.26 o
   3  11   4          4.95          6.14         1.02 o
   4  11   4         54.02         49.24        10.65 o
   5  11   4          0.10          0.23         0.41 o
   0  12   4          6.35          4.62         0.63 o
   1  12   4         32.47         37.93         1.98 o
   2  12   4          0.85          1.08         0.29 o
   3  12   4          2.94          2.63         0.68 o
  -3 -10   5         22.28         26.94         1.79 o
  -2 -10   5         16.32         20.08         1.55 o
  -1 -10   5         10.24         10.33         0.99 o
   0 -10   5         39.64         42.21         2.59 o
   1 -10   5         25.74         36.00         1.62 o
   2 -10   5          0.31          0.02         0.29 o
   3 -10   5          8.03          6.19         0.78 o
  -4  -9   5          5.97          7.20         1.10 o
  -3  -9   5          0.28         -0.32         0.41 o
  -2  -9   5          1.96          1.24         0.52 o
  -1  -9   5          0.71          0.95         0.37 o
   0  -9   5         75.87         92.96        14.82 o
   1  -9   5          5.53          5.84         1.16 o
   2  -9   5         34.02         50.92         5.42 o
   3  -9   5         10.98         18.05         3.03 o
   4  -9   5          0.15          0.23         0.71 o
  -5  -8   5          2.41          2.58         0.62 o
  -4  -8   5         44.57         37.20         4.93 o
  -3  -8   5         11.36         13.44         2.36 o
  -2  -8   5          2.96          3.60         0.85 o
  -1  -8   5          8.86         14.69         2.91 o
   0  -8   5        369.01        426.03        38.39 o
   1  -8   5         19.53         20.03         2.38 o
   2  -8   5          0.11          0.32         0.50 o
   3  -8   5          0.04         -0.48         0.65 o
   4  -8   5         19.84         17.76         2.18 o
   5  -8   5          8.04          5.70         1.38 o
  -6  -7   5         56.16         67.18         8.45 o
  -5  -7   5         14.29         13.77         2.28 o
  -4  -7   5         27.29         23.27         4.81 o
  -3  -7   5        304.72        303.64        79.73 o
  -2  -7   5         71.64         92.23         5.78 o
  -1  -7   5        241.07        262.22        10.89 o
   0  -7   5         92.10        102.80         5.43 o
   1  -7   5        256.36        238.92        41.50 o
   2  -7   5          0.59          1.27         0.81 o
   3  -7   5         33.62         26.47         2.84 o
   4  -7   5          2.39          1.26         0.75 o
   5  -7   5          0.50          0.03         0.57 o
   6  -7   5         11.60          9.98         1.36 o
  -6  -6   5         50.64         83.40         4.59 o
  -5  -6   5          1.71          1.13         0.66 o
  -4  -6   5        200.22        184.62        18.55 o
  -3  -6   5          5.24          5.32         1.66 o
  -2  -6   5        179.74        172.83        10.39 o
  -1  -6   5         47.51         49.54         6.08 o
   0  -6   5        192.15        202.33         7.03 o
   1  -6   5        120.42        110.26         8.80 o
   2  -6   5          2.72          3.42         1.02 o
   3  -6   5          3.57          2.38         0.96 o
   4  -6   5          1.81          1.70         1.15 o
   5  -6   5         19.95         19.15         2.40 o
   6  -6   5          8.78          9.87         1.59 o
   7  -6   5         15.77         11.02         2.05 o
  -7  -5   5         37.22         59.77         3.05 o
  -6  -5   5          0.95          1.14         0.66 o
  -5  -5   5         30.51         37.13         2.36 o
  -4  -5   5          5.58          4.00         1.00 o
  -3  -5   5         58.20         42.81         2.53 o
  -2  -5   5          0.82          1.39         0.66 o
  -1  -5   5         53.99         49.83         6.34 o
   0  -5   5         62.39         72.50        11.25 o
   1  -5   5         21.86         21.86         3.21 o
   2  -5   5         19.78         23.09         3.49 o
   3  -5   5          0.35          0.09         0.41 o
   4  -5   5         21.52         22.56         1.79 o
   5  -5   5         81.16         82.10         3.95 o
   6  -5   5         36.11         36.26         2.58 o
   7  -5   5          0.08         -0.19         0.46 o
   8  -5   5         18.20         10.41         1.59 o
  -7  -4   5          0.09          0.12         0.44 o
  -6  -4   5          0.66          0.66         0.62 o
  -5  -4   5         67.23         67.79         3.31 o
  -4  -4   5         40.60         34.67         2.35 o
  -3  -4   5        361.53        293.27         8.36 o
  -2  -4   5          2.95          0.53         1.87 o
  -1  -4   5        126.97        113.90        11.44 o
   0  -4   5         32.51         36.34         2.96 o
   1  -4   5         74.86         87.58         7.31 o
   2  -4   5        210.34        215.42        13.43 o
   3  -4   5         13.85         15.43         4.57 o
   4  -4   5         33.30         30.53         2.00 o
   5  -4   5        123.06        136.52         6.03 o
   6  -4   5        354.13        376.15        10.21 o
   7  -4   5          0.15          0.45         0.38 o
   8  -4   5          1.51          1.71         1.00 o
  -8  -3   5         16.27         21.55         1.15 o
  -7  -3   5          0.56          0.89         0.60 o
  -6  -3   5         34.33         45.04         3.21 o
  -5  -3   5         30.87         33.31         2.37 o
  -4  -3   5         44.72         44.43         2.25 o
  -3  -3   5        118.47        117.07         7.17 o
  -2  -3   5         68.69         51.24         4.49 o
  -1  -3   5        114.02        104.28        10.18 o
   0  -3   5          8.99          9.59         1.44 o
   1  -3   5        247.54        230.41        16.58 o
   2  -3   5        345.16        330.11        21.70 o
   3  -3   5         28.22         19.62         5.58 o
   4  -3   5        153.78        117.54        14.82 o
   5  -3   5         20.82         24.48         1.60 o
   6  -3   5        432.16        485.16         8.10 o
   7  -3   5        117.50        135.20         4.16 o
   8  -3   5         46.25         45.17         3.84 o
   9  -3   5         28.24         21.31         2.10 o
  -8  -2   5         66.65         75.88         2.37 o
  -7  -2   5          1.03          1.38         0.62 o
  -6  -2   5         23.97         21.30         3.24 o
  -5  -2   5        101.46        104.93         4.17 o
  -4  -2   5        317.98        337.48        13.95 o
  -3  -2   5         83.84        102.03        11.77 o
  -2  -2   5         18.24         19.31         2.61 o
  -1  -2   5        129.09        126.48         7.25 o
   0  -2   5        262.12        311.21        17.79 o
   1  -2   5        730.91        671.02        26.11 o
   2  -2   5          1.56          1.52         1.99 o
   3  -2   5         12.88          9.73         3.52 o
   4  -2   5        370.09        352.76        24.44 o
   5  -2   5        986.05        969.25        35.11 o
   6  -2   5        322.50        310.95         6.62 o
   7  -2   5          2.63          1.54         0.56 o
   8  -2   5          1.77          1.33         0.55 o
   9  -2   5          5.40          5.25         0.91 o
  -8  -1   5          0.12          0.20         0.35 o
  -7  -1   5         23.73         20.17         4.59 o
  -6  -1   5         13.29         12.78         1.62 o
  -5  -1   5          1.16          0.72         0.60 o
  -4  -1   5        265.43        217.82         6.00 o
  -3  -1   5        288.94        407.67        14.43 o
  -2  -1   5        629.88        855.41        88.00 o
  -1  -1   5          4.22          3.95         1.37 o
   0  -1   5        156.01        170.71         8.42 o
   1  -1   5        268.43        248.36        14.43 o
   2  -1   5        288.66        333.82        18.54 o
   3  -1   5        144.19        150.87        13.66 o
   4  -1   5         16.48         19.43         5.77 o
   5  -1   5         26.52         22.21         6.56 o
   6  -1   5        521.11        521.39        10.39 o
   7  -1   5        100.58        113.99         5.11 o
   8  -1   5         10.50         10.37         1.75 o
   9  -1   5          4.68          5.78         0.80 o
  -8   0   5          6.63          6.64         1.04 o
  -7   0   5          0.25          1.15         0.71 o
  -6   0   5       1086.53       1000.31        21.23 o
  -5   0   5        260.46        207.57         4.55 o
  -4   0   5         61.81         48.60         5.78 o
  -3   0   5          0.02          0.10         0.60 o
  -2   0   5          3.28          7.84         1.90 o
  -1   0   5       3260.89       4179.25       237.71 o
   0   0   5         65.70         97.03         5.16 o
   1   0   5         34.67         42.67         4.08 o
   2   0   5        234.28        249.87        15.36 o
   3   0   5        779.28        789.09        30.53 o
   4   0   5        833.10       1159.24        40.96 o
   5   0   5          0.29          1.53         2.08 o
   6   0   5         42.21         44.05         2.05 o
   7   0   5          0.10          0.14         0.30 o
   8   0   5         55.55         65.94         3.66 o
   9   0   5         22.30         24.24         2.10 o
  -8   1   5         10.65          9.55         0.82 o
  -7   1   5          0.77          2.80         1.48 o
  -6   1   5        231.59        213.25         4.30 o
  -5   1   5         84.53         66.67         2.35 o
  -4   1   5        611.79        463.61        72.77 o
  -3   1   5        336.87        345.25        14.00 o
  -2   1   5          3.28          4.15         0.96 o
  -1   1   5        262.53        225.01        10.45 o
   0   1   5       1100.40       1464.81        31.80 o
   1   1   5       3540.82       3849.88        54.00 o
   2   1   5          1.30          4.32         2.40 o
   3   1   5          6.56          6.93         3.02 o
   4   1   5          5.47          7.03         3.56 o
   5   1   5        188.98        382.25        25.81 o
   6   1   5          6.78          3.11         0.58 o
   7   1   5         10.64          9.05         1.23 o
   8   1   5          0.14          0.13         0.49 o
   9   1   5         15.98         18.74         1.85 o
  -8   2   5          0.02          0.79         0.42 o
  -7   2   5         76.21         70.82         2.99 o
  -6   2   5        295.39        273.96         4.88 o
  -5   2   5         37.58         31.62         2.19 o
  -4   2   5          0.94          1.45         0.58 o
  -3   2   5          0.85          0.24         0.89 o
  -2   2   5        538.89        496.21        48.68 o
  -1   2   5         22.47         21.36         2.06 o
   0   2   5         73.30         75.52         3.51 o
   1   2   5         91.19        107.20         8.75 o
   2   2   5        495.63        628.53        26.62 o
   3   2   5       1293.99       2027.92        38.94 o
   4   2   5         31.90         51.60         8.69 o
   5   2   5        210.94        292.23        21.54 o
   6   2   5         82.01         58.99         3.52 o
   7   2   5         88.01         88.74         3.85 o
   8   2   5          2.34          3.58         1.09 o
   9   2   5          6.17          7.48         0.99 o
  -7   3   5          6.34          7.26         0.63 o
  -6   3   5          2.69          4.47         1.05 o
  -5   3   5        436.48        371.61         9.21 o
  -4   3   5          0.02          0.51         0.60 o
  -3   3   5          3.40          3.50         1.11 o
  -2   3   5         18.23         16.96         2.13 o
  -1   3   5         34.59         31.15         3.58 o
   0   3   5         64.78         51.25         2.99 o
   1   3   5        241.02        195.70        16.85 o
   2   3   5         13.45         13.32         2.55 o
   3   3   5        301.41        364.01        12.86 o
   4   3   5          0.43          0.23         1.09 o
   5   3   5         74.98         99.22        15.95 o
   6   3   5        128.13        123.07         5.18 o
   7   3   5         59.97         63.12         3.72 o
   8   3   5         69.47         80.88         6.91 o
   9   3   5          6.33          6.23         0.84 o
  -7   4   5          0.00          0.09         0.20 o
  -6   4   5         26.13         24.69         1.76 o
  -5   4   5          0.20          0.73         0.54 o
  -4   4   5          0.04          1.98         0.77 o
  -3   4   5          0.14         -0.01         0.62 o
  -2   4   5         17.07         14.66         2.40 o
  -1   4   5         11.24         10.07         1.61 o
   0   4   5          0.04          0.29         0.56 o
   1   4   5         72.30         61.44         6.39 o
   2   4   5        587.25        584.25        21.17 o
   3   4   5        564.19        640.99        25.20 o
   4   4   5        129.49        125.97        12.91 o
   5   4   5         11.03          9.72         4.46 o
   6   4   5        523.07        492.44        11.99 o
   7   4   5        238.49        262.06         7.55 o
   8   4   5         54.56         68.39         2.96 o
   9   4   5          7.79          9.73         1.72 o
  -7   5   5         14.49         15.94         1.00 o
  -6   5   5         22.01         19.94         1.16 o
  -5   5   5          9.21         10.65         3.06 o
  -4   5   5          4.21          2.08         0.99 o
  -3   5   5          2.97          1.62         0.63 o
  -2   5   5        151.16        150.24        20.11 o
  -1   5   5        392.41        437.11        53.92 o
   0   5   5        273.87        220.21        12.54 o
   1   5   5        133.63        125.21         9.76 o
   2   5   5        191.85        152.74        11.33 o
   3   5   5       1591.54       1602.15        41.50 o
   4   5   5         26.21         23.76         5.77 o
   5   5   5          0.71          0.67         0.40 o
   6   5   5         83.40         64.79         5.79 o
   7   5   5        481.70        481.88        21.09 o
   8   5   5         55.77         67.42         3.15 o
   9   5   5          0.13          0.33         0.34 o
  -6   6   5          0.17          0.07         0.23 o
  -5   6   5         14.06          7.74         1.52 o
  -4   6   5         27.41         44.00         4.45 o
  -3   6   5        137.26        133.39        13.98 o
  -2   6   5          0.22         -0.53         1.07 o
  -1   6   5        794.37        764.80        26.24 o
   0   6   5       1617.70       1431.04        35.57 o
   1   6   5         79.47         73.86         8.16 o
   2   6   5         62.47         44.85         6.70 o
   3   6   5        184.85        174.86        14.60 o
   4   6   5        263.51        289.67         7.95 o
   5   6   5          2.76          2.17         0.77 o
   6   6   5         11.15          8.39         2.18 o
   7   6   5          0.63          0.81         0.46 o
   8   6   5          0.53          0.46         0.49 o
   9   6   5         42.50         34.09         3.35 o
  -6   7   5          6.18          9.32         0.65 o
  -5   7   5          0.24          0.59         0.31 o
  -3   7   5          5.47          4.53         1.98 o
  -2   7   5          1.22          0.94         0.76 o
  -1   7   5         58.11         59.09         4.46 o
   0   7   5         10.32          7.07         1.14 o
   1   7   5         25.71         23.82         1.84 o
   2   7   5        101.46         93.08         3.69 o
   3   7   5         12.40          9.37         1.52 o
   4   7   5          1.42          2.85         1.22 o
   5   7   5         10.62          7.95         1.19 o
   6   7   5        100.55         81.36         6.46 o
   7   7   5         18.96         17.44         1.66 o
   8   7   5         12.38         11.56         2.07 o
  -5   8   5          2.19          2.72         0.39 o
  -4   8   5          1.99          1.65         0.41 o
  -3   8   5          0.66          1.22         0.74 o
  -2   8   5          7.84          9.19         1.47 o
  -1   8   5        136.50        150.18        13.01 o
   0   8   5          2.89          2.79         0.65 o
   1   8   5         33.90         29.61         2.18 o
   2   8   5         47.66         52.34         2.93 o
   3   8   5         45.48         38.67         3.44 o
   4   8   5         15.66         15.04         2.10 o
   5   8   5          1.99          1.27         0.53 o
   6   8   5         30.38         25.45         3.50 o
   7   8   5          0.03          0.11         0.55 o
   8   8   5          3.22          2.79         0.61 o
  -5   9   5         16.02          7.74         1.07 o
  -4   9   5         50.18         56.40         7.74 o
  -3   9   5          2.27          1.66         1.15 o
  -2   9   5          4.36          3.86         1.12 o
  -1   9   5        129.00        147.46         6.99 o
   0   9   5        408.68        479.15        16.13 o
   1   9   5          0.03          0.28         0.41 o
   2   9   5         44.32         45.98         2.97 o
   3   9   5         93.67         98.74         5.38 o
   4   9   5          6.67          6.62         1.37 o
   5   9   5         21.19         17.40         1.53 o
   6   9   5          0.65          0.79         0.65 o
   7   9   5          0.28          2.03         0.87 o
  -3  10   5         30.86         32.82         2.89 o
  -2  10   5          1.04          0.70         0.88 o
  -1  10   5         14.59         15.48         1.48 o
   0  10   5         39.09         48.89         2.75 o
   1  10   5          4.21          5.31         1.02 o
   2  10   5         54.57         61.03         4.03 o
   3  10   5          0.80          1.76         0.89 o
   4  10   5          8.51         10.63         1.22 o
   5  10   5          0.00          0.12         0.21 o
   6  10   5         22.20         23.35         1.81 o
  -2  11   5          0.48          0.56         0.44 o
  -1  11   5          0.00          0.05         0.27 o
   0  11   5          0.07          0.37         0.31 o
   1  11   5          7.13         10.29         1.40 o
   2  11   5          1.12          1.96         0.72 o
   3  11   5          0.16          0.13         0.34 o
   4  11   5         16.53         13.66         2.95 o
   5  11   5         44.02         49.91         3.19 o
   1  12   5          0.01          0.00         0.21 o
   2  12   5          0.11         -0.02         0.32 o
   3  12   5          0.04         -0.11         0.33 o
  -1 -10   6          6.15          4.02         0.77 o
   0 -10   6          1.30          0.87         0.38 o
   1 -10   6          6.57          5.26         0.74 o
   2 -10   6         18.95         21.06         1.39 o
  -3  -9   6         12.61         11.31         1.00 o
  -2  -9   6         10.69          8.68         1.01 o
  -1  -9   6          6.54          7.35         1.01 o
   0  -9   6          0.01          0.26         0.38 o
   1  -9   6          1.13          2.86         0.75 o
   2  -9   6          0.53          0.92         0.42 o
   3  -9   6         15.32         22.88         3.07 o
   4  -9   6          0.01          0.09         0.46 o
  -5  -8   6         13.09         10.90         1.30 o
  -4  -8   6          0.15          0.88         0.43 o
  -3  -8   6          0.15          0.13         0.43 o
  -2  -8   6          8.71         10.90         1.39 o
  -1  -8   6         28.81         34.43         2.28 o
   0  -8   6        691.70        870.95        35.55 o
   1  -8   6          4.13          3.03         0.95 o
   2  -8   6          3.73          3.51         1.01 o
   3  -8   6          0.41         -0.20         0.74 o
   4  -8   6         50.57         50.19        20.22 o
   5  -8   6         35.64         49.32         4.39 o
  -5  -7   6          0.49          1.19         0.51 o
  -4  -7   6          7.47          4.61         1.05 o
  -3  -7   6         10.58          7.24         1.22 o
  -2  -7   6          0.33          0.39         0.50 o
  -1  -7   6        233.49        274.24        11.28 o
   0  -7   6        183.04        203.12        11.49 o
   1  -7   6        522.39        611.93        49.42 o
   2  -7   6         41.26         35.50         8.42 o
   3  -7   6         10.04          6.46         1.95 o
   4  -7   6          5.84          3.35         1.02 o
   5  -7   6         62.88         54.78         5.98 o
   6  -7   6          0.03          0.04         0.42 o
  -6  -6   6         14.09         19.84         2.15 o
  -5  -6   6          2.10          2.42         0.63 o
  -4  -6   6         44.58         43.08         4.04 o
  -3  -6   6         16.97         12.65         2.31 o
  -2  -6   6          0.84          0.06         0.57 o
  -1  -6   6          2.10          3.99         4.07 o
   0  -6   6        526.33        597.24        12.35 o
   1  -6   6         13.68         15.09         2.07 o
   2  -6   6          4.63          3.15         1.02 o
   3  -6   6          2.71          3.27         1.59 o
   4  -6   6         27.46         22.20         3.72 o
   5  -6   6          3.24          2.30         0.97 o
   6  -6   6          0.05          0.19         0.48 o
   7  -6   6        133.48         83.82         3.22 o
  -7  -5   6         45.27         43.65         2.36 o
  -6  -5   6         29.07         43.51         2.90 o
  -5  -5   6         52.51         56.40         2.78 o
  -4  -5   6         62.31         57.18         2.97 o
  -3  -5   6          8.13          6.89         1.21 o
  -2  -5   6          8.08          6.86         1.31 o
  -1  -5   6         80.76         75.24         3.59 o
   0  -5   6         10.94         11.61         2.74 o
   1  -5   6         81.32         82.39         6.49 o
   2  -5   6          9.28          7.88         1.34 o
   3  -5   6         10.96         10.23         1.90 o
   4  -5   6          3.26          2.81         0.71 o
   5  -5   6         35.53         34.18         2.18 o
   6  -5   6         12.27         10.55         1.19 o
   7  -5   6          1.11          0.77         0.55 o
  -7  -4   6        152.60        194.45         6.68 o
  -6  -4   6          0.74          1.71         1.11 o
  -5  -4   6         39.61         38.34         2.46 o
  -4  -4   6          2.20          1.86         0.73 o
  -3  -4   6         75.29         49.58         3.58 o
  -2  -4   6          2.86          1.71         0.66 o
  -1  -4   6         34.63         31.06         4.85 o
   0  -4   6          7.55          9.31         3.85 o
   1  -4   6        666.21        694.73        62.25 o
   2  -4   6          0.21          0.44         0.74 o
   3  -4   6         37.73         37.95         3.34 o
   4  -4   6         31.50         31.79         2.02 o
   5  -4   6        183.70        195.43         5.99 o
   6  -4   6         99.17        102.17         4.26 o
   7  -4   6          0.56          0.72         0.42 o
   8  -4   6          7.67          4.54         1.74 o
  -7  -3   6          0.03          0.04         0.42 o
  -6  -3   6         36.45         67.37         5.48 o
  -5  -3   6         27.92         28.46         2.16 o
  -4  -3   6          0.26         -0.22         0.59 o
  -3  -3   6         37.68         41.18         2.77 o
  -2  -3   6          0.76          1.23         1.59 o
  -1  -3   6        781.36        609.47        26.63 o
   0  -3   6          0.46          0.31         0.41 o
   1  -3   6        157.46        136.77        13.93 o
   2  -3   6        101.53         95.79        12.64 o
   3  -3   6        278.12        226.47        20.35 o
   4  -3   6         30.88         30.51         2.03 o
   5  -3   6        124.68        121.35         4.86 o
   6  -3   6         82.36         90.38         4.65 o
   7  -3   6        196.53        229.28         6.12 o
   8  -3   6         33.19         26.58         1.99 o
  -7  -2   6          1.59          1.33         1.45 o
  -6  -2   6         68.27         76.56         6.05 o
  -5  -2   6          4.21          6.05         1.14 o
  -4  -2   6        104.17        112.55         3.63 o
  -3  -2   6          4.03          6.01         2.20 o
  -2  -2   6         88.60         97.09         7.71 o
  -1  -2   6         57.73         58.68         5.82 o
   0  -2   6        324.49        308.64        19.30 o
   1  -2   6        179.19        179.25        14.59 o
   2  -2   6          7.68          4.23         2.85 o
   3  -2   6         67.98         57.92         9.69 o
   4  -2   6          1.08          0.84         1.85 o
   5  -2   6        700.71        614.01        16.93 o
   6  -2   6         21.12         21.09         1.91 o
   7  -2   6          3.45          4.67         0.80 o
   8  -2   6          0.22          0.93         0.59 o
   9  -2   6        155.60        173.53         4.66 o
  -7  -1   6         13.68         17.24         1.52 o
  -6  -1   6          1.25          0.55         0.68 o
  -5  -1   6         39.03         34.12         4.16 o
  -4  -1   6        255.77        212.57         5.19 o
  -3  -1   6         40.07         57.08         6.05 o
  -2  -1   6        401.35        506.16        16.56 o
  -1  -1   6         30.40         28.91         3.81 o
   0  -1   6          3.36          3.79         1.38 o
   1  -1   6        523.73        585.08        24.73 o
   2  -1   6         20.20         32.87         6.53 o
   3  -1   6          5.57          3.85         2.91 o
   4  -1   6        166.54        163.09        16.78 o
   5  -1   6         28.57         35.71         2.39 o
   6  -1   6       3165.29       3337.15        36.82 o
   7  -1   6         52.43         58.81         3.62 o
   8  -1   6          2.56          4.00         0.92 o
   9  -1   6          6.69          8.94         1.31 o
  -8   0   6         22.56         18.91         1.46 o
  -7   0   6          0.90          1.02         0.58 o
  -6   0   6          0.66          0.05         0.83 o
  -5   0   6          5.38          4.19         0.60 o
  -4   0   6          2.36          1.94         0.43 o
  -3   0   6         17.82         21.96         3.64 o
  -2   0   6        365.85        445.56        14.82 o
  -1   0   6         54.45         81.32        10.01 o
   0   0   6        208.39        253.98         8.10 o
   1   0   6        492.85        556.01        22.13 o
   2   0   6         68.78         73.36         9.02 o
   3   0   6        357.69        403.13        22.42 o
   4   0   6        545.36        613.21        31.41 o
   5   0   6         32.89         45.36         9.69 o
   6   0   6         18.61         18.88         1.75 o
   7   0   6         72.64         76.12         3.96 o
   8   0   6         51.52         59.05         3.43 o
   9   0   6          1.08          1.22         0.77 o
  -7   1   6          0.03          0.61         1.41 o
  -6   1   6          0.34          0.60         0.36 o
  -5   1   6         42.41         31.51         2.62 o
  -4   1   6         21.69         15.38         1.45 o
  -3   1   6          3.32          1.47         1.20 o
  -2   1   6        122.82        124.20         7.92 o
  -1   1   6         41.28         32.13         2.30 o
   0   1   6         35.37         35.61         2.39 o
   1   1   6         15.95         43.89         3.17 o
   2   1   6         17.37         29.23         3.93 o
   3   1   6        162.88        170.37        14.39 o
   4   1   6         58.70         79.93        11.06 o
   5   1   6         32.69         22.81         6.43 o
   6   1   6         33.25         27.30         1.97 o
   7   1   6          0.24          0.04         0.24 o
   8   1   6         12.87         14.13         3.11 o
   9   1   6         20.51         19.73         1.93 o
  -7   2   6        197.77        189.84         5.28 o
  -6   2   6        408.53        398.61         5.24 o
  -5   2   6          4.39          3.77         0.67 o
  -4   2   6          0.03         -0.05         0.30 o
  -3   2   6        395.92        412.99        16.58 o
  -2   2   6          8.04          4.02         1.38 o
  -1   2   6        118.66         89.00         5.09 o
   0   2   6         44.64         43.09         3.04 o
   1   2   6        644.09        773.62        15.54 o
   2   2   6         41.11         60.02         5.08 o
   3   2   6        819.63       1170.94        25.43 o
   4   2   6        116.80        129.49        13.71 o
   5   2   6          9.03          5.07         2.79 o
   6   2   6          0.34          0.64         0.46 o
   7   2   6         65.23         55.46         2.42 o
   8   2   6         15.71         17.82         2.27 o
   9   2   6         15.68         21.95         1.70 o
  -7   3   6         10.63         10.48         1.85 o
  -6   3   6        669.20        683.06         8.46 o
  -5   3   6        203.68        196.39         3.95 o
  -4   3   6          6.77          6.93         0.98 o
  -3   3   6         24.53         22.36         4.04 o
  -2   3   6         10.30          7.37         1.53 o
  -1   3   6       1118.41        939.34        76.79 o
   0   3   6          5.76          3.61         0.94 o
   1   3   6        412.98        387.66        35.51 o
   2   3   6         20.74         24.15         3.04 o
   3   3   6          0.02          1.20         1.38 o
   4   3   6        258.59        390.70        22.52 o
   5   3   6          0.07          8.21         2.73 o
   6   3   6         10.39          9.14         1.11 o
   7   3   6          4.49          5.33         1.09 o
   8   3   6         46.44         54.93         2.80 o
   9   3   6         15.69         22.82         1.95 o
  -7   4   6         43.84         33.67         9.30 o
  -6   4   6         22.89         25.95         1.90 o
  -5   4   6         18.60         18.74         2.11 o
  -4   4   6         39.91         33.86         2.62 o
  -3   4   6         14.41         14.89         1.76 o
  -2   4   6         14.88         11.63         2.06 o
  -1   4   6         16.22         11.80         1.85 o
   0   4   6         58.28         58.69         3.54 o
   1   4   6       1941.50       1721.46        36.31 o
   2   4   6        229.64        207.65        14.02 o
   3   4   6         89.51        112.03        11.22 o
   4   4   6          6.70          6.73         3.16 o
   5   4   6        362.72        358.22        11.93 o
   6   4   6          5.51          3.79         0.78 o
   7   4   6         50.26         58.84         3.63 o
   8   4   6         23.80         29.29         1.95 o
   9   4   6         16.43         20.08         1.85 o
  -7   5   6          1.51          2.05         0.52 o
  -6   5   6          0.39          0.85         0.36 o
  -5   5   6         24.47         26.18         2.22 o
  -4   5   6          2.63          1.93         3.35 o
  -3   5   6          5.84          7.47         1.33 o
  -2   5   6          2.53          0.13         0.68 o
  -1   5   6          0.70          1.40         0.77 o
   0   5   6        241.35        193.31        12.82 o
   1   5   6         65.54         55.58         7.06 o
   2   5   6         68.63         63.79         7.97 o
   3   5   6         14.40         12.12         4.11 o
   4   5   6         53.87         53.00         8.89 o
   5   5   6         47.87         43.93         5.79 o
   6   5   6         10.50          9.44         1.20 o
   7   5   6         22.25         19.52         2.05 o
   8   5   6        166.54        182.72         4.63 o
   9   5   6         26.37         27.16         4.76 o
  -6   6   6          0.06          0.04         0.29 o
  -5   6   6         50.60         63.69         3.52 o
  -4   6   6        133.62        142.70         7.09 o
  -3   6   6         90.93         94.03         5.87 o
  -2   6   6         23.97         22.68         2.45 o
  -1   6   6        420.86        461.16        37.00 o
   0   6   6        683.35        597.92        24.53 o
   1   6   6          5.30          5.21         2.50 o
   2   6   6         53.64         42.57         6.94 o
   3   6   6          0.84          1.94         1.20 o
   4   6   6        300.93        288.61        14.94 o
   5   6   6          6.15          5.28         0.96 o
   6   6   6         16.48         13.45         2.66 o
   7   6   6         28.40         27.61         2.31 o
   8   6   6         24.78         19.88         1.57 o
   9   6   6          9.02          6.47         1.19 o
  -6   7   6          7.68          9.97         0.58 o
  -5   7   6          0.55          0.66         0.29 o
  -4   7   6         24.27         30.81         1.91 o
  -1   7   6         59.30         56.99         3.14 o
   0   7   6          1.68          2.37         0.56 o
   1   7   6          1.19          1.45         0.53 o
   2   7   6         21.82         20.80         1.83 o
   3   7   6          9.91          8.12         1.45 o
   4   7   6          5.34          4.33         2.15 o
   5   7   6         24.64         19.74         1.86 o
   6   7   6         22.93         18.02         3.05 o
   7   7   6         11.25          8.84         1.27 o
   8   7   6          2.12          1.42         0.83 o
  -5   8   6          0.83          0.80         0.21 o
  -4   8   6         10.66         12.70         0.89 o
  -3   8   6         29.87         38.48         1.70 o
  -2   8   6          7.88          9.03         1.97 o
  -1   8   6        430.06        461.16        13.41 o
   0   8   6         36.41         37.55         2.62 o
   1   8   6         12.63         12.47         1.45 o
   2   8   6         43.56         44.11         2.75 o
   3   8   6        192.59        181.36         7.43 o
   4   8   6          2.86          1.55         0.71 o
   5   8   6         66.82         57.74         3.03 o
   6   8   6          5.19          3.46         1.37 o
   7   8   6         60.96         51.91         2.51 o
   8   8   6          6.63          3.91         0.69 o
  -4   9   6         14.63         13.17         0.98 o
  -3   9   6         12.73         17.10         1.40 o
  -2   9   6          0.55          0.40         0.91 o
  -1   9   6         59.85         63.50         9.05 o
   0   9   6        934.77       1073.74        32.77 o
   1   9   6          4.47          5.47         1.32 o
   2   9   6         59.94         64.05         3.45 o
   3   9   6        109.83        112.55         5.72 o
   4   9   6         13.55         11.11         1.68 o
   5   9   6         30.08         27.79         1.92 o
   6   9   6         11.55         10.65         2.01 o
   7   9   6         73.27         63.24         4.23 o
  -3  10   6         20.05         19.74         2.13 o
  -2  10   6          4.07          3.69         1.19 o
  -1  10   6          5.81          9.07         2.41 o
   0  10   6          0.42          0.91         0.52 o
   1  10   6         36.22         45.01         3.67 o
   2  10   6          0.03          0.08         0.44 o
   3  10   6         12.84         17.54         2.08 o
   4  10   6         24.72         23.04         1.75 o
   5  10   6          3.14          3.00         0.54 o
   6  10   6         24.26         20.89         2.35 o
  -2  11   6          7.08          8.84         1.26 o
  -1  11   6         13.61         19.12         2.22 o
   0  11   6          1.05          0.69         0.46 o
   1  11   6          6.25          6.24         1.06 o
   2  11   6          4.06          5.00         0.96 o
   3  11   6          0.21          0.91         0.55 o
   4  11   6          0.00         -0.09         0.21 o
   5  11   6          1.37          1.78         0.64 o
   1  12   6          3.55          2.24         0.42 o
   2  12   6          3.01          2.51         0.47 o
   3  12   6          1.46          1.38         0.48 o
  -2  -9   7         66.60         78.51        10.33 o
  -1  -9   7          0.38          0.21         0.30 o
   0  -9   7          9.45          9.07         1.19 o
   1  -9   7          9.27         11.41         1.25 o
   2  -9   7          0.00          0.44         0.80 o
   3  -9   7         10.02         11.30         1.89 o
  -4  -8   7          0.07         -0.24         0.44 o
  -3  -8   7          9.43          0.45         0.99 o
  -2  -8   7         10.19         10.36         1.45 o
  -1  -8   7         18.97         17.89         1.52 o
   0  -8   7         29.57         36.50         2.09 o
   1  -8   7         23.86         31.11         2.63 o
   2  -8   7          1.15          1.59         0.72 o
   3  -8   7         35.98         49.40         5.35 o
   4  -8   7         71.64         88.91         6.34 o
   5  -8   7          1.46          1.53         0.76 o
  -5  -7   7          1.26          1.97         0.74 o
  -4  -7   7          8.64          4.93         0.86 o
  -3  -7   7         18.81         16.04         1.55 o
  -2  -7   7          0.29          0.66         0.62 o
  -1  -7   7          0.10         -0.40         0.55 o
   0  -7   7        212.35        241.50         5.97 o
   1  -7   7         26.36         32.69         3.00 o
   2  -7   7          0.00         -0.18         0.40 o
   3  -7   7         49.08         41.39         3.57 o
   4  -7   7          0.05         -0.04         0.75 o
   5  -7   7         73.24         55.48         4.75 o
   6  -7   7         10.10         10.96         1.86 o
  -6  -6   7         17.64         23.79         2.01 o
  -5  -6   7          5.14          4.59         1.58 o
  -4  -6   7         43.07         34.99         2.55 o
  -3  -6   7          0.22          1.13         0.70 o
  -2  -6   7         41.27         33.76         2.45 o
  -1  -6   7         28.39         31.07         2.65 o
   0  -6   7          5.82          5.32         1.05 o
   1  -6   7          6.91          9.38         1.77 o
   2  -6   7         77.46         74.67        10.49 o
   3  -6   7         44.20         37.69         4.22 o
   4  -6   7          8.99          9.80         2.27 o
   5  -6   7          8.11          6.75         1.29 o
   6  -6   7          1.80          0.82         0.60 o
   7  -6   7          0.41          0.28         0.37 o
  -6  -5   7         12.47         10.65         7.65 o
  -5  -5   7         11.44         10.27         1.15 o
  -4  -5   7         36.73         28.75         2.36 o
  -3  -5   7          1.08          0.13         0.47 o
  -2  -5   7         30.84         24.81         2.72 o
  -1  -5   7         24.27         25.95         2.38 o
   0  -5   7       1121.10       1149.78        14.28 o
   1  -5   7        121.62        122.38         8.84 o
   2  -5   7          8.02          6.56         1.41 o
   3  -5   7          7.31          8.36         1.91 o
   4  -5   7         32.77         28.94         3.56 o
   5  -5   7         54.65         50.02         3.34 o
   6  -5   7          0.67          1.62         0.74 o
   7  -5   7          4.81          3.28         0.79 o
  -6  -4   7         49.75         75.87        10.93 o
  -5  -4   7          2.84          2.97         0.88 o
  -4  -4   7         83.00         71.12         3.32 o
  -3  -4   7        582.04        476.00        10.82 o
  -2  -4   7          4.43          1.77         1.47 o
  -1  -4   7         39.18         35.46         1.58 o
   0  -4   7         22.17         23.67         1.69 o
   1  -4   7        485.41        463.90        16.20 o
   2  -4   7         27.85         28.31         2.38 o
   3  -4   7         16.51         16.80         2.60 o
   4  -4   7          9.40          8.99         1.58 o
   5  -4   7         12.25         14.06         1.63 o
   6  -4   7          4.11          5.43         0.98 o
   7  -4   7         38.55         39.71         2.55 o
   8  -4   7          2.98          1.79         0.48 o
  -7  -3   7         82.03        125.29         4.56 o
  -6  -3   7         74.29        116.46        13.47 o
  -5  -3   7          3.68          5.58         1.14 o
  -4  -3   7         40.83         34.23         2.37 o
  -3  -3   7          0.11          3.40         5.26 o
  -2  -3   7         50.96         33.86         2.54 o
  -1  -3   7         42.35         46.08         9.13 o
   0  -3   7          4.31          6.33         3.09 o
   1  -3   7          0.32          0.71         2.73 o
   2  -3   7        141.71        119.96        15.40 o
   3  -3   7         50.03         36.30         8.87 o
   4  -3   7          1.25          1.11         0.75 o
   5  -3   7          2.66          1.92         0.67 o
   6  -3   7        220.27        269.17         6.87 o
   7  -3   7        143.75        177.03         5.18 o
   8  -3   7          4.80          3.59         0.68 o
  -7  -2   7         75.10         95.96         2.72 o
  -6  -2   7         67.24         72.98         5.39 o
  -5  -2   7        242.71        322.95        12.31 o
  -4  -2   7         52.00         59.33         2.39 o
  -3  -2   7         14.89         10.25         1.07 o
  -2  -2   7        145.64        153.22        10.79 o
  -1  -2   7        528.41        547.29        29.47 o
   0  -2   7        218.68        269.97        19.86 o
   1  -2   7        142.12        131.45        14.09 o
   2  -2   7        108.45        106.49        13.39 o
   3  -2   7         82.08         65.22        10.97 o
   4  -2   7          7.30          7.03         1.39 o
   5  -2   7        279.46        255.17        15.58 o
   6  -2   7          0.03         -0.09         0.40 o
   7  -2   7          0.78          0.87         0.46 o
   8  -2   7          5.52          5.77         0.89 o
   9  -2   7        224.90        211.01         4.71 o
  -7  -1   7          2.80          2.47         0.58 o
  -6  -1   7          1.73          2.07         0.74 o
  -5  -1   7        304.14        283.68        17.68 o
  -4  -1   7        265.32        239.11         5.69 o
  -3  -1   7        221.48        204.41         6.53 o
  -2  -1   7          7.00          9.81         2.62 o
  -1  -1   7        117.99        153.83        14.24 o
   0  -1   7        146.65        135.54        12.81 o
   1  -1   7         23.76         21.98         5.37 o
   2  -1   7        493.19        425.88        24.47 o
   3  -1   7         13.99          7.46         3.51 o
   4  -1   7         12.12          6.87         3.36 o
   5  -1   7         51.60         40.78         3.67 o
   6  -1   7        283.58        298.29        23.21 o
   7  -1   7         22.59         22.17         1.90 o
   8  -1   7          1.37          1.62         0.46 o
   9  -1   7          4.86          4.32         0.82 o
  -7   0   7         11.89         14.35         2.48 o
  -6   0   7         49.60         55.87         4.15 o
  -5   0   7          2.12          0.84         0.53 o
  -4   0   7          3.63          2.58         1.01 o
  -3   0   7          6.16          3.59         1.22 o
  -2   0   7        263.56        292.52        13.30 o
  -1   0   7         87.69         89.22         5.68 o
   0   0   7          0.04          0.31         0.54 o
   1   0   7          0.86          3.72         2.79 o
   2   0   7          0.52          1.37         1.70 o
   3   0   7         39.46         31.39         6.89 o
   4   0   7        123.59        117.88        14.50 o
   5   0   7        103.76        121.75         3.65 o
   6   0   7        185.37        195.13         5.33 o
   7   0   7          0.52          2.25         0.74 o
   8   0   7        176.12        193.33        10.76 o
   9   0   7         39.73         52.61         3.01 o
  -7   1   7          1.29          0.67         0.35 o
  -6   1   7         43.48         45.72         2.63 o
  -5   1   7          3.29          3.71         0.55 o
  -4   1   7        185.70        148.31         3.33 o
  -3   1   7         56.56         45.07         1.85 o
  -2   1   7         13.43         14.32         2.91 o
  -1   1   7          1.20          3.81         1.11 o
   0   1   7        836.65        985.71        14.56 o
   1   1   7       1695.00       2001.02        29.87 o
   2   1   7          8.18         11.25         2.62 o
   3   1   7         14.12         17.81         5.12 o
   4   1   7        589.84        654.85        32.81 o
   5   1   7        450.31        463.80        10.90 o
   6   1   7        645.51        684.83        11.29 o
   7   1   7          1.70          2.43         0.52 o
   8   1   7          5.50          5.44         1.11 o
   9   1   7          2.68          6.86         0.87 o
  -7   2   7         29.66         30.76         1.56 o
  -6   2   7         16.34         15.58         1.53 o
  -5   2   7          0.81          0.95         0.33 o
  -4   2   7          0.45          1.07         0.40 o
  -3   2   7          9.45          9.59         0.98 o
  -2   2   7        688.00        677.44        19.74 o
  -1   2   7          9.27          4.36         1.08 o
   0   2   7         43.30         42.23         3.35 o
   1   2   7         21.73         29.42         2.52 o
   2   2   7       2261.54       3388.45        69.95 o
   3   2   7         18.54         41.06         5.32 o
   4   2   7        153.81        170.96        16.18 o
   5   2   7        189.87        186.44         5.21 o
   6   2   7        487.00        490.29        14.00 o
   7   2   7          5.87          9.85         1.02 o
   8   2   7         17.50         19.83         2.29 o
   9   2   7          0.02          0.28         0.27 o
  -7   3   7          0.65          2.33         0.83 o
  -6   3   7        292.04        296.81         7.80 o
  -5   3   7        329.06        317.53         5.25 o
  -4   3   7          5.33          6.51         4.53 o
  -3   3   7          9.57          9.09         0.98 o
  -2   3   7          7.13          6.26         1.50 o
  -1   3   7       2029.38       1843.40       109.12 o
   0   3   7         27.71         24.96         2.61 o
   1   3   7        314.01        302.74        37.73 o
   2   3   7         60.86         76.60         9.16 o
   3   3   7        587.32        757.90        21.13 o
   4   3   7        217.82        359.74        22.07 o
   5   3   7         16.42         21.01         1.46 o
   6   3   7          8.99          9.02         0.96 o
   7   3   7          4.52          5.23         0.80 o
   8   3   7        202.76        242.52         6.49 o
   9   3   7          0.16         -0.01         0.23 o
  -7   4   7          6.24         -0.07         0.53 o
  -6   4   7        124.44        103.33         6.96 o
  -5   4   7         33.94         36.21         2.77 o
  -4   4   7        176.88        161.49         3.69 o
  -3   4   7         58.80         48.37         1.59 o
  -2   4   7          5.66          3.27         0.60 o
  -1   4   7         34.02         21.42         2.58 o
   0   4   7         43.98         48.31         6.51 o
   1   4   7         13.86         10.32         3.19 o
   2   4   7         10.90          8.39         3.14 o
   3   4   7        104.66        103.05        11.54 o
   4   4   7          5.81          7.71         3.58 o
   5   4   7         18.71         21.99         1.74 o
   6   4   7         87.71         89.91         5.30 o
   7   4   7         23.43         28.79         1.88 o
   8   4   7          5.65          6.59         0.93 o
   9   4   7          0.25          1.20         0.72 o
  -6   5   7        102.68        122.96         6.47 o
  -5   5   7         23.84         26.40         1.80 o
  -4   5   7          0.56          0.01         0.28 o
  -3   5   7         68.43         63.72         2.55 o
  -2   5   7          0.51          0.66         0.36 o
  -1   5   7          1.55          0.19         0.75 o
   0   5   7          5.35          3.55         1.97 o
   1   5   7         57.12         45.29         6.87 o
   2   5   7          0.17         -0.06         0.98 o
   3   5   7        113.81        107.84        12.27 o
   4   5   7        150.99        147.42         5.54 o
   5   5   7        128.80         95.21         4.47 o
   6   5   7         84.15         70.25         2.44 o
   7   5   7          2.07          2.06         0.76 o
   8   5   7         82.17         87.12         3.15 o
   9   5   7          7.03          8.17         1.50 o
  -6   6   7         20.91         27.81         1.10 o
  -5   6   7         61.32         72.31         6.38 o
  -4   6   7         97.02        101.76         8.41 o
  -3   6   7         27.81         31.38         2.33 o
  -2   6   7         12.63         10.38         1.46 o
  -1   6   7          0.04          1.16         0.73 o
   0   6   7         22.04         22.18         1.64 o
   1   6   7         34.86         30.69         5.98 o
   2   6   7         29.05         27.41         2.49 o
   3   6   7         26.30         23.43         2.37 o
   4   6   7          2.31          2.60         0.89 o
   5   6   7         88.27         75.85        14.32 o
   6   6   7         29.45         25.07         1.46 o
   7   6   7          3.47          3.39         0.86 o
   8   6   7         19.81         18.35         1.53 o
   9   6   7          9.22          8.93         1.34 o
  -5   7   7          2.86          4.35         0.58 o
  -4   7   7          0.17          1.12         0.40 o
  -3   7   7         21.43         28.62         3.35 o
  -2   7   7         44.06         51.24         2.96 o
  -1   7   7          7.26          6.87         1.64 o
   0   7   7         73.18         71.98         3.04 o
   1   7   7         26.02         27.25         1.66 o
   2   7   7        192.74        169.89         5.23 o
   3   7   7         50.41         49.38         3.53 o
   4   7   7         39.26         35.53         3.15 o
   5   7   7         37.04         31.30         4.07 o
   6   7   7         91.59         68.86         4.89 o
   7   7   7         11.85         10.71         1.36 o
   8   7   7          5.03          4.53         0.71 o
  -5   8   7          3.97          3.52         1.09 o
  -4   8   7          3.95          5.48         0.56 o
  -3   8   7          5.89          8.78         0.79 o
  -2   8   7          1.67          1.92         0.87 o
  -1   8   7         41.09         47.94         3.80 o
   0   8   7         34.38         31.47         1.88 o
   1   8   7         31.87         33.54         2.51 o
   2   8   7         74.96         66.12         3.54 o
   3   8   7        183.14        165.06         7.01 o
   4   8   7          1.23          2.00         0.84 o
   5   8   7          0.04          0.32         0.35 o
   6   8   7         18.38         13.54         1.00 o
   7   8   7        169.23        153.45         4.32 o
   8   8   7          2.98          1.32         0.55 o
  -4   9   7          0.99          0.41         0.33 o
  -3   9   7          0.03         -0.14         0.27 o
  -2   9   7          4.63          5.12         0.84 o
  -1   9   7        230.37        271.82        42.06 o
   0   9   7        289.51        310.44        18.32 o
   1   9   7          6.29          6.95         1.15 o
   2   9   7        120.88        140.23         5.02 o
   3   9   7          1.54          1.43         0.81 o
   4   9   7        122.76        122.61         5.40 o
   5   9   7          3.52          3.51         0.71 o
   6   9   7         52.84         48.62         2.98 o
   7   9   7         25.47         17.96         2.06 o
  -3  10   7          0.25          0.06         0.29 o
  -2  10   7          9.43         10.34         1.74 o
  -1  10   7         32.59         46.76         4.05 o
   0  10   7         10.01          9.96         2.09 o
   1  10   7         11.72         10.71         2.25 o
   2  10   7          4.03          4.72         1.12 o
   3  10   7         16.39         22.24         2.28 o
   4  10   7         31.92         30.14         1.93 o
   5  10   7          4.82          3.89         0.61 o
   6  10   7         16.59          1.67         6.18 o
  -1  11   7         21.65         26.55         2.39 o
   0  11   7         10.46          8.84         0.99 o
   1  11   7          0.12          0.08         0.31 o
   2  11   7          3.55          6.09         1.01 o
   3  11   7         36.67         43.08         2.46 o
   4  11   7          1.30          0.96         0.44 o
   5  11   7          4.74          4.15         0.85 o
  -1  -9   8          2.45          2.32         0.60 o
   0  -9   8          0.13          0.37         0.32 o
   1  -9   8         14.47         14.16         2.19 o
   2  -9   8         10.88         11.27         1.82 o
  -3  -8   8          5.53          6.50         1.07 o
  -2  -8   8          0.11         -0.09         0.25 o
  -1  -8   8         14.83         13.63         1.24 o
   0  -8   8          2.01          3.26         0.94 o
   1  -8   8         20.43         25.81         4.61 o
   2  -8   8          0.00          0.74         0.52 o
   3  -8   8          5.95          7.06         1.99 o
   4  -8   8         11.36         11.43         2.00 o
  -4  -7   8          5.00          3.69         1.01 o
  -3  -7   8          0.33          0.20         0.29 o
  -2  -7   8          9.06         10.04         1.28 o
  -1  -7   8         30.38         32.23         2.07 o
   0  -7   8         22.80         27.54         2.67 o
   1  -7   8          2.00          1.20         0.60 o
   2  -7   8         23.00         25.69         2.60 o
   3  -7   8          4.43          2.50         0.69 o
   4  -7   8          1.20          1.03         0.58 o
   5  -7   8          7.71          5.66         3.39 o
  -5  -6   8          6.67          6.51         1.25 o
  -4  -6   8          2.14          2.95         0.85 o
  -3  -6   8         19.90         14.11         1.62 o
  -2  -6   8         64.86         64.68         7.89 o
  -1  -6   8        115.71        120.88         4.46 o
   0  -6   8        122.94        147.64         5.72 o
   1  -6   8         16.88         18.25         2.37 o
   2  -6   8         16.87         18.62         2.35 o
   3  -6   8         30.87         23.48         6.02 o
   4  -6   8         15.34         14.08         2.56 o
   5  -6   8          8.91          6.29         1.64 o
   6  -6   8         13.22         13.72         2.37 o
  -6  -5   8          2.10          2.66         0.74 o
  -5  -5   8         20.62         21.61         2.53 o
  -4  -5   8          4.27          7.38         3.26 o
  -3  -5   8         24.65         18.20         1.72 o
  -2  -5   8         17.84         17.84         1.74 o
  -1  -5   8        336.69        345.64         9.05 o
   0  -5   8       1662.42       1695.89        70.61 o
   1  -5   8         41.20         45.85         4.61 o
   2  -5   8          0.21          0.23         1.36 o
   3  -5   8          0.46          0.83         0.61 o
   4  -5   8        112.70         96.29         6.29 o
   5  -5   8         48.42         44.73         4.32 o
   6  -5   8          9.14          8.22         1.97 o
   7  -5   8          0.13          0.17         0.41 o
  -6  -4   8          5.31          5.16         1.33 o
  -5  -4   8          0.06         -0.54         0.62 o
  -4  -4   8          1.69          1.42         1.31 o
  -3  -4   8          6.68          2.89         0.68 o
  -2  -4   8         11.11          7.95         1.12 o
  -1  -4   8         80.32         74.02         2.65 o
   0  -4   8        397.38        408.08         7.28 o
   1  -4   8        472.17        501.75        17.50 o
   2  -4   8         76.00         77.94         4.35 o
   3  -4   8          0.53         -0.99         0.99 o
   4  -4   8          1.09          0.68         0.56 o
   5  -4   8         97.97         99.25         6.38 o
   6  -4   8          3.70          2.80         0.61 o
   7  -4   8          9.29          6.77         2.50 o
  -6  -3   8         33.75         41.88         2.97 o
  -5  -3   8          6.25          8.96         2.06 o
  -4  -3   8          7.35          5.56         1.51 o
  -3  -3   8         63.30         62.55         4.89 o
  -2  -3   8         33.39         23.21         1.79 o
  -1  -3   8        133.21        126.62         4.37 o
   0  -3   8         99.09        106.00         3.71 o
   1  -3   8         17.13         18.45         1.48 o
   2  -3   8         39.63         36.26         2.49 o
   3  -3   8         27.52         25.49         2.55 o
   4  -3   8         26.42         27.16         5.42 o
   5  -3   8         60.02         67.78         3.33 o
   6  -3   8        134.85        177.53         5.36 o
   7  -3   8        157.60        184.49         5.00 o
   8  -3   8          4.90          4.64         0.56 o
  -7  -2   8         12.89         18.54         1.48 o
  -6  -2   8          4.84          2.81         1.66 o
  -5  -2   8        188.85        245.94        10.74 o
  -4  -2   8        181.63        201.35         5.29 o
  -3  -2   8         23.26         24.89         1.83 o
  -2  -2   8        103.30        105.12         4.38 o
  -1  -2   8        407.34        431.19        12.17 o
   0  -2   8          4.69          4.29         2.56 o
   1  -2   8         69.13         48.88         9.38 o
   2  -2   8         14.64         18.39         6.09 o
   3  -2   8        134.24        103.04        14.74 o
   4  -2   8          8.40          8.08         1.97 o
   5  -2   8         29.72         31.24         2.38 o
   6  -2   8          0.26          0.08         0.31 o
   7  -2   8         39.93         49.03         2.76 o
   8  -2   8         15.46         16.56         2.31 o
  -7  -1   8        160.28        186.14         3.46 o
  -6  -1   8          5.90          9.14         1.73 o
  -5  -1   8        230.56        236.85         6.24 o
  -4  -1   8        147.11        147.67         5.92 o
  -3  -1   8         26.38         14.76         1.76 o
  -2  -1   8         17.76         19.10         1.33 o
  -1  -1   8         53.66         69.80         5.96 o
   0  -1   8        163.58        150.53        14.78 o
   1  -1   8        898.25        819.85        35.92 o
   2  -1   8         30.47         31.21         7.04 o
   3  -1   8          1.91         -0.73         1.76 o
   4  -1   8         10.50          9.94         1.22 o
   5  -1   8         51.59         51.59        10.03 o
   6  -1   8        180.44        185.00         7.77 o
   7  -1   8         15.70         18.39         1.74 o
   8  -1   8         22.38         26.09         1.81 o
   9  -1   8         19.89         22.85         1.65 o
  -7   0   8         19.95         21.81         1.38 o
  -6   0   8         20.78         18.93         5.80 o
  -5   0   8        151.91        139.46         5.33 o
  -4   0   8          3.43          2.68         1.53 o
  -3   0   8         55.35         43.11         2.74 o
  -2   0   8         14.93          8.51         2.64 o
  -1   0   8       1080.46       1199.82        28.39 o
   0   0   8          8.78          9.77         4.88 o
   1   0   8          5.66          3.67         2.88 o
   2   0   8         98.81         91.27        11.48 o
   3   0   8        160.05        144.67        15.47 o
   4   0   8         23.38         17.85         6.08 o
   5   0   8         92.66         98.76         3.74 o
   6   0   8         23.61         23.43         1.75 o
   7   0   8          8.92         10.85         1.49 o
   8   0   8        139.95        178.87         9.86 o
   9   0   8          4.42          4.69         0.87 o
  -7   1   8         11.88         11.88         1.56 o
  -6   1   8          1.11          0.97         1.10 o
  -5   1   8         20.72         19.32         2.76 o
  -4   1   8         50.91         38.03         3.02 o
  -3   1   8          0.20         -0.40         0.74 o
  -2   1   8         35.68         28.97         4.47 o
  -1   1   8         53.10         55.11         5.77 o
   0   1   8        940.57        949.43        18.14 o
   1   1   8          0.57          8.78         2.33 o
   2   1   8         24.90         18.03         3.58 o
   3   1   8         35.52         35.75         7.27 o
   4   1   8          0.92          1.41         2.72 o
   5   1   8       2044.07       2299.84        23.67 o
   6   1   8          2.14          2.86         0.68 o
   7   1   8         41.52         47.75         2.42 o
   8   1   8          0.27          0.13         0.31 o
   9   1   8        318.41        474.24         8.73 o
  -7   2   8         20.89         13.12         1.31 o
  -6   2   8          7.77         10.06         2.90 o
  -5   2   8          0.18          0.89         1.42 o
  -4   2   8          1.20          2.16         1.34 o
  -3   2   8        172.77        152.95         3.70 o
  -2   2   8        152.21        122.17         3.59 o
  -1   2   8          9.44          4.55         1.26 o
   0   2   8          1.13          0.12         0.56 o
   1   2   8       1727.95       2023.00        45.37 o
   2   2   8        590.42        699.22        31.97 o
   3   2   8          2.47          5.18         1.84 o
   4   2   8        225.47        269.98        21.60 o
   5   2   8          2.25          5.75         1.01 o
   6   2   8       3374.29       3827.41        30.49 o
   7   2   8         37.00         42.10         2.32 o
   8   2   8          1.09          0.98         0.60 o
   9   2   8          0.00          0.04         0.26 o
  -6   3   8         67.50         58.02         2.38 o
  -5   3   8         43.33         42.99         1.73 o
  -4   3   8          1.11          1.11         0.43 o
  -3   3   8          2.88          2.32         0.38 o
  -2   3   8        457.05        410.59         3.99 o
  -1   3   8         27.52         28.21         3.20 o
   0   3   8        100.91         86.48         5.34 o
   1   3   8         22.13         17.55         4.45 o
   2   3   8         36.22         49.19         7.89 o
   3   3   8         20.23         27.69         6.56 o
   4   3   8        104.08        111.09        13.16 o
   5   3   8          5.72          8.07         1.14 o
   6   3   8         11.06         13.78         1.32 o
   7   3   8         17.12         18.15         1.49 o
   8   3   8          0.13         -0.04         0.23 o
   9   3   8          9.79         11.36         1.13 o
  -6   4   8          0.15          1.15         0.81 o
  -5   4   8         59.60         60.11         2.02 o
  -4   4   8          1.84          3.33         2.70 o
  -3   4   8          0.56          0.13         0.25 o
  -2   4   8         16.93         15.79         0.77 o
  -1   4   8          1.19          1.07         0.53 o
   0   4   8        250.77        206.25         8.32 o
   1   4   8        585.43        555.48        25.06 o
   2   4   8         25.41         23.10         5.83 o
   3   4   8        231.54        226.84        18.38 o
   4   4   8         14.02         11.14         1.73 o
   5   4   8        106.72        100.66         4.89 o
   6   4   8        113.25        103.54         7.70 o
   7   4   8         47.92         56.50         2.58 o
   8   4   8          6.91          8.04         0.98 o
   9   4   8          0.07          0.52         0.53 o
  -6   5   8        139.47        137.84         4.25 o
  -5   5   8          0.01          0.50         0.34 o
  -4   5   8          2.91          3.06         1.19 o
  -3   5   8         38.66         35.89         1.52 o
  -2   5   8         59.79         51.25         2.37 o
  -1   5   8         40.86         30.86         1.42 o
   0   5   8          0.91          0.63         0.58 o
   1   5   8          9.46          7.75         3.02 o
   2   5   8        215.70        229.44        17.81 o
   3   5   8         13.99         13.89         1.84 o
   4   5   8        158.16        158.58         5.93 o
   5   5   8         15.41         11.69         1.34 o
   6   5   8          0.16          0.34         0.35 o
   7   5   8        181.01        194.06         5.06 o
   8   5   8        146.83        169.63         4.20 o
   9   5   8          0.07          0.39         0.49 o
  -5   6   8        172.88        196.11         9.31 o
  -4   6   8         35.07         43.62         3.82 o
  -3   6   8         45.61         47.73         1.86 o
  -2   6   8          0.14          0.29         0.28 o
  -1   6   8        322.25        257.88        18.14 o
   0   6   8          7.27          6.36         0.89 o
   1   6   8          9.93          7.82         1.02 o
   2   6   8         58.60         60.66         3.31 o
   3   6   8         17.13         19.19         2.15 o
   4   6   8        194.86        202.34         6.89 o
   5   6   8         32.31         26.67         2.01 o
   6   6   8         27.55         25.09         1.28 o
   7   6   8          0.40          0.22         0.24 o
   8   6   8         51.85         51.56         2.12 o
  -5   7   8         16.70         21.50         1.75 o
  -4   7   8         25.63         28.10         1.35 o
  -3   7   8        117.33        146.47         3.02 o
  -2   7   8        133.79        153.13         4.56 o
  -1   7   8          0.12          0.04         0.49 o
   0   7   8         35.63         33.83         2.23 o
   1   7   8        142.42        121.38         3.57 o
   2   7   8        101.43         88.40         3.09 o
   3   7   8          2.62          3.37         1.11 o
   4   7   8          1.31          1.17         0.71 o
   5   7   8         62.12         58.62         7.89 o
   6   7   8         79.48         69.24         3.73 o
   7   7   8          1.76          1.83         0.55 o
   8   7   8          3.36          2.31         0.39 o
  -4   8   8          1.59          1.77         0.48 o
  -3   8   8         32.45         43.63         1.35 o
  -2   8   8          0.14          1.13         0.72 o
  -1   8   8          4.22          5.40         1.43 o
   0   8   8         36.76         38.32         2.02 o
   1   8   8          8.17          8.05         0.94 o
   2   8   8          5.01          5.05         1.00 o
   3   8   8         32.03         31.41         3.03 o
   4   8   8          2.28          2.69         0.90 o
   5   8   8          4.94          4.79         0.87 o
   6   8   8         22.77         21.11         1.15 o
   7   8   8         36.75         33.42         1.97 o
  -3   9   8          0.21          0.40         0.19 o
  -2   9   8          6.78          9.39         1.54 o
  -1   9   8        168.44        219.78        10.28 o
   0   9   8         62.99         68.54         8.45 o
   1   9   8         25.43         26.47         2.06 o
   2   9   8         81.07         88.63         4.88 o
   3   9   8         33.55         37.05         3.08 o
   4   9   8        102.99         97.78         4.69 o
   5   9   8          4.08          4.14         0.72 o
   6   9   8          4.33          3.04         0.46 o
   7   9   8          0.48          0.20         0.17 o
  -2  10   8          0.02         -0.05         0.35 o
  -1  10   8          5.03          6.54         1.66 o
   0  10   8          1.26          2.98         1.05 o
   1  10   8          1.09          1.03         0.53 o
   2  10   8          7.52          8.23         1.34 o
   3  10   8         93.27        102.20         4.48 o
   4  10   8         58.83         65.21         2.68 o
   5  10   8          1.49          0.78         0.26 o
   6  10   8          6.40          3.87         0.64 o
  -1  11   8        114.54        133.29         2.83 o
   1  11   8         10.51          9.02         1.02 o
   2  11   8         26.80         29.07         1.28 o
   3  11   8         18.37         20.62         1.33 o
   4  11   8          0.96          0.99         0.30 o
  -2  -8   9          0.02         -0.28         0.28 o
  -1  -8   9         10.85         10.94         1.44 o
   0  -8   9         19.59         18.92         2.06 o
   1  -8   9         17.65         19.65         4.15 o
   2  -8   9          5.68          5.56         1.95 o
   3  -8   9         18.75         24.88         2.95 o
  -3  -7   9          0.67         -0.18         0.34 o
  -2  -7   9          9.13          7.95         1.09 o
  -1  -7   9          1.27          0.21         0.79 o
   0  -7   9          3.86          3.33         1.45 o
   1  -7   9         18.60         19.57         2.38 o
   2  -7   9          1.19          1.51         0.70 o
   3  -7   9          1.65          0.20         0.40 o
   4  -7   9          0.41         -0.40         0.48 o
   5  -7   9         19.35         20.15         2.34 o
  -4  -6   9          0.08          0.17         0.43 o
  -3  -6   9          0.42          0.44         0.47 o
  -2  -6   9         90.17         91.61        13.13 o
  -1  -6   9         49.11         53.93         3.12 o
   0  -6   9        188.73        204.40        27.99 o
   1  -6   9         39.60         51.41         3.74 o
   2  -6   9         35.93         40.88         3.24 o
   3  -6   9         65.05         28.81        12.52 o
   4  -6   9         54.25         52.15        12.52 o
   5  -6   9          3.30          2.06         0.74 o
   6  -6   9          0.79          0.19         0.35 o
  -5  -5   9          1.28          0.86         0.65 o
  -4  -5   9         24.35         26.08         4.43 o
  -3  -5   9         64.25         74.05        15.54 o
  -2  -5   9         14.48         12.82         1.53 o
  -1  -5   9         19.61         15.77         1.50 o
   0  -5   9          1.99          2.58         1.20 o
   1  -5   9        156.32        169.04         8.83 o
   2  -5   9          0.95          0.13         1.49 o
   3  -5   9        111.18         98.14        11.17 o
   4  -5   9        129.36        106.71         4.33 o
   5  -5   9          2.73          1.87         0.75 o
   6  -5   9          2.10          2.41         0.75 o
   7  -5   9          5.14          2.05         0.76 o
  -5  -4   9          0.23          0.33         0.25 o
  -4  -4   9         40.86         34.20         3.20 o
  -3  -4   9          8.62          8.30         1.45 o
  -2  -4   9         23.07         22.75         2.06 o
  -1  -4   9         70.77         71.50         3.81 o
   0  -4   9        412.92        412.59        22.48 o
   1  -4   9        211.88        203.53        12.04 o
   2  -4   9          8.07         10.67         2.25 o
   3  -4   9         26.12         28.51         2.32 o
   4  -4   9          0.15          0.53         0.68 o
   5  -4   9        168.71        170.85         8.29 o
   6  -4   9         12.84         13.27         2.31 o
   7  -4   9         10.55          9.94         1.68 o
  -6  -3   9         16.15         21.93         1.14 o
  -5  -3   9          1.93          1.94         0.57 o
  -4  -3   9          0.05          2.03         1.84 o
  -3  -3   9          0.78          0.61         0.51 o
  -2  -3   9        140.50        125.90         2.92 o
  -1  -3   9         67.15         62.22         2.16 o
   0  -3   9        329.90        352.23         9.04 o
   1  -3   9         19.08         17.93         1.53 o
   2  -3   9         82.35         73.71         6.94 o
   3  -3   9        104.89         80.23         5.22 o
   4  -3   9          4.88          8.04         1.80 o
   5  -3   9        143.31        167.26         7.71 o
   6  -3   9         87.85        113.03         4.04 o
   7  -3   9          5.32          7.13         0.93 o
   8  -3   9         10.62          5.17         1.06 o
  -6  -2   9          0.19          0.05         0.41 o
  -5  -2   9          8.94          4.24         3.33 o
  -4  -2   9          0.05         -0.05         0.47 o
  -3  -2   9          0.56         -0.11         0.49 o
  -2  -2   9         52.18         50.76         2.20 o
  -1  -2   9          0.76          0.37         0.34 o
   0  -2   9       1396.87       1431.53        47.52 o
   1  -2   9         14.18         14.75         1.34 o
   2  -2   9         44.75         45.89         3.75 o
   3  -2   9        164.54        158.15        10.80 o
   4  -2   9         23.96         13.65         1.97 o
   5  -2   9         48.74         46.71         3.90 o
   6  -2   9          1.45          1.18         0.44 o
   7  -2   9        145.90        187.48         5.00 o
   8  -2   9          6.76          7.03         1.36 o
  -6  -1   9          0.79          1.89         1.82 o
  -5  -1   9         60.58         70.19         2.27 o
  -4  -1   9          3.51          7.53         1.24 o
  -3  -1   9        737.31        805.15        14.76 o
  -2  -1   9         41.43         40.14         1.55 o
  -1  -1   9          0.98          1.40         0.42 o
   0  -1   9        132.29        130.67         6.05 o
   1  -1   9        302.31        283.66        23.14 o
   2  -1   9          3.41          2.02         2.39 o
   3  -1   9          0.01         -0.46         0.58 o
   4  -1   9         34.37         36.95         2.37 o
   5  -1   9         10.74         10.07         1.89 o
   6  -1   9          2.08          1.30         0.81 o
   7  -1   9         23.49         25.79         1.97 o
   8  -1   9          8.62         13.05         1.56 o
  -6   0   9         15.53         18.85         1.42 o
  -5   0   9         13.88         14.75         1.21 o
  -4   0   9          0.69         -0.69         1.48 o
  -3   0   9         62.58         66.44         4.75 o
  -2   0   9          9.95          3.97         0.66 o
  -1   0   9        167.52        184.28         4.13 o
   1   0   9         57.63         51.90         9.02 o
   2   0   9          9.21          4.02         2.86 o
   3   0   9         26.48         15.66         6.16 o
   4   0   9          0.33          0.72         0.37 o
   5   0   9         12.34         12.64         1.22 o
   6   0   9          4.17          2.95         1.09 o
   7   0   9         26.54         29.98         3.00 o
   8   0   9         22.98         25.87         1.73 o
   9   0   9         36.05         43.67         2.23 o
  -6   1   9          2.66          1.49         0.40 o
  -5   1   9         66.29         72.16         3.29 o
  -4   1   9         31.07         33.53         6.74 o
  -3   1   9         34.00         30.74         1.72 o
  -2   1   9         52.79         41.63         2.21 o
  -1   1   9         72.04         62.33         1.97 o
   0   1   9         73.06        118.87         9.32 o
   2   1   9          8.07          8.45         3.59 o
   3   1   9         42.89         30.41         7.37 o
   4   1   9          3.57          5.45         0.96 o
   5   1   9         80.84         71.60         2.82 o
   6   1   9         12.56         15.20         1.41 o
   7   1   9         29.74         25.60        10.45 o
   8   1   9         56.14         63.89         3.72 o
   9   1   9        153.39        230.89         5.62 o
  -6   2   9          4.87          6.63         1.29 o
  -5   2   9         20.84         22.13         1.86 o
  -4   2   9          0.01         -0.20         0.56 o
  -3   2   9        179.66        157.35         3.27 o
  -2   2   9          3.55          1.94         0.35 o
  -1   2   9         37.57         34.47         1.45 o
   0   2   9         15.23          7.84         1.82 o
   1   2   9        390.42        423.68        22.64 o
   2   2   9       1790.09       2237.58        56.63 o
   3   2   9          0.41          4.50         2.78 o
   4   2   9         17.70         16.21         1.67 o
   5   2   9        256.47        271.94         7.09 o
   6   2   9         85.25         99.83         3.15 o
   7   2   9          1.15          0.84         0.40 o
   8   2   9         22.84         21.29         2.05 o
   9   2   9          6.09          5.92         0.93 o
  -6   3   9        103.22         71.66         3.50 o
  -5   3   9          4.58          3.98         0.71 o
  -4   3   9          0.46          0.48         0.53 o
  -3   3   9          0.95          0.95         0.30 o
  -2   3   9         12.87         11.01         0.65 o
  -1   3   9         24.81         17.56         0.96 o
   0   3   9         25.03         23.49         3.10 o
   1   3   9         79.93         79.11        10.14 o
   2   3   9          0.34          0.52         1.45 o
   3   3   9        252.83        328.26        23.93 o
   4   3   9        220.32        240.51         7.39 o
   5   3   9          7.38         11.83         1.52 o
   6   3   9        266.39        302.24         6.09 o
   7   3   9          0.07          0.67         0.38 o
   8   3   9         28.67         28.69         3.20 o
   9   3   9          5.45          7.96         1.08 o
  -6   4   9         26.56         13.21         1.32 o
  -5   4   9          0.72          1.01         1.70 o
  -4   4   9         26.74         28.99         1.32 o
  -3   4   9         29.73         28.43         1.17 o
  -2   4   9         23.36         22.91         0.91 o
  -1   4   9          1.09          1.75         0.29 o
   0   4   9          0.31          0.21         0.28 o
   1   4   9        175.25        156.55         6.20 o
   2   4   9         94.77         91.12         4.87 o
   3   4   9          1.13          0.60         0.48 o
   4   4   9        153.63        136.06        40.84 o
   5   4   9        479.15        487.49         8.57 o
   6   4   9        185.98        208.30        23.35 o
   7   4   9         28.31         30.83         1.89 o
   8   4   9         26.22         28.55         2.11 o
   9   4   9         60.75         76.87         4.06 o
  -5   5   9          4.68          2.65         3.27 o
  -4   5   9          0.07          0.49         0.33 o
  -3   5   9         69.80         73.36         2.59 o
  -2   5   9        167.02        154.12         3.14 o
  -1   5   9         12.31          9.11         1.39 o
   0   5   9         16.08         17.53         2.60 o
   1   5   9        108.27        102.23         3.51 o
   2   5   9        135.64        136.83         3.12 o
   3   5   9        181.98        179.94         9.90 o
   4   5   9         81.05         79.37         4.21 o
   5   5   9        208.05        194.80         5.43 o
   6   5   9        578.78        581.59        41.12 o
   7   5   9         90.30         94.50         3.60 o
   8   5   9        167.71        195.90         5.05 o
  -5   6   9         53.12         55.14         2.84 o
  -4   6   9         23.64         27.12         1.39 o
  -3   6   9          0.02          0.10         0.23 o
  -2   6   9         58.99         58.28         1.60 o
  -1   6   9        398.46        382.60        23.35 o
   0   6   9         75.67         75.87         4.54 o
   1   6   9          5.90          3.59         0.69 o
   2   6   9         16.27         17.06         1.54 o
   3   6   9         55.05         55.68         3.61 o
   4   6   9         95.49         95.89         4.96 o
   5   6   9          4.35          4.61         0.86 o
   6   6   9          3.65          3.92         0.78 o
   7   6   9         12.55         11.47         1.21 o
   8   6   9        130.96        136.27         3.85 o
  -4   7   9          8.34         10.35         1.52 o
  -3   7   9         44.63         52.67         1.63 o
  -2   7   9         39.00         46.95         2.42 o
  -1   7   9          0.40          0.22         0.38 o
   0   7   9         30.65         25.67         1.96 o
   1   7   9         48.01         48.51         2.31 o
   2   7   9         11.70         12.20         1.36 o
   3   7   9         27.83         26.06         2.71 o
   4   7   9         24.76         22.56         2.51 o
   5   7   9         16.16         14.93         1.43 o
   6   7   9          0.57          0.36         0.30 o
   7   7   9          3.07          2.94         0.57 o
   8   7   9          6.37          4.39         0.59 o
  -4   8   9          4.13          4.02         0.70 o
  -3   8   9          6.63          6.90         0.78 o
  -2   8   9         10.96         13.08         1.46 o
  -1   8   9         10.18         12.82         1.87 o
   0   8   9          0.23         -0.11         0.31 o
   1   8   9          1.75          1.70         0.52 o
   2   8   9         12.20         14.23         1.95 o
   3   8   9         58.81         60.84         3.99 o
   4   8   9          4.81          2.97         0.93 o
   5   8   9         48.21         48.24         4.84 o
   6   8   9         23.56         18.80         1.13 o
   7   8   9          3.28          3.34         0.80 o
  -3   9   9          0.00          0.25         0.24 o
  -2   9   9          0.46          0.40         0.18 o
  -1   9   9          2.07          3.57         0.73 o
   0   9   9          5.99          5.96         0.67 o
   1   9   9          0.01         -0.18         0.27 o
   2   9   9          0.33          0.41         0.44 o
   3   9   9         14.33         15.29         1.88 o
   4   9   9          6.50          6.36         0.95 o
   5   9   9          1.10          0.59         0.33 o
   6   9   9          0.56          0.37         0.32 o
  -2  10   9          0.22          0.35         0.20 o
  -1  10   9         17.50         23.61         4.53 o
   0  10   9         35.12         46.23         3.67 o
   1  10   9          5.20          6.18         0.98 o
   2  10   9         17.38         17.26         1.92 o
   3  10   9         17.61         19.74         1.86 o
   4  10   9         99.12        100.69         3.09 o
   5  10   9          9.50          7.93         0.74 o
   0  11   9         16.36         16.44         1.05 o
   1  11   9         13.48         13.63         5.72 o
   2  11   9         14.05          9.21         0.94 o
   3  11   9         84.04         68.49        10.51 o
   4  11   9          1.38          0.40         0.20 o
   0  -8  10          1.39          1.26         0.45 o
   1  -8  10          2.93          2.21         0.57 o
  -2  -7  10          0.83          0.41         0.54 o
  -1  -7  10          6.58          6.81         1.24 o
   0  -7  10         31.91         30.95         2.72 o
   1  -7  10         86.54         98.42         9.98 o
   2  -7  10          0.02         -0.34         0.47 o
   3  -7  10          0.90          1.12         0.45 o
   4  -7  10          6.35          6.12         1.45 o
  -3  -6  10          0.51          1.25         0.45 o
  -2  -6  10          0.01         -0.01         0.34 o
  -1  -6  10         27.99         27.24         2.42 o
   0  -6  10         55.87         66.36         3.39 o
   1  -6  10         53.24         34.70        33.68 o
   2  -6  10         44.62         33.09        23.24 o
   3  -6  10         10.92         11.89         1.51 o
   4  -6  10         23.23         17.66         7.16 o
   5  -6  10          1.59          0.55         0.42 o
  -4  -5  10          7.03          8.09         1.42 o
  -3  -5  10         28.72         31.33         8.33 o
  -2  -5  10          8.40          7.28         1.03 o
  -1  -5  10         46.66         40.47        10.25 o
   0  -5  10          3.52          5.88         1.39 o
   1  -5  10        171.97        211.91         7.57 o
   2  -5  10         17.34         19.26         2.82 o
   3  -5  10         18.64         18.01         2.10 o
   4  -5  10         44.07         35.87         2.08 o
   5  -5  10          4.62          4.69         1.06 o
   6  -5  10          3.22          2.83         0.95 o
  -5  -4  10          3.78          4.76         1.06 o
  -4  -4  10         10.27          9.03         1.35 o
  -3  -4  10          8.05          6.72         1.29 o
  -2  -4  10          1.52          3.63         6.50 o
  -1  -4  10          1.18          1.93         0.91 o
   0  -4  10          1.90         -0.34         1.65 o
   1  -4  10         59.74         56.97         5.16 o
   2  -4  10          0.34          0.71         1.02 o
   3  -4  10         30.95         24.37         2.09 o
   4  -4  10          2.51          1.88         0.82 o
   5  -4  10         10.06          5.47         1.18 o
   6  -4  10         17.27         13.26         2.04 o
   7  -4  10          1.39          0.70         0.56 o
  -5  -3  10          0.00          0.38         0.38 o
  -4  -3  10          8.21         10.76         1.18 o
  -3  -3  10         12.79         14.13         1.12 o
  -2  -3  10         98.77        101.39         3.82 o
  -1  -3  10          6.99          5.00         1.03 o
   0  -3  10          6.17          8.00         1.12 o
   1  -3  10          0.02          0.01         0.52 o
   2  -3  10         34.73         35.63         2.23 o
   3  -3  10         39.78         30.79         2.65 o
   4  -3  10          1.02          1.39         0.66 o
   5  -3  10         11.73         11.77         3.01 o
   6  -3  10        145.55        187.09         7.85 o
   7  -3  10        150.55        168.53         6.42 o
  -5  -2  10         11.68          9.11         1.13 o
  -4  -2  10          7.07          5.68         0.99 o
  -3  -2  10          0.04         -0.29         0.45 o
  -2  -2  10          9.80         11.87         0.92 o
  -1  -2  10        381.53        373.98         6.67 o
   0  -2  10       2205.01       2309.55        45.35 o
   1  -2  10          6.93          6.33         0.91 o
   2  -2  10         68.98         65.42         3.55 o
   3  -2  10         19.21         23.39         1.51 o
   4  -2  10        179.46        149.74         6.69 o
   5  -2  10        101.48         99.30         5.69 o
   6  -2  10         52.26         60.62         4.32 o
   7  -2  10         75.12        101.53         3.67 o
   8  -2  10        116.75         95.06         4.13 o
  -6  -1  10          3.56          4.78         0.87 o
  -5  -1  10         60.33         61.98         2.59 o
  -4  -1  10        139.89        148.51         3.38 o
  -3  -1  10          1.25          1.32         0.46 o
  -2  -1  10          2.14          1.48         0.35 o
  -1  -1  10          0.16          0.13         0.34 o
   0  -1  10        200.24        213.77         5.91 o
   1  -1  10        491.83        503.63        29.41 o
   2  -1  10         23.81         18.93         1.86 o
   3  -1  10          4.62          2.46         0.55 o
   4  -1  10         30.40         32.99         2.30 o
   5  -1  10        291.40        321.27        10.01 o
   6  -1  10          1.55          1.84         0.58 o
   7  -1  10          3.07          3.10         0.65 o
   8  -1  10          0.43          0.60         0.41 o
  -6   0  10          5.81          4.58         0.87 o
  -5   0  10          0.18          0.04         0.39 o
  -4   0  10        142.18        145.41         4.39 o
  -3   0  10        224.25        241.88         4.23 o
  -2   0  10         20.83         19.85         1.18 o
  -1   0  10        111.84        119.13         3.05 o
   0   0  10         83.12         79.58         2.79 o
   1   0  10          0.78          1.13         0.73 o
   2   0  10          0.02          0.43         0.44 o
   3   0  10         43.10         39.60         1.82 o
   4   0  10          0.64          0.24         0.51 o
   5   0  10         10.41         13.19         1.23 o
   6   0  10          1.85          1.08         0.70 o
   7   0  10        366.85        435.20        10.71 o
   8   0  10          0.03          0.23         0.23 o
  -6   1  10          1.27          2.29         0.53 o
  -5   1  10         79.82         83.41         3.10 o
  -4   1  10         48.64         45.94         2.69 o
  -3   1  10          0.05         -0.10         0.29 o
  -2   1  10          6.48          4.94         0.69 o
  -1   1  10        114.63        102.69         3.21 o
   0   1  10         28.96         30.46         1.34 o
   1   1  10         15.66         18.77         1.16 o
   2   1  10         32.72         27.27         1.56 o
   3   1  10         24.56         26.55         1.72 o
   4   1  10          3.04          3.25         0.76 o
   5   1  10        110.66        117.30         4.23 o
   6   1  10         15.00         18.86         1.78 o
   7   1  10          3.66          4.28         1.15 o
   8   1  10          0.11          0.13         0.24 o
  -5   2  10          1.13          4.32         2.52 o
  -4   2  10          0.41          1.43         1.82 o
  -3   2  10         57.78         51.20         1.83 o
  -2   2  10         40.72         34.66         1.78 o
  -1   2  10          2.44          2.41         0.43 o
   0   2  10          4.09          2.31         0.39 o
   1   2  10          1.80          1.08         0.29 o
   2   2  10         98.63         82.22         2.25 o
   3   2  10          0.95          0.71         0.39 o
   4   2  10          6.01          5.73         1.08 o
   5   2  10         23.30         22.06         1.63 o
   6   2  10         31.94         31.60         1.92 o
   7   2  10          1.88          2.53         0.57 o
   8   2  10         34.49         37.31         2.62 o
   9   2  10         24.90         24.07         1.63 o
  -5   3  10         40.37         36.43         2.66 o
  -4   3  10          0.08          0.23         0.38 o
  -3   3  10          5.63          5.85         0.73 o
  -2   3  10         16.78         18.31         1.10 o
  -1   3  10        563.92        513.72         6.09 o
   0   3  10          0.14          0.58         0.29 o
   1   3  10          0.60          0.29         0.23 o
   2   3  10        293.35        273.14         3.71 o
   3   3  10         87.35         74.50         2.05 o
   4   3  10         35.60         34.69         3.58 o
   5   3  10        261.38        281.49        12.20 o
   6   3  10         25.56         27.12         1.79 o
   7   3  10          0.05          0.24         0.31 o
   8   3  10         60.41         71.08         6.55 o
   9   3  10          6.68          5.42         0.79 o
  -5   4  10         62.27         49.49         7.22 o
  -4   4  10          0.21          0.65         0.59 o
  -3   4  10          1.83          1.65         0.42 o
  -2   4  10          2.35          1.79         0.47 o
  -1   4  10         33.14         33.70         1.54 o
   0   4  10        126.31         96.47         2.59 o
   1   4  10          6.53          6.51         0.71 o
   2   4  10         25.64         23.67         1.31 o
   3   4  10          5.21          5.96         1.16 o
   4   4  10         24.40         22.26         2.40 o
   5   4  10       1355.49       1506.34        75.23 o
   6   4  10          0.09          8.28         1.68 o
   7   4  10         29.56         32.29         1.84 o
   8   4  10         56.57         70.36         2.92 o
  -5   5  10          6.36          5.66         0.84 o
  -4   5  10          3.39          1.41         3.31 o
  -3   5  10         25.32         25.89         1.62 o
  -2   5  10         99.19        107.80         2.71 o
  -1   5  10          2.21          1.95         0.44 o
   0   5  10          3.49          2.20         0.51 o
   1   5  10        166.82        162.07         3.46 o
   2   5  10         17.06         19.79         1.23 o
   3   5  10         55.91         49.06         2.14 o
   4   5  10         62.65         61.10         4.00 o
   5   5  10         29.19         29.32         1.78 o
   6   5  10       1241.40       1366.51        74.60 o
   7   5  10        137.14        146.97         5.61 o
   8   5  10         49.04         57.24         2.49 o
  -4   6  10          5.79          7.44         1.23 o
  -3   6  10          0.67          0.33         0.27 o
  -2   6  10         95.44        105.93         2.58 o
  -1   6  10          0.01          0.31         0.33 o
   0   6  10          3.04          2.82         0.69 o
   1   6  10        113.09        105.08         4.86 o
   2   6  10          0.06          0.14         0.24 o
   3   6  10         66.26         65.73         2.52 o
   4   6  10         47.51         43.36         3.35 o
   5   6  10         15.96         14.61         1.50 o
   6   6  10          8.17          8.61         1.13 o
   7   6  10         25.40         21.26         1.57 o
   8   6  10         18.84         14.06         2.08 o
  -4   7  10          2.70          2.77         0.64 o
  -3   7  10         75.27         91.22         5.08 o
  -2   7  10         63.40         75.28         2.02 o
  -1   7  10          2.21          2.85         0.51 o
   0   7  10         50.02         59.91         4.41 o
   1   7  10        390.89        378.34        35.58 o
   2   7  10          5.13          5.01         0.65 o
   3   7  10         32.94         34.80         1.83 o
   4   7  10         42.42         43.17         3.32 o
   5   7  10         15.24         17.14         1.46 o
   6   7  10          4.49          4.52         1.08 o
   7   7  10          3.29          2.59         0.51 o
   8   7  10         18.08         13.13         1.16 o
  -3   8  10         22.31         22.12         3.22 o
  -2   8  10         91.35        105.42         2.82 o
  -1   8  10          8.08         11.48         0.83 o
   0   8  10          0.59          0.69         0.38 o
   1   8  10         41.55         38.92         5.71 o
   2   8  10         28.05         27.77         3.34 o
   3   8  10          1.32          1.24         0.61 o
   4   8  10          8.14          8.24         1.03 o
   5   8  10          3.04          3.65         0.84 o
   6   8  10          0.05          0.05         0.36 o
   7   8  10          5.92          1.90         2.95 o
  -2   9  10         15.13         16.25         0.90 o
  -1   9  10         84.99        103.15         2.03 o
   0   9  10         12.29         14.60         0.99 o
   1   9  10          0.00         -0.14         0.24 o
   2   9  10          5.17          4.72         0.62 o
   3   9  10         16.75         19.18         1.91 o
   4   9  10         19.26         15.30         1.64 o
   5   9  10          0.24          0.48         0.32 o
   6   9  10         34.44         19.59         1.51 o
  -1  10  10          4.96          5.20         0.62 o
   0  10  10          3.17          4.85         0.50 o
   1  10  10         20.55         18.58         5.91 o
   2  10  10          0.16          0.31         0.21 o
   3  10  10         43.39         38.02         1.81 o
   4  10  10         21.64         20.27         1.53 o
   5  10  10          8.66          5.15         1.18 o
   1  11  10          0.52          0.45         0.25 o
   3  11  10          5.54          1.89         0.37 o
   0  -7  11          3.08          4.22         0.83 o
   1  -7  11          3.69          5.86         1.04 o
   2  -7  11          8.90          9.56         1.71 o
  -2  -6  11         11.64          7.34         1.42 o
  -1  -6  11          3.43          1.46         1.47 o
   0  -6  11          5.78          6.41         1.18 o
   1  -6  11         31.08         34.45         3.81 o
   2  -6  11          1.88          2.03         0.69 o
   3  -6  11          7.90          7.42         1.50 o
   4  -6  11          1.88          1.98         0.96 o
  -3  -5  11         36.62         10.47        17.62 o
  -2  -5  11          0.44          0.54         0.53 o
  -1  -5  11          2.58          7.13         8.80 o
   0  -5  11         96.67        109.22         4.39 o
   1  -5  11         10.86         11.55         2.44 o
   2  -5  11          1.37          1.22         0.76 o
   3  -5  11         37.29         45.87         2.99 o
   4  -5  11          0.08          0.24         0.26 o
   5  -5  11          6.29          0.95         2.04 o
  -4  -4  11         72.14        119.03         4.64 o
  -3  -4  11          0.40         -0.22         0.56 o
  -2  -4  11          1.21          1.35         0.45 o
  -1  -4  11          0.09          0.61         0.82 o
   0  -4  11         76.76         73.51         6.18 o
   1  -4  11         67.69         71.46         5.72 o
   2  -4  11         21.71         24.87         3.19 o
   3  -4  11          0.80          0.55         0.88 o
   4  -4  11         11.56         11.10         1.52 o
   5  -4  11         48.60         17.84        22.10 o
   6  -4  11         15.21         14.10         1.84 o
  -4  -3  11          3.69          6.36         0.92 o
  -3  -3  11          5.65          6.04         0.89 o
  -2  -3  11        134.99        145.37         4.50 o
  -1  -3  11          0.49          0.10         1.99 o
   0  -3  11         37.16         36.01         2.33 o
   1  -3  11          5.30          6.40         1.21 o
   2  -3  11         92.72         95.13        12.27 o
   3  -3  11        138.48        136.38        17.50 o
   4  -3  11         24.08         24.18         1.98 o
   5  -3  11          8.15          8.32         1.31 o
   6  -3  11         16.71         20.88         2.41 o
   7  -3  11         66.85         77.71         3.90 o
  -5  -2  11         10.77         10.26         1.23 o
  -4  -2  11          1.88          3.49         0.83 o
  -3  -2  11          4.47          8.03         0.88 o
  -2  -2  11         15.54         17.38         1.08 o
  -1  -2  11        171.81        188.37         4.19 o
   0  -2  11         13.34         14.76         1.24 o
   1  -2  11          1.32          1.05         0.49 o
   2  -2  11         41.38         36.21         4.01 o
   3  -2  11        304.74        297.47        14.00 o
   4  -2  11        166.57        147.01         6.48 o
   5  -2  11          0.48          0.15         0.50 o
   6  -2  11         18.50         21.66         2.49 o
   7  -2  11        140.35        169.17         6.18 o
  -5  -1  11         45.66         48.15         2.98 o
  -4  -1  11          0.71          1.05         0.49 o
  -3  -1  11          1.10          2.09         0.93 o
  -2  -1  11          1.97          2.78         0.58 o
  -1  -1  11        305.09        348.02         6.26 o
   0  -1  11        906.22       1029.47        11.06 o
   1  -1  11        199.57        196.88         4.77 o
   2  -1  11         38.17         37.83         2.78 o
   3  -1  11         60.95         61.18         5.19 o
   4  -1  11         46.00         48.27         3.73 o
   5  -1  11        155.70        157.53         6.80 o
   6  -1  11         75.28         92.30         5.05 o
   7  -1  11          0.87          0.77         0.35 o
   8  -1  11          0.20         -0.03         0.24 o
  -5   0  11          9.46          7.48         1.97 o
  -4   0  11         89.64        109.87         3.82 o
  -3   0  11         33.25         35.44         1.55 o
  -2   0  11         82.16         87.61         2.40 o
  -1   0  11         67.47         74.65         2.47 o
   0   0  11        303.30        418.89        11.12 o
   1   0  11         47.28         45.68         2.30 o
   2   0  11        116.96        112.25         4.80 o
   3   0  11        100.06         80.35         3.23 o
   4   0  11          0.36          0.12         0.34 o
   5   0  11         24.50         31.91         2.31 o
   6   0  11         11.76         13.92         1.99 o
   7   0  11          2.11          2.89         0.62 o
   8   0  11         24.06         29.82         1.70 o
  -5   1  11         12.43         12.26         1.77 o
  -4   1  11         31.03         30.50         1.62 o
  -3   1  11          2.10          1.60         0.40 o
  -2   1  11         10.51         12.01         1.02 o
  -1   1  11          0.28          0.39         0.38 o
   0   1  11        866.52        936.36        15.93 o
   1   1  11          5.64          3.61         0.69 o
   2   1  11          4.30          3.42         0.69 o
   3   1  11          2.63          1.49         0.44 o
   4   1  11         11.92          7.25         1.14 o
   5   1  11        103.31        103.41         5.36 o
   6   1  11          8.73          8.62         1.65 o
   7   1  11         31.17         36.43         2.94 o
   8   1  11         25.38         30.42         2.21 o
  -5   2  11          8.45          8.82         1.25 o
  -4   2  11         20.60         20.09         1.30 o
  -3   2  11        348.49        354.84         6.22 o
  -2   2  11         33.59         30.42         1.65 o
  -1   2  11          0.51          0.39         0.42 o
   0   2  11         34.84         28.13         1.28 o
   1   2  11        638.50        606.67         8.54 o
   2   2  11        110.69        106.93         3.67 o
   3   2  11          2.17          1.44         0.44 o
   4   2  11          6.98          6.17         1.14 o
   5   2  11         33.09         35.21         2.31 o
   6   2  11         34.63         44.09         2.18 o
   7   2  11         58.83         68.66         4.11 o
   8   2  11         32.11         33.18         2.34 o
  -5   3  11          0.84          1.09         0.28 o
  -4   3  11          3.81          2.44         1.13 o
  -3   3  11         10.10          8.89         0.84 o
  -2   3  11         48.03         47.59         2.08 o
  -1   3  11        167.92        155.02         3.16 o
   0   3  11          6.28          7.48         0.71 o
   1   3  11         34.47         32.73         1.38 o
   2   3  11         74.36         66.13         2.23 o
   3   3  11        226.32        204.85         4.73 o
   4   3  11          7.54          7.59         1.76 o
   5   3  11          0.06          0.43         0.35 o
   6   3  11         63.91         69.16         2.86 o
   7   3  11         10.02         12.30         1.28 o
   8   3  11         84.84         86.73         3.57 o
  -5   4  11          1.47          1.29         0.42 o
  -4   4  11         72.95         55.57        14.35 o
  -3   4  11          6.70          6.92         0.76 o
  -2   4  11         13.86         12.71         0.95 o
  -1   4  11         23.11         22.05         1.32 o
   0   4  11        168.18        164.94         3.52 o
   1   4  11          2.22          1.74         0.41 o
   2   4  11         96.84         90.37         2.19 o
   3   4  11         11.73         10.01         0.82 o
   4   4  11          0.80          0.66         0.68 o
   5   4  11        132.66        160.02         9.63 o
   6   4  11         18.32         21.19         1.53 o
   7   4  11          8.68         10.37         1.16 o
   8   4  11         15.97         16.69         1.46 o
  -4   5  11          2.54          2.81         0.72 o
  -3   5  11         15.73         14.71         1.11 o
  -2   5  11          3.60          4.34         0.57 o
  -1   5  11          9.78          8.91         0.85 o
   0   5  11          8.15          6.22         0.74 o
   1   5  11          0.12          0.04         0.21 o
   2   5  11        117.54        105.78         3.19 o
   3   5  11          2.17          1.43         0.43 o
   4   5  11         38.21         37.19         3.05 o
   5   5  11        118.66        132.47         4.79 o
   6   5  11        163.30        196.37         7.10 o
   7   5  11         30.27         36.93         2.03 o
   8   5  11          2.75          2.65         0.52 o
  -4   6  11          0.11          0.11         0.29 o
  -3   6  11          2.50          3.87         0.55 o
  -2   6  11         34.54         37.11         1.46 o
  -1   6  11         75.87         80.88         2.33 o
   0   6  11          1.44          1.31         0.40 o
   1   6  11          6.20          4.73         0.80 o
   2   6  11         67.31         65.89         2.26 o
   3   6  11          0.61          0.56         0.26 o
   4   6  11         19.80         20.59         2.29 o
   5   6  11          7.12          6.31         1.06 o
   6   6  11        130.50        131.64         6.95 o
   7   6  11          0.65          0.74         0.32 o
   8   6  11         13.52         11.67         1.18 o
  -3   7  11         18.85         10.86         9.94 o
  -2   7  11          0.73          1.01         0.29 o
  -1   7  11          2.66          3.34         0.51 o
   0   7  11          9.81         13.84         1.01 o
   1   7  11          0.43          0.58         0.23 o
   2   7  11          1.25          1.11         0.39 o
   3   7  11          9.99          8.50         0.90 o
   4   7  11         46.96         46.49         2.49 o
   5   7  11        178.55        177.48         4.87 o
   6   7  11         93.55         78.69         4.02 o
   7   7  11          6.42          4.46         0.59 o
  -3   8  11         37.13         39.30         1.97 o
  -2   8  11          7.64          6.87         0.68 o
  -1   8  11          9.31         12.68         0.79 o
   0   8  11         13.21         18.48         1.04 o
   1   8  11          5.88          5.60         0.60 o
   2   8  11         32.92         31.57         3.03 o
   3   8  11         59.89         56.69         3.36 o
   4   8  11          0.72          0.56         0.31 o
   5   8  11        103.39        102.40        13.61 o
   6   8  11        289.29        226.24         5.81 o
   7   8  11          1.56          0.69         0.31 o
  -1   9  11         70.05         78.64         1.66 o
   0   9  11          1.75          2.06         0.39 o
   1   9  11          0.14          0.07         0.17 o
   2   9  11          0.64          0.92         0.31 o
   3   9  11         14.18         11.38         1.34 o
   4   9  11          0.04          0.20         0.31 o
   5   9  11          1.76          0.77         0.40 o
   6   9  11          0.28          0.48         0.29 o
   0  10  11          4.48          5.54         0.66 o
   1  10  11          5.05          6.68         0.53 o
   2  10  11         15.01         13.72         3.81 o
   3  10  11         60.02         48.51         2.17 o
   4  10  11          1.61          2.01         0.38 o
  -1  -6  12         12.66          3.55         0.82 o
   0  -6  12         12.25          5.84         4.74 o
   1  -6  12         46.39         46.72         2.83 o
   2  -6  12         45.06         48.54         2.79 o
  -2  -5  12         22.85         20.70         2.19 o
  -1  -5  12        329.21        271.25        22.76 o
   0  -5  12         23.02         25.22         2.13 o
   1  -5  12         37.16         40.94         5.14 o
   2  -5  12          0.77          2.66         1.97 o
   3  -5  12          6.06         10.77         2.28 o
   4  -5  12          2.22          0.47         0.25 o
  -3  -4  12          8.63          7.96         1.48 o
  -2  -4  12          5.50          5.38         7.20 o
  -1  -4  12          1.88          0.77         0.55 o
   0  -4  12          0.12         -0.12         4.24 o
   1  -4  12        218.62        212.85        18.30 o
   2  -4  12         34.01         39.67         3.78 o
   3  -4  12          0.30          0.16         0.88 o
   4  -4  12         23.44         18.82         8.44 o
   5  -4  12         36.65         28.82         2.46 o
  -3  -3  12          2.40          3.41         1.48 o
  -2  -3  12          8.17          5.77         6.05 o
  -1  -3  12          1.34          0.06         0.68 o
   0  -3  12          2.18         -1.14         3.48 o
   1  -3  12         92.21         95.50         6.37 o
   2  -3  12         11.06         12.85         2.24 o
   3  -3  12         22.10         22.74         2.85 o
   4  -3  12          0.76          0.49         0.37 o
   5  -3  12          0.71          0.54         0.38 o
   6  -3  12         26.14         27.47         2.34 o
  -3  -2  12          2.05          3.86         1.50 o
  -2  -2  12         11.97         15.56         1.20 o
  -1  -2  12         31.74         29.29         4.42 o
   0  -2  12         59.05         58.66         3.08 o
   1  -2  12          0.09         -0.30         0.45 o
   2  -2  12          0.62          0.69         0.59 o
   3  -2  12          9.40          5.84         2.45 o
   4  -2  12        112.44        119.24         5.08 o
   5  -2  12          0.23          0.14         0.41 o
   6  -2  12         31.81         29.23         2.89 o
   7  -2  12         35.47         26.26         2.12 o
  -4  -1  12         52.13         44.49         9.61 o
  -3  -1  12         50.62         65.10         2.93 o
  -2  -1  12          0.12          0.08         0.31 o
  -1  -1  12         38.95         42.80         3.60 o
   0  -1  12         39.81         36.51         2.08 o
   1  -1  12         37.19         35.65         2.47 o
   2  -1  12          7.78          8.32         1.23 o
   3  -1  12          0.56          0.50         0.51 o
   4  -1  12          4.15          4.07         1.08 o
   5  -1  12          7.32          6.00         1.32 o
   6  -1  12          1.04          1.38         0.54 o
   7  -1  12          0.00         -0.01         0.38 o
  -4   0  12        107.96        117.86         3.35 o
  -3   0  12        105.97        134.89        10.98 o
  -2   0  12         45.73         52.52         2.75 o
  -1   0  12         29.55         35.55         2.82 o
   0   0  12          2.62          2.54         0.61 o
   1   0  12         27.75         27.51         1.81 o
   2   0  12         16.39         18.37         1.96 o
   3   0  12         65.62         58.63         3.19 o
   4   0  12          4.70          5.13         0.89 o
   5   0  12         14.59         14.63         2.05 o
   6   0  12         23.50         30.33         2.72 o
   7   0  12        212.81        294.00         7.64 o
   8   0  12          0.14         -0.13         0.22 o
  -4   1  12          6.22          9.28         1.44 o
  -3   1  12          5.67          4.38         0.80 o
  -2   1  12         44.74         51.21         2.03 o
  -1   1  12        392.88        437.94         6.59 o
   0   1  12       1908.39       2299.94        21.59 o
   1   1  12          1.30          3.43         0.71 o
   2   1  12          0.17          0.32         0.47 o
   3   1  12         53.82         48.19         2.04 o
   4   1  12        167.71        156.45        15.16 o
   5   1  12         61.29         59.56         3.90 o
   6   1  12          4.65          4.86         1.15 o
   7   1  12          4.79          4.78         0.69 o
   8   1  12          8.00          8.33         1.13 o
  -4   2  12         53.58         54.87         3.20 o
  -3   2  12          0.16          0.06         0.29 o
  -2   2  12          0.26          0.24         0.36 o
  -1   2  12          0.49          0.27         0.34 o
   0   2  12        460.89        498.05        16.43 o
   1   2  12         69.32         86.30         4.65 o
   2   2  12         70.32         67.06         2.87 o
   3   2  12         30.77         30.24         1.87 o
   4   2  12          1.02          0.60         0.42 o
   5   2  12        369.19        402.39        29.72 o
   6   2  12        132.11        170.37         5.41 o
   7   2  12         11.84         13.22         1.68 o
   8   2  12         15.54         12.87         0.90 o
  -4   3  12         16.93         20.13         1.85 o
  -3   3  12          1.39          1.40         0.31 o
  -2   3  12         53.79         57.93         2.89 o
  -1   3  12         45.23         45.12         2.07 o
   0   3  12         45.86         44.23         1.67 o
   1   3  12          9.85          9.82         0.78 o
   2   3  12        182.52        180.33         4.49 o
   3   3  12         91.18         84.14         2.38 o
   4   3  12          0.08          0.79         0.55 o
   5   3  12         24.32         26.48         1.70 o
   6   3  12         20.38         23.73         1.52 o
   7   3  12        303.41        383.62         8.93 o
   8   3  12          0.51          0.05         0.15 o
  -4   4  12         57.53         66.87         3.10 o
  -3   4  12          0.29          0.29         0.20 o
  -2   4  12          1.64          1.07         0.38 o
  -1   4  12         84.97         84.24         2.21 o
   0   4  12        100.43        103.51         2.50 o
   1   4  12         14.22         13.71         1.06 o
   2   4  12          3.78          3.03         0.69 o
   3   4  12         38.95         39.95         2.23 o
   4   4  12         45.46         43.77         3.74 o
   5   4  12         11.02         12.48         1.18 o
   6   4  12          1.73          1.83         0.45 o
   7   4  12         27.31         30.19         1.74 o
   8   4  12          8.79          8.71         0.97 o
  -4   5  12          0.59          0.22         0.23 o
  -3   5  12         31.83         33.28         2.91 o
  -2   5  12         21.54         22.09         1.44 o
  -1   5  12          2.38          2.60         0.42 o
   0   5  12          0.82          0.65         0.26 o
   1   5  12         54.59         58.93         2.09 o
   2   5  12         17.91         18.49         1.33 o
   3   5  12          5.20          4.37         0.63 o
   4   5  12         15.35         12.66         2.21 o
   5   5  12         90.00         95.43         4.73 o
   6   5  12         62.78         70.02         4.00 o
   7   5  12          4.67          5.78         0.74 o
  -3   6  12         12.91         14.77         1.03 o
  -2   6  12          6.94          7.47         0.66 o
  -1   6  12         60.73         72.22         1.83 o
   0   6  12          4.59          4.61         0.60 o
   1   6  12          0.01         -0.06         0.31 o
   2   6  12         11.96         10.51         0.83 o
   3   6  12          3.56          3.23         0.48 o
   4   6  12         21.28         19.50         1.66 o
   5   6  12        235.66        241.66         5.78 o
   6   6  12         17.17         17.05         1.14 o
   7   6  12          2.36          1.73         0.41 o
  -3   7  12         24.43         23.13         1.56 o
  -2   7  12          9.07         10.78         0.83 o
  -1   7  12         24.37         32.16         1.28 o
   0   7  12         42.55         45.13         1.65 o
   1   7  12         44.03         50.51         1.79 o
   2   7  12         22.58         23.70         1.28 o
   3   7  12         10.36         10.78         0.77 o
   4   7  12         13.83         13.68         0.93 o
   5   7  12        795.67        779.26        49.11 o
   6   7  12         10.91         10.66         1.05 o
   7   7  12          6.69          3.84         0.46 o
  -2   8  12        121.45        119.42        16.70 o
  -1   8  12         20.01         24.19         0.95 o
   0   8  12          0.43          0.17         0.26 o
   1   8  12         80.72        101.81         3.91 o
   2   8  12         48.72         61.83         5.85 o
   3   8  12         28.80         30.44         4.13 o
   4   8  12          3.62          4.66         0.49 o
   5   8  12         61.01         54.73         8.40 o
   6   8  12        415.80        318.86        22.74 o
  -1   9  12          2.05          2.00         0.37 o
   0   9  12          0.94          1.05         0.27 o
   1   9  12         29.45         34.32         1.27 o
   2   9  12          1.60          1.92         0.47 o
   3   9  12          3.16          3.16         0.54 o
   4   9  12          3.21          3.19         0.95 o
   5   9  12          0.00          0.05         0.19 o
   1  10  12         43.84         34.18         1.35 o
   2  10  12          7.51          8.29         0.73 o
   3  10  12         41.17         32.74        15.13 o
   0  -5  13         49.65         30.26        13.91 o
   1  -5  13        100.43         67.04        40.30 o
   2  -5  13         21.44         22.59         1.94 o
   3  -5  13        111.74        101.49         3.59 o
  -2  -4  13         68.53         56.21         3.15 o
  -1  -4  13         41.59         30.68         2.37 o
   0  -4  13         13.65          7.29         2.86 o
   1  -4  13         61.12         64.48         3.97 o
   2  -4  13         69.09         79.98        14.63 o
   3  -4  13          0.25         -0.64         1.98 o
   4  -4  13         25.33         22.59         2.04 o
  -2  -3  13         11.65         11.99         1.88 o
  -1  -3  13         30.30         28.60         9.18 o
   0  -3  13          6.57          4.95         1.93 o
   1  -3  13         16.95         10.21         2.64 o
   2  -3  13         12.75         12.45         3.43 o
   3  -3  13          0.08          1.93         1.65 o
   4  -3  13          5.12          4.45         1.66 o
   5  -3  13          0.43          0.24         0.23 o
  -2  -2  13          0.03          2.36         1.10 o
  -1  -2  13          0.76          0.75         0.47 o
   0  -2  13          0.95          0.94         0.92 o
   1  -2  13         37.64         42.88         2.50 o
   2  -2  13          6.24          6.14         2.37 o
   3  -2  13         26.67         30.12         5.00 o
   4  -2  13          7.39          9.54         2.63 o
   5  -2  13          1.62          1.62         0.74 o
   6  -2  13         78.63         84.88         3.70 o
  -2  -1  13          0.02          1.09         0.39 o
  -1  -1  13          4.67          6.21         0.90 o
   0  -1  13         19.42         18.11         3.19 o
   1  -1  13         59.02         60.74         3.06 o
   2  -1  13          1.15          1.13         0.58 o
   3  -1  13         75.05         76.03         6.18 o
   4  -1  13         66.14         78.04         4.21 o
   5  -1  13         71.56         88.35         4.36 o
   6  -1  13         14.38         16.02         1.58 o
   7  -1  13         24.07         20.96         1.68 o
  -3   0  13         14.42         17.15         1.77 o
  -2   0  13        102.21        120.24         7.64 o
  -1   0  13          1.26          2.14         0.65 o
   0   0  13          0.04          0.23         0.41 o
   1   0  13         56.17         61.36         3.18 o
   2   0  13        158.65        173.11        13.77 o
   3   0  13         90.35         84.67         3.79 o
   4   0  13          7.31          6.91         0.92 o
   5   0  13         11.45         13.55         1.74 o
   6   0  13          1.65          3.54         0.93 o
   7   0  13         35.08         61.96         3.10 o
  -4   1  13         14.67         11.31         1.04 o
  -3   1  13         11.35         13.85         1.89 o
  -2   1  13          7.62          9.11         1.52 o
  -1   1  13        302.80        351.70        28.72 o
   0   1  13          0.53          2.99         0.97 o
   1   1  13          3.21          3.71         0.69 o
   2   1  13          1.34          1.80         0.42 o
   3   1  13        116.11        110.24         3.55 o
   4   1  13        196.62        188.32        21.51 o
   5   1  13          0.08          0.35         0.29 o
   6   1  13          3.77          4.60         0.98 o
   7   1  13          1.37          2.94         0.73 o
  -4   2  13         12.61          8.90         0.99 o
  -3   2  13          0.26          0.03         0.44 o
  -2   2  13          2.14          2.67         0.50 o
  -1   2  13        118.04        138.28         4.01 o
   0   2  13        325.76        411.81        33.99 o
   1   2  13        230.33        271.37        10.57 o
   2   2  13         11.99         18.05         3.36 o
   3   2  13          3.77          4.07         0.60 o
   4   2  13          0.91          0.56         0.36 o
   5   2  13         63.13         66.89         5.41 o
   6   2  13          6.07          8.43         1.40 o
   7   2  13          0.37          0.51         0.40 o
  -3   3  13         18.53         25.22         2.17 o
  -2   3  13         58.03         64.67         2.78 o
  -1   3  13         31.82         36.64         1.77 o
   0   3  13        131.34        155.55         4.33 o
   1   3  13          0.87          1.51         0.54 o
   2   3  13        427.93        455.70        21.95 o
   3   3  13        377.66        377.99        22.09 o
   4   3  13          0.31          0.81         0.66 o
   5   3  13         18.42         25.85         3.56 o
   6   3  13         76.77         98.85         4.83 o
   7   3  13         34.02         39.41         2.51 o
  -3   4  13          3.61          3.78         0.80 o
  -2   4  13          3.89          5.31         0.57 o
  -1   4  13         58.34         65.59         2.19 o
   0   4  13        318.69        334.85         5.85 o
   1   4  13          5.16          6.50         0.87 o
   2   4  13          7.89          8.51         0.93 o
   3   4  13          3.96          3.23         0.51 o
   4   4  13         87.64         82.79         4.83 o
   5   4  13         33.16         32.05         2.17 o
   6   4  13          3.77          5.69         0.69 o
   7   4  13         48.41         56.37         2.95 o
  -3   5  13         68.35         62.86         9.74 o
  -2   5  13         19.77         21.64         1.05 o
  -1   5  13          5.07          5.63         0.62 o
   0   5  13         53.44         59.19         2.01 o
   1   5  13         61.72         60.29         2.05 o
   2   5  13          1.77          1.30         0.33 o
   3   5  13         15.02         13.30         0.90 o
   4   5  13         10.27         11.27         1.33 o
   5   5  13          0.17          0.21         0.26 o
   6   5  13          2.16          2.56         0.44 o
   7   5  13          3.18          4.49         0.83 o
  -2   6  13          2.33          1.31         0.24 o
  -1   6  13         29.59         28.88         1.55 o
   0   6  13          0.00         -0.20         0.29 o
   1   6  13          7.67         10.29         0.95 o
   2   6  13         13.58         16.03         1.14 o
   3   6  13          1.74          1.94         0.47 o
   4   6  13         13.12         12.34         0.95 o
   5   6  13          0.25          0.64         0.28 o
   6   6  13         55.01         57.25         2.34 o
   7   6  13         35.67         31.86         1.84 o
  -2   7  13          9.11          8.97         1.03 o
  -1   7  13          0.89          0.45         0.24 o
   0   7  13         53.87         61.43         1.73 o
   1   7  13         21.22         23.76         1.28 o
   2   7  13          0.10         -0.14         0.23 o
   3   7  13          0.42          0.43         0.23 o
   4   7  13         46.39         51.65         1.89 o
   5   7  13         43.22         40.89         2.38 o
   6   7  13          0.14          0.11         0.20 o
  -1   8  13         40.37         41.97         1.66 o
   0   8  13          0.11          0.22         0.36 o
   1   8  13          1.06          0.86         0.28 o
   2   8  13          0.01          0.10         0.16 o
   3   8  13          4.53          3.83         0.60 o
   4   8  13         10.92          9.87         0.71 o
   5   8  13         33.88         24.14         1.30 o
   1   9  13          1.96          1.41         0.24 o
   2   9  13          8.05          8.24         1.85 o
   3   9  13          2.42          2.22         1.22 o
   4   9  13         25.79          8.03         0.93 o
   0  -4  14         26.07         15.36         2.52 o
   1  -4  14          8.53          8.55         0.99 o
  -1  -3  14          0.06          5.34         2.14 o
   0  -3  14          0.40         -0.28         0.89 o
   1  -3  14         25.56         23.81         2.75 o
   2  -3  14        111.74        107.39         7.72 o
   3  -3  14          9.23          5.56         1.52 o
   4  -3  14          0.62         -0.01         1.69 o
  -1  -2  14        366.67        223.94        37.23 o
   0  -2  14          8.88          5.80         1.82 o
   1  -2  14          0.14         -2.97         2.97 o
   2  -2  14          7.18         10.29         3.04 o
   3  -2  14          3.46         11.31         2.77 o
   4  -2  14          6.83          9.01         2.66 o
   5  -2  14          1.43          0.58         0.73 o
  -1  -1  14          0.33          2.31         4.28 o
   0  -1  14          0.55          0.57         2.22 o
   1  -1  14        190.72        216.67         5.53 o
   2  -1  14          3.87          3.57         1.73 o
   3  -1  14         55.88         62.67         6.43 o
   4  -1  14         66.09         75.27         6.58 o
   5  -1  14         42.57         19.34        15.42 o
   6  -1  14          4.74          3.43         1.04 o
  -2   0  14         12.84         10.18         0.90 o
  -1   0  14          6.87          8.48         3.13 o
   0   0  14         36.22         35.62         8.52 o
   1   0  14         11.10         12.65         1.35 o
   2   0  14          7.90          9.96         1.18 o
   3   0  14          5.81          6.96         1.10 o
   4   0  14          0.31         -0.73         1.53 o
   5   0  14         26.39         34.01         2.12 o
   6   0  14         81.60        102.07        10.68 o
  -2   1  14         51.04         60.02         4.54 o
  -1   1  14         18.95         19.71         1.25 o
   0   1  14         42.03         50.82         2.29 o
   1   1  14          0.85          0.40         0.46 o
   2   1  14          9.74         10.50         1.22 o
   3   1  14         44.74         39.83         2.07 o
   4   1  14        124.00        126.97         7.44 o
   5   1  14          0.97          1.09         0.49 o
   6   1  14          0.01         -0.13         0.32 o
   7   1  14         12.52         12.19         1.14 o
  -3   2  14          9.12          8.58         0.99 o
  -2   2  14          1.74          1.28         0.92 o
  -1   2  14          2.58          3.33         0.85 o
   0   2  14          0.00          0.62         0.44 o
   1   2  14         13.59         15.80         1.22 o
   2   2  14         14.81         17.87         1.31 o
   3   2  14         37.05         36.08         1.91 o
   4   2  14         45.97         49.95         2.43 o
   5   2  14          6.33          5.79         0.82 o
   6   2  14          9.63          9.81         1.27 o
   7   2  14         14.33         14.14         1.25 o
  -3   3  14          3.37          3.25         0.59 o
  -2   3  14         23.59         22.07         3.65 o
  -1   3  14         44.40         50.25         2.11 o
   0   3  14         24.08         28.64         1.71 o
   1   3  14          1.86          1.67         0.47 o
   2   3  14        123.94        128.70         9.57 o
   3   3  14          3.64          4.19         0.66 o
   4   3  14          5.52          7.09         0.99 o
   5   3  14          9.86         11.26         1.19 o
   6   3  14          0.30          0.29         0.29 o
   7   3  14         69.74         84.75         3.02 o
  -2   4  14          5.30          7.36         1.26 o
  -1   4  14        134.97        175.33        14.39 o
   0   4  14        922.06       1092.80        25.76 o
   1   4  14          7.44          9.24         1.34 o
   2   4  14          1.35          1.51         0.58 o
   3   4  14        184.32        134.53        11.83 o
   4   4  14          7.17          5.74         1.00 o
   5   4  14         36.55         39.28         2.45 o
   6   4  14         31.36         37.54         2.48 o
   7   4  14         11.32         10.72         1.03 o
  -2   5  14          0.00         -0.25         0.25 o
  -1   5  14          0.93          0.82         0.26 o
   0   5  14        226.16        284.66         6.36 o
   1   5  14        135.15        164.92         5.03 o
   2   5  14         16.89         16.01         1.13 o
   3   5  14          1.03          0.60         0.53 o
   4   5  14          1.69          0.92         0.40 o
   5   5  14        107.32        119.12         3.47 o
   6   5  14         78.73         80.73         3.47 o
  -1   6  14         36.84         42.15         1.97 o
   0   6  14         29.00         35.45         2.07 o
   1   6  14          1.17          1.51         0.42 o
   2   6  14          0.01          0.11         0.28 o
   3   6  14          6.07          8.26         0.71 o
   4   6  14         16.40         14.13         3.14 o
   5   6  14          5.36          5.23         0.68 o
   6   6  14          0.01          0.04         0.22 o
  -1   7  14          2.57          1.73         0.35 o
   0   7  14         26.26         29.34         1.65 o
   1   7  14          5.26          6.01         0.61 o
   2   7  14          7.41          7.99         0.69 o
   3   7  14          1.60          2.47         0.70 o
   4   7  14          4.23          3.48         1.38 o
   5   7  14          7.79          5.78         1.69 o
   1   8  14         13.03         12.51         0.68 o
   2   8  14         55.69         55.55         5.06 o
   3   8  14          0.84          0.41         0.32 o
   4   8  14          0.25          0.17         0.15 o
   2  -3  15          4.75          8.07         1.02 o
   0  -2  15          0.01          4.55         1.95 o
   1  -2  15         22.91         17.76         1.46 o
   2  -2  15          8.65          5.20         1.48 o
   3  -2  15        138.26        137.27         7.72 o
   4  -2  15         33.05         28.84         1.90 o
   0  -1  15          0.00          7.19         2.61 o
   1  -1  15         20.77         13.74         2.80 o
   2  -1  15          1.51          2.95         1.98 o
   3  -1  15         10.32          8.22         2.23 o
   4  -1  15         40.61         40.12         4.19 o
   5  -1  15         47.80         29.73         2.97 o
  -1   0  15         12.90          6.82         1.53 o
   0   0  15         81.04         93.41        15.77 o
   1   0  15         56.54         62.99        11.45 o
   2   0  15         13.43         14.87         1.67 o
   3   0  15          3.76          4.97         2.29 o
   4   0  15          1.39          1.95         1.25 o
   5   0  15         23.96         17.41         2.62 o
  -1   1  15          2.65          2.32         0.48 o
   0   1  15          2.40          2.67         1.00 o
   1   1  15         33.18         37.40         5.96 o
   2   1  15          3.72          3.71         0.91 o
   3   1  15         22.27         22.88         1.46 o
   4   1  15         24.31         25.63         3.67 o
   5   1  15          0.27          0.17         0.43 o
   6   1  15          8.99          6.64         1.43 o
  -1   2  15         12.94         14.42         1.13 o
   0   2  15         11.73         13.47         1.29 o
   1   2  15          9.76          8.13         4.50 o
   2   2  15          2.88          2.74         0.58 o
   3   2  15          7.63          7.24         0.67 o
   4   2  15          0.01          0.05         0.36 o
   5   2  15         82.40         87.37         8.98 o
   6   2  15         33.47         30.09         6.44 o
  -1   3  15          5.12          5.71         0.57 o
   0   3  15          5.37          5.53         0.86 o
   1   3  15          6.87          8.58         1.11 o
   2   3  15          1.85          2.82         0.53 o
   3   3  15        157.19        160.69         4.36 o
   4   3  15          0.82          0.04         0.26 o
   5   3  15          1.99          2.10         0.49 o
   6   3  15          0.38          0.13         0.19 o
  -1   4  15        381.07        394.81         5.64 o
   0   4  15          1.15          0.74         0.43 o
   1   4  15          5.03          5.99         0.93 o
   2   4  15         10.42         11.18         1.21 o
   3   4  15          1.38          2.15         0.85 o
   4   4  15        449.01         88.60        57.70 o
   5   4  15          0.52          1.02         0.31 o
   6   4  15          0.08          0.06         0.14 o
  -1   5  15         33.63         30.43         1.40 o
   0   5  15        170.22        204.79         4.49 o
   1   5  15         30.96         40.46         2.16 o
   2   5  15          0.22          0.37         0.35 o
   3   5  15         33.76         33.32         1.61 o
   4   5  15          2.32          2.41         0.55 o
   5   5  15         68.69         61.04        11.80 o
   0   6  15         44.72         47.45         1.91 o
   1   6  15          6.08          7.90         0.89 o
   2   6  15         16.66         17.92         1.25 o
   3   6  15         23.13         24.99         2.26 o
   4   6  15          1.41          0.91         0.42 o
   5   6  15          4.58          4.04         1.98 o
   1   7  15          1.27          1.15         0.30 o
   2   7  15          0.02         -0.01         0.25 o
   3   7  15         12.92         13.67         1.43 o
   4   7  15          0.55          0.55         0.28 o
   2  -1  16         13.88          8.46         1.72 o
   1   0  16         67.91         47.09         4.11 o
   2   0  16         82.50         66.75         5.19 o
   3   0  16         10.80          8.73         2.02 o
   4   0  16          8.54          4.80         1.39 o
   0   1  16          1.19          1.21         0.32 o
   1   1  16          2.45          2.74         0.86 o
   2   1  16         34.29         34.67         8.81 o
   3   1  16          2.96          3.78         1.50 o
   4   1  16          5.58          3.52         1.29 o
   0   2  16          0.47          0.43         0.25 o
   1   2  16        166.26        200.99         4.12 o
   2   2  16          3.09          4.45         2.02 o
   3   2  16          3.37          2.89         1.23 o
   4   2  16          2.11          0.92         0.70 o
   0   3  16         11.26          9.91         0.82 o
   1   3  16         53.62         59.97         2.24 o
   2   3  16         21.87         21.45         1.33 o
   3   3  16         12.35          1.83         4.59 o
   0   4  16         20.85         17.88         1.03 o
   1   4  16          0.07         -0.28         0.29 o
   2   4  16         37.46         32.94         3.36 o
   3   4  16        195.50        155.72         4.49 o
   4   4  16          0.05          0.31         0.26 o
   1   5  16          1.67          0.95         0.26 o
   2   5  16          0.01         -0.18         0.18 o
   3   5  16          1.37          0.70         0.34 o
   4   5  16         60.59         58.00         2.52 o
                                                
