# Supplementary material for: Semiconductive 2D arrays of pancake-bonded oligomers of partially charged TCNQ radicals
Source: IUCrJ. 2022 May 28;9(Pt 4):449–67. doi: 10.1107/S2052252522004717 (PMC9252159; doi:10.1107/S2052252522004717)
Supplement: Supplementary file 3 [file m-09-00449-sup3.zip › lq5043sup15.hkl]

#
# h,k,l, Fc-squared, Fo-squared, sigma(Fo-squared), status flag
#
data_shelx
_shelx_title '11.I.TCNQ_2'
_shelx_refln_list_code          4
_shelx_F_calc_maximum      224.52
_exptl_crystal_F_000       862.00
_reflns_d_resolution_high  0.7933

loop_
 _space_group_symop_operation_xyz
 'x, y, z'
 '-x, -y, -z'

_cell_length_a     7.5693
_cell_length_b    13.0300
_cell_length_c    18.5239
_cell_angle_alpha 105.159
_cell_angle_beta   90.971
_cell_angle_gamma  98.382

_shelx_F_squared_multiplier     1.000

loop_
 _refln_index_h
 _refln_index_k
 _refln_index_l
 _refln_F_squared_calc
 _refln_F_squared_meas
 _refln_F_squared_sigma
 _refln_observed_status
   1   0   0         44.87         48.10        14.12 o
   2   0   0        149.04        137.00        22.52 o
   3   0   0         63.28         52.91        16.45 o
   4   0   0       2284.57       2582.73       159.65 o
   5   0   0       1866.88       1701.35       132.69 o
   6   0   0       4339.11       3734.80       135.00 o
   7   0   0         99.58         84.16        14.02 o
   8   0   0       1672.67       1679.44        66.69 o
   9   0   0        173.01        180.33        22.01 o
  -9   1   0         31.08         24.41         8.12 o
  -8   1   0       1759.22       1696.71        68.15 o
  -7   1   0        288.99        291.51        25.44 o
  -6   1   0        361.06        351.09        20.83 o
  -5   1   0      14416.44      12414.03       539.30 o
  -4   1   0         29.86         32.03        14.14 o
  -3   1   0       9343.33       8064.21       342.29 o
  -2   1   0       4031.21       3473.38       159.95 o
  -1   1   0        204.16        374.14        27.30 o
   0   1   0        226.79        242.26        15.96 o
   1   1   0       6757.56       6606.58       193.75 o
   2   1   0         95.45        107.66        17.28 o
   3   1   0      35618.07      34191.79      1293.33 o
   4   1   0        126.51        166.71        36.26 o
   5   1   0        766.71        701.24        84.00 o
   6   1   0       1380.57       1136.01       112.98 o
   7   1   0         40.93         45.22        16.47 o
   8   1   0          3.17          4.17         8.08 o
   9   1   0       2098.91       3045.14       135.42 o
  -9   2   0         73.18         60.43        25.43 o
  -8   2   0       2028.09       2040.16        77.65 o
  -7   2   0       3608.05       3132.05       198.83 o
  -6   2   0        171.82        162.35        18.00 o
  -5   2   0       2508.97       2140.68       147.01 o
  -4   2   0       1646.53       1617.59       112.89 o
  -3   2   0       1454.69       1355.96        90.02 o
  -2   2   0      31383.32      28974.94      1070.05 o
  -1   2   0        413.21        436.57        33.84 o
   0   2   0        147.81        175.84         8.98 o
   1   2   0        967.98        973.74        78.16 o
   2   2   0        783.36        849.70        55.61 o
   3   2   0        502.17        538.02        65.29 o
   4   2   0       9777.75       9887.55       454.43 o
   5   2   0        678.48        670.65        56.25 o
   6   2   0       7024.58       6564.15       249.28 o
   7   2   0       1951.61       1690.09        85.54 o
   8   2   0        554.52        597.26        54.45 o
   9   2   0        383.79        422.46        32.25 o
  -9   3   0         16.11         16.37         4.19 o
  -8   3   0        610.68        613.31        35.01 o
  -7   3   0       2257.88       2307.79       123.95 o
  -6   3   0         73.01         85.84        13.18 o
  -5   3   0       3278.17       3081.59       188.52 o
  -4   3   0       2956.85       2611.85       155.95 o
  -3   3   0       5535.03       5470.18       250.64 o
  -2   3   0       2806.91       2830.84       141.51 o
  -1   3   0        115.89        122.34        18.25 o
   0   3   0       3963.48       4095.55       105.95 o
   2   3   0       3237.01       3234.04       137.43 o
   3   3   0       2493.02       2785.56       243.47 o
   4   3   0       1191.11       1254.60       120.42 o
   5   3   0        361.00        374.68        31.26 o
   6   3   0        421.18        369.18        27.57 o
   7   3   0       5384.95       4997.35       403.23 o
   8   3   0        325.64        315.22        37.34 o
  -9   4   0        883.83        833.08        48.06 o
  -8   4   0         64.89         79.80        11.44 o
  -7   4   0       3016.23       2798.42       265.12 o
  -6   4   0        119.59        129.11        16.06 o
  -5   4   0        994.30        928.25        93.73 o
  -4   4   0      17134.03      16676.21       678.46 o
  -3   4   0       1226.51       1173.56        89.68 o
  -2   4   0       7935.76       7998.07       241.21 o
  -1   4   0       7617.91       7420.51       294.37 o
   1   4   0       3762.47       3797.24       154.35 o
   2   4   0      15210.83      15693.29       703.01 o
   3   4   0       1234.50       1320.54       113.02 o
   4   4   0      15998.36      16731.80       741.03 o
   5   4   0       1419.83       1226.21        62.18 o
   6   4   0        703.64        678.84        38.64 o
   7   4   0         76.67         72.27        27.22 o
   8   4   0         22.68         12.89         9.31 o
  -9   5   0        706.07        724.21        43.42 o
  -8   5   0         58.10         42.89         8.82 o
  -7   5   0        591.28        524.12        46.63 o
  -6   5   0       4270.57       4138.98       113.31 o
  -5   5   0       1932.90       1797.10       141.52 o
  -4   5   0       5321.83       4855.50       256.79 o
  -3   5   0       1455.02       1439.75       107.63 o
  -2   5   0        396.66        384.65        39.76 o
  -1   5   0      22556.57      21368.32       432.68 o
   0   5   0       6598.76       6906.80       245.37 o
   1   5   0         42.38         63.32        19.30 o
   2   5   0       3090.34       3342.56       240.37 o
   3   5   0       2433.09       2910.89       160.70 o
   4   5   0       2049.06       2107.98       183.43 o
   5   5   0       5173.60       4879.88       243.94 o
   6   5   0       2127.23       2045.32        73.42 o
   7   5   0       1075.71       1078.40       142.93 o
   8   5   0        242.26        210.19        44.83 o
  -9   6   0       1956.78       2103.32        94.50 o
  -8   6   0        252.90        244.94        24.69 o
  -7   6   0        147.72        176.00        16.46 o
  -6   6   0       1311.09       1342.30        50.90 o
  -5   6   0        122.14        129.29        10.26 o
  -4   6   0        688.93        699.79        62.35 o
  -3   6   0       5060.07       4514.84       454.56 o
  -2   6   0       1776.90       1544.48        71.14 o
  -1   6   0      10606.01      10554.11       265.54 o
   0   6   0       1693.41       1709.22       104.74 o
   1   6   0       1241.39       1277.86        93.29 o
   2   6   0      13301.03      14277.53       689.27 o
   3   6   0       2370.80       2634.15       160.14 o
   4   6   0         81.27         62.94        19.63 o
   5   6   0       1508.51       1545.31        68.53 o
   6   6   0        368.77        362.10        31.85 o
   7   6   0         84.60         75.95        20.36 o
   8   6   0       1272.19       1033.07        76.28 o
  -9   7   0         20.58         25.74         6.34 o
  -8   7   0       1599.95       1525.45        48.16 o
  -7   7   0        428.45        494.85        28.57 o
  -6   7   0       3076.08       3133.04       104.29 o
  -5   7   0         15.15         16.05         4.05 o
  -4   7   0       2923.94       2722.07       132.32 o
  -3   7   0       8249.25       8356.41       285.59 o
  -2   7   0       3194.31       3277.74       262.75 o
  -1   7   0        426.60        492.57        54.48 o
   0   7   0       2067.80       2020.85       123.83 o
   1   7   0      12283.90      13423.44       528.34 o
   2   7   0       4239.10       4872.97       339.25 o
   3   7   0        616.87        686.11        60.68 o
   4   7   0        456.69        429.12        47.39 o
   5   7   0       3237.38       3015.45       115.35 o
   6   7   0        410.99        371.48        33.57 o
   7   7   0         75.47         36.79        20.51 o
  -8   8   0        181.95        196.23        17.02 o
  -7   8   0         29.52         25.92         6.70 o
  -6   8   0         45.47         57.78         9.76 o
  -5   8   0       4804.95       4795.24       190.83 o
  -4   8   0       7719.55       8221.16       173.95 o
  -3   8   0       5287.56       4692.38       522.86 o
  -2   8   0        468.75        448.56        95.75 o
  -1   8   0        128.98        140.31        31.54 o
   0   8   0      28734.56      32199.23       945.77 o
   1   8   0       4854.91       5421.62       349.12 o
   2   8   0       1694.41       1670.15       280.34 o
   3   8   0       1967.22       1923.71        64.98 o
   4   8   0       2128.62       2140.88        96.31 o
   5   8   0       1207.49       1060.18        59.48 o
   6   8   0        494.88        496.71        37.08 o
   7   8   0       1980.05       1915.87        85.60 o
  -8   9   0       1980.79       2025.86        85.76 o
  -7   9   0        546.86        547.76        29.11 o
  -6   9   0        168.48        171.21        31.77 o
  -5   9   0          7.16         16.43         5.34 o
  -4   9   0        261.13        266.87        15.60 o
  -3   9   0       1089.37       1196.56        41.78 o
  -2   9   0       4912.14       5052.44       380.33 o
  -1   9   0       4853.81       5333.71       389.78 o
   0   9   0       4852.33       5271.07       252.30 o
   1   9   0        991.49        954.27        45.20 o
   2   9   0       1342.48       1196.93        44.11 o
   3   9   0       2906.67       2674.56        90.82 o
   4   9   0       1701.55       1575.19        58.50 o
   5   9   0        834.35        843.12        44.90 o
   6   9   0        667.29        750.61        43.24 o
  -8  10   0        191.80        186.31        13.54 o
  -7  10   0       2364.69       2484.51        86.66 o
  -6  10   0       2223.38       2271.66        80.37 o
  -5  10   0       2114.15       2180.64        80.49 o
  -4  10   0        414.90        427.56        24.02 o
  -3  10   0       1059.35       1114.41        40.56 o
  -2  10   0        615.31        565.00        24.64 o
  -1  10   0       1145.91       1082.97        53.78 o
   0  10   0        720.31        670.01        89.21 o
   1  10   0       2862.51       2478.61        84.68 o
   2  10   0       3657.66       3380.54       152.69 o
   3  10   0       2121.63       2214.99        70.46 o
   4  10   0        162.19        159.25        13.77 o
   5  10   0        263.23        289.47        23.75 o
   6  10   0        263.87        260.14        26.15 o
  -7  11   0         63.78         49.17         8.15 o
  -6  11   0         14.28         11.75         6.69 o
  -5  11   0        374.47        331.02        25.12 o
  -4  11   0       1156.25       1054.63        88.69 o
  -3  11   0       5650.73       5555.03       178.50 o
  -2  11   0       1693.77       1621.05       105.76 o
  -1  11   0        780.11        752.12        43.79 o
   0  11   0        363.71        321.93        24.45 o
   1  11   0       1727.44       1510.07        76.39 o
   2  11   0        703.10        753.32        81.12 o
   3  11   0        935.00       1024.54        56.96 o
   4  11   0       1461.97       1494.09       151.09 o
   5  11   0       1422.10       1644.87        59.66 o
  -7  12   0        447.15        392.34        51.29 o
  -6  12   0        743.46        827.35        90.63 o
  -5  12   0          7.93         10.50         5.71 o
  -4  12   0        156.87        171.81        20.52 o
  -3  12   0         12.18         21.76        11.45 o
  -2  12   0       1223.18       1160.92        57.24 o
  -1  12   0       2084.31       1659.10        87.46 o
   0  12   0      12760.08      10721.97       470.88 o
   1  12   0        438.19        389.43        35.88 o
   2  12   0         18.23         25.15        12.92 o
   3  12   0        354.91        292.87        23.24 o
   4  12   0        261.93        252.38        56.58 o
  -6  13   0       1016.37        740.81       284.84 o
  -5  13   0       1246.48       1180.90       393.75 o
  -4  13   0        244.74        251.03        38.92 o
  -3  13   0        263.36        248.75        49.08 o
  -2  13   0          6.66          9.91         4.45 o
  -1  13   0         25.30         20.15        13.14 o
   0  13   0        148.46        142.02        20.58 o
   1  13   0       2757.94       2726.69       116.43 o
   2  13   0        421.20        383.84        31.61 o
   3  13   0       1852.52       1650.08        68.62 o
  -5  14   0        210.11        270.00        41.83 o
  -4  14   0        464.62        459.26       102.20 o
  -3  14   0        124.83        120.66        15.18 o
  -2  14   0       2256.23       2208.64       113.11 o
  -1  14   0        252.57        216.80        17.27 o
   0  14   0        250.92        222.03        23.57 o
   1  14   0         80.99         51.94        17.80 o
   2  14   0         33.61          5.47        18.13 o
  -4  15   0         50.11         39.02        10.98 o
  -3  15   0         24.30         16.38         4.50 o
  -2  15   0         79.67         58.03        17.24 o
  -1  15   0        458.42        439.72        66.45 o
   0  15   0         39.21         43.89        21.39 o
   1  15   0       3075.57       3233.64       209.70 o
   1 -16   1        196.10        147.94        33.16 o
  -1 -15   1        276.80        397.56        68.45 o
   0 -15   1         10.01         13.42        16.96 o
   1 -15   1        311.93        254.21        38.10 o
   2 -15   1        220.96        169.65        31.12 o
   3 -15   1        222.52        194.64        29.99 o
   4 -15   1        128.99        106.59        26.45 o
  -3 -14   1         45.94         -4.14        14.78 o
  -2 -14   1         26.34          3.43        23.06 o
  -1 -14   1         29.47         13.35        11.87 o
   0 -14   1        461.04        423.62        33.70 o
   1 -14   1         85.44         82.37        14.94 o
   2 -14   1       2731.47       2373.48        77.10 o
   3 -14   1        699.38        547.14        57.70 o
   4 -14   1        408.28        391.02        81.02 o
   5 -14   1        204.09        165.05        84.50 o
  -3 -13   1        976.44       1068.14        76.83 o
  -2 -13   1         96.82         98.26        16.15 o
  -1 -13   1        171.60        181.83        19.86 o
   0 -13   1        417.27        353.57        32.72 o
   1 -13   1        103.01         70.71        11.38 o
   2 -13   1         60.85         49.25         8.24 o
   3 -13   1       1185.45       1172.97        83.08 o
   4 -13   1       1345.14       1100.39       183.28 o
   5 -13   1       2322.78        655.20       609.10 o
   6 -13   1          9.78         12.92         5.04 o
  -4 -12   1          8.15         -4.27         7.71 o
  -3 -12   1        383.48        382.84        23.39 o
  -2 -12   1       1253.90       1368.23       100.87 o
  -1 -12   1       3491.18       3069.91       119.52 o
   0 -12   1       1099.33        903.06        61.97 o
   1 -12   1        926.63        903.74        40.80 o
   2 -12   1        136.59        130.68        17.02 o
   3 -12   1        100.48        103.04        16.12 o
   4 -12   1        345.39        277.92        34.11 o
   5 -12   1          5.56         -2.60        15.07 o
   6 -12   1        599.59        637.97        41.43 o
   7 -12   1        301.63        297.44        21.98 o
  -5 -11   1        760.04        873.76        49.89 o
  -4 -11   1       1006.49       1033.31        81.41 o
  -3 -11   1        911.53        993.94        55.07 o
  -2 -11   1        251.43        267.98        25.05 o
  -1 -11   1        342.65        325.34        27.06 o
   0 -11   1        327.10        316.88        78.67 o
   1 -11   1       1673.13       1589.35        98.05 o
   2 -11   1       1682.90       1619.46        57.84 o
   3 -11   1       2819.78       2751.58        79.83 o
   4 -11   1        931.55        944.21        38.55 o
   5 -11   1         56.98         77.70        15.36 o
   6 -11   1        267.20        250.29        19.14 o
   7 -11   1         29.60         28.46         6.16 o
  -6 -10   1        176.98        189.72        25.90 o
  -5 -10   1       1538.93       1542.03        54.81 o
  -4 -10   1        150.49        151.80        13.35 o
  -3 -10   1       1067.16       1033.14        43.96 o
  -2 -10   1       2946.93       2915.88        99.12 o
  -1 -10   1        951.46        955.64        52.66 o
   0 -10   1        505.46        469.92        92.54 o
   1 -10   1       1281.35       1235.45        65.20 o
   2 -10   1        187.98        159.59        14.38 o
   3 -10   1         41.44         45.50         7.22 o
   4 -10   1        433.57        486.60        26.15 o
   5 -10   1       2971.62       2973.90        88.07 o
   6 -10   1       1896.18       1930.34        71.54 o
   7 -10   1        257.78        304.06        19.77 o
   8 -10   1         34.41         37.11         5.93 o
  -6  -9   1       1084.55       1030.20        67.56 o
  -5  -9   1          7.14          6.03         6.80 o
  -4  -9   1       1220.19       1099.02        41.64 o
  -3  -9   1       1067.77       1007.51        47.64 o
  -2  -9   1       2321.94       2137.72       113.83 o
  -1  -9   1       2093.87       2073.55       123.53 o
   0  -9   1       4039.18       4307.96       224.62 o
   1  -9   1       3651.83       3807.14       306.77 o
   2  -9   1       4883.81       4910.51       358.22 o
   3  -9   1        232.67        275.62        15.45 o
   4  -9   1         50.89         64.49         6.77 o
   5  -9   1         94.61        108.89        12.35 o
   6  -9   1       1824.66       1855.87        70.33 o
   7  -9   1       1207.82       1319.79        52.27 o
   8  -9   1       1228.80       1329.42        50.98 o
  -7  -8   1       1701.15       1619.32        96.40 o
  -6  -8   1        410.07        405.03        33.64 o
  -5  -8   1       1330.33       1281.74        55.19 o
  -4  -8   1        550.93        547.83        40.39 o
  -3  -8   1       2487.15       2537.77        94.34 o
  -2  -8   1         47.05          8.49        19.18 o
  -1  -8   1        629.50        747.61       112.29 o
   0  -8   1         40.51         56.56        29.32 o
   1  -8   1       1708.52       1647.61       138.91 o
   2  -8   1       3441.46       3642.19       280.58 o
   3  -8   1       8100.47       7107.66      1222.00 o
   4  -8   1       2902.72       2701.86        85.48 o
   5  -8   1       2812.88       2830.32       130.08 o
   6  -8   1          9.57         17.47         5.59 o
   7  -8   1         23.00         26.96         6.54 o
   8  -8   1        118.00        130.19        13.59 o
  -7  -7   1        267.24        293.51        44.57 o
  -6  -7   1        884.75        786.03        50.55 o
  -5  -7   1       1516.43       1381.44        69.15 o
  -4  -7   1       1925.62       1779.43       123.81 o
  -3  -7   1         32.12         24.36        15.66 o
  -2  -7   1       7055.30       7396.88       439.90 o
  -1  -7   1         74.38         43.13        29.19 o
   0  -7   1       2522.85       2273.29       132.43 o
   1  -7   1        661.33        653.79        63.83 o
   2  -7   1       4087.65       3836.05       154.02 o
   3  -7   1        283.38        259.11        42.68 o
   4  -7   1       1244.23       1175.96        77.83 o
   5  -7   1        212.92        220.66        13.75 o
   6  -7   1       4095.32       4085.67       132.32 o
   7  -7   1       1700.17       1717.59        87.67 o
   8  -7   1        385.89        444.51        27.73 o
   9  -7   1          0.87         -1.05         2.52 o
  -8  -6   1        469.88        414.72        46.25 o
  -7  -6   1        313.28        338.67        71.04 o
  -6  -6   1        826.88        868.01        65.94 o
  -5  -6   1        491.09        442.67        28.10 o
  -4  -6   1        654.97        603.49        52.21 o
  -3  -6   1       5471.21       6095.33       265.54 o
  -2  -6   1       9627.59       9966.78       522.78 o
  -1  -6   1       4690.44       4967.25       211.10 o
   0  -6   1        248.81        282.07        39.82 o
   1  -6   1       9960.53       9758.08       310.71 o
   2  -6   1       1072.75        874.68        59.44 o
   3  -6   1       8622.61       5632.33       378.97 o
   4  -6   1       1147.64       1112.79        88.45 o
   5  -6   1         66.41         76.60         8.34 o
   6  -6   1        513.34        473.41        27.68 o
   7  -6   1       3265.21       3190.06       104.54 o
   8  -6   1        708.61        704.50        37.24 o
   9  -6   1       2777.60       3015.59       127.45 o
  -8  -5   1        239.02        231.36        48.27 o
  -7  -5   1       3527.19       3385.28       522.60 o
  -6  -5   1       1696.72       1716.50        66.85 o
  -5  -5   1        862.89        772.03        38.96 o
  -4  -5   1       2408.16       2423.43       193.38 o
  -3  -5   1        268.66        232.48        39.80 o
  -2  -5   1       1109.28       1068.23       124.38 o
  -1  -5   1      10689.10      11801.39       381.13 o
   0  -5   1       5601.74       5620.43       211.03 o
   1  -5   1      14099.64      14100.60       510.81 o
   2  -5   1        645.75        547.83        52.52 o
   3  -5   1       3010.46       3368.97       189.64 o
   4  -5   1      11122.33      10387.41       465.67 o
   5  -5   1       2067.93       1844.02       146.91 o
   6  -5   1       1617.41       1606.94        83.02 o
   7  -5   1       1221.60       1292.71        81.31 o
   8  -5   1         80.34         72.14        11.18 o
   9  -5   1        351.01        348.57        27.37 o
  -8  -4   1        158.28        164.67        24.80 o
  -7  -4   1        104.09         91.43        33.07 o
  -6  -4   1        783.15        766.04        40.70 o
  -5  -4   1       1474.28       1317.21        51.93 o
  -4  -4   1       7298.02       6837.78       361.96 o
  -3  -4   1        737.80        708.03        65.98 o
  -2  -4   1        150.30        130.94        38.68 o
  -1  -4   1      11796.66      12080.26       372.96 o
   0  -4   1       7809.10       8531.10       274.44 o
   1  -4   1       2739.94       2709.91        97.61 o
   2  -4   1      12682.03      11927.33       596.15 o
   3  -4   1        835.91        757.16        70.59 o
   4  -4   1       4242.28       3735.49       208.09 o
   5  -4   1       2692.55       2456.39       169.65 o
   6  -4   1         16.75          7.96         4.63 o
   7  -4   1       2452.92       2392.05       277.61 o
   8  -4   1         87.87         81.67        12.20 o
   9  -4   1        265.90        241.38        22.08 o
  -8  -3   1        251.35        301.50        35.95 o
  -7  -3   1       1169.42       1165.65        67.88 o
  -6  -3   1         28.44         33.31         9.59 o
  -5  -3   1         77.91         79.47        20.99 o
  -4  -3   1         53.44         45.44        11.86 o
  -3  -3   1       4940.64       4861.11       142.52 o
  -2  -3   1       2375.49       2197.61       121.05 o
  -1  -3   1       7406.15       6655.28       260.23 o
   0  -3   1       4637.32       5118.38       535.79 o
   1  -3   1        209.43        243.62        19.64 o
   2  -3   1       4070.68       3961.68       185.29 o
   3  -3   1       2890.11       3268.39       172.26 o
   4  -3   1       5945.19       5624.99       275.88 o
   5  -3   1       4419.30       4059.68       232.70 o
   6  -3   1        101.58         86.07        12.61 o
   7  -3   1       3436.61       3068.89       308.30 o
   8  -3   1       1655.16       1621.15       127.66 o
   9  -3   1         65.21         55.79         9.06 o
  -9  -2   1         20.49         31.10         8.62 o
  -8  -2   1       1069.93       1147.32        79.72 o
  -7  -2   1         66.98         79.92        21.81 o
  -6  -2   1       8903.24       8498.67       269.67 o
  -5  -2   1       2041.76       1862.09        98.34 o
  -4  -2   1       3207.90       3089.45       185.70 o
  -3  -2   1         95.26         99.25        19.54 o
  -2  -2   1        190.25        180.65        23.72 o
  -1  -2   1        327.80        326.24        18.57 o
   0  -2   1       6005.88       6037.27       181.90 o
   1  -2   1        688.94        753.20        48.14 o
   2  -2   1      27083.94      25451.72       951.03 o
   3  -2   1        180.23        139.86        26.78 o
   4  -2   1         48.86         42.67        17.07 o
   5  -2   1       4427.30       4300.28       241.51 o
   6  -2   1         28.69         18.29         7.14 o
   7  -2   1         96.97        132.32        22.52 o
   8  -2   1       2449.64       2397.00       116.11 o
   9  -2   1         44.54         41.99         6.42 o
  -9  -1   1       1434.45       1621.48        82.77 o
  -8  -1   1         40.39         43.15        15.44 o
  -7  -1   1        562.27        487.03        53.62 o
  -6  -1   1         27.93         20.98        14.26 o
  -5  -1   1       6333.04       5902.55       210.81 o
  -4  -1   1        536.39        531.72        61.04 o
  -3  -1   1      18097.05      16189.71       638.85 o
  -2  -1   1       1530.74       1405.35        73.17 o
  -1  -1   1       3220.81       2955.77       215.52 o
   0  -1   1        246.52        254.75         9.10 o
   1  -1   1        630.84        626.29        29.36 o
   2  -1   1       3133.15       2800.24       140.77 o
   3  -1   1      33073.33      29084.54      1103.43 o
   4  -1   1       1013.37        999.78        89.82 o
   5  -1   1       9638.74       8529.57       412.17 o
   6  -1   1       1447.11       1401.00        97.19 o
   7  -1   1         61.71         59.71        15.08 o
   8  -1   1       1108.57       1147.62        52.72 o
   9  -1   1         26.06         19.37         7.76 o
  -9   0   1          4.14         10.48         5.85 o
  -8   0   1       2914.15       2974.61       153.28 o
  -7   0   1         28.47         28.18        13.18 o
  -6   0   1       4207.98       4171.60       327.52 o
  -5   0   1       1194.54       1076.68        98.35 o
  -4   0   1        152.50        109.09        24.46 o
  -3   0   1         87.19        102.92        20.33 o
  -2   0   1      30716.55      23439.22       888.06 o
  -1   0   1        131.53        132.33        10.14 o
   1   0   1          6.30         12.43         4.50 o
   2   0   1        451.47        486.80        48.33 o
   3   0   1       1067.19        960.98        81.35 o
   4   0   1       1555.54       1622.63       124.15 o
   5   0   1        643.66        634.84        79.60 o
   6   0   1       6428.31       6458.08       566.21 o
   7   0   1         10.47         19.80         8.82 o
   8   0   1       1670.19       1573.73        64.27 o
   9   0   1        408.03        406.88        34.30 o
  -9   1   1         73.41         60.33        12.50 o
  -8   1   1        874.56        895.96        44.19 o
  -7   1   1       3489.16       3311.69       209.05 o
  -6   1   1        262.25        271.86        54.50 o
  -5   1   1      10431.01       9599.72       425.83 o
  -4   1   1        161.76        210.21        34.24 o
  -3   1   1      10260.44       9194.40       376.98 o
  -2   1   1       1249.05       1192.62        68.10 o
  -1   1   1      15967.37      15096.42       555.38 o
   0   1   1        273.32        284.59        24.30 o
   1   1   1       5767.13       6001.22       146.14 o
   2   1   1        278.10        310.26        42.29 o
   3   1   1       6300.12       5709.06       281.81 o
   4   1   1         27.28          0.20        10.15 o
   5   1   1        174.20        187.39        43.81 o
   6   1   1       1333.82       1108.83        57.39 o
   7   1   1         94.48         79.04        13.08 o
   8   1   1         59.02         50.13        17.29 o
   9   1   1       2299.11       2549.14       117.12 o
  -9   2   1         30.14         24.41         4.75 o
  -8   2   1       1258.35       1182.71        52.87 o
  -7   2   1        585.78        581.03        42.31 o
  -6   2   1        333.51        347.70        42.21 o
  -5   2   1       3354.40       3192.70       186.38 o
  -4   2   1       8784.74       8701.39       374.94 o
  -3   2   1        214.34        236.03        31.82 o
  -2   2   1      23063.78      21754.50       811.27 o
  -1   2   1         26.15         20.82         5.73 o
   0   2   1        430.20        399.39        20.20 o
   1   2   1         20.46         24.94         6.55 o
   2   2   1        167.33        180.15        26.25 o
   3   2   1        445.29        448.19        61.92 o
   4   2   1      14458.72      13933.73       615.20 o
   5   2   1       1716.11       1833.51       155.32 o
   6   2   1       4816.61       4503.58       222.03 o
   7   2   1        141.13        111.45        20.00 o
   8   2   1         91.50        100.87        22.12 o
   9   2   1        234.03        260.80        23.65 o
  -9   3   1        156.60        136.17        15.70 o
  -8   3   1        101.35         80.37        11.58 o
  -7   3   1       4739.58       4441.26       299.97 o
  -6   3   1        701.42        669.68        34.76 o
  -5   3   1        359.58        365.83        53.89 o
  -4   3   1       4369.91       4325.20       219.19 o
  -3   3   1       1691.15       1763.25       109.27 o
  -2   3   1       7517.07       7423.08       211.74 o
  -1   3   1      30776.20      29003.28       977.96 o
   0   3   1        118.57        140.78        15.42 o
   1   3   1      41089.12      38771.96      2156.30 o
   2   3   1       3699.03       3903.01       159.79 o
   3   3   1       1501.10       1621.83       135.67 o
   4   3   1         76.06         63.10        27.00 o
   5   3   1        489.36        477.36        37.36 o
   6   3   1        417.66        368.70        33.94 o
   7   3   1       4555.82       4386.36       456.63 o
   8   3   1         50.48         50.14        15.49 o
  -9   4   1       1617.58       1564.89        75.69 o
  -8   4   1        285.00        277.08        30.42 o
  -7   4   1       2385.37       2454.38       126.97 o
  -6   4   1        311.40        340.70        30.78 o
  -5   4   1         94.07         92.72        20.10 o
  -4   4   1       7379.77       6585.60       311.05 o
  -3   4   1       2971.48       2845.02       158.62 o
  -2   4   1         75.21         93.62        14.33 o
  -1   4   1      14531.18      14338.67       330.38 o
   0   4   1      25819.99      27379.29       598.96 o
   1   4   1       1635.23       1610.53        90.37 o
   2   4   1      14668.92      15642.96       864.23 o
   3   4   1       2938.36       3358.13       225.75 o
   4   4   1       5633.73       5267.97       319.37 o
   5   4   1        111.63        108.67        16.14 o
   6   4   1         40.76         54.21        11.60 o
   7   4   1         10.27         15.27         9.64 o
   8   4   1        151.14        158.75        40.77 o
  -9   5   1        740.26        676.19        34.24 o
  -8   5   1         98.56         91.25        12.39 o
  -7   5   1         64.51         52.57        14.82 o
  -6   5   1       6740.53       6905.54       174.97 o
  -5   5   1        497.27        432.27        32.90 o
  -4   5   1       6229.08       5875.50       286.21 o
  -3   5   1       1978.50       1986.71       259.18 o
  -2   5   1        980.30        853.10       108.21 o
  -1   5   1       7263.97       6737.76       179.02 o
   0   5   1       3553.37       3866.92       163.20 o
   1   5   1         25.07         27.59        14.89 o
   2   5   1       3982.74       4742.37       304.71 o
   3   5   1       1106.43       1193.28       129.46 o
   4   5   1        228.92        236.46        36.06 o
   5   5   1       4893.52       4215.35       144.57 o
   6   5   1       1432.34       1396.66        58.49 o
   7   5   1       2561.72       2422.83       398.09 o
   8   5   1        123.42        105.78        19.17 o
  -9   6   1       1018.77       1033.45        54.35 o
  -8   6   1          1.68          0.14         3.19 o
  -7   6   1       1085.84        992.97        68.33 o
  -6   6   1       2279.28       2484.34       210.00 o
  -5   6   1        567.70        550.64        30.01 o
  -4   6   1          2.82          1.54         3.87 o
  -3   6   1      10213.12       9198.63       805.76 o
  -2   6   1       2285.40       2222.48        92.49 o
  -1   6   1       7309.32       7307.20       265.04 o
   0   6   1       4803.90       4848.67       202.51 o
   1   6   1       1316.77       1327.40        96.76 o
   2   6   1       7572.41       9071.98       497.76 o
   3   6   1       3709.41       3761.85       269.65 o
   4   6   1        739.93        617.03        55.30 o
   5   6   1        642.54        647.28        37.46 o
   6   6   1         49.35         63.30        11.86 o
   7   6   1       1606.00       1614.81       368.13 o
   8   6   1       1685.98        998.44        71.06 o
  -9   7   1          3.56          4.42         2.96 o
  -8   7   1       2504.27       2587.59        71.69 o
  -7   7   1       1011.41       1063.25        46.18 o
  -6   7   1       1600.85       1618.44        63.86 o
  -5   7   1        851.54        856.16        51.73 o
  -4   7   1        556.44        459.60        50.45 o
  -3   7   1       3613.38       3278.98       132.97 o
  -2   7   1        995.29        946.58       139.69 o
  -1   7   1       3771.32       4246.84       190.47 o
   0   7   1       9125.13      10026.85       359.67 o
   1   7   1       1418.89       1389.07       107.16 o
   2   7   1       1404.31       1843.87       196.95 o
   3   7   1       6341.88       6614.26       240.91 o
   4   7   1       2702.59       2719.47       130.62 o
   5   7   1       1288.58       1209.55        65.52 o
   6   7   1        669.59        594.54        42.50 o
   7   7   1         55.46         31.10        18.01 o
  -8   8   1        341.32        324.41        22.22 o
  -7   8   1         95.18        101.22        11.82 o
  -6   8   1         50.90         39.09         8.29 o
  -5   8   1       7014.82       7087.81       177.29 o
  -4   8   1       1393.59       1375.64        46.74 o
  -3   8   1       1525.20       1451.08       192.15 o
  -2   8   1       1014.72        813.26       137.60 o
  -1   8   1         87.84        126.32        51.28 o
   0   8   1       1510.62       1986.09       133.51 o
   1   8   1       4949.96       5880.77       373.15 o
   2   8   1       1409.85       1307.02        77.43 o
   3   8   1       2206.31       1962.22        80.06 o
   4   8   1          0.22          3.96         8.00 o
   5   8   1       1779.54       1537.73        74.87 o
   6   8   1       1622.41       1638.69       147.46 o
   7   8   1        849.96        788.63        47.14 o
  -8   9   1        920.40        986.90        41.19 o
  -7   9   1          8.69          5.48         4.46 o
  -6   9   1         30.97         36.28         7.87 o
  -5   9   1         68.55         64.94        10.54 o
  -4   9   1        176.14        159.47        14.19 o
  -3   9   1        825.20        791.86        36.67 o
  -2   9   1       6590.69       6670.95       235.17 o
  -1   9   1       1814.15       1715.98       213.87 o
   0   9   1       4072.53       4602.04       232.17 o
   1   9   1        901.76        771.65        30.12 o
   2   9   1        929.29        817.49        36.55 o
   3   9   1         51.28         52.21        11.77 o
   4   9   1       3276.75       3190.69       100.15 o
   5   9   1        576.58        569.50        35.74 o
   6   9   1        406.45        393.42        30.16 o
  -8  10   1        402.31        379.43        19.87 o
  -7  10   1        754.73        752.78        37.84 o
  -6  10   1       1661.26       1636.79        63.16 o
  -5  10   1       1221.03       1274.77        55.55 o
  -4  10   1         99.81         82.08        10.70 o
  -3  10   1        454.12        504.71        28.41 o
  -2  10   1       1062.18       1003.06        43.60 o
  -1  10   1       1405.13       1236.16        97.36 o
   0  10   1       1515.80       1317.68       113.05 o
   1  10   1       3943.82       3477.07       102.97 o
   2  10   1       1601.21       1524.67        88.45 o
   3  10   1        634.43        668.91        41.01 o
   4  10   1        892.96        856.33        47.97 o
   5  10   1        464.66        490.70        29.94 o
   6  10   1         39.60         30.01        13.43 o
  -7  11   1         53.04         48.93         7.72 o
  -6  11   1        225.28        240.31        20.57 o
  -5  11   1       1598.73       1611.21        66.52 o
  -4  11   1       4581.43       3279.78       234.96 o
  -3  11   1       1243.24       1340.79        67.16 o
  -2  11   1       1311.86       1283.84        45.16 o
  -1  11   1        401.93        342.50        26.73 o
   0  11   1         96.23         85.35        11.51 o
   1  11   1          7.77          3.76         4.15 o
   2  11   1       1577.33       1202.06       766.33 o
   3  11   1       2212.39       2100.94       156.15 o
   4  11   1        208.85        217.68        23.86 o
   5  11   1        397.85        421.57        28.03 o
  -7  12   1        436.06        290.00       100.40 o
  -6  12   1        274.71        274.28        24.54 o
  -5  12   1        161.58        135.15        16.60 o
  -4  12   1         72.84         75.35        23.13 o
  -3  12   1        321.94        282.83        53.79 o
  -2  12   1       2787.90       2886.74       135.82 o
  -1  12   1       2965.29       2736.56       141.97 o
   0  12   1         64.02         74.58        18.58 o
   1  12   1        260.85        230.09        20.10 o
   2  12   1        114.06        118.95        22.68 o
   3  12   1        161.37        149.04        21.23 o
   4  12   1        376.17        354.43        51.25 o
  -6  13   1        859.26        813.14        68.90 o
  -5  13   1       1345.16       1199.43       372.20 o
  -4  13   1        295.47        270.51        42.03 o
  -3  13   1        701.05        656.70       137.56 o
  -2  13   1         41.20         44.63        11.41 o
  -1  13   1         79.88         71.26        10.89 o
   0  13   1        284.59        276.20        25.00 o
   1  13   1       1298.07       1245.76       102.02 o
   2  13   1       1166.17       1203.48        87.04 o
   3  13   1        572.86        523.39        34.57 o
  -5  14   1          2.45          0.33         5.24 o
  -4  14   1       1010.51        515.03       196.83 o
  -3  14   1        664.53        618.55        46.92 o
  -2  14   1       1793.16       1972.20        85.25 o
  -1  14   1        178.76        169.67        18.75 o
   0  14   1         71.72         37.23        34.94 o
   1  14   1         28.88          1.41        22.20 o
   2  14   1        135.81        103.49        19.76 o
  -3  15   1        323.75        272.54        17.38 o
  -2  15   1          7.91          0.54         3.24 o
  -1  15   1       1926.56       1640.46       467.75 o
   0  15   1        794.27        733.75        56.16 o
   1  15   1        948.59        867.50        87.77 o
   1 -16   2         23.57         16.84        16.41 o
   2 -16   2        318.40        268.31        30.25 o
  -2 -15   2          2.81         29.23        18.90 o
  -1 -15   2       3658.57       3275.74       232.18 o
   0 -15   2         15.12         17.97         6.79 o
   1 -15   2        273.40        203.97        20.44 o
   2 -15   2        116.77         93.45        24.41 o
   3 -15   2         53.24         37.03        16.30 o
   4 -15   2         12.13         12.53         8.69 o
  -3 -14   2         23.93        -27.31        27.31 o
  -2 -14   2         84.55         71.43        15.64 o
  -1 -14   2         43.94         29.43        11.05 o
   0 -14   2       1250.82       1169.68        60.32 o
   1 -14   2        125.77        115.78        17.60 o
   2 -14   2       2918.44       2555.16        78.95 o
   3 -14   2         77.64         38.88        20.06 o
   4 -14   2        173.34        201.74        65.78 o
   5 -14   2        682.59        588.29       226.32 o
   6 -14   2        147.56        169.49        27.12 o
  -3 -13   2       1857.94       1854.73       122.28 o
  -2 -13   2         90.55         86.63        15.78 o
  -1 -13   2       2037.47       1842.14        90.85 o
   0 -13   2         17.21         16.07         9.08 o
   1 -13   2         33.25         53.86        15.79 o
   2 -13   2        357.48        358.93        26.23 o
   3 -13   2       1205.08       1399.58       188.36 o
   4 -13   2        564.25        472.77        59.97 o
   5 -13   2       2154.72       1840.41       260.40 o
   6 -13   2        206.14        190.51        90.77 o
  -4 -12   2        351.23        391.06        40.34 o
  -3 -12   2        872.19        888.30        42.19 o
  -2 -12   2       2444.35       3039.10       201.95 o
  -1 -12   2        961.98        889.57        55.39 o
   0 -12   2       3301.55       2497.19       158.96 o
   1 -12   2        206.19        217.96        22.88 o
   2 -12   2        589.69        551.70        67.66 o
   3 -12   2          3.73          5.39         3.47 o
   4 -12   2         96.36         94.31        11.35 o
   5 -12   2         50.40         47.64        11.95 o
   7 -12   2        461.76        426.71        27.65 o
  -5 -11   2       2344.85       2812.44       187.87 o
  -4 -11   2       1784.25       1835.23        93.37 o
  -3 -11   2        431.82        433.46        22.47 o
  -2 -11   2       1088.41       1145.32        83.74 o
  -1 -11   2       2412.51       2311.00       150.26 o
   0 -11   2        271.18        256.19        24.82 o
   1 -11   2       2858.05       3007.22       122.27 o
   2 -11   2       1077.79        986.62        43.25 o
   3 -11   2       7311.31       7504.11       181.34 o
   4 -11   2        162.94        169.61        15.02 o
   5 -11   2         23.54         27.14         8.38 o
   6 -11   2          9.91          9.52         5.15 o
   7 -11   2        129.05        127.08        11.19 o
  -6 -10   2        345.97        340.01        46.95 o
  -5 -10   2        800.43        871.80        37.74 o
  -4 -10   2       1313.45       1338.70        42.87 o
  -3 -10   2        476.21        459.89        26.44 o
  -2 -10   2       3228.47       3321.96       170.96 o
  -1 -10   2       1600.82       1532.94        70.20 o
   0 -10   2        187.12        185.79        29.81 o
   1 -10   2        575.11        469.92        31.10 o
   2 -10   2        255.70        256.92        19.14 o
   3 -10   2        664.40        716.82        36.78 o
   4 -10   2       1681.49       1765.51        60.37 o
   5 -10   2       4839.57       5140.12       135.46 o
   6 -10   2       1329.74       1392.88        56.68 o
   7 -10   2         82.02         85.12        10.19 o
   8 -10   2         11.55         11.60         3.67 o
  -7  -9   2        668.44        670.68        57.34 o
  -6  -9   2        282.46        292.38        34.84 o
  -5  -9   2         27.12         26.00         8.11 o
  -4  -9   2        821.83        758.14        39.62 o
  -3  -9   2       1679.97       1393.82        95.45 o
  -2  -9   2       2623.79       2451.34       136.50 o
  -1  -9   2        180.44        172.71        19.81 o
   0  -9   2       4955.72       4843.11       237.47 o
   1  -9   2       5460.59       5794.84       284.60 o
   2  -9   2        767.32        688.75       113.73 o
   3  -9   2        363.33        375.49        18.28 o
   4  -9   2       1298.59       1367.97        51.57 o
   5  -9   2         38.99         35.11         6.49 o
   6  -9   2        118.15        164.14        25.33 o
   7  -9   2       2149.91       2338.48        79.70 o
   8  -9   2       2246.68       2394.92        79.14 o
  -7  -8   2        824.65        790.33        51.53 o
  -6  -8   2         38.25         38.73         9.73 o
  -5  -8   2       1099.39       1020.50        58.21 o
  -4  -8   2       2598.93       2354.20        87.58 o
  -3  -8   2       2193.08       2170.35       181.70 o
  -2  -8   2       1202.88       1224.42       160.43 o
  -1  -8   2       4336.24       4473.66       314.83 o
   0  -8   2       1362.24       1491.62       111.30 o
   1  -8   2       4657.92       4520.70       304.47 o
   2  -8   2        932.06        881.50       117.45 o
   3  -8   2       5766.83       4680.03      1152.33 o
   4  -8   2       6501.42       6717.06       239.78 o
   5  -8   2        567.28        570.98        38.91 o
   6  -8   2       1149.58       1224.66        63.53 o
   7  -8   2         24.82         29.45         6.77 o
   8  -8   2         84.93         84.91         7.80 o
  -7  -7   2        425.16         65.66       222.40 o
  -6  -7   2       1777.00       1652.03        93.08 o
  -5  -7   2       3707.43       3490.37       119.79 o
  -4  -7   2       2052.93       1840.32        73.41 o
  -3  -7   2        797.78        776.47        83.17 o
  -2  -7   2       3273.50       3159.46       257.25 o
  -1  -7   2      11502.75      12398.22       611.72 o
   0  -7   2       4893.58       4571.51       458.05 o
   1  -7   2        553.27        414.86        63.13 o
   2  -7   2       3203.53       3359.14       159.50 o
   3  -7   2       3034.80       2811.78       520.81 o
   4  -7   2       1895.45       1765.84       133.71 o
   5  -7   2       1225.77       1242.36        39.33 o
   6  -7   2       2711.51       2803.80        98.26 o
   7  -7   2        608.81        610.59        33.02 o
   8  -7   2        291.60        333.87        31.95 o
   9  -7   2        173.16        191.91        17.57 o
  -8  -6   2        292.22        253.41        35.59 o
  -7  -6   2        193.89        254.24        37.39 o
  -6  -6   2       1094.66       1102.45        83.82 o
  -5  -6   2       2258.03       2062.54        70.24 o
  -4  -6   2       3168.23       3008.62       113.58 o
  -3  -6   2       5666.15       6055.40       259.85 o
  -2  -6   2       5336.70       4978.59       325.41 o
  -1  -6   2       2171.22       2153.88       183.08 o
   0  -6   2        553.32        537.68        55.00 o
   1  -6   2       7799.92       8345.97       313.67 o
   2  -6   2       3403.41       3475.14       155.17 o
   3  -6   2       1115.00        898.08        60.97 o
   4  -6   2       4125.47       4184.52       446.89 o
   5  -6   2         89.06        100.79         8.90 o
   6  -6   2         28.52         41.82         6.57 o
   7  -6   2       2585.42       2918.49        99.70 o
   8  -6   2        654.80        687.96        50.28 o
   9  -6   2       1162.59       1202.53        60.83 o
  -8  -5   2       1376.87       1678.66        89.26 o
  -7  -5   2       2267.74       2208.60       414.31 o
  -6  -5   2       3257.56       3085.30       101.79 o
  -5  -5   2        689.56        675.38        35.39 o
  -4  -5   2       2453.56       2651.83       254.57 o
  -3  -5   2       1868.91       1849.62       116.76 o
  -2  -5   2        875.17        793.23       105.08 o
  -1  -5   2       1320.53       1132.62       120.13 o
   0  -5   2       3344.59       3278.99       144.29 o
   1  -5   2      10893.47      10520.13       278.91 o
   2  -5   2       8513.27       7701.85       256.76 o
   3  -5   2       1963.05       1879.22       131.53 o
   4  -5   2       3647.67       3420.09       206.79 o
   5  -5   2        318.69        266.21        51.75 o
   6  -5   2       4667.98       4224.32       138.75 o
   7  -5   2       2137.89       2238.25        79.58 o
   8  -5   2         56.42         48.50        13.31 o
   9  -5   2         77.96         93.24        13.25 o
  -8  -4   2         18.65         36.70        12.53 o
  -7  -4   2        623.97        615.76        99.25 o
  -6  -4   2       3672.23       3470.25       141.73 o
  -5  -4   2       1556.45       1502.86        55.64 o
  -4  -4   2      10247.33      10532.61       370.79 o
  -3  -4   2       1723.09       1614.89       100.19 o
  -2  -4   2       1922.98       2079.61       101.91 o
  -1  -4   2       3164.50       2928.35       195.72 o
   0  -4   2        131.14        162.30        24.23 o
   1  -4   2       3259.69       3093.19        88.01 o
   2  -4   2       2127.61       1839.91       114.07 o
   3  -4   2       2637.39       2496.39       150.15 o
   4  -4   2      10811.18      10392.36       461.16 o
   5  -4   2       5610.75       5214.74       287.79 o
   6  -4   2       2255.39       2073.90        69.43 o
   7  -4   2       2650.56       2685.13       135.92 o
   8  -4   2         14.74         18.62         8.36 o
   9  -4   2        229.73        236.60        21.64 o
  -9  -3   2       1757.97       2042.52        91.10 o
  -8  -3   2        700.14        799.67        61.32 o
  -7  -3   2        448.45        402.96        48.95 o
  -6  -3   2         46.14         50.95        15.18 o
  -5  -3   2       1289.01       1284.87        62.49 o
  -4  -3   2        449.77        382.77        35.13 o
  -3  -3   2      19811.71      19254.40       738.90 o
  -2  -3   2       6702.39       6847.60       240.88 o
  -1  -3   2      49714.95      42502.21      1616.91 o
   0  -3   2       3683.84       3686.68       192.45 o
   1  -3   2       1419.88       1536.66        56.07 o
   2  -3   2       7074.25       7181.91       307.01 o
   3  -3   2        667.81        775.14        71.31 o
   4  -3   2       2396.91       2228.31       148.23 o
   5  -3   2       4759.96       4409.69       253.01 o
   6  -3   2        543.88        542.89        72.11 o
   7  -3   2        750.32        849.43        62.40 o
   8  -3   2       1355.09       1434.53       115.16 o
   9  -3   2        415.16        319.15        95.44 o
  -9  -2   2        245.25        251.31        23.97 o
  -8  -2   2       1145.70       1199.77        80.85 o
  -7  -2   2        866.46        863.48        73.23 o
  -6  -2   2       9295.13       9201.47       390.15 o
  -5  -2   2         85.02         72.58        22.34 o
  -4  -2   2        400.82        388.04        34.52 o
  -3  -2   2       1143.53       1088.92        48.79 o
  -2  -2   2        289.95        278.64        19.29 o
  -1  -2   2       6544.05       6784.57       308.86 o
   0  -2   2      35749.15      29871.20      1131.58 o
   1  -2   2       2117.52       2103.73        98.10 o
   2  -2   2      23806.65      20829.71       795.20 o
   3  -2   2       9057.35       8221.63       362.33 o
   4  -2   2       3502.87       4681.19       248.71 o
   5  -2   2       3947.47       3787.05       229.34 o
   6  -2   2        802.17        716.98        46.18 o
   7  -2   2        326.30        273.63        32.47 o
   8  -2   2       1795.38       1829.74        72.79 o
   9  -2   2        191.98        145.59        12.01 o
  -9  -1   2        354.83        409.37        33.09 o
  -8  -1   2        853.30        883.06        67.38 o
  -7  -1   2        127.37        122.76        25.41 o
  -6  -1   2         76.33         63.24        14.89 o
  -5  -1   2       5001.83       4770.79       254.15 o
  -4  -1   2       1502.96       1337.02        68.76 o
  -3  -1   2      25145.07      23176.43       824.81 o
  -2  -1   2       3297.39       3298.61       144.12 o
  -1  -1   2       3598.46       3544.42        87.15 o
   0  -1   2        211.63        231.36        12.35 o
   1  -1   2        176.50        187.01        16.59 o
   2  -1   2        142.01        112.47        16.27 o
   3  -1   2      12360.89      11208.20       473.87 o
   4  -1   2        806.80        791.88        83.07 o
   5  -1   2       5834.68       5589.78       304.42 o
   6  -1   2        186.46        260.33        55.37 o
   7  -1   2        268.88        295.80        33.24 o
   8  -1   2       2156.92       2066.65       106.33 o
   9  -1   2        425.85        386.11        33.55 o
  -9   0   2        363.56        371.52        31.69 o
  -8   0   2       3189.02       3193.39       159.01 o
  -7   0   2          8.91         14.95         5.69 o
  -6   0   2        113.30        114.00        13.73 o
  -5   0   2        479.69        473.22        42.28 o
  -4   0   2        236.00        272.03        38.97 o
  -3   0   2        363.93        357.65        36.47 o
  -2   0   2      48053.07      37257.10      1372.79 o
  -1   0   2         11.71         21.55         4.81 o
   0   0   2      21097.71      20126.46       733.61 o
   1   0   2        114.38        134.78        21.77 o
   2   0   2       4731.81       5416.38       178.02 o
   3   0   2        782.79        753.11        75.60 o
   4   0   2        208.30        212.36        43.44 o
   5   0   2         14.10          5.25        14.24 o
   6   0   2      12723.61      11839.01       357.20 o
   7   0   2         36.24         49.25         9.20 o
   8   0   2        963.91        995.44        47.15 o
   9   0   2        439.60        409.10        34.08 o
  -9   1   2         39.94         38.21        10.21 o
  -8   1   2        682.97        621.23        34.86 o
  -7   1   2       2735.76       2615.27       233.71 o
  -6   1   2         49.42         52.21         9.27 o
  -5   1   2      17515.89      16484.63       479.07 o
  -4   1   2        433.80        444.41        48.10 o
  -3   1   2        204.69        225.29        28.15 o
  -2   1   2       1087.40       1035.75        59.37 o
  -1   1   2       2938.68       2724.03       120.26 o
   0   1   2          2.34         13.16         4.69 o
   1   1   2      22037.60      22245.17       477.21 o
   2   1   2          0.99          3.81         4.89 o
   3   1   2      25866.47      26754.65      1051.84 o
   4   1   2       1350.90       1332.02       120.86 o
   5   1   2         47.84         43.58        21.54 o
   6   1   2        151.48        149.85        16.95 o
   7   1   2       1062.85       1019.61        42.45 o
   8   1   2          7.71          7.24         8.70 o
   9   1   2       2128.31       2139.00       100.55 o
  -9   2   2         66.69         47.65         9.99 o
  -8   2   2        336.32        334.67        24.32 o
  -7   2   2       4088.77       3770.30       248.77 o
  -6   2   2         38.89         51.01         9.04 o
  -5   2   2         38.13         52.73        13.84 o
  -4   2   2      14831.51      15109.62       601.06 o
  -3   2   2         18.58         36.30        12.02 o
  -2   2   2      14794.05      16039.34       938.68 o
  -1   2   2        971.71        925.59        54.79 o
   0   2   2       1491.50       1515.15        69.10 o
   1   2   2         21.44         36.37        11.32 o
   2   2   2       1463.05       1376.51        73.21 o
   3   2   2       1196.55       1303.50       117.31 o
   4   2   2      19604.85      20059.40       849.14 o
   5   2   2        567.17        563.90        84.49 o
   6   2   2       1358.78       1402.85        53.70 o
   7   2   2         72.01         82.61        11.54 o
   8   2   2         29.43         19.84        11.89 o
   9   2   2         19.17          9.39         4.90 o
  -9   3   2        566.91        427.56        29.86 o
  -8   3   2        196.13        199.07        18.17 o
  -7   3   2       2721.92       2649.84       113.06 o
  -6   3   2        110.54        117.09        13.51 o
  -5   3   2        578.51        565.78        49.05 o
  -4   3   2       3505.23       3451.64       132.99 o
  -3   3   2       1423.71       1714.82        85.00 o
  -2   3   2       4484.54       4285.87       194.40 o
  -1   3   2      22328.22      22342.35       487.87 o
   0   3   2        115.09        113.47        11.50 o
   1   3   2       9869.34      10159.34       248.10 o
   2   3   2       1624.07       1605.84       126.16 o
   3   3   2        150.96        193.58        44.13 o
   4   3   2        736.41        775.16        99.90 o
   5   3   2       1598.36       1488.27        61.82 o
   6   3   2          6.00          6.86         5.70 o
   7   3   2       5750.61       5416.05       411.52 o
   8   3   2        280.96        212.54        83.91 o
  -9   4   2       2528.38       2330.50       115.83 o
  -8   4   2         67.29         67.54        14.91 o
  -7   4   2       1323.66       1361.43        84.41 o
  -6   4   2       4444.04       4269.80       276.10 o
  -5   4   2         77.17         72.70        17.94 o
  -4   4   2       7987.31       7748.62       250.51 o
  -3   4   2       4182.64       4085.86       202.98 o
  -2   4   2        480.78        496.75        39.30 o
  -1   4   2       2706.58       2582.85        79.29 o
   0   4   2        139.77        150.45        14.36 o
   1   4   2       2248.03       2709.39        93.50 o
   2   4   2       9651.35      10013.25       340.84 o
   3   4   2       1546.70       1747.13       156.55 o
   4   4   2       8405.20       9272.43       482.67 o
   5   4   2         22.18         13.76         5.60 o
   6   4   2        655.05        569.78        50.56 o
   7   4   2          7.50         12.71         8.91 o
   8   4   2        829.98        737.34       225.31 o
  -9   5   2        482.65        451.41        22.38 o
  -8   5   2        263.74        251.72        21.05 o
  -7   5   2         15.08         21.24        11.07 o
  -6   5   2       3741.20       3592.71       169.85 o
  -5   5   2        859.80        848.25        49.26 o
  -4   5   2       3019.84       2863.70       172.62 o
  -3   5   2      16980.69      16530.32       677.20 o
  -2   5   2        843.02        709.24        49.90 o
  -1   5   2      12744.73      13049.83       315.29 o
   0   5   2       2600.49       2807.88       134.50 o
   1   5   2         34.05         33.48        15.31 o
   2   5   2       1981.84       2123.50       126.84 o
   3   5   2         74.37        120.56        39.77 o
   4   5   2       1066.67        979.26        96.24 o
   5   5   2       4527.39       3973.06       193.31 o
   6   5   2        185.57        147.77        18.35 o
   7   5   2        651.65        694.37       132.13 o
   8   5   2        168.25        110.31        13.70 o
  -9   6   2       1527.20       1454.22        69.38 o
  -8   6   2        440.32        454.15        28.64 o
  -7   6   2        345.56        344.37        36.66 o
  -6   6   2       1768.48       1804.93        68.59 o
  -5   6   2       5792.02       5551.33       191.26 o
  -4   6   2        549.76        494.89        52.83 o
  -3   6   2       5852.86       5545.82       323.57 o
  -2   6   2        389.92        379.33        33.75 o
  -1   6   2       2393.76       2550.27       128.96 o
   0   6   2      17326.58      19763.31       600.57 o
   1   6   2       1700.06       1844.04       119.11 o
   2   6   2       1747.32       1937.36       170.97 o
   3   6   2        594.37        523.17        91.51 o
   4   6   2       1027.46        975.60        48.85 o
   5   6   2        792.11        670.36        47.62 o
   6   6   2       1762.45       1691.81       116.01 o
   7   6   2        945.49        377.13       190.07 o
  -8   7   2       3718.85       3601.31        92.78 o
  -7   7   2        311.08        315.29        16.51 o
  -6   7   2       3965.40       4001.95       127.16 o
  -5   7   2        355.03        337.40        21.21 o
  -4   7   2        129.48        171.41        15.08 o
  -3   7   2       2864.78       2601.95       116.42 o
  -2   7   2       3185.08       3177.39       287.15 o
  -1   7   2        689.82        636.46       113.49 o
   0   7   2       6377.78       7418.27       292.38 o
   1   7   2        455.47        559.12        67.98 o
   2   7   2       1080.25       1159.05       138.12 o
   3   7   2       4001.57       3923.78       100.26 o
   4   7   2       2186.09       2183.35       116.43 o
   5   7   2        708.86        599.29        45.14 o
   6   7   2        980.01        885.58        67.36 o
   7   7   2        424.15        304.00        45.27 o
  -8   8   2         28.81         43.29         9.92 o
  -7   8   2        892.72        928.50        47.13 o
  -6   8   2       1431.31       1463.28        59.60 o
  -5   8   2       3823.74       3794.86       122.41 o
  -4   8   2        763.75        764.42        32.18 o
  -3   8   2       1020.05       1067.41        60.37 o
  -2   8   2       3050.83       3087.26       298.43 o
  -1   8   2       3752.29       4217.50       343.90 o
   0   8   2       2384.67       2656.33       161.27 o
   1   8   2       2747.56       2745.93       253.82 o
   2   8   2        870.32        812.49        35.96 o
   3   8   2       2796.50       2683.71        83.21 o
   4   8   2         31.62         35.69        20.16 o
   5   8   2       1217.91       1134.21        62.58 o
   6   8   2       1860.67       1378.51       173.56 o
   7   8   2        501.47        373.84        28.28 o
  -8   9   2        629.49        610.37        29.57 o
  -7   9   2          7.31          5.23         4.26 o
  -6   9   2         29.04         42.12         8.29 o
  -5   9   2        611.64        600.48        34.54 o
  -4   9   2       1671.16       1606.02        66.89 o
  -3   9   2       5350.41       5149.97       122.43 o
  -2   9   2       7054.79       6808.38       237.34 o
  -1   9   2       1644.40       1496.75       114.68 o
   0   9   2       1910.67       1809.64       145.88 o
   1   9   2       1045.19        955.18        43.62 o
   2   9   2       2012.19       1844.24        87.37 o
   3   9   2        575.74        576.77        26.88 o
   4   9   2       1085.67        919.88        94.76 o
   5   9   2        342.89        332.61        29.49 o
   6   9   2        968.94        977.77        90.65 o
  -8  10   2        533.30        489.20        32.96 o
  -7  10   2       3554.08       3576.29       114.07 o
  -6  10   2        922.95        881.98        45.44 o
  -5  10   2        209.84        202.63        18.88 o
  -4  10   2          4.69         12.45         6.48 o
  -3  10   2        743.45        729.71        50.11 o
  -2  10   2         90.63         76.13        10.45 o
  -1  10   2       2225.76       1885.73       117.44 o
   0  10   2       4628.86       4394.55       319.20 o
   1  10   2       3698.23       3346.11        89.34 o
   2  10   2         14.21         19.15         6.69 o
   3  10   2       1274.36       1267.72        66.88 o
   4  10   2       1381.72       1236.07        77.36 o
   5  10   2        695.41        743.15        35.71 o
  -7  11   2         41.89         33.15         5.93 o
  -6  11   2        145.84        166.56        16.84 o
  -5  11   2       1038.18       1025.30        50.51 o
  -4  11   2       3871.22       4011.24       148.61 o
  -3  11   2        579.09        559.98        53.92 o
  -2  11   2        121.68        101.53        14.69 o
  -1  11   2         25.75         25.27         8.18 o
   0  11   2        708.98        603.15        36.14 o
   1  11   2        321.38        344.78        25.71 o
   2  11   2       1344.56       1324.61        59.06 o
   3  11   2        987.18       1278.92        87.26 o
   4  11   2        414.57        398.65        61.90 o
   5  11   2         80.83         96.22        15.21 o
  -6  12   2         17.18         18.21        11.34 o
  -5  12   2          8.61         -1.82         4.91 o
  -4  12   2         41.45         34.08        17.22 o
  -3  12   2        493.73        454.92        63.44 o
  -2  12   2       3602.80       3500.28       302.32 o
  -1  12   2        619.71        588.57        30.67 o
   0  12   2       2452.18       2305.77        94.33 o
   1  12   2        200.46        228.27        19.79 o
   2  12   2        111.01        112.06        22.00 o
   3  12   2        395.72        334.19        52.29 o
   4  12   2        206.68        214.33        23.34 o
  -6  13   2        439.58        256.91        32.41 o
  -5  13   2       1219.72       1378.36       107.76 o
  -4  13   2         20.37          4.07        18.03 o
  -3  13   2         30.47         34.14        24.98 o
  -2  13   2         18.98         12.82         7.26 o
  -1  13   2         89.28         90.03        11.95 o
   0  13   2        497.46        466.04        37.04 o
   1  13   2       1354.02       1095.15       604.68 o
   2  13   2        887.57        895.78       110.53 o
   3  13   2       1123.48        891.32       114.86 o
  -5  14   2        288.56        264.75        20.16 o
  -4  14   2       1364.10       1272.98       115.04 o
  -3  14   2        606.20        615.23        33.47 o
  -2  14   2        518.47        531.99        32.50 o
  -1  14   2         37.50         29.69        10.71 o
   0  14   2         71.48         -7.00        12.40 o
   1  14   2         79.79         57.68        38.27 o
   2  14   2        821.32        521.16        70.73 o
  -3  15   2        199.07        158.45        20.75 o
  -2  15   2        445.87        325.49        74.59 o
  -1  15   2       1015.18        889.07       377.10 o
   0  15   2         72.33         94.27        27.64 o
   0 -16   3         20.56         -4.54        12.22 o
   1 -16   3         81.56         43.80        33.03 o
   2 -16   3       2095.80       1768.48        89.21 o
   3 -16   3          8.12          7.40         6.82 o
  -2 -15   3        156.36         70.63        29.06 o
  -1 -15   3        908.20        893.77        95.58 o
   0 -15   3          2.11          3.10         5.26 o
   1 -15   3        165.11        150.64        17.76 o
   2 -15   3        509.10        375.19        26.45 o
   3 -15   3        135.39        144.83        26.60 o
   4 -15   3          9.30         13.14         9.41 o
   5 -15   3       1215.89       1649.83       101.92 o
  -3 -14   3         12.56          5.56        18.88 o
  -2 -14   3        158.26        148.85        22.26 o
  -1 -14   3         12.07          6.71        17.49 o
   0 -14   3       3797.07       3058.73       161.31 o
   1 -14   3        444.95        392.86        53.84 o
   2 -14   3       1619.16       1633.48       151.95 o
   3 -14   3         88.12         81.94        20.97 o
   4 -14   3         37.15         43.09        17.67 o
   5 -14   3        344.76        289.65       124.67 o
   6 -14   3         89.52         99.26        21.42 o
  -3 -13   3       2214.15       2273.79       159.42 o
  -2 -13   3        447.24        386.67        57.25 o
  -1 -13   3         32.26         39.44        12.95 o
   0 -13   3         72.41         67.00         9.50 o
   1 -13   3        117.82        132.47        13.91 o
   2 -13   3        221.10        221.15        30.29 o
   3 -13   3       3992.27       4343.83       820.32 o
   4 -13   3         83.56         94.56        20.01 o
   5 -13   3        607.94        630.67       227.79 o
   6 -13   3        261.34        253.90        76.34 o
  -4 -12   3         17.58         15.21         7.83 o
  -3 -12   3        421.98        410.90        22.46 o
  -2 -12   3       3291.61       3540.78       327.64 o
  -1 -12   3        947.95        697.72        79.99 o
   0 -12   3       3437.35       3468.12       410.07 o
   1 -12   3        277.16        281.61        46.92 o
   2 -12   3        255.22        234.07        59.75 o
   3 -12   3         33.59         30.56         6.68 o
   4 -12   3        533.51        532.28        26.22 o
   5 -12   3        309.15        321.32        28.08 o
   6 -12   3       1679.56       1869.67        90.78 o
   7 -12   3        470.64        516.92        50.00 o
  -5 -11   3       1331.05       1278.90       185.30 o
  -4 -11   3        714.92        753.61        44.41 o
  -3 -11   3         45.94         47.11         7.83 o
  -2 -11   3        210.85        227.95        21.58 o
  -1 -11   3        284.65        273.95        20.44 o
   0 -11   3        467.54        467.61        98.03 o
   1 -11   3       4720.57       4372.22       193.92 o
   2 -11   3       2312.72       2271.51        85.62 o
   3 -11   3       3415.64       3557.66        98.81 o
   4 -11   3         57.51         67.02         8.43 o
   5 -11   3        128.43        133.49        17.45 o
   6 -11   3         70.27         68.96         9.74 o
   7 -11   3        447.64        180.26       242.23 o
  -6 -10   3         27.25          1.18         9.17 o
  -5 -10   3       1222.94       1284.03        71.58 o
  -4 -10   3       1912.90       1961.91        53.84 o
  -3 -10   3        350.97        346.12        22.94 o
  -2 -10   3       2552.84       2568.11       113.63 o
  -1 -10   3       1403.61       1290.39        44.56 o
   0 -10   3        482.30        450.29        24.20 o
   1 -10   3         49.13         49.47        15.91 o
   2 -10   3        107.80         96.40         9.88 o
   3 -10   3       2056.04       2055.95        63.42 o
   4 -10   3       4565.79       4929.42       133.34 o
   5 -10   3       1581.72       1701.69        60.24 o
   6 -10   3       1230.06       1333.83        54.93 o
   7 -10   3         11.51         12.39         5.23 o
   8 -10   3         78.50         76.62        13.32 o
  -7  -9   3        493.27        540.33        51.70 o
  -6  -9   3        361.86        358.73        35.94 o
  -5  -9   3        143.84        162.16        16.76 o
  -4  -9   3       1379.63       1397.12        66.79 o
  -3  -9   3        699.42        629.48        35.25 o
  -2  -9   3       1433.97       1299.00        56.91 o
  -1  -9   3       7347.66       7388.72       458.40 o
   0  -9   3       3631.10       3456.53       273.39 o
   1  -9   3       2143.56       1904.63       210.77 o
   2  -9   3       1314.55       1370.35       154.09 o
   3  -9   3       1774.81       1917.95        54.39 o
   4  -9   3       1627.51       1886.13        58.59 o
   5  -9   3        703.70        705.46        34.14 o
   6  -9   3       1748.13       1793.70        62.48 o
   7  -9   3       2065.03       2328.73        79.59 o
   8  -9   3        533.07        542.05        22.58 o
  -7  -8   3        300.57        289.15        43.75 o
  -6  -8   3        486.19        660.57       117.26 o
  -5  -8   3        781.21        743.16        48.05 o
  -4  -8   3        848.78        755.52        44.62 o
  -3  -8   3       3837.29       3798.83       180.79 o
  -2  -8   3        935.13       1062.28       150.22 o
  -1  -8   3       2535.74       2522.66       228.36 o
   0  -8   3       1498.76       1589.56       115.84 o
   1  -8   3       5194.17       5004.23       601.97 o
   2  -8   3       9710.84       9933.17       359.15 o
   3  -8   3       5412.12       4715.24       829.51 o
   4  -8   3       1781.18       1942.19        64.75 o
   5  -8   3        145.97        152.18        11.50 o
   6  -8   3         34.29         37.52         7.13 o
   7  -8   3         93.02        113.40        12.90 o
   8  -8   3        239.98        271.08        16.80 o
  -7  -7   3         73.45         83.57        13.16 o
  -6  -7   3       2733.80       2619.49       201.11 o
  -5  -7   3       1419.28       1431.07        72.95 o
  -4  -7   3       4032.63       3589.38       124.14 o
  -3  -7   3       1729.05       1712.99       196.08 o
  -2  -7   3       2839.22       2873.74       246.69 o
  -1  -7   3         55.36         10.10        20.44 o
   0  -7   3       7537.64       7938.05       628.21 o
   1  -7   3       1140.16        974.26        80.08 o
   2  -7   3        360.11        294.18        37.18 o
   3  -7   3        205.64        180.57        36.76 o
   4  -7   3       2353.33       2192.19       362.49 o
   5  -7   3       6411.31       6701.34       328.07 o
   6  -7   3       3954.08       4105.50       117.36 o
   7  -7   3         30.14         38.26         8.17 o
   8  -7   3         23.09         27.89         5.74 o
   9  -7   3        165.48        159.10        15.53 o
  -8  -6   3         36.16         31.05         6.46 o
  -7  -6   3        175.28        200.07        22.72 o
  -6  -6   3         96.03        100.98        15.09 o
  -5  -6   3       1284.06       1160.70        48.57 o
  -4  -6   3       2933.73       2716.48        90.63 o
  -3  -6   3       4933.59       5326.30       233.25 o
  -2  -6   3       3266.74       3076.98       242.42 o
  -1  -6   3       4234.06       4133.20       281.67 o
   0  -6   3       9507.24       9847.15       336.07 o
   1  -6   3       4786.58       4754.97       194.88 o
   2  -6   3        614.39        616.29        50.12 o
   3  -6   3        795.38        680.92        45.79 o
   4  -6   3       5441.06       4900.26       205.65 o
   5  -6   3       3136.61       3357.43       123.48 o
   6  -6   3        118.45        124.11        10.78 o
   7  -6   3       1465.74       1617.70        63.00 o
   8  -6   3       1147.68       1280.16        74.93 o
   9  -6   3       1763.33       1873.07        84.93 o
  -8  -5   3       1239.11       1446.20        80.20 o
  -7  -5   3       1884.83       2125.26        94.99 o
  -6  -5   3       1212.07       1193.20        63.12 o
  -5  -5   3        112.41         94.31        12.86 o
  -4  -5   3        582.86        643.73       117.04 o
  -3  -5   3        863.41        883.44        74.60 o
  -2  -5   3       5570.56       5529.79       336.09 o
  -1  -5   3      16961.24      16458.80       732.90 o
   0  -5   3       3283.75       3390.01       147.25 o
   1  -5   3       2613.78       2629.07       103.43 o
   2  -5   3       9047.71       8318.75       337.85 o
   3  -5   3       4343.70       4260.92       230.60 o
   4  -5   3       4357.89       3808.96       226.25 o
   5  -5   3         86.46         50.29        24.01 o
   6  -5   3        176.17        217.54        15.27 o
   7  -5   3       1610.26       1666.06        64.29 o
   8  -5   3       1067.59       1151.51        70.71 o
   9  -5   3        125.87        144.99        16.28 o
  -8  -4   3         17.12         15.47         8.98 o
  -7  -4   3        957.77       1019.00        58.71 o
  -6  -4   3       3479.11       3307.00       136.08 o
  -5  -4   3       3416.13       3227.03       101.13 o
  -4  -4   3       3719.41       3825.15       291.75 o
  -3  -4   3       1791.41       1611.86        95.86 o
  -2  -4   3         18.73         23.40         5.97 o
  -1  -4   3       4191.69       3820.25       128.04 o
   0  -4   3        312.81        360.09        35.83 o
   1  -4   3       7927.96       7786.39       153.60 o
   2  -4   3      21155.06      19356.95      1155.22 o
   3  -4   3       2482.64       2322.55       146.87 o
   4  -4   3       1672.33       1611.46       126.78 o
   5  -4   3       3967.11       3664.08       229.78 o
   6  -4   3        932.83       1039.86        69.75 o
   7  -4   3       3008.76       3157.76       154.05 o
   8  -4   3          3.07          7.30         5.11 o
   9  -4   3         30.43         31.32         8.04 o
  -9  -3   3       1251.02       1495.54        70.83 o
  -8  -3   3        196.44        201.28        28.20 o
  -7  -3   3        184.25        200.69        32.17 o
  -6  -3   3        100.52        104.27        18.82 o
  -5  -3   3        110.52        105.15        15.60 o
  -4  -3   3        870.66        694.81        60.85 o
  -3  -3   3      18403.43      16129.35       486.59 o
  -2  -3   3       8004.09       7369.93       273.58 o
  -1  -3   3       2537.10       2186.32        83.50 o
   0  -3   3       3076.04       2789.82        81.32 o
   1  -3   3         28.98         32.27         6.53 o
   2  -3   3       7809.35       7862.50       337.22 o
   3  -3   3        111.51        131.04        29.72 o
   4  -3   3       2112.49       1959.97       142.04 o
   5  -3   3      11679.34      11937.16       543.36 o
   6  -3   3        840.81        826.54        39.36 o
   7  -3   3          9.12         12.52         8.10 o
   8  -3   3       1704.48       1672.46       144.91 o
   9  -3   3        150.48        115.28        35.53 o
  -9  -2   3         22.40         30.02         8.16 o
  -8  -2   3       2349.58       2513.07       131.69 o
  -7  -2   3       1500.10       1412.14        96.26 o
  -6  -2   3       6619.54       6432.96       287.10 o
  -5  -2   3        846.67        779.53        81.56 o
  -4  -2   3        164.15        158.63        20.76 o
  -3  -2   3        336.51        344.79        24.39 o
  -2  -2   3        110.68         94.13        10.74 o
  -1  -2   3       4514.59       4503.04       343.64 o
   1  -2   3       6479.77       6340.29       180.55 o
   2  -2   3       3451.90       3420.25       124.01 o
   3  -2   3       6929.21       6398.78       304.02 o
   4  -2   3       2960.70       2964.74       186.87 o
   5  -2   3        864.52        838.41        96.94 o
   6  -2   3        463.17        544.52        44.21 o
   7  -2   3        482.46        478.14        44.46 o
   8  -2   3       2651.80       2677.85       179.26 o
   9  -2   3         95.39         67.07         7.90 o
  -9  -1   3         70.47        106.91        15.57 o
  -8  -1   3        317.39        337.14        37.90 o
  -7  -1   3        891.19        831.79        69.85 o
  -6  -1   3        692.21        625.38        47.32 o
  -5  -1   3       8801.60       8173.65       383.97 o
  -4  -1   3       5842.43       6615.05       727.49 o
  -3  -1   3      13140.49      12336.55       287.07 o
  -2  -1   3         29.89         31.49         5.63 o
  -1  -1   3        601.42        657.12        34.85 o
   0  -1   3        628.23        648.96        28.53 o
   1  -1   3        184.29        190.33        17.34 o
   2  -1   3        426.65        437.86        34.99 o
   3  -1   3      17031.22      16797.01       684.15 o
   4  -1   3       1380.61       1576.97       128.49 o
   5  -1   3       2736.46       3052.04       209.28 o
   6  -1   3       2853.22       2691.28       111.75 o
   7  -1   3        455.19        449.74        43.09 o
   8  -1   3        261.88        262.88        29.22 o
   9  -1   3        943.31        731.40        48.32 o
  -9   0   3        555.04        581.96        40.12 o
  -8   0   3       3852.29       3996.40       186.54 o
  -7   0   3          2.27         30.72        12.70 o
  -6   0   3         93.41         90.04        12.92 o
  -5   0   3       1250.90       1151.97       105.50 o
  -4   0   3       2594.94       2592.81       159.13 o
  -3   0   3          4.46         10.26         4.49 o
  -2   0   3      14548.73      14569.83       372.19 o
  -1   0   3        340.60        390.90        24.43 o
   0   0   3       4639.42       5066.19       145.90 o
   1   0   3         93.25        118.24        14.36 o
   2   0   3         75.34         92.32        16.81 o
   3   0   3        624.93        631.72        71.69 o
   4   0   3       4752.90       5526.31       297.99 o
   5   0   3        192.82        168.62        45.27 o
   6   0   3       6249.21       6197.70       211.18 o
   7   0   3        108.01        112.87        20.55 o
   8   0   3       1019.50       1053.03        49.03 o
   9   0   3        973.38        875.32        53.22 o
  -9   1   3        207.25        195.84        21.31 o
  -8   1   3         56.64         54.55         9.66 o
  -7   1   3       2410.94       2455.32       303.82 o
  -6   1   3        340.70        338.22        23.97 o
  -5   1   3       7824.16       7486.53       363.46 o
  -4   1   3       1591.10       1485.78        71.58 o
  -3   1   3        296.41        344.94        27.28 o
  -2   1   3       1536.28       1500.24        58.66 o
  -1   1   3       8257.09       8753.55       342.15 o
   0   1   3        511.06        484.95        36.24 o
   2   1   3       1429.25       1330.99        71.95 o
   3   1   3       8856.27       8997.59       421.10 o
   4   1   3        275.39        298.13        55.11 o
   5   1   3       1586.45       1757.10       158.80 o
   6   1   3        463.33        441.20        30.42 o
   7   1   3       3324.66       3459.00       348.67 o
   8   1   3         25.59         22.63        13.61 o
   9   1   3        866.59        828.53        49.04 o
  -9   2   3        169.87        135.45        15.55 o
  -8   2   3         29.07         22.82         6.84 o
  -7   2   3       3871.99       3717.03       135.44 o
  -6   2   3        426.34        402.22        26.25 o
  -5   2   3        457.40        463.61        64.40 o
  -4   2   3      14600.89      14815.66       423.56 o
  -3   2   3       1695.18       1747.67        74.86 o
  -2   2   3      22791.53      21707.39       820.19 o
  -1   2   3        872.06        803.20        53.43 o
   0   2   3        857.12        895.47        54.84 o
   1   2   3        316.60        336.25        25.71 o
   2   2   3       4006.63       3739.02       146.53 o
   3   2   3        149.30        157.13        36.97 o
   4   2   3      13007.57      13029.58       602.29 o
   5   2   3        494.05        525.49        32.06 o
   6   2   3       2164.33       2117.63        78.59 o
   7   2   3        150.73        153.82        19.30 o
   8   2   3        355.64        312.36        86.07 o
  -9   3   3        996.41        723.86        41.14 o
  -8   3   3         54.26         43.14         8.26 o
  -7   3   3       2385.14       2219.69        91.21 o
  -6   3   3       1657.57       1570.09        59.14 o
  -5   3   3         41.52         47.61        14.54 o
  -4   3   3       5824.05       5679.54       193.30 o
  -3   3   3       1858.34       1865.66       117.56 o
  -2   3   3         20.39         36.31        12.35 o
  -1   3   3      34344.36      33559.29      1268.05 o
   0   3   3        310.60        372.32        28.37 o
   1   3   3       2412.45       2354.17        91.78 o
   2   3   3        307.82        325.26        36.24 o
   3   3   3        100.71         99.22        35.99 o
   4   3   3        398.85        416.09        73.16 o
   5   3   3       3008.18       2683.05       136.86 o
   6   3   3        546.30        505.53        32.00 o
   7   3   3       4653.55       4377.64       137.97 o
   8   3   3          3.46          1.99        11.06 o
  -9   4   3       2073.68       1905.41       160.82 o
  -8   4   3         13.31         15.90         6.83 o
  -7   4   3        645.08        601.38        37.92 o
  -6   4   3       4562.48       4636.93       232.52 o
  -5   4   3        138.83        170.06        38.42 o
  -4   4   3       2506.45       2161.02       145.40 o
  -3   4   3       5202.89       5072.99       244.79 o
  -2   4   3        468.83        449.00        38.05 o
  -1   4   3       5723.81       5705.36       184.99 o
   0   4   3        447.21        432.35        33.07 o
   1   4   3       1209.46       1315.42        73.62 o
   2   4   3      21774.88      23097.87       949.63 o
   3   4   3        215.97        299.23        62.43 o
   4   4   3       2476.20       2476.96       208.00 o
   5   4   3        356.99        329.18        38.13 o
   6   4   3         36.50         41.40         8.69 o
   7   4   3         43.96         25.35        11.92 o
   8   4   3       1292.26       1115.95       293.99 o
  -9   5   3        268.03        248.02        20.59 o
  -8   5   3       1225.32       1127.62        85.14 o
  -7   5   3          6.75          7.86         5.03 o
  -6   5   3       4403.80       4403.39       160.08 o
  -5   5   3        249.49        266.72        26.19 o
  -4   5   3        733.15        768.71        79.48 o
  -3   5   3      12091.96      11628.82       373.01 o
  -2   5   3        296.31        248.74        28.70 o
  -1   5   3        664.89        580.77        43.72 o
   0   5   3       3180.46       3441.51       131.28 o
   1   5   3        775.36        892.10        66.34 o
   2   5   3       5946.84       6375.03       352.41 o
   3   5   3       2898.67       3136.43       238.35 o
   4   5   3        386.15        316.70        28.93 o
   5   5   3       8253.94       7576.71       257.94 o
   6   5   3        289.22        234.45        17.27 o
   7   5   3        201.70        188.57        23.86 o
   8   5   3         28.90          1.10         7.19 o
  -9   6   3        269.87        235.45        19.99 o
  -8   6   3        717.53        692.45        29.38 o
  -7   6   3        204.82        175.76        19.41 o
  -6   6   3       1486.59       1575.76        62.22 o
  -5   6   3       3652.10       3614.28       125.25 o
  -4   6   3       1431.00       1274.80        89.51 o
  -3   6   3       8269.63       7837.27       277.94 o
  -2   6   3         26.59         38.61        10.95 o
  -1   6   3        349.65        348.94        81.99 o
   0   6   3      11202.74      12534.01       622.89 o
   1   6   3       3162.15       3140.76       237.35 o
   2   6   3        548.84        548.68        89.43 o
   3   6   3        930.05        991.27       127.75 o
   4   6   3         64.19         54.44        11.19 o
   5   6   3       2030.51       1914.49       132.37 o
   6   6   3       1046.95       1016.29        46.30 o
   7   6   3        600.11        408.20        57.52 o
  -8   7   3       2628.28       2637.22        71.76 o
  -7   7   3         90.19         77.09        10.07 o
  -6   7   3        897.37        859.01        34.94 o
  -5   7   3       1093.04       1016.56        35.38 o
  -4   7   3         76.29         70.37         9.46 o
  -3   7   3        449.73        371.68        39.88 o
  -2   7   3       7676.46       6860.55       475.29 o
  -1   7   3       1065.41       1067.25       155.66 o
   0   7   3       5606.10       6685.96       422.96 o
   1   7   3       1022.38       1140.50       145.95 o
   2   7   3       1372.73       1467.07       160.11 o
   3   7   3       5936.51       5831.64       265.55 o
   4   7   3       1220.27       1198.45        61.61 o
   5   7   3        234.54        191.41        25.25 o
   6   7   3        345.48        336.30        41.23 o
   7   7   3        209.64        148.45        31.41 o
  -8   8   3          0.39         -0.99         2.71 o
  -7   8   3       1824.80       1719.89        70.20 o
  -6   8   3        845.96        778.78        39.45 o
  -5   8   3       3810.49       3816.94       123.54 o
  -4   8   3        146.68        142.76        14.64 o
  -3   8   3        853.39        825.52        32.02 o
  -2   8   3       2255.65       2103.95       248.98 o
  -1   8   3       1182.39       1160.47       173.46 o
   0   8   3        396.57        456.15       100.81 o
   1   8   3       2240.10       2051.20        83.58 o
   2   8   3       1329.15       1211.63        67.42 o
   3   8   3       3828.85       4064.01       153.95 o
   4   8   3        296.49        296.44        28.86 o
   5   8   3        280.29        243.52        26.97 o
   6   8   3        694.97        497.09        56.62 o
   7   8   3        141.26         90.33        18.26 o
  -8   9   3        102.01         96.51        10.22 o
  -7   9   3        119.80        115.65        14.17 o
  -6   9   3        104.47         98.12        14.44 o
  -5   9   3         88.75         92.12        13.08 o
  -4   9   3       5224.46       5089.91       153.95 o
  -3   9   3       2953.08       2629.96       123.47 o
  -2   9   3       5957.81       5223.48       250.00 o
  -1   9   3         52.53         40.39        17.12 o
   0   9   3        368.27        309.87        24.71 o
   1   9   3       2039.81       1912.41        60.73 o
   2   9   3        611.53        609.98        39.49 o
   3   9   3        238.59        222.66        19.75 o
   4   9   3       1108.87        990.41        93.63 o
   5   9   3        652.37        666.60        40.03 o
   6   9   3        570.80        562.57        52.20 o
  -7  10   3       2314.48       2268.98        78.94 o
  -6  10   3        752.73        731.02        40.15 o
  -5  10   3        769.11        730.54        42.74 o
  -4  10   3        125.59        112.34        15.98 o
  -3  10   3        108.40        120.28        29.54 o
  -2  10   3         62.07         72.30        14.02 o
  -1  10   3       4193.31       3735.28       351.47 o
   0  10   3       1491.16       1314.91        89.61 o
   1  10   3       1970.36       1860.49        62.84 o
   2  10   3         64.28         52.97        11.02 o
   3  10   3        967.06       1007.81        52.07 o
   4  10   3        621.76        480.82        45.48 o
   5  10   3        382.16        396.83        28.75 o
  -7  11   3        229.30        203.78        14.59 o
  -6  11   3       1914.16       1854.11        73.56 o
  -5  11   3       1535.04       1496.32        65.17 o
  -4  11   3       2534.77       2604.53       156.34 o
  -3  11   3         90.57         85.37        17.64 o
  -2  11   3         60.82         46.55        13.29 o
  -1  11   3        613.77        460.70        34.89 o
   0  11   3       1125.54       1007.44        49.67 o
   1  11   3        236.45        222.88        21.29 o
   2  11   3       1092.09       1119.62        70.18 o
   3  11   3        976.58        956.81       135.37 o
   4  11   3       1007.13        945.60        76.46 o
   5  11   3          0.50          0.21         4.85 o
  -6  12   3         20.50         12.98         5.46 o
  -5  12   3         80.37         64.70        11.82 o
  -4  12   3        242.26        239.59        36.56 o
  -3  12   3       1502.74       1726.83        99.20 o
  -2  12   3       2161.12       2270.36       193.99 o
  -1  12   3       2311.44       2123.87       118.14 o
   0  12   3        355.64        328.48        24.38 o
   1  12   3        127.38        100.61        15.42 o
   2  12   3         89.46         93.52        15.67 o
   3  12   3        226.25        148.24        31.90 o
   4  12   3        421.41        431.12        54.48 o
  -6  13   3        612.77        214.98        17.22 o
  -5  13   3        545.52        536.14        57.46 o
  -4  13   3         49.74         36.76        14.27 o
  -3  13   3         59.51         58.89        17.24 o
  -2  13   3         11.89          8.92         6.24 o
  -1  13   3       1108.28       1063.00        54.00 o
   0  13   3       1229.77       1307.27       142.30 o
   1  13   3       1818.50       2074.12        83.50 o
   2  13   3       1472.94       1245.51       155.26 o
   3  13   3         26.00         26.97         7.64 o
  -4  14   3       1535.53       1315.16        91.64 o
  -3  14   3        568.55        548.54        31.10 o
  -2  14   3        324.99        311.60        23.05 o
  -1  14   3         33.20         25.96         7.25 o
   0  14   3         89.09         10.78        42.76 o
   1  14   3        628.22        152.37       276.61 o
  -2  15   3        489.87        517.80        55.45 o
  -1  15   3       1937.85       2295.94       136.61 o
   0 -16   4        184.52        131.78        37.70 o
   1 -16   4          4.78         -3.83         6.41 o
   2 -16   4       1435.60       1284.61        74.34 o
   3 -16   4          6.01          3.10         4.74 o
  -2 -15   4         83.15         57.66        29.51 o
  -1 -15   4        962.68        864.85       154.84 o
   0 -15   4          5.69         -0.22         7.09 o
   1 -15   4         42.40          5.60        13.44 o
   2 -15   4        525.81        492.28        37.98 o
   3 -15   4        555.64        622.65       185.76 o
   4 -15   4         28.46         33.56        13.39 o
   5 -15   4       1307.64       1798.84       107.58 o
  -3 -14   4          5.84        -14.17        18.18 o
  -2 -14   4        455.17        489.16        40.78 o
  -1 -14   4        178.04         96.12        71.14 o
   0 -14   4       3416.06       3300.24       349.88 o
   1 -14   4          0.17          6.56         4.05 o
   2 -14   4        470.42        403.10        60.77 o
   3 -14   4        395.90        434.52        52.26 o
   4 -14   4         31.73         13.85        11.56 o
   5 -14   4         38.39         33.65        20.71 o
   6 -14   4        414.04        438.32        44.80 o
  -3 -13   4       1839.55       2008.87       121.91 o
  -2 -13   4         61.00         66.27        13.99 o
  -1 -13   4        118.27        120.09        19.21 o
   0 -13   4        104.65        125.66        15.35 o
   1 -13   4        809.86        900.81       144.76 o
   2 -13   4        132.35        137.80        21.46 o
   3 -13   4       3853.67       4333.70       243.74 o
   4 -13   4        314.38        334.25        19.22 o
   5 -13   4        314.74        344.20        82.68 o
   6 -13   4        522.30        471.08       144.89 o
  -4 -12   4        127.71        150.00        20.46 o
  -3 -12   4        124.90        145.15        18.95 o
  -2 -12   4       2717.48       3023.06       217.80 o
  -1 -12   4        153.14         88.14        21.75 o
   0 -12   4       1500.41       1318.57        69.13 o
   1 -12   4         86.97         86.18        15.72 o
   2 -12   4         29.82         44.09         7.60 o
   3 -12   4         30.52         22.81         5.99 o
   4 -12   4       1871.46       2031.50        65.13 o
   5 -12   4        252.86        271.33        23.99 o
   6 -12   4       1903.94       2145.06       101.06 o
   7 -12   4        466.87        507.38        31.07 o
  -5 -11   4        628.51        685.09        81.61 o
  -4 -11   4        609.38        639.43        27.47 o
  -3 -11   4        359.84        348.93        19.71 o
  -2 -11   4       1063.17       1179.65        85.80 o
  -1 -11   4        770.28        757.38        40.12 o
   0 -11   4        813.56        775.06        40.59 o
   1 -11   4      12049.18      10479.40       318.31 o
   2 -11   4       1951.62       1879.90        83.87 o
   3 -11   4        467.76        481.93        26.50 o
   4 -11   4         81.43         81.29         9.24 o
   5 -11   4         52.53         55.37         9.72 o
   6 -11   4          3.61         23.94         9.02 o
   7 -11   4       1033.44        559.88       642.36 o
  -6 -10   4         15.98          2.51        12.28 o
  -5 -10   4        822.17        916.73        39.02 o
  -4 -10   4       3163.85       3269.75       122.89 o
  -3 -10   4       1579.75       1551.73        51.84 o
  -2 -10   4       2358.62       2515.89        65.59 o
  -1 -10   4       1069.34       1026.40        34.05 o
   0 -10   4        549.56        540.70        27.17 o
   1 -10   4        687.08        677.91        46.37 o
   2 -10   4       2037.76       2039.01        58.94 o
   3 -10   4       1523.81       1668.20        52.93 o
   4 -10   4       5141.20       5671.70       182.02 o
   5 -10   4        366.24        427.02        38.29 o
   6 -10   4        179.12        189.56        15.96 o
   7 -10   4         69.03         80.53         9.72 o
   8 -10   4         23.76         13.05         5.41 o
  -7  -9   4        369.47        369.31        42.05 o
  -6  -9   4       1288.36       1292.83        59.69 o
  -5  -9   4        792.64        852.73        47.96 o
  -4  -9   4       1894.64       1895.67        68.87 o
  -3  -9   4         41.15         45.55         9.11 o
  -2  -9   4       1786.58       1715.15        54.23 o
  -1  -9   4       7715.45       7351.45       467.69 o
   0  -9   4       1857.28       1678.45       191.47 o
   1  -9   4        414.61        386.12        57.04 o
   2  -9   4       1284.20       1371.05       146.10 o
   3  -9   4        570.88        537.35        23.28 o
   4  -9   4        122.78        142.99        11.39 o
   5  -9   4       1133.46       1238.60        36.29 o
   6  -9   4       2261.20       2404.18        77.32 o
   7  -9   4       2322.38       2661.61        88.07 o
   8  -9   4        662.66        719.48        29.16 o
  -7  -8   4        583.39        647.65        65.88 o
  -6  -8   4        512.74        582.84        51.82 o
  -5  -8   4        442.08        483.04        37.81 o
  -4  -8   4        694.66        629.17        39.79 o
  -3  -8   4       3743.65       3450.29       112.53 o
  -2  -8   4       2959.60       3108.67       274.78 o
  -1  -8   4       2913.47       2925.66       254.52 o
   0  -8   4        490.21        471.68        94.74 o
   1  -8   4       5385.49       5556.06       241.24 o
   2  -8   4       8321.65       8525.17       323.77 o
   3  -8   4       4757.04       4704.26       233.39 o
   4  -8   4        120.82        126.83        10.11 o
   5  -8   4        215.65        210.47        12.56 o
   6  -8   4         16.18         22.35         5.93 o
   7  -8   4        276.31        295.43        21.45 o
   8  -8   4        921.79       1069.31        43.83 o
  -7  -7   4       1018.93       1213.78        93.88 o
  -6  -7   4       4171.48       4948.12       170.11 o
  -5  -7   4         73.85         78.33        11.90 o
  -4  -7   4       1783.31       1514.36        72.10 o
  -3  -7   4       3384.67       3175.38       278.11 o
  -2  -7   4       1645.49       1567.24       177.90 o
  -1  -7   4       1079.01       1111.14       144.61 o
   0  -7   4       7119.84       7671.34       441.37 o
   1  -7   4      15747.83      17184.65       538.17 o
   2  -7   4        368.53        341.34        39.06 o
   3  -7   4       3722.70       3876.63       157.10 o
   4  -7   4       4826.25       4837.83       673.42 o
   5  -7   4       7133.94       7482.50       298.72 o
   6  -7   4       2505.73       2560.03        81.54 o
   7  -7   4        103.67        131.39        12.36 o
   8  -7   4         18.42         25.17         5.35 o
   9  -7   4        132.28        129.98        13.40 o
  -8  -6   4        238.92        276.56        45.10 o
  -7  -6   4       1471.71       1602.85        77.91 o
  -6  -6   4          3.25          1.35         5.13 o
  -5  -6   4       1309.99       1120.31        46.97 o
  -4  -6   4       4234.74       3965.56       106.09 o
  -3  -6   4       2157.24       2136.09       211.63 o
  -2  -6   4        182.92        164.71        53.62 o
  -1  -6   4       5267.83       5090.41       330.24 o
   0  -6   4       8861.24       9211.56       322.50 o
   1  -6   4        859.61        715.88        62.07 o
   2  -6   4        327.05        312.16        28.58 o
   3  -6   4       4807.93       4891.36       175.89 o
   4  -6   4       1800.27       1932.87       255.62 o
   5  -6   4       2756.38       2873.87        84.55 o
   6  -6   4        189.96        180.97        13.82 o
   7  -6   4       2004.62       2296.29        78.70 o
   8  -6   4        675.58        784.54        53.80 o
   9  -6   4        437.01        432.11        29.01 o
  -8  -5   4       2175.61       2523.69       326.86 o
  -7  -5   4       1414.25       1635.95        75.85 o
  -6  -5   4         55.84         50.61        13.00 o
  -5  -5   4       1749.21       1564.11        56.91 o
  -4  -5   4        715.77        658.86       114.93 o
  -3  -5   4         58.70         60.84        33.62 o
  -2  -5   4       8457.30       8645.36       463.85 o
  -1  -5   4      15277.76      15141.79       695.91 o
   0  -5   4       4157.11       4157.27       170.39 o
   1  -5   4         19.15         45.64        16.05 o
   2  -5   4      10842.77      10526.15       272.93 o
   3  -5   4       3436.25       3109.43       133.04 o
   4  -5   4       7656.66       6882.99       349.83 o
   5  -5   4       1392.12       1275.14        63.80 o
   6  -5   4         67.93         65.10        10.94 o
   7  -5   4        570.76        614.45        28.67 o
   8  -5   4        617.22        695.21        50.65 o
   9  -5   4        619.79        681.69        40.05 o
  -8  -4   4        220.68        267.15        30.59 o
  -7  -4   4        249.18        282.35        27.69 o
  -6  -4   4       2381.86       2275.49       167.48 o
  -5  -4   4       6776.38       6326.05       150.44 o
  -4  -4   4       2822.54       2883.44       242.38 o
  -3  -4   4       2569.83       2296.95       239.90 o
  -2  -4   4       3232.37       2826.63       131.84 o
  -1  -4   4       3128.13       3116.51       378.10 o
   0  -4   4       5320.93       5178.55       321.69 o
   1  -4   4      12156.78      11882.19       241.23 o
   2  -4   4      20198.48      20237.30       422.35 o
   3  -4   4        866.12        686.50        73.36 o
   4  -4   4       1443.44       1671.26       134.75 o
   5  -4   4       3718.33       3574.63       232.31 o
   6  -4   4       2118.32       2096.19        78.07 o
   7  -4   4       2299.04       2622.42        75.19 o
   8  -4   4        530.67        540.19        85.35 o
   9  -4   4         39.33         43.51         8.46 o
  -8  -3   4        349.01        372.03        37.95 o
  -7  -3   4        512.95        546.46        53.50 o
  -6  -3   4         25.51         29.80        12.60 o
  -5  -3   4       3150.50       2863.65       144.68 o
  -4  -3   4       4647.94       4296.63       173.59 o
  -3  -3   4      14367.75      12665.91       301.05 o
  -2  -3   4       3693.90       3241.08       112.97 o
  -1  -3   4      10020.51      10144.78       299.89 o
   0  -3   4       4141.86       4091.40       124.52 o
   1  -3   4      38953.18      35958.40      1360.68 o
   2  -3   4       4307.18       4077.43       122.08 o
   3  -3   4      11368.03      11317.59       488.82 o
   4  -3   4       2177.40       2207.43       159.06 o
   5  -3   4       6506.44       7055.46       369.56 o
   6  -3   4       1786.30       1752.78        71.61 o
   7  -3   4         78.44         88.12        18.43 o
   8  -3   4       1584.78       1614.64       167.61 o
   9  -3   4         92.72         74.13        28.43 o
  -9  -2   4        454.16        537.74        36.09 o
  -8  -2   4       2639.44       3445.13       164.82 o
  -7  -2   4        220.25        242.21        35.05 o
  -6  -2   4       4615.02       4293.36       206.07 o
  -5  -2   4        604.79        544.52        68.84 o
  -4  -2   4        437.33        438.48        43.49 o
  -3  -2   4        213.18        210.41        17.47 o
  -2  -2   4       4551.43       4131.40       146.69 o
  -1  -2   4       9289.74       9360.04       276.16 o
   1  -2   4       9959.44       9811.44       278.83 o
   2  -2   4         64.53         69.46        14.55 o
   3  -2   4       1500.91       1303.41       105.81 o
   4  -2   4        248.72        250.34        47.26 o
   5  -2   4       2873.31       2369.60       184.13 o
   6  -2   4       2717.42       2816.23       233.01 o
   7  -2   4         60.52         78.76        18.83 o
   8  -2   4       1290.41       1309.22       102.95 o
   9  -2   4        787.97        559.52       103.91 o
  -9  -1   4         70.99         68.60        17.12 o
  -8  -1   4        584.82        644.56        53.23 o
  -7  -1   4       1514.02       1493.02        97.73 o
  -6  -1   4       2799.80       2387.29       118.46 o
  -5  -1   4      11023.22      10085.62       458.91 o
  -4  -1   4       3986.15       3777.02       202.68 o
  -3  -1   4       5542.51       5645.54       183.81 o
  -2  -1   4        329.07        298.22        28.16 o
  -1  -1   4        302.45        285.88        24.12 o
   0  -1   4       1038.25       1054.07        44.49 o
   1  -1   4       1772.77       1900.15        75.56 o
   2  -1   4       1402.48       1562.37        77.91 o
   3  -1   4      22527.32      23828.86       672.04 o
   4  -1   4        513.07        489.18        69.88 o
   5  -1   4         35.64         33.32        20.58 o
   6  -1   4       1657.96       1759.56        85.97 o
   7  -1   4         79.54         84.85        18.50 o
   8  -1   4       1182.15       1173.16        79.45 o
   9  -1   4       1428.70        946.57        56.39 o
  -9   0   4        178.34        195.86        20.47 o
  -8   0   4       2114.16       2073.36       112.13 o
  -7   0   4        212.38        201.21        30.76 o
  -6   0   4        119.30        129.89        20.00 o
  -5   0   4       1909.10       1725.29       135.50 o
  -4   0   4       5289.46       5121.36       256.09 o
  -3   0   4       1093.67       1067.51        57.05 o
  -2   0   4      34649.84      32279.13      1759.36 o
  -1   0   4        327.40        309.06        24.36 o
   0   0   4       1447.75       1525.47        59.27 o
   1   0   4         71.40         81.95        13.17 o
   2   0   4        109.30        126.44        20.99 o
   3   0   4       2187.24       2414.75       117.83 o
   4   0   4      15317.60      17377.18       744.49 o
   5   0   4         98.41         95.46        34.56 o
   6   0   4       6903.87       6954.93       233.39 o
   7   0   4        645.13        668.40        85.01 o
   8   0   4         19.44         24.84         7.00 o
   9   0   4        640.17        473.88        34.65 o
  -9   1   4        346.41        354.72        27.85 o
  -8   1   4          1.21         15.08         8.59 o
  -7   1   4       4493.37       4568.30       193.91 o
  -6   1   4        260.70        245.22        20.20 o
  -5   1   4       2535.92       2596.01       175.89 o
  -4   1   4       2700.49       2787.53       110.08 o
  -3   1   4        258.28        282.22        24.26 o
  -2   1   4        209.64        171.31        31.71 o
  -1   1   4       1157.85        960.87        62.64 o
   0   1   4       1897.82       2089.76       106.64 o
   2   1   4        934.78        865.73        59.65 o
   3   1   4        598.55        757.21        62.36 o
   4   1   4         16.95         23.00        17.39 o
   5   1   4         46.55         24.62        19.02 o
   6   1   4        807.21        796.19        43.22 o
   7   1   4       3221.56       3337.76       369.94 o
   8   1   4         18.67         10.22        10.55 o
   9   1   4        719.48        539.44        35.01 o
  -9   2   4       1477.97       1418.62        73.70 o
  -8   2   4         35.84         40.83         8.42 o
  -7   2   4        635.99        676.21        38.54 o
  -6   2   4       2223.21       2192.97        64.18 o
  -5   2   4         54.83         49.17        21.00 o
  -4   2   4      13982.02      13004.75       552.33 o
  -3   2   4       1924.69       1953.63       124.13 o
  -2   2   4       6964.39       7360.20       312.89 o
  -1   2   4       2954.60       3131.71       108.06 o
   0   2   4      10315.67      11326.61       443.59 o
   1   2   4        435.89        435.41        27.82 o
   2   2   4       3013.56       2978.34       130.35 o
   3   2   4        741.80        899.83       101.66 o
   4   2   4       9819.96      10405.89       511.78 o
   5   2   4        261.35        288.13        28.83 o
   6   2   4        106.14        119.46        16.86 o
   7   2   4        479.83        417.37        42.94 o
   8   2   4         31.70         30.33         9.09 o
  -9   3   4       1491.06       1491.57        75.81 o
  -8   3   4        262.76        231.51        18.51 o
  -7   3   4       2424.66       2174.75        73.54 o
  -6   3   4       3143.03       2991.25        96.02 o
  -5   3   4         87.97        115.91        32.20 o
  -4   3   4       3068.52       2951.89       179.76 o
  -3   3   4       8545.37       8587.00       376.15 o
  -2   3   4          8.08          1.79         4.13 o
  -1   3   4      22842.99      22357.07       931.64 o
   0   3   4          8.26          8.15        10.35 o
   1   3   4        203.68        222.37        24.27 o
   2   3   4        357.37        339.53        39.00 o
   3   3   4        274.15        229.11        53.75 o
   4   3   4         55.60         50.02        26.85 o
   5   3   4       7990.19       7112.45       430.85 o
   6   3   4         44.95         43.96         9.71 o
   7   3   4       2564.87       2491.53        90.66 o
   8   3   4        268.76        190.10        30.67 o
  -9   4   4        947.50        825.23       123.13 o
  -8   4   4        469.16        439.38        28.19 o
  -7   4   4        755.66        650.25        59.14 o
  -6   4   4       4393.60       4364.67       159.58 o
  -5   4   4        200.45        205.99        22.54 o
  -4   4   4       1434.35       1394.99       113.66 o
  -3   4   4       5358.85       5338.44       259.36 o
  -2   4   4       2352.57       2470.98       107.71 o
  -1   4   4       2225.66       2076.81       114.87 o
   0   4   4       8882.40       9282.49       341.82 o
   1   4   4         16.16         17.32         6.11 o
   2   4   4      28491.16      31418.12      1274.90 o
   3   4   4        468.29        472.08        81.05 o
   4   4   4         62.82         31.74        21.77 o
   5   4   4        528.69        489.18        34.95 o
   6   4   4         43.94         39.56         9.16 o
   7   4   4        233.12        200.62        17.65 o
   8   4   4       3019.19       2475.86       502.95 o
  -9   5   4        136.17        124.98         9.93 o
  -8   5   4       2089.57       1930.91        58.96 o
  -7   5   4        151.62        139.12        17.54 o
  -6   5   4       2552.45       2626.33       135.04 o
  -5   5   4       1756.62       1787.11       129.63 o
  -4   5   4        183.73        200.16        32.73 o
  -3   5   4       8204.40       8487.46       417.13 o
  -2   5   4        742.26        703.55        51.89 o
  -1   5   4       4508.67       4898.79       186.42 o
   0   5   4       6160.02       6572.40       225.84 o
   1   5   4       4983.65       5923.70       233.85 o
   2   5   4       2244.84       2175.59       181.95 o
   3   5   4      11100.34      12417.46       614.59 o
   4   5   4         80.07         47.82        12.11 o
   5   5   4       4171.94       3489.74       192.14 o
   6   5   4        182.40        171.69        14.49 o
   7   5   4        216.93        187.89        24.89 o
  -8   6   4        851.50        771.38        30.96 o
  -7   6   4        182.39        178.02        15.67 o
  -6   6   4        160.34        186.06        27.52 o
  -5   6   4       4719.39       4632.03       173.13 o
  -4   6   4        336.23        287.73        40.38 o
  -3   6   4       7035.37       7095.34       258.01 o
  -2   6   4       4123.52       4071.01       389.40 o
  -1   6   4         91.92         95.55        44.29 o
   0   6   4       4803.83       5029.49       336.42 o
   1   6   4       2225.54       2475.56       209.07 o
   2   6   4        528.68        512.57        87.90 o
   3   6   4       2466.72       2636.56       121.55 o
   4   6   4         24.54         26.03         8.33 o
   5   6   4        498.14        459.16        38.14 o
   6   6   4       3144.28       3171.14       277.56 o
   7   6   4        284.86        202.64        39.83 o
  -8   7   4       2528.48       2479.72        67.70 o
  -7   7   4         42.45         32.08         6.53 o
  -6   7   4        300.64        278.26        16.49 o
  -5   7   4       1603.60       1547.78        48.35 o
  -4   7   4        201.96        198.52        15.96 o
  -3   7   4         86.83         -3.71        25.22 o
  -2   7   4       6030.04       5527.02       429.53 o
  -1   7   4        338.05        392.61        94.84 o
   0   7   4       6477.79       7211.91       451.60 o
   1   7   4       3327.05       3639.58       285.29 o
   2   7   4        300.64        275.17        19.58 o
   3   7   4       6286.76       6548.11       363.61 o
   4   7   4       1228.99       1203.47        62.59 o
   5   7   4        101.46         63.96        18.70 o
   6   7   4        931.57        898.47        72.99 o
   7   7   4         15.11          3.32         5.24 o
  -8   8   4         60.59         60.00         8.80 o
  -7   8   4       1985.90       1877.22        58.69 o
  -6   8   4        413.06        409.16        24.50 o
  -5   8   4       3035.83       2996.65        96.74 o
  -4   8   4        731.79        693.95        38.35 o
  -3   8   4        691.30        638.58        60.55 o
  -2   8   4       5018.68       4634.27       238.77 o
  -1   8   4       2259.58       2503.48       269.91 o
   0   8   4        486.83        492.90        33.59 o
   1   8   4       3252.67       3070.28        92.97 o
   2   8   4       1349.34       1327.00        58.59 o
   3   8   4       2082.16       2091.33        73.58 o
   4   8   4       2109.67       2265.61        97.46 o
   5   8   4        236.92        267.18        27.34 o
   6   8   4        978.22       1037.19        62.41 o
  -8   9   4         22.51         28.56         5.47 o
  -7   9   4        335.98        306.75        23.22 o
  -6   9   4         88.59         93.23        13.90 o
  -5   9   4         16.91         13.10         9.44 o
  -4   9   4       5498.08       5447.17       170.01 o
  -3   9   4       1310.75       1386.91        75.74 o
  -2   9   4       2721.82       2403.46       205.17 o
  -1   9   4         16.39         16.42         9.10 o
   0   9   4         63.26         64.21         9.64 o
   1   9   4       3373.86       3288.78        88.47 o
   2   9   4       2298.03       2303.40        73.73 o
   3   9   4        768.21        790.73        47.25 o
   4   9   4       1701.32       1892.83       197.29 o
   5   9   4         14.29         16.09         7.91 o
   6   9   4        690.21        711.99        46.69 o
  -7  10   4       1000.03        951.36        39.13 o
  -6  10   4         37.50         36.06         8.54 o
  -5  10   4        183.38        168.95        19.28 o
  -4  10   4         22.87         22.36         6.91 o
  -3  10   4         86.14         82.48        16.41 o
  -2  10   4       1224.16       1015.54        66.58 o
  -1  10   4       4043.35       3297.11       177.57 o
   0  10   4        329.26        288.16        21.22 o
   1  10   4       2776.81       2637.33        85.43 o
   2  10   4        203.56        192.47        19.56 o
   3  10   4        335.83        354.90        28.03 o
   4  10   4        515.14        415.48        60.67 o
   5  10   4       1070.64       1100.57        68.25 o
  -6  11   4       1895.73       1776.07        83.63 o
  -5  11   4       1323.20       1337.64        52.46 o
  -4  11   4       1422.04       1490.78        58.71 o
  -3  11   4         45.67         57.47        15.20 o
  -2  11   4        496.85        368.42        44.26 o
  -1  11   4        351.44        317.99        22.88 o
   0  11   4        716.49        646.64        32.13 o
   1  11   4        636.08        589.58        50.71 o
   2  11   4       2261.99       2652.52       126.55 o
   3  11   4        884.64       1073.73       144.94 o
   4  11   4        880.60        837.13        92.48 o
  -6  12   4         21.35         15.08         8.54 o
  -5  12   4         25.81          4.43        15.24 o
  -4  12   4        541.26        602.26        42.36 o
  -3  12   4       2572.20       2805.97       170.53 o
  -2  12   4       1591.36       1594.88       109.79 o
  -1  12   4        714.35        650.22        35.78 o
   0  12   4         51.76         48.71        11.97 o
   1  12   4         71.94         46.22        13.17 o
   2  12   4        108.09        126.67        17.53 o
   3  12   4        427.67        248.43        36.00 o
   4  12   4        672.31        708.75        38.46 o
  -5  13   4        203.12        147.81        13.60 o
  -4  13   4          6.09         11.85         5.03 o
  -3  13   4         54.47         42.78         7.27 o
  -2  13   4        132.23        134.74        13.65 o
  -1  13   4        633.87        662.00        39.10 o
   0  13   4       1537.68       1641.13       121.74 o
   1  13   4       1523.59       1773.78       156.20 o
   2  13   4        207.20        144.81        25.51 o
   3  13   4         10.37          1.71         8.54 o
  -4  14   4        421.91        453.39        28.78 o
  -3  14   4        401.65        382.91        30.13 o
  -2  14   4        109.13        100.88        13.84 o
  -1  14   4         11.83         14.40         4.94 o
   0  14   4        158.61        124.34        19.23 o
   1  14   4        134.58         73.68        23.49 o
   0 -16   5        758.91        706.90        39.53 o
   1 -16   5         54.00         46.67        11.16 o
   2 -16   5       1199.07       1057.70       163.39 o
   3 -16   5         52.15         59.26        13.18 o
  -2 -15   5          5.34          3.33         5.30 o
  -1 -15   5       1041.78        973.57       120.19 o
   0 -15   5        365.42        293.54        27.52 o
   1 -15   5         54.68         42.18         9.34 o
   2 -15   5         90.35        100.86         9.35 o
   3 -15   5        954.63       1112.89       342.62 o
   4 -15   5         22.33         39.06        12.86 o
  -3 -14   5          3.33          0.13         5.09 o
  -2 -14   5       1377.97       1412.83        76.20 o
  -1 -14   5        180.25        126.57        61.04 o
   0 -14   5       2275.93       1903.16       151.02 o
   1 -14   5         23.66         20.85         5.99 o
   2 -14   5        124.25        147.36        13.82 o
   3 -14   5        150.34        175.76        15.65 o
   4 -14   5         22.58         24.99         9.85 o
   5 -14   5         63.89         54.01        29.88 o
   6 -14   5       1531.95       1737.88       101.09 o
  -3 -13   5        823.78        806.88       116.97 o
  -2 -13   5         47.06         35.68        11.37 o
  -1 -13   5        162.83        160.50        19.00 o
   0 -13   5         60.16         37.81        30.54 o
   1 -13   5       1449.47       1625.61       266.04 o
   2 -13   5         20.48         22.84         6.93 o
   3 -13   5       3149.50       3355.07       112.71 o
   4 -13   5        112.12         98.68        10.45 o
   5 -13   5        168.85        184.31        16.62 o
   6 -13   5        170.47        242.38        41.43 o
  -4 -12   5        304.30        324.58        49.23 o
  -3 -12   5         74.35         76.20        11.43 o
  -2 -12   5       2535.73       2893.18        79.28 o
  -1 -12   5         16.69         25.10         7.14 o
   0 -12   5        599.22        485.32        97.35 o
   1 -12   5        155.01        152.35        16.97 o
   2 -12   5         71.78         70.65        10.74 o
   3 -12   5         22.52         30.26         6.73 o
   4 -12   5       1426.86       1606.63        56.77 o
   5 -12   5       1212.00       1330.27        61.61 o
   6 -12   5       2625.43       3235.43       140.82 o
   7 -12   5          6.86          7.55         3.46 o
  -5 -11   5        682.56        769.33        66.45 o
  -4 -11   5        131.22        131.48        12.39 o
  -3 -11   5        122.97        159.59        21.02 o
  -2 -11   5        459.84        450.51        32.26 o
  -1 -11   5       2105.04       2178.81        66.38 o
   0 -11   5       3337.92       3271.51        99.57 o
   1 -11   5       5045.24       4660.51       182.86 o
   2 -11   5        206.41        207.19        15.55 o
   3 -11   5         45.46         60.64         8.90 o
   4 -11   5         55.54         67.09         8.61 o
   5 -11   5        392.25        424.69        32.50 o
   6 -11   5         56.00         66.79        15.64 o
   7 -11   5       1200.77       1437.52        70.67 o
  -6 -10   5        266.58        279.74        42.31 o
  -5 -10   5        176.47        180.18        27.71 o
  -4 -10   5       3517.46       3639.99       122.92 o
  -3 -10   5       1722.42       1788.52        54.24 o
  -2 -10   5        923.10        942.23        31.70 o
  -1 -10   5        921.20        929.36        35.14 o
   0 -10   5        195.64        190.40        15.59 o
   1 -10   5        510.92        509.20        28.64 o
   2 -10   5       4709.56       4847.14       170.57 o
   3 -10   5        605.97        598.21        27.05 o
   4 -10   5       5880.91       6200.06       152.01 o
   5 -10   5        203.23        243.41        16.20 o
   6 -10   5        199.62        211.62        14.66 o
   7 -10   5        218.13        251.78        17.58 o
   8 -10   5         46.63         36.23         6.17 o
  -7  -9   5         99.28         86.30        19.27 o
  -6  -9   5       1401.72       1431.25        77.36 o
  -5  -9   5        152.98        155.02        16.12 o
  -4  -9   5       1728.56       1773.54        63.15 o
  -3  -9   5       1616.35       1693.94        65.36 o
  -2  -9   5        765.70        826.47        41.67 o
  -1  -9   5       6140.70       6337.68       248.34 o
   0  -9   5        777.73        760.18       132.80 o
   1  -9   5        131.08        105.96        49.24 o
   2  -9   5       1091.70       1108.11        95.80 o
   3  -9   5         17.07         16.88         4.09 o
   4  -9   5        208.36        210.90        14.17 o
   5  -9   5       1454.52       1555.03        43.06 o
   6  -9   5       1592.91       1793.48        62.65 o
   7  -9   5       1338.55       1560.89        58.61 o
   8  -9   5         63.98         77.45         7.88 o
  -7  -8   5        297.24        133.06       156.49 o
  -6  -8   5       1730.67       1914.63        97.19 o
  -5  -8   5       1732.50       1767.34        91.42 o
  -4  -8   5        237.00        215.51        22.71 o
  -3  -8   5       1784.81       1775.39        54.84 o
  -2  -8   5       1782.81       1752.15       202.96 o
  -1  -8   5       3106.70       2885.19       263.82 o
   0  -8   5       3644.83       3302.21       284.01 o
   1  -8   5       4323.47       4013.06       198.88 o
   2  -8   5       6024.44       6476.12       278.38 o
   3  -8   5       2319.69       2476.34       253.21 o
   4  -8   5        318.61        330.98        17.81 o
   5  -8   5         50.47         51.13         6.81 o
   6  -8   5         34.95         48.65         7.45 o
   7  -8   5       1219.36       1403.99        56.88 o
   8  -8   5       1698.36       1981.61        64.30 o
  -7  -7   5        965.11       1099.34       122.20 o
  -6  -7   5       3249.82       3615.31       133.15 o
  -5  -7   5         92.37        112.29        13.64 o
  -4  -7   5       1328.33       1173.98        54.87 o
  -3  -7   5       2164.63       2124.28       223.59 o
  -2  -7   5       4284.23       4232.39       320.92 o
  -1  -7   5         56.63         63.11        37.88 o
   0  -7   5       2240.02       2196.39       210.38 o
   1  -7   5       1240.44       1156.47       133.96 o
   2  -7   5       3712.76       3525.63       169.57 o
   3  -7   5       6161.06       6073.75       292.05 o
   4  -7   5       4922.78       5105.04       797.99 o
   5  -7   5       2981.03       2986.29        74.66 o
   6  -7   5        966.82       1005.33        36.38 o
   7  -7   5        107.86        121.82        15.30 o
   8  -7   5         21.72         25.46         6.05 o
  -8  -6   5        150.37        166.59        27.54 o
  -7  -6   5        488.47        537.62        47.19 o
  -6  -6   5        559.58        643.11        44.60 o
  -5  -6   5       4253.58       3977.14       124.03 o
  -4  -6   5       4201.09       3876.74        94.75 o
  -3  -6   5       3301.93       3268.87       273.07 o
  -2  -6   5        830.55        895.94       127.40 o
  -1  -6   5       5277.47       5087.81       338.94 o
   0  -6   5       5551.53       6005.58       373.20 o
   1  -6   5       2841.17       2766.77       137.00 o
   2  -6   5       1605.10       1504.43        67.60 o
   3  -6   5       5506.57       5630.90       525.35 o
   4  -6   5        697.43        697.31       108.37 o
   5  -6   5       1314.72       1258.66        58.71 o
   6  -6   5       2210.52       2233.26        61.69 o
   7  -6   5       2449.11       2782.73        96.04 o
   8  -6   5        723.39        805.59        34.70 o
   9  -6   5         42.29         51.57         8.73 o
  -8  -5   5       1043.35       1107.06       334.85 o
  -7  -5   5        471.29        544.58        38.41 o
  -6  -5   5         92.87        109.64        19.87 o
  -5  -5   5       1429.09       1300.49        50.44 o
  -4  -5   5       2197.60       2174.75       219.12 o
  -3  -5   5       1839.63       1816.80       183.91 o
  -2  -5   5      12472.55      12542.67       581.67 o
  -1  -5   5       9862.57       9720.46       302.70 o
   0  -5   5       5568.23       5747.80       348.96 o
   1  -5   5       1704.55       1505.35        68.89 o
   2  -5   5       8489.36       8472.41       226.12 o
   3  -5   5       1371.11       1328.21       161.37 o
   4  -5   5       3371.92       3457.15       222.21 o
   5  -5   5       2261.64       2063.71        67.91 o
   6  -5   5        260.95        212.70        16.24 o
   7  -5   5         26.89         31.31         6.38 o
   8  -5   5       2038.32       1901.40       521.54 o
   9  -5   5        980.38        959.03        49.66 o
  -8  -4   5         86.85        114.75        19.22 o
  -7  -4   5       1522.11       1647.85       100.56 o
  -6  -4   5       3598.46       4083.26       454.50 o
  -5  -4   5       3382.52       3198.43        98.15 o
  -4  -4   5       1008.90        958.26       131.91 o
  -3  -4   5       3814.35       3509.79       143.58 o
  -2  -4   5       1329.58       1183.57        50.52 o
  -1  -4   5       2115.55       2021.10       150.60 o
   0  -4   5       6913.12       6423.01       217.72 o
   1  -4   5       8161.74       7936.09       198.59 o
   2  -4   5      12072.39      12128.08       290.37 o
   3  -4   5       1968.44       1862.66       135.80 o
   4  -4   5       3300.42       3672.53       226.15 o
   5  -4   5       5063.22       5123.54       178.41 o
   6  -4   5       1632.68       1563.45        48.93 o
   7  -4   5       1236.39       1270.72        54.17 o
   8  -4   5       1068.60       1049.96       161.91 o
   9  -4   5        200.14        190.68        17.56 o
  -8  -3   5         27.81         32.13        11.76 o
  -7  -3   5        162.51        177.80        29.12 o
  -6  -3   5        500.44        495.17        50.34 o
  -5  -3   5       1702.23       1585.33        95.98 o
  -4  -3   5       5264.13       4571.71       342.13 o
  -3  -3   5       8922.72       7793.59       481.93 o
  -2  -3   5        702.01        559.96        26.28 o
  -1  -3   5        227.69        235.47        24.98 o
   0  -3   5       6653.97       6934.79       201.44 o
   1  -3   5         66.76         60.29        10.22 o
   2  -3   5       2296.70       2193.29        77.38 o
   3  -3   5       8784.15       8412.96       390.58 o
   4  -3   5       2078.63       2221.02       166.11 o
   5  -3   5       1598.86       1840.48       158.42 o
   6  -3   5       2724.60       2581.52       103.52 o
   7  -3   5        298.27        290.45        27.15 o
   8  -3   5       1321.26       1297.61       204.12 o
   9  -3   5         15.73          8.82         8.58 o
  -9  -2   5        744.59        899.93        49.14 o
  -8  -2   5       2827.22       3057.67       147.82 o
  -7  -2   5       1538.96       1791.84       108.01 o
  -6  -2   5        967.10        941.59        72.09 o
  -5  -2   5        855.03        764.49        48.71 o
  -4  -2   5       1349.25       1312.14        81.23 o
  -3  -2   5        251.31        215.27        26.72 o
  -2  -2   5      10570.44       9847.57       622.32 o
  -1  -2   5      11206.42      10747.56       320.52 o
   0  -2   5      25373.01      27010.59       706.79 o
   1  -2   5       4461.85       4773.88       196.01 o
   2  -2   5       1186.45       1112.54        66.04 o
   3  -2   5       3035.81       3089.78       138.01 o
   4  -2   5         15.60         13.07        11.19 o
   5  -2   5       4063.57       4397.58       273.66 o
   6  -2   5       6035.61       5734.40       172.40 o
   7  -2   5         47.38         51.65        16.00 o
   8  -2   5        620.63        627.93        67.48 o
   9  -2   5       1322.85        769.76       179.73 o
  -9  -1   5         79.79         76.48        24.06 o
  -8  -1   5          5.91          4.69         6.78 o
  -7  -1   5       1996.21       1852.58       110.49 o
  -6  -1   5       1353.59       1227.75        69.01 o
  -5  -1   5      10050.61       9580.92       444.44 o
  -4  -1   5       1279.19       1042.25        90.97 o
  -3  -1   5       1626.37       1605.77        80.41 o
  -2  -1   5        122.12         87.82        15.11 o
  -1  -1   5        133.69        151.80        19.12 o
   0  -1   5       3153.21       3571.18       116.51 o
   1  -1   5      18018.69      19115.29       521.54 o
   2  -1   5       3288.57       3482.57       138.88 o
   3  -1   5      13385.33      13848.17       538.69 o
   4  -1   5       1809.26       1864.88       151.90 o
   5  -1   5       1206.28       1180.80       126.52 o
   6  -1   5       1303.52       1405.71        75.27 o
   7  -1   5         27.67         30.68        11.83 o
   8  -1   5        146.21        162.93        16.64 o
   9  -1   5       1331.71        695.77        44.53 o
  -9   0   5        582.05        587.81        66.73 o
  -8   0   5       1495.53       1563.31        89.92 o
  -7   0   5        608.76        580.08        53.30 o
  -6   0   5         74.13         80.68        15.82 o
  -5   0   5        131.95        107.46        30.74 o
  -4   0   5       7020.56       6864.35       326.19 o
  -3   0   5       3246.04       3073.32       342.65 o
  -2   0   5      19882.81      18985.25      1003.04 o
  -1   0   5       1546.83       1628.18        94.63 o
   0   0   5         83.90        105.61        13.91 o
   1   0   5         29.33         30.90         5.99 o
   2   0   5        105.70         90.31        18.94 o
   3   0   5       2139.01       2339.53       120.00 o
   4   0   5      13880.24      15437.83       680.60 o
   5   0   5         99.24         82.93        15.22 o
   6   0   5       3967.09       4157.62       367.33 o
   7   0   5        651.76        662.71       122.33 o
   8   0   5         74.81         82.98        11.51 o
   9   0   5        394.79        258.95        22.70 o
  -9   1   5        573.70        523.58        24.56 o
  -8   1   5        371.86        367.62        35.82 o
  -7   1   5       3561.07       3701.58       123.24 o
  -6   1   5        122.11        132.25        23.91 o
  -5   1   5       4031.32       3692.68       226.85 o
  -4   1   5       2050.11       1990.10       139.84 o
  -3   1   5        158.78        186.68        33.47 o
  -2   1   5          1.45          5.96        10.64 o
  -1   1   5      18131.23      18112.17       691.99 o
   0   1   5       3170.24       3390.83       163.26 o
   1   1   5      17875.96      17794.41       400.00 o
   2   1   5         15.53         14.83         7.84 o
   3   1   5        151.56        176.43        31.41 o
   4   1   5        425.60        371.37        67.70 o
   5   1   5       1098.62       1123.22        63.71 o
   6   1   5        585.99        621.71        40.48 o
   7   1   5       4934.82       5171.50       555.03 o
   8   1   5         72.34         59.69         8.01 o
  -9   2   5       1020.62       1042.72        57.78 o
  -8   2   5         34.11         38.78         7.49 o
  -7   2   5       1151.99       1157.73        54.11 o
  -6   2   5       5308.35       5086.46       172.07 o
  -5   2   5       2422.27       2283.69       167.63 o
  -4   2   5      15310.96      15039.42       631.12 o
  -3   2   5         14.98         17.23        11.14 o
  -2   2   5       5230.63       5745.35       261.36 o
  -1   2   5       1889.46       1841.35        74.84 o
   0   2   5        445.64        492.50        46.55 o
   1   2   5         31.62         19.26         6.60 o
   2   2   5      15785.08      16146.70       484.09 o
   3   2   5        548.93        664.91        63.61 o
   4   2   5       8347.35       8787.19       457.55 o
   5   2   5         82.07         87.60        12.95 o
   6   2   5        389.59        366.66        30.17 o
   7   2   5        615.03        574.35        75.79 o
   8   2   5        147.20        124.14        18.81 o
  -9   3   5       1795.67       1806.78        85.99 o
  -8   3   5         35.81         49.19        12.45 o
  -7   3   5       1136.95       1008.23        40.79 o
  -6   3   5       2154.53       2025.26        73.86 o
  -5   3   5         49.90         66.56        13.06 o
  -4   3   5        415.37        420.36        59.65 o
  -3   3   5      14818.62      15812.71       643.15 o
  -2   3   5       1382.77       1375.67        72.76 o
  -1   3   5      16231.59      16423.59       638.98 o
   0   3   5        520.02        494.59        40.09 o
   1   3   5       1251.79       1313.30        70.06 o
   2   3   5        172.29        189.59        30.46 o
   3   3   5        553.06        570.53        85.62 o
   4   3   5        110.00        120.93        44.29 o
   5   3   5      10483.01       9422.96       696.73 o
   6   3   5         35.27         33.44         9.63 o
   7   3   5       1576.82       1558.53       203.02 o
   8   3   5         84.09         74.55        12.33 o
  -9   4   5       1313.54       1238.14        62.76 o
  -8   4   5        655.78        585.35        26.99 o
  -7   4   5        214.65        231.60        22.62 o
  -6   4   5       3767.44       3914.71       134.52 o
  -5   4   5       1042.01       1082.05        60.06 o
  -4   4   5       1201.13       1295.56       112.10 o
  -3   4   5       4765.97       4865.94       189.67 o
  -2   4   5        522.92        582.09        46.00 o
  -1   4   5       2074.96       2037.71       120.12 o
   0   4   5      12068.65      12673.92       387.35 o
   1   4   5        707.62        758.18        53.06 o
   2   4   5      17556.28      18855.62       570.55 o
   3   4   5       1584.78       1759.11       168.57 o
   4   4   5        203.89        236.53        26.33 o
   5   4   5        304.95        252.47        24.73 o
   6   4   5        553.57        569.13        54.38 o
   7   4   5          3.31          3.70         3.51 o
   8   4   5       2654.94       1338.80        80.85 o
  -9   5   5         82.42         69.42         9.77 o
  -8   5   5       2820.09       2653.58        74.14 o
  -7   5   5         27.30         32.70         8.85 o
  -6   5   5       1591.14       1677.66        73.89 o
  -5   5   5        941.81        937.12        51.37 o
  -4   5   5        172.29        175.58        30.68 o
  -3   5   5       6665.83       6544.63       238.97 o
  -2   5   5       1846.54       1867.94       100.84 o
  -1   5   5        652.18        756.97        57.64 o
   0   5   5       7891.70       8828.99       293.10 o
   1   5   5       4075.03       4780.28       196.84 o
   2   5   5        255.76        238.55        57.82 o
   3   5   5       8803.48       8992.81       490.92 o
   4   5   5        656.43        597.06        48.11 o
   5   5   5       2743.09       2181.95       144.07 o
   6   5   5         61.58         61.44         8.89 o
   7   5   5        191.94        181.68        22.03 o
  -8   6   5       1040.14       1018.61        36.44 o
  -7   6   5        101.38         98.23        11.60 o
  -6   6   5         19.21         13.63         4.31 o
  -5   6   5       9012.04       8551.03       170.83 o
  -4   6   5        306.23        289.20        16.89 o
  -3   6   5       2413.39       2468.34       125.56 o
  -2   6   5       4371.71       4481.87       193.57 o
  -1   6   5        113.22        111.89        49.45 o
   0   6   5      10616.45      11696.65       610.06 o
   1   6   5       1435.26       1634.20       167.38 o
   2   6   5        547.80        603.27        98.82 o
   3   6   5       1972.68       2113.82       129.19 o
   4   6   5        202.12        182.87        23.51 o
   5   6   5         22.38         25.06         8.14 o
   6   6   5       4108.75       4048.21       347.30 o
   7   6   5        313.85        207.74        37.57 o
  -8   7   5        703.61        625.42        25.22 o
  -7   7   5        292.09        287.39        19.19 o
  -6   7   5        147.98        124.54        13.57 o
  -5   7   5       1946.38       1910.03        64.83 o
  -4   7   5       2630.91       2482.89        58.78 o
  -3   7   5         69.34         84.03        17.20 o
  -2   7   5       8244.30       8401.71       564.07 o
  -1   7   5        196.40        518.47       109.41 o
   0   7   5       1538.98       1752.96       196.41 o
   1   7   5       6244.03       6914.62       427.98 o
   2   7   5        196.33        183.10        14.66 o
   3   7   5       2504.81       2536.73        91.64 o
   4   7   5       1058.84        987.28        56.01 o
   5   7   5        453.75        455.49        44.57 o
   6   7   5        626.16        469.25        55.45 o
   7   7   5        233.16        163.99        26.72 o
  -8   8   5          0.39          1.12         3.59 o
  -7   8   5       4522.65       4353.71       111.27 o
  -6   8   5        155.87        161.08        14.94 o
  -5   8   5        871.42        816.32        47.29 o
  -4   8   5        606.51        599.95        38.09 o
  -3   8   5        172.41        162.37        17.51 o
  -2   8   5       2223.89       2155.63       168.37 o
  -1   8   5       1619.22       1567.43        70.05 o
   0   8   5        236.89        225.89        17.21 o
   1   8   5       5734.56       5564.28       199.54 o
   2   8   5         44.03         35.23        12.58 o
   3   8   5        195.77        151.04        21.83 o
   4   8   5       3002.78       3157.70       232.38 o
   5   8   5        589.09        465.28        53.39 o
   6   8   5        523.65        434.43        39.04 o
  -8   9   5         21.85         20.83         5.79 o
  -7   9   5        171.88        151.96        15.37 o
  -6   9   5        521.13        505.15        33.62 o
  -5   9   5          3.31         17.75        11.20 o
  -4   9   5       6724.06       6834.66       205.85 o
  -3   9   5        391.37        386.35        26.75 o
  -2   9   5        839.84        847.76        56.15 o
  -1   9   5        521.39        461.90        31.53 o
   0   9   5         68.12         70.76        10.43 o
   1   9   5         38.69         32.28         7.67 o
   2   9   5       2804.83       2796.11       110.48 o
   3   9   5        540.09        594.58        39.44 o
   4   9   5       1005.45       1072.31       136.00 o
   5   9   5         17.69         15.84         7.52 o
   6   9   5        347.68        324.61        35.22 o
  -7  10   5        854.47        836.33        37.08 o
  -6  10   5         15.30         18.06         5.41 o
  -5  10   5        127.00        124.40        14.69 o
  -4  10   5        288.99        274.67        21.60 o
  -3  10   5        922.85        819.99        98.26 o
  -2  10   5        716.42        676.74        71.79 o
  -1  10   5       5098.50       4310.69       117.26 o
   0  10   5       1361.85       1203.37        48.39 o
   1  10   5       1883.91       1736.94        93.07 o
   2  10   5       1504.29       1670.70       133.54 o
   3  10   5        424.18        432.27        36.12 o
   4  10   5        189.84        138.80        15.62 o
   5  10   5       1766.08       1831.48        77.18 o
  -6  11   5       1621.23       1442.75        52.24 o
  -5  11   5        877.47        875.40        38.77 o
  -4  11   5        158.41        172.06        15.81 o
  -3  11   5         12.31         13.54         7.25 o
  -2  11   5        315.86        283.48        31.94 o
  -1  11   5        239.51        192.02        19.30 o
   0  11   5       2084.39       2019.38        93.00 o
   1  11   5       1025.62       1107.79        59.43 o
   2  11   5       2596.00       3005.27       124.14 o
   3  11   5         88.60        111.83        15.42 o
   4  11   5        404.30        481.31        35.36 o
  -6  12   5         18.98          8.71         3.84 o
  -5  12   5        811.22        716.05        64.12 o
  -4  12   5        625.08        740.61        45.82 o
  -3  12   5       3652.14       4323.35       283.70 o
  -2  12   5        301.47        296.32        21.91 o
  -1  12   5        412.07        398.84        26.63 o
   0  12   5          5.05         -2.33         5.11 o
   1  12   5         31.05         35.41         9.63 o
   2  12   5          6.35          0.62        20.41 o
   3  12   5       1342.83       1313.39        72.76 o
  -5  13   5        232.18        200.18        16.90 o
  -4  13   5         90.18         75.97         9.42 o
  -3  13   5         17.83         13.59         4.30 o
  -2  13   5        421.68        424.70        23.31 o
  -1  13   5        988.55       1100.31        55.94 o
   0  13   5       1545.54       1810.42        77.13 o
   1  13   5        198.36        222.37        33.38 o
   2  13   5         94.23         48.00        31.40 o
  -3  14   5         18.14         16.80         7.02 o
  -2  14   5        265.37        279.53        20.63 o
  -1  14   5         20.15         12.79         5.66 o
   0 -16   6        644.65        678.03        44.93 o
   1 -16   6         16.75         16.92         5.33 o
   2 -16   6        724.95        596.23        53.72 o
   3 -16   6        291.03        176.93        33.45 o
  -2 -15   6        114.46        111.27        18.34 o
  -1 -15   6         71.27         50.51        20.84 o
   1 -15   6        173.39        174.50        15.79 o
   2 -15   6        101.88        107.84        13.50 o
   3 -15   6       1039.33       1475.43        69.04 o
   4 -15   6         51.07         61.04        19.12 o
  -3 -14   6         16.62         15.03         8.10 o
  -2 -14   6       1917.28       1761.90       111.68 o
  -1 -14   6         19.03         16.56         6.17 o
   0 -14   6       3360.31       2848.03       169.62 o
   1 -14   6          1.98         -0.56        18.99 o
   2 -14   6        364.08        359.09        33.81 o
   3 -14   6        471.09        565.60        30.26 o
   4 -14   6         24.04         24.26        11.07 o
   5 -14   6         58.48         36.59        17.54 o
  -3 -13   6        269.25        239.11        23.65 o
  -2 -13   6          0.85          9.34        10.49 o
  -1 -13   6         47.46         28.55        27.93 o
   0 -13   6          0.12         -3.57        19.44 o
   1 -13   6       2925.03       3173.91       173.31 o
   2 -13   6         74.81         89.17        13.04 o
   3 -13   6       3267.80       3552.21       151.43 o
   4 -13   6         20.33         28.93         8.65 o
   5 -13   6        103.75        119.30        13.25 o
   6 -13   6       1483.27       1776.24       153.00 o
  -4 -12   6       1974.52       2301.17       283.42 o
  -3 -12   6         15.91         17.22         8.30 o
  -2 -12   6       3208.61       3509.11       137.78 o
  -1 -12   6          6.94          7.89         5.88 o
   0 -12   6        826.10        801.18        61.41 o
   1 -12   6          6.49         -3.93         4.75 o
   2 -12   6        202.07        220.79        19.85 o
   3 -12   6        358.86        365.56        22.11 o
   4 -12   6       2913.42       3493.68       157.70 o
   5 -12   6        321.16        378.32        28.87 o
   6 -12   6       1478.35       1735.34        85.41 o
   7 -12   6         30.80         26.53         5.63 o
  -5 -11   6        153.59        178.68        25.58 o
  -4 -11   6        539.02        570.39        42.63 o
  -3 -11   6        296.15        329.50        22.33 o
  -2 -11   6        925.33        992.55        54.92 o
  -1 -11   6      11963.76      12473.65       256.51 o
   0 -11   6        996.66        954.64        39.90 o
   1 -11   6       1725.93       1725.65        84.45 o
   2 -11   6        138.01        121.29        11.86 o
   3 -11   6        141.67        181.03        14.40 o
   4 -11   6          5.45         14.58         4.42 o
   5 -11   6        711.09        767.65        34.77 o
   6 -11   6        105.69        140.25        13.86 o
   7 -11   6       2251.17       2880.84       123.01 o
  -6 -10   6       1148.61       1167.37       244.48 o
  -5 -10   6        313.93        309.08        44.42 o
  -4 -10   6       2472.84       2836.20        89.13 o
  -3 -10   6       2305.94       2462.04        66.87 o
  -2 -10   6        142.75        145.77        12.70 o
  -1 -10   6       1270.71       1264.76        42.73 o
   0 -10   6        683.36        691.71        32.12 o
   1 -10   6        252.45        283.52        21.22 o
   2 -10   6       4122.53       4175.64       133.43 o
   3 -10   6       1142.54       1139.74        40.44 o
   4 -10   6       5206.34       5524.99       158.51 o
   5 -10   6         25.47         36.93         8.56 o
   6 -10   6        131.21        155.83        12.51 o
   7 -10   6         21.19         22.88         5.40 o
   8 -10   6        260.80        267.42        18.08 o
  -7  -9   6         55.14         59.47        15.54 o
  -6  -9   6        763.02        766.10        78.35 o
  -5  -9   6        247.39        267.66        33.89 o
  -4  -9   6       2316.49       2390.24        77.59 o
  -3  -9   6       4365.47       4507.27       147.51 o
  -2  -9   6        425.99        416.68        24.64 o
  -1  -9   6       2646.35       2730.22        96.03 o
   0  -9   6        740.07        601.45       125.59 o
   1  -9   6         89.43        114.67        51.44 o
   2  -9   6        346.39        363.54        89.94 o
   3  -9   6         30.99         36.42         5.89 o
   4  -9   6        851.14        858.98        33.56 o
   5  -9   6       2461.28       2652.77        65.83 o
   6  -9   6       4360.48       4916.88       134.27 o
   7  -9   6       1210.46       1397.29        53.55 o
   8  -9   6          5.04          4.35         2.32 o
  -7  -8   6         45.41         33.39         9.98 o
  -6  -8   6       2494.40       3019.37       518.33 o
  -5  -8   6        130.40        144.14        16.90 o
  -4  -8   6        430.37        409.30        30.25 o
  -3  -8   6       1503.24       1525.44        53.74 o
  -2  -8   6       1066.25       1069.61       160.49 o
  -1  -8   6       3725.76       3611.11       313.35 o
   0  -8   6       4591.23       4334.55       343.97 o
   1  -8   6       4226.43       4552.26       353.37 o
   2  -8   6       2679.74       2479.37       143.46 o
   3  -8   6        424.59        281.86        81.00 o
   4  -8   6       1161.39       1119.20        41.37 o
   5  -8   6       1168.34       1227.76        46.01 o
   6  -8   6        518.20        554.94        25.54 o
   7  -8   6        460.83        563.42        29.39 o
   8  -8   6       2084.70       2404.60        74.72 o
  -7  -7   6        395.72        481.43        50.77 o
  -6  -7   6        961.82       1099.68        58.90 o
  -5  -7   6       2340.70       2457.92       110.14 o
  -4  -7   6        610.46        540.35        26.78 o
  -3  -7   6       4232.26       4626.17       176.63 o
  -2  -7   6       4047.01       4078.52       325.04 o
  -1  -7   6       9965.89       8987.05       538.65 o
   0  -7   6       5018.20       5613.96       390.00 o
   1  -7   6        391.97        407.20        92.58 o
   2  -7   6       4579.26       4541.50       200.64 o
   3  -7   6       2653.54       2374.02       149.17 o
   4  -7   6       3623.21       3354.33       115.27 o
   5  -7   6       2603.78       2496.90        74.96 o
   6  -7   6         55.16         56.38         7.64 o
   7  -7   6        357.17        439.52        27.21 o
   8  -7   6         97.15        112.57        10.54 o
  -8  -6   6        129.74        151.15        16.83 o
  -7  -6   6        474.73        532.77        36.85 o
  -6  -6   6       1183.93       1315.61       103.02 o
  -5  -6   6       3583.43       3809.26       138.66 o
  -4  -6   6       1431.27       1304.71        45.53 o
  -3  -6   6       3003.03       3054.60       267.22 o
  -2  -6   6       4248.01       3632.27       291.34 o
  -1  -6   6       3544.51       3766.94       290.74 o
   0  -6   6       6464.60       7175.23       441.12 o
   1  -6   6       6453.01       6375.58       418.31 o
   2  -6   6        120.03         62.21        14.58 o
   3  -6   6       1741.63       1816.58       201.71 o
   4  -6   6         37.76         55.14        20.32 o
   5  -6   6       1739.22       1636.80        55.79 o
   6  -6   6        822.33        818.46        37.00 o
   7  -6   6       1516.61       1791.06        69.20 o
   8  -6   6        228.43        245.40        16.54 o
   9  -6   6         76.96         70.10         9.20 o
  -8  -5   6       1628.68       1800.14       630.53 o
  -7  -5   6         28.57         22.08        10.10 o
  -6  -5   6        677.45        808.80        98.44 o
  -5  -5   6       1356.11       1387.55        77.23 o
  -4  -5   6       1853.19       1702.93       114.67 o
  -3  -5   6       5379.23       5014.05       342.97 o
  -2  -5   6       9349.26       9187.29       505.14 o
  -1  -5   6        892.53        830.04       101.38 o
   0  -5   6       4779.78       4463.76       171.80 o
   1  -5   6       3502.61       3311.00       125.38 o
   2  -5   6       5659.32       5662.18       209.53 o
   3  -5   6       1603.93       1552.96       130.01 o
   4  -5   6        947.87        873.81       100.65 o
   5  -5   6       2626.61       2549.44        67.91 o
   6  -5   6         62.39         65.12         9.44 o
   7  -5   6         20.58         19.64         5.50 o
   8  -5   6       1606.52       1846.41        57.05 o
   9  -5   6        599.56        619.02        34.94 o
  -8  -4   6        980.04        884.83       433.46 o
  -7  -4   6       4506.82       5189.69       232.74 o
  -6  -4   6       3467.11       3623.11       133.46 o
  -5  -4   6       6133.01       5969.54       193.87 o
  -4  -4   6        395.81        356.70        77.89 o
  -3  -4   6       2790.03       2421.86       115.96 o
  -2  -4   6       1975.36       1962.72        96.14 o
  -1  -4   6       1237.86       1044.02        64.45 o
   0  -4   6       7154.60       6792.80       536.54 o
   1  -4   6       4188.79       3893.58       196.88 o
   2  -4   6       1127.91       1797.45        92.71 o
   3  -4   6       7085.87       7920.21       380.78 o
   4  -4   6       4066.34       4208.16       252.74 o
   5  -4   6       2206.98       2149.20        66.32 o
   6  -4   6          8.81          6.64         3.98 o
   7  -4   6       1230.53       1363.40        73.92 o
   8  -4   6       1133.36       1102.53       304.49 o
   9  -4   6         44.64         45.54         7.79 o
  -8  -3   6         93.59        125.49        20.22 o
  -7  -3   6         20.62         25.53        11.70 o
  -6  -3   6       2131.87       2031.10       118.02 o
  -5  -3   6      10177.26       9616.29       390.37 o
  -4  -3   6       5397.53       5141.15       211.88 o
  -3  -3   6       9315.38       8338.88       316.09 o
  -2  -3   6       1166.63       1129.97        66.82 o
  -1  -3   6      22235.88      22511.88       632.73 o
   0  -3   6       3530.13       3586.53       163.78 o
   1  -3   6       4225.55       4268.84       122.36 o
   2  -3   6       3927.09       4013.78       155.73 o
   3  -3   6       1563.06       1400.77        87.33 o
   4  -3   6       2254.08       2876.19       202.45 o
   5  -3   6       1604.41       1676.10       124.98 o
   6  -3   6       5464.65       5428.50       166.63 o
   7  -3   6       1102.04       1161.39        65.11 o
   8  -3   6        954.18       1054.68        64.16 o
   9  -3   6         53.80         53.09         7.99 o
  -9  -2   6        672.70        735.01        41.07 o
  -8  -2   6       2118.50       2334.86       118.63 o
  -7  -2   6       1059.83       1128.70        78.65 o
  -6  -2   6         53.04         44.21        14.13 o
  -5  -2   6         81.42         79.77        15.36 o
  -4  -2   6         40.82         49.61        17.30 o
  -3  -2   6       2171.67       1856.29        93.59 o
  -2  -2   6      26136.74      25617.46       704.27 o
  -1  -2   6      10161.50       9264.15       468.51 o
   0  -2   6      17327.29      16957.82       604.14 o
   1  -2   6       2300.57       2514.75        80.61 o
   2  -2   6        136.25        167.28        25.37 o
   3  -2   6       5790.51       5944.94       223.64 o
   4  -2   6        578.96        465.51        70.22 o
   5  -2   6       1548.32       1514.01        75.95 o
   6  -2   6       1292.08       1279.03        50.21 o
   7  -2   6        635.20        655.52        56.13 o
   8  -2   6         17.95         22.94         8.51 o
   9  -2   6        785.69        276.47        23.76 o
  -9  -1   6         99.62        115.11        13.83 o
  -8  -1   6        278.67        334.50        34.50 o
  -7  -1   6       2349.09       2395.77       130.28 o
  -6  -1   6       1375.50       1322.24        71.92 o
  -5  -1   6       8861.38       8805.61       468.02 o
  -4  -1   6       1838.80       1543.67       118.84 o
  -3  -1   6         93.92        164.99        62.09 o
  -2  -1   6       1011.39        978.59        58.82 o
  -1  -1   6       2624.50       2613.84       320.29 o
   0  -1   6       5184.38       5913.55       416.64 o
   1  -1   6      27353.71      30580.80       886.72 o
   2  -1   6       4138.98       4411.28       169.68 o
   3  -1   6       5566.51       5995.76       227.25 o
   4  -1   6       3842.79       4473.11       269.15 o
   5  -1   6       2043.45       2171.21        97.16 o
   6  -1   6       3495.19       3433.56       134.07 o
   7  -1   6        551.02        631.30        54.05 o
   8  -1   6        200.64        229.81        24.49 o
   9  -1   6        718.72        336.14        26.09 o
  -9   0   6        620.05        732.15        80.29 o
  -8   0   6        188.70        187.17        24.88 o
  -7   0   6       2013.65       2097.77       117.19 o
  -6   0   6        427.17        382.16        34.95 o
  -5   0   6         23.10         16.15        15.49 o
  -4   0   6      12738.03      12361.33       533.93 o
  -3   0   6       4352.94       4740.62       237.57 o
  -2   0   6      18029.37      18537.31       515.44 o
  -1   0   6       3706.60       3910.49       124.90 o
   0   0   6         98.48        105.33        15.48 o
   1   0   6        443.48        391.02        22.71 o
   2   0   6       2090.94       2196.50       108.75 o
   3   0   6        436.81        382.21        45.41 o
   4   0   6       8240.67       8477.29       429.84 o
   5   0   6        872.86        814.93        36.54 o
   6   0   6        579.99        638.41        54.31 o
   7   0   6        834.81        941.95        66.51 o
   8   0   6        209.84        229.49        35.46 o
  -9   1   6       1204.32       1152.82        60.40 o
  -8   1   6       1248.23       1337.42        77.19 o
  -7   1   6       3974.77       3898.11       136.96 o
  -6   1   6         30.32         36.09        10.61 o
  -5   1   6        777.15        709.87        87.24 o
  -4   1   6       1103.87       1103.94       100.76 o
  -3   1   6        172.04        170.88        34.09 o
  -2   1   6        360.07        325.05        42.33 o
   0   1   6        713.83        704.18        43.68 o
   1   1   6        360.09        303.47        23.32 o
   2   1   6        162.21        167.27        28.04 o
   3   1   6       1934.80       2193.18       123.63 o
   4   1   6        769.66        875.74       108.46 o
   5   1   6       1451.24       1411.04        52.64 o
   6   1   6         55.39         46.42        14.82 o
   7   1   6       4296.54       4207.56       462.92 o
   8   1   6        228.18        165.18        12.97 o
  -9   2   6        634.86        623.51        39.65 o
  -8   2   6        362.28        376.40        27.93 o
  -7   2   6        206.23        202.32        19.29 o
  -6   2   6       4792.62       4699.83       128.84 o
  -5   2   6        314.62        306.74        56.54 o
  -4   2   6       8235.11       8388.02       398.88 o
  -3   2   6       1001.51       1018.99        89.51 o
  -2   2   6        391.70        492.66        54.49 o
  -1   2   6        650.66        696.97        62.20 o
   0   2   6        652.10        606.17        57.68 o
   1   2   6        768.65        731.13        41.59 o
   2   2   6      18118.75      17942.93       923.24 o
   3   2   6        455.37        437.03        52.79 o
   4   2   6       3728.41       4429.38       289.17 o
   5   2   6        646.13        597.58        39.26 o
   6   2   6        296.91        286.08        26.41 o
   7   2   6        106.26        106.87        17.22 o
   8   2   6       1097.81        841.16       128.41 o
  -9   3   6       1459.03       1453.45        71.05 o
  -8   3   6        174.75        191.10        17.31 o
  -7   3   6        282.73        252.92        23.54 o
  -6   3   6       3996.69       3865.15       285.25 o
  -5   3   6        756.01        701.19        41.71 o
  -4   3   6        297.29        345.32        55.61 o
  -3   3   6      15000.57      16046.64       659.95 o
  -2   3   6        878.77        871.68        56.34 o
  -1   3   6       6972.32       6671.83       298.37 o
   0   3   6        405.87        434.61        40.17 o
   1   3   6         69.74         81.81        18.84 o
   2   3   6         10.39          8.87         9.73 o
   3   3   6       2587.01       2606.81       147.56 o
   4   3   6          6.75         23.84        13.13 o
   5   3   6       8171.71       7344.99       484.38 o
   6   3   6        280.59        284.45        25.67 o
   7   3   6        267.11        273.70        25.06 o
   8   3   6        168.28        125.63        25.20 o
  -9   4   6        949.55        968.17        50.58 o
  -8   4   6       1124.62       1082.78        47.46 o
  -7   4   6        664.15        680.17        41.07 o
  -6   4   6       3061.66       3012.03       111.82 o
  -5   4   6         74.17         88.64        12.95 o
  -4   4   6         77.24         49.07        25.74 o
  -3   4   6       3356.28       3287.66       145.59 o
  -2   4   6        108.49        122.83        21.04 o
  -1   4   6        853.52        848.06        73.26 o
   0   4   6      21793.71      23545.35       674.33 o
   1   4   6        200.87        195.62        23.63 o
   2   4   6       1869.37       1796.33       113.80 o
   3   4   6        395.44        313.38        68.64 o
   4   4   6         72.59         54.27        13.92 o
   5   4   6         62.37         52.22        14.51 o
   6   4   6       2356.48       2578.69        94.75 o
   7   4   6         57.16         44.56         7.64 o
  -8   5   6       3075.79       2870.64        94.48 o
  -7   5   6         40.87         43.96         8.15 o
  -6   5   6        751.96        713.23        40.01 o
  -5   5   6       9213.37       9503.13       250.04 o
  -4   5   6        167.69        201.72        17.69 o
  -3   5   6       4559.29       4615.70       187.19 o
  -2   5   6       4208.74       4487.83       233.14 o
  -1   5   6       2236.18       2813.88       249.13 o
   0   5   6       1828.18       1935.66       184.57 o
   1   5   6       3662.35       3988.04       186.89 o
   2   5   6        544.88        603.74        95.78 o
   3   5   6       4894.40       4961.03       162.56 o
   4   5   6        179.77        176.31        22.75 o
   5   5   6       1747.77       1694.25       160.22 o
   6   5   6        165.79        157.34        14.35 o
   7   5   6         21.96          1.65         2.39 o
  -8   6   6        276.86        269.42        19.09 o
  -7   6   6        601.49        558.82        28.64 o
  -6   6   6         23.10         21.02         6.11 o
  -5   6   6       2911.97       2756.30        77.43 o
  -4   6   6        467.92        436.61        24.20 o
  -3   6   6        885.94        951.92        92.22 o
  -2   6   6      13152.12      13834.74       462.74 o
  -1   6   6        163.32        110.86        51.61 o
   0   6   6       2525.62       2827.38       244.50 o
   1   6   6       2766.38       3027.54       168.18 o
   2   6   6         26.84         34.65         8.00 o
   3   6   6       1373.30       1424.39       124.51 o
   4   6   6       1441.56       1280.82       131.42 o
   5   6   6        151.67        144.72        16.61 o
   6   6   6        978.50       1070.97        58.88 o
   7   6   6         17.39         14.09        12.26 o
  -8   7   6       1761.59       1602.49       109.24 o
  -7   7   6        683.26        671.85        30.55 o
  -6   7   6        295.73        308.44        21.35 o
  -5   7   6        690.80        655.51        33.62 o
  -4   7   6       2744.40       2649.96        79.60 o
  -3   7   6        114.60        102.20        13.92 o
  -2   7   6       4976.83       5468.17       433.87 o
  -1   7   6        193.37        188.42        66.73 o
   0   7   6        513.60        530.92       107.60 o
   1   7   6       7358.34       7267.34       191.99 o
   2   7   6        616.93        552.05        33.99 o
   3   7   6        531.69        515.68        39.14 o
   4   7   6        709.55        649.46        66.92 o
   5   7   6         79.80         77.25        11.02 o
   6   7   6         63.55         11.82        18.03 o
  -8   8   6          7.58         16.65         6.28 o
  -7   8   6       3691.11       3605.21       110.46 o
  -6   8   6         77.73         71.69         9.79 o
  -5   8   6       3407.30       3389.46        98.23 o
  -4   8   6       1187.92       1146.98        59.45 o
  -3   8   6         59.17         71.38        10.99 o
  -2   8   6       1051.03       1063.32        69.04 o
  -1   8   6       2630.12       2537.32       179.84 o
   0   8   6        489.16        502.91        26.83 o
   1   8   6       3792.66       3487.83        93.82 o
   2   8   6       1314.73       1369.41        70.16 o
   3   8   6        358.56        374.41        31.66 o
   4   8   6       2050.38       2119.81       217.06 o
   5   8   6       1008.75        991.38        89.74 o
   6   8   6         67.82         73.57        11.61 o
  -7   9   6          4.82          2.19         3.82 o
  -6   9   6       1409.19       1384.00        60.92 o
  -5   9   6       1901.78       1892.94        79.73 o
  -4   9   6       3475.06       3513.61       134.17 o
  -3   9   6          0.80          0.55         8.24 o
  -2   9   6        273.67        230.14        26.79 o
  -1   9   6       4792.90       5108.83       607.03 o
   0   9   6       1504.89       1443.19        60.60 o
   1   9   6        239.30        200.75        20.41 o
   2   9   6       1351.75       1428.04       119.16 o
   3   9   6         28.67         20.51         8.23 o
   4   9   6       1643.54       1888.04       115.24 o
   5   9   6        156.79        164.47        16.90 o
  -7  10   6        440.97        375.76        30.09 o
  -6  10   6         28.38         24.52         6.65 o
  -5  10   6         89.84         81.92        11.92 o
  -4  10   6          0.72         -1.10         7.87 o
  -3  10   6       1970.15       2071.20       114.67 o
  -2  10   6       2240.67       1972.24       114.78 o
  -1  10   6       4399.11       4237.65       122.36 o
   0  10   6         12.33          5.13         7.83 o
   1  10   6        241.87        239.70        25.28 o
   2  10   6        393.02        514.47        41.78 o
   3  10   6        571.69        607.47       154.01 o
   4  10   6          2.88          3.03         4.82 o
   5  10   6        552.28        578.01        74.71 o
  -6  11   6       2610.69        765.91      1086.16 o
  -5  11   6         87.07         54.07        13.82 o
  -4  11   6        747.29        746.56        54.89 o
  -3  11   6          1.72         -0.36         6.35 o
  -2  11   6        465.45        436.06        32.21 o
  -1  11   6          9.53         14.65         7.69 o
   0  11   6       1817.09       1794.85        66.32 o
   1  11   6       1036.31       1182.97        68.12 o
   2  11   6       1657.84       1873.31       185.75 o
   3  11   6         51.45         63.92        11.61 o
   4  11   6        243.97        255.17        22.47 o
  -5  12   6        213.54         78.87        90.55 o
  -4  12   6        880.56        915.12        67.61 o
  -3  12   6       2562.01       2378.53        83.51 o
  -2  12   6         61.33         63.21        10.06 o
  -1  12   6        116.68        115.97        13.41 o
   0  12   6        162.64        137.54        24.44 o
   1  12   6        444.17        497.82        40.02 o
   2  12   6        177.10        175.56        64.76 o
   3  12   6        677.93        726.48        47.72 o
  -4  13   6         11.41         11.66         4.82 o
  -3  13   6         53.43         59.73         7.71 o
  -2  13   6        783.75        868.43        34.93 o
  -1  13   6       2435.63       2659.42        91.81 o
   0  13   6        600.15        665.83       110.45 o
   1  13   6        244.78        253.99        22.00 o
   2  13   6        115.38        107.02        20.16 o
  -2  14   6         18.82         20.15         5.29 o
  -1  14   6         14.08          7.56         3.25 o
   0 -16   7       1383.75       1450.48        75.00 o
   1 -16   7         45.00         36.74         8.07 o
   2 -16   7        572.31        439.31        56.19 o
   3 -16   7        444.69        305.90        42.28 o
  -2 -15   7        100.90         73.36        14.36 o
  -1 -15   7        102.97         72.87        13.67 o
   0 -15   7        194.20        160.90        55.88 o
   1 -15   7         74.64         68.53        11.92 o
   2 -15   7         83.95        100.61        10.08 o
   3 -15   7       2641.98       3384.17       115.33 o
   4 -15   7         30.30         27.74        11.01 o
  -3 -14   7         11.37         15.28         7.55 o
  -2 -14   7        949.54        884.62        55.59 o
  -1 -14   7          1.64          3.80         3.77 o
   0 -14   7       1366.11       1218.98       120.59 o
   1 -14   7         24.92         30.32         8.93 o
   2 -14   7        106.32        133.29        14.12 o
   3 -14   7        354.29        395.61        27.09 o
   4 -14   7        105.70        134.17        13.48 o
   5 -14   7         18.89         35.87        16.22 o
  -3 -13   7         60.27         34.16        12.44 o
  -2 -13   7         58.85         70.53        22.41 o
  -1 -13   7        297.38        312.31        73.29 o
   0 -13   7          2.80          5.53        16.08 o
   1 -13   7       6600.48       7510.75       263.22 o
   2 -13   7          1.11         -6.10         6.10 o
   3 -13   7        843.67        979.67        69.30 o
   4 -13   7        533.63        559.92        34.72 o
   5 -13   7        191.20        192.25        16.83 o
   6 -13   7         20.76         20.31         5.54 o
  -5 -12   7         36.05          6.35         9.95 o
  -4 -12   7       2313.95       2338.98       158.84 o
  -3 -12   7         25.60         23.15         7.05 o
  -2 -12   7       2468.80       2655.92        95.60 o
  -1 -12   7        404.28        431.06        26.88 o
   0 -12   7         56.20         68.30        11.15 o
   1 -12   7         58.49         56.61        14.84 o
   2 -12   7        288.32        320.26        27.70 o
   3 -12   7        139.07        140.26        14.62 o
   4 -12   7       4579.29       5680.30       263.11 o
   5 -12   7        339.29        419.06        27.85 o
   6 -12   7        230.68        281.54        25.52 o
   7 -12   7        153.99        182.03        14.28 o
  -5 -11   7        541.83        533.72        81.62 o
  -4 -11   7        285.72        354.73        38.48 o
  -3 -11   7        466.00        458.13        26.60 o
  -2 -11   7        384.32        340.41        20.19 o
  -1 -11   7       3230.50       3176.04       226.84 o
   0 -11   7         96.85         83.55        12.67 o
   1 -11   7       5273.57       5668.40       156.73 o
   2 -11   7        143.61        135.30        17.71 o
   3 -11   7        342.82        349.59        20.39 o
   4 -11   7          4.38          1.90         3.24 o
   5 -11   7        109.02        130.71        11.26 o
   6 -11   7         20.00         24.34         6.31 o
   7 -11   7       2085.56       2610.88       112.42 o
  -6 -10   7        120.56        104.12        18.11 o
  -5 -10   7        123.60        135.12        23.59 o
  -4 -10   7       2812.22       3052.06       112.07 o
  -3 -10   7        792.33        825.42        33.32 o
  -2 -10   7        126.25        157.93        13.63 o
  -1 -10   7        737.02        712.06        30.69 o
   0 -10   7        915.53        959.93        39.32 o
   1 -10   7        439.47        396.70        25.82 o
   2 -10   7      12637.92      12936.12       286.88 o
   3 -10   7        670.62        665.03        28.71 o
   4 -10   7       2937.66       2929.08        87.42 o
   5 -10   7         59.46         62.44         7.94 o
   6 -10   7       1030.79       1105.74        43.16 o
   7 -10   7          1.50          4.84         3.17 o
  -6  -9   7       4202.53       5895.84       960.62 o
  -5  -9   7         17.53         27.36        17.45 o
  -4  -9   7        924.23        954.67        55.90 o
  -3  -9   7       4955.67       5121.77       123.56 o
  -2  -9   7        139.35        125.53        15.05 o
  -1  -9   7       3688.82       4056.75       150.08 o
   0  -9   7       1508.14       1404.43       200.67 o
   1  -9   7        769.60        850.96       151.85 o
   2  -9   7        536.31        636.53       132.82 o
   3  -9   7       1446.86       1345.25        45.21 o
   4  -9   7       1955.07       1825.14        55.87 o
   5  -9   7       7353.28       7889.21       161.57 o
   6  -9   7         62.40         82.13         9.35 o
   7  -9   7        285.88        341.26        21.72 o
   8  -9   7         27.49         24.77         4.04 o
  -7  -8   7        218.90        180.52        80.43 o
  -6  -8   7        276.26        327.24        27.12 o
  -5  -8   7       2841.32       3462.61       121.98 o
  -4  -8   7        191.33        187.43        17.81 o
  -3  -8   7       3406.82       3398.73        94.96 o
  -2  -8   7         52.85         60.97        13.38 o
  -1  -8   7       1037.80       1050.89       166.89 o
   0  -8   7      11881.55      12879.50       723.22 o
   1  -8   7       1791.51       1810.79       223.34 o
   2  -8   7       1593.05       1594.57       211.46 o
   3  -8   7       1078.87       1064.16       174.59 o
   4  -8   7        924.20        885.76        32.38 o
   5  -8   7       3196.91       3337.49        77.92 o
   6  -8   7       1084.75       1206.86        40.49 o
   7  -8   7        539.68        697.35        42.15 o
   8  -8   7       1677.87       1787.17        57.82 o
  -7  -7   7        126.45        152.63        16.60 o
  -6  -7   7        156.04        164.59        20.44 o
  -5  -7   7        134.26        130.56        18.58 o
  -4  -7   7       1289.45       1230.63        44.78 o
  -3  -7   7        461.63        492.18        44.26 o
  -2  -7   7       4962.73       4523.20       355.65 o
  -1  -7   7         55.02         11.38        23.55 o
   0  -7   7       5179.79       5690.58       409.30 o
   1  -7   7       1395.17       1662.61       207.11 o
   2  -7   7       3977.65       3452.68       326.20 o
   3  -7   7      11700.46      10666.95       417.94 o
   4  -7   7       2434.72       2360.83        87.62 o
   5  -7   7       2655.67       2582.24        69.90 o
   6  -7   7        486.56        495.25        23.61 o
   7  -7   7        100.47        107.42        10.80 o
   8  -7   7        249.03        309.23        17.99 o
  -8  -6   7         31.51         32.23         7.19 o
  -7  -6   7        828.08        998.18       142.45 o
  -6  -6   7          7.30         36.31        20.98 o
  -5  -6   7       6975.32       7177.79       495.92 o
  -4  -6   7       1395.77       1304.84        45.84 o
  -3  -6   7       4515.36       4459.11       340.83 o
  -2  -6   7       2766.10       2171.20       221.37 o
  -1  -6   7       1604.56       1731.90       198.21 o
   0  -6   7         12.00         15.45        26.29 o
   1  -6   7       8215.41       8554.80       403.85 o
   2  -6   7       5624.22       5816.04       290.13 o
   3  -6   7       1351.65       1321.57       156.08 o
   4  -6   7        104.90        136.72        30.37 o
   5  -6   7       2422.28       2369.67        76.92 o
   6  -6   7      10934.97      11034.70       259.45 o
   7  -6   7       1113.52       1272.24        53.74 o
   8  -6   7          8.70         10.59         3.74 o
  -8  -5   7        440.04        567.17        40.25 o
  -7  -5   7        383.31        431.64        36.40 o
  -6  -5   7        120.40        165.80        21.00 o
  -5  -5   7        199.17        218.88        28.88 o
  -4  -5   7       4647.44       4813.15       145.50 o
  -3  -5   7       4097.42       3872.66       298.69 o
  -2  -5   7       7750.32       6603.41       241.56 o
  -1  -5   7       1148.39       1178.59        74.83 o
   0  -5   7       4387.10       4303.42       177.66 o
   1  -5   7      14520.53      14144.62       582.57 o
   2  -5   7        948.38        864.69        56.17 o
   3  -5   7         19.80         21.89        12.87 o
   4  -5   7        831.55        982.37        82.41 o
   5  -5   7       3999.25       4090.92       176.70 o
   6  -5   7       6712.80       6779.27       169.18 o
   7  -5   7        175.49        180.99        14.38 o
   8  -5   7        768.70        902.77        39.60 o
   9  -5   7        829.94        761.98        38.50 o
  -8  -4   7       1188.12       1474.39        80.43 o
  -7  -4   7       3237.64       3473.51       167.04 o
  -6  -4   7        658.81        639.07        56.53 o
  -5  -4   7         82.19        112.95        17.00 o
  -4  -4   7        475.00        435.02        86.62 o
  -3  -4   7        290.12        197.42        28.66 o
  -2  -4   7          6.19         24.73        10.32 o
  -1  -4   7      10806.44      11095.00       503.34 o
   0  -4   7      14272.01      13802.75      1368.28 o
   1  -4   7       4265.38       4146.26       150.04 o
   2  -4   7        241.86        298.83        29.34 o
   3  -4   7       5406.52       6332.58       292.87 o
   4  -4   7       3199.67       3797.86       241.52 o
   5  -4   7        675.87        653.79        26.67 o
   6  -4   7         97.31        123.37        12.72 o
   7  -4   7        433.15        481.69        37.32 o
   8  -4   7        599.93        633.84        45.39 o
   9  -4   7       1411.74       1215.04        55.38 o
  -8  -3   7         14.30         13.07         4.12 o
  -7  -3   7        122.67        129.87        23.68 o
  -6  -3   7       3211.96       3323.81       166.39 o
  -5  -3   7       1182.45       1024.10        71.62 o
  -4  -3   7       4772.46       4704.52       193.79 o
  -3  -3   7        849.52        676.63        55.45 o
  -2  -3   7       2243.66       1986.18       109.28 o
  -1  -3   7        403.66        558.56        47.52 o
   0  -3   7       2220.48       2134.98        83.50 o
   1  -3   7       1009.73       1168.58        64.44 o
   2  -3   7       8430.65       9283.79       311.65 o
   3  -3   7      14529.77      15482.12       478.68 o
   4  -3   7       3101.25       2876.66       202.22 o
   5  -3   7        849.35        812.64        49.79 o
   6  -3   7        831.25        853.25        42.36 o
   7  -3   7       1436.08       1609.34        63.05 o
   8  -3   7        921.56       1054.87        62.74 o
  -8  -2   7       1324.00       1378.58       124.75 o
  -7  -2   7        257.73        282.66        35.21 o
  -6  -2   7        333.13        377.35        42.19 o
  -5  -2   7        606.55        598.48        42.98 o
  -4  -2   7         54.91         72.29        22.87 o
  -3  -2   7       4017.29       3619.23       151.04 o
  -2  -2   7      14456.08      13249.24       401.58 o
  -1  -2   7      11009.75       9596.09       848.77 o
   0  -2   7        244.06        201.32        20.69 o
   1  -2   7       2382.34       2519.71       104.34 o
   2  -2   7       6147.06       6857.94       329.16 o
   3  -2   7       2933.70       2946.15       143.19 o
   4  -2   7        553.15        498.37        75.03 o
   5  -2   7       1148.73       1131.72        45.43 o
   6  -2   7      10336.57      10453.53       290.63 o
   7  -2   7       1489.24       1633.87        62.83 o
   8  -2   7        125.84        127.76        18.32 o
  -8  -1   7        533.51        610.53        47.29 o
  -7  -1   7       3390.32       3213.26       158.80 o
  -6  -1   7       6458.04       6035.96       264.34 o
  -5  -1   7       7315.33       7211.48       233.44 o
  -4  -1   7         42.66         43.88        18.63 o
  -3  -1   7         39.63         52.78        14.63 o
  -2  -1   7        192.78        161.31        24.25 o
  -1  -1   7        283.54        296.35        40.04 o
   0  -1   7       5565.32       6230.42       405.72 o
   1  -1   7      39622.11      42000.14       884.52 o
   2  -1   7       8473.16       9357.58       421.75 o
   3  -1   7         40.76         51.01        17.18 o
   4  -1   7       3311.98       3555.65       234.63 o
   5  -1   7       2103.35       2127.15        70.40 o
   6  -1   7         90.84         91.05        11.94 o
   7  -1   7        719.52        871.83        64.79 o
   8  -1   7        384.07        392.51        32.06 o
  -9   0   7        689.46        574.68        34.26 o
  -8   0   7        136.23        136.46        20.38 o
  -7   0   7        418.28        418.92        42.07 o
  -6   0   7       3596.64       3383.45       134.69 o
  -5   0   7       7972.90       7745.21       247.22 o
  -4   0   7       8465.02       8528.26       402.32 o
  -3   0   7       8605.84       9463.38       419.54 o
  -2   0   7       4075.47       3725.89       236.87 o
  -1   0   7        111.84        136.42        16.27 o
   0   0   7        412.11        475.32        35.94 o
   1   0   7       1697.83       1613.18        80.93 o
   2   0   7        484.44        398.85        57.79 o
   3   0   7       1487.70       1566.42       101.33 o
   4   0   7       7917.20       8540.38       438.87 o
   5   0   7       3279.78       3230.13       114.16 o
   6   0   7        542.62        590.82        32.51 o
   7   0   7        654.19        655.46        53.32 o
   8   0   7        202.03        177.13        22.95 o
  -9   1   7       1234.63       1138.11        57.68 o
  -8   1   7       1014.80       1046.66        62.75 o
  -7   1   7       3748.19       3548.44       117.54 o
  -6   1   7         86.12         83.73        11.01 o
  -5   1   7        533.22        580.18        27.31 o
  -4   1   7        397.89        419.84        62.50 o
  -3   1   7       6631.21       7535.55       353.48 o
  -2   1   7       1550.99       1678.02       116.12 o
  -1   1   7       6179.22       6063.35       279.46 o
   0   1   7       1532.06       1630.31       111.10 o
   1   1   7       3068.10       3105.48        99.69 o
   2   1   7         20.26          7.14        11.06 o
   3   1   7        542.70        588.57        60.56 o
   4   1   7        353.78        456.45        76.97 o
   5   1   7       1973.41       1957.43        67.06 o
   6   1   7       1284.21       1415.93        88.44 o
   7   1   7       3451.43       3364.10       599.48 o
   8   1   7        367.90        258.43        15.61 o
  -9   2   7       1584.48       1617.04        75.77 o
  -8   2   7        535.72        543.72        57.99 o
  -7   2   7        143.18        136.75        13.29 o
  -6   2   7       1596.46       1506.90        53.97 o
  -5   2   7       2295.65       2388.05       124.48 o
  -4   2   7      10232.04      10688.34       489.16 o
  -3   2   7       2398.80       2561.78       165.08 o
  -2   2   7         78.87         90.69        15.63 o
  -1   2   7       1001.50       1227.72        93.29 o
   0   2   7       8023.21       7708.24       206.95 o
   1   2   7       1328.62       1309.84        60.85 o
   2   2   7      50409.52      52105.30      2295.06 o
   3   2   7       1263.83       1349.81       100.11 o
   4   2   7       1675.11       1626.14        82.18 o
   5   2   7        247.90        240.98        22.12 o
   6   2   7       2115.17       2361.43        92.28 o
   7   2   7        118.23        115.17        17.02 o
   8   2   7       1902.94       1319.31       113.67 o
  -9   3   7        583.71        536.55        33.44 o
  -8   3   7       1414.76       1361.22        54.88 o
  -7   3   7         52.62         62.25        11.88 o
  -6   3   7       7092.30       6778.96       211.16 o
  -5   3   7        862.71        914.12        45.11 o
  -4   3   7        777.32        787.95        90.30 o
  -3   3   7      11792.75      12036.33       376.84 o
  -2   3   7       2226.08       2471.40       155.54 o
  -1   3   7      11327.15      11842.01       496.78 o
   0   3   7        399.42        330.67        36.65 o
   1   3   7        477.81        549.42        39.89 o
   2   3   7         91.23        104.16        25.21 o
   3   3   7       5634.66       5694.03       280.76 o
   4   3   7         32.88         32.49        10.86 o
   5   3   7       6336.96       5951.69       465.91 o
   6   3   7       2069.50       2215.55        87.23 o
   7   3   7        303.69        296.10        33.35 o
  -8   4   7       1277.86       1203.18        49.85 o
  -7   4   7        126.97        116.95        12.76 o
  -6   4   7       1319.21       1237.85        61.99 o
  -5   4   7       6427.50       6424.58       174.80 o
  -4   4   7        202.94        172.05        41.56 o
  -3   4   7       3828.43       3743.15       218.85 o
  -2   4   7       6275.68       6914.18       329.06 o
  -1   4   7       1584.24       1659.87       117.98 o
   0   4   7      18607.59      20841.90       610.55 o
   1   4   7        123.16        165.41        22.33 o
   2   4   7        640.23        642.77        68.29 o
   3   4   7        230.01        235.05        27.36 o
   4   4   7         46.89         68.92        15.74 o
   5   4   7        336.85        336.70        28.73 o
   6   4   7       1628.95       1732.34        70.37 o
   7   4   7         12.07         11.96         4.58 o
  -8   5   7       1890.89       1740.99        63.49 o
  -7   5   7        289.14        289.08        20.08 o
  -6   5   7         20.73         15.18         5.52 o
  -5   5   7       1963.82       1768.80        57.86 o
  -4   5   7         71.32         75.18         9.82 o
  -3   5   7       1225.87       1140.81       105.68 o
  -2   5   7       4675.10       4984.86       260.38 o
  -1   5   7       1477.75       1759.62       105.16 o
   0   5   7       2364.05       2710.01       226.37 o
   1   5   7        936.10        934.38        82.42 o
   2   5   7         20.50         21.89        22.22 o
   3   5   7      13671.52      13973.11       364.29 o
   4   5   7          4.59         14.87         9.90 o
   5   5   7        958.45        947.94        50.80 o
   6   5   7        821.02        903.28        37.66 o
   7   5   7         25.31          0.03         2.54 o
  -8   6   7        368.13        343.03        20.91 o
  -7   6   7       2533.75       2414.49        72.64 o
  -6   6   7        431.94        388.74        24.98 o
  -5   6   7       5605.17       5588.26       146.86 o
  -4   6   7         96.97         93.43        11.18 o
  -3   6   7         30.14         32.33         6.68 o
  -2   6   7       6540.43       6798.85       321.93 o
  -1   6   7         75.14         54.07        38.58 o
   0   6   7        283.68        362.11        85.18 o
   1   6   7       2086.36       2267.78       144.37 o
   2   6   7        976.47       1047.05        64.60 o
   3   6   7       1214.02       1233.02        66.72 o
   4   6   7       2704.51       2681.01       138.19 o
   5   6   7         99.76        101.96        14.33 o
   6   6   7       5885.84       6599.51       187.37 o
   7   6   7         14.16          9.02         8.42 o
  -8   7   7         65.84         64.58         7.51 o
  -7   7   7        728.85        657.35        29.49 o
  -6   7   7        899.33        827.84        37.48 o
  -5   7   7       1543.68       1537.22        57.14 o
  -4   7   7       7119.73       7056.16       178.12 o
  -3   7   7        209.60        187.74        16.13 o
  -2   7   7       5166.59       4824.88       371.22 o
  -1   7   7        384.91        314.03        34.07 o
   0   7   7         37.57         44.58         9.39 o
   1   7   7       5880.87       6052.56       306.07 o
   2   7   7       1199.68       1175.23        63.28 o
   3   7   7         49.62         34.76        15.18 o
   4   7   7        480.82        478.30        65.51 o
   5   7   7         20.74          9.31         5.71 o
   6   7   7       1441.31       1419.45        74.78 o
  -8   8   7          4.55          6.25         3.13 o
  -7   8   7       2071.81       2038.24        55.27 o
  -6   8   7        101.37        115.72        12.10 o
  -5   8   7         96.00        108.35        12.76 o
  -4   8   7        666.54        646.02        34.29 o
  -3   8   7         48.25         48.78        11.47 o
  -2   8   7         60.33         63.86        15.35 o
  -1   8   7       7171.21       6097.89       237.99 o
   0   8   7        123.50        104.12        14.81 o
   1   8   7       2145.06       2175.47       105.15 o
   2   8   7       1311.19       1387.27       136.16 o
   3   8   7        190.98        181.07        21.55 o
   4   8   7       2790.98       3006.35       116.40 o
   5   8   7        130.90        113.26        10.85 o
   6   8   7        155.07        131.06        22.96 o
  -7   9   7          3.83          9.83         5.76 o
  -6   9   7       3443.89       3363.37       113.44 o
  -5   9   7          6.37          5.77         4.77 o
  -4   9   7       2245.75       2098.05        78.21 o
  -3   9   7        575.49        583.19        37.34 o
  -2   9   7        202.87        174.72        44.16 o
  -1   9   7        656.99        607.39        39.56 o
   0   9   7        741.93        766.64        41.65 o
   1   9   7        228.30        219.56        22.90 o
   2   9   7       1949.47       2065.62       144.82 o
   3   9   7        626.52        609.90        88.52 o
   4   9   7       1307.41       1463.63        63.70 o
   5   9   7        289.05        276.92        24.37 o
  -7  10   7         24.97         21.78         6.39 o
  -6  10   7          0.04         -3.42         4.66 o
  -5  10   7        292.58        300.71        24.27 o
  -4  10   7        644.03        649.09        36.32 o
  -3  10   7       5318.05       5291.41       295.73 o
  -2  10   7        365.46        327.41        23.10 o
  -1  10   7       2865.69       2895.94        92.17 o
   0  10   7        165.71        160.02        18.06 o
   1  10   7        107.05        106.54        14.42 o
   2  10   7       1848.40       2069.11       139.41 o
   3  10   7        793.44        807.08       369.87 o
   4  10   7        120.06        114.03        11.53 o
  -6  11   7       2618.09       1650.56       171.62 o
  -5  11   7        397.41        383.34        25.74 o
  -4  11   7         33.68         19.68         6.56 o
  -3  11   7         16.72         16.22         5.15 o
  -2  11   7         90.57        100.64        14.12 o
  -1  11   7         31.21         38.16         9.04 o
   0  11   7       2741.21       2971.55        78.56 o
   1  11   7        360.96        403.71        33.53 o
   2  11   7        824.46        927.29       242.45 o
   3  11   7        288.29        272.96        23.23 o
   4  11   7        368.15        347.64        27.85 o
  -5  12   7       3885.48       3518.84       140.56 o
  -4  12   7        477.27        469.58        40.17 o
  -3  12   7       1352.17       1358.51        82.28 o
  -2  12   7          4.85          3.39         4.72 o
  -1  12   7         35.13         28.52         7.55 o
   0  12   7        263.08        327.64        37.39 o
   1  12   7        753.53        894.28        54.77 o
   2  12   7         81.03        113.10        14.00 o
   3  12   7        876.88        646.09        55.29 o
  -4  13   7         15.07         15.43         4.16 o
  -3  13   7        183.02        192.69        18.06 o
  -2  13   7       1589.92       1723.18        82.06 o
  -1  13   7        148.49        174.04        19.15 o
   0  13   7       1065.80       1157.40        59.82 o
   1  13   7         71.48         67.12         8.92 o
   0 -16   8       1458.31       1610.04        80.23 o
   1 -16   8        118.11        104.04         8.58 o
   2 -16   8        137.15        142.05        25.10 o
   3 -16   8        287.94        139.54        27.72 o
  -2 -15   8         57.14         46.02        11.30 o
  -1 -15   8         19.98          1.34         8.58 o
   0 -15   8        455.28        483.02        68.43 o
   1 -15   8       1001.16        969.67        54.05 o
   2 -15   8         40.92         52.71         7.30 o
   3 -15   8       2137.75       2050.60       190.40 o
   4 -15   8         11.78         16.02         6.23 o
  -3 -14   8         39.30         35.54        10.08 o
  -2 -14   8       4980.58        813.90      2198.34 o
  -1 -14   8        216.59        275.33        23.97 o
   0 -14   8        502.63        573.27        38.38 o
   1 -14   8         63.41         74.05        12.92 o
   2 -14   8         75.41         88.03        11.72 o
   3 -14   8        566.92        673.20        33.48 o
   4 -14   8       1942.12       2307.84       126.60 o
   5 -14   8          4.70         13.28         7.15 o
  -3 -13   8         40.74         30.12        10.11 o
  -2 -13   8         18.63         28.06         8.48 o
   0 -13   8         67.33         71.78        17.43 o
   1 -13   8       3683.45       3464.52       152.30 o
   2 -13   8         28.27         26.42         7.13 o
   3 -13   8        187.94        206.92        17.51 o
   4 -13   8        252.62        313.63        15.73 o
   5 -13   8        323.85        379.49        23.20 o
   6 -13   8        155.51        170.07        31.11 o
  -5 -12   8         62.76         18.66        14.80 o
  -4 -12   8       3690.60       3643.48       210.90 o
  -3 -12   8         51.22         51.94        10.17 o
  -2 -12   8       2555.81       2910.14       131.65 o
  -1 -12   8         85.44        100.41        17.64 o
   0 -12   8        272.27        283.31        23.73 o
   1 -12   8        141.47        141.00        23.60 o
   2 -12   8       1755.85       1858.42        75.65 o
   3 -12   8          0.55          1.29         5.85 o
   4 -12   8       4534.16       5725.56       250.94 o
   5 -12   8       1178.04       1468.66        77.21 o
   6 -12   8         75.22         94.42        10.90 o
   7 -12   8        535.31        589.71        32.26 o
  -5 -11   8         25.82         38.78        13.14 o
  -4 -11   8        957.47       1094.60        48.36 o
  -3 -11   8        307.18        309.29        23.28 o
  -2 -11   8         33.54         29.42         7.73 o
  -1 -11   8       4039.97       3955.41       185.62 o
   0 -11   8         27.96         34.10         7.88 o
   1 -11   8        292.93        274.56        21.76 o
   2 -11   8         49.56         55.42        13.75 o
   3 -11   8         84.14         95.45         9.88 o
   4 -11   8         80.20         93.59         9.55 o
   5 -11   8       5555.34       7578.10       238.98 o
   6 -11   8        446.27        506.49        33.01 o
   7 -11   8       1761.62       2263.97        98.63 o
  -6 -10   8       4062.02       4160.46      1067.43 o
  -5 -10   8        245.19        263.24        20.91 o
  -4 -10   8        780.18        923.89        61.76 o
  -3 -10   8        507.35        505.64        36.57 o
  -2 -10   8       2482.47       2596.62        88.42 o
  -1 -10   8       1244.64       1256.07        45.35 o
   0 -10   8       3561.45       3717.62       118.48 o
   1 -10   8        751.88        756.07        40.21 o
   2 -10   8       7172.48       7295.93       222.88 o
   3 -10   8        816.97        836.53        37.91 o
   4 -10   8        108.38        123.00        11.57 o
   5 -10   8         14.39         19.85         4.60 o
   6 -10   8        341.73        383.10        23.49 o
   7 -10   8         11.83          2.91        10.93 o
  -6  -9   8        142.30        213.10        38.98 o
  -5  -9   8        611.76        618.27        68.94 o
  -4  -9   8        434.34        457.19        60.24 o
  -3  -9   8       5986.04       5962.65       170.73 o
  -2  -9   8       1867.40       1925.31        72.46 o
  -1  -9   8       2343.30       2307.83       134.85 o
   0  -9   8       1458.63       1405.57        75.39 o
   1  -9   8         47.81         49.89        11.37 o
   2  -9   8        540.20        502.72        28.27 o
   3  -9   8       3810.11       3584.32       142.94 o
   4  -9   8        311.32        323.32        18.72 o
   5  -9   8       2070.62       2156.12        64.13 o
   6  -9   8        266.78        317.53        17.79 o
   7  -9   8         22.87         32.94         5.69 o
   8  -9   8          2.06          3.90         2.59 o
  -7  -8   8        519.47        575.70        87.57 o
  -6  -8   8        749.05        842.14        45.33 o
  -5  -8   8        867.99        931.56       113.24 o
  -4  -8   8        521.75        516.60        31.32 o
  -3  -8   8       2830.21       2812.38        81.52 o
  -2  -8   8       1015.61        992.19        75.45 o
  -1  -8   8        904.93        745.76       145.57 o
   0  -8   8       9325.26      10181.03       654.28 o
   1  -8   8        905.39        890.74       159.38 o
   2  -8   8         77.13         98.27        56.16 o
   3  -8   8       1304.50       1210.08        39.22 o
   4  -8   8        272.92        238.12        14.44 o
   5  -8   8        747.53        746.87        33.54 o
   6  -8   8       1767.06       2002.47        56.43 o
   7  -8   8       1338.98       1590.32        60.37 o
   8  -8   8       1356.14       1484.06       101.47 o
  -7  -7   8          3.30         10.54         4.95 o
  -6  -7   8       1703.50       1944.12       159.96 o
  -5  -7   8       3260.27       3310.75       224.14 o
  -4  -7   8        450.07        401.70        26.45 o
  -3  -7   8       1334.68       1350.61        67.46 o
  -2  -7   8       3818.18       3269.79       304.17 o
  -1  -7   8       2547.10       2495.74       262.91 o
   0  -7   8       2924.12       3262.48       311.31 o
   1  -7   8       5605.57       6131.22       466.65 o
   2  -7   8       3177.96       2830.32       167.76 o
   3  -7   8       9189.15       8306.04       356.40 o
   4  -7   8       2470.98       2469.03        82.09 o
   5  -7   8       2997.32       3202.43       133.29 o
   6  -7   8         44.41         49.31         7.14 o
   7  -7   8         13.59         14.25         4.78 o
   8  -7   8         75.09         78.00         8.17 o
  -7  -6   8       1248.65       1404.78       164.11 o
  -6  -6   8       3793.06       4076.99       142.34 o
  -5  -6   8       4906.42       5167.50       375.36 o
  -4  -6   8        277.13        269.00        24.35 o
  -3  -6   8       1452.44       1385.10       179.79 o
  -2  -6   8      10545.99       9453.71       568.78 o
  -1  -6   8       1592.84       1594.83       198.04 o
   0  -6   8        261.53        291.19        84.26 o
   1  -6   8       6845.96       7087.64       405.39 o
   2  -6   8       1574.15       1465.24       153.68 o
   3  -6   8       1078.93       1068.81       102.49 o
   4  -6   8       7320.70       7421.49       249.07 o
   5  -6   8       1848.79       1839.01        56.33 o
   6  -6   8       1955.36       2134.97        68.45 o
   7  -6   8        795.52        926.13        35.30 o
   8  -6   8        312.95        377.30        19.98 o
  -8  -5   8        214.31        287.47        25.85 o
  -7  -5   8        896.49        973.80       116.86 o
  -6  -5   8       5598.08       5825.83       254.43 o
  -5  -5   8        677.84        695.44        44.95 o
  -4  -5   8       3591.93       3535.72       137.65 o
  -3  -5   8       4675.43       4829.02       350.30 o
  -2  -5   8       2540.91       2005.38       110.93 o
  -1  -5   8        518.42        551.98        52.62 o
   0  -5   8       3592.35       3604.44       166.06 o
   1  -5   8       4205.74       3999.88       214.64 o
   2  -5   8        884.38        898.69        58.17 o
   3  -5   8        430.05        425.19        41.17 o
   4  -5   8       5226.93       5936.32       243.65 o
   5  -5   8        132.43        136.05        10.48 o
   6  -5   8        742.08        757.71        38.05 o
   7  -5   8        612.91        740.69        52.03 o
   8  -5   8        375.24        413.81        19.81 o
  -8  -4   8       1288.92       1620.37        83.46 o
  -7  -4   8       2390.54       2708.75       136.36 o
  -6  -4   8       1467.31       1601.31        98.01 o
  -5  -4   8        702.00        680.48        43.63 o
  -4  -4   8       2320.73       2281.04       130.02 o
  -3  -4   8       1297.47       1185.29        81.41 o
  -2  -4   8        364.34        332.86       195.91 o
  -1  -4   8      13282.83      13825.78       529.48 o
   0  -4   8       7718.48       8176.24       243.50 o
   1  -4   8       4217.81       4101.16       297.44 o
   2  -4   8       1277.54       1540.21        73.30 o
   3  -4   8       5304.74       6022.38       207.41 o
   4  -4   8       3011.18       3405.46       228.42 o
   5  -4   8       8941.58       8398.33       206.35 o
   6  -4   8       1555.69       1584.99        72.78 o
   7  -4   8         56.44         59.75        12.51 o
   8  -4   8         52.95         70.54        13.25 o
  -8  -3   8         69.07         84.96        15.66 o
  -7  -3   8        378.43        393.34        40.86 o
  -6  -3   8        208.22        244.61        33.07 o
  -5  -3   8       5315.04       5270.77       233.74 o
  -4  -3   8       9594.79       9258.69       427.45 o
  -3  -3   8       1762.69       1803.49       102.36 o
  -2  -3   8       4216.75       4347.58       319.51 o
  -1  -3   8       3630.64       3523.73       185.82 o
   0  -3   8       2492.77       2601.57        99.93 o
   1  -3   8       9750.55      10018.89       309.10 o
   2  -3   8      10148.10      11762.99       898.17 o
   3  -3   8       8827.76       9351.45       326.87 o
   4  -3   8       1367.92       1421.15       134.61 o
   5  -3   8       7485.03       7220.12       211.58 o
   6  -3   8       2266.19       2276.10        82.99 o
   7  -3   8       1033.48       1155.62        49.63 o
   8  -3   8       1609.12       1885.63        93.00 o
  -8  -2   8        563.72        591.27        90.38 o
  -7  -2   8         67.64         56.93        15.97 o
  -6  -2   8       3251.94       3151.25       158.57 o
  -5  -2   8        637.68        635.14        44.82 o
  -4  -2   8       6400.20       5958.69       306.32 o
  -3  -2   8       9570.54       8572.27       292.40 o
  -2  -2   8      18833.86      20185.85       589.75 o
  -1  -2   8       3277.68       3022.74       247.46 o
   0  -2   8       2185.89       2599.02       101.94 o
   1  -2   8       2561.26       2711.27       210.47 o
   2  -2   8       1550.86       1727.62        86.00 o
   3  -2   8       1611.72       1601.33       102.66 o
   4  -2   8       7824.13       8610.75       437.05 o
   5  -2   8       2747.33       2774.17        86.35 o
   6  -2   8        204.01        225.79        19.56 o
   7  -2   8       1468.43       1617.80        71.56 o
   8  -2   8        489.91        511.86        37.39 o
  -8  -1   8       1491.61       1573.00       152.50 o
  -7  -1   8       3324.25       3374.92       162.42 o
  -6  -1   8        159.97        169.84        26.60 o
  -5  -1   8       1471.31       1370.86        70.52 o
  -4  -1   8        288.07        276.29        50.29 o
  -3  -1   8        998.33       1126.12        99.01 o
  -2  -1   8        698.18        714.96        55.85 o
  -1  -1   8       8957.82       9244.94       403.18 o
   0  -1   8      11544.46      13403.17      1308.34 o
   1  -1   8       7854.22       7974.30       299.03 o
   2  -1   8       5037.40       5525.99       283.52 o
   3  -1   8        151.32        112.68        26.08 o
   4  -1   8        525.59        473.95        76.33 o
   5  -1   8        642.72        700.01        34.16 o
   6  -1   8       3272.61       3272.82       118.75 o
   7  -1   8       1565.32       1810.54       149.16 o
   8  -1   8        408.69        448.22        33.18 o
  -8   0   8        128.59        142.80        14.16 o
  -7   0   8         64.46         57.60        14.57 o
  -6   0   8       1846.48       1823.44       104.19 o
  -5   0   8       1311.13       1206.96       100.15 o
  -4   0   8       9934.63      10321.34       476.78 o
  -3   0   8       2685.94       2625.25       169.26 o
  -2   0   8       2087.28       2098.30       101.98 o
  -1   0   8        319.46        349.35        47.83 o
   0   0   8         43.40         40.57        10.97 o
   1   0   8       1877.70       1946.09        94.95 o
   2   0   8       4788.86       4889.46       265.31 o
   3   0   8       2460.51       2510.35       137.79 o
   4   0   8       8805.09       9736.81       486.61 o
   5   0   8         54.13         66.50         9.83 o
   6   0   8        532.10        530.79        30.78 o
   7   0   8        780.67        868.17        61.87 o
   8   0   8          6.80         10.04        10.49 o
  -8   1   8        554.26        560.58        41.07 o
  -7   1   8       2014.13       2027.99       106.99 o
  -6   1   8        606.08        572.23        29.95 o
  -5   1   8        839.24        797.35        33.43 o
  -4   1   8        600.28        679.65        83.95 o
  -3   1   8       5265.16       5070.91       271.88 o
  -2   1   8       3092.12       3133.07       184.24 o
  -1   1   8      21818.99      21885.70      1926.07 o
   0   1   8       1318.38       1182.77        67.09 o
   1   1   8       2342.31       2585.70       116.62 o
   2   1   8         32.17         40.41        20.10 o
   3   1   8         64.88         54.13        20.87 o
   4   1   8       1195.94       1171.42        66.05 o
   5   1   8      13830.56      14118.35       387.29 o
   6   1   8        103.60        111.94        12.89 o
   7   1   8       1696.87       1933.83       102.22 o
   8   1   8        184.27        122.33        15.14 o
  -8   2   8        989.83        952.39        61.99 o
  -7   2   8        625.46        632.76        29.38 o
  -6   2   8       8701.88       8699.10       254.07 o
  -5   2   8         27.89         30.42         6.05 o
  -4   2   8        873.22       1030.34       107.62 o
  -3   2   8       2558.67       2667.85       177.50 o
  -2   2   8        925.89       1323.00       109.22 o
  -1   2   8         13.53          3.18         7.17 o
   0   2   8       2840.76       2554.98        96.21 o
   1   2   8       2940.07       2932.58       131.12 o
   2   2   8      22823.46      22786.17       679.47 o
   3   2   8       1143.88       1162.95        95.18 o
   4   2   8        558.45        534.90        42.32 o
   5   2   8         76.17         76.02        17.87 o
   6   2   8       1481.99       1568.77        93.00 o
   7   2   8        469.24        463.61        37.83 o
   8   2   8       2042.61       1250.51        98.91 o
  -8   3   8       1950.41       1754.48       148.72 o
  -7   3   8         68.25         69.15        11.91 o
  -6   3   8        369.37        343.18        23.97 o
  -5   3   8       5628.82       5934.64       201.95 o
  -4   3   8        126.15        120.76        37.13 o
  -3   3   8      12321.52      13082.24       574.52 o
  -2   3   8        475.04        508.73        65.10 o
  -1   3   8       1020.00       1249.53       103.14 o
   0   3   8       1675.14       1699.25        78.74 o
   1   3   8       7332.36       8594.98       237.39 o
   2   3   8          2.40          0.64         7.18 o
   3   3   8       3312.71       3160.71       175.66 o
   4   3   8       1120.05       1162.15        97.12 o
   5   3   8       1090.01       1084.30        55.62 o
   6   3   8         19.21         21.46         6.92 o
   7   3   8         21.30         18.56         7.41 o
  -8   4   8       1734.08       1642.57        66.50 o
  -7   4   8         83.45         69.04         9.77 o
  -6   4   8       2753.06       2620.26        82.82 o
  -5   4   8        774.51        700.22        33.47 o
  -4   4   8         67.54         73.28         9.92 o
  -3   4   8        276.51        280.15        50.28 o
  -2   4   8       9620.23      10641.12       476.77 o
  -1   4   8        440.63        399.45        46.76 o
   0   4   8      10831.08      12207.97       484.76 o
   1   4   8         27.69         24.93        10.07 o
   2   4   8        345.24        439.79        58.62 o
   3   4   8        123.94        124.26        20.34 o
   4   4   8         75.25         89.14        17.25 o
   5   4   8        898.86        926.99        61.27 o
   6   4   8       4731.52       5291.97       159.17 o
   7   4   8          3.50          8.60         3.41 o
  -8   5   8        892.92        788.14        59.93 o
  -7   5   8        909.83        867.91        36.92 o
  -6   5   8        541.68        479.90        28.39 o
  -5   5   8       6841.90       6769.71       172.60 o
  -4   5   8         51.32         54.66         8.78 o
  -3   5   8       1817.67       2056.85        75.67 o
  -2   5   8       3687.95       3880.98       225.51 o
  -1   5   8        870.61       1117.07        84.30 o
   0   5   8        779.80        821.96       118.38 o
   1   5   8       9006.46       9709.54       507.43 o
   2   5   8        455.11        423.39        25.74 o
   3   5   8       7553.67       7949.21       479.49 o
   4   5   8        118.82        124.76        22.45 o
   5   5   8        649.92        706.33        41.69 o
   6   5   8         56.09         49.54         8.82 o
   7   5   8        284.14         75.51       111.41 o
  -8   6   8        125.61        109.74        10.64 o
  -7   6   8       3464.22       3341.79        91.78 o
  -6   6   8        392.43        387.23        24.75 o
  -5   6   8        591.95        620.25        33.72 o
  -4   6   8       3265.60       3174.01        87.60 o
  -3   6   8         93.69         99.25        10.98 o
  -2   6   8       7181.42       7599.14       221.23 o
  -1   6   8        829.84        812.87        87.85 o
   0   6   8       1860.35       1931.46       115.85 o
   1   6   8       3354.82       3297.45        87.43 o
   2   6   8        760.80        744.78        43.15 o
   3   6   8        731.82        707.50        58.97 o
   4   6   8       5861.12       5746.98       715.67 o
   5   6   8         36.87         47.78         8.78 o
   6   6   8        180.87        198.41        14.76 o
  -8   7   8         55.60         54.93         9.90 o
  -7   7   8        680.56        639.09        33.47 o
  -6   7   8       1847.72       1856.97        62.12 o
  -5   7   8         18.83         19.74         6.11 o
  -4   7   8       3603.98       3517.24       104.14 o
  -3   7   8        112.66         99.59        12.39 o
  -2   7   8       1973.22       1958.34        65.91 o
  -1   7   8       5931.19       5825.72       277.02 o
   0   7   8         88.06         79.73        12.49 o
   1   7   8       1467.25       1425.66        89.04 o
   2   7   8       1094.58       1102.02        59.40 o
   3   7   8        237.37        261.98        28.51 o
   4   7   8       1311.12       1378.31        71.02 o
   5   7   8        856.77        884.87        41.70 o
   6   7   8         14.86          9.63         4.75 o
  -7   8   8       1457.37        418.28       686.51 o
  -6   8   8          8.89          7.47         3.90 o
  -5   8   8        905.89        844.18        38.44 o
  -4   8   8       1394.40       1349.86        53.43 o
  -3   8   8       1171.29       1146.34        60.08 o
  -2   8   8         63.28         54.43        16.35 o
  -1   8   8       3653.46       3301.86       117.84 o
   0   8   8         13.54         16.36        10.25 o
   1   8   8       1801.25       1823.49        84.08 o
   2   8   8       3145.68       3157.46       159.09 o
   3   8   8         48.27         42.44        10.99 o
   4   8   8       1783.36       2031.78        84.74 o
   5   8   8       1016.71       1093.40        35.95 o
  -7   9   8          1.29         -0.61         3.06 o
  -6   9   8       1635.13       1470.72        85.35 o
  -5   9   8        544.57        570.61        36.76 o
  -4   9   8       1578.54       1607.43        72.66 o
  -3   9   8        440.28        412.16        42.01 o
  -2   9   8        212.24        185.41        20.22 o
  -1   9   8       3488.69       3566.10       132.03 o
   0   9   8       1428.69       1432.71        65.14 o
   1   9   8        408.50        423.38        31.97 o
   2   9   8       2036.57       2181.58       117.70 o
   3   9   8         17.41         15.35         8.31 o
   4   9   8        447.32        312.93       258.83 o
   5   9   8       2239.55       2298.02       104.40 o
  -6  10   8        656.27        476.65       107.37 o
  -5  10   8        642.57        612.92        50.83 o
  -4  10   8         39.29         45.55        13.11 o
  -3  10   8       4602.71       4165.99       176.34 o
  -2  10   8        527.47        576.71        35.89 o
  -1  10   8        658.97        696.46        40.81 o
   0  10   8         33.21         36.53         9.77 o
   1  10   8         55.25         61.93        15.60 o
   2  10   8         97.46        109.88        19.22 o
   3  10   8        872.23       1045.16        60.95 o
   4  10   8        278.08        274.53        15.11 o
  -5  11   8         78.03         68.92         7.48 o
  -4  11   8        202.66        189.95        13.98 o
  -3  11   8         25.44         28.36         7.29 o
  -2  11   8        393.32        401.09        26.88 o
  -1  11   8       1114.77       1232.61        53.38 o
   0  11   8       2754.81       3210.07       136.16 o
   1  11   8          2.23          2.61         5.51 o
   2  11   8        883.86       1030.46        59.31 o
   3  11   8        127.83        126.23        13.57 o
  -4  12   8        615.95        596.08        27.43 o
  -3  12   8        209.92        231.46        17.82 o
  -2  12   8          9.49          7.95         4.79 o
  -1  12   8        391.01        430.82        27.39 o
   0  12   8        179.81        206.64        22.79 o
   1  12   8        719.14        878.06        50.47 o
   2  12   8        339.44        331.18        22.44 o
  -3  13   8        104.31         97.64        11.04 o
  -2  13   8       1943.85       2049.15        89.55 o
   0  13   8        246.23        299.97        21.64 o
   0 -16   9       1059.76       1129.35        60.39 o
   1 -16   9        298.90        315.00        20.87 o
   2 -16   9         79.88         83.45        18.77 o
  -2 -15   9         28.07         27.10         7.87 o
  -1 -15   9         33.28         35.84         6.33 o
   0 -15   9        114.96        140.89        26.94 o
   1 -15   9        801.54       1013.43        55.55 o
   2 -15   9         84.97         97.69         9.11 o
   3 -15   9        766.80        861.45       119.03 o
   4 -15   9        674.43        435.65        39.88 o
  -3 -14   9         20.44         25.03         7.32 o
  -2 -14   9       1305.83       1331.05       161.77 o
  -1 -14   9        187.74        193.38        22.18 o
   0 -14   9        606.96        700.25        47.84 o
   1 -14   9        292.50        342.60        37.34 o
   2 -14   9         67.31         78.77        10.98 o
   3 -14   9         83.41         98.05        11.71 o
   4 -14   9        443.06        573.10        28.23 o
   5 -14   9         43.37         51.58        16.15 o
  -3 -13   9        197.14        179.63        20.84 o
  -2 -13   9          0.56          3.45         5.26 o
  -1 -13   9       3208.98       3393.67       309.40 o
   0 -13   9         23.50         19.75        12.06 o
   1 -13   9       4319.10       4968.52       167.70 o
   2 -13   9        189.79        191.28        18.08 o
   3 -13   9         76.70         87.65        12.73 o
   4 -13   9        278.19        322.43        19.22 o
   5 -13   9        312.64        398.71        24.11 o
   6 -13   9         59.51         59.64         8.97 o
  -5 -12   9        131.39         46.83        19.19 o
  -4 -12   9       2862.78        381.41      1473.03 o
  -3 -12   9          7.88          9.35         7.44 o
  -2 -12   9        734.92        798.79        50.73 o
  -1 -12   9         18.41         21.23         7.52 o
   0 -12   9        115.23        116.39        15.90 o
   1 -12   9         26.35         23.15        12.21 o
   2 -12   9       3045.50       3185.64       112.16 o
   3 -12   9          0.26          3.15         3.51 o
   4 -12   9       2411.82       2972.10       144.10 o
   5 -12   9        430.31        543.96        31.08 o
   6 -12   9         27.61         20.19         9.06 o
   7 -12   9        566.41        560.99        29.83 o
  -5 -11   9         42.65         30.40        17.90 o
  -4 -11   9        519.74        529.09        31.35 o
  -3 -11   9       2418.69       2703.84        97.04 o
  -2 -11   9         66.63         72.15        11.95 o
  -1 -11   9       4372.94       4349.82       150.84 o
   0 -11   9        105.23        112.47        14.54 o
   1 -11   9        755.08        787.03        44.04 o
   2 -11   9         49.18         47.36         9.93 o
   3 -11   9        334.06        352.79        19.22 o
   4 -11   9        335.34        360.53        19.09 o
   5 -11   9        852.95       1048.98        46.36 o
   6 -11   9        356.50        432.89        29.23 o
   7 -11   9       1385.96       1762.71        78.79 o
  -6 -10   9       1115.01        840.68        73.97 o
  -5 -10   9         43.46         51.81         9.22 o
  -4 -10   9         40.22         56.71        16.51 o
  -3 -10   9        396.48        413.59        37.33 o
  -2 -10   9        125.91        127.45        14.16 o
  -1 -10   9        459.44        463.79        28.35 o
   0 -10   9       5503.34       5258.73       162.16 o
   1 -10   9       1196.19       1206.95        69.37 o
   2 -10   9       7980.34       7434.61       337.44 o
   3 -10   9         38.78         37.45         6.44 o
   4 -10   9        190.72        225.50        15.60 o
   5 -10   9          2.69          4.14         3.24 o
   6 -10   9        479.64        586.42        29.13 o
   7 -10   9         49.59         79.43        16.76 o
  -6  -9   9       3106.11       4251.64       732.88 o
  -5  -9   9        818.33        791.44        75.86 o
  -4  -9   9         75.12         86.58        25.70 o
  -3  -9   9       3366.06       3223.50       212.22 o
  -2  -9   9       1544.61       1568.38        87.52 o
  -1  -9   9        483.31        561.02        42.44 o
   0  -9   9       2256.15       2117.64       131.81 o
   1  -9   9        731.96        868.34        54.65 o
   2  -9   9        501.25        423.77        24.53 o
   3  -9   9       5529.05       5305.01       124.01 o
   4  -9   9        244.04        241.82        15.86 o
   5  -9   9       8666.36       9014.93       247.55 o
   6  -9   9         12.63         11.75         4.20 o
   7  -9   9        126.19        135.65        10.30 o
   8  -9   9        484.55        448.79        24.99 o
  -7  -8   9         43.63         71.48        20.40 o
  -6  -8   9        126.39        130.17        15.78 o
  -5  -8   9       3287.87       3794.14       269.08 o
  -4  -8   9         59.36         60.37        17.93 o
  -3  -8   9       3695.87       3610.33       200.77 o
  -2  -8   9       4910.20       4585.92       201.45 o
  -1  -8   9        344.13        261.61        90.83 o
   0  -8   9       5579.32       5744.16       467.49 o
   1  -8   9        306.14        295.18        98.34 o
   2  -8   9         27.04         96.66        66.62 o
   3  -8   9        585.70        555.47        24.03 o
   4  -8   9        193.08        194.31        13.20 o
   5  -8   9       1335.60       1496.50        52.27 o
   6  -8   9       2059.23       2364.51        62.69 o
   7  -8   9       1269.77       1506.93        56.93 o
   8  -8   9        877.94        877.07        83.71 o
  -7  -7   9         94.00         88.78        13.81 o
  -6  -7   9         50.62         69.56        12.70 o
  -5  -7   9       2443.92       2583.22       133.09 o
  -4  -7   9        697.79        666.79        39.56 o
  -3  -7   9        116.61        110.25        12.02 o
  -2  -7   9       3718.56       3438.32       324.15 o
  -1  -7   9       1911.36       1769.72       227.46 o
   0  -7   9       2843.24       3330.23       330.76 o
   1  -7   9       4886.28       4753.43       421.59 o
   2  -7   9       1715.41       1367.23       113.07 o
   3  -7   9       3494.09       3391.86       237.41 o
   4  -7   9        450.76        467.34        24.97 o
   5  -7   9         15.97         18.03         5.60 o
   6  -7   9        372.99        406.58        20.47 o
   7  -7   9        160.91        203.99        14.09 o
   8  -7   9       1399.09       1527.67        49.93 o
  -7  -6   9       1676.93       1973.97       381.24 o
  -6  -6   9         67.60         61.64        12.10 o
  -5  -6   9       3691.33       3505.76       126.79 o
  -4  -6   9       1680.63       1523.03        65.25 o
  -3  -6   9        419.35        432.12       101.14 o
  -2  -6   9        426.28        281.05        84.72 o
  -1  -6   9       4700.24       5122.87       398.27 o
   0  -6   9         98.69         77.68        20.58 o
   1  -6   9       4713.79       3755.08       362.89 o
   2  -6   9       2518.72       2250.91       121.31 o
   3  -6   9       2799.61       2939.99       324.63 o
   4  -6   9       3267.67       3169.10        98.22 o
   5  -6   9       1641.95       1682.55        71.48 o
   6  -6   9       1913.53       2004.47        64.39 o
   7  -6   9        266.49        306.00        17.84 o
   8  -6   9          4.30         12.34         3.69 o
  -8  -5   9         43.38         49.89         9.92 o
  -7  -5   9         54.88         57.02        14.02 o
  -6  -5   9         80.88         71.95        12.98 o
  -5  -5   9        508.47        542.89        38.57 o
  -4  -5   9       6283.47       5732.08       423.41 o
  -3  -5   9       1229.16       1088.09       154.92 o
  -2  -5   9       5173.76       4638.29       200.28 o
  -1  -5   9       4205.43       4102.99       185.50 o
   0  -5   9       2021.61       1835.56       114.35 o
   1  -5   9       7802.17       7697.91       354.92 o
   2  -5   9       2599.86       2598.01       130.24 o
   3  -5   9        831.85        860.90        60.77 o
   4  -5   9       2969.47       2892.09        93.88 o
   5  -5   9       1445.99       1318.77        45.55 o
   6  -5   9        814.44        860.08        40.63 o
   7  -5   9       1920.33       2238.93       166.46 o
   8  -5   9       1835.18       1970.23       168.67 o
  -8  -4   9        995.33       1280.66        68.38 o
  -7  -4   9       3856.96       4550.91       201.52 o
  -6  -4   9        120.77        144.13        24.73 o
  -5  -4   9         86.50        110.81        21.45 o
  -4  -4   9       1547.55       1542.73        89.83 o
  -3  -4   9       1277.88       1159.12        83.83 o
  -2  -4   9       2857.48       2559.27       132.80 o
  -1  -4   9      13910.99      13953.89       455.74 o
   0  -4   9       3236.21       2963.65       340.24 o
   1  -4   9       4565.25       4303.82       164.67 o
   2  -4   9       4735.64       5421.23       211.66 o
   3  -4   9       3677.13       3944.90       181.65 o
   4  -4   9        886.28        939.61       108.95 o
   5  -4   9        269.59        234.47        15.22 o
   6  -4   9       1764.11       1762.22        55.72 o
   7  -4   9        113.81        104.10        15.89 o
   8  -4   9         16.98         21.20         4.25 o
  -8  -3   9         56.13         69.35        13.07 o
  -7  -3   9        725.53        772.10        40.86 o
  -6  -3   9       6190.24       6766.27       289.49 o
  -5  -3   9       1804.72       1858.52       105.87 o
  -4  -3   9       7042.40       7046.08       371.05 o
  -3  -3   9        378.83        306.72        40.71 o
  -2  -3   9       1507.23       1386.05        89.94 o
  -1  -3   9       2153.54       2049.33       155.43 o
   0  -3   9       2682.90       2772.40       172.83 o
   1  -3   9       2694.03       2724.79       121.07 o
   2  -3   9       8534.70       9491.20       435.57 o
   3  -3   9       2499.88       2844.22       147.59 o
   4  -3   9       2300.69       2364.45       184.42 o
   5  -3   9        977.78        949.65        33.86 o
   6  -3   9       1004.51       1063.62        48.91 o
   7  -3   9        293.24        319.66        22.76 o
   8  -3   9        193.79        200.89        21.25 o
  -8  -2   9        181.53        170.46        22.62 o
  -7  -2   9         18.84         28.70         7.98 o
  -6  -2   9        136.11        157.79        26.09 o
  -5  -2   9       1978.76       1822.20        86.27 o
  -4  -2   9       6596.04       6188.38       324.65 o
  -3  -2   9       9461.94       9378.61       429.21 o
  -2  -2   9        656.45        421.02        46.01 o
  -1  -2   9        876.63        770.68        88.40 o
   0  -2   9        971.44        931.59        54.77 o
   1  -2   9       2019.83       2150.83       147.86 o
   2  -2   9       1851.54       2038.15       146.11 o
   3  -2   9       2288.79       2525.02       138.33 o
   4  -2   9       1953.16       2182.31       337.75 o
   5  -2   9       2100.56       2077.21        70.59 o
   6  -2   9        429.22        440.99        28.29 o
   7  -2   9       1659.01       1758.95        70.30 o
   8  -2   9         67.68         62.32        11.36 o
  -8  -1   9       2089.30       2203.43       200.40 o
  -7  -1   9       2042.84       2097.35        79.95 o
  -6  -1   9       5353.67       5414.40       238.99 o
  -5  -1   9        723.39        646.52        45.33 o
  -4  -1   9        543.88        404.16        64.17 o
  -3  -1   9         42.26         40.78        18.92 o
  -2  -1   9        278.49        231.08        33.12 o
  -1  -1   9      12225.70      12508.96       534.10 o
   0  -1   9      11912.21      13898.56      1619.11 o
   1  -1   9      13165.97      14284.11       742.92 o
   2  -1   9       2323.92       2409.87       163.34 o
   3  -1   9        921.62        983.16       134.28 o
   4  -1   9       2146.47       2037.44       126.53 o
   5  -1   9        847.49        790.39        40.50 o
   6  -1   9       2070.60       2126.88        77.51 o
   7  -1   9       2708.04       2930.48       206.22 o
   8  -1   9         40.53         47.08         9.41 o
  -8   0   9        244.49        275.23        19.26 o
  -7   0   9        202.25        206.37        19.80 o
  -6   0   9       3004.94       2979.47       146.67 o
  -5   0   9       3884.70       3869.53       145.49 o
  -4   0   9       7076.97       7358.95       377.58 o
  -3   0   9       3395.60       3610.56       218.73 o
  -2   0   9        258.66        305.18        49.60 o
  -1   0   9        294.90        559.78        66.57 o
   0   0   9        223.20        237.71        27.75 o
   1   0   9       3053.36       3165.34       134.88 o
   2   0   9      12770.75      12880.33       402.56 o
   3   0   9       4488.59       4652.25       208.65 o
   4   0   9       3516.98       3300.79       274.45 o
   5   0   9       3258.96       3345.20       100.71 o
   6   0   9       1222.32       1268.11        52.79 o
   7   0   9        740.25        857.28        59.49 o
   8   0   9         26.44         17.31         3.94 o
  -8   1   9        529.93        584.42        29.07 o
  -7   1   9        517.03        506.19        31.48 o
  -6   1   9       2916.37       2987.24       104.27 o
  -5   1   9        668.61        615.95        31.00 o
  -4   1   9        291.80        266.53        54.59 o
  -3   1   9      12432.34      13986.71       612.03 o
  -2   1   9       8769.40       9747.19       445.45 o
  -1   1   9      10769.28      10920.91       481.65 o
   0   1   9       1001.03        891.53        59.85 o
   1   1   9        256.06        294.98        35.39 o
   2   1   9         30.98         36.54        19.17 o
   3   1   9        171.43        173.92        34.75 o
   4   1   9       1229.14       1147.27        93.56 o
   5   1   9       2573.82       2594.56        90.34 o
   6   1   9        788.67        808.65        47.31 o
   7   1   9        518.25        512.97        52.89 o
   8   1   9        786.02        485.89        37.63 o
  -8   2   9        986.95        969.76        61.03 o
  -7   2   9       1047.01       1120.70        43.92 o
  -6   2   9       1620.12       1561.83        48.33 o
  -5   2   9        107.19        122.22        13.34 o
  -4   2   9        454.88        465.91        31.20 o
  -3   2   9       1268.72       1439.97       128.48 o
  -2   2   9       3048.24       3552.61       213.96 o
  -1   2   9        151.20        129.76        21.36 o
   0   2   9      15794.38      16566.64       533.46 o
   1   2   9       3230.41       3143.88       142.01 o
   2   2   9       8988.21       8990.60       330.08 o
   3   2   9         22.60          8.41         9.67 o
   4   2   9        125.11        134.49        22.46 o
   5   2   9        214.32        189.28        28.36 o
   6   2   9        397.52        408.75        24.21 o
   7   2   9        352.37        345.18        34.09 o
  -8   3   9       1408.98       1398.68        77.18 o
  -7   3   9        197.87        214.46        20.55 o
  -6   3   9       1793.66       1833.25        65.11 o
  -5   3   9       4703.93       4662.21       129.79 o
  -4   3   9       1972.24       1986.13        70.79 o
  -3   3   9       5433.34       5594.24       308.05 o
  -2   3   9         37.41         80.03        27.66 o
  -1   3   9        981.09       1179.28        75.33 o
   0   3   9        524.08        473.99        40.52 o
   1   3   9        250.15        244.47        34.71 o
   2   3   9        104.12         82.93        23.90 o
   3   3   9       9002.55       9040.81       332.63 o
   4   3   9        537.82        551.98        44.25 o
   5   3   9       6124.91       6587.61       281.00 o
   6   3   9        120.93        131.33        21.17 o
   7   3   9        155.20        127.02        12.20 o
  -8   4   9       1613.73       1442.61       169.67 o
  -7   4   9         93.44         81.70        12.06 o
  -6   4   9        651.58        590.73        32.35 o
  -5   4   9       3802.60       3613.05       106.37 o
  -4   4   9        445.84        413.57        25.30 o
  -3   4   9        329.07        397.11        24.17 o
  -2   4   9      12441.95      13820.05       604.21 o
  -1   4   9       1499.76       1546.37       102.80 o
   0   4   9       5497.27       6022.73       209.09 o
   1   4   9        284.22        293.28        64.14 o
   2   4   9        325.77        313.57        23.90 o
   3   4   9        139.07        133.19        21.33 o
   4   4   9        891.18        923.85        68.60 o
   5   4   9          4.48          4.96        10.70 o
   6   4   9       4291.05       4804.54       408.31 o
   7   4   9          2.89          5.98         6.00 o
  -8   5   9        566.31        515.58        43.62 o
  -7   5   9       1675.42       1577.56        64.01 o
  -6   5   9       1855.36       1849.28        64.57 o
  -5   5   9       1599.82       1521.97        58.43 o
  -4   5   9        511.89        519.15        28.88 o
  -3   5   9        188.80        202.83        17.38 o
  -2   5   9       4525.67       4711.77       156.76 o
  -1   5   9        140.36        138.12        33.68 o
   0   5   9        123.22         94.10        27.20 o
   1   5   9       5315.94       5133.48       128.13 o
   2   5   9        823.54        737.58        35.80 o
   3   5   9       4429.61       4328.06       202.51 o
   4   5   9        447.20        442.48        44.06 o
   5   5   9        297.17        293.45        22.63 o
   6   5   9        298.61        302.79        19.26 o
   7   5   9        689.66        530.20        46.32 o
  -8   6   9        174.70        127.80        10.31 o
  -7   6   9       2714.19       2638.75       113.53 o
  -6   6   9        450.02        454.49        26.63 o
  -5   6   9        517.11        535.80        31.14 o
  -4   6   9       3405.70       3405.22       102.71 o
  -3   6   9        205.22        229.90        18.82 o
  -2   6   9        764.36        683.69        39.57 o
  -1   6   9       1002.11       1063.63        41.98 o
   0   6   9         86.81        100.64        12.96 o
   1   6   9       2314.36       2218.59        78.10 o
   2   6   9       1172.44       1077.17        53.67 o
   3   6   9          6.52         18.82         9.95 o
   4   6   9       2487.60       2700.78       114.13 o
   5   6   9        119.71        111.10        11.82 o
   6   6   9       1370.47       1456.89        58.42 o
  -7   7   9        836.22        774.58        36.14 o
  -6   7   9         53.78         51.00         8.48 o
  -5   7   9         77.41         87.97        12.18 o
  -4   7   9       4607.60       4519.43       126.47 o
  -3   7   9        472.21        438.20        27.37 o
  -2   7   9        838.56        823.02        54.72 o
  -1   7   9       4352.28       4223.90       170.81 o
   0   7   9         72.12         74.69        11.30 o
   1   7   9       4412.11       4472.57       127.91 o
   2   7   9        698.89        698.46        59.02 o
   3   7   9        155.69        153.12        25.34 o
   4   7   9        580.59        614.97        46.71 o
   5   7   9         46.84         56.71         7.65 o
   6   7   9         24.81         23.24         9.15 o
  -7   8   9        848.70        753.90        49.31 o
  -6   8   9        776.37        749.85        37.85 o
  -5   8   9        152.33        143.67        17.11 o
  -4   8   9       1052.07       1014.95        59.29 o
  -3   8   9       1318.14       1285.31        73.66 o
  -2   8   9         42.57         42.05         8.35 o
  -1   8   9       4194.33       4202.06       133.82 o
   0   8   9        243.28        262.06        24.94 o
   1   8   9        221.93        215.98        22.83 o
   2   8   9       3134.55       3505.51       169.74 o
   3   8   9         31.12         24.57        10.14 o
   4   8   9        637.72        743.24        40.97 o
   5   8   9         89.13         76.01        12.33 o
  -7   9   9          2.56          5.58         3.31 o
  -6   9   9       5712.79       5003.96       214.12 o
  -5   9   9         65.46         52.61        15.12 o
  -4   9   9        617.21        527.90        53.17 o
  -3   9   9       1280.33       1181.54        93.32 o
  -2   9   9         34.11         33.27         9.29 o
  -1   9   9        752.88        803.57        44.88 o
   0   9   9       1455.08       1577.14        67.88 o
   1   9   9         17.44         23.33         8.79 o
   2   9   9       2179.48       2382.81       122.18 o
   3   9   9        165.18        206.88        24.48 o
   4   9   9         32.92         40.12         6.94 o
  -6  10   9          0.85          1.07         2.24 o
  -5  10   9        905.49        879.59        37.78 o
  -4  10   9        116.67         91.20        11.67 o
  -3  10   9       3435.89       3461.22       167.03 o
  -2  10   9        328.30        350.21        26.14 o
  -1  10   9        280.53        262.13        23.28 o
   0  10   9        962.49       1008.14        48.50 o
   1  10   9        162.06        167.77        23.67 o
   2  10   9        286.25        354.07        32.69 o
   3  10   9       1225.85       1459.66        72.73 o
  -5  11   9         13.87         10.24         5.18 o
  -4  11   9         22.98         18.94         8.30 o
  -3  11   9          0.10         -0.35         3.51 o
  -2  11   9        748.95        776.59        40.91 o
  -1  11   9        279.76        274.65        30.56 o
   0  11   9       1832.64       2001.50       100.85 o
   1  11   9        174.24        179.35        21.46 o
   2  11   9        576.57        666.58        41.04 o
   3  11   9        654.89        537.98       148.61 o
  -4  12   9        218.38        182.60        11.68 o
  -3  12   9        255.86        248.28        18.80 o
  -2  12   9         45.68         51.71         8.04 o
  -1  12   9        220.95        228.92        22.18 o
   0  12   9          2.41          8.68         4.99 o
   1  12   9       1382.03       1529.48        70.53 o
   1 -16  10        442.10        479.49        27.12 o
   2 -16  10          6.82          4.67         2.46 o
  -1 -15  10         69.48         64.46        17.02 o
   0 -15  10        279.64        358.77        27.42 o
   1 -15  10       1746.95       2265.14       101.28 o
   2 -15  10        110.54         91.16        11.46 o
   3 -15  10        582.84        618.16       100.80 o
   4 -15  10        112.85         93.95        17.08 o
  -2 -14  10       1912.14       1741.22       248.32 o
  -1 -14  10        105.95        114.57        16.71 o
   0 -14  10        311.90        355.75        31.49 o
   1 -14  10        518.52        598.95        42.89 o
   2 -14  10        213.68        262.81        25.81 o
   3 -14  10        211.11        273.54        31.96 o
   4 -14  10       3296.04       4066.62       126.10 o
   5 -14  10        151.92        119.81        22.41 o
  -3 -13  10         35.72         46.01         7.24 o
  -2 -13  10        125.76        155.50        35.47 o
  -1 -13  10       1956.04       2192.53       286.99 o
   0 -13  10         83.54         76.02        21.02 o
   1 -13  10       1952.99       1853.83       109.26 o
   2 -13  10         30.81         30.86         8.45 o
   3 -13  10         19.76         26.20         8.75 o
   4 -13  10        350.22        429.62        33.32 o
   5 -13  10        236.68        284.62        20.45 o
   6 -13  10          6.14          3.08         2.90 o
  -5 -12  10         38.67         19.30        12.67 o
  -4 -12  10       3000.26       3318.96       113.79 o
  -3 -12  10        114.25        129.51        16.95 o
  -2 -12  10        146.64        157.17        16.48 o
  -1 -12  10          4.48          3.68         4.35 o
   0 -12  10        273.99        279.04        35.30 o
   1 -12  10          2.82          9.35         9.78 o
   2 -12  10       4655.17       4747.16       150.79 o
   3 -12  10         31.28         31.97         5.91 o
   4 -12  10       1359.36       1621.89        55.60 o
   5 -12  10        102.88        121.22        12.02 o
   6 -12  10         16.13         14.02         3.99 o
  -5 -11  10         31.03          2.56        13.23 o
  -4 -11  10         90.78         78.99        14.17 o
  -3 -11  10       3523.66       3674.76       137.25 o
  -2 -11  10         43.36         38.78        11.01 o
  -1 -11  10       2060.89       1999.35        72.88 o
   0 -11  10         23.60         16.66        10.76 o
   1 -11  10         66.13         72.86        12.89 o
   2 -11  10         35.55         32.63        11.39 o
   3 -11  10        432.69        481.96        21.02 o
   4 -11  10          0.47          6.08         3.32 o
   5 -11  10       3940.52       5215.68       134.38 o
   6 -11  10         13.96         15.16         5.82 o
   7 -11  10        750.83        848.35        43.18 o
  -6 -10  10       1581.77       1078.45        81.61 o
  -5 -10  10        397.90        398.12        28.85 o
  -4 -10  10        109.39        134.09        26.17 o
  -3 -10  10        799.10        816.17        54.06 o
  -2 -10  10         75.93         76.07        13.47 o
  -1 -10  10        196.65        189.19        18.36 o
   0 -10  10      15345.92      14915.26       379.35 o
   1 -10  10        481.29        475.38        39.64 o
   2 -10  10        967.56        963.09        56.89 o
   3 -10  10         78.66         78.07         7.90 o
   4 -10  10        555.47        580.90        26.06 o
   5 -10  10          0.18          5.16         3.13 o
   6 -10  10        480.86        625.11        30.70 o
   7 -10  10          3.34          5.57         5.10 o
  -6  -9  10        400.25        332.45        83.49 o
  -5  -9  10       1423.04       1503.91       107.01 o
  -4  -9  10         28.22         47.51        19.53 o
  -3  -9  10       4727.84       4769.77       185.97 o
  -2  -9  10       2477.48       2538.09       102.11 o
  -1  -9  10        721.96        825.17       160.25 o
   0  -9  10       1256.06       1188.81        75.28 o
   1  -9  10        107.07         15.64         9.30 o
   2  -9  10         87.13         84.93        14.37 o
   3  -9  10       7480.19       7238.37       162.12 o
   4  -9  10        232.15        220.76        15.03 o
   5  -9  10       1450.81       1527.78        90.79 o
   6  -9  10         77.49         81.57         8.36 o
   7  -9  10         74.97         69.62         8.69 o
  -7  -8  10       1489.41       1474.47        91.98 o
  -6  -8  10         16.15         19.78         6.20 o
  -5  -8  10       3021.48       3285.98       248.44 o
  -4  -8  10         40.42         46.85        10.88 o
  -3  -8  10       1154.79       1030.02        47.26 o
  -2  -8  10       7757.69       7579.25       299.30 o
  -1  -8  10         50.60         36.61        15.31 o
   0  -8  10       1809.94       1579.15       240.21 o
   1  -8  10        408.81        419.37       124.14 o
   2  -8  10         22.93         20.25         5.16 o
   3  -8  10        434.07        418.66        20.47 o
   4  -8  10       1028.89        998.80        36.75 o
   5  -8  10        251.72        268.30        21.28 o
   6  -8  10       2847.37       3367.62        80.50 o
   7  -8  10        348.68        415.90        23.16 o
   8  -8  10        304.24        292.08        18.84 o
  -7  -7  10        409.23        515.44        36.58 o
  -6  -7  10         38.60         52.82        10.12 o
  -5  -7  10       2447.46       2423.29        95.17 o
  -4  -7  10       1928.30       1867.96        79.36 o
  -3  -7  10        315.50        244.74        21.42 o
  -2  -7  10       2133.24       2080.44       215.48 o
  -1  -7  10        154.99        135.14        66.78 o
   0  -7  10       1364.37       1478.88       225.87 o
   1  -7  10      10937.31       9768.17       678.61 o
   2  -7  10       1850.36       1480.50       119.36 o
   3  -7  10       1255.54       1247.08        78.51 o
   4  -7  10        960.56        895.56        38.97 o
   5  -7  10       1303.18       1314.45        55.34 o
   6  -7  10       1402.08       1497.38        52.32 o
   7  -7  10        635.15        752.64        40.20 o
   8  -7  10         36.97         42.15         5.18 o
  -7  -6  10       3371.08       4468.71       189.53 o
  -6  -6  10        175.30        195.26        20.53 o
  -5  -6  10        509.20        522.84        36.66 o
  -4  -6  10        998.60        937.72        50.78 o
  -3  -6  10        311.42        287.83        23.81 o
  -2  -6  10       5234.30       4349.10       369.43 o
  -1  -6  10       6045.61       5542.21       275.03 o
   0  -6  10       6840.55       6855.46       283.99 o
   1  -6  10       4301.22       3563.77       366.91 o
   2  -6  10       1652.19       1629.94       126.77 o
   3  -6  10       2506.35       2721.50       149.35 o
   4  -6  10       7286.75       7251.93       212.15 o
   5  -6  10       1774.29       1710.95        93.20 o
   6  -6  10       1490.02       1513.19        59.20 o
   7  -6  10         50.48         62.58         7.66 o
   8  -6  10        309.66        327.73        16.40 o
  -8  -5  10         72.73         74.76        10.75 o
  -7  -5  10        412.60        496.03        40.77 o
  -6  -5  10       1459.53       1697.33        97.08 o
  -5  -5  10        575.11        547.40        48.62 o
  -4  -5  10       9682.33       5514.27      4789.98 o
  -3  -5  10       1231.05       1039.70       153.87 o
  -2  -5  10       2198.71       1977.63       136.29 o
  -1  -5  10       2091.84       1886.59       118.86 o
   0  -5  10       1968.69       1720.64       138.07 o
   1  -5  10       1377.61       1263.61        78.08 o
   2  -5  10       6183.91       6523.06       249.19 o
   3  -5  10       1085.38       1214.79        92.52 o
   4  -5  10       1556.70       1420.11        57.83 o
   5  -5  10       1466.51       1337.62        52.55 o
   6  -5  10       1220.01       1202.22        52.26 o
   7  -5  10       2310.44       2773.74       177.02 o
   8  -5  10        245.80        258.37        24.20 o
  -8  -4  10        714.18        818.52        47.70 o
  -7  -4  10        496.72        594.52        46.89 o
  -6  -4  10        111.23        117.50        21.70 o
  -5  -4  10        102.04        118.04        21.82 o
  -4  -4  10       1001.20       1021.60        68.94 o
  -3  -4  10       5394.14       4847.79       211.60 o
  -2  -4  10       5006.82       4632.18       458.73 o
  -1  -4  10      12450.99      12047.87       487.94 o
   0  -4  10          0.40          1.76         5.94 o
   1  -4  10       3309.44       3411.47       193.13 o
   2  -4  10       5564.54       6363.22       431.59 o
   3  -4  10       1569.29       1753.95       113.22 o
   4  -4  10         38.54         36.97         5.60 o
   5  -4  10       1510.31       1391.49        54.51 o
   6  -4  10       1222.37       1246.28        42.97 o
   7  -4  10        850.24        963.72        55.41 o
   8  -4  10        334.78        331.36        61.63 o
  -8  -3  10        136.47        149.67        18.17 o
  -7  -3  10        886.14        985.78        65.34 o
  -6  -3  10       6741.08       7278.22       216.62 o
  -5  -3  10       1412.79       1399.84        87.85 o
  -4  -3  10       1203.73       1227.09       147.73 o
  -3  -3  10        505.14        415.68        62.19 o
  -2  -3  10       2214.10       2164.85       123.46 o
  -1  -3  10          9.69          9.78        11.43 o
   0  -3  10       4348.84       4396.24       247.15 o
   1  -3  10       7251.85       8233.47       274.15 o
   2  -3  10       3840.00       4373.78       245.78 o
   3  -3  10          3.18         12.55        11.58 o
   4  -3  10       2097.02       2093.37        88.67 o
   5  -3  10       3802.30       3629.36       110.80 o
   6  -3  10        555.29        602.24        34.02 o
   7  -3  10         16.15         20.74         9.40 o
   8  -3  10       1067.96       1182.84        61.00 o
  -8  -2  10         16.84         18.16         4.49 o
  -7  -2  10         85.72        106.71        13.54 o
  -6  -2  10         27.11         30.08         8.54 o
  -5  -2  10       4591.02       4575.96       146.29 o
  -4  -2  10       2975.39       2942.86       116.53 o
  -3  -2  10       7736.96       7417.96       367.67 o
  -2  -2  10       6619.71       6453.42       249.86 o
  -1  -2  10        544.84        503.87        64.89 o
   0  -2  10      10388.25      11420.29       510.14 o
   1  -2  10       1717.13       1734.58       207.70 o
   2  -2  10       3009.30       3324.61       203.39 o
   3  -2  10       3812.23       4253.54       375.69 o
   4  -2  10       3651.49       3605.24       101.13 o
   5  -2  10       1333.12       1305.23        41.91 o
   6  -2  10        251.01        257.53        20.65 o
   7  -2  10       1929.09       2143.84       108.12 o
   8  -2  10       1120.42       1219.83        60.93 o
  -8  -1  10       1603.31       1718.10       233.17 o
  -7  -1  10       2068.21       2169.69        80.47 o
  -6  -1  10        705.85        729.65        41.94 o
  -5  -1  10         47.58         69.55        11.17 o
  -4  -1  10       1427.08       1464.72        56.80 o
  -3  -1  10         56.75         67.37        25.73 o
  -2  -1  10       5502.93       5355.53       284.80 o
  -1  -1  10       6794.78       6779.69       335.92 o
   0  -1  10       9579.47       9975.69       458.47 o
   1  -1  10       2224.17       2265.65       130.57 o
   2  -1  10        712.15        748.97        85.04 o
   3  -1  10       1202.22       1258.70        96.05 o
   4  -1  10       1895.13       1791.19        66.11 o
   5  -1  10       2481.26       2395.85        85.22 o
   6  -1  10        894.66        901.77        42.42 o
   7  -1  10       1472.47       1554.64        56.43 o
   8  -1  10        826.98        783.21        42.17 o
  -8   0  10        277.19        328.90        19.96 o
  -7   0  10        446.42        453.81        29.31 o
  -6   0  10       2716.32       2816.63       101.70 o
  -5   0  10       4024.62       4209.61       123.21 o
  -4   0  10       5271.48       5621.08       214.84 o
  -3   0  10        317.21        325.21        57.92 o
  -2   0  10         43.13         52.50        21.99 o
  -1   0  10         73.06         66.38        24.99 o
   0   0  10       1890.42       2221.94       103.85 o
   1   0  10       4572.22       5103.17       236.83 o
   2   0  10      12639.68      13385.83       589.95 o
   3   0  10       4641.67       4866.75       219.70 o
   4   0  10        184.17        158.55        20.52 o
   5   0  10        628.54        638.96        34.89 o
   6   0  10        943.16        990.62        44.51 o
   7   0  10        402.63        422.14        37.51 o
   8   0  10        495.76        248.10        25.30 o
  -8   1  10        259.37        263.92        16.78 o
  -7   1  10        377.86        386.88        26.13 o
  -6   1  10       1321.69       1416.95        50.92 o
  -5   1  10       1929.44       1942.99        70.68 o
  -4   1  10       4716.59       4611.90       182.75 o
  -3   1  10       6933.04       7502.46       387.53 o
  -2   1  10       4175.35       4428.82       257.07 o
  -1   1  10       3464.41       3784.75       225.19 o
   0   1  10        769.15        801.18        58.90 o
   1   1  10        327.17        287.64        36.35 o
   2   1  10        592.18        560.95        79.43 o
   3   1  10       1139.52       1143.38        95.82 o
   4   1  10       1278.77       1212.99        68.38 o
   5   1  10       4090.00       4216.90       132.53 o
   6   1  10        984.08       1031.18        44.15 o
   7   1  10         65.49         71.95        12.44 o
  -8   2  10       1504.53       1537.76        80.91 o
  -7   2  10       1627.13       1591.90        65.66 o
  -6   2  10       4074.74       4163.92       111.18 o
  -5   2  10         28.86         44.02         9.02 o
  -4   2  10        244.35        242.86        19.15 o
  -3   2  10        688.19        754.79        94.11 o
  -2   2  10        250.33        290.99        54.90 o
  -1   2  10       2302.55       2620.39       179.49 o
   0   2  10      22261.17      23263.96      1114.57 o
   1   2  10       1815.68       1852.84       106.05 o
   2   2  10        165.58        201.27        36.97 o
   3   2  10         21.07         19.04         8.56 o
   4   2  10         33.66         30.26        10.33 o
   5   2  10        519.50        612.03        52.65 o
   6   2  10        737.70        800.47        35.82 o
   7   2  10         69.97         67.98        11.42 o
  -8   3  10        613.65        622.26        42.78 o
  -7   3  10        756.89        759.15        40.45 o
  -6   3  10        136.76        143.42        18.21 o
  -5   3  10       3194.37       3276.79       100.01 o
  -4   3  10       2741.48       2810.67        82.26 o
  -3   3  10       6143.73       6498.25       151.61 o
  -2   3  10       1553.37       1527.42       134.18 o
  -1   3  10        673.60        837.99        93.45 o
   0   3  10        636.24        597.33        56.37 o
   1   3  10       1705.66       1787.79       128.86 o
   2   3  10       1584.75       1633.21        61.46 o
   3   3  10      12623.14      12708.65       337.04 o
   4   3  10       1062.71       1090.20        75.69 o
   5   3  10         51.43         62.34        15.60 o
   6   3  10        202.24        233.96        26.88 o
   7   3  10         16.99          6.69         7.54 o
  -8   4  10       1079.60       1053.27        58.24 o
  -7   4  10        274.48        259.72        21.56 o
  -6   4  10        325.57        308.62        26.67 o
  -5   4  10       4280.09       4232.45       120.82 o
  -4   4  10       1795.12       1857.78        62.78 o
  -3   4  10        452.72        415.66        25.95 o
  -2   4  10       8727.01       9259.09       234.83 o
  -1   4  10       2138.33       2308.19       134.48 o
   0   4  10       3196.64       3201.53       176.65 o
   1   4  10        274.29        284.10        23.67 o
   2   4  10        285.95        264.53        19.45 o
   3   4  10          6.99         21.79         9.47 o
   4   4  10       2687.60       2837.18       144.83 o
   5   4  10        576.23        647.00        51.26 o
   6   4  10       2635.83       3069.36       113.08 o
   7   4  10         92.33         45.44        15.59 o
  -8   5  10        238.39        209.96        19.23 o
  -7   5  10        787.92        729.61        37.62 o
  -6   5  10        256.47        240.79        22.83 o
  -5   5  10       1620.04       1585.41        60.91 o
  -4   5  10       1958.85       1905.55        69.55 o
  -3   5  10        690.72        685.06        34.58 o
  -2   5  10       1029.09        950.37        43.36 o
  -1   5  10       2414.41       2494.68        71.87 o
   0   5  10         42.00         47.37         9.28 o
   1   5  10      10556.50      10685.42       232.11 o
   2   5  10        193.13        162.06        16.18 o
   3   5  10        591.80        599.06        53.88 o
   4   5  10        246.26        256.85        31.83 o
   5   5  10         30.58         35.29         5.52 o
   6   5  10         10.09         12.55         5.59 o
  -7   6  10       2045.42       1909.33        69.12 o
  -6   6  10        141.39        131.01        16.24 o
  -5   6  10        164.61        156.71        16.32 o
  -4   6  10       3222.39       3334.57       101.88 o
  -3   6  10        229.47        242.82        23.52 o
  -2   6  10       3256.12       3264.64       140.22 o
  -1   6  10       3086.31       3054.59        93.98 o
   0   6  10         52.92         49.92         8.87 o
   1   6  10       1001.88        991.99        43.34 o
   2   6  10       3374.44       3405.73       124.88 o
   3   6  10          1.45          9.33         7.12 o
   4   6  10       3903.42       4521.87       212.37 o
   5   6  10          3.09          1.73         2.91 o
   6   6  10        562.20        462.26        46.56 o
  -7   7  10        202.84        181.26        14.30 o
  -6   7  10       1523.59       1406.37        59.01 o
  -5   7  10        312.95        286.40        25.24 o
  -4   7  10       3589.95       3612.63       164.49 o
  -3   7  10        482.23        411.54        31.50 o
  -2   7  10         19.11         25.86         6.51 o
  -1   7  10       3654.27       3841.80       217.37 o
   0   7  10         40.02         47.17         9.29 o
   1   7  10        697.95        704.79        37.60 o
   2   7  10       1728.57       1792.39       105.23 o
   3   7  10         45.66         42.56        11.60 o
   4   7  10        660.71        767.64        44.41 o
   5   7  10       2701.88       3101.98       123.03 o
  -7   8  10        172.72        136.09        16.67 o
  -6   8  10        576.81        507.71        28.24 o
  -5   8  10        426.41        401.54        27.85 o
  -4   8  10        338.90        317.57        27.43 o
  -3   8  10       3655.48       3624.15       114.72 o
  -2   8  10         30.33         35.58         7.31 o
  -1   8  10       3065.09       3288.02        93.53 o
   0   8  10        409.64        469.82        33.84 o
   1   8  10         26.17         32.62         9.53 o
   2   8  10       2221.33       2454.20       127.30 o
   3   8  10        189.58        236.72        27.56 o
   4   8  10         88.28         97.31        12.26 o
   5   8  10        666.42        575.42        31.40 o
  -6   9  10       1408.00       1279.53        72.09 o
  -5   9  10         24.20         25.14         6.49 o
  -4   9  10        313.08        302.38        22.87 o
  -3   9  10        348.42        347.29        26.74 o
  -2   9  10        180.76        189.21        19.42 o
  -1   9  10         61.66         63.27        12.03 o
   0   9  10       1819.23       1960.79       144.75 o
   1   9  10         50.44         45.83        13.31 o
   2   9  10       1411.93       1700.60        92.36 o
   3   9  10        845.45        985.86        58.03 o
   4   9  10         40.29         40.71         5.93 o
  -5  10  10       1565.19       1218.36        45.20 o
  -4  10  10         80.65         68.55         8.19 o
  -3  10  10       1762.41       1871.68       158.65 o
  -2  10  10         27.67         29.93         8.62 o
  -1  10  10         38.48         40.26         9.62 o
   0  10  10       1331.86       1414.48        87.56 o
   1  10  10        419.63        449.96        38.15 o
   2  10  10         22.69         28.73         8.99 o
   3  10  10        676.06        721.83        40.67 o
  -4  11  10         46.92         39.85         6.18 o
  -3  11  10         82.91         91.40        13.25 o
  -2  11  10       2058.85       2117.14       235.87 o
  -1  11  10         89.79         89.24        11.76 o
   0  11  10       2323.36       2576.25       117.26 o
   1  11  10        152.24        174.16        18.91 o
   2  11  10         25.51         33.16         6.67 o
  -3  12  10         74.20         69.08         7.03 o
  -2  12  10          2.12          5.51         3.60 o
  -1  12  10        208.19        235.33        19.84 o
   0  12  10          0.79          7.85         3.82 o
  -1 -15  11         73.41         77.67         8.60 o
   0 -15  11        350.07        402.73        28.67 o
   1 -15  11       1599.48       1701.59       390.00 o
   2 -15  11        195.96        190.23        14.93 o
   3 -15  11        140.13        162.09        20.88 o
   4 -15  11        766.61        521.82        40.87 o
  -2 -14  11       1004.64       1119.05        59.12 o
  -1 -14  11        339.97        357.55        30.17 o
   0 -14  11         36.42         37.23         9.97 o
   1 -14  11        102.29        122.21        17.84 o
   2 -14  11         80.94        105.60        15.46 o
   3 -14  11         80.26        106.92        13.49 o
   4 -14  11       1351.27       1545.33        62.42 o
   5 -14  11         91.67         87.14        17.59 o
  -3 -13  11        247.91        259.69        23.11 o
  -2 -13  11        202.23        215.08        20.61 o
  -1 -13  11       3374.57       3579.26       548.08 o
   0 -13  11        230.33        209.13        34.48 o
   1 -13  11        772.13        841.27        44.48 o
   2 -13  11         78.77         95.07        12.71 o
   3 -13  11         18.20         24.68         8.31 o
   4 -13  11        244.64        269.83        17.92 o
   5 -13  11        588.58        702.50        38.27 o
  -4 -12  11       1513.57       1691.84        67.11 o
  -3 -12  11          9.65          9.39         6.03 o
  -2 -12  11        101.55         90.08        12.24 o
  -1 -12  11         15.52         11.84         6.22 o
   0 -12  11       1058.61       1105.74        88.27 o
   1 -12  11         19.15         21.36        11.97 o
   2 -12  11       5861.45       5980.67       305.25 o
   3 -12  11        124.24        146.73        12.20 o
   4 -12  11        397.89        481.71        20.51 o
   5 -12  11        350.62        437.89        23.07 o
   6 -12  11         34.71         33.69         9.48 o
  -5 -11  11        626.11        572.99        31.24 o
  -4 -11  11         13.62         27.27         8.38 o
  -3 -11  11       4591.14       4715.81       130.02 o
  -2 -11  11         95.56        105.03        13.87 o
  -1 -11  11       2974.92       2991.13       105.46 o
   0 -11  11        183.75        184.67        17.62 o
   1 -11  11         84.57         94.35        14.04 o
   2 -11  11         82.37         81.36         9.66 o
   3 -11  11       1013.56       1120.55        34.95 o
   4 -11  11         72.32         74.57         8.42 o
   5 -11  11       3830.47       4955.49       126.74 o
   6 -11  11         84.35        116.08        10.60 o
   7 -11  11         22.60         23.78         5.15 o
  -6 -10  11       1049.39        752.65        62.16 o
  -5 -10  11        294.07        321.55        51.25 o
  -4 -10  11        175.41        221.98        28.98 o
  -3 -10  11        366.78        369.17        34.64 o
  -2 -10  11        686.19        661.75        49.92 o
  -1 -10  11        157.52        154.00        19.25 o
   0 -10  11       4330.73       3958.61       179.01 o
   1 -10  11        127.98        133.77        35.66 o
   2 -10  11       1900.76       1885.22        95.87 o
   3 -10  11         38.55         33.54         6.12 o
   4 -10  11         35.49         44.62         6.83 o
   5 -10  11          3.80          2.80         5.26 o
   6 -10  11        883.59       1053.46        38.98 o
   7 -10  11         43.33         49.11         6.62 o
  -6  -9  11         84.27         87.46        31.45 o
  -5  -9  11       1884.92       2326.67       170.45 o
  -4  -9  11        168.30        188.77        35.17 o
  -3  -9  11       2092.54       2102.10        94.57 o
  -2  -9  11       1059.28       1003.15        90.69 o
  -1  -9  11        745.28        893.71       157.27 o
   0  -9  11       1072.66        984.88        97.66 o
   1  -9  11       2662.73       2589.80        89.18 o
   2  -9  11        163.77        159.04        19.87 o
   3  -9  11       8202.25       7980.19       184.84 o
   4  -9  11         97.08        110.20        10.26 o
   5  -9  11        467.30        526.08        36.74 o
   6  -9  11         17.01         24.81         5.87 o
   7  -9  11         32.34         32.17         5.84 o
  -6  -8  11         91.71         89.61        15.10 o
  -5  -8  11       2606.50       2902.43       124.18 o
  -4  -8  11        377.27        382.52        29.43 o
  -3  -8  11        531.84        534.27        29.83 o
  -2  -8  11       8362.13       8549.93       283.00 o
  -1  -8  11        281.60        226.15        23.71 o
   0  -8  11       2124.32       2147.91        72.62 o
   1  -8  11       1421.64       1337.38        50.81 o
   2  -8  11        139.13        131.52        13.20 o
   3  -8  11        481.52        450.79        21.35 o
   4  -8  11       2007.79       1980.02        72.91 o
   5  -8  11        470.30        480.35        29.20 o
   6  -8  11       3526.75       4138.00        93.26 o
   7  -8  11         25.71         31.34         5.34 o
  -7  -7  11        971.55       1205.02        61.80 o
  -6  -7  11        397.86        468.71        39.29 o
  -5  -7  11        580.20        589.34        37.82 o
  -4  -7  11       2597.76       2634.45       100.62 o
  -3  -7  11        286.66        256.68        22.31 o
  -2  -7  11       3333.76       3437.43       119.47 o
  -1  -7  11        588.31        410.02       126.91 o
   0  -7  11        411.44        350.86       114.02 o
   1  -7  11      11181.55       8705.08       653.50 o
   2  -7  11        691.44        664.28        35.10 o
   3  -7  11        243.53        237.12        17.43 o
   4  -7  11        463.40        429.30        25.13 o
   5  -7  11        278.40        286.60        19.49 o
   6  -7  11        515.42        549.33        30.06 o
   7  -7  11       1334.03       1581.74        57.02 o
   8  -7  11        245.31        202.94        15.94 o
  -7  -6  11       2479.32       3210.72       140.85 o
  -6  -6  11          2.85          7.16         6.37 o
  -5  -6  11        218.28        230.06        29.19 o
  -4  -6  11       1825.53       1829.82        78.07 o
  -3  -6  11       1082.69       1043.62        50.30 o
  -2  -6  11       1106.63        847.84       157.54 o
  -1  -6  11       4408.93       4059.22       202.14 o
   0  -6  11        257.74        253.16        44.73 o
   1  -6  11       4744.01       3882.35       399.45 o
   2  -6  11        365.12        363.75        46.27 o
   3  -6  11       1717.77       1640.28        45.64 o
   4  -6  11       4762.55       4529.41       151.03 o
   5  -6  11        804.56        793.87        38.45 o
   6  -6  11         74.21         74.30        10.35 o
   7  -6  11        131.18        157.60        11.36 o
   8  -6  11          7.58          9.10         2.42 o
  -7  -5  11          8.57          9.62         6.89 o
  -6  -5  11       2228.26       2576.52       129.51 o
  -5  -5  11        461.21        446.48        43.14 o
  -4  -5  11       6747.98       6715.41       282.47 o
  -3  -5  11          4.76         15.63        22.48 o
  -2  -5  11       2004.19       1853.48       121.28 o
  -1  -5  11      10915.24      10098.90       505.54 o
   0  -5  11       1028.68        912.90        86.10 o
   1  -5  11         99.99         75.61        28.37 o
   2  -5  11       6065.69       6589.97       255.04 o
   3  -5  11        960.12       1004.95        48.84 o
   4  -5  11       1024.58        889.91        48.31 o
   5  -5  11       1678.42       1572.16        50.91 o
   6  -5  11        767.14        749.23        35.81 o
   7  -5  11       3056.93       3357.35       143.05 o
   8  -5  11        212.62        208.21        27.17 o
  -8  -4  11         73.12         72.58        11.02 o
  -7  -4  11        622.08        773.63        53.34 o
  -6  -4  11        974.18       1081.44        72.17 o
  -5  -4  11        615.85        649.94        54.11 o
  -4  -4  11          0.13          4.92         6.19 o
  -3  -4  11       6701.42       6682.26       216.61 o
  -2  -4  11       3686.32       3415.85       661.27 o
  -1  -4  11       3973.04       3675.47       229.97 o
   0  -4  11        138.06        129.77        32.17 o
   1  -4  11       2045.53       2121.98       167.76 o
   2  -4  11       7599.37       8724.53       739.74 o
   3  -4  11        508.80        554.00        61.99 o
   4  -4  11         28.25         33.51         6.44 o
   5  -4  11       1275.40       1171.85        52.54 o
   6  -4  11        324.10        309.21        18.05 o
   7  -4  11       2159.70       2432.34       108.71 o
   8  -4  11        314.73        340.11        24.81 o
  -8  -3  11       2960.68       3427.17       142.93 o
  -7  -3  11       1175.52       1336.06        77.42 o
  -6  -3  11       3798.96       3933.02       156.15 o
  -5  -3  11        510.92        572.15        50.70 o
  -4  -3  11        144.12        121.83        18.33 o
  -3  -3  11       1317.46       1083.76       109.56 o
  -2  -3  11        580.60        489.71        56.53 o
  -1  -3  11         41.15         42.37        17.91 o
   0  -3  11      10948.31      11711.33       533.98 o
   1  -3  11       5944.47       6091.11       332.12 o
   2  -3  11       2855.31       3043.80       194.10 o
   3  -3  11        715.45        685.74        69.75 o
   4  -3  11       2855.28       2707.54       118.26 o
   5  -3  11       1806.29       1739.59        70.29 o
   6  -3  11       1229.30       1270.25        53.64 o
   7  -3  11        257.83        299.25        25.07 o
   8  -3  11        129.39        128.85        14.07 o
  -8  -2  11         81.80         97.54        13.30 o
  -7  -2  11         25.26         31.31        11.18 o
  -6  -2  11        256.92        259.17        23.33 o
  -5  -2  11       3763.46       3963.62       132.88 o
  -4  -2  11       2422.14       2447.65        88.32 o
  -3  -2  11       6039.88       6078.72       327.91 o
  -2  -2  11        343.04        343.44        46.48 o
  -1  -2  11       1921.08       1861.23       169.79 o
   0  -2  11        473.36        406.20        65.05 o
   1  -2  11       1468.13       1494.09       109.10 o
   2  -2  11        236.58        261.56        47.97 o
   3  -2  11       6068.81       6590.37       268.38 o
   4  -2  11       2679.98       2511.19        84.86 o
   5  -2  11       1849.75       1739.28        53.71 o
   6  -2  11        506.74        488.95        29.72 o
   7  -2  11        406.71        432.24        23.93 o
   8  -2  11        469.40        458.41        28.37 o
  -8  -1  11       2638.24       2692.34       448.84 o
  -7  -1  11        660.99        703.83        51.56 o
  -6  -1  11         39.13         53.84        10.97 o
  -5  -1  11        176.77        166.94        18.88 o
  -4  -1  11         43.63         57.41         9.87 o
  -3  -1  11        841.30        854.65       100.69 o
  -2  -1  11       8350.40       7905.05       395.77 o
  -1  -1  11      17565.52      16962.77      2229.14 o
   0  -1  11       5779.01       6194.30       328.89 o
   1  -1  11        198.28        215.62        30.48 o
   2  -1  11        943.11       1004.30       100.91 o
   3  -1  11       1067.59       1032.72        88.07 o
   4  -1  11       1629.88       1527.66        55.69 o
   5  -1  11       1096.38       1096.16        48.97 o
   6  -1  11       1058.94       1117.47        65.76 o
   7  -1  11       1108.47       1131.34        49.80 o
   8  -1  11       1015.26        631.25       229.22 o
  -8   0  11        414.91        426.59        21.40 o
  -7   0  11       1035.00       1094.38        66.53 o
  -6   0  11       2755.82       2899.05       103.07 o
  -5   0  11       2725.25       2830.69       102.56 o
  -4   0  11       3131.34       3180.28        99.26 o
  -3   0  11         33.39         61.28        29.94 o
  -2   0  11         68.97        150.62        38.91 o
  -1   0  11       1354.06       1424.41       128.22 o
   0   0  11       1837.35       2025.93       157.67 o
   1   0  11       5631.39       5880.14       219.88 o
   2   0  11      11229.97      11872.66       538.46 o
   3   0  11       3841.61       3851.98       133.70 o
   4   0  11        111.42        103.95        11.71 o
   5   0  11        867.21        866.37        42.02 o
   6   0  11        119.56        126.05        13.40 o
   7   0  11        209.13        196.99        27.23 o
  -8   1  11        728.98        762.89        47.68 o
  -7   1  11        196.39        211.44        17.81 o
  -6   1  11         62.54         83.28        28.98 o
  -5   1  11       3014.80       2942.42        86.70 o
  -4   1  11       5740.42       5843.81       209.98 o
  -3   1  11       6721.90       7374.05       392.66 o
  -2   1  11       5047.82       7010.47       369.90 o
  -1   1  11       2532.03       2576.68       184.87 o
   0   1  11         75.79        100.00        32.27 o
   1   1  11        140.98        163.10        28.27 o
   2   1  11       1748.66       1737.08       149.74 o
   3   1  11       1687.69       1662.25        55.92 o
   4   1  11       1262.75       1217.14        98.83 o
   5   1  11       2654.46       2684.56        91.89 o
   6   1  11        703.59        742.03        34.53 o
   7   1  11          7.29          8.91        10.57 o
  -8   2  11       1239.42       1210.41        65.01 o
  -7   2  11       1678.42       1658.33        95.17 o
  -6   2  11       2859.17       2886.62       106.91 o
  -5   2  11         15.17         20.56         8.35 o
  -4   2  11         61.05         56.55        11.83 o
  -3   2  11        155.64        157.56        18.34 o
  -2   2  11       4359.91       4640.10       279.33 o
  -1   2  11       3184.54       3841.29       241.61 o
   0   2  11       6314.75       6387.64       341.54 o
   1   2  11       1090.09       1082.83        80.75 o
   2   2  11        101.94         79.71        11.33 o
   3   2  11         45.88         29.14        14.34 o
   4   2  11         40.27         34.22        12.89 o
   5   2  11        336.00        363.96        24.15 o
   6   2  11       3039.54       3340.07       204.92 o
   7   2  11        593.13        573.52        32.01 o
  -8   3  11        934.69        896.09        51.13 o
  -7   3  11       1093.09       1013.83        47.17 o
  -6   3  11       1218.08       1222.21        59.30 o
  -5   3  11       2527.96       2633.21       103.23 o
  -4   3  11       1041.70       1122.52        54.31 o
  -3   3  11       3925.18       4147.73       128.15 o
  -2   3  11       1999.00       2155.47        80.68 o
  -1   3  11       1001.73       1109.08       115.17 o
   0   3  11         43.10         46.62        22.97 o
   1   3  11       5191.18       5087.80       160.10 o
   2   3  11       1802.60       1709.28        64.07 o
   3   3  11      11871.14      12495.97       333.77 o
   4   3  11        432.22        407.16        42.31 o
   5   3  11        151.14        166.86        16.27 o
   6   3  11         42.28         49.82        11.84 o
   7   3  11         17.24         13.49         4.90 o
  -8   4  11        476.71        405.32        28.53 o
  -7   4  11       1128.13       1062.08        47.51 o
  -6   4  11        209.26        228.64        22.33 o
  -5   4  11       1202.34       1203.96        61.42 o
  -4   4  11       2110.58       2170.69        92.24 o
  -3   4  11       1274.25       1209.50        57.04 o
  -2   4  11       5776.02       5674.96       150.46 o
  -1   4  11        282.68        240.82        18.55 o
   0   4  11       2669.57       2723.15        90.50 o
   1   4  11        211.94        194.26        16.94 o
   2   4  11        942.44        908.66        40.15 o
   3   4  11         28.27         25.99        11.45 o
   4   4  11       2378.91       2495.94       130.03 o
   5   4  11        222.73        255.35        17.90 o
   6   4  11       1044.81       1267.16        56.55 o
  -7   5  11       1311.45       1215.34        62.61 o
  -6   5  11         61.02         54.03        10.64 o
  -5   5  11       1543.86       1511.37        70.05 o
  -4   5  11       2161.66       2068.83        89.16 o
  -3   5  11        246.30        219.19        21.48 o
  -2   5  11        864.37        850.49        36.29 o
  -1   5  11       3878.01       3808.12       111.99 o
   0   5  11       1948.71       1955.65        68.66 o
   1   5  11       7673.93       7860.22       181.14 o
   2   5  11         60.34         53.52        10.56 o
   3   5  11         53.51         59.54        17.06 o
   4   5  11         57.47         74.80        17.01 o
   5   5  11         52.76         62.17         7.43 o
   6   5  11         44.49         43.15         7.45 o
  -7   6  11       1438.11       1225.48        64.39 o
  -6   6  11        660.80        606.95        35.63 o
  -5   6  11         34.81         38.36         9.38 o
  -4   6  11       2889.20       2760.67       107.66 o
  -3   6  11        112.93        103.41        12.73 o
  -2   6  11       1218.26       1280.12        49.49 o
  -1   6  11       2436.60       2581.79       106.04 o
   0   6  11        335.48        350.77        25.46 o
   1   6  11        373.69        365.35        26.07 o
   2   6  11       1579.79       1651.21       100.59 o
   3   6  11        369.54        456.39        43.91 o
   4   6  11       3138.73       3768.06       261.91 o
   5   6  11          2.90          1.92         6.99 o
  -7   7  11        307.57        256.24        15.42 o
  -6   7  11       3068.16       2767.13        93.73 o
  -5   7  11        311.84        290.36        24.86 o
  -4   7  11       1589.09       1577.22        55.01 o
  -3   7  11        677.25        674.26        34.00 o
  -2   7  11        231.65        252.66        23.80 o
  -1   7  11       5554.77       5825.12       155.86 o
   0   7  11        123.72        112.88        14.46 o
   1   7  11        125.69        150.11        16.43 o
   2   7  11        901.11       1008.57        70.85 o
   3   7  11         77.02         77.27        16.27 o
   4   7  11         50.89         50.26         7.87 o
   5   7  11       1350.01       1303.81       140.94 o
  -6   8  11        433.71         99.85       175.70 o
  -5   8  11         28.13         28.85         7.12 o
  -4   8  11        577.62        592.34        27.96 o
  -3   8  11       3678.99       3754.52       150.09 o
  -2   8  11         72.39         96.25        14.09 o
  -1   8  11        922.02        983.56        43.64 o
   0   8  11        995.62       1068.09        45.90 o
   1   8  11         32.45         33.76         9.50 o
   2   8  11       1736.22       2049.70       108.29 o
   3   8  11        505.03        551.35        41.64 o
   4   8  11         91.42         83.27        11.14 o
  -6   9  11       1041.75        759.38        46.17 o
  -5   9  11        107.65        105.67        18.24 o
  -4   9  11         97.79         82.18        10.62 o
  -3   9  11        557.99        534.37        40.86 o
  -2   9  11        112.07        120.09        15.59 o
  -1   9  11        188.90        197.81        20.55 o
   0   9  11       3566.30       3972.83       133.06 o
   1   9  11         24.24         13.89         7.25 o
   2   9  11        538.81        648.00        45.88 o
   3   9  11       1139.75       1291.30        65.82 o
  -5  10  11       2541.75       2443.66       110.45 o
  -4  10  11          5.88          7.86         5.35 o
  -3  10  11       1165.35       1218.68       104.23 o
  -2  10  11        353.37        354.87        33.07 o
  -1  10  11         90.69         87.40        12.15 o
   0  10  11        724.00        836.76        46.83 o
   1  10  11        588.84        672.82        44.70 o
   2  10  11         39.65         51.55         9.75 o
  -4  11  11         41.75         47.54         9.51 o
  -3  11  11        198.82        185.03        21.81 o
  -2  11  11       3107.66       3390.65       320.82 o
  -1  11  11        170.20        171.47        14.39 o
   0  11  11        624.03        748.46        43.55 o
   1  11  11        201.44        221.13        18.58 o
  -1 -15  12        217.29        223.82        36.46 o
   0 -15  12        347.35        404.60        27.64 o
   1 -15  12       1269.87       1334.40       298.20 o
   2 -15  12        352.32        351.89        49.73 o
   3 -15  12         32.59         28.21         4.90 o
  -2 -14  12        198.36        207.57        19.74 o
  -1 -14  12         59.75         48.84        10.46 o
   0 -14  12         61.42         64.12         9.97 o
   1 -14  12        603.90        679.02        50.64 o
   2 -14  12        885.44       1065.60        57.39 o
   3 -14  12        215.69        278.38        19.54 o
   4 -14  12       1717.98       2011.64       112.77 o
   5 -14  12        190.65        141.97        19.66 o
  -3 -13  12        581.47        622.76       140.84 o
  -2 -13  12         52.79         65.34        13.08 o
  -1 -13  12       4650.05       4790.70       766.88 o
   0 -13  12        368.43        369.12        45.25 o
   1 -13  12        311.60        292.86        22.92 o
   2 -13  12        135.04        144.41        14.81 o
   3 -13  12         13.85         15.32         6.48 o
   4 -13  12        366.69        461.07        50.34 o
   5 -13  12        763.23        960.62        37.37 o
  -4 -12  12        380.13        431.70        33.70 o
  -3 -12  12          1.81          2.30         5.92 o
  -2 -12  12        129.69        135.67        14.42 o
  -1 -12  12          2.69          5.93         4.55 o
   0 -12  12       2281.25       2374.78       164.35 o
   1 -12  12         55.31         61.55        18.79 o
   2 -12  12       4141.42       4394.20       172.33 o
   3 -12  12        172.51        181.71        13.12 o
   4 -12  12         28.44         38.05         6.60 o
   5 -12  12        414.13        524.65        26.96 o
   6 -12  12         27.07         31.50         5.61 o
  -5 -11  12        813.25        778.94        69.36 o
  -4 -11  12         47.04         59.64        11.26 o
  -3 -11  12       3634.72       3760.50       121.16 o
  -2 -11  12         40.62         50.97         9.93 o
  -1 -11  12       1619.00       1534.66        58.49 o
   0 -11  12        126.01        134.52        21.40 o
   1 -11  12        103.86         89.69        16.66 o
   2 -11  12         97.46         84.72         9.95 o
   3 -11  12       2206.25       2569.03        92.60 o
   4 -11  12        141.18        147.75        10.76 o
   5 -11  12       2671.39       3339.94       133.59 o
   6 -11  12         86.43         81.37        11.82 o
  -5 -10  12         55.13         62.97        11.36 o
  -4 -10  12         86.90        123.83        32.62 o
  -3 -10  12        790.64        906.77       144.16 o
  -2 -10  12       3002.18       2853.00       109.13 o
  -1 -10  12         93.66         81.11        13.84 o
   0 -10  12       2326.82       2259.80       115.01 o
   1 -10  12         21.92         19.03         8.75 o
   2 -10  12        310.07        319.50        30.83 o
   3 -10  12         61.99         58.75         7.48 o
   4 -10  12         39.76         37.03         5.87 o
   5 -10  12         14.40         21.79         8.41 o
   6 -10  12       2842.88       3725.64       108.25 o
   7 -10  12         32.70         32.23         6.31 o
  -6  -9  12         17.95         28.62         8.33 o
  -5  -9  12       3857.04       4966.66       203.22 o
  -4  -9  12        132.00        133.19        18.64 o
  -3  -9  12        358.51        353.53        45.38 o
  -1  -9  12       1011.61        878.77       184.25 o
   0  -9  12        680.86        643.47        92.54 o
   1  -9  12       5200.17       4920.62       140.81 o
   2  -9  12        217.82        205.18        50.88 o
   3  -9  12       5449.35       5412.78       174.39 o
   4  -9  12        150.97        152.70        15.55 o
   5  -9  12         85.39        104.75        11.31 o
   6  -9  12          8.72          8.92         3.91 o
   7  -9  12        174.26        200.09        18.48 o
  -6  -8  12         62.80         86.11        13.51 o
  -5  -8  12       1087.39       1213.09        55.14 o
  -4  -8  12       1782.21       1913.53        78.67 o
  -3  -8  12         34.22         46.36         8.72 o
  -2  -8  12       3629.18       3752.27       387.54 o
  -1  -8  12        942.54        990.23        58.23 o
   0  -8  12       2001.97       1873.79        66.17 o
   1  -8  12       1954.69       1747.63        61.72 o
   2  -8  12         66.93         63.51         8.79 o
   3  -8  12        339.26        307.51        21.59 o
   4  -8  12       4430.27       4552.13       139.44 o
   5  -8  12        143.96        157.46        13.83 o
   6  -8  12       2336.07       2501.86        60.65 o
   7  -8  12          3.27          5.79         2.29 o
  -7  -7  12        928.75        961.11        49.71 o
  -6  -7  12        143.48        164.88        21.04 o
  -5  -7  12        425.25        424.62        38.93 o
  -4  -7  12       2049.73       2215.04        88.44 o
  -3  -7  12         30.84         40.89        10.13 o
  -2  -7  12       4253.53       4405.40       133.14 o
  -1  -7  12       4482.92       4393.38       132.33 o
   0  -7  12        132.75        113.95        16.57 o
   1  -7  12       5609.52       5242.46       274.27 o
   2  -7  12        275.86        257.17        19.33 o
   3  -7  12         31.34         30.10         6.77 o
   4  -7  12        922.52        884.47        41.24 o
   5  -7  12         37.34         41.63         7.52 o
   6  -7  12         92.03         81.64        10.47 o
   7  -7  12       1543.10       1853.40        74.61 o
  -7  -6  12       1830.23       2451.25       110.02 o
  -6  -6  12        410.35        455.46        39.07 o
  -5  -6  12        592.15        680.93        52.97 o
  -4  -6  12       3516.79       3810.96       175.72 o
  -3  -6  12        618.01        565.38        43.87 o
  -2  -6  12         18.14         11.42        15.66 o
  -1  -6  12       3998.39       3594.17       194.67 o
   0  -6  12        147.97        172.20        39.39 o
   1  -6  12       1861.54       1659.30       260.24 o
   2  -6  12       4560.58       4612.66       126.17 o
   3  -6  12        763.14        741.56        34.37 o
   4  -6  12       5268.81       5090.39       135.86 o
   5  -6  12        315.94        343.60        23.01 o
   6  -6  12        921.54        957.62        58.20 o
   7  -6  12        329.61        375.35        17.12 o
  -7  -5  12         43.26         55.70        12.13 o
  -6  -5  12       2212.26       2603.71       128.28 o
  -5  -5  12       1339.82       1339.33        83.29 o
  -4  -5  12       4179.19       4338.11       196.87 o
  -3  -5  12       1722.39       1883.50       102.17 o
  -2  -5  12        774.51        843.82        47.16 o
  -1  -5  12       4623.46       4559.10       223.27 o
   0  -5  12       1783.81       1553.24       156.25 o
   1  -5  12         47.26         66.15        29.75 o
   2  -5  12       4816.28       5030.27       338.95 o
   3  -5  12        219.03        206.74        12.90 o
   4  -5  12       1036.41       1007.73        39.05 o
   5  -5  12       2146.52       2073.15        61.38 o
   6  -5  12        439.00        451.80        25.52 o
   7  -5  12       1414.27       1631.37        77.54 o
   8  -5  12        247.47        213.15        16.44 o
  -7  -4  12         48.03         61.21        13.01 o
  -6  -4  12        705.27        836.95        60.23 o
  -5  -4  12       2878.67       3056.60       150.95 o
  -4  -4  12        712.09        733.79        57.40 o
  -3  -4  12       6086.75       6065.20       203.26 o
  -2  -4  12        786.76        746.00        98.65 o
  -1  -4  12       3057.92       2835.76       163.33 o
   0  -4  12       1540.00       1535.11       164.47 o
   1  -4  12       1092.64       1238.69       129.23 o
   2  -4  12       3453.30       3446.32       269.60 o
   3  -4  12        841.92        847.95        28.86 o
   4  -4  12        527.70        464.90        18.91 o
   5  -4  12       2025.96       1913.21        73.77 o
   6  -4  12         57.41         67.34         7.94 o
   7  -4  12        579.69        663.33        40.08 o
   8  -4  12        662.86        691.38        36.12 o
  -8  -3  12       1574.75       1362.57        63.55 o
  -7  -3  12        919.63       1147.58        67.36 o
  -6  -3  12       4604.61       5091.66       222.96 o
  -5  -3  12        348.34        360.13        39.05 o
  -4  -3  12        172.39        135.27        19.71 o
  -3  -3  12       1684.94       1762.75       101.87 o
  -2  -3  12        592.10        566.33        64.38 o
  -1  -3  12       1399.88       1564.04       348.48 o
   0  -3  12      12250.09      12502.72       576.33 o
   1  -3  12       1270.36       1260.61       129.97 o
   2  -3  12       2461.54       2155.63       160.13 o
   3  -3  12       2301.70       2336.73        71.82 o
   4  -3  12       1699.54       1599.76        41.39 o
   5  -3  12        969.97        898.14        36.04 o
   6  -3  12       2256.33       2381.06        82.49 o
   7  -3  12        920.68        990.44        51.93 o
   8  -3  12         57.52         60.33         8.10 o
  -8  -2  12         96.34        101.35        11.97 o
  -7  -2  12        261.85        271.51        20.03 o
  -6  -2  12       1171.70       1286.11        57.77 o
  -5  -2  12       2011.77       2120.83        83.74 o
  -4  -2  12       2342.50       2419.84        82.27 o
  -3  -2  12       6847.72       7187.74       234.44 o
  -2  -2  12        319.02        327.21        61.59 o
  -1  -2  12       1970.14       2024.64       132.64 o
   0  -2  12        510.97        599.20        84.34 o
   1  -2  12       1977.81       1974.44       167.95 o
   2  -2  12       2454.21       2503.54       172.88 o
   3  -2  12       6608.62       6321.70       197.52 o
   4  -2  12       2111.26       2042.43        49.10 o
   5  -2  12       1417.08       1360.21        44.84 o
   6  -2  12       2553.80       2709.28        90.51 o
   7  -2  12        198.65        224.71        15.46 o
  -8  -1  12        881.76        790.19        41.30 o
  -7  -1  12        259.43        260.70        19.83 o
  -6  -1  12         25.88         36.30         8.48 o
  -5  -1  12       1136.80       1200.14        57.44 o
  -4  -1  12       2201.22       2196.89        77.53 o
  -3  -1  12       5527.70       5972.99       176.95 o
  -2  -1  12      10073.39      11052.74       526.62 o
  -1  -1  12       3468.03       3683.48       504.45 o
   0  -1  12       1440.16       1645.80       147.26 o
   1  -1  12         35.92         28.39        21.17 o
   2  -1  12        985.97        986.19       101.14 o
   3  -1  12        276.42        259.10        18.40 o
   4  -1  12        795.04        764.80        34.41 o
   5  -1  12        776.36        779.23        38.89 o
   6  -1  12       1664.65       1713.96        63.21 o
   7  -1  12         49.36         54.06         6.83 o
  -8   0  12        490.30        384.41        27.29 o
  -7   0  12       3476.63       3917.60       209.81 o
  -6   0  12       1767.76       1908.81        75.05 o
  -5   0  12        633.34        660.44        39.33 o
  -4   0  12        837.89        846.18        41.80 o
  -3   0  12         31.96         42.02         8.04 o
  -2   0  12        103.16         83.91        30.98 o
  -1   0  12        534.65        574.67        82.42 o
   0   0  12       5123.97       5796.38       326.49 o
   1   0  12       8842.41       9531.30       474.24 o
   2   0  12       3013.52       2893.11       123.38 o
   3   0  12       1732.34       1631.49        55.04 o
   4   0  12        634.84        641.11        33.90 o
   5   0  12        641.10        647.34        34.50 o
   6   0  12         70.52         74.33         9.65 o
   7   0  12       1164.10       1023.91       162.06 o
  -8   1  12         42.18         40.09         8.16 o
  -7   1  12        281.75        317.72        20.84 o
  -6   1  12        138.33        165.40        17.02 o
  -5   1  12       2485.75       2511.11        77.45 o
  -4   1  12       3180.53       3226.30       118.01 o
  -3   1  12       5468.07       5615.46       214.58 o
  -2   1  12       2857.68       3133.66       224.62 o
  -1   1  12        110.92         90.15        32.21 o
   0   1  12         92.89        114.21        35.19 o
   1   1  12        227.43        194.08        49.91 o
   2   1  12       1986.74       1982.56        60.90 o
   3   1  12       3553.80       3469.14        96.09 o
   4   1  12       2305.54       2282.68        80.21 o
   5   1  12       1752.43       1787.92        66.80 o
   6   1  12        349.27        388.76        22.40 o
   7   1  12        532.10        527.13        29.92 o
  -8   2  12       1383.19       1288.83        63.58 o
  -7   2  12        455.55        458.21        40.68 o
  -6   2  12        783.72        785.32        44.83 o
  -5   2  12         33.83         38.43        10.91 o
  -4   2  12         60.46         60.12        12.07 o
  -3   2  12        100.69        122.91        14.78 o
  -2   2  12       7586.61       7989.29       317.09 o
  -1   2  12       5315.37       5672.04       202.67 o
   0   2  12       5365.96       5682.26       203.32 o
   1   2  12        844.82        787.61        48.88 o
   2   2  12        195.07        196.19        18.40 o
   3   2  12         22.08         24.13         6.12 o
   4   2  12         81.88         94.27        19.01 o
   5   2  12        538.44        570.15        30.49 o
   6   2  12       2850.71       3111.44       188.13 o
   7   2  12        449.17        399.56        69.07 o
  -8   3  12         36.99         30.07         6.68 o
  -7   3  12       1110.21       1002.40       126.91 o
  -6   3  12       1300.46       1367.92        62.83 o
  -5   3  12       3766.68       3879.21       137.82 o
  -4   3  12         11.33         18.94         8.04 o
  -3   3  12        561.25        553.79        37.54 o
  -2   3  12       1259.40       1386.27        63.49 o
  -1   3  12        427.45        436.65        36.28 o
   0   3  12        396.23        320.40        28.99 o
   1   3  12       2380.76       2247.59        74.05 o
   2   3  12       2408.34       2415.83        81.38 o
   3   3  12       4761.10       4906.53       149.62 o
   4   3  12        531.19        560.94        49.41 o
   5   3  12         56.48         46.89         7.88 o
   6   3  12         20.41         28.12         7.98 o
  -7   4  12       2283.60       2089.99       152.99 o
  -6   4  12        380.46        404.58        29.84 o
  -5   4  12         22.34         11.82         6.55 o
  -4   4  12       3585.95       3641.12       134.02 o
  -3   4  12        859.74        831.30        47.37 o
  -2   4  12       5354.74       5167.23       154.68 o
  -1   4  12        276.27        283.23        20.49 o
   0   4  12        482.17        456.87        28.06 o
   1   4  12        693.14        680.43        35.63 o
   2   4  12       2338.43       2477.10        98.39 o
   3   4  12        227.53        246.81        32.34 o
   4   4  12       2589.86       2888.79       141.63 o
   5   4  12        395.54        431.69        25.10 o
   6   4  12        592.58        700.66        34.99 o
  -7   5  12       1285.33       1175.70       100.82 o
  -6   5  12        388.19        370.75        27.28 o
  -5   5  12       1477.56       1413.88        66.32 o
  -4   5  12       1538.55       1464.08        71.12 o
  -3   5  12        259.34        261.00        28.33 o
  -2   5  12         24.89         22.74         6.95 o
  -1   5  12       7310.97       7447.84       227.17 o
   0   5  12       1081.44       1098.47        47.96 o
   1   5  12       3647.51       3778.63       110.56 o
   2   5  12         85.05         72.54        17.86 o
   3   5  12        182.21        194.09        27.89 o
   4   5  12         37.74         47.68        12.81 o
   5   5  12        271.89        316.83        36.15 o
   6   5  12        227.31        161.46        12.10 o
  -7   6  12        239.20        194.75        13.75 o
  -6   6  12       1441.66       1371.72        56.90 o
  -5   6  12         91.77        101.56        15.06 o
  -4   6  12       2662.89       2588.58       102.34 o
  -3   6  12         77.60         73.34        14.67 o
  -2   6  12        495.78        487.31        29.39 o
  -1   6  12       2528.46       2601.31       100.02 o
   0   6  12         78.93         85.51        12.15 o
   1   6  12         67.12         66.64        11.18 o
   2   6  12       2655.71       2981.19       149.35 o
   3   6  12        547.49        575.74        39.27 o
   4   6  12       2119.03       2511.44        90.46 o
   5   6  12         16.39         21.48         5.68 o
  -6   7  12       2557.19       2212.51        75.38 o
  -5   7  12         70.14         63.92        11.07 o
  -4   7  12         83.60         90.04        14.48 o
  -3   7  12       1917.28       1979.40        90.10 o
  -2   7  12        276.92        296.03        21.94 o
  -1   7  12       1214.56       1282.12        51.59 o
   0   7  12        570.87        603.94        33.05 o
   1   7  12       1064.00       1122.17        56.45 o
   2   7  12       1141.98       1271.46        78.59 o
   3   7  12        915.09       1089.98        66.21 o
   4   7  12        122.59        120.83        22.61 o
  -6   8  12        347.35        276.30        26.20 o
  -5   8  12        416.96        379.59        24.27 o
  -4   8  12        168.02        151.01        17.02 o
  -3   8  12       2340.18       2400.67        82.54 o
  -2   8  12         38.14         55.12         8.99 o
  -1   8  12        554.23        610.41        31.40 o
   0   8  12       2847.99       3226.40        93.18 o
   1   8  12        183.62        213.90        27.30 o
   2   8  12        942.97       1093.81        66.41 o
   3   8  12        585.70        675.27        43.67 o
   4   8  12         29.88         33.56         6.80 o
  -5   9  12        131.01        146.71        19.02 o
  -4   9  12         27.44         20.81         4.99 o
  -3   9  12        763.71        761.00        52.33 o
  -2   9  12        755.13        798.02        40.70 o
  -1   9  12         36.53         36.57         8.53 o
   0   9  12       1940.56       2191.38        81.20 o
   1   9  12        103.34        105.24        16.76 o
   2   9  12        231.91        267.30        24.49 o
   3   9  12       1334.90       1281.30       224.37 o
  -4  10  12          3.61          4.52         5.27 o
  -3  10  12        364.01        362.13        42.02 o
  -2  10  12        550.97        589.20        36.50 o
  -1  10  12         20.26         17.71         5.67 o
   0  10  12        977.09       1031.50        57.19 o
   1  10  12        683.54        749.01        43.42 o
   2  10  12         10.01         12.32         3.92 o
  -3  11  12         23.53         33.63         7.44 o
  -2  11  12       2522.67       2438.61       204.62 o
  -1  11  12         54.66         45.20         7.58 o
   0  11  12        124.95        135.14        12.78 o
  -1 -15  13        451.81        448.25        50.68 o
   0 -15  13        171.93        210.54        17.35 o
   1 -15  13        782.50        795.25       143.20 o
   2 -15  13        520.51        567.01        30.13 o
   3 -15  13          4.95          4.13         1.93 o
  -2 -14  13        122.05        112.31        13.28 o
  -1 -14  13         28.51         20.83         6.89 o
   0 -14  13        277.33        274.56        19.62 o
   1 -14  13        143.83        169.08        14.58 o
   2 -14  13       1622.99       1783.35        81.80 o
   3 -14  13        160.12        181.13        27.56 o
   4 -14  13        676.95        801.95        58.08 o
  -3 -13  13       2136.78       1342.18      1284.42 o
  -2 -13  13        463.99        554.76        38.80 o
  -1 -13  13       1334.51       1358.45       256.18 o
   0 -13  13        498.60        489.90        50.94 o
   1 -13  13         36.86         35.97         7.96 o
   2 -13  13        163.08        179.64        15.76 o
   3 -13  13         40.26         41.68         8.74 o
   4 -13  13        181.17        208.27        30.91 o
   5 -13  13       1763.93       1971.41        67.78 o
  -4 -12  13        197.49        193.39        33.96 o
  -3 -12  13         89.35        102.79        13.14 o
  -2 -12  13        141.25        133.15        13.61 o
  -1 -12  13         96.61        117.81        18.02 o
   0 -12  13       4609.49       4518.69       146.50 o
   1 -12  13        451.60        473.48        51.66 o
   2 -12  13       2242.77       2511.29       178.11 o
   3 -12  13        289.07        311.13        16.89 o
   4 -12  13         59.33         59.71         5.99 o
   5 -12  13         52.37         61.59         9.35 o
  -5 -11  13        978.65        946.34        64.49 o
  -4 -11  13        305.71        344.13        35.78 o
  -3 -11  13       3884.61       3700.69       136.19 o
  -2 -11  13          9.10          7.72         4.47 o
  -1 -11  13        576.90        525.86        35.06 o
   0 -11  13          0.33          8.33         4.93 o
   1 -11  13         43.72         57.11        13.07 o
   2 -11  13         30.65         25.38         6.33 o
   3 -11  13       3522.18       3660.31       116.03 o
   4 -11  13        201.78        232.57        15.00 o
   5 -11  13        989.08       1171.25        39.99 o
   6 -11  13        318.77        442.00        76.26 o
  -5 -10  13        680.83        721.68        69.68 o
  -4 -10  13         70.72         90.15        21.96 o
  -3 -10  13        655.22        684.52       104.35 o
  -2 -10  13       3615.67       3411.70       100.80 o
  -1 -10  13        522.63        570.12        46.14 o
   0 -10  13       5227.90       4973.75       213.36 o
   1 -10  13        152.84        141.56        20.43 o
   2 -10  13         76.20         71.01        13.99 o
   3 -10  13          7.44         11.58         5.12 o
   4 -10  13        245.37        287.50        20.67 o
   5 -10  13          0.97         -1.77         3.39 o
   6 -10  13       1460.49       1921.44        68.00 o
   7 -10  13         44.52         37.41         5.70 o
  -6  -9  13         26.79         22.90         5.44 o
  -5  -9  13       2159.67       1513.79        75.23 o
  -4  -9  13         68.26         77.00        13.84 o
  -3  -9  13        191.99        190.97        18.69 o
  -1  -9  13        333.54        317.46        22.19 o
   0  -9  13        180.07        168.28        22.75 o
   1  -9  13      10382.25      10093.03       277.39 o
   2  -9  13        100.65        104.43        16.94 o
   3  -9  13       4348.56       4523.16       296.85 o
   4  -9  13         27.42         33.85         7.27 o
   5  -9  13        441.17        434.66        26.92 o
   6  -9  13         13.90         18.65         4.87 o
   7  -9  13        872.49       1040.65        64.21 o
  -6  -8  13        127.74        159.14        17.44 o
  -5  -8  13       1560.46       1953.61        97.40 o
  -4  -8  13       1599.43       1872.72        97.77 o
  -3  -8  13         61.31         52.05        10.33 o
  -2  -8  13       3898.09       4150.68       128.14 o
  -1  -8  13       1492.66       1499.75        73.07 o
   0  -8  13        163.96        157.99        11.39 o
   1  -8  13       2481.40       2368.27        77.73 o
   2  -8  13         57.05         57.42        30.53 o
   3  -8  13        182.69        181.32        17.79 o
   4  -8  13       5697.40       5930.08       173.48 o
   5  -8  13         46.76         52.55         7.71 o
   6  -8  13       3049.06       3271.30        81.32 o
   7  -8  13          8.18          3.55         5.17 o
  -6  -7  13        652.48        790.37        49.90 o
  -5  -7  13        147.03        151.85        21.63 o
  -4  -7  13       3579.15       4099.51       183.90 o
  -3  -7  13         43.05         39.46         7.84 o
  -2  -7  13       2146.18       2102.06        74.30 o
  -1  -7  13       6850.07       6913.56       196.82 o
   0  -7  13         99.54        105.88         9.72 o
   1  -7  13       2702.78       2401.36        62.42 o
   2  -7  13        119.85        115.54        12.95 o
   3  -7  13         26.23         67.70        34.24 o
   4  -7  13        549.90        518.43        29.44 o
   5  -7  13        741.37        795.96        37.41 o
   6  -7  13        284.22        323.93        29.38 o
   7  -7  13       1430.16       1745.63        60.58 o
  -7  -6  13       1282.03       1418.15        68.70 o
  -6  -6  13        302.14        324.79        31.37 o
  -5  -6  13         37.51         47.76        13.22 o
  -4  -6  13       3164.49       3370.87       160.02 o
  -3  -6  13        598.22        605.83        49.04 o
  -2  -6  13         72.28         58.61        13.44 o
  -1  -6  13       3952.77       4205.30       111.34 o
   0  -6  13        973.33        987.18        55.73 o
   1  -6  13        949.73        905.95        28.39 o
   2  -6  13       7619.39       7411.94       159.48 o
   3  -6  13        328.82        329.57        17.89 o
   4  -6  13       1910.97       1836.93        67.41 o
   5  -6  13        679.89        693.88        54.55 o
   6  -6  13        164.84        173.86        14.51 o
   7  -6  13        275.50        295.37        13.72 o
  -7  -5  13         30.35         39.19         9.42 o
  -6  -5  13       3235.68       4091.41       180.51 o
  -5  -5  13         27.26         34.98        12.35 o
  -4  -5  13       1969.95       2039.61       111.04 o
  -3  -5  13       4116.88       4159.56       188.55 o
  -2  -5  13         62.38         51.89        17.94 o
  -1  -5  13        425.84        384.68        30.33 o
   0  -5  13       3512.02       3166.09       188.96 o
   1  -5  13        969.62        809.29        74.25 o
   2  -5  13       3976.30       3956.55        93.66 o
   3  -5  13        207.65        172.82        12.40 o
   4  -5  13       1183.09       1130.44        33.25 o
   5  -5  13       5831.45       5694.70       154.50 o
   6  -5  13        452.84        484.70        25.36 o
   7  -5  13        323.15        312.24        17.59 o
  -7  -4  13        123.67        154.90        19.05 o
  -6  -4  13        225.75        269.68        30.41 o
  -5  -4  13        838.26        901.65        64.97 o
  -4  -4  13        418.75        436.13        42.71 o
  -3  -4  13       6929.50       7006.12       408.90 o
  -2  -4  13        326.33        368.09        32.44 o
  -1  -4  13       2956.83       2796.52       168.88 o
   0  -4  13       6138.55       5694.93       739.33 o
   1  -4  13        663.71        668.39        97.04 o
   2  -4  13       1458.08       1459.19        37.62 o
   3  -4  13       2129.90       2126.08        58.15 o
   4  -4  13        531.90        474.78        19.76 o
   5  -4  13       2222.21       2090.20        60.64 o
   6  -4  13         12.73         17.33         4.08 o
   7  -4  13        146.91        160.65        15.91 o
  -7  -3  13        479.42        551.67        39.89 o
  -6  -3  13       1539.69       1761.01        96.41 o
  -5  -3  13          2.31          1.23         6.61 o
  -4  -3  13         58.75         55.04        15.16 o
  -3  -3  13        928.16        921.80        55.37 o
  -2  -3  13       2783.32       3069.51       231.80 o
  -1  -3  13       2122.68       2133.10       159.06 o
   0  -3  13       8996.70       9536.14       479.38 o
   1  -3  13        113.92        111.30        39.71 o
   2  -3  13       2238.39       2133.13       130.71 o
   3  -3  13       3801.82       3738.23        83.90 o
   4  -3  13        694.07        669.08        23.97 o
   5  -3  13        139.24        130.24        10.89 o
   6  -3  13        411.97        418.71        25.24 o
   7  -3  13        529.41        535.38        32.16 o
  -7  -2  13        605.64        657.54       116.17 o
  -6  -2  13        594.40        626.48        35.55 o
  -5  -2  13       5899.52       6580.92       200.28 o
  -4  -2  13        767.23        773.23        40.19 o
  -3  -2  13       4639.31       4774.44       136.31 o
  -2  -2  13        636.21        611.44        36.22 o
  -1  -2  13        786.91        837.66        84.41 o
   0  -2  13       1495.52       1517.42       146.91 o
   1  -2  13       3335.64       3573.70       249.52 o
   2  -2  13       2397.00       2365.80        73.16 o
   3  -2  13       4913.48       4696.52       118.30 o
   4  -2  13        253.80        232.87        12.89 o
   5  -2  13        418.90        442.79        21.56 o
   6  -2  13       1056.77       1137.82        46.42 o
   7  -2  13        344.02        349.42        23.27 o
  -7  -1  13        102.74        111.72        14.19 o
  -6  -1  13         63.34         77.26        11.92 o
  -5  -1  13         18.39         49.86        22.27 o
  -4  -1  13       4431.45       4761.44       154.44 o
  -3  -1  13       6191.93       6299.11       166.24 o
  -2  -1  13       8348.56       9137.18       199.70 o
  -1  -1  13        110.13         97.76        35.54 o
   0  -1  13        598.31        629.72        91.94 o
   1  -1  13       3102.07       3270.10       237.42 o
   2  -1  13        735.55        693.22        38.26 o
   3  -1  13        164.45        136.51        10.38 o
   4  -1  13       1581.70       1578.82        61.23 o
   5  -1  13       2569.94       2541.09        69.26 o
   6  -1  13       1111.81       1196.44        53.76 o
   7  -1  13         36.77         44.78         6.47 o
  -7   0  13       3908.20       4201.89       230.20 o
  -6   0  13       1638.21       1856.18        71.56 o
  -5   0  13       2539.55       2695.78        98.35 o
  -4   0  13        131.24        149.67        25.02 o
  -3   0  13        269.62        293.11        18.33 o
  -2   0  13         33.28         42.78        10.88 o
  -1   0  13       1279.16       1338.10       137.98 o
   0   0  13       7935.77       8478.60       442.17 o
   1   0  13       6661.62       6643.36       344.45 o
   2   0  13       1075.42        986.18        38.43 o
   3   0  13        729.14        696.97        33.30 o
   4   0  13        713.70        686.54        35.12 o
   5   0  13        531.33        579.97        31.19 o
   6   0  13          3.59          6.03         3.52 o
   7   0  13       1332.55       1299.99        52.60 o
  -7   1  13        482.15        549.96        43.22 o
  -6   1  13        571.19        642.07        34.67 o
  -5   1  13       2439.30       2638.09        83.26 o
  -4   1  13       3100.83       3265.26        95.68 o
  -3   1  13       2810.81       2811.63        76.98 o
  -2   1  13        864.38        826.22        33.81 o
  -1   1  13         28.51         47.56        52.48 o
   0   1  13        459.67        463.06        42.53 o
   1   1  13        776.00        743.51        56.37 o
   2   1  13       2314.82       2289.94        66.64 o
   3   1  13       5233.61       5135.46       184.73 o
   4   1  13       3538.13       3584.94       113.28 o
   5   1  13        310.47        322.95        21.68 o
   6   1  13        731.31        808.58        79.01 o
   7   1  13        345.55        308.78        19.12 o
  -7   2  13        104.45         98.71        16.61 o
  -6   2  13        510.59        492.62        75.51 o
  -5   2  13       1319.43       1380.28        67.71 o
  -4   2  13       1000.75       1099.59        76.41 o
  -3   2  13       1605.33       1734.77        91.02 o
  -2   2  13       6193.21       6230.45       249.23 o
  -1   2  13       5843.40       6171.56       213.40 o
   0   2  13       4255.43       4483.83       174.39 o
   1   2  13        216.91        177.94        19.73 o
   2   2  13         42.35         46.04         7.54 o
   3   2  13        120.30        128.31        13.85 o
   4   2  13        163.34        187.67        26.70 o
   5   2  13       1292.60       1373.75        52.39 o
   6   2  13        883.90        941.72       115.23 o
  -7   3  13        828.04        792.24        51.54 o
  -6   3  13       1710.43       1663.14       135.52 o
  -5   3  13       2096.27       2088.75        88.33 o
  -4   3  13         22.33         29.93         8.82 o
  -3   3  13         63.51         64.80        12.10 o
  -2   3  13        185.14        192.88        22.32 o
  -1   3  13       2109.61       2173.29       107.38 o
   0   3  13        821.36        794.05        41.72 o
   1   3  13      10118.53       9820.51       287.04 o
   2   3  13       1862.98       1870.87        61.61 o
   3   3  13       1157.91       1227.98        65.46 o
   4   3  13         16.62         20.65         9.84 o
   5   3  13        261.76        281.39        18.84 o
   6   3  13        153.41        172.85        15.51 o
  -7   4  13       1379.52       1053.75       261.45 o
  -6   4  13        293.88        297.81        23.92 o
  -5   4  13          8.59          8.17         5.88 o
  -4   4  13       3706.04       3741.29       137.49 o
  -3   4  13       1429.92       1487.20        77.06 o
  -2   4  13       2315.27       2332.39       108.60 o
  -1   4  13         31.50         26.18        11.74 o
   0   4  13         76.13         86.89        11.98 o
   1   4  13         13.37          7.17         4.00 o
   2   4  13       1146.86       1203.73        45.39 o
   3   4  13        398.05        438.31        42.47 o
   4   4  13       3833.95       4325.06       190.20 o
   5   4  13        700.96        752.59        58.68 o
   6   4  13        819.08        788.75        33.57 o
  -7   5  13        982.73        908.90        49.67 o
  -6   5  13        254.15        264.36        21.33 o
  -5   5  13        589.41        614.57        38.98 o
  -4   5  13       1756.02       1675.60        77.15 o
  -3   5  13       1071.50       1060.97        60.50 o
  -2   5  13        184.43        174.66        23.35 o
  -1   5  13       6391.76       6596.89       282.51 o
   0   5  13        763.59        803.56        39.48 o
   1   5  13       1217.06       1261.07        51.55 o
   2   5  13        115.98        130.17        14.12 o
   3   5  13         38.34         46.22        13.64 o
   4   5  13         35.43         38.49         9.85 o
   5   5  13        836.47       1002.08        39.71 o
  -6   6  13       1025.03        911.17        40.75 o
  -5   6  13        728.38        713.64        40.22 o
  -4   6  13       1073.06       1007.40        60.61 o
  -3   6  13        598.66        605.58        42.44 o
  -2   6  13        384.95        402.71        29.72 o
  -1   6  13       1207.64       1235.47        50.17 o
   0   6  13        311.14        323.10        23.36 o
   1   6  13        129.48        108.79        13.42 o
   2   6  13       3179.31       3740.84       115.68 o
   3   6  13        357.89        404.56        36.37 o
   4   6  13       1076.80        798.20       632.41 o
   5   6  13        223.66        204.05        16.63 o
  -6   7  13       1906.85       1458.44        51.51 o
  -5   7  13        196.53        179.76        17.03 o
  -4   7  13         36.11         30.21         8.58 o
  -3   7  13       3384.36       3437.05       109.68 o
  -2   7  13         26.87         31.23         8.48 o
  -1   7  13        432.35        480.36        27.78 o
   0   7  13        656.15        751.38        35.85 o
   1   7  13         94.03        107.48        19.73 o
   2   7  13        345.70        377.34        35.40 o
   3   7  13       1193.50       1291.75        69.84 o
   4   7  13         35.76         43.34         8.28 o
  -5   8  13        317.19        183.78        18.12 o
  -4   8  13        102.04        100.96        16.15 o
  -3   8  13       1730.34       1778.00        54.54 o
  -2   8  13        768.59        792.15        33.26 o
  -1   8  13         32.05         38.17         7.22 o
   0   8  13       3250.36       3802.23       124.70 o
   1   8  13         98.87         90.58         9.49 o
   2   8  13        691.60        795.78        49.73 o
   3   8  13        362.54        309.24        85.77 o
  -5   9  13        502.04        467.08        30.99 o
  -4   9  13         49.61         54.46        12.44 o
  -3   9  13        388.77        358.11        42.76 o
  -2   9  13       1414.77       1498.44        77.82 o
  -1   9  13         19.42         15.63         5.38 o
   0   9  13       1238.01       1349.59        71.35 o
   1   9  13        521.31        574.86        38.22 o
   2   9  13         13.09         10.75         4.56 o
  -3  10  13        163.50        152.73        18.07 o
  -2  10  13        462.93        458.55        45.36 o
  -1  10  13         58.51         61.24         9.77 o
   0  10  13        341.34        368.18        25.49 o
   1  10  13        945.35        976.32        46.77 o
   0 -15  14        390.73        437.22        25.26 o
   1 -15  14        430.43        461.04        26.12 o
   2 -15  14        607.38        604.84        47.29 o
  -2 -14  14         11.94         11.61         4.27 o
  -1 -14  14         41.15         38.58         8.11 o
   0 -14  14        708.71        763.20        34.30 o
   1 -14  14        575.52        584.63        28.17 o
   2 -14  14       1965.33       2187.88        93.51 o
   3 -14  14        262.65        228.94        43.56 o
   4 -14  14         14.35         12.91         8.23 o
  -2 -13  14        443.31        471.67        33.26 o
  -1 -13  14        591.83        619.30        84.36 o
   0 -13  14         46.62         34.98        14.06 o
   1 -13  14         12.98         17.82         5.69 o
   2 -13  14        409.92        440.56        24.43 o
   3 -13  14        362.03        395.19        23.26 o
   4 -13  14        171.27         24.03       122.86 o
   5 -13  14       1511.50       1101.07        63.97 o
  -4 -12  14        160.12        155.91        15.14 o
  -3 -12  14        133.65        129.19        31.10 o
  -2 -12  14         65.51         56.21         8.37 o
  -1 -12  14        367.62        371.16        41.21 o
   0 -12  14        907.44        986.14        47.33 o
   1 -12  14        254.59        288.36        38.60 o
   2 -12  14       1043.88       1112.91        47.64 o
   3 -12  14         41.09         52.09         6.16 o
   4 -12  14        129.49        153.76        28.97 o
   5 -12  14        274.03        314.57        20.97 o
  -4 -11  14        579.56        589.84        95.36 o
  -3 -11  14       2328.79       2291.72        77.70 o
  -2 -11  14         52.63         56.16        10.61 o
  -1 -11  14         36.54         41.58         9.38 o
   0 -11  14         44.21         48.84        11.92 o
   2 -11  14         20.36         23.89         5.52 o
   3 -11  14       4408.03       4428.43       132.87 o
   4 -11  14         54.36         57.21         7.48 o
   5 -11  14        379.61        423.34        19.46 o
   6 -11  14        270.56        265.01        62.44 o
  -5 -10  14       1175.77       1149.88       212.70 o
  -4 -10  14        566.06        605.35        48.36 o
  -3 -10  14        139.94        139.17        13.75 o
  -2 -10  14       4840.46       4474.58       121.72 o
  -1 -10  14        365.87        353.65        33.80 o
   0 -10  14        318.16        311.71        31.03 o
   1 -10  14         98.44         83.02        10.47 o
   2 -10  14         32.65         24.33         6.00 o
   3 -10  14         55.50         55.96         8.13 o
   4 -10  14       1498.61       1616.21        82.12 o
   5 -10  14         18.20         19.34         5.08 o
   6 -10  14       2213.26       2801.33       150.80 o
  -5  -9  14       1044.79        174.35       844.34 o
  -4  -9  14        404.62        467.22        35.69 o
  -3  -9  14        621.46        702.54        38.09 o
  -2  -9  14        667.58        713.65        49.06 o
  -1  -9  14        631.58        597.15        41.69 o
   0  -9  14         59.59         59.49        12.83 o
   1  -9  14       6614.33       6414.02       250.77 o
   2  -9  14          4.18         10.85         6.46 o
   3  -9  14        286.52        315.57        21.66 o
   4  -9  14         17.23         24.56         6.58 o
   5  -9  14         40.18         46.57         6.87 o
   6  -9  14          2.38          8.19         3.96 o
   7  -9  14        299.69        279.53        17.51 o
  -6  -8  14        171.65        222.96        41.94 o
  -5  -8  14        295.88        364.73        30.94 o
  -4  -8  14       1484.35       1739.11        91.24 o
  -3  -8  14        231.21        252.24        28.36 o
  -2  -8  14       3864.29       4002.77       124.34 o
  -1  -8  14       1770.03       1834.60        67.65 o
   0  -8  14       1906.90       1757.18        45.83 o
   1  -8  14       1015.70        908.77        40.20 o
   2  -8  14        498.27        520.65        41.01 o
   3  -8  14          8.48          3.07         7.18 o
   4  -8  14       3295.96       3367.13       118.95 o
   5  -8  14         21.48         27.43         6.24 o
   6  -8  14        533.80        560.04        26.44 o
   7  -8  14        127.03        136.35        12.45 o
  -6  -7  14       1051.33       1254.37        65.56 o
  -5  -7  14         20.81         35.25        10.40 o
  -4  -7  14       4938.09       5252.85       224.23 o
  -3  -7  14        413.41        399.46        25.82 o
  -2  -7  14        367.28        344.62        23.55 o
  -1  -7  14       8009.31       7886.63       180.02 o
   0  -7  14        107.40        101.59         8.32 o
   1  -7  14       1062.72        997.04        36.01 o
   2  -7  14        368.51        362.94        25.12 o
   3  -7  14         25.60         22.01         6.20 o
   4  -7  14         86.02         91.86        11.23 o
   5  -7  14       1511.39       1591.47        58.60 o
   6  -7  14        101.99         93.05         7.98 o
   7  -7  14       1752.83       1621.12       513.58 o
  -7  -6  14       1886.11       1592.93        71.13 o
  -6  -6  14        890.45       1121.22        64.12 o
  -5  -6  14        144.52        174.61        23.71 o
  -4  -6  14       1122.02        653.69       634.34 o
  -3  -6  14       3922.45       4026.25       182.98 o
  -2  -6  14        123.59        117.48        13.47 o
  -1  -6  14       2395.94       2405.81        79.98 o
   0  -6  14       3270.58       3293.19        79.09 o
   1  -6  14         94.20         86.84         7.79 o
   2  -6  14       8143.05       7890.42       163.47 o
   3  -6  14        471.04        389.40        20.22 o
   4  -6  14         58.18         70.00         9.84 o
   5  -6  14        443.07        417.31        24.37 o
   6  -6  14        291.86        300.18        18.29 o
   7  -6  14        773.79        780.50       114.92 o
  -7  -5  14        285.48        323.81        25.13 o
  -6  -5  14       3579.80       4627.90       196.28 o
  -5  -5  14        206.35        208.77        27.21 o
  -4  -5  14        215.98        244.86        30.64 o
  -3  -5  14        298.99        397.20        39.85 o
  -2  -5  14        140.63        143.23        19.37 o
  -1  -5  14       1957.63       2167.47       112.27 o
   0  -5  14       5181.18       5057.04       124.28 o
   1  -5  14        237.92        232.90        14.75 o
   2  -5  14       3130.35       3079.78        77.07 o
   3  -5  14       2005.05       1925.34        54.60 o
   4  -5  14        779.74        812.75        32.89 o
   5  -5  14       2338.41       2406.41        79.58 o
   6  -5  14        434.63        431.08        22.48 o
   7  -5  14        609.16        630.54        32.42 o
  -7  -4  14        309.38        365.93        28.23 o
  -6  -4  14        142.39        155.89        21.79 o
  -5  -4  14       1467.86       1722.69        97.35 o
  -4  -4  14         79.13         95.32        19.53 o
  -3  -4  14      10817.28      10846.79       817.42 o
  -2  -4  14         25.72          3.58        12.69 o
  -1  -4  14        976.05        960.12        47.37 o
   0  -4  14        334.78        281.53        14.83 o
   1  -4  14        633.90        615.12        23.40 o
   2  -4  14        526.00        475.38        17.36 o
   3  -4  14       4150.78       3893.38        98.17 o
   4  -4  14          6.31         12.91         3.25 o
   5  -4  14        631.52        652.62        26.55 o
   6  -4  14       1268.48       1364.54        69.61 o
   7  -4  14        423.96        426.33        26.43 o
  -7  -3  14        194.66        242.93        22.76 o
  -6  -3  14        775.51        990.09        62.83 o
  -5  -3  14        415.85        428.46        40.99 o
  -4  -3  14         65.92         56.98        15.82 o
  -3  -3  14        188.81        196.59        24.01 o
  -2  -3  14       6208.23       6531.89       208.50 o
  -1  -3  14       2031.92       2056.85        59.02 o
   0  -3  14       8933.17       9149.26       232.09 o
   1  -3  14        280.63        301.89        17.58 o
   2  -3  14       1077.57       1025.97        32.14 o
   3  -3  14       3524.13       3402.39        83.73 o
   4  -3  14        639.22        613.30        22.44 o
   5  -3  14          5.97         12.51         3.51 o
   6  -3  14        788.63        820.68        36.01 o
   7  -3  14        224.86        216.74        16.63 o
  -7  -2  14        311.54        301.21        25.67 o
  -6  -2  14        703.10        786.06        39.09 o
  -5  -2  14       8041.15       9000.15       260.21 o
  -4  -2  14         58.86         86.71        13.59 o
  -3  -2  14        111.85        149.81        16.46 o
  -2  -2  14        444.17        460.14        26.36 o
  -1  -2  14        996.11       1058.54        42.02 o
   0  -2  14        878.80        880.55        34.52 o
   1  -2  14       5084.62       5339.49       109.87 o
   2  -2  14       1873.20       1797.69        67.09 o
   3  -2  14       2097.06       2012.20        65.86 o
   4  -2  14        773.20        715.59        24.46 o
   5  -2  14        937.51        937.63        42.16 o
   6  -2  14       1362.23       1372.98        50.98 o
   7  -2  14        147.43        132.94        11.70 o
  -7  -1  14         38.11         55.80         7.57 o
  -6  -1  14         28.96         34.92         8.05 o
  -5  -1  14        445.91        475.70        31.93 o
  -4  -1  14       5027.29       5300.80       168.64 o
  -3  -1  14        205.30        270.23        20.31 o
  -2  -1  14       6713.72       7326.50       168.33 o
  -1  -1  14        825.93        907.71        38.47 o
   0  -1  14        316.20        299.54        20.62 o
   1  -1  14        777.67        775.70        30.14 o
   2  -1  14        627.69        585.67        33.60 o
   3  -1  14       1276.07       1189.62        39.53 o
   4  -1  14       2824.80       2884.92        77.33 o
   5  -1  14        266.16        294.97        21.78 o
   6  -1  14        732.09        790.82        33.76 o
   7  -1  14         10.30         16.89         9.67 o
  -7   0  14       1142.32       1078.24        55.94 o
  -6   0  14        705.37        732.85        37.08 o
  -5   0  14        826.95        904.08        45.99 o
  -4   0  14         41.94         41.97         9.17 o
  -3   0  14       1274.29       1191.82        47.06 o
  -2   0  14        209.45        211.53        15.78 o
  -1   0  14       5976.24       6365.58       321.62 o
   0   0  14        298.57        283.58        24.90 o
   1   0  14       5929.92       5486.53       152.97 o
   2   0  14        313.88        285.41        18.13 o
   3   0  14        217.42        240.77        19.01 o
   4   0  14        101.98        116.65        12.84 o
   5   0  14        881.45        896.45        39.63 o
   6   0  14        912.42        981.88        65.31 o
  -7   1  14        424.72        442.39        35.13 o
  -6   1  14        665.36        687.61        34.05 o
  -5   1  14       1756.70       1822.90        71.53 o
  -4   1  14       4085.03       4172.79       117.09 o
  -3   1  14       1667.09       1700.20        54.45 o
  -2   1  14         90.91        101.30        11.18 o
  -1   1  14         22.59         29.00        10.49 o
   0   1  14         62.21         55.70        15.75 o
   1   1  14       1195.19       1222.86        77.11 o
   2   1  14       3435.19       3417.81       105.89 o
   3   1  14       3670.39       3698.37       128.49 o
   4   1  14       2051.74       2168.34        74.87 o
   5   1  14         10.12          8.76         4.26 o
   6   1  14        214.87        212.52        13.48 o
  -7   2  14        204.83        218.88        22.99 o
  -6   2  14        286.12        276.89        32.81 o
  -5   2  14        882.11        923.86        72.20 o
  -4   2  14       2968.25       3060.26       119.52 o
  -3   2  14       7158.38       7368.39       206.34 o
  -2   2  14       2940.71       3379.32       167.11 o
  -1   2  14       2948.93       3074.22       143.48 o
   0   2  14         97.73        105.25        26.32 o
   1   2  14        162.92        160.23        17.19 o
   2   2  14         17.98         21.54         5.77 o
   3   2  14        656.78        634.75        33.26 o
   4   2  14       1070.06       1199.98        74.15 o
   5   2  14        630.74        700.75        39.84 o
   6   2  14        878.91       1031.61        41.69 o
  -7   3  14       1462.34       1484.67        74.32 o
  -6   3  14       1291.45       1216.68       131.90 o
  -5   3  14       1642.52       1646.21        73.73 o
  -4   3  14         49.98         73.42        17.30 o
  -3   3  14       1088.59       1083.37        56.54 o
  -2   3  14        265.06        244.91        28.18 o
  -1   3  14       1036.91        967.56        80.95 o
   0   3  14       2560.80       2606.80       152.83 o
   1   3  14       2530.41       2602.41        99.70 o
   2   3  14       1413.71       1468.42        51.42 o
   3   3  14        256.07        273.98        19.80 o
   4   3  14         28.25         30.42        10.14 o
   5   3  14        234.80        242.39        15.33 o
   6   3  14        288.51        300.51        18.13 o
  -7   4  14         35.62         29.94         7.24 o
  -6   4  14       1275.56       1260.50       130.07 o
  -5   4  14        411.04        399.19        30.67 o
  -4   4  14       1308.40       1370.90        79.81 o
  -3   4  14       2812.66       2795.36       150.18 o
  -2   4  14       2031.98       1986.23       185.99 o
  -1   4  14       1004.56        998.05        81.86 o
   0   4  14       2229.21       2366.30        76.94 o
   1   4  14        259.24        249.49        24.48 o
   2   4  14        698.16        724.17        36.70 o
   3   4  14       1177.52       1320.86        79.38 o
   4   4  14       2819.29       3293.34       147.86 o
   5   4  14        476.26        503.21        38.71 o
  -6   5  14        146.97        117.15        12.57 o
  -5   5  14        365.25        347.55        26.86 o
  -4   5  14       1950.82       1875.38        98.00 o
  -3   5  14       1785.61       1700.05        82.28 o
  -2   5  14        855.19        852.22        71.27 o
  -1   5  14       2821.41       3058.80        91.79 o
   0   5  14       1257.28       1311.34        51.55 o
   1   5  14       1061.98       1116.47        46.19 o
   2   5  14         99.93        113.38        12.35 o
   3   5  14        591.82        662.91        48.86 o
   4   5  14         54.30         58.93        12.06 o
   5   5  14        939.69       1044.93        51.08 o
  -6   6  14        739.76        601.84        37.98 o
  -5   6  14        272.39        248.08        20.55 o
  -4   6  14        596.20        562.95        36.55 o
  -3   6  14       1908.69       1838.13       107.77 o
  -2   6  14        681.63        704.82        61.18 o
  -1   6  14        159.45        172.36        15.79 o
   0   6  14       3638.25       3839.92       142.67 o
   1   6  14        310.46        331.44        34.77 o
   2   6  14       2655.65       3065.52        95.27 o
   3   6  14         49.93         64.08        12.84 o
   4   6  14         41.01         41.23         7.06 o
  -5   7  14        556.69        520.91        36.36 o
  -4   7  14          3.97          3.00         4.37 o
  -3   7  14        816.58        852.92        60.86 o
  -2   7  14        280.87        301.45        18.95 o
  -1   7  14       1049.34       1160.15        43.79 o
   0   7  14       1332.28       1498.46        51.80 o
   1   7  14       1159.61       1345.89        50.27 o
   2   7  14        291.18        340.70        30.46 o
   3   7  14       1693.47       1958.91        89.40 o
  -5   8  14       1144.97       1015.79        53.87 o
  -4   8  14        707.98        677.12        67.66 o
  -3   8  14       1868.52       1856.97        67.80 o
  -2   8  14        608.57        670.88        24.26 o
  -1   8  14        160.99        166.67        12.85 o
   0   8  14        326.77        393.33        24.71 o
   1   8  14         83.65         82.69        13.33 o
   2   8  14        467.77        498.21        32.90 o
   3   8  14        531.91        554.07        29.79 o
  -4   9  14        155.16        131.37        15.09 o
  -3   9  14        249.36        262.59        25.33 o
  -2   9  14       1943.77       1831.97       156.20 o
  -1   9  14        241.15        240.95        16.07 o
   0   9  14        971.70        885.60        53.92 o
   1   9  14        302.03        327.80        23.05 o
  -1 -14  15        134.88        151.80        14.39 o
   0 -14  15         19.05         20.15         4.58 o
   1 -14  15        486.77        502.80        23.59 o
   2 -14  15       1005.53        992.47        46.53 o
   3 -14  15        437.78        563.33        44.35 o
  -1 -13  15       2085.66       1939.16       107.78 o
   0 -13  15        423.60        376.71        29.53 o
   1 -13  15        168.93        187.56        15.11 o
   2 -13  15        181.04        198.55        14.22 o
   3 -13  15         63.35         77.32        21.51 o
   4 -13  15        247.95        359.34        35.36 o
  -3 -12  15          5.34          5.38         4.04 o
  -2 -12  15        469.43        427.26        76.60 o
  -1 -12  15        740.65        695.18        58.12 o
   0 -12  15       8122.12       8615.71       245.37 o
   1 -12  15        481.71        492.54        62.74 o
   2 -12  15        264.74        305.83        24.04 o
   3 -12  15        115.33        114.43         8.43 o
   4 -12  15        268.49        255.37        41.15 o
   5 -12  15        181.25        189.00        45.88 o
  -4 -11  15          7.07          5.69         3.35 o
  -3 -11  15       1038.74       1065.09        53.49 o
  -2 -11  15          0.69          2.53         3.48 o
  -1 -11  15        187.32        168.20        17.47 o
   0 -11  15          6.38          9.49         5.93 o
   2 -11  15        189.57        189.39        14.75 o
   3 -11  15       4237.24       4719.21       353.16 o
   4 -11  15        525.62        550.16       102.89 o
   5 -11  15         44.36         49.07         5.43 o
  -5 -10  15        155.50        177.30        16.61 o
  -4 -10  15        763.19        747.01        54.44 o
  -3 -10  15         99.13         88.02        10.23 o
  -2 -10  15       4230.45       3910.56       130.17 o
  -1 -10  15         43.11         50.98        12.11 o
   0 -10  15       3946.29       3856.75       167.61 o
   1 -10  15         98.53        109.80        11.59 o
   2 -10  15         32.56         39.71         7.02 o
   3 -10  15         72.35         72.27        13.80 o
   4 -10  15        807.87        927.42        62.82 o
   5 -10  15         31.04         31.32         5.15 o
   6 -10  15       2193.00       2452.54       321.73 o
  -5  -9  15       1240.86       1117.02       262.52 o
  -4  -9  15        296.39        370.83        24.09 o
  -3  -9  15         87.86        104.19        13.36 o
  -2  -9  15        325.94        326.33        21.16 o
  -1  -9  15        200.53        183.61        16.09 o
   0  -9  15          5.66          9.68         3.89 o
   1  -9  15       5793.18       5644.39       162.96 o
   2  -9  15        251.07        194.49        23.02 o
   3  -9  15        912.06        905.22        39.68 o
   4  -9  15         70.74         74.72         8.73 o
   5  -9  15         48.38         64.82         8.33 o
   6  -9  15         11.27         11.00         3.23 o
  -6  -8  15        436.18        438.28        28.14 o
  -5  -8  15        135.65        152.31        17.99 o
  -4  -8  15       4411.90       4907.33       205.29 o
  -3  -8  15         97.68         85.90        10.72 o
  -2  -8  15       1215.76       1186.29        69.83 o
  -1  -8  15       1264.99       1269.33        52.10 o
   0  -8  15       4416.57       4167.73       115.43 o
   1  -8  15        500.53        507.72        39.93 o
   2  -8  15       3349.05       3392.28       151.62 o
   3  -8  15          5.84         10.33         4.64 o
   4  -8  15       7053.74       7144.27       206.90 o
   5  -8  15          4.01          5.97         3.28 o
   6  -8  15         29.64         38.35         5.90 o
  -6  -7  15       1101.36       1324.36        64.94 o
  -5  -7  15         43.51         43.70        10.89 o
  -4  -7  15       1125.01       1302.41        51.48 o
  -3  -7  15       1234.86       1283.88        52.53 o
  -2  -7  15         16.34         25.08         6.39 o
  -1  -7  15       6906.85       7088.98       165.78 o
   0  -7  15        489.47        445.16        18.74 o
   1  -7  15        621.08        592.98        25.92 o
   2  -7  15       1269.60       1201.91        50.45 o
   3  -7  15         35.67         33.38         6.88 o
   4  -7  15        397.82        374.72        23.11 o
   5  -7  15       2178.91       2225.69        83.65 o
   6  -7  15          4.58          5.82         2.21 o
   7  -7  15       1359.17       1362.79        58.10 o
  -6  -6  15       1132.41       1437.89        73.08 o
  -5  -6  15        386.96        368.52        33.86 o
  -4  -6  15        971.69       1029.33        45.12 o
  -3  -6  15       2327.74       2609.25        89.20 o
  -2  -6  15         27.10         23.14         6.63 o
  -1  -6  15       1583.31       1632.58       108.38 o
   0  -6  15        368.84        358.43        18.54 o
   1  -6  15         30.59         23.06         5.06 o
   2  -6  15       6105.82       6015.97       142.37 o
   3  -6  15        171.33        156.02        12.13 o
   4  -6  15        155.17        138.36        13.51 o
   5  -6  15        404.04        371.32        21.79 o
   6  -6  15         28.81         29.91         5.28 o
   7  -6  15          7.66          9.58         3.50 o
  -6  -5  15       2826.98       3642.34       156.56 o
  -5  -5  15        117.84        130.65        20.78 o
  -4  -5  15         81.02         82.68        17.34 o
  -3  -5  15       3259.79       3541.69       166.79 o
  -2  -5  15        656.69        689.09        53.88 o
  -1  -5  15       3077.96       3116.38        89.98 o
   0  -5  15       3414.15       3335.94        80.38 o
   1  -5  15        991.77        902.33        39.64 o
   2  -5  15       1977.93       1929.61        53.99 o
   3  -5  15        828.49        869.92        32.29 o
   4  -5  15        192.25        183.16        12.93 o
   5  -5  15       2290.95       2105.63       114.91 o
   6  -5  15        210.49        230.01        22.65 o
   7  -5  15        111.69        114.29        10.32 o
  -7  -4  15         70.70         68.02         9.84 o
  -6  -4  15         64.18         86.62        15.40 o
  -5  -4  15       4032.06       4878.61       211.90 o
  -4  -4  15        823.49        786.79        59.40 o
  -3  -4  15       4175.10       4827.08       215.13 o
  -2  -4  15        568.27        606.14        44.30 o
  -1  -4  15        228.88        243.42        30.83 o
   0  -4  15      16554.60      15836.48       338.97 o
   1  -4  15        899.46        783.55        31.39 o
   2  -4  15         75.18         86.10         7.95 o
   3  -4  15       3423.17       3300.66        85.20 o
   4  -4  15        794.16        717.12        32.35 o
   5  -4  15        409.67        386.18        18.33 o
   6  -4  15       2085.63       2212.68        98.24 o
   7  -4  15        110.66         95.63         7.09 o
  -7  -3  15          0.86          1.54         2.83 o
  -6  -3  15        135.68        161.55        20.97 o
  -5  -3  15        885.41       1130.13        71.38 o
  -4  -3  15       2000.73       2090.87       112.92 o
  -3  -3  15         32.76         35.05        12.30 o
  -2  -3  15       7381.81       7828.43       257.48 o
  -1  -3  15       1206.93       1211.18        59.39 o
   0  -3  15       1117.79       1047.64        32.47 o
   1  -3  15       1233.94       1193.01        40.86 o
   2  -3  15        453.36        453.71        22.79 o
   3  -3  15       3388.80       3345.89        85.78 o
   4  -3  15        172.99        182.52        11.11 o
   5  -3  15         85.96         87.29         8.12 o
   6  -3  15       1088.92       1109.33        56.72 o
   7  -3  15         13.60         10.77         3.13 o
  -7  -2  15       4958.19       5085.27       198.08 o
  -6  -2  15        425.90        477.03        41.41 o
  -5  -2  15       3273.72       3768.81       174.68 o
  -4  -2  15        387.61        409.68        29.82 o
  -3  -2  15        156.85        154.93        17.93 o
  -2  -2  15        887.93        930.64        40.10 o
  -1  -2  15       1024.99        993.36        34.22 o
   0  -2  15        592.62        603.35        21.65 o
   1  -2  15       7559.36       7745.89       150.64 o
   2  -2  15       1289.33       1289.03        49.23 o
   3  -2  15       1331.19       1270.25        49.92 o
   4  -2  15        692.16        748.24        28.25 o
   5  -2  15        688.98        726.43        34.07 o
   6  -2  15        635.58        645.04        28.31 o
  -7  -1  15        233.81        227.07        17.88 o
  -6  -1  15         79.68         91.32        11.16 o
  -5  -1  15        267.88        334.66        25.23 o
  -4  -1  15       3804.69       4242.19       139.99 o
  -3  -1  15       1778.33       1726.40        74.81 o
  -2  -1  15       4301.54       4630.53       129.53 o
  -1  -1  15        625.90        636.60        32.06 o
   0  -1  15        694.15        694.17        23.66 o
   1  -1  15       2344.26       2286.50        58.07 o
   2  -1  15       1193.21       1134.94        45.51 o
   3  -1  15         54.52         67.13         7.50 o
   4  -1  15       4057.90       4088.64       101.51 o
   5  -1  15        593.70        561.44        28.51 o
   6  -1  15        739.87        753.43        30.55 o
  -7   0  15       3172.21       2831.99       120.08 o
  -6   0  15        338.11        390.84        23.51 o
  -5   0  15        106.60        116.05        14.27 o
  -4   0  15        647.64        596.36        36.42 o
  -3   0  15        717.68        724.99        36.38 o
  -2   0  15        973.08       1004.10        42.00 o
  -1   0  15       8734.58       9297.33       433.95 o
   0   0  15      13196.58      14147.29       548.86 o
   1   0  15       1905.73       1966.79        82.58 o
   2   0  15        317.27        303.65        24.71 o
   3   0  15        265.85        278.79        17.84 o
   4   0  15       1100.43       1078.21        36.26 o
   5   0  15        781.33        849.14        36.38 o
   6   0  15        636.55        647.85        44.57 o
  -7   1  15        360.10        328.83        25.85 o
  -6   1  15       2348.69       2488.53       124.30 o
  -5   1  15       1038.35       1167.80        50.67 o
  -4   1  15        865.00       1000.92        50.22 o
  -3   1  15        925.93        942.96        37.28 o
  -2   1  15         48.07         51.60         9.28 o
  -1   1  15         21.69         14.20         7.29 o
   0   1  15       2195.38       2288.15       114.48 o
   1   1  15       1599.61       1653.22        70.23 o
   2   1  15       3998.39       3976.42       106.40 o
   3   1  15       2756.11       2887.56        94.59 o
   4   1  15       1561.95       1604.26        78.35 o
   5   1  15        261.44        287.09        17.91 o
   6   1  15        157.34        140.20         9.25 o
  -7   2  15       1102.32       1107.96        56.52 o
  -6   2  15        413.92        424.03        38.67 o
  -5   2  15         50.20         66.34        34.01 o
  -4   2  15       1426.92       1483.25        72.75 o
  -3   2  15       3495.00       3683.84       179.71 o
  -2   2  15       2742.89       3094.60       124.40 o
  -1   2  15       1788.30       1831.73       120.39 o
   0   2  15       2109.04       2091.13       132.02 o
   1   2  15         38.15         37.39        15.39 o
   2   2  15         24.82         23.98         5.81 o
   3   2  15       1155.17       1176.71        48.08 o
   4   2  15        541.39        667.20        48.35 o
   5   2  15       1159.82       1279.71        50.00 o
   6   2  15        505.41        515.54        37.43 o
  -6   3  15       1262.26       1336.51        75.70 o
  -5   3  15       1675.76       1618.04       117.45 o
  -4   3  15         15.09         12.93         7.14 o
  -3   3  15         60.55         53.19        10.51 o
  -2   3  15         39.22         41.11        12.44 o
  -1   3  15        909.80        822.01        73.52 o
   0   3  15       3356.52       3423.35       183.71 o
   1   3  15       4810.03       5193.60       167.17 o
   2   3  15        459.11        491.44        28.60 o
   3   3  15         64.35         70.64         9.10 o
   4   3  15         52.96         63.40        13.17 o
   5   3  15         16.40         26.62         4.17 o
  -6   4  15        944.06        891.47        54.44 o
  -5   4  15       1892.48       1814.43       138.66 o
  -4   4  15       1860.32       1714.03        76.64 o
  -3   4  15        131.94        145.76        19.79 o
  -2   4  15       1393.16       1594.22       162.87 o
  -1   4  15        920.16        964.03        54.54 o
   0   4  15       1784.50       1985.03        99.63 o
   1   4  15        162.66        159.19        18.49 o
   2   4  15       1977.91       2169.65        75.18 o
   3   4  15       1356.27       1536.12        83.53 o
   4   4  15       4306.76       5032.03       204.73 o
   5   4  15        144.47        155.15        14.70 o
  -6   5  15       1169.54       1043.64        55.90 o
  -5   5  15        529.22        556.03        43.42 o
  -4   5  15          0.82          7.92         6.43 o
  -3   5  15       1949.57       2075.13        84.08 o
  -2   5  15       1021.79       1157.39        99.66 o
  -1   5  15       1968.57       2206.50       104.36 o
   0   5  15         15.93         17.12         5.49 o
   1   5  15        623.36        671.62        29.65 o
   2   5  15         59.15         72.33         9.12 o
   3   5  15        587.15        645.17        44.03 o
   4   5  15         68.43         73.76         7.04 o
  -5   6  15         13.50         11.84         5.80 o
  -4   6  15       1439.44       1425.91        81.33 o
  -3   6  15        554.03        546.64        47.71 o
  -2   6  15        345.44        385.94        24.53 o
  -1   6  15         10.63         11.53         4.16 o
   0   6  15       1014.61       1127.10        42.58 o
   1   6  15       1323.78       1508.29        55.17 o
   2   6  15       2590.19       2955.36       132.45 o
   3   6  15         18.85         17.52         6.43 o
   4   6  15         41.11         45.19         6.81 o
  -5   7  15        618.44        506.48        32.71 o
  -4   7  15        109.82        107.41        11.64 o
  -3   7  15       1957.96       1998.91        72.70 o
  -2   7  15          6.70         11.89         4.51 o
  -1   7  15       1632.83       1821.76        55.45 o
   0   7  15        997.72       1106.73        46.66 o
   1   7  15         55.41         66.05         7.38 o
   2   7  15         14.48         17.43         6.57 o
   3   7  15        339.81        374.98        23.76 o
  -4   8  15        275.13        259.35        22.39 o
  -3   8  15         85.37         79.88        25.93 o
  -2   8  15        629.12        610.69        28.90 o
  -1   8  15        164.50        180.97        13.56 o
   0   8  15       4010.73       4125.69       115.62 o
   1   8  15        205.63        194.02        17.35 o
   2   8  15        110.21        106.94        10.51 o
  -2   9  15       1243.26       1135.49        57.26 o
  -1   9  15        202.62        166.73        12.81 o
   0   9  15         18.16         14.10         5.81 o
  -1 -14  16        100.34         78.39         8.52 o
   0 -14  16        618.80        599.40        31.33 o
   1 -14  16        472.68        458.80        34.31 o
   2 -14  16        813.83        962.51        60.92 o
  -1 -13  16        694.75        663.49        50.10 o
   0 -13  16         46.79         35.61         6.28 o
   1 -13  16         52.01         58.05         7.47 o
   2 -13  16        438.34        408.18        38.07 o
   3 -13  16       1945.60       2813.86       138.19 o
  -3 -12  16         26.93         27.21         6.23 o
  -2 -12  16       1821.94       1834.79       158.59 o
  -1 -12  16        139.94        143.87        13.80 o
   0 -12  16       1065.44       1143.12        78.60 o
   1 -12  16        524.32        599.05        66.32 o
   2 -12  16        144.60        155.84        12.67 o
   3 -12  16         72.24         70.86         7.88 o
   4 -12  16        132.68        140.14        14.64 o
  -4 -11  16        289.94        311.09        22.18 o
  -3 -11  16        181.69         88.18        91.66 o
  -2 -11  16          1.24          6.85         4.20 o
  -1 -11  16        953.33        912.16        43.39 o
   0 -11  16         11.47         13.90         5.70 o
   2 -11  16        584.15        543.15        25.32 o
   3 -11  16       1408.42       1591.71       145.55 o
   4 -11  16        136.01        143.09        27.18 o
   5 -11  16         45.69         46.27         8.37 o
  -4 -10  16       1755.83       2012.35        91.62 o
  -3 -10  16        404.12        375.81        23.76 o
  -2 -10  16       3288.95       3164.05       106.76 o
  -1 -10  16        340.41        322.54        29.05 o
   0 -10  16        342.60        298.24        27.45 o
   1 -10  16         35.06         35.23         8.98 o
   2 -10  16         39.23         34.19         9.92 o
   3 -10  16        196.42        184.78        20.88 o
   4 -10  16       2213.55       2367.54        76.33 o
   5 -10  16        318.23        312.88        20.60 o
  -5  -9  16        326.44        324.37        24.36 o
  -4  -9  16        289.40        286.21        17.44 o
  -3  -9  16        260.50        248.82        19.57 o
  -2  -9  16        270.18        227.51        24.76 o
  -1  -9  16      10957.98       9963.96       273.47 o
   0  -9  16        558.74        557.59        28.42 o
   1  -9  16        983.96        977.89        40.33 o
   2  -9  16        103.79        103.52        16.07 o
   3  -9  16        125.02         93.54        15.35 o
   4  -9  16          8.19          5.25         3.65 o
   5  -9  16         43.63         50.51         6.60 o
   6  -9  16         19.83         20.73         3.37 o
  -5  -8  16         38.17         43.43         7.06 o
  -4  -8  16       2292.70       2717.45       122.82 o
  -3  -8  16        145.17        126.97        11.29 o
  -2  -8  16         55.19         75.18        10.30 o
  -1  -8  16        101.49        100.38         9.89 o
   0  -8  16        343.76        354.06        15.97 o
   1  -8  16        125.94        120.02        17.78 o
   2  -8  16       8545.46       8238.26       324.83 o
   3  -8  16          1.59          7.46         4.04 o
   4  -8  16       1159.92       1226.32        46.77 o
   5  -8  16         13.68         13.47         4.32 o
   6  -8  16         72.64         94.94         7.94 o
  -6  -7  16       1508.88       1247.98        58.01 o
  -5  -7  16         81.64        104.67        15.29 o
  -4  -7  16       1681.58       1831.78        64.27 o
  -3  -7  16       2143.20       2465.03        83.45 o
  -2  -7  16         91.59         79.83        10.63 o
  -1  -7  16        870.26        904.90        33.76 o
   0  -7  16        316.06        331.59        18.45 o
   1  -7  16       1347.45       1268.89        51.41 o
   2  -7  16       1812.92       1686.57        63.05 o
   3  -7  16        290.50        293.10        31.47 o
   4  -7  16         21.13         23.71         5.85 o
   5  -7  16       3264.24       3382.48       105.93 o
   6  -7  16         17.71         23.94         4.10 o
  -6  -6  16        923.58       1134.11        57.81 o
  -5  -6  16        243.28        316.06        29.50 o
  -4  -6  16        141.71        157.11        14.51 o
  -3  -6  16       2574.76       2944.56       126.73 o
  -2  -6  16         87.56         78.11        11.00 o
  -1  -6  16       3927.78       3959.27       123.95 o
   0  -6  16       8023.43       7788.24       180.57 o
   1  -6  16         14.15         12.92         4.01 o
   2  -6  16       2599.46       2490.51        84.27 o
   3  -6  16        187.09        173.02        12.50 o
   4  -6  16         45.35         32.46         6.46 o
   5  -6  16        451.77        435.47        22.57 o
   6  -6  16        325.48        349.57        19.20 o
  -6  -5  16       1332.97       1679.11        80.88 o
  -5  -5  16        992.62       1108.94        48.69 o
  -4  -5  16         44.06         43.65        13.02 o
  -3  -5  16       2755.93       3171.95       152.65 o
  -2  -5  16        914.36        955.07        44.28 o
  -1  -5  16       2375.21       2421.66        84.74 o
   0  -5  16       3241.93       3227.35        85.24 o
   1  -5  16        207.47        196.82        13.52 o
   2  -5  16        493.61        503.00        22.60 o
   3  -5  16       6118.50       5704.64       134.92 o
   4  -5  16        117.31        117.83         9.91 o
   5  -5  16       1951.59       1885.66       123.67 o
   6  -5  16         57.49         67.69        10.10 o
  -6  -4  16         68.31         25.11        46.55 o
  -5  -4  16       3018.04       3784.74       168.43 o
  -4  -4  16          7.95         24.70        11.01 o
  -3  -4  16       1872.90       2180.46       116.04 o
  -2  -4  16       3004.94       3357.42       160.40 o
  -1  -4  16        267.81        260.85        16.12 o
   0  -4  16         99.83         94.46         8.73 o
   1  -4  16       1542.46       1412.01        48.30 o
   2  -4  16        506.95        458.41        19.66 o
   3  -4  16       2659.46       2549.12        68.66 o
   4  -4  16        530.90        452.71        20.39 o
   5  -4  16        416.80        414.38        30.49 o
   6  -4  16        829.35        824.26        43.68 o
  -6  -3  16        151.29        210.90        22.17 o
  -5  -3  16        405.47        542.94        43.24 o
  -4  -3  16       1211.55       1423.49        84.80 o
  -3  -3  16        176.53        225.37        29.07 o
  -2  -3  16       5521.66       6106.00       259.50 o
  -1  -3  16        153.10        135.52        13.29 o
   0  -3  16       2190.91       1996.23        51.59 o
   1  -3  16       1585.78       1530.18        45.43 o
   2  -3  16        232.47        225.35        13.14 o
   3  -3  16        616.39        607.46        24.97 o
   4  -3  16       1000.38        987.45        33.12 o
   5  -3  16        293.06        311.98        19.22 o
   6  -3  16        646.65        648.62        36.32 o
  -6  -2  16        267.10        305.41        26.36 o
  -5  -2  16       3097.39       3321.85       165.55 o
  -4  -2  16          1.11          0.45         4.14 o
  -3  -2  16         53.49         67.17        11.83 o
  -2  -2  16       1106.49       1116.65        38.30 o
  -1  -2  16        243.66        236.12        15.58 o
   0  -2  16       2215.98       2108.99        51.15 o
   1  -2  16       7198.76       6991.29       147.89 o
   2  -2  16         62.48         64.16         8.32 o
   3  -2  16        611.67        592.30        24.23 o
   4  -2  16       2221.33       2129.79        50.21 o
   5  -2  16        396.67        388.80        21.80 o
   6  -2  16        177.72        159.52        14.55 o
  -6  -1  16        786.40        782.39        40.24 o
  -5  -1  16        987.92       1038.91        47.04 o
  -4  -1  16       3780.63       4282.60       139.27 o
  -3  -1  16        408.91        454.14        31.81 o
  -2  -1  16       2729.75       2756.83        72.06 o
  -1  -1  16       4572.20       4505.34       104.94 o
   0  -1  16        614.92        593.46        25.29 o
   1  -1  16         10.50         13.04         4.19 o
   2  -1  16       1823.55       1818.79        56.82 o
   3  -1  16       1900.79       1775.25        53.52 o
   4  -1  16       2948.18       2940.35        75.76 o
   5  -1  16        234.87        233.39        15.85 o
   6  -1  16        473.90        495.36        27.89 o
  -6   0  16        152.29        147.53        13.77 o
  -5   0  16         67.89         83.89        11.08 o
  -4   0  16         65.25         94.45        13.18 o
  -3   0  16       3386.23       3635.76       105.31 o
  -2   0  16       2741.70       2807.49        87.71 o
  -1   0  16       6676.65       7026.22       255.62 o
   0   0  16        203.83        242.77        15.23 o
   1   0  16        423.47        447.90        26.92 o
   2   0  16       1010.70       1045.22        38.26 o
   3   0  16        366.86        396.49        21.02 o
   4   0  16        190.78        185.82        12.02 o
   5   0  16        494.23        546.19        25.41 o
   6   0  16         54.14         48.27         4.97 o
  -6   1  16       4634.19       4828.83       203.28 o
  -5   1  16        628.01        709.84        57.38 o
  -4   1  16       1758.90       1794.77        69.70 o
  -3   1  16        547.36        516.87        28.61 o
  -2   1  16         44.41         45.18         8.50 o
  -1   1  16        135.17        132.64        21.19 o
   0   1  16        315.39        333.48        45.80 o
   1   1  16       1822.55       1830.57        74.79 o
   2   1  16       4444.79       4575.27       193.25 o
   3   1  16        168.04        187.52        13.79 o
   4   1  16        211.28        229.08        12.75 o
   5   1  16        535.85        565.12        24.88 o
  -6   2  16        386.32        407.46        34.08 o
  -5   2  16         77.96         85.58        18.73 o
  -4   2  16       1999.50       2109.52       122.35 o
  -3   2  16       3106.84       3442.40       158.29 o
  -2   2  16       2090.80       2374.53       164.03 o
  -1   2  16       2028.75       2191.52       105.99 o
   0   2  16        297.60        322.37        44.92 o
   1   2  16         57.79         55.08        10.64 o
   2   2  16        167.63        181.44        15.92 o
   3   2  16       1751.48       1859.60        55.55 o
   4   2  16       1789.18       1936.35        64.28 o
   5   2  16       1408.76       1387.86        45.16 o
  -6   3  16        154.99        140.63        17.71 o
  -5   3  16        402.69        437.60        40.69 o
  -4   3  16        393.63        381.30        42.07 o
  -3   3  16        310.01        334.77        30.09 o
  -2   3  16        967.76       1122.19        96.31 o
  -1   3  16       7731.56       8089.86       353.81 o
   0   3  16       4037.65       4241.92       212.84 o
   1   3  16        740.19        809.11        33.74 o
   2   3  16        203.74        207.75        16.59 o
   3   3  16        379.42        415.24        19.62 o
   4   3  16         51.53         69.35         7.89 o
   5   3  16         59.96         57.32         5.14 o
  -6   4  16        599.77        524.18        34.29 o
  -5   4  16       1570.51       1607.50        86.72 o
  -4   4  16       1023.09       1074.21        72.74 o
  -3   4  16         13.36          8.67         6.34 o
  -2   4  16        344.54        370.34        31.85 o
  -1   4  16        280.72        302.80        40.05 o
   0   4  16       2734.54       3004.41       160.75 o
   1   4  16        638.51        727.22        30.59 o
   2   4  16       2389.25       2740.23        86.71 o
   3   4  16       1149.64       1338.58        53.27 o
   4   4  16        166.71        178.29        11.30 o
  -5   5  16        465.37        462.37        35.24 o
  -4   5  16          2.20         -0.10         5.13 o
  -3   5  16       1391.23       1518.85        91.48 o
  -2   5  16        914.80       1016.49        54.38 o
  -1   5  16       1359.64       1532.21        66.83 o
   0   5  16        271.84        269.27        21.27 o
   1   5  16        250.01        290.64        18.85 o
   2   5  16        111.39        108.99         9.85 o
   3   5  16       1330.77       1340.45       127.08 o
  -5   6  16         84.48         70.86        10.43 o
  -4   6  16        649.47        644.24        31.17 o
  -3   6  16       1063.54       1088.61        47.67 o
  -2   6  16        348.95        379.42        21.93 o
  -1   6  16          0.88          5.36         4.34 o
   0   6  16       4371.33       4765.39       115.23 o
   1   6  16        863.03        971.21        36.91 o
   2   6  16       1108.89       1192.01        60.09 o
   3   6  16        112.05        111.93        11.45 o
  -4   7  16        422.41        343.30        24.89 o
  -3   7  16        738.15        675.77        30.87 o
  -2   7  16        160.61        160.24        11.82 o
  -1   7  16         43.22         48.33         7.03 o
   0   7  16        950.72        980.85        77.64 o
   1   7  16        424.85        412.01        35.48 o
   2   7  16         20.36         19.84         3.70 o
  -1   8  16        140.44        145.00        10.29 o
   0   8  16         68.24         54.35        11.22 o
   1   8  16        250.66        159.03        16.94 o
  -1 -13  17        507.99        388.42        77.32 o
   0 -13  17         18.12         15.17         6.49 o
   1 -13  17         20.25         20.97         4.52 o
   2 -13  17        313.45        282.46        23.19 o
   3 -13  17        839.38       1222.71        68.15 o
  -2 -12  17       1261.30       1236.46        48.76 o
  -1 -12  17       1169.79       1259.85        77.67 o
   0 -12  17        790.59        988.57        67.46 o
   1 -12  17        368.77        375.84        63.91 o
   2 -12  17        168.03        166.35        20.77 o
   3 -12  17         74.83         68.91         8.84 o
   4 -12  17         15.05         19.59         4.73 o
  -3 -11  17        116.57        101.15        12.28 o
  -2 -11  17        307.91        303.38        19.64 o
  -1 -11  17         46.14         42.07         7.72 o
   0 -11  17        430.10        535.32        51.08 o
   1 -11  17       2151.45       1969.59        87.83 o
   2 -11  17        615.28        583.04        36.93 o
   3 -11  17       1309.74       1354.79        48.07 o
   4 -11  17        188.85        170.52        13.12 o
   5 -11  17          8.28          4.85         2.76 o
  -4 -10  17       1148.83       1160.19        55.78 o
  -3 -10  17        651.78        602.78        37.97 o
  -2 -10  17       2544.75       2596.77       206.94 o
  -1 -10  17        128.48        121.01        15.73 o
   0 -10  17        238.59        244.11        22.71 o
   1 -10  17          1.49          2.27         4.19 o
   2 -10  17        327.99        319.57        27.13 o
   3 -10  17         25.48         34.90         8.45 o
   4 -10  17       2482.00       1719.27      1255.04 o
   5 -10  17        243.05        252.11        19.72 o
  -4  -9  17        506.71        505.09        25.93 o
  -3  -9  17        366.21        341.78        41.95 o
  -2  -9  17        103.75         94.74        10.28 o
  -1  -9  17       1479.21       1436.55        60.99 o
   0  -9  17        926.91        878.79        36.66 o
   1  -9  17       1122.81       1111.52        62.30 o
   2  -9  17         21.81         40.74         9.86 o
   3  -9  17        210.33        175.83        19.88 o
   4  -9  17          0.80          3.68         2.48 o
   5  -9  17        524.77        481.82        40.77 o
  -5  -8  17        203.24        199.10        12.21 o
  -4  -8  17       2453.26       2610.11       115.95 o
  -3  -8  17        122.33        111.67        10.01 o
  -2  -8  17         57.58         67.84         7.68 o
  -1  -8  17        995.73        917.58        28.28 o
   0  -8  17        446.95        416.72        33.58 o
   1  -8  17          9.13         12.20         6.49 o
   2  -8  17       3099.02       2940.49       131.95 o
   3  -8  17         32.43         33.31         9.30 o
   4  -8  17       1345.12       1304.44        46.68 o
   5  -8  17         23.53         24.02         4.56 o
   6  -8  17        383.05        344.70        19.79 o
  -5  -7  17        253.57        327.61        25.96 o
  -4  -7  17        194.31        189.37        30.15 o
  -3  -7  17       1737.59       1984.30        69.06 o
  -2  -7  17        440.82        415.07        25.41 o
  -1  -7  17       4705.10       4524.79       118.16 o
   0  -7  17       1172.50       1170.17        47.58 o
   1  -7  17        654.24        597.26        30.91 o
   2  -7  17       1290.80       1178.39        48.05 o
   3  -7  17        108.10        137.32        12.47 o
   4  -7  17          9.91          7.05         3.56 o
   5  -7  17       2229.57       2313.34        92.81 o
   6  -7  17        162.82        150.37        12.63 o
  -6  -6  17       1037.38        821.02        41.71 o
  -5  -6  17       1138.23        352.68       653.05 o
  -4  -6  17        137.39        164.88        14.15 o
  -3  -6  17       3061.93       3415.10       147.77 o
  -2  -6  17        661.98        637.47        33.61 o
  -1  -6  17        139.56        118.25        13.48 o
   0  -6  17       5812.20       5707.53       118.11 o
   1  -6  17          9.69         13.40         3.96 o
   2  -6  17        438.10        448.76        26.03 o
   3  -6  17         35.35         35.56         5.43 o
   4  -6  17         35.13         29.53         5.85 o
   5  -6  17        117.36        110.37         9.62 o
   6  -6  17        880.68        917.77        43.83 o
  -6  -5  17       1068.13       1210.43        59.18 o
  -5  -5  17        585.96        644.29        29.85 o
  -4  -5  17         26.88         29.84         6.44 o
  -3  -5  17       2128.99       2294.84       130.80 o
  -2  -5  17       1159.98       1191.64        84.85 o
  -1  -5  17        611.54        647.94        34.38 o
   0  -5  17       2369.94       2284.28        65.08 o
   1  -5  17        328.57        329.45        17.72 o
   2  -5  17         37.84         35.47         5.53 o
   3  -5  17       2996.22       2887.72        75.03 o
   4  -5  17         29.66         29.86         5.71 o
   5  -5  17        244.76        229.98        14.12 o
   6  -5  17        502.80        521.33        29.20 o
  -6  -4  17          5.15          2.51         4.42 o
  -5  -4  17       3377.48       4095.90       121.31 o
  -4  -4  17         13.38         26.77        10.28 o
  -3  -4  17        474.35        509.18        44.82 o
  -2  -4  17       2142.57       2354.41        83.27 o
  -1  -4  17         63.23         69.49         8.02 o
   0  -4  17        641.83        640.24        27.13 o
   1  -4  17       2291.53       2151.74        65.01 o
   2  -4  17        285.55        264.71        15.25 o
   3  -4  17       1979.27       1888.48        53.57 o
   4  -4  17         81.45         93.26         8.12 o
   5  -4  17        365.35        350.89        22.24 o
   6  -4  17       2863.87       3109.95       123.17 o
  -6  -3  17         33.81         34.05         5.06 o
  -5  -3  17        270.95        290.77        28.30 o
  -4  -3  17       2195.78       2587.32       126.20 o
  -3  -3  17        135.12        156.22        23.80 o
  -2  -3  17       5661.85       6017.21       256.51 o
  -1  -3  17        236.84        212.70        13.52 o
   0  -3  17        773.67        767.13        32.32 o
   1  -3  17       2402.14       2285.02        60.19 o
   2  -3  17        268.05        271.34        14.22 o
   3  -3  17        568.57        513.72        21.88 o
   4  -3  17       1339.99       1267.86        38.13 o
   5  -3  17          4.42          7.07         4.09 o
   6  -3  17        900.72        952.76        44.72 o
  -6  -2  17        103.24        116.86        13.73 o
  -5  -2  17        591.10        690.04        46.16 o
  -4  -2  17        110.66        133.90        15.35 o
  -3  -2  17         55.24         73.97        12.26 o
  -2  -2  17        156.37        164.69        12.79 o
  -1  -2  17       5337.19       5568.79       126.50 o
   0  -2  17        727.08        723.99        28.16 o
   1  -2  17       4456.72       4215.39       102.71 o
   2  -2  17        444.51        410.78        21.54 o
   3  -2  17        732.96        719.41        26.73 o
   4  -2  17       1723.18       1636.71        58.50 o
   5  -2  17        243.63        225.68        24.90 o
   6  -2  17          7.99          9.25         3.42 o
  -6  -1  17        939.73        782.42        41.02 o
  -5  -1  17        289.75        319.02        21.15 o
  -4  -1  17       3851.48       4625.68       144.33 o
  -3  -1  17         92.90        102.84        14.29 o
  -2  -1  17       1121.28       1155.80        38.88 o
  -1  -1  17          9.83         16.04         4.04 o
   0  -1  17        586.73        561.55        24.26 o
   1  -1  17          5.51          4.83         2.70 o
   2  -1  17       2830.35       2956.77        80.89 o
   3  -1  17         84.66         93.32         7.57 o
   4  -1  17       1866.25       1796.05        49.38 o
   5  -1  17        168.13        172.27        19.95 o
  -6   0  17         12.00         11.28         5.14 o
  -5   0  17         38.73         41.83         7.25 o
  -4   0  17         20.23         15.80         6.08 o
  -3   0  17       5099.41       5496.78       134.98 o
  -2   0  17       1577.37       1584.90        47.67 o
  -1   0  17       4772.73       5125.27       124.90 o
   0   0  17         78.06         89.67         9.09 o
   1   0  17        207.69        231.19        18.36 o
   2   0  17         82.98         86.90        12.58 o
   3   0  17        397.24        412.42        25.54 o
   4   0  17          7.27          6.06         2.57 o
   5   0  17        750.55        687.39       110.38 o
  -6   1  17       2352.99       2191.74        99.46 o
  -5   1  17        655.35        674.54        51.44 o
  -4   1  17        718.49        746.89        61.77 o
  -3   1  17         14.74         16.21         9.44 o
  -2   1  17        158.12        137.18        20.95 o
  -1   1  17         59.72         86.39        17.36 o
   0   1  17       2031.98       2095.64        70.04 o
   1   1  17       1566.07       1630.11        57.95 o
   2   1  17       2836.93       2970.82       101.84 o
   3   1  17        108.13        117.54         9.89 o
   4   1  17        145.47        157.60         9.35 o
   5   1  17         48.25         44.84         5.01 o
  -6   2  17        501.93        449.49        31.38 o
  -5   2  17       1334.70       1310.74        76.90 o
  -4   2  17       1107.36       1143.48        78.21 o
  -3   2  17       1740.95       1860.17        81.30 o
  -2   2  17        487.78        582.36        56.16 o
  -1   2  17         81.65         91.54        17.76 o
   0   2  17         14.33         25.09        12.07 o
   1   2  17        399.72        428.76        25.07 o
   2   2  17        924.59       1010.39        46.19 o
   3   2  17       1374.36       1530.77        45.36 o
   4   2  17       1297.04       1364.36        46.05 o
   5   2  17       1318.43       1119.34        47.78 o
  -5   3  17        402.76        384.69        34.11 o
  -4   3  17        270.49        295.77        34.22 o
  -3   3  17        802.15        878.33        48.34 o
  -2   3  17       2965.07       3156.62       118.25 o
  -1   3  17        651.50        734.26        47.70 o
   0   3  17       2367.17       2671.21       104.24 o
   1   3  17        421.90        447.23        28.43 o
   2   3  17         36.76         41.31         5.98 o
   3   3  17        177.40        169.95        10.39 o
   4   3  17        243.87        232.19        15.22 o
  -5   4  17       1205.98       1198.43        65.02 o
  -4   4  17       1660.08       1708.52        93.10 o
  -3   4  17         10.10          7.66         4.25 o
  -2   4  17        106.60        130.54        17.71 o
  -1   4  17          7.61         15.01         7.51 o
   0   4  17        509.18        589.29        33.29 o
   1   4  17        930.71       1076.40        58.94 o
   2   4  17       1063.96       1175.98        36.92 o
   3   4  17        684.43        645.33        63.46 o
   4   4  17        111.86        108.56         9.23 o
  -5   5  17        467.30        406.91        27.91 o
  -4   5  17        425.14        370.66        21.59 o
  -3   5  17       1731.05       1764.66        65.40 o
  -2   5  17        978.22       1067.15        50.64 o
  -1   5  17       1381.14       1608.64       155.15 o
   0   5  17        187.84        202.06        14.66 o
   1   5  17        143.86        156.56        11.52 o
   2   5  17         13.87         15.27         3.59 o
   3   5  17        353.86        357.04        21.37 o
  -4   6  17        600.35        512.04        33.07 o
  -3   6  17        452.87        380.34        21.26 o
  -2   6  17       1077.48       1059.92        35.87 o
  -1   6  17       1323.38       1463.08        50.64 o
   0   6  17       1908.48       2297.08       135.00 o
   1   6  17        314.98        315.45        23.08 o
   2   6  17        178.14        161.39        18.57 o
  -3   7  17        611.03        617.53        31.63 o
  -2   7  17        573.39        604.31        78.64 o
  -1   7  17       1180.92       1177.36       157.87 o
   0   7  17         77.67         69.69         6.74 o
   1   7  17        614.54        469.99        33.18 o
   0 -13  18         71.65         75.84        12.13 o
   1 -13  18        136.74        144.58        16.03 o
   2 -13  18        742.01        818.54        50.54 o
  -1 -12  18        532.80        499.96        39.07 o
   0 -12  18        605.57        503.00        95.89 o
   1 -12  18         43.37         48.92        11.22 o
   2 -12  18        186.89        177.01        18.85 o
   3 -12  18        259.35        309.54        28.31 o
  -3 -11  18         62.11         50.27         6.96 o
  -2 -11  18          7.86          8.72         3.20 o
  -1 -11  18        332.71        333.32        42.17 o
   0 -11  18        872.69        993.00        68.03 o
   2 -11  18        408.03        376.83        62.44 o
   3 -11  18        141.97        127.55         9.72 o
   4 -11  18         82.58         73.04         9.19 o
  -3 -10  18        688.10        641.39        35.96 o
  -2 -10  18       1035.55       1091.19       122.16 o
  -1 -10  18          1.91          0.07         2.71 o
   1 -10  18          9.15          6.68         4.11 o
   2 -10  18        949.08        975.47        52.37 o
   3 -10  18        162.06        170.32        22.56 o
   4 -10  18       2766.15       2660.89       110.78 o
   5 -10  18        196.26        139.35        12.37 o
  -4  -9  18        852.94        412.48       378.65 o
  -3  -9  18       1141.63       1085.03        51.86 o
  -2  -9  18        364.30        332.10        18.80 o
  -1  -9  18       4496.17       4435.98       179.20 o
   0  -9  18        338.01        338.08        26.88 o
   1  -9  18        915.93        890.06        51.57 o
   2  -9  18        103.06         80.70        13.05 o
   3  -9  18         32.83         39.77         8.81 o
   4  -9  18         20.27         20.39         6.05 o
   5  -9  18        880.23        821.13        41.31 o
  -4  -8  18        606.67        604.42        25.79 o
  -3  -8  18        303.51        307.79        14.71 o
  -2  -8  18        268.08        277.67        14.74 o
  -1  -8  18        317.25        270.03        12.62 o
   0  -8  18        507.58        489.53        35.56 o
   1  -8  18        338.37        326.12        28.16 o
   2  -8  18       5227.65       4841.93       198.20 o
   3  -8  18         94.46         88.60        13.41 o
   4  -8  18        509.43        485.32        21.80 o
   5  -8  18         10.30          7.10         2.69 o
  -5  -7  18        677.76        595.42        58.78 o
  -4  -7  18         21.75         26.68         4.92 o
  -3  -7  18       1661.91       1700.26       152.91 o
  -2  -7  18        108.17         92.56        10.93 o
  -1  -7  18       1171.57       1094.02        36.63 o
   0  -7  18       1228.73       1182.51        78.35 o
   1  -7  18         79.84         65.41         9.13 o
   2  -7  18        466.53        426.22        33.49 o
   3  -7  18       1290.73       1328.04        47.31 o
   4  -7  18         21.21         17.48         4.14 o
   5  -7  18       1983.98       1759.14        53.94 o
  -5  -6  18        938.33       1098.86        56.84 o
  -4  -6  18         74.74         94.20         9.90 o
  -3  -6  18       3086.64       3267.63       110.41 o
  -2  -6  18       1413.63       1341.74        64.28 o
  -1  -6  18         71.20         64.11        11.24 o
   0  -6  18       4364.47       4312.33       105.14 o
   1  -6  18         11.25          9.70         4.12 o
   2  -6  18        340.13        351.05        21.74 o
   3  -6  18        352.11        349.22        16.72 o
   4  -6  18         47.69         37.91         6.43 o
   5  -6  18         54.89         52.86         5.80 o
  -5  -5  18        819.64        917.46        80.96 o
  -4  -5  18         79.94         98.83        10.49 o
  -3  -5  18        628.44        673.98        70.00 o
  -2  -5  18       2731.34       2767.87       123.24 o
  -1  -5  18         58.67         56.11         9.33 o
   0  -5  18       1083.75       1027.04        42.84 o
   1  -5  18       1097.36       1062.73        43.99 o
   2  -5  18         60.18         60.43         8.82 o
   3  -5  18       4444.03       4120.08        99.12 o
   4  -5  18         38.05         38.73         5.87 o
   5  -5  18         59.00         50.90         7.03 o
  -6  -4  18         31.17         22.54         5.24 o
  -5  -4  18       2422.65       2896.34       258.57 o
  -4  -4  18        921.51       1069.01        50.66 o
  -3  -4  18         54.06         60.44         9.45 o
  -2  -4  18        687.74        738.22        36.84 o
  -1  -4  18         87.04         97.04         9.35 o
   0  -4  18       1624.53       1571.70        57.95 o
   1  -4  18       2764.70       2674.10        70.85 o
   2  -4  18        219.01        208.46        14.11 o
   3  -4  18       1460.43       1407.37        41.66 o
   4  -4  18        491.33        479.38        22.57 o
   5  -4  18         91.38         87.04        10.88 o
  -6  -3  18        108.30         85.05         9.68 o
  -5  -3  18         88.13         97.94         9.77 o
  -4  -3  18       1636.30       1989.88        99.95 o
  -3  -3  18          8.30          1.21         5.99 o
  -2  -3  18       5381.84       5854.84       172.76 o
  -1  -3  18        985.41       1029.37        36.02 o
   0  -3  18        131.53        148.78        12.62 o
   1  -3  18       1720.16       1597.83        51.23 o
   2  -3  18        315.00        319.78        15.06 o
   3  -3  18         16.13         19.92         4.12 o
   4  -3  18       1694.06       1597.23        57.04 o
   5  -3  18          7.66          7.13         3.95 o
  -6  -2  18          0.04          4.34         2.44 o
  -5  -2  18        321.40        310.09        26.07 o
  -4  -2  18        406.44        500.91        38.79 o
  -3  -2  18        145.23        194.78        18.48 o
  -2  -2  18         14.29         29.33         5.77 o
  -1  -2  18       3703.00       3739.97        77.93 o
   0  -2  18        199.87        200.90        13.30 o
   1  -2  18       2457.37       2341.41        60.35 o
   2  -2  18        618.08        597.85        21.72 o
   3  -2  18        206.30        197.14        11.71 o
   4  -2  18       1376.93       1361.83        47.20 o
   5  -2  18        110.60        109.25        11.61 o
  -6  -1  18       1380.10       1480.86        64.09 o
  -5  -1  18        160.01        162.76        12.59 o
  -4  -1  18       5117.28       5690.19       167.73 o
  -3  -1  18         19.56         24.07         6.94 o
  -2  -1  18         70.94         83.29         8.68 o
  -1  -1  18        603.82        617.45        25.15 o
   0  -1  18        737.29        773.85        28.75 o
   1  -1  18          1.43          4.49         4.05 o
   2  -1  18       3027.84       3076.42        81.68 o
   3  -1  18        386.11        356.06        15.80 o
   4  -1  18        866.81        836.31        42.95 o
   5  -1  18        335.20        366.06        22.87 o
  -6   0  18         12.50         18.68         4.66 o
  -5   0  18        148.34        169.74        20.87 o
  -4   0  18        551.04        565.45        29.53 o
  -3   0  18       3779.86       4025.44       127.90 o
  -2   0  18         56.85         60.51         9.15 o
  -1   0  18       3503.67       3835.59        89.36 o
   0   0  18        170.98        172.31        15.68 o
   1   0  18        166.83        154.37        14.48 o
   2   0  18        996.71        990.38        34.49 o
   3   0  18        306.47        303.28        15.57 o
   4   0  18         41.97         40.61         5.50 o
   5   0  18       1670.84       1698.88        70.52 o
  -5   1  18        258.64        223.69        24.35 o
  -4   1  18        370.70        376.42        38.48 o
  -3   1  18         12.34          9.15         5.15 o
  -2   1  18        119.48        135.60        10.51 o
  -1   1  18        914.92        949.99        31.97 o
   0   1  18       4578.17       5015.35       131.76 o
   1   1  18        395.79        410.59        23.64 o
   2   1  18       1877.69       2090.14       215.37 o
   3   1  18         58.68         53.20         8.09 o
   4   1  18        120.02        131.36        13.29 o
  -5   2  18       1300.70       1405.67        73.98 o
  -4   2  18        606.43        679.38        52.41 o
  -3   2  18       1484.99       1638.91        61.95 o
  -2   2  18        424.39        461.22        19.60 o
  -1   2  18        175.05        188.17        15.82 o
   0   2  18         50.63         57.31         9.19 o
   1   2  18        500.64        521.37        26.49 o
   2   2  18        587.43        634.30        31.95 o
   3   2  18       1729.62       1811.92        66.77 o
   4   2  18        681.01        679.12        34.72 o
  -5   3  18        287.92        251.41        13.15 o
  -4   3  18        159.44        154.98        21.96 o
  -3   3  18       1673.40       1912.30        67.95 o
  -2   3  18       4054.24       4478.12       147.87 o
  -1   3  18       1479.69       1618.35        80.73 o
   0   3  18       1089.55       1266.70        51.38 o
   1   3  18        286.15        320.48        22.11 o
   2   3  18         96.96        113.71        11.15 o
   3   3  18          9.15          4.06         2.06 o
  -4   4  18        659.78        641.11        43.91 o
  -3   4  18         47.21         50.82         7.99 o
  -2   4  18        427.06        468.66        30.70 o
  -1   4  18         24.53         36.79        10.93 o
   0   4  18        454.36        514.00        31.55 o
   1   4  18       1642.40       1949.94       109.45 o
   2   4  18       1318.17       1388.18        97.11 o
   3   4  18        567.28        556.04        28.97 o
  -4   5  18        683.18        623.08        37.78 o
  -3   5  18        608.51        638.43        27.47 o
  -2   5  18        844.15        905.95        46.69 o
  -1   5  18        226.20        264.90        15.27 o
   0   5  18        462.25        537.10        26.77 o
   1   5  18        320.09        365.66        19.15 o
   2   5  18         13.76          8.16         4.99 o
  -3   6  18        154.28        140.37         8.96 o
  -2   6  18        891.81        977.12       104.01 o
  -1   6  18        295.16        318.80        21.90 o
   0   6  18        680.92        702.49        32.01 o
   1   6  18        108.27         85.00        12.88 o
  -1 -12  19        425.32        382.69        28.01 o
   0 -12  19        162.16        159.68        18.55 o
   1 -12  19        182.24        164.95        17.99 o
   2 -12  19         48.31         55.99        11.31 o
  -1 -11  19        933.39        906.29        56.83 o
   0 -11  19        860.22       1042.58        64.01 o
   1 -11  19       2927.07       3417.55       150.98 o
   2 -11  19        452.92        319.83       184.56 o
   3 -11  19         23.00         18.28         4.38 o
  -2 -10  19        661.62        596.13        60.51 o
  -1 -10  19          2.25          7.66         2.90 o
   1 -10  19          7.25          4.38         3.16 o
   2 -10  19       1967.17       1839.38        81.45 o
   3 -10  19        573.45        483.50        27.31 o
   4 -10  19       1366.02       1072.92        49.54 o
  -3  -9  19       1144.42        997.95        47.72 o
  -2  -9  19        659.43        653.84       106.47 o
   0  -9  19        116.95        118.13        14.07 o
   1  -9  19       1169.73       1075.32        55.77 o
   2  -9  19         57.39         61.74        10.29 o
   3  -9  19         24.77         21.21         5.95 o
   4  -9  19        234.17        205.33        16.81 o
  -4  -8  19        673.07        610.56        70.70 o
  -3  -8  19        367.35        377.45        50.11 o
  -2  -8  19        512.49        463.73        17.28 o
  -1  -8  19        117.31        113.24        13.67 o
   0  -8  19       1989.18       1865.25        86.55 o
   1  -8  19        379.08        331.26        26.89 o
   3  -8  19        159.87        162.60        16.92 o
   4  -8  19         76.27         71.82         9.95 o
  -4  -7  19        383.56        335.35        66.48 o
  -3  -7  19       3276.08       3194.82       102.94 o
  -2  -7  19          9.61         10.57         4.24 o
  -1  -7  19        359.21        327.13        19.28 o
   0  -7  19        563.23        525.21        36.49 o
   1  -7  19        534.76        455.67        33.57 o
   2  -7  19         73.42         70.81        12.09 o
   3  -7  19       3281.70       3338.77       139.49 o
   4  -7  19        100.39         71.25         9.28 o
   5  -7  19       2181.09       1464.73        62.27 o
  -5  -6  19       1045.56        971.06        47.19 o
  -4  -6  19         90.68         98.62         9.17 o
  -3  -6  19        726.97        760.88        59.33 o
  -2  -6  19       1183.54       1157.15        45.05 o
  -1  -6  19        174.27        152.37        11.23 o
   0  -6  19       2194.58       2140.29        58.01 o
   1  -6  19        131.85        120.47        11.76 o
   2  -6  19        525.08        465.46        24.43 o
   3  -6  19       1006.80        724.62       171.10 o
   4  -6  19        184.33        147.41        10.24 o
   5  -6  19         28.99         22.07         4.47 o
  -5  -5  19       1005.64        950.01       135.55 o
  -4  -5  19        165.59        162.81        12.59 o
  -3  -5  19        577.25        571.25        28.55 o
  -2  -5  19       2406.69       2521.93        84.00 o
  -1  -5  19        115.71        123.76        12.98 o
   0  -5  19        980.81        922.99        31.63 o
   1  -5  19       1688.65       1625.93        57.86 o
   2  -5  19         71.51         68.21         8.76 o
   3  -5  19       2702.94       2487.19        62.87 o
   4  -5  19        131.17        120.96         9.26 o
   5  -5  19         25.20         17.62         4.23 o
  -5  -4  19       1800.75       1877.94       104.84 o
  -4  -4  19        632.70        678.50        25.15 o
  -3  -4  19         33.03         35.73         6.64 o
  -2  -4  19       1426.36       1502.45        56.97 o
  -1  -4  19        427.59        411.70        19.55 o
   0  -4  19        264.96        268.75        18.25 o
   1  -4  19       2402.75       2324.86        76.34 o
   2  -4  19         26.48         25.10         4.43 o
   3  -4  19        450.48        413.63        17.22 o
   4  -4  19       2489.90       2391.22        91.81 o
   5  -4  19          6.48          8.58         3.25 o
  -5  -3  19         90.07         93.16         8.04 o
  -4  -3  19       3341.79       3700.46       109.84 o
  -3  -3  19         69.66         56.94         8.58 o
  -2  -3  19       1937.20       2122.75        73.21 o
  -1  -3  19       1131.37       1179.47        45.61 o
   0  -3  19         53.02         56.91         8.29 o
   1  -3  19       3245.63       3205.75        99.11 o
   2  -3  19        579.46        542.24        21.16 o
   3  -3  19         71.55         64.19         6.14 o
   4  -3  19       1756.52       1512.45       132.21 o
   5  -3  19         15.39         13.69         3.75 o
  -5  -2  19         54.03         61.46         7.11 o
  -4  -2  19        385.75        452.04        22.91 o
  -3  -2  19       1398.58       1525.82        60.39 o
  -2  -2  19          4.18          5.48         4.74 o
  -1  -2  19       4661.28       4825.62       105.79 o
   0  -2  19          4.60          2.57         2.58 o
   1  -2  19        594.45        560.44        24.96 o
   2  -2  19        640.47        646.31        21.67 o
   3  -2  19         44.14         42.90         4.88 o
   4  -2  19        721.06        683.71        37.31 o
   5  -2  19        202.62        188.63        13.49 o
  -5  -1  19         58.30         61.65         8.92 o
  -4  -1  19       2300.18       2350.87        76.32 o
  -3  -1  19         34.49         36.01         5.75 o
  -2  -1  19         45.99         52.36         6.73 o
  -1  -1  19        407.10        417.38        19.03 o
   0  -1  19        406.03        414.32        18.69 o
   1  -1  19          2.46         10.42         3.31 o
   2  -1  19       3992.71       3986.29        83.99 o
   3  -1  19        153.62        154.77        13.65 o
   4  -1  19        275.36        285.70        20.39 o
  -5   0  19        340.90        406.30        25.37 o
  -4   0  19        375.74        379.91        34.62 o
  -3   0  19       2813.11       3256.82       111.97 o
  -2   0  19        114.98        123.63         9.44 o
  -1   0  19       1776.32       1928.90        51.01 o
   0   0  19        181.80        185.26        15.12 o
   1   0  19        156.65        167.05        12.17 o
   2   0  19        331.97        345.47        13.91 o
   3   0  19        754.68        787.90        30.40 o
   4   0  19        428.47        418.67        25.00 o
  -5   1  19         78.85         75.98         6.82 o
  -4   1  19         62.74         89.32        15.22 o
  -3   1  19        149.89        150.57        13.05 o
  -2   1  19       1246.89       1335.97        37.77 o
  -1   1  19        417.54        431.87        23.72 o
   0   1  19       4197.05       4533.03       118.36 o
   1   1  19       1034.14       1054.88        35.01 o
   2   1  19        531.88        561.78        28.60 o
   3   1  19        253.43        258.49        13.85 o
   4   1  19         58.91         60.56         7.33 o
  -4   2  19        140.95        150.76        10.92 o
  -3   2  19        718.42        788.38        26.08 o
  -2   2  19        294.89        322.82        18.61 o
  -1   2  19         27.05         30.40         6.08 o
   0   2  19         84.92         82.32         9.74 o
   1   2  19        814.28        902.48        40.22 o
   2   2  19        280.89        312.16        18.76 o
   3   2  19       2016.79       1751.06       261.61 o
  -4   3  19        188.06        199.10        20.83 o
  -3   3  19        746.15        745.39        31.29 o
  -2   3  19       2433.85       2684.75        72.95 o
  -1   3  19        709.40        821.81        31.98 o
   0   3  19        988.14       1107.07        38.78 o
   1   3  19        163.77        162.58        13.56 o
   2   3  19         22.10         24.14         4.48 o
   3   3  19          7.69          6.34         2.53 o
  -4   4  19        509.50        449.58        29.06 o
  -3   4  19         11.76          9.68         3.16 o
  -2   4  19        151.86        164.39        10.95 o
  -1   4  19        317.03        355.52        17.63 o
   0   4  19       1168.49       1243.93        62.94 o
   1   4  19       2121.05       2148.80        68.42 o
   2   4  19        561.13        460.66        24.86 o
  -3   5  19        455.78        408.37        27.10 o
  -2   5  19         22.24         26.07         4.17 o
  -1   5  19        576.01        596.57        66.04 o
   0   5  19         53.10         56.68         6.87 o
   1   5  19         28.59         23.20         6.88 o
  -1 -11  20        810.11        739.56        42.84 o
   0 -11  20        560.03        601.91        39.61 o
   1 -11  20        684.25        684.90        41.73 o
  -1 -10  20        104.06        115.74        17.05 o
   1 -10  20         95.18          2.56         1.58 o
   2 -10  20       1558.52       1223.80        55.40 o
   3 -10  20        708.05        496.15        26.90 o
  -2  -9  20        591.71        580.82        39.33 o
   0  -9  20         40.46         23.31        16.99 o
   1  -9  20        170.45        125.47        13.44 o
   2  -9  20          2.38          0.27         2.39 o
   3  -9  20        137.49        116.76        12.02 o
   4  -9  20        147.13         96.40         9.30 o
  -1  -8  20          2.04         -1.56         1.56 o
   0  -8  20       5393.50       4928.32       193.28 o
   1  -8  20        701.34        659.74        38.67 o
   2  -8  20        345.55        341.84        24.83 o
   3  -8  20         60.02         49.17         8.26 o
   4  -8  20         24.47         16.34         3.96 o
  -3  -7  20       1665.29       1650.38       146.62 o
  -2  -7  20        195.07        177.87        17.65 o
  -1  -7  20        255.11        234.10        20.10 o
   0  -7  20        182.62        176.00        17.97 o
   1  -7  20        157.92        177.08        18.09 o
   2  -7  20         10.17         13.26         5.08 o
   3  -7  20       3647.80       3480.43       140.82 o
   4  -7  20         67.71         48.97         7.26 o
  -4  -6  20        285.91        270.78        33.79 o
  -3  -6  20        475.58        396.13        27.50 o
  -2  -6  20       1590.79       1597.37        57.68 o
  -1  -6  20        662.13        598.43        27.10 o
   0  -6  20        809.09        770.50        31.86 o
   1  -6  20        334.30        354.60        19.71 o
   2  -6  20        753.14        672.24        40.61 o
   3  -6  20        835.45        758.92        41.73 o
   4  -6  20        209.17         55.01        93.30 o
  -4  -5  20        927.39        989.26       107.89 o
  -3  -5  20        136.76        155.72        12.09 o
  -2  -5  20       1535.01       1679.06        71.32 o
  -1  -5  20        640.45        621.43        28.61 o
   0  -5  20        685.35        635.50        23.58 o
   1  -5  20       4995.12       4799.65       217.30 o
   2  -5  20         18.96         15.92         4.34 o
   3  -5  20        461.38        141.02       224.45 o
   4  -5  20         69.37         47.85         6.72 o
  -4  -4  20        463.94        456.14        21.07 o
  -3  -4  20         36.92         39.99         6.68 o
  -2  -4  20       2006.48       2130.45        71.12 o
  -1  -4  20       1222.39       1206.88        44.23 o
   0  -4  20        195.98        195.96        11.88 o
   1  -4  20       1497.67       1503.57        52.94 o
   2  -4  20        353.79        352.54        19.44 o
   3  -4  20         13.08         14.63         2.78 o
   4  -4  20       1828.05       1372.55        60.14 o
  -4  -3  20       3283.47       3663.79       104.83 o
  -3  -3  20        141.92        145.35        12.07 o
  -2  -3  20        385.15        409.31        31.33 o
  -1  -3  20        745.82        725.59        31.14 o
   0  -3  20         23.75         23.97         4.26 o
   1  -3  20        304.81        293.92        18.07 o
   2  -3  20       1014.03        973.64        40.99 o
   3  -3  20         19.02         22.59         3.26 o
   4  -3  20        941.87        781.78        37.82 o
  -5  -2  20        393.37        408.02        22.93 o
  -4  -2  20        289.66        326.36        23.53 o
  -3  -2  20       1206.23       1376.18        67.85 o
  -2  -2  20          7.30          8.56         5.50 o
  -1  -2  20       4222.11       4355.58       105.31 o
   0  -2  20        116.45        118.93        10.67 o
   1  -2  20        430.53        377.28        21.44 o
   2  -2  20       1113.45       1100.21        38.44 o
   3  -2  20         73.10         68.74         5.58 o
   4  -2  20        323.83        270.74        17.54 o
  -4  -1  20        625.76        636.05        35.78 o
  -3  -1  20         45.00         42.18         6.67 o
  -2  -1  20         48.41         48.11         5.65 o
  -1  -1  20        216.72        215.41        12.94 o
   0  -1  20        910.72        945.08        36.27 o
   1  -1  20        572.15        576.44        23.40 o
   2  -1  20       3005.03       2840.50       100.24 o
   3  -1  20        150.35        132.72         9.38 o
   4  -1  20        115.86        102.86         9.28 o
  -4   0  20         95.70         76.49         7.35 o
  -3   0  20       2813.31       3129.68        95.83 o
  -2   0  20         52.77         52.95         5.83 o
  -1   0  20        529.34        520.96        19.40 o
   0   0  20        834.76        899.41        34.75 o
   1   0  20        360.50        336.76        18.51 o
   2   0  20          7.92         11.23         3.44 o
   3   0  20       1406.21       1307.70        41.28 o
  -4   1  20        172.89        149.26         9.69 o
  -3   1  20         12.35         12.86         3.34 o
  -2   1  20       3173.52       3391.46        96.40 o
  -1   1  20        132.57        144.54        11.76 o
   0   1  20       3742.78       4110.13       100.21 o
   1   1  20         14.17         11.88         2.50 o
   2   1  20         75.56         72.62         6.04 o
   3   1  20        319.68        277.96        17.61 o
  -3   2  20        919.75        860.95        53.22 o
  -2   2  20        205.41        202.98        14.35 o
  -1   2  20         93.36         96.91         9.06 o
   0   2  20          6.41          7.02         2.49 o
   1   2  20        518.74        618.47        26.24 o
   2   2  20        547.14        499.84        36.85 o
  -3   3  20        743.02        685.07        42.12 o
  -2   3  20       1174.20       1289.26        45.01 o
  -1   3  20        282.88        309.97        14.43 o
   0   3  20        195.96        207.11        14.19 o
   1   3  20         70.07         79.21         7.53 o
  -2   4  20        201.83        216.10        11.86 o
  -1   4  20       1440.14       1448.48       124.28 o
   0   4  20       1069.52       1103.61        38.13 o
  -1 -10  21         17.97         16.12         4.91 o
   0 -10  21         93.32        109.61        14.36 o
   1 -10  21        639.00        612.69        37.55 o
   0  -9  21         20.42         -0.76         0.88 o
   1  -9  21         39.23         27.50         5.12 o
   2  -9  21          8.50          4.16         2.42 o
   3  -9  21        552.72        422.71        22.99 o
  -1  -8  21          8.90          4.56         5.44 o
   0  -8  21       1847.24       1576.93        69.08 o
   1  -8  21        770.06        653.64        35.60 o
   2  -8  21        146.46        113.27        11.75 o
   3  -8  21          7.35          9.99         3.22 o
  -1  -7  21        133.61        104.74        11.51 o
   0  -7  21        284.83        231.47        18.94 o
   1  -7  21       1181.61       1093.59        53.81 o
   2  -7  21        209.42        205.75        17.35 o
   3  -7  21       1431.63       1190.26        54.06 o
  -3  -6  21         12.82         12.46         4.01 o
  -2  -6  21       1400.51       1263.58       227.11 o
  -1  -6  21         73.38         68.08         9.87 o
   0  -6  21       1516.32       1375.65        65.60 o
   1  -6  21        549.24        496.92        31.61 o
   2  -6  21        502.96        451.88        28.80 o
   3  -6  21        321.66        236.45        17.55 o
  -3  -5  21        168.29        189.71        16.41 o
  -2  -5  21       1358.20       1191.83       107.76 o
  -1  -5  21        950.05        876.84        33.68 o
   0  -5  21          5.23          3.80         2.73 o
   1  -5  21       3472.89       3216.26       157.62 o
   2  -5  21          2.02          2.82         2.39 o
   3  -5  21         47.30         41.70         6.86 o
  -4  -4  21        922.50        907.93        42.53 o
  -3  -4  21         14.78          9.23         3.98 o
  -2  -4  21       1519.03       1510.47        82.82 o
  -1  -4  21        925.14        875.35        34.29 o
   0  -4  21        146.91        132.93        10.73 o
   1  -4  21        906.65        872.23        33.61 o
   2  -4  21        870.35        913.48        33.68 o
   3  -4  21         81.24         57.57         7.67 o
  -4  -3  21       1669.49       1527.36        65.50 o
  -3  -3  21        237.49        231.28        19.10 o
  -2  -3  21         34.62         29.44         7.38 o
  -1  -3  21       2372.85       2297.45        57.74 o
   0  -3  21         20.54         21.66         4.67 o
   1  -3  21         66.48         71.79         7.71 o
   2  -3  21       1090.55       1043.15        36.77 o
   3  -3  21        330.17         98.35       116.13 o
  -4  -2  21        105.76         97.42         9.93 o
  -3  -2  21       1886.08       1934.12        83.89 o
  -2  -2  21         14.78         17.34         5.73 o
  -1  -2  21       1628.59       1616.54        52.11 o
   0  -2  21        145.14        169.88        12.21 o
   1  -2  21        151.38        161.08        11.43 o
   2  -2  21        966.74        895.13        99.87 o
   3  -2  21        164.46        120.40        26.22 o
  -4  -1  21        549.09        487.14        25.74 o
  -3  -1  21        159.42        160.99        14.35 o
  -2  -1  21        113.60        127.90        10.45 o
  -1  -1  21         88.04         85.22         6.77 o
   0  -1  21       3040.73       3125.06        91.65 o
   1  -1  21        119.41        121.53         9.31 o
   2  -1  21       1235.16        927.77       255.92 o
  -3   0  21       2047.48       1700.26        75.77 o
  -2   0  21         16.06         16.29         5.38 o
  -1   0  21        331.39        329.30        18.82 o
   0   0  21        106.67        126.03         9.55 o
   1   0  21        346.80        302.31        80.36 o
   2   0  21         27.93         13.03        22.57 o
  -2   1  21       3567.18       3336.21       448.68 o
  -1   1  21        874.73        871.73        34.41 o
   0   1  21       1690.93       1770.58        57.22 o
   1   1  21        100.92         94.16        10.83 o
   2   1  21         84.98         82.99         8.57 o
  -2   2  21          8.95         11.03         2.62 o
  -1   2  21         94.36         64.81        37.04 o
   0   2  21         37.52         43.39         5.86 o
   1   2  21       1386.10       1409.36        60.22 o
   0  -8  22       1559.09       1020.28        44.72 o
   1  -8  22        166.16        117.17        10.41 o
   2  -8  22        961.70        774.02        36.09 o
  -1  -7  22        952.56        577.81        28.81 o
   0  -7  22         81.82         64.64         8.08 o
   1  -7  22        306.22        272.39        18.67 o
   2  -7  22        425.47        367.45        21.86 o
  -1  -6  22        190.80        124.88        11.70 o
   0  -6  22        552.91        477.28        28.04 o
   1  -6  22        564.88        522.76        29.84 o
   2  -6  22         40.73         34.90         5.88 o
  -2  -5  22       1769.98        978.00        44.77 o
  -1  -5  22       1506.01       1293.26        59.05 o
   0  -5  22         48.41         37.45         6.96 o
   1  -5  22       1257.35       1199.02        55.98 o
   2  -5  22          5.36          9.22         3.53 o
  -3  -4  22         13.97         13.82         3.71 o
  -2  -4  22         95.22         58.41        11.66 o
  -1  -4  22       1871.00       1735.15        76.22 o
   0  -4  22        192.78        160.66        26.14 o
   1  -4  22        270.63        243.59        13.16 o
   2  -4  22        343.86        262.33        17.81 o
  -3  -3  22       1056.13        983.90        44.93 o
[truncated: 1,843 more chars]
