# Supplementary material for: Semiconductive 2D arrays of pancake-bonded oligomers of partially charged TCNQ radicals
Source: IUCrJ. 2022 May 28;9(Pt 4):449–67. doi: 10.1107/S2052252522004717 (PMC9252159; doi:10.1107/S2052252522004717)
Supplement: Supplementary file 3 [file m-09-00449-sup3.zip › lq5043sup16.hkl]

#
# h,k,l, Fc-squared, Fo-squared, sigma(Fo-squared), status flag
#
data_shelx
_shelx_title '12.TCNQ_2'
_shelx_refln_list_code          4
_shelx_F_calc_maximum      156.51
_exptl_crystal_F_000       654.00
_reflns_d_resolution_high  0.7929

loop_
 _space_group_symop_operation_xyz
 'x, y, z'
 '-x, -y, -z'

_cell_length_a     6.6911
_cell_length_b     7.8201
_cell_length_c    27.6491
_cell_angle_alpha  97.673
_cell_angle_beta   90.168
_cell_angle_gamma 108.973

_shelx_F_squared_multiplier     1.000

loop_
 _refln_index_h
 _refln_index_k
 _refln_index_l
 _refln_F_squared_calc
 _refln_F_squared_meas
 _refln_F_squared_sigma
 _refln_observed_status
   1   0   0         44.61         58.21         5.33 o
   2   0   0         13.57         11.46         2.49 o
   3   0   0       5387.87       5277.05       164.50 o
   4   0   0      14862.65      16601.29       345.71 o
   5   0   0         57.83         55.82         6.52 o
   6   0   0        101.35        110.01         9.84 o
   7   0   0         49.45         42.66         5.95 o
  -8   1   0        351.89        337.76        25.59 o
  -7   1   0        607.15        597.50        19.69 o
  -6   1   0       1205.17       1139.81        32.40 o
  -5   1   0        920.33        880.86        27.12 o
  -4   1   0         44.57         28.99         9.75 o
  -3   1   0       3188.54       2945.53        66.59 o
  -2   1   0       5108.07       4988.83       322.15 o
  -1   1   0         60.10         66.29         4.03 o
   0   1   0       3775.61       4337.71        82.63 o
   1   1   0       3194.85       3300.53       140.61 o
   2   1   0       1892.29       2126.65        40.44 o
   3   1   0       2709.23       2606.86        98.15 o
   4   1   0          7.91          5.83         6.49 o
   5   1   0        545.90        498.46        18.61 o
   6   1   0         88.23         86.98         7.76 o
   7   1   0          8.24          6.19         1.78 o
  -8   2   0          3.74          2.01         1.22 o
  -7   2   0        333.47        369.17        17.04 o
  -6   2   0          8.42          8.54         3.20 o
  -5   2   0        118.81        126.72        23.84 o
  -4   2   0       6390.38       6289.06       125.35 o
  -3   2   0       3499.69       2795.78        99.40 o
  -2   2   0        105.30        100.32        13.38 o
  -1   2   0       6858.04       7544.64       145.72 o
   1   2   0          5.54          4.52         2.90 o
   2   2   0        497.87        503.83        38.09 o
   3   2   0       2516.11       2581.80        80.11 o
   4   2   0         25.42         32.22         6.63 o
   5   2   0        170.83        167.39        11.12 o
   6   2   0         57.87         54.37         6.14 o
   7   2   0          0.15          1.57         2.10 o
  -8   3   0          2.17          0.52         0.96 o
  -7   3   0       1034.75       1096.56        30.90 o
  -6   3   0          1.34          4.31         4.42 o
  -5   3   0        266.83        237.47        25.78 o
  -4   3   0       4861.09       3855.65       145.02 o
  -3   3   0       1845.84       1820.47        80.42 o
  -2   3   0         14.00         18.28         6.74 o
  -1   3   0       6891.51       7256.69       165.27 o
   0   3   0       9432.19      10236.17       215.70 o
   1   3   0        494.57        584.91        44.40 o
   2   3   0        287.06        313.05        36.46 o
   3   3   0       2295.37       2605.94       147.96 o
   4   3   0        479.68        475.11        18.65 o
   5   3   0         82.68         82.05         9.05 o
   6   3   0          3.07          2.31         1.52 o
  -8   4   0         98.96         91.49        15.16 o
  -7   4   0        237.95        258.30        21.40 o
  -6   4   0        155.99        150.38        17.54 o
  -5   4   0        189.89        174.70        19.16 o
  -4   4   0       2096.62       1813.08        73.08 o
  -3   4   0       1221.34       1276.49        74.34 o
  -2   4   0          0.03          5.25         4.75 o
  -1   4   0       6225.29       6334.81       173.61 o
   0   4   0        144.43         58.84        15.57 o
   1   4   0        128.92        123.67        25.38 o
   2   4   0        280.29        309.42        32.31 o
   3   4   0        249.32        238.85        31.41 o
   4   4   0       1018.18        930.11        51.80 o
   5   4   0        177.42        175.75        22.07 o
   6   4   0          8.69          9.91         3.57 o
  -8   5   0        467.18        541.58        22.34 o
  -7   5   0        318.72        279.64        64.08 o
  -6   5   0         13.48         19.57         6.54 o
  -5   5   0       1008.47       1094.25        42.60 o
  -4   5   0       4035.13       4217.64        96.14 o
  -3   5   0        420.22        492.45        52.38 o
  -2   5   0         11.83         25.07        11.34 o
  -1   5   0       4381.45       4745.82       164.52 o
   0   5   0        412.50        455.84        50.68 o
   1   5   0         15.83         16.30         5.31 o
   2   5   0        184.60        173.98        18.66 o
   3   5   0        101.12        104.41        19.99 o
   4   5   0        380.32        402.28        34.86 o
   5   5   0          1.27          4.08         3.40 o
  -7   6   0        388.94        307.59        61.46 o
  -6   6   0          0.03          6.35         4.09 o
  -5   6   0       1136.69       1252.34        54.03 o
  -4   6   0       2997.57       3238.34        77.13 o
  -3   6   0          0.54          0.59         2.94 o
  -2   6   0         64.87         57.43        10.96 o
  -1   6   0       2601.83       2292.48       215.17 o
   0   6   0        111.32         91.69        15.20 o
   1   6   0         44.00         60.92        16.27 o
   2   6   0         25.97         28.71        10.53 o
   3   6   0          8.94         10.76         4.05 o
   4   6   0        327.76        291.51        33.61 o
  -7   7   0         38.81         29.81         5.50 o
  -6   7   0        164.66        162.58        19.85 o
  -5   7   0        504.40        582.93        34.51 o
  -4   7   0       1043.65       1096.00        48.87 o
  -3   7   0         21.06         12.25         3.90 o
  -2   7   0          7.80         18.62        13.58 o
  -1   7   0        574.50        485.36        42.60 o
   0   7   0         95.49         57.16        15.06 o
   1   7   0        155.73        154.68        22.80 o
   2   7   0          3.49          0.37         3.28 o
   3   7   0        223.84        201.21        17.79 o
  -6   8   0         12.20         12.28         4.56 o
  -5   8   0        500.23        552.68        30.16 o
  -4   8   0         10.23         19.83         6.15 o
  -3   8   0         92.59         78.05         9.44 o
  -2   8   0        152.29        132.95        10.83 o
  -1   8   0        165.60        163.63        17.25 o
   0   8   0        503.61        501.41        59.46 o
   1   8   0        175.72        130.39        16.71 o
   2   8   0          7.24         11.45         5.45 o
  -5   9   0        551.97        520.47        63.08 o
  -4   9   0        155.32        141.54        12.66 o
  -3   9   0        110.73        130.05        12.38 o
  -2   9   0        109.92        114.71         8.94 o
  -1   9   0          2.89          4.17         5.90 o
   0   9   0         95.01         98.72        11.12 o
   0  -9   1        124.66        106.21         9.00 o
   1  -9   1          1.02          0.85         6.42 o
   2  -9   1        492.41        531.44        17.57 o
   3  -9   1        209.57        229.23        16.36 o
   4  -9   1         30.30         33.33         6.10 o
   5  -9   1        181.74        202.80        14.07 o
  -2  -8   1        453.58        397.77        36.86 o
  -1  -8   1        561.34        565.92        34.95 o
   0  -8   1        154.45        152.78        27.62 o
   1  -8   1         90.38         79.02         7.94 o
   2  -8   1       1596.85       1453.57        57.41 o
   3  -8   1        110.23        102.24         9.62 o
   4  -8   1        226.13        216.21        19.31 o
   5  -8   1        470.13        483.67        27.98 o
   6  -8   1        197.28        224.43        16.75 o
  -3  -7   1          0.85         -0.58         1.66 o
  -2  -7   1         60.88         73.80        14.01 o
  -1  -7   1       1204.18       1074.18        60.54 o
   0  -7   1         31.23         27.83        10.71 o
   1  -7   1        163.24        159.09        24.08 o
   2  -7   1        510.11        549.57        34.72 o
   3  -7   1         59.53         53.64         7.56 o
   4  -7   1          4.98          9.53         5.32 o
   5  -7   1        349.88        387.68        27.89 o
   6  -7   1        201.80        188.25        21.59 o
   7  -7   1        192.72        158.32        21.54 o
  -4  -6   1         57.59         51.77         6.34 o
  -3  -6   1        117.71        105.67        12.20 o
  -2  -6   1        605.81        579.65        46.56 o
  -1  -6   1       1499.25       1261.63        70.66 o
   0  -6   1          1.24         -3.44         4.96 o
   1  -6   1        276.05        234.26        22.39 o
   2  -6   1        912.15        822.76        41.43 o
   3  -6   1        882.31        907.21        29.90 o
   4  -6   1          0.84          9.32         3.63 o
   5  -6   1        412.04        469.68        31.83 o
   6  -6   1        703.07        740.67        39.29 o
   7  -6   1        380.45        345.64        51.45 o
  -5  -5   1        251.97        233.65        19.44 o
  -4  -5   1         91.59         95.71        16.83 o
  -3  -5   1         23.17         24.34         6.55 o
  -2  -5   1       2304.10       1992.27        60.93 o
  -1  -5   1        262.17        199.80        18.60 o
   0  -5   1          7.59         -0.04         4.96 o
   1  -5   1        967.28        933.46        67.95 o
   2  -5   1        522.02        513.48        50.46 o
   3  -5   1       1518.03       1672.22        98.14 o
   4  -5   1        228.16        260.81        17.29 o
   5  -5   1         86.76         82.42        11.39 o
   6  -5   1        897.87        990.51        47.06 o
   7  -5   1        574.76        462.32        34.05 o
   8  -5   1        156.25        177.85        12.36 o
  -6  -4   1        817.32        637.70        28.10 o
  -5  -4   1        534.55        484.59        25.43 o
  -4  -4   1          3.38          2.02         2.85 o
  -3  -4   1       1918.21       2033.79       103.54 o
  -2  -4   1       4861.61       5482.02       154.68 o
  -1  -4   1         74.23         49.48        15.18 o
   0  -4   1         93.29        111.97        20.96 o
   1  -4   1       1968.58       1971.81        87.62 o
   2  -4   1       1182.52       1590.81        78.17 o
   3  -4   1       2678.76       3014.88       119.38 o
   4  -4   1        205.39        172.98        31.76 o
   5  -4   1          1.94          3.19         2.29 o
   6  -4   1        796.60        806.46        41.49 o
   7  -4   1         35.26         32.21         5.14 o
   8  -4   1         17.44         16.52         3.95 o
  -6  -3   1        175.49        146.60        11.73 o
  -5  -3   1        934.57        904.01        29.96 o
  -4  -3   1        164.82        175.04        11.06 o
  -3  -3   1         23.63         11.26         8.41 o
  -2  -3   1       1747.85       1725.29        66.38 o
  -1  -3   1        374.22        443.13        38.45 o
   0  -3   1        155.21        205.67        24.03 o
   1  -3   1        804.77        723.38        30.72 o
   2  -3   1        251.98        337.36        29.99 o
   3  -3   1       5434.90       5929.75       162.01 o
   4  -3   1        296.68        240.95        34.95 o
   5  -3   1        104.03        100.21        11.40 o
   6  -3   1       2086.43       1918.90       116.50 o
   7  -3   1         72.64         81.03         8.13 o
   8  -3   1         19.57         15.99         2.43 o
  -7  -2   1        192.22        161.68        15.18 o
  -6  -2   1       1435.23       1306.84        34.49 o
  -5  -2   1        155.94        158.17        10.76 o
  -4  -2   1         21.59         20.78         3.67 o
  -3  -2   1       2169.31       2408.13        75.46 o
  -2  -2   1       1425.43       1527.40        67.17 o
  -1  -2   1        142.27        153.67        18.43 o
   0  -2   1         18.50         12.92         4.99 o
   1  -2   1       2869.05       2927.49        77.11 o
   2  -2   1      11180.52      11480.07       209.49 o
   3  -2   1       2405.37       2077.41        86.85 o
   4  -2   1        337.16        280.52        35.20 o
   5  -2   1        572.44        590.80        52.95 o
   6  -2   1       2939.12       2981.01       427.24 o
   7  -2   1        170.88        177.70        11.56 o
   8  -2   1          7.08          5.70         1.37 o
  -7  -1   1          5.03          4.39         1.77 o
  -6  -1   1        782.26        757.12        23.22 o
  -5  -1   1        283.41        239.33        12.72 o
  -4  -1   1         12.46         13.94         9.20 o
  -3  -1   1       2478.21       2727.44       178.53 o
  -2  -1   1       1131.60       1122.64        38.26 o
  -1  -1   1       1034.96       1073.84        25.13 o
   0  -1   1         97.09        107.17         9.85 o
   1  -1   1        731.97        705.88        26.89 o
   2  -1   1         80.53         54.76         6.09 o
   3  -1   1         33.16         26.89         5.41 o
   4  -1   1       1970.32       2246.19        89.68 o
   5  -1   1        624.16        532.79        94.18 o
   6  -1   1        149.13        140.52         8.80 o
   7  -1   1        147.09        145.23         8.90 o
   8  -1   1        781.21        741.07        48.87 o
  -7   0   1          3.01          4.24         1.72 o
  -6   0   1        602.03        549.49        25.15 o
  -5   0   1        213.58        199.40        17.61 o
  -4   0   1         38.68         41.90        13.41 o
  -3   0   1        383.31        295.32        18.83 o
  -2   0   1      20656.60      22534.48       620.83 o
  -1   0   1       1838.97       1810.51        31.94 o
   1   0   1          0.23          0.66         1.03 o
   3   0   1       1338.84       1329.22        54.42 o
   4   0   1          7.17          3.96         5.53 o
   5   0   1        897.67        795.32        20.82 o
   6   0   1       8730.18       8796.20       111.72 o
   7   0   1         79.03         67.22        10.33 o
  -8   1   1         27.13         21.20         5.38 o
  -7   1   1        574.80        607.65        33.27 o
  -6   1   1       2671.23       2501.68       167.24 o
  -5   1   1        378.33        336.15        16.50 o
  -4   1   1        568.69        616.80        34.29 o
  -3   1   1       5762.72       5979.12       123.32 o
  -2   1   1       1332.62       1342.51       125.47 o
  -1   1   1         13.92         15.62         3.88 o
   0   1   1       6659.01       7279.04       123.02 o
   1   1   1       3532.87       3871.41        88.11 o
   2   1   1       2487.17       2303.99        99.38 o
   3   1   1        309.19        354.12        24.73 o
   4   1   1        521.63        582.67        59.87 o
   5   1   1        701.00        622.68        21.02 o
   6   1   1        158.56        138.55         9.65 o
   7   1   1         78.49         58.62         6.46 o
  -8   2   1         11.50         12.90         3.21 o
  -7   2   1        163.39        166.13        15.84 o
  -6   2   1       1095.83        913.36        46.34 o
  -5   2   1        113.27         89.52        20.38 o
  -4   2   1         59.07         78.30        18.38 o
  -3   2   1        547.45        400.46        33.65 o
  -2   2   1       1015.47       1023.26        43.47 o
  -1   2   1       6064.93       6577.85       131.90 o
   0   2   1        367.01        388.79        26.57 o
   1   2   1       3502.43       3594.31       100.74 o
   2   2   1      11043.59      11920.68       241.81 o
   3   2   1        365.98        387.94        30.34 o
   4   2   1        663.53        646.05        20.83 o
   5   2   1        923.06        869.75        26.01 o
   6   2   1        600.06        521.38        24.66 o
   7   2   1          6.47         11.28         4.03 o
  -8   3   1          8.24          8.26         1.85 o
  -7   3   1         80.07         88.31        13.00 o
  -6   3   1        822.69        702.14        34.70 o
  -5   3   1       1283.40       1336.87        86.05 o
  -4   3   1          4.31         -0.78         3.73 o
  -3   3   1        653.12        654.04        45.93 o
  -2   3   1       6326.29       6842.84       158.57 o
  -1   3   1       3956.99       4235.02       117.13 o
   0   3   1        435.69        452.64        36.60 o
   1   3   1       2175.16       2162.97        90.30 o
   2   3   1       7256.41       7793.94       207.77 o
   3   3   1        162.30        165.29        23.01 o
   4   3   1        102.84        104.15         8.72 o
   5   3   1       1193.43       1094.75        48.13 o
   6   3   1        141.09        108.17        10.17 o
  -8   4   1         13.98         15.02         2.69 o
  -7   4   1        386.80        423.69        27.98 o
  -6   4   1        359.57        292.93        24.17 o
  -5   4   1        930.82        893.34        36.29 o
  -4   4   1         12.31         16.12         9.37 o
  -3   4   1        433.49        578.41        49.22 o
  -2   4   1       2469.23       2368.13        98.22 o
  -1   4   1       1118.36       1091.15        64.46 o
   0   4   1         52.04         74.68        17.75 o
   1   4   1       3287.66       3319.60       133.97 o
   2   4   1       1032.84        959.50        57.71 o
   3   4   1        184.69        168.98        33.39 o
   4   4   1         91.04         83.13        15.14 o
   5   4   1        774.25        765.02        45.87 o
   6   4   1         32.39         23.65         5.33 o
  -8   5   1         40.50         49.41         6.65 o
  -7   5   1        272.55        302.90        22.74 o
  -6   5   1        214.88        226.90        21.34 o
  -5   5   1        738.34        770.39        35.39 o
  -4   5   1        106.78        125.75        13.41 o
  -3   5   1        256.57        279.36        26.68 o
  -2   5   1       7085.98       7589.26       146.86 o
  -1   5   1       1239.40       1362.31        60.24 o
   0   5   1         43.76         43.85        16.26 o
   1   5   1       3935.63       3912.06        88.85 o
   2   5   1       2050.11       2193.31        96.52 o
   3   5   1         89.73        101.32        19.50 o
   4   5   1        270.22        267.69        28.23 o
   5   5   1        437.88        422.99        25.86 o
  -7   6   1        127.32        103.93        21.05 o
  -6   6   1         80.68         76.24        12.30 o
  -5   6   1       1244.60       1291.14        55.03 o
  -4   6   1         74.53         74.93        18.72 o
  -3   6   1        223.83        196.64        22.12 o
  -2   6   1       6391.35       5139.26       221.21 o
  -1   6   1         70.99         55.78        11.25 o
   0   6   1          0.61          7.79         4.67 o
   1   6   1       3776.02       3903.73       132.45 o
   2   6   1        534.34        595.91        47.39 o
   3   6   1         29.59         28.80         6.22 o
   4   6   1         80.04         83.32        11.92 o
  -7   7   1        116.18         64.45        13.38 o
  -6   7   1        197.69        195.58        14.35 o
  -5   7   1        233.87        268.80        23.47 o
  -4   7   1         49.65         54.10        10.59 o
  -3   7   1        260.87        244.45        30.03 o
  -2   7   1       3127.32       2880.78       269.80 o
  -1   7   1          1.87          4.93         6.79 o
   0   7   1        194.48        201.42        27.05 o
   1   7   1       1159.91       1175.49        63.97 o
   2   7   1        329.61        328.17        29.77 o
   3   7   1         13.63         21.55         6.32 o
  -6   8   1        197.58        192.09        14.98 o
  -5   8   1        227.74        245.68        19.77 o
  -4   8   1         16.10         18.93         5.62 o
  -3   8   1        699.28        702.73        55.27 o
  -2   8   1        321.09        337.20        17.41 o
  -1   8   1          8.45          4.91         3.96 o
   0   8   1        328.56        320.13        22.42 o
   1   8   1        505.56        514.60        33.60 o
   2   8   1         35.12         35.05         8.27 o
  -5   9   1         22.55         19.42         2.69 o
  -4   9   1          0.39          0.19         1.82 o
  -3   9   1        788.72        849.50        33.13 o
  -2   9   1        726.36        693.42        22.92 o
  -1   9   1         31.71          3.88        16.41 o
   0   9   1        230.44        203.41        16.04 o
   0  -9   2         26.44         17.71         6.09 o
   1  -9   2        264.51        264.11        26.42 o
   2  -9   2         61.64         58.33         5.57 o
   3  -9   2         55.32         44.91         7.24 o
   4  -9   2        292.73        329.40        19.22 o
   5  -9   2        300.81        334.61        18.19 o
  -2  -8   2        159.10        141.47        25.51 o
  -1  -8   2        167.58        160.16        18.11 o
   0  -8   2        136.42        112.44        13.11 o
   1  -8   2        484.74        480.31        21.58 o
   2  -8   2         61.00         53.73         6.86 o
   3  -8   2         10.10          9.79         3.33 o
   4  -8   2       1161.86       1150.14        45.96 o
   5  -8   2        181.31        219.80        18.49 o
   6  -8   2         33.27         44.37         7.49 o
  -3  -7   2          5.03          5.41         3.12 o
  -2  -7   2        184.26        182.50        21.65 o
  -1  -7   2        927.36        797.99        51.07 o
   0  -7   2         17.56         25.07         9.05 o
   1  -7   2       1205.05       1054.29        62.00 o
   2  -7   2          3.63         10.27         4.40 o
   3  -7   2        192.92        206.44        14.61 o
   4  -7   2        268.10        296.38        29.99 o
   5  -7   2         50.25         63.17        11.06 o
   6  -7   2         25.65         30.57         8.73 o
   7  -7   2        152.35        135.32         7.80 o
  -4  -6   2        115.28        107.91         9.38 o
  -3  -6   2         94.46         87.63        11.32 o
  -2  -6   2         16.87         36.66        15.66 o
  -1  -6   2          0.79         11.29         6.81 o
   0  -6   2        432.27        365.71        28.71 o
   1  -6   2       2382.53       2128.63       196.64 o
   2  -6   2         11.38          7.07         3.66 o
   3  -6   2        353.58        312.91        26.65 o
   4  -6   2        997.54       1034.46        34.00 o
   5  -6   2         49.55         50.65        10.45 o
   6  -6   2          7.99         10.41         3.61 o
   7  -6   2        404.84        389.48        16.47 o
  -5  -5   2        117.98        109.83        13.20 o
  -4  -5   2          3.64          5.34         5.78 o
  -3  -5   2        214.29        178.14        17.39 o
  -2  -5   2        275.83        237.69        20.01 o
  -1  -5   2        225.01        229.72        23.12 o
   0  -5   2       1769.14       1822.43       103.88 o
   1  -5   2       1847.96       1837.11        96.44 o
   2  -5   2         94.12        115.58        23.50 o
   3  -5   2        701.65        748.00        64.93 o
   4  -5   2       1403.82       1359.05        47.44 o
   5  -5   2          9.66         13.08         4.66 o
   6  -5   2        436.03        483.87        43.33 o
   7  -5   2        164.43        140.84        10.77 o
   8  -5   2          7.59          6.81         2.66 o
  -6  -4   2         31.48         26.70         5.94 o
  -5  -4   2         11.07         16.47         5.13 o
  -4  -4   2        610.12        591.12        41.10 o
  -3  -4   2        564.90        527.05        34.90 o
  -2  -4   2        107.67        105.32        18.51 o
  -1  -4   2       1367.85       1578.13        65.77 o
   0  -4   2       9939.28      10709.94       251.35 o
   1  -4   2       2239.80       2152.90        61.98 o
   2  -4   2         42.11         43.75        12.51 o
   3  -4   2       5304.58       5713.44       174.51 o
   4  -4   2       3083.65       3604.38       157.13 o
   5  -4   2         52.30         52.58         8.53 o
   6  -4   2        278.13        281.31        21.55 o
   7  -4   2         50.68         46.89         5.61 o
   8  -4   2         58.23         46.92         9.67 o
  -6  -3   2        242.22        211.85        19.08 o
  -5  -3   2        589.01        574.38        23.41 o
  -4  -3   2        136.85        137.88        12.98 o
  -3  -3   2       3063.53       3304.12       163.61 o
  -2  -3   2        988.74       1204.56        54.51 o
  -1  -3   2       2350.74       2962.26       105.75 o
   0  -3   2       3772.49       3562.40       110.45 o
   1  -3   2        397.01        347.65        29.41 o
   2  -3   2        993.39       1097.61        55.80 o
   3  -3   2        879.49        787.86        54.35 o
   4  -3   2        303.69        239.05        36.54 o
   5  -3   2        425.49        433.98        24.34 o
   6  -3   2        210.15        189.09        12.94 o
   7  -3   2         72.95         79.14         7.77 o
   8  -3   2        128.28        138.79         6.92 o
  -7  -2   2          0.60          0.30         1.37 o
  -6  -2   2          7.92         18.01         3.91 o
  -5  -2   2         25.42         24.25         4.13 o
  -4  -2   2       2357.58       2314.16        68.70 o
  -3  -2   2       1767.60       1716.32       103.81 o
  -2  -2   2         14.90         15.70         5.25 o
  -1  -2   2       4148.66       4802.67       119.04 o
   0  -2   2      16316.79      18276.02       298.35 o
   1  -2   2       1676.04       1716.74        33.34 o
   2  -2   2         13.30         11.82         6.01 o
   3  -2   2       6062.20       5690.60       160.12 o
   4  -2   2          0.88         -0.36         1.96 o
   5  -2   2        205.90        183.97        15.58 o
   6  -2   2        333.23        351.95        45.26 o
   7  -2   2         33.36         35.94         5.30 o
   8  -2   2        358.94        392.23        15.09 o
  -7  -1   2        237.92        196.77        12.17 o
  -6  -1   2         81.19         79.73         7.38 o
  -5  -1   2        303.08        278.21        15.28 o
  -4  -1   2       1374.86       1420.60        91.55 o
  -3  -1   2       2084.14       2112.86        99.83 o
  -2  -1   2        469.69        521.48        18.01 o
  -1  -1   2       1224.86       1186.62        30.09 o
   0  -1   2       6617.02       6966.30       144.85 o
   1  -1   2         89.86         75.98         8.95 o
   2  -1   2        231.42        180.90        11.86 o
   3  -1   2       5401.68       5260.61       390.81 o
   4  -1   2         66.10         96.18        18.13 o
   5  -1   2         13.34         14.40        12.48 o
   6  -1   2         19.57         27.26         4.95 o
   7  -1   2         29.64         29.96         4.03 o
   8  -1   2          7.71          9.34         2.41 o
  -7   0   2        398.43        333.06        23.17 o
  -6   0   2         22.71         19.43         4.36 o
  -5   0   2         59.21         54.78         9.18 o
  -4   0   2       2333.32       2237.32       103.87 o
  -3   0   2       4517.09       4548.59       106.30 o
  -2   0   2        315.01        309.26        11.27 o
  -1   0   2        262.57        246.74        19.46 o
   0   0   2        834.07        710.03        22.00 o
   1   0   2       1180.12       1263.74        89.41 o
   2   0   2        516.90        582.21        82.29 o
   3   0   2       3489.30       3445.87       104.98 o
   4   0   2      16007.06      19155.64       389.93 o
   5   0   2         63.96         56.74         5.34 o
   6   0   2         72.45         70.65         5.89 o
   7   0   2          3.53          6.67         2.53 o
  -8   1   2        125.14        112.52         7.80 o
  -7   1   2        247.25        238.18        12.39 o
  -6   1   2        107.36        101.93         9.33 o
  -5   1   2        990.26        909.01        38.41 o
  -4   1   2       7717.49       8786.93       194.49 o
  -3   1   2        309.04        305.89        15.43 o
  -2   1   2        907.51        846.47        36.89 o
   1   1   2        324.50        351.05        23.73 o
   2   1   2        172.63        144.62         7.72 o
   3   1   2       6595.16       7278.63       171.61 o
   4   1   2        586.94        545.05        59.73 o
   5   1   2        340.24        336.80        15.38 o
   6   1   2          0.11          1.07         1.85 o
   7   1   2          1.36          7.62         3.28 o
  -8   2   2        325.22        318.84        17.29 o
  -7   2   2        601.97        617.74        22.25 o
  -6   2   2          0.32         -0.31         1.95 o
  -5   2   2       1356.04       1461.84        85.37 o
  -4   2   2       8265.16       8488.59       211.59 o
  -3   2   2          0.68          2.67         1.67 o
  -2   2   2       1300.88       1270.90        47.81 o
  -1   2   2       6580.06       7363.27       143.25 o
   0   2   2       3963.62       3832.17       409.79 o
   1   2   2       1794.67       1941.48        72.13 o
   2   2   2       1221.93       1258.66        64.08 o
   3   2   2         35.88         34.33        11.96 o
   4   2   2       2005.52       2035.98        48.43 o
   5   2   2         35.11         38.88         5.53 o
   6   2   2         45.75         44.24         5.80 o
   7   2   2        317.31        311.93        20.25 o
  -8   3   2        228.10        222.21        20.96 o
  -7   3   2        760.26        698.81       112.25 o
  -6   3   2         70.64         58.46         9.89 o
  -5   3   2        891.14        729.05        92.08 o
  -4   3   2       2981.18       3068.54       124.46 o
  -3   3   2        146.46        164.06        22.05 o
  -2   3   2       1067.23       1130.01        55.37 o
  -1   3   2       2332.32       2491.20        85.89 o
   0   3   2          2.86          1.49         1.23 o
   1   3   2       2596.34       3072.59       110.98 o
   2   3   2       1994.96       2212.55       102.59 o
   3   3   2          7.05         18.01         7.74 o
   4   3   2       3444.16       3471.94       132.05 o
   5   3   2         11.99         12.23         3.87 o
   6   3   2          4.88          4.28         1.81 o
  -8   4   2        496.71        466.18        35.07 o
  -7   4   2         14.77         19.40         6.06 o
  -6   4   2          0.48          0.63         1.61 o
  -5   4   2       2317.01       2223.76       172.94 o
  -4   4   2       2615.89       2731.43       123.76 o
  -3   4   2        110.24        115.19        15.16 o
  -2   4   2        479.56        498.32        43.64 o
  -1   4   2       3715.44       4028.01        85.99 o
   0   4   2         31.66         23.11         9.95 o
   1   4   2        258.72        282.01        38.28 o
   2   4   2        432.10        453.09        52.53 o
   3   4   2        540.28        506.72        22.63 o
   4   4   2        299.85        266.82        18.50 o
   5   4   2          9.26          8.53         4.89 o
   6   4   2         66.67         65.30         8.29 o
  -8   5   2        294.00        296.14        16.01 o
  -7   5   2        162.18        167.32        17.15 o
  -6   5   2          9.93         14.38         5.75 o
  -5   5   2       1498.54       1583.97       110.77 o
  -4   5   2         65.21         52.74         8.61 o
  -3   5   2         55.50         63.56        12.84 o
  -2   5   2        793.92        859.67        44.56 o
  -1   5   2        152.07        143.38        27.90 o
   0   5   2       2558.19       2534.32       126.01 o
   1   5   2        179.64        217.52        25.70 o
   2   5   2        121.28        137.57        16.64 o
   3   5   2       1005.41       1111.58        65.68 o
   4   5   2        964.14       1097.64        57.87 o
   5   5   2         56.47         59.91         6.28 o
  -7   6   2          9.04          5.37         3.52 o
  -6   6   2          2.42         11.19         4.88 o
  -5   6   2       1280.76       1375.70        57.40 o
  -4   6   2        274.70        322.76        22.51 o
  -3   6   2        700.20        691.96        59.03 o
  -2   6   2        883.14        757.28        90.64 o
  -1   6   2         64.08         65.87        12.43 o
   0   6   2       1556.82       1602.07        79.46 o
   1   6   2         94.91        114.22        21.77 o
   2   6   2         62.28         90.85        18.49 o
   3   6   2        792.40        949.54        53.68 o
   4   6   2        603.33        651.79        33.40 o
  -7   7   2         73.77         55.00         9.34 o
  -6   7   2         55.34         50.59         5.64 o
  -5   7   2       1029.31       1133.38        49.59 o
  -4   7   2          5.86          4.29         3.56 o
  -3   7   2          6.90         10.77         4.17 o
  -2   7   2          1.96          0.04         2.97 o
  -1   7   2         33.92         37.11        12.13 o
   0   7   2        934.29       1032.65        62.46 o
   1   7   2          4.28          4.92         6.33 o
   2   7   2         20.67         29.51         9.05 o
   3   7   2        396.00        438.61        25.89 o
  -6   8   2         61.74         50.01         7.19 o
  -5   8   2        448.73        463.77        27.31 o
  -4   8   2          1.37          1.72         2.72 o
  -3   8   2         96.58         90.63        11.78 o
  -2   8   2         58.04         63.24         8.46 o
  -1   8   2         18.14         30.13         9.72 o
   0   8   2        219.21        258.73        22.54 o
   1   8   2         13.78         16.63         5.96 o
   2   8   2        115.90        128.51        12.01 o
  -5   9   2        177.96        153.16        11.29 o
  -4   9   2         77.59         76.01         9.26 o
  -3   9   2         74.55         84.01        10.05 o
  -2   9   2         64.77         54.23         6.26 o
  -1   9   2        292.67        156.21       112.14 o
   0   9   2        436.01        374.87        21.76 o
   0  -9   3         10.04         14.37         6.87 o
   1  -9   3        309.85        288.76        33.83 o
   2  -9   3        604.46        568.11        19.26 o
   3  -9   3          7.55         13.94        10.61 o
   4  -9   3         32.15         33.29         6.15 o
   5  -9   3        301.64        299.67        16.97 o
  -2  -8   3        449.53        412.08        53.83 o
  -1  -8   3        495.10        444.08        29.46 o
   0  -8   3          1.12          5.37         6.47 o
   1  -8   3        381.33        381.30        18.74 o
   2  -8   3        164.05        188.26        12.61 o
   3  -8   3          3.46          4.02         2.23 o
   4  -8   3        118.40        115.09        12.41 o
   5  -8   3        301.53        352.48        23.21 o
   6  -8   3        257.40        263.58        18.17 o
  -3  -7   3        899.80        826.18        35.90 o
  -2  -7   3       1285.43       1204.19        56.60 o
  -1  -7   3        324.05        283.63        29.61 o
   0  -7   3        102.34         79.25        15.88 o
   1  -7   3       2980.13       2516.31        96.54 o
   2  -7   3       1023.23        840.97        31.56 o
   3  -7   3        602.76        576.23        24.45 o
   4  -7   3          1.08         11.27         6.87 o
   5  -7   3        463.18        488.13        30.86 o
   6  -7   3        107.39        110.56        21.64 o
   7  -7   3         44.64         44.31         4.51 o
  -4  -6   3        136.97        116.43         9.72 o
  -3  -6   3         55.40         82.97        29.39 o
  -2  -6   3        873.48        899.25        39.25 o
  -1  -6   3        199.11        161.81        16.78 o
   0  -6   3         22.19         37.56        18.39 o
   1  -6   3        346.27        346.50        26.61 o
   2  -6   3        149.08        136.29        16.94 o
   3  -6   3       2287.33       2184.24        92.27 o
   4  -6   3         98.70         96.30        10.01 o
   5  -6   3          0.27          1.25         2.64 o
   6  -6   3        656.93        640.98        80.87 o
   7  -6   3        187.46        195.39        11.45 o
  -5  -5   3        409.11        389.53        23.66 o
  -4  -5   3          2.29          0.32         4.11 o
  -3  -5   3        793.18        743.06        35.84 o
  -2  -5   3       1467.61       1299.93        68.45 o
  -1  -5   3          0.79         -7.31         7.76 o
   0  -5   3        133.43        122.62        17.77 o
   1  -5   3       3399.13       3552.77       137.48 o
   2  -5   3         71.80         68.18        17.76 o
   3  -5   3       1402.69       1462.25        92.57 o
   4  -5   3         30.28         48.08         9.55 o
   5  -5   3          0.96          6.73         9.35 o
   6  -5   3        766.17        784.68        75.27 o
   7  -5   3         97.67         85.59         9.02 o
   8  -5   3         49.55         44.78         6.02 o
  -6  -4   3        481.69        387.22        21.09 o
  -5  -4   3        593.89        538.29        25.88 o
  -4  -4   3         73.07         80.75        14.81 o
  -3  -4   3       1834.54       1991.61        66.24 o
  -2  -4   3         26.25         46.31        11.95 o
  -1  -4   3        128.00        103.80        16.78 o
   0  -4   3        526.12        617.28        52.16 o
   1  -4   3         93.08        144.20        14.88 o
   2  -4   3       6993.68       7871.83       198.11 o
   3  -4   3       2171.11       2245.48       105.03 o
   4  -4   3        571.38        629.36        64.74 o
   5  -4   3       1462.70       1490.33        48.61 o
   6  -4   3       3636.64       3778.07       226.89 o
   7  -4   3          1.39          0.13         1.20 o
   8  -4   3         34.92         40.69         9.07 o
  -6  -3   3        670.07        577.78        32.04 o
  -5  -3   3        237.40        235.14        23.39 o
  -4  -3   3        146.78        133.25        12.36 o
  -3  -3   3       5845.61       6324.36       231.93 o
  -2  -3   3       1485.57       1656.29        65.12 o
  -1  -3   3       1085.25       1218.55        49.03 o
   0  -3   3        551.69        626.84        31.31 o
   1  -3   3       8160.09       9240.07       128.38 o
   2  -3   3         18.58         19.02         7.33 o
   3  -3   3       1455.07       1445.02        76.80 o
   4  -3   3        112.00         85.67        21.78 o
   5  -3   3        238.70        217.89        17.12 o
   6  -3   3        537.99        529.74        23.51 o
   7  -3   3        109.41        114.53         9.25 o
   8  -3   3        190.80        205.09        11.59 o
  -7  -2   3         54.24         44.39         5.09 o
  -6  -2   3        809.58        755.57        22.24 o
  -5  -2   3        150.29        147.55        10.35 o
  -4  -2   3        154.01        154.83         9.42 o
  -3  -2   3        858.57        845.26        71.13 o
  -2  -2   3       1787.59       2144.27        63.38 o
  -1  -2   3        826.38        828.54        33.87 o
   0  -2   3        572.20        678.10        26.40 o
   1  -2   3       1131.19       1244.00        43.87 o
   2  -2   3      16693.97      16397.84       287.45 o
   3  -2   3       1664.76       1557.20        80.13 o
   4  -2   3         13.76         12.30         8.44 o
   5  -2   3       3124.28       3093.87       240.74 o
   6  -2   3        773.01        711.08        25.51 o
   7  -2   3         12.02         11.21         3.27 o
   8  -2   3        130.29        139.46        13.44 o
  -7  -1   3        432.39        372.54        13.03 o
  -6  -1   3        607.04        605.75        25.99 o
  -5  -1   3          6.26          7.02         2.13 o
  -4  -1   3          0.01         -0.04         3.09 o
  -3  -1   3       5658.90       6358.20       184.85 o
  -2  -1   3        698.90        711.77        27.07 o
  -1  -1   3       1830.09       1811.31        32.70 o
   0  -1   3        950.16        961.02        30.95 o
   1  -1   3       2574.47       2343.88        62.12 o
   2  -1   3       1196.17       1011.85        52.69 o
   3  -1   3        342.34        388.52        32.09 o
   4  -1   3        750.42        761.34        51.56 o
   5  -1   3       1867.50       1762.65       282.98 o
   6  -1   3        352.80        358.11        17.50 o
   7  -1   3         19.15         21.56         3.47 o
   8  -1   3         37.83         46.32         4.73 o
  -7   0   3         84.73         88.56         6.91 o
  -6   0   3        307.03        281.65        15.52 o
  -5   0   3         41.07         22.37         5.96 o
  -4   0   3        181.65        177.70        28.76 o
  -3   0   3        381.31        358.38        21.53 o
  -2   0   3       5084.04       4885.15       211.55 o
  -1   0   3       3946.87       3616.25       115.33 o
   0   0   3        150.09        129.94         6.33 o
   1   0   3       1778.42       1742.40        60.26 o
   2   0   3       2414.74       2586.76       336.22 o
   3   0   3        671.97        710.50        45.36 o
   4   0   3        625.45        664.03        57.62 o
   5   0   3       1758.34       1718.29        39.29 o
   6   0   3        674.14        669.40        21.23 o
   7   0   3          6.58          5.59         2.92 o
  -8   1   3         30.62         26.65         3.63 o
  -7   1   3         86.23         95.54        10.42 o
  -6   1   3        122.76        110.73         9.62 o
  -5   1   3        622.51        574.52        31.46 o
  -4   1   3       1161.41       1327.88        50.19 o
  -3   1   3        425.05        533.64        19.83 o
  -2   1   3       9035.46       8930.13       135.20 o
  -1   1   3       1520.26       1326.04        58.07 o
   0   1   3        134.88        145.24         7.57 o
   2   1   3       5961.15       6299.75       149.88 o
   3   1   3       1765.25       1878.64        81.39 o
   4   1   3        663.40        711.97        69.02 o
   5   1   3       4180.94       4082.73       109.53 o
   6   1   3          7.88          6.44         2.05 o
   7   1   3        527.56        510.56        23.55 o
  -8   2   3          7.27          8.45         2.50 o
  -7   2   3        324.91        343.18        16.37 o
  -6   2   3         85.99         66.18         7.88 o
  -5   2   3        490.43        421.55        40.17 o
  -4   2   3         58.87         53.57        14.50 o
  -3   2   3       1073.26        908.57        33.04 o
  -2   2   3      16268.82      15643.40       188.23 o
  -1   2   3        341.36        362.81        29.52 o
   0   2   3        239.87        231.86        27.98 o
   1   2   3      11873.47      12162.94       234.99 o
   2   2   3       5775.11       5766.22       156.45 o
   3   2   3         17.72          9.73         6.58 o
   4   2   3       1272.57       1234.73        35.58 o
   5   2   3        227.09        201.81        12.36 o
   6   2   3          4.10          3.20         1.99 o
   7   2   3         10.00         12.03         3.94 o
  -8   3   3          3.99          4.14         2.48 o
  -7   3   3        190.08        176.69        18.44 o
  -6   3   3         18.08         12.87         5.12 o
  -5   3   3       2248.70       1948.88       295.49 o
  -4   3   3        191.94        189.13        29.06 o
  -3   3   3          6.60          3.74         3.09 o
  -2   3   3       6941.67       7404.00       358.64 o
  -1   3   3        530.76        553.17        31.00 o
   0   3   3        680.74        647.53        23.03 o
   1   3   3       2852.02       2894.27       109.62 o
   2   3   3       1017.08       1092.59        72.25 o
   3   3   3          1.23          8.94         3.27 o
   4   3   3       1200.51       1122.93        31.20 o
   5   3   3        334.24        298.74        30.41 o
   6   3   3        119.46        121.48         9.49 o
  -8   4   3         95.41         88.86         6.24 o
  -7   4   3         39.22         30.50         4.68 o
  -6   4   3        224.53        174.56        18.00 o
  -5   4   3        610.22        504.93        39.08 o
  -4   4   3        181.20        182.23        30.53 o
  -3   4   3       1763.65       1798.82        63.14 o
  -2   4   3       8251.87       9345.72       156.00 o
  -1   4   3          1.37         -2.47         2.47 o
   0   4   3       1277.12       1319.49        77.62 o
   1   4   3       4908.42       5192.56       177.67 o
   2   4   3       1048.61        929.74        73.59 o
   3   4   3         34.48         35.82         5.92 o
   4   4   3        419.31        362.29        34.31 o
   5   4   3         76.19         61.53         6.72 o
   6   4   3          3.37          4.57         2.27 o
  -8   5   3         44.40         42.36         6.08 o
  -7   5   3          0.35          1.22         1.60 o
  -6   5   3        593.59        412.37        46.81 o
  -5   5   3        759.12        626.65        89.98 o
  -4   5   3        212.09        220.08        17.79 o
  -3   5   3       2572.36       2628.80        85.56 o
  -2   5   3       1766.36       1815.69        65.40 o
  -1   5   3        211.91        209.32        33.76 o
   0   5   3        636.99        656.45        63.75 o
   1   5   3       1876.37       1932.34       121.07 o
   2   5   3         31.37         40.63         9.46 o
   3   5   3          2.46         11.73         7.33 o
   4   5   3        384.23        421.23        34.74 o
   5   5   3         52.77         67.87         9.88 o
  -7   6   3          5.12          4.43         1.56 o
  -6   6   3        915.67        666.36        36.04 o
  -5   6   3        195.60        193.33        20.61 o
  -4   6   3         30.11         24.79         5.51 o
  -3   6   3       1580.03       1634.98       109.25 o
  -2   6   3       3802.11       3578.12       262.21 o
  -1   6   3        251.93        231.58        23.68 o
   0   6   3       1184.48       1297.05        63.23 o
   1   6   3       1808.21       2089.42        92.79 o
   2   6   3        113.59        146.98        22.97 o
   3   6   3         10.47         23.06         9.39 o
   4   6   3        308.46        341.30        23.13 o
  -7   7   3        190.85        161.79         7.90 o
  -6   7   3       1514.27       1261.37       170.72 o
  -5   7   3          1.57          5.23         2.93 o
  -4   7   3         51.56         53.15        10.69 o
  -3   7   3       2596.35       2122.14        98.28 o
  -2   7   3       1694.57       1611.14        82.95 o
  -1   7   3         10.71         24.88        10.05 o
   0   7   3        539.31        585.17        46.45 o
   1   7   3        942.78       1141.10        62.29 o
   2   7   3         85.07         94.96        15.68 o
   3   7   3         85.82        106.39        12.33 o
  -6   8   3        873.44        760.44        18.16 o
  -5   8   3          2.66          4.94         3.26 o
  -4   8   3         64.76         85.43        12.41 o
  -3   8   3       1508.13       1560.25        95.77 o
  -2   8   3        225.14        235.49        28.83 o
  -1   8   3          4.79          6.83         3.35 o
   0   8   3        409.98        458.18        25.69 o
   1   8   3        228.91        254.75        18.61 o
   2   8   3         46.40         42.78         6.69 o
  -5   9   3        115.78        114.89         8.55 o
  -4   9   3        334.65        366.17        20.47 o
  -3   9   3        734.52        780.35        31.25 o
  -2   9   3        224.50        248.81        13.35 o
  -1   9   3        100.83        108.08        15.49 o
   0   9   3        315.21        312.58        19.22 o
   0  -9   4        282.98        323.35        27.51 o
   1  -9   4        592.36        569.87        79.07 o
   2  -9   4          4.41          0.87         1.63 o
   3  -9   4        340.01        321.76        31.14 o
   4  -9   4        956.02        985.31        33.94 o
   5  -9   4          4.20          5.58         2.78 o
  -2  -8   4         81.97        110.68        14.95 o
  -1  -8   4         64.35         54.64        10.04 o
   0  -8   4        607.46        691.12        92.80 o
   1  -8   4        801.77        796.08        91.04 o
   2  -8   4          2.20          0.73         1.89 o
   3  -8   4        524.81        517.14        21.34 o
   4  -8   4        437.19        478.87        24.98 o
   5  -8   4          9.72         11.88         4.20 o
   6  -8   4          4.71          6.10         3.39 o
  -3  -7   4        472.05        393.15        20.53 o
  -2  -7   4         13.92         18.92         4.67 o
  -1  -7   4        248.23        219.82        25.02 o
   0  -7   4       2650.61       2282.56        88.12 o
   1  -7   4        809.66        740.50        48.92 o
   2  -7   4        345.40        295.29        16.32 o
   3  -7   4       5187.59       4727.56       102.31 o
   4  -7   4       1228.85       1171.63       180.15 o
   5  -7   4         23.54         18.44         5.82 o
   6  -7   4          8.40          9.38         3.84 o
   7  -7   4        618.41        562.52        79.70 o
  -4  -6   4         10.00          7.07         2.80 o
  -3  -6   4       1213.20       1229.90        70.45 o
  -2  -6   4        143.87        148.52        15.80 o
  -1  -6   4          4.46          8.56         4.89 o
   0  -6   4       1870.25       1681.28        60.84 o
   1  -6   4        565.00        518.77        47.09 o
   2  -6   4        181.99        169.90        15.39 o
   3  -6   4        876.54        892.51        31.99 o
   4  -6   4        434.49        477.43        27.57 o
   5  -6   4        402.18        397.88        49.34 o
   6  -6   4        169.82        167.41        24.38 o
   7  -6   4         84.13         96.52        11.90 o
  -5  -5   4         58.43         66.58        12.72 o
  -4  -5   4        168.11        144.29        20.06 o
  -3  -5   4        912.43        844.93        38.12 o
  -2  -5   4         79.86         70.56         8.96 o
  -1  -5   4        486.70        457.78        37.30 o
   0  -5   4       3122.87       3114.94       136.30 o
   1  -5   4        909.82        899.66        66.25 o
   2  -5   4         14.56         19.82        10.00 o
   3  -5   4       4147.27       4485.86       170.59 o
   4  -5   4        352.54        306.53        21.23 o
   5  -5   4        164.68        151.35        19.46 o
   6  -5   4         50.99         51.89         6.87 o
   7  -5   4         59.12         59.37         6.97 o
   8  -5   4         18.18         27.86         4.60 o
  -6  -4   4         46.46         33.27         5.89 o
  -5  -4   4         16.79         15.93         4.69 o
  -4  -4   4       1089.71       1100.47        56.16 o
  -3  -4   4       1588.57       1735.99        61.56 o
  -2  -4   4          8.73          5.67         7.19 o
  -1  -4   4       2622.30       2921.05       136.47 o
   0  -4   4       1102.18        946.58        51.55 o
   1  -4   4        684.49        771.40        34.21 o
   2  -4   4         76.42         66.89        16.08 o
   3  -4   4       2693.54       2695.47       117.84 o
   4  -4   4       1631.15       2011.75       118.97 o
   5  -4   4        187.04        167.00        18.03 o
   6  -4   4        703.37        721.86        37.46 o
   7  -4   4        244.83        240.66        10.95 o
   8  -4   4        675.63        719.33        91.91 o
  -6  -3   4         95.07         86.78        12.30 o
  -5  -3   4        119.29        111.53        16.09 o
  -4  -3   4        621.51        629.26        54.70 o
  -3  -3   4       2929.60       2973.81       153.79 o
  -2  -3   4         33.01         31.01         8.56 o
  -1  -3   4       7778.53       9072.71       156.52 o
   0  -3   4       8805.06      10176.03       220.77 o
   1  -3   4         75.72         83.94         9.02 o
   2  -3   4          4.25         13.77         5.39 o
   3  -3   4       9368.00      10322.44       245.50 o
   4  -3   4        365.39        412.84        50.15 o
   5  -3   4         76.41         78.69         7.94 o
   6  -3   4          0.98          3.08         3.57 o
   7  -3   4         34.32         41.49         5.70 o
   8  -3   4         20.30         33.58         3.48 o
  -7  -2   4        289.16        206.87        20.17 o
  -6  -2   4        184.25        161.12         9.77 o
  -5  -2   4         67.01         60.55         6.45 o
  -4  -2   4       3382.28       3578.00        78.65 o
  -3  -2   4       2296.64       2391.22       121.50 o
  -2  -2   4        139.22        170.83        16.90 o
  -1  -2   4       5026.18       5629.21       101.02 o
   0  -2   4        329.33        282.72        16.12 o
   1  -2   4        214.45        238.53        11.49 o
   2  -2   4         19.04         18.81         7.48 o
   3  -2   4       1218.58       1146.60        69.87 o
   4  -2   4       2569.70       2173.01       112.56 o
   5  -2   4        623.03        612.50        22.12 o
   6  -2   4        133.28        128.61         8.80 o
   7  -2   4        414.86        454.74        18.26 o
   8  -2   4        339.56        369.22        14.01 o
  -7  -1   4        428.46        371.02        12.83 o
  -6  -1   4         60.50         54.80         6.01 o
  -5  -1   4        176.32        158.87        10.93 o
  -4  -1   4       3465.77       3490.14       149.06 o
  -3  -1   4        646.86        693.30        34.44 o
  -2  -1   4        365.97        379.06        15.94 o
  -1  -1   4      12523.00      12955.25       159.86 o
   0  -1   4       1900.04       1829.44        34.47 o
   1  -1   4        552.32        559.01        29.71 o
   2  -1   4        756.57        640.85        43.95 o
   3  -1   4       2156.74       1996.89        58.33 o
   4  -1   4        395.30        250.32        35.96 o
   5  -1   4        285.44        261.94        12.18 o
   6  -1   4          7.66          6.11         2.60 o
   7  -1   4        471.10        519.96        16.90 o
   8  -1   4         41.25         38.82         4.21 o
  -7   0   4        745.10        674.89        19.33 o
  -6   0   4          1.77          0.10         1.51 o
  -5   0   4        793.22        742.87        36.12 o
  -4   0   4       1572.85       1482.51        55.80 o
  -3   0   4       2149.53       2364.71        60.77 o
  -2   0   4         25.53         23.46         4.73 o
  -1   0   4       2611.02       2623.94        46.27 o
   0   0   4       1184.56       1086.82        25.34 o
   1   0   4       4205.85       4132.37       106.65 o
   2   0   4        551.06        519.44        70.66 o
   3   0   4        206.51        278.31        29.87 o
   4   0   4       2343.99       2466.75       117.31 o
   5   0   4        157.27        158.64        11.25 o
   6   0   4         40.33         41.39         5.17 o
   7   0   4        371.02        420.67        18.85 o
  -8   1   4        347.45        297.62        11.72 o
  -7   1   4        342.73        332.49        27.28 o
  -6   1   4         16.90         14.86         3.71 o
  -5   1   4        570.92        519.89        30.18 o
  -4   1   4       2871.66       3032.31        80.75 o
  -3   1   4        106.23        105.05        11.77 o
  -2   1   4       2934.63       3045.78        85.73 o
  -1   1   4        848.14        633.84        21.25 o
   0   1   4       1413.10       1506.80        85.75 o
   1   1   4       2934.67       3588.06        98.19 o
   2   1   4       1385.46       1461.34        66.51 o
   3   1   4       1746.37       1940.30        86.54 o
   4   1   4       2141.07       2374.38       131.36 o
   5   1   4        868.30        840.80        28.24 o
   6   1   4         32.47         31.90         4.62 o
   7   1   4       1566.22       1515.32        43.31 o
  -8   2   4        397.05        413.46        17.61 o
  -7   2   4        160.21        156.24         8.77 o
  -6   2   4         43.25         41.59         6.32 o
  -5   2   4       2859.90       2728.96       306.50 o
  -4   2   4        457.72        469.77        43.64 o
  -3   2   4        178.15        169.82        11.89 o
  -2   2   4       2679.14       2728.33        56.11 o
  -1   2   4         23.68         30.86         5.11 o
   0   2   4       7619.03       7651.28       358.34 o
   1   2   4         89.51        109.47        17.69 o
   2   2   4        491.01        494.51        42.22 o
   3   2   4       2129.08       2105.34       101.36 o
   4   2   4       3070.43       3034.63        63.62 o
   5   2   4          5.90          5.90         2.28 o
   6   2   4        106.92         98.88        20.99 o
   7   2   4        366.77        330.75        19.18 o
  -8   3   4        425.21        352.98        64.15 o
  -7   3   4         77.97         71.83         7.46 o
  -6   3   4         26.75         20.88         4.07 o
  -5   3   4       2632.11       2482.35       300.17 o
  -4   3   4        563.59        616.45        53.63 o
  -3   3   4       1376.11       1318.65       207.89 o
  -2   3   4       2525.70       2964.41        69.83 o
  -1   3   4        346.74        338.43        20.11 o
   0   3   4        994.86        964.44        29.69 o
   1   3   4       1116.72       1346.97        74.10 o
   2   3   4         77.67         87.46        20.35 o
   3   3   4        686.02        612.04        22.04 o
   4   3   4       1734.21       1553.48       104.92 o
   5   3   4         40.22         30.92         5.33 o
   6   3   4        501.57        519.55        18.18 o
  -8   4   4        744.19        582.81        16.29 o
  -7   4   4         20.24         17.87         4.68 o
  -6   4   4        517.15        448.51        29.74 o
  -5   4   4       1989.93       1576.16        41.73 o
  -4   4   4          6.73         -1.88         4.08 o
  -3   4   4        337.05        312.78        25.57 o
  -2   4   4       1763.36       1951.36        51.13 o
  -1   4   4         46.40         47.73         9.74 o
   0   4   4       4300.53       4647.92       158.18 o
   1   4   4         21.95         21.30        11.50 o
   2   4   4        106.58         85.23        11.90 o
   3   4   4       2352.91       2217.70       153.49 o
   4   4   4        817.72        867.61        47.02 o
   5   4   4         20.22         18.60         3.70 o
  -8   5   4        365.01        293.53        15.46 o
  -7   5   4         72.83         60.22         6.41 o
  -6   5   4        315.12        229.08        45.40 o
  -5   5   4        239.42        185.77        19.58 o
  -4   5   4        339.43        325.87        21.86 o
  -3   5   4        375.52        380.56        31.35 o
  -2   5   4       1807.43       1905.30        68.01 o
  -1   5   4       2115.59       2036.48       109.86 o
   0   5   4       1486.05       1431.74        96.91 o
   1   5   4         49.57         60.04        16.11 o
   2   5   4        292.12        316.34        28.61 o
   3   5   4       1145.82       1296.97        69.90 o
   4   5   4        102.82        119.90        17.97 o
   5   5   4         30.22         39.01         7.16 o
  -7   6   4        148.46        148.64         9.28 o
  -6   6   4        275.69        183.03        19.08 o
  -5   6   4        330.76        310.14        26.23 o
  -4   6   4        514.66        456.35       100.15 o
  -3   6   4        249.95        222.13        24.22 o
  -2   6   4        570.29        619.63        39.40 o
  -1   6   4       1247.73       1283.32        68.87 o
   0   6   4       1767.17       1984.60       117.84 o
   1   6   4         10.15         20.66         8.95 o
   2   6   4        710.84        791.60        53.75 o
   3   6   4        903.03       1120.66        56.50 o
   4   6   4        113.91        136.76        14.03 o
  -7   7   4         69.81         57.90         4.68 o
  -6   7   4        286.63        237.01        43.85 o
  -5   7   4         11.04         10.77         5.48 o
  -4   7   4       1894.76       2011.94        70.38 o
  -3   7   4        202.60        192.73        28.57 o
  -2   7   4         55.88         55.08        14.77 o
  -1   7   4       1959.48       2279.45        97.21 o
   0   7   4       1652.77       2000.71        87.84 o
   1   7   4          5.07          5.13         5.66 o
   2   7   4        453.79        561.99        37.39 o
   3   7   4        848.26        945.76        37.05 o
  -6   8   4         88.94         73.23         5.12 o
  -5   8   4          1.43         -1.46         1.99 o
  -4   8   4        765.07        809.81        38.94 o
  -3   8   4          0.15          2.25         2.81 o
  -2   8   4         16.55         18.84         8.92 o
  -1   8   4        967.71       1168.64        62.23 o
   0   8   4        310.87        373.88        27.35 o
   1   8   4         43.75         40.64         6.40 o
  -5   9   4         15.92         10.70         1.83 o
  -4   9   4       1089.31       1118.43        36.88 o
  -3   9   4         69.29         76.59         9.41 o
  -2   9   4        125.41        140.83         9.87 o
  -1   9   4        868.35        854.47       116.56 o
   0  -9   5         14.42         14.93         6.36 o
   1  -9   5        151.00        185.88        25.02 o
   2  -9   5          5.36          3.19         5.17 o
   3  -9   5        182.77        177.22        27.43 o
   4  -9   5         42.39         31.99         5.08 o
   5  -9   5         20.85         13.41         3.78 o
  -2  -8   5        492.78        548.17        33.17 o
  -1  -8   5         28.45         21.81         5.97 o
   0  -8   5         14.75         16.66         6.34 o
   1  -8   5        438.53        497.89        76.74 o
   2  -8   5         18.35         19.07         4.15 o
   3  -8   5        139.55        118.71         9.98 o
   4  -8   5         22.84         19.07         8.39 o
   5  -8   5          1.21         -0.85         3.09 o
   6  -8   5        214.12        258.98        17.57 o
  -3  -7   5        367.80        308.61        14.41 o
  -2  -7   5        634.91        592.25        35.99 o
  -1  -7   5        232.00        212.21        17.39 o
   0  -7   5         43.62         49.82        11.86 o
   1  -7   5        115.31        128.65        11.15 o
   2  -7   5        387.13        342.31        19.15 o
   3  -7   5        920.40        818.51        31.10 o
   4  -7   5        360.17        311.27        23.28 o
   5  -7   5       1030.65       1038.44       133.69 o
   6  -7   5       1055.49       1063.93       193.63 o
   7  -7   5          1.15          0.36         1.05 o
  -4  -6   5         10.28         17.07        11.80 o
  -3  -6   5        873.45        904.80        41.46 o
  -2  -6   5        348.22        335.26        23.16 o
  -1  -6   5        615.23        569.75        39.66 o
   0  -6   5         13.20          6.32         3.08 o
   1  -6   5        606.39        481.31        30.41 o
   2  -6   5        509.42        521.71        21.47 o
   3  -6   5        752.16        725.93        41.86 o
   4  -6   5         32.81         30.92         6.60 o
   5  -6   5        219.54        199.47        18.58 o
   6  -6   5        505.58        502.71        79.13 o
   7  -6   5         51.44         51.87         8.85 o
  -5  -5   5         77.78         87.45        16.13 o
  -4  -5   5          0.06          3.30         3.60 o
  -3  -5   5       1788.66       1702.56        68.25 o
  -2  -5   5        351.96        323.73        20.83 o
  -1  -5   5       1275.72       1278.05       104.04 o
   0  -5   5         42.70         50.36        11.12 o
   1  -5   5        714.36        669.33        56.26 o
   2  -5   5       1914.33       1954.86       101.29 o
   3  -5   5        757.72        773.06        67.98 o
   4  -5   5          0.05         -2.26         3.27 o
   5  -5   5        907.45        960.45        45.39 o
   6  -5   5        639.74        656.28        83.86 o
   7  -5   5          2.76          3.25         2.22 o
   8  -5   5          0.73         -0.38         2.18 o
  -6  -4   5        390.13        417.29        22.83 o
  -5  -4   5         67.30         69.02         9.05 o
  -4  -4   5        121.79        128.37        18.83 o
  -3  -4   5       1278.05       1336.48        53.16 o
  -2  -4   5        946.04       1028.17        88.01 o
  -1  -4   5       2146.25       2387.29       121.34 o
   0  -4   5       1474.32       1696.10        59.36 o
   1  -4   5       2256.56       2528.63        63.80 o
   2  -4   5       2588.37       2485.48       103.01 o
   3  -4   5       1073.80       1255.36        80.18 o
   4  -4   5        147.82        190.22        36.07 o
   5  -4   5       2284.78       2376.08        73.86 o
   6  -4   5         23.85         22.68         4.52 o
   7  -4   5         25.65         27.28         3.51 o
   8  -4   5        244.44        278.53        40.27 o
  -6  -3   5        257.89        239.16        14.97 o
  -5  -3   5         48.48         55.66        11.52 o
  -4  -3   5          2.02          6.06         2.89 o
  -3  -3   5       2131.87       2147.96       128.47 o
  -2  -3   5        412.41        430.47        50.77 o
  -1  -3   5       3425.39       3777.81       138.80 o
   0  -3   5        686.50        780.63        33.77 o
   1  -3   5       3427.15       3611.30        74.46 o
   2  -3   5       3855.16       3825.48       118.68 o
   3  -3   5        995.58       1145.95        72.00 o
   4  -3   5          1.00         -9.98         9.98 o
   5  -3   5       4976.68       4982.68       171.75 o
   6  -3   5        621.79        610.82        19.73 o
   7  -3   5          0.60          1.65         2.50 o
   8  -3   5         76.43         87.18         6.67 o
  -7  -2   5        179.01        136.64         8.90 o
  -6  -2   5         57.73         55.74         5.66 o
  -5  -2   5        202.72        178.46        11.18 o
  -4  -2   5          0.92          9.49         3.88 o
  -3  -2   5        182.31        166.25        30.90 o
  -2  -2   5       5511.25       6257.63       186.21 o
  -1  -2   5       2941.00       3170.09       109.94 o
   0  -2   5        569.90        626.90        24.34 o
   1  -2   5       8541.85       8613.49       110.17 o
   2  -2   5       3452.81       3220.72       102.53 o
   3  -2   5        127.62         84.68        19.88 o
   4  -2   5         36.84         24.85        12.44 o
   5  -2   5       2565.77       2605.97        49.46 o
   6  -2   5         91.73         95.55         8.56 o
   7  -2   5         23.55         25.75         4.39 o
   8  -2   5         60.68         73.36         4.39 o
  -7  -1   5       1143.95        924.09        23.51 o
  -6  -1   5          5.00          4.62         1.98 o
  -5  -1   5        454.34        414.53        22.33 o
  -4  -1   5          3.53          9.19         8.79 o
  -3  -1   5       4135.07       4222.46       208.57 o
  -2  -1   5       8083.91       8178.03       292.35 o
  -1  -1   5        954.76       1013.38        32.15 o
   0  -1   5        749.91        698.17        20.86 o
   1  -1   5      18422.86      18317.54       297.77 o
   2  -1   5        785.62        686.50        47.04 o
   3  -1   5         30.99         16.94         6.54 o
   4  -1   5       1779.39       1406.57        90.09 o
   5  -1   5       1619.27       1439.89        30.31 o
   6  -1   5         22.13         21.01         4.16 o
   7  -1   5         25.73         30.30         4.34 o
   8  -1   5        140.25        125.41         8.96 o
  -7   0   5        101.54        101.48         7.24 o
  -6   0   5         38.49         39.33         6.78 o
  -5   0   5        760.77        682.82        34.99 o
  -4   0   5        271.50        296.77        25.16 o
  -3   0   5        208.57        197.56        17.13 o
  -2   0   5       4489.64       4361.66        88.53 o
  -1   0   5       3628.41       3749.00        64.48 o
   0   0   5          9.58         13.30         2.59 o
   1   0   5       8745.52       8975.99       185.52 o
   2   0   5        416.59        374.90        42.54 o
   3   0   5         34.72         38.64        11.69 o
   4   0   5        820.85        719.59        63.45 o
   5   0   5        639.87        626.13        22.81 o
   6   0   5         74.40         76.13         6.96 o
   7   0   5         11.04         13.21         3.82 o
  -8   1   5         42.09         37.18         5.12 o
  -7   1   5        101.81        103.38         8.52 o
  -6   1   5        153.28        134.33        10.93 o
  -5   1   5       1086.45        999.61        43.69 o
  -4   1   5        186.38        212.02        20.89 o
  -3   1   5         34.02         50.85         8.61 o
  -2   1   5       6375.39       5956.50        94.07 o
  -1   1   5         92.61         94.33         7.93 o
   0   1   5       3072.63       3554.24       186.83 o
   1   1   5       2099.75       2197.37        78.11 o
   2   1   5        168.73        162.05        22.53 o
   3   1   5         89.38        108.85        20.83 o
   4   1   5       1531.20       1601.03       108.85 o
   5   1   5          9.02         16.54         2.80 o
   6   1   5        143.89        155.58        12.82 o
   7   1   5         89.47         78.72         8.86 o
  -8   2   5         53.70         57.96         5.67 o
  -7   2   5         17.49         21.63         3.92 o
  -6   2   5        586.76        540.74        32.83 o
  -5   2   5        361.44        259.89        25.54 o
  -4   2   5        118.37        111.33        21.27 o
  -3   2   5       3486.00       3581.95        80.37 o
  -2   2   5       3235.45       3094.49        86.41 o
  -1   2   5        225.52        221.25        16.80 o
   0   2   5       1936.77       1998.18        43.03 o
   1   2   5       5697.22       6086.63       157.24 o
   2   2   5        439.03        455.94        42.10 o
   3   2   5         74.67         90.41        20.79 o
   4   2   5       1815.71       1840.76        83.94 o
   5   2   5        255.43        258.45        20.36 o
   6   2   5         73.97         66.86         9.56 o
   7   2   5         18.09         20.40         4.52 o
  -8   3   5         21.17         15.80         6.56 o
  -7   3   5         27.78         24.84         4.39 o
  -6   3   5        295.94        261.02        15.15 o
  -5   3   5        921.39        801.91       143.37 o
  -4   3   5         84.62        122.89        23.85 o
  -3   3   5       2220.64       1761.20       464.64 o
  -2   3   5       4324.16       4778.81        87.49 o
  -1   3   5          6.21          5.46         2.20 o
   0   3   5       2516.36       2717.14        56.82 o
   1   3   5       2105.59       2045.44        96.33 o
   2   3   5          4.72          6.86         6.57 o
   3   3   5         36.81         31.94         4.71 o
   4   3   5        332.39        284.61        26.69 o
   5   3   5          0.33         -1.69         2.22 o
   6   3   5        133.48        132.48         8.81 o
  -8   4   5          2.13          4.36         1.50 o
  -7   4   5        151.49        136.58        14.78 o
  -6   4   5       1448.62       1215.10        51.74 o
  -5   4   5        159.14        126.27        13.11 o
  -4   4   5        281.94        280.51        38.72 o
  -3   4   5       4683.97       4472.73       595.56 o
  -2   4   5       2898.93       3241.06        68.37 o
  -1   4   5        178.67        211.19        18.11 o
   0   4   5       2888.33       3032.33       127.36 o
   1   4   5       1345.20       1411.61        91.59 o
   2   4   5         93.06        112.05        11.81 o
   3   4   5          3.20          7.48         3.88 o
   4   4   5         15.14         17.36         4.76 o
   5   4   5        106.64        125.31         9.29 o
  -8   5   5          5.62          5.57         2.22 o
  -7   5   5         87.83         84.25         5.98 o
  -6   5   5       1241.89        999.70        45.85 o
  -5   5   5          5.45          9.77         4.73 o
  -4   5   5        287.26        320.86        21.90 o
  -3   5   5        794.85        722.25        50.05 o
  -2   5   5         99.81        114.51        16.27 o
  -1   5   5          2.84          0.98         3.70 o
   0   5   5       2166.32       2319.46       127.58 o
   1   5   5          2.54          8.18         5.61 o
   2   5   5        232.68        255.53        25.63 o
   3   5   5          2.51         10.30         3.80 o
   4   5   5         35.66         38.22        10.11 o
   5   5   5        250.97        291.27        18.51 o
  -7   6   5         79.83         78.36         6.65 o
  -6   6   5        965.63        636.43        38.60 o
  -5   6   5         20.64         17.76         6.59 o
  -4   6   5        483.99        451.66        32.08 o
  -3   6   5        824.27        834.36        59.23 o
  -2   6   5        615.38        691.03        41.77 o
  -1   6   5        322.20        346.78        25.33 o
   0   6   5       1302.16       1469.15       114.69 o
   1   6   5         12.65         17.84         9.20 o
   2   6   5        443.72        514.56        42.41 o
   3   6   5          0.30          8.11         5.37 o
   4   6   5         41.76         50.33         8.19 o
  -7   7   5        400.91        379.55        49.73 o
  -6   7   5        406.65        293.42        37.45 o
  -5   7   5         11.31         11.02         5.25 o
  -4   7   5        435.96        440.63        31.15 o
  -3   7   5        554.13        627.45        51.42 o
  -2   7   5        196.66        201.88        28.31 o
  -1   7   5         66.43         72.90        16.37 o
   0   7   5        285.03        348.60        35.12 o
   1   7   5        167.67        222.69        26.07 o
   2   7   5        800.41        951.52        47.68 o
   3   7   5         54.38         63.77         8.79 o
  -6   8   5        149.11        132.94        10.96 o
  -5   8   5         64.60         58.11         5.72 o
  -4   8   5        360.78        357.80        24.94 o
  -3   8   5        356.28        361.91        26.00 o
  -2   8   5        223.44        273.42        30.11 o
  -1   8   5         37.15         61.34        13.82 o
   0   8   5        163.51        191.50        22.38 o
   1   8   5        117.11        129.40        25.79 o
  -4   9   5        298.11        284.20        19.91 o
  -3   9   5        117.60        139.88        12.39 o
  -2   9   5        211.05        206.88        22.13 o
  -1   9   5         24.92         22.41         3.87 o
   0  -9   6        792.22        883.01        46.98 o
   1  -9   6         84.11         75.74        15.96 o
   2  -9   6          5.20          6.75         6.59 o
   3  -9   6        484.19        492.76        46.84 o
   4  -9   6        484.74        479.21        33.65 o
   5  -9   6         53.33         49.44         6.37 o
  -2  -8   6        110.77        121.27        15.37 o
  -1  -8   6        250.63        334.02        31.62 o
   0  -8   6       1469.28       1504.57       275.15 o
   1  -8   6         29.21         41.35         8.13 o
   2  -8   6         50.95         37.06         5.28 o
   3  -8   6       1450.52       1478.40       131.89 o
   4  -8   6        134.51        113.27        11.79 o
   5  -8   6         22.65         20.12         5.30 o
   6  -8   6        114.66        114.11        11.55 o
  -3  -7   6        193.23        156.66        15.38 o
  -2  -7   6         75.70         62.70         8.47 o
  -1  -7   6        552.89        532.90        27.27 o
   0  -7   6       3628.05       3115.03       128.74 o
   1  -7   6         44.79         32.22         9.89 o
   2  -7   6         69.37         60.76         7.28 o
   3  -7   6       2441.48       2263.63        81.00 o
   4  -7   6          4.53          7.14         4.07 o
   5  -7   6        174.98        154.63        33.25 o
   6  -7   6        484.14        591.58        31.86 o
   7  -7   6         66.29         13.79        37.49 o
  -4  -6   6        621.91        551.71        20.57 o
  -3  -6   6        333.09        353.92        32.47 o
  -2  -6   6        149.06        150.92        15.56 o
  -1  -6   6       2028.77       1869.70        99.76 o
   0  -6   6       2538.06       2127.23        57.85 o
   1  -6   6        186.04        129.24        14.65 o
   2  -6   6        899.50        789.94        32.18 o
   3  -6   6       2024.98       1964.80       109.28 o
   4  -6   6          0.18          0.98         4.79 o
   5  -6   6        105.11         98.19        11.55 o
   6  -6   6        436.96        416.03        70.92 o
   7  -6   6          1.58          0.69         1.50 o
  -5  -5   6        230.41        214.53        34.20 o
  -4  -5   6       1148.91       1043.03        44.67 o
  -3  -5   6        319.28        302.00        21.73 o
  -2  -5   6        265.00        247.19        18.04 o
  -1  -5   6       5417.48       5335.82       317.86 o
   0  -5   6       2662.96       2678.52        92.28 o
   1  -5   6         52.22         43.18        14.52 o
   2  -5   6        380.14        392.33        45.19 o
   3  -5   6       4347.24       4595.52       177.29 o
   4  -5   6        123.41        142.75        13.14 o
   5  -5   6        103.18        105.67        10.29 o
   6  -5   6         93.94        110.89        10.23 o
   7  -5   6         67.80         78.03         7.08 o
   8  -5   6         58.55         59.65         6.32 o
  -6  -4   6          7.91          7.94         3.68 o
  -5  -4   6         99.86         77.89         9.50 o
  -4  -4   6       1750.93       1909.71        75.80 o
  -3  -4   6        671.55        755.39        39.40 o
  -2  -4   6         49.28         70.70        14.11 o
  -1  -4   6       2614.47       2597.18        82.11 o
   0  -4   6        116.52         77.49        12.17 o
   1  -4   6        233.19        216.23        17.65 o
   2  -4   6       1751.61       1771.35        87.23 o
   3  -4   6        136.11         89.85        21.57 o
   4  -4   6       1696.26       1858.67       119.29 o
   5  -4   6         98.69         96.02         9.24 o
   6  -4   6        511.49        514.47        18.35 o
   7  -4   6        997.87       1084.22        39.78 o
   8  -4   6          4.80          8.30         4.77 o
  -6  -3   6         61.41         61.82         7.48 o
  -5  -3   6       1404.61       1431.96        60.37 o
  -4  -3   6       1042.86       1169.36        46.78 o
  -3  -3   6        408.52        397.03        54.80 o
  -2  -3   6        206.93        233.65        37.05 o
  -1  -3   6      12703.21      14148.61       311.84 o
   0  -3   6       1841.03       1956.36        54.99 o
   1  -3   6       1401.71       1397.06        39.90 o
   2  -3   6       2187.23       2113.71        86.85 o
   3  -3   6        207.06        213.69        31.92 o
   4  -3   6        504.86        436.43        54.04 o
   5  -3   6        201.79        225.87        13.98 o
   6  -3   6         12.61          8.45         2.43 o
   7  -3   6        990.45       1087.45        38.10 o
   8  -3   6        115.89        103.24         9.45 o
  -7  -2   6        211.97        152.12         9.16 o
  -6  -2   6         49.64         41.49         4.67 o
  -5  -2   6        650.60        544.95        24.18 o
  -4  -2   6       2095.84       2149.28        59.34 o
  -3  -2   6        139.97        126.22        27.35 o
  -2  -2   6        312.65        369.92        40.90 o
  -1  -2   6       2583.77       2675.00        99.01 o
   0  -2   6        948.90        968.72        31.41 o
   1  -2   6          6.25          3.37         2.09 o
   2  -2   6        827.91        832.30        51.34 o
   3  -2   6       1007.80       1111.79        72.90 o
   4  -2   6       1374.32       1320.12        61.96 o
   5  -2   6         81.65         84.87         6.73 o
   6  -2   6        141.70        151.81        10.74 o
   7  -2   6       1082.00       1235.79        27.37 o
   8  -2   6          1.95          4.15         1.43 o
  -7  -1   6        158.59        133.21         8.37 o
  -6  -1   6         11.96         12.10         2.93 o
  -5  -1   6       5346.78       5254.49       279.16 o
  -4  -1   6       1394.69       1365.48        91.87 o
  -3  -1   6         58.06         33.24         7.77 o
  -2  -1   6        678.91        644.21        30.50 o
   0  -1   6        890.26        835.27        24.70 o
   1  -1   6        592.42        652.82        37.58 o
   2  -1   6        868.12        824.78        53.91 o
   3  -1   6         11.30         13.79         5.60 o
   4  -1   6       1094.32        917.28       120.93 o
   5  -1   6         14.24         14.71         4.46 o
   6  -1   6        109.88        123.96        10.10 o
   7  -1   6        902.85        999.81        23.48 o
   8  -1   6         12.62          7.41         2.17 o
  -7   0   6        423.38        377.19        13.91 o
  -6   0   6        137.81        132.08        10.62 o
  -5   0   6       2222.66       2088.46        65.76 o
  -4   0   6       1170.36       1166.56        52.16 o
  -3   0   6         19.01         28.19         6.96 o
  -2   0   6       1545.50       1502.41        43.15 o
  -1   0   6       1968.22       2056.29        79.57 o
   0   0   6         16.68         20.37         3.51 o
   1   0   6       5283.27       5714.92       142.62 o
   2   0   6       1168.14       1168.69        50.06 o
   3   0   6       1417.37       1312.45        73.79 o
   4   0   6       1305.64       1348.96        89.60 o
   5   0   6         30.61         33.94         5.28 o
   6   0   6        150.51        154.44         9.82 o
   7   0   6        398.91        409.46        12.83 o
  -8   1   6        657.30        503.13        18.56 o
  -7   1   6          7.73         10.77         2.80 o
  -6   1   6        188.13        174.45        17.80 o
  -5   1   6       1614.40       1538.13        95.77 o
  -4   1   6        658.93        694.20        39.19 o
  -3   1   6       1179.54       1199.51        44.39 o
  -2   1   6       2821.03       2950.51        63.87 o
  -1   1   6       4214.31       4253.56        73.51 o
   0   1   6       3519.92       3651.80       242.70 o
   1   1   6        425.74        579.67        40.93 o
   2   1   6          2.59         -2.03         3.18 o
   3   1   6        623.23        575.72        49.93 o
   4   1   6        725.27        724.50        25.75 o
   5   1   6         38.31         32.23         4.62 o
   6   1   6        231.24        251.09        16.14 o
   7   1   6        125.88        133.53        11.29 o
  -8   2   6        564.20        504.38        19.73 o
  -7   2   6          0.97          1.41         2.40 o
  -6   2   6        212.29        189.96        20.80 o
  -5   2   6       2937.03       2502.45       136.72 o
  -4   2   6         49.92         52.50        15.97 o
  -3   2   6        664.37        643.35        32.99 o
  -2   2   6       4479.02       4891.33       183.55 o
  -1   2   6        571.07        605.26        24.06 o
   0   2   6       4193.91       4506.74        92.39 o
   1   2   6         78.00        104.38        18.70 o
   2   2   6        154.96        149.42        25.08 o
   3   2   6       2839.38       2569.07       119.82 o
   4   2   6        532.44        456.55        25.40 o
   5   2   6         25.08         26.07         4.51 o
   6   2   6        786.86        759.30        33.02 o
  -8   3   6        346.53        279.93        26.27 o
  -7   3   6         16.05         14.93         3.60 o
  -6   3   6        156.20        135.03        10.99 o
  -5   3   6       1157.14       1023.48       145.36 o
  -4   3   6        195.37        180.45        29.72 o
  -3   3   6        934.32       1056.37        65.48 o
  -2   3   6       2891.69       3319.49        89.24 o
  -1   3   6       1427.30       1413.20        45.80 o
   0   3   6       1679.87       1642.36        45.04 o
   1   3   6        875.67        928.37        65.19 o
   2   3   6        328.11        287.69        40.14 o
   3   3   6       1987.42       1722.67        80.61 o
   4   3   6        570.44        483.20        67.83 o
   5   3   6         10.73         11.18         4.33 o
   6   3   6        444.64        470.12        16.39 o
  -8   4   6         14.14         10.46         2.01 o
  -7   4   6        138.64        117.04         7.43 o
  -6   4   6        251.55        209.26        13.99 o
  -5   4   6        265.94        212.94        13.71 o
  -4   4   6       1944.81       2107.43       110.16 o
  -3   4   6         13.16          3.96         5.06 o
  -2   4   6        166.92        204.81        16.49 o
  -1   4   6       3705.80       4026.47        88.90 o
   0   4   6       4352.29       4722.21       166.90 o
   1   4   6        165.10        149.94        30.47 o
   2   4   6        986.38        966.82        31.95 o
   3   4   6       2335.34       2412.75       127.63 o
   4   4   6        161.17        166.97        13.52 o
   5   4   6          4.97          9.83         2.97 o
  -8   5   6          0.07          0.49         1.00 o
  -7   5   6          2.78          5.05         3.33 o
  -6   5   6        384.30        280.60        24.16 o
  -5   5   6       1447.27        890.40        43.64 o
  -4   5   6       1649.66       1573.42       193.62 o
  -3   5   6          3.18          0.53         4.85 o
  -2   5   6        143.34        122.58        14.26 o
  -1   5   6       1267.54       1332.03        91.89 o
   0   5   6        282.92        315.62        29.29 o
   1   5   6         12.86         12.32         7.01 o
   2   5   6       1921.93       2100.92       115.80 o
   3   5   6        167.57        185.04        13.99 o
   4   5   6          7.42          7.38         2.33 o
   5   5   6         42.03         42.77         6.57 o
  -7   6   6         83.13         94.02        11.10 o
  -6   6   6         33.51         31.58         4.68 o
  -5   6   6        100.19         61.77        11.59 o
  -4   6   6       2116.31       1870.02        68.91 o
  -3   6   6         80.68         75.84        17.51 o
  -2   6   6        125.11        118.74        17.37 o
  -1   6   6       1275.22       1415.06        52.34 o
   0   6   6        756.85        893.18        57.48 o
   1   6   6          0.80         -4.50         4.86 o
   2   6   6       1369.87       1641.82        75.62 o
   3   6   6         72.70         79.79        13.93 o
   4   6   6         27.83         32.14         6.13 o
  -7   7   6          5.54          5.49         1.64 o
  -6   7   6        127.66         82.66        12.82 o
  -5   7   6        487.32        363.05        26.08 o
  -4   7   6       1152.65       1085.80        49.79 o
  -3   7   6        198.00        243.93        31.58 o
  -2   7   6        623.52        747.09        54.64 o
  -1   7   6       1470.04       1978.32        88.59 o
   0   7   6         18.21         34.08        11.72 o
   1   7   6        166.50        190.70        23.78 o
   2   7   6        456.63        563.65        34.72 o
   3   7   6         45.02         47.62         7.09 o
  -6   8   6        161.88        172.10        11.23 o
  -5   8   6         64.54         55.77         5.50 o
  -4   8   6        298.06        287.61        21.99 o
  -3   8   6          1.67         -0.57         2.35 o
  -2   8   6        399.99        549.09        42.23 o
  -1   8   6        552.48        681.92        44.93 o
   0   8   6         16.51         25.77         8.56 o
   1   8   6        272.22        337.18        23.96 o
  -4   9   6        433.88        416.48        23.38 o
  -3   9   6         22.87         25.43         5.07 o
  -2   9   6        332.90        372.03        44.54 o
  -1   9   6        788.62        864.89       158.77 o
   0  -9   7         21.54         18.95         7.50 o
   1  -9   7          2.17         -3.09         4.98 o
   2  -9   7        418.54        500.62        44.59 o
   3  -9   7         91.94         89.44        14.05 o
   4  -9   7          0.14          1.40         1.70 o
   5  -9   7        189.72        197.48        12.52 o
  -2  -8   7         21.18         35.65         8.59 o
  -1  -8   7         56.64         76.02        15.35 o
   0  -8   7          1.73         14.19         8.78 o
   1  -8   7        125.87        143.18        25.24 o
   2  -8   7        970.85        994.93       201.81 o
   3  -8   7          0.89          1.40         3.17 o
   4  -8   7        244.94        213.73        15.83 o
   5  -8   7        374.23        420.44        24.04 o
   6  -8   7        319.62        385.10        21.00 o
  -3  -7   7        179.50        146.58        15.07 o
  -2  -7   7         62.68         55.20         7.82 o
  -1  -7   7        205.24        210.54        16.74 o
   0  -7   7          0.63          1.54         6.10 o
   1  -7   7        250.44        343.58        40.16 o
   2  -7   7       2623.67       2664.05       418.28 o
   3  -7   7         31.45         41.46        10.88 o
   4  -7   7         30.17         33.51         7.10 o
   5  -7   7       1197.42       1213.15       151.37 o
   6  -7   7        492.12        567.38        30.64 o
   7  -7   7         24.60         19.85         4.98 o
  -4  -6   7          0.43         16.94         6.85 o
  -3  -6   7        102.43        113.20        11.88 o
  -2  -6   7        425.58        403.56        27.24 o
  -1  -6   7        349.02        322.85        31.19 o
   0  -6   7         42.07         39.19        17.47 o
   1  -6   7        834.18        735.54        46.22 o
   2  -6   7       3458.08       3214.01        72.25 o
   3  -6   7          5.91          0.73         1.88 o
   4  -6   7        570.01        528.44        43.04 o
   5  -6   7       1334.07       1111.62        58.95 o
   6  -6   7        325.19        347.84        59.44 o
   7  -6   7          5.13          4.80         1.94 o
  -5  -5   7        100.80        109.82        49.54 o
  -4  -5   7         60.36         65.05         9.04 o
  -3  -5   7         32.34         35.25         7.31 o
  -2  -5   7        543.64        508.56        27.37 o
  -1  -5   7       1162.50       1086.23        40.14 o
   0  -5   7          4.38          0.09        13.05 o
   1  -5   7       4253.24       4061.56       149.87 o
   2  -5   7       4341.20       4466.50       163.55 o
   3  -5   7         12.25         36.85         9.75 o
   4  -5   7        599.16        607.65        45.67 o
   5  -5   7       3097.34       3105.53       228.60 o
   6  -5   7        167.63        169.21        13.67 o
   7  -5   7          0.01          5.08         2.29 o
   8  -5   7          6.18          6.47         2.32 o
  -6  -4   7         33.61         41.07         6.77 o
  -5  -4   7        274.58        247.78        16.75 o
  -4  -4   7         15.12         22.61         9.16 o
  -3  -4   7        422.39        411.70        28.61 o
  -2  -4   7       3726.62       3939.62       178.25 o
  -1  -4   7       1723.89       1799.59        67.36 o
   0  -4   7        559.07        643.46        35.50 o
   1  -4   7       4165.88       4328.91       138.41 o
   2  -4   7       1668.91       1595.37        83.99 o
   3  -4   7         12.28         25.91        11.87 o
   4  -4   7        790.12        916.14        84.40 o
   5  -4   7        731.28        703.48        25.20 o
   6  -4   7         29.80         26.66         4.97 o
   7  -4   7         28.99         37.44         6.03 o
   8  -4   7        376.71        364.19        73.04 o
  -6  -3   7          5.49          7.52         2.72 o
  -5  -3   7        152.48        186.63        20.82 o
  -4  -3   7         50.33         53.10        10.82 o
  -3  -3   7        419.29        437.90        25.91 o
  -2  -3   7       3469.52       3537.05        93.21 o
  -1  -3   7        755.61        791.82        37.97 o
   0  -3   7          9.71         11.32         4.41 o
   1  -3   7      22074.46      23354.44       269.13 o
   2  -3   7       3550.87       3652.34       122.52 o
   3  -3   7         65.34         70.36        19.34 o
   4  -3   7       1694.91       1629.65       107.63 o
   5  -3   7       2007.54       1902.82        45.78 o
   6  -3   7         12.03         11.99         2.56 o
   7  -3   7         43.52         47.16         5.79 o
   8  -3   7        127.26        131.96        12.30 o
  -7  -2   7         76.54         60.75         8.09 o
  -6  -2   7        312.28        286.44        23.21 o
  -5  -2   7        307.13        291.24        38.90 o
  -4  -2   7          5.86          2.24         4.26 o
  -3  -2   7        868.17        862.60        72.96 o
  -2  -2   7       7373.78       7764.72       215.58 o
  -1  -2   7        628.42        696.39        29.37 o
   0  -2   7        222.50        202.80        14.42 o
   1  -2   7       9177.83       8767.06       140.80 o
   2  -2   7        347.92        292.10        31.55 o
   3  -2   7         23.90         23.50        11.01 o
   4  -2   7       2523.08       2380.21       117.98 o
   5  -2   7         37.74         39.70         4.63 o
   6  -2   7        207.48        222.96        13.00 o
   7  -2   7         39.89         46.68         5.13 o
   8  -2   7        185.16        156.24         9.02 o
  -7  -1   7         60.05         50.20         5.01 o
  -6  -1   7        791.93        750.94        29.13 o
  -5  -1   7        378.15        350.27        30.48 o
  -4  -1   7          5.35         -3.27         5.14 o
  -3  -1   7       6006.59       5851.43       174.28 o
  -2  -1   7      10407.76      10101.86       442.48 o
  -1  -1   7         35.98         32.57         4.19 o
   0  -1   7        130.93        101.95         8.97 o
   2  -1   7        123.42        155.30        24.20 o
   3  -1   7         10.62          8.66         4.76 o
   4  -1   7       2851.61       2500.84       322.57 o
   5  -1   7        636.55        583.79        22.15 o
   6  -1   7         44.91         45.01         6.26 o
   7  -1   7          2.15          9.72         2.67 o
  -7   0   7          1.99          0.09         1.69 o
  -6   0   7       1323.03       1177.52        95.07 o
  -5   0   7        785.57        797.40        38.98 o
  -4   0   7        178.68        175.81        20.57 o
  -3   0   7       6570.03       6665.51       199.62 o
  -2   0   7       7229.83       7365.14       117.38 o
  -1   0   7         38.21         34.86         6.19 o
   0   0   7       4640.24       5213.44        82.06 o
   1   0   7      15501.27      16821.28       311.40 o
   2   0   7         72.89         69.89        12.05 o
   3   0   7         37.92        105.81        22.13 o
   4   0   7       1758.23       1557.77        89.34 o
   5   0   7          5.09          5.27         1.81 o
   6   0   7        154.34        158.51         9.94 o
   7   0   7          0.17          4.31         1.57 o
  -7   1   7        106.98        101.01         8.40 o
  -6   1   7       1908.33       1832.13        62.94 o
  -5   1   7        136.00        122.96        10.54 o
  -4   1   7        227.14        190.74        21.10 o
  -3   1   7       2015.13       2067.28        61.65 o
  -2   1   7       5484.19       5398.89       157.11 o
  -1   1   7        251.35        296.18        13.25 o
   0   1   7       7606.17       8333.86       581.86 o
   1   1   7       6325.27       7072.77       173.46 o
   2   1   7        231.16        215.91        29.35 o
   3   1   7          6.13          6.31         5.94 o
   4   1   7        950.01        971.84        28.94 o
   5   1   7         60.44         58.24         6.29 o
   6   1   7        116.19        123.43         7.98 o
   7   1   7          0.08          0.55         1.47 o
  -8   2   7         11.24          5.74         1.43 o
  -7   2   7        224.80        175.55        36.49 o
  -6   2   7       2077.46       1917.60       134.83 o
  -5   2   7          1.00          4.75         3.80 o
  -4   2   7       1182.03       1348.18        80.67 o
  -3   2   7       9479.70      10484.76       166.06 o
  -2   2   7       1310.66       1308.04        41.88 o
  -1   2   7         51.53         65.56         8.18 o
   0   2   7       5353.26       5497.95       181.44 o
   1   2   7       4461.95       4816.55       145.95 o
   2   2   7       1807.32       1871.40        95.21 o
   3   2   7        101.45        101.71        23.67 o
   4   2   7        291.95        255.82        11.47 o
   5   2   7        874.91        874.38        32.43 o
   6   2   7         36.50         27.03         6.05 o
  -8   3   7          0.05         -1.34         2.36 o
  -7   3   7        297.20        259.89        14.37 o
  -6   3   7        895.68        820.87        28.14 o
  -5   3   7        419.33        394.03        69.10 o
  -4   3   7        727.28        742.10        62.04 o
  -3   3   7       2564.16       2767.94       111.65 o
  -2   3   7       1085.68       1260.00        36.33 o
  -1   3   7        107.17        129.44        13.30 o
   0   3   7       4845.50       5107.89       155.98 o
   1   3   7          8.86          8.44         6.67 o
   2   3   7        219.82        197.51        34.32 o
   3   3   7          5.72          1.67         3.69 o
   4   3   7          0.02          2.41         2.19 o
   5   3   7        458.37        473.88        27.09 o
   6   3   7         49.75         51.22         5.08 o
  -8   4   7         53.44         33.78         3.37 o
  -7   4   7        576.21        550.90        27.95 o
  -6   4   7        338.89        299.80        20.48 o
  -5   4   7         31.52         23.15         4.31 o
  -4   4   7        559.52        596.93        58.54 o
  -3   4   7       2732.54       3069.68       126.15 o
  -2   4   7         87.72         90.00        11.08 o
  -1   4   7        118.64         94.03        12.88 o
   0   4   7       1692.31       1803.93       101.76 o
   1   4   7        184.12        183.39        34.67 o
   2   4   7       1111.30       1175.12        35.82 o
   3   4   7        193.73        196.54        15.63 o
   4   4   7         23.99         28.26         5.55 o
   5   4   7        651.55        728.02        22.25 o
  -7   5   7       2308.76       2205.98       427.65 o
  -6   5   7        418.95        358.15        68.23 o
  -5   5   7          9.34          8.03         2.30 o
  -4   5   7       1470.94       1283.86       252.77 o
  -3   5   7       6174.26       6922.66       137.17 o
  -2   5   7        231.56        239.63        26.61 o
  -1   5   7         85.72         65.51        20.70 o
   0   5   7        804.47        734.01        48.39 o
   1   5   7         46.15         46.88         6.94 o
   2   5   7        148.36        168.19        14.96 o
   3   5   7          0.17          5.05         2.95 o
   4   5   7        214.28        231.54        17.18 o
  -7   6   7        596.65        441.77        69.19 o
  -6   6   7          1.97          6.20         2.18 o
  -5   6   7        641.25        342.14        26.53 o
  -4   6   7        187.65        139.78        17.82 o
  -3   6   7       1035.61       1196.64        70.42 o
  -2   6   7        396.49        394.56        85.34 o
  -1   6   7         28.75         21.34         6.83 o
   0   6   7         42.11         67.36        15.49 o
   1   6   7          5.09         10.15         7.13 o
   2   6   7        768.03        901.66        53.24 o
   3   6   7          0.14          2.41         3.77 o
   4   6   7        384.14        402.75        20.35 o
  -7   7   7        452.84        285.57        14.66 o
  -6   7   7          1.53          0.40         0.83 o
  -5   7   7         33.07         26.26         4.78 o
  -4   7   7        348.05        293.52        24.81 o
  -3   7   7          0.24          3.93         4.25 o
  -2   7   7        566.14        705.40        51.97 o
  -1   7   7        165.23        206.98        27.03 o
   0   7   7          0.56          2.07         4.30 o
   1   7   7        672.16        867.72        49.61 o
   2   7   7        261.28        290.39        23.80 o
  -6   8   7          0.04          1.50         1.35 o
  -5   8   7          0.09          1.63         0.92 o
  -4   8   7        849.58        842.47        37.84 o
  -3   8   7        122.71        154.09        25.71 o
  -2   8   7        190.76        227.22        26.44 o
  -1   8   7          1.17          1.91         3.11 o
   0   8   7         29.41         44.91        10.13 o
   1   8   7        122.04        132.55        14.26 o
  -4   9   7         81.74         78.14         5.00 o
  -3   9   7        871.01        855.76       106.59 o
  -2   9   7        223.82        256.90        38.73 o
  -1   9   7          8.62         10.07         4.03 o
   0  -9   8        529.26        582.68        37.12 o
   1  -9   8         23.64         26.36         9.66 o
   2  -9   8         30.41         24.13        10.15 o
   3  -9   8        351.53         24.15       200.64 o
   4  -9   8          0.12          0.25         1.18 o
   5  -9   8        202.99        194.74        12.01 o
  -2  -8   8         17.40         14.32         5.29 o
  -1  -8   8        140.25        169.05        21.86 o
   0  -8   8        500.00        614.85        47.52 o
   1  -8   8          6.15         -8.58         8.58 o
   2  -8   8         21.16         30.80        14.89 o
   3  -8   8        197.21        198.82        42.62 o
   4  -8   8        329.89        328.80        50.19 o
   5  -8   8          0.75          4.23         2.71 o
   6  -8   8         13.84          7.15         9.48 o
  -3  -7   8         16.57         13.26         4.79 o
  -2  -7   8         69.15         58.81        12.23 o
  -1  -7   8        489.17        484.26        38.68 o
   0  -7   8        796.00        719.83        49.28 o
   1  -7   8        101.86        108.76        38.89 o
   2  -7   8         89.92         97.32        25.79 o
   3  -7   8        359.39        352.19        65.12 o
   4  -7   8       1035.65       1048.67       178.79 o
   5  -7   8          0.94          1.64         3.26 o
   6  -7   8         56.08         68.65        10.24 o
   7  -7   8        309.58        334.19        19.05 o
  -4  -6   8        380.59        394.92        26.21 o
  -3  -6   8         92.52        104.30        12.02 o
  -2  -6   8         83.88         85.29        11.13 o
  -1  -6   8       1413.32       1410.30        69.90 o
   0  -6   8          6.48          6.66         5.46 o
   1  -6   8         61.38         53.40        11.45 o
   2  -6   8        281.16        257.82        18.32 o
   3  -6   8          0.92          2.13         1.84 o
   4  -6   8       1560.37       1548.61       264.70 o
   5  -6   8         61.05         58.50         6.62 o
   6  -6   8         20.48         16.19         3.74 o
   7  -6   8        378.37        360.86        22.71 o
  -5  -5   8        883.93        937.89        39.58 o
  -4  -5   8        827.30        739.84        29.83 o
  -3  -5   8         99.47         94.50        11.57 o
  -2  -5   8       1647.73       1612.66       105.94 o
  -1  -5   8       1738.62       1717.11        73.04 o
   0  -5   8         18.56         11.50         5.56 o
   1  -5   8        154.78        127.44        25.32 o
   2  -5   8        666.39        620.58        58.55 o
   3  -5   8        268.17        240.85        40.40 o
   4  -5   8       1594.72       1664.77       138.63 o
   5  -5   8         63.87         54.04         8.04 o
   6  -5   8         15.24         18.73         4.91 o
   7  -5   8       1186.45       1398.00        60.44 o
   8  -5   8         37.12         28.95         3.98 o
  -6  -4   8          3.75          4.39         2.55 o
  -5  -4   8        478.86        447.89        21.78 o
  -4  -4   8        789.38        809.15        46.96 o
  -3  -4   8         23.58         17.10         5.46 o
  -2  -4   8        466.75        426.10        56.52 o
  -1  -4   8       1108.01       1092.75        66.47 o
   0  -4   8        640.33        673.98        36.66 o
   1  -4   8        398.42        353.67        37.36 o
   2  -4   8       1079.13       1059.00        69.36 o
   3  -4   8        336.16        397.32        48.06 o
   4  -4   8       1784.73       1946.80       127.10 o
   5  -4   8         30.21         30.82         5.36 o
   6  -4   8         47.00         43.92         6.02 o
   7  -4   8        637.38        736.18        29.30 o
   8  -4   8         10.88         10.61         2.98 o
  -6  -3   8        245.03        221.72        17.96 o
  -5  -3   8       2465.57       2628.02        83.32 o
  -4  -3   8        138.98        153.48        18.56 o
  -3  -3   8          3.29          8.57        14.81 o
  -2  -3   8       1740.04       1760.72       106.55 o
  -1  -3   8        890.39        876.58        40.61 o
   0  -3   8        495.93        489.75        27.26 o
   1  -3   8        672.96        636.53        28.51 o
   2  -3   8        767.19        728.97        53.37 o
   3  -3   8       5664.40       6202.97       198.56 o
   4  -3   8       1516.19       1570.31       108.97 o
   5  -3   8          3.89          2.90         1.88 o
   6  -3   8        546.69        581.36        18.12 o
   7  -3   8        833.06        920.40        54.26 o
   8  -3   8         60.20         53.09         4.66 o
  -7  -2   8        163.00        121.29        11.30 o
  -6  -2   8         15.24         14.60         6.13 o
  -5  -2   8        613.53        692.62        38.11 o
  -4  -2   8         24.93         26.86         6.52 o
  -3  -2   8          0.47          1.06         3.95 o
  -2  -2   8        196.51        210.27        18.79 o
  -1  -2   8        589.71        707.59        29.89 o
   0  -2   8       4665.83       4460.78        80.33 o
   1  -2   8        359.22        370.81        20.18 o
   2  -2   8        546.41        595.44        47.63 o
   3  -2   8       3542.02       3605.00       144.26 o
   4  -2   8        546.14        524.43        41.09 o
   5  -2   8        136.32        146.36         8.98 o
   6  -2   8        549.62        560.86        20.96 o
   7  -2   8        214.69        231.27        10.84 o
   8  -2   8          3.54          3.34         2.03 o
  -7  -1   8          0.59         -0.41         1.48 o
  -6  -1   8        102.87        106.00         8.01 o
  -5  -1   8       2452.18       2329.42        63.69 o
  -4  -1   8        122.49        128.76        28.76 o
  -3  -1   8        305.65        260.82        23.42 o
  -2  -1   8        929.17        842.65        37.66 o
  -1  -1   8       1077.37       1108.95        58.11 o
   0  -1   8       6635.41       6429.55       160.83 o
   1  -1   8          0.12          6.36         4.85 o
   2  -1   8        122.27        130.30        23.36 o
   3  -1   8      16417.02      17247.69       754.05 o
   4  -1   8        663.02        497.05        38.47 o
   5  -1   8         26.88         21.78         4.07 o
   6  -1   8        744.41        811.20        29.90 o
   7  -1   8        978.94       1026.90        22.98 o
  -7   0   8         13.50         11.82         2.31 o
  -6   0   8         98.19        112.52        14.19 o
  -5   0   8        959.74        948.92        43.35 o
  -4   0   8        985.15        974.68        50.30 o
  -3   0   8        126.46        118.11        14.92 o
  -2   0   8         49.97         24.97         5.96 o
  -1   0   8       6303.58       6195.86       101.87 o
   0   0   8       2394.11       2743.08        57.39 o
   1   0   8        282.53        290.77        25.72 o
   2   0   8        500.14        442.44        30.95 o
   3   0   8       9011.05       8198.92       224.96 o
   4   0   8        210.06        182.87        30.92 o
   5   0   8          0.81          1.57         1.39 o
   6   0   8        622.32        657.78        22.74 o
   7   0   8        207.91        195.90         8.30 o
  -7   1   8         12.15          8.09         2.42 o
  -6   1   8        625.68        624.01        34.96 o
  -5   1   8       3437.99       3133.38        77.44 o
  -4   1   8       1774.56       1878.05        70.34 o
  -3   1   8        162.55        173.95        18.10 o
  -2   1   8        486.12        546.33        27.90 o
  -1   1   8        884.85       1191.55        29.54 o
   0   1   8       8696.47       9238.79       133.05 o
   1   1   8        164.98        168.18        25.30 o
   2   1   8       3420.61       3349.98       127.47 o
   3   1   8       1857.04       1631.25        93.29 o
   4   1   8        111.94        115.48         8.98 o
   5   1   8        150.02        135.03         9.43 o
   6   1   8        420.56        421.90        14.79 o
   7   1   8         72.37         64.80         5.59 o
  -8   2   8         89.08         55.53        13.16 o
  -7   2   8          7.43          9.77         2.72 o
  -6   2   8          6.52          9.94         3.56 o
  -5   2   8        331.43        287.11        15.05 o
  -4   2   8       3451.57       3852.45       144.64 o
  -3   2   8          0.36          8.12         3.94 o
  -2   2   8         12.57          6.91         2.28 o
  -1   2   8      13426.94      13915.16       254.34 o
   0   2   8       4117.28       4233.02       216.17 o
   1   2   8        212.65        232.94        30.96 o
   2   2   8       2384.03       2291.85       110.35 o
   3   2   8       4503.82       3927.91       160.97 o
   4   2   8          3.83          0.71         1.15 o
   5   2   8         31.81         42.53         7.31 o
   6   2   8        309.52        326.91        23.40 o
  -8   3   8         34.34         19.41         3.51 o
  -7   3   8         45.29         36.75         5.49 o
  -6   3   8        197.40        178.79        12.80 o
  -5   3   8        241.76        211.16        13.26 o
  -4   3   8       3024.11       3384.49       141.37 o
  -3   3   8        161.37        209.05        30.15 o
  -2   3   8         10.35         19.73         5.64 o
  -1   3   8       3808.41       3829.36        82.99 o
   0   3   8       1253.82       1229.29        74.16 o
   1   3   8         53.99         47.31        15.32 o
   2   3   8       2347.27       2122.91       118.51 o
   3   3   8        745.59        617.56        30.52 o
   4   3   8         92.04         85.26        12.73 o
   5   3   8          3.91          8.63         3.05 o
   6   3   8        173.83        173.59        15.76 o
  -8   4   8         10.03          6.20         2.20 o
  -7   4   8         54.07         45.69         4.67 o
  -6   4   8        915.32        851.94        91.02 o
  -5   4   8        132.29        108.18        12.00 o
  -4   4   8       1396.76       1606.44        99.98 o
  -3   4   8         22.03         24.57        12.11 o
  -2   4   8         60.00         59.55        10.90 o
  -1   4   8       4797.44       5019.32       171.98 o
   0   4   8        281.82        305.52        42.36 o
   1   4   8        151.12        159.32        33.59 o
   2   4   8       2118.35       2170.06        49.99 o
   3   4   8        259.16        264.52        17.93 o
   4   4   8        108.97        107.63        10.53 o
   5   4   8        281.68        303.58        13.51 o
  -7   5   8         28.97         24.08         6.77 o
  -6   5   8         22.15         16.19         3.55 o
  -5   5   8       2812.22       2524.09        69.10 o
  -4   5   8       1723.28       1179.65       443.82 o
  -3   5   8         11.90         17.45         6.53 o
  -2   5   8        762.23        701.98        71.77 o
  -1   5   8      14024.89      16287.42      1376.75 o
   0   5   8          1.67          2.60         2.82 o
   1   5   8         43.86         46.37         6.95 o
   2   5   8       1879.65       2125.65        53.25 o
   3   5   8        706.77        832.20        29.62 o
   4   5   8          3.10          5.68         2.52 o
  -7   6   8        199.76        136.58        24.64 o
  -6   6   8        628.56        574.41       176.01 o
  -5   6   8        281.10        210.83        30.09 o
  -4   6   8        181.28        120.38        16.27 o
  -3   6   8        628.15        784.72        56.00 o
  -2   6   8         63.74         58.90        12.13 o
  -1   6   8       2926.72       2734.82       220.03 o
   0   6   8        346.67        410.58        37.25 o
   1   6   8        449.32        468.41        72.82 o
   2   6   8        337.68        398.48        33.84 o
   3   6   8         78.14         93.17        13.72 o
  -6   7   8         30.47         32.63         5.03 o
  -5   7   8       1300.99       1119.53        76.23 o
  -4   7   8         95.32         83.19        13.14 o
  -3   7   8         12.45         10.65         6.81 o
  -2   7   8        739.10        930.35        58.74 o
  -1   7   8        543.46        649.40        47.38 o
   0   7   8        182.22        197.29        24.37 o
   1   7   8        526.02        653.60        41.21 o
   2   7   8        137.41        154.32        16.43 o
  -6   8   8        126.90        143.38         9.02 o
  -5   8   8        928.48        891.05        39.97 o
  -4   8   8         67.36         53.23         8.68 o
  -3   8   8          4.85          7.69         3.10 o
  -2   8   8       1180.31       1677.52        70.87 o
  -1   8   8        819.01       1184.13        56.01 o
   0   8   8         30.14         37.12         8.84 o
   1   8   8         49.73         65.30         9.42 o
  -4   9   8         11.59         11.06         1.77 o
  -3   9   8         79.28         80.43        14.85 o
  -2   9   8        161.87        143.97        10.79 o
   0  -9   9         24.18         25.32         8.04 o
   1  -9   9        178.88        198.70        24.70 o
   2  -9   9        641.19        798.13        55.96 o
   3  -9   9          4.42         13.67         8.74 o
   4  -9   9         36.79         30.54         7.24 o
   5  -9   9        371.06        297.24        14.31 o
  -2  -8   9         75.43         43.26         8.88 o
  -1  -8   9        368.88        370.31        50.99 o
   0  -8   9        246.81        225.82        29.01 o
   1  -8   9        208.59        251.34        32.91 o
   2  -8   9        591.91        767.58        63.19 o
   3  -8   9          2.62          5.68         2.59 o
   4  -8   9        166.93        165.47        30.13 o
   5  -8   9        102.56        118.89        12.06 o
   6  -8   9          4.56          0.89         4.27 o
  -3  -7   9        132.37        134.36        14.43 o
  -2  -7   9        390.46        389.09        31.14 o
  -1  -7   9         41.67         50.42        12.54 o
   0  -7   9          2.65          7.65         6.68 o
   1  -7   9        548.14        621.27       103.72 o
   2  -7   9       1664.66       1467.79       159.20 o
   3  -7   9          9.52          9.87         3.52 o
   4  -7   9        167.51        172.86        34.64 o
   5  -7   9        476.73        500.60        36.68 o
   6  -7   9          0.11          2.94         2.49 o
   7  -7   9         12.86         12.98         3.78 o
  -4  -6   9         44.42         49.71         9.49 o
  -3  -6   9        179.59        174.10        21.49 o
  -2  -6   9        577.26        585.06        43.18 o
  -1  -6   9        358.34        341.78        33.82 o
   0  -6   9         19.74         23.02         7.50 o
   1  -6   9       1707.94       1580.76        61.42 o
   2  -6   9        887.67        849.01        54.18 o
   3  -6   9         20.15         15.74         3.92 o
   4  -6   9        388.99        368.35        22.21 o
   5  -6   9        282.34        292.84        29.25 o
   6  -6   9         99.68         87.07        15.53 o
   7  -6   9        129.33        121.46        19.74 o
  -5  -5   9         69.81         87.12        11.53 o
  -4  -5   9          3.04          2.58         3.19 o
  -3  -5   9        858.88        764.64        47.46 o
  -2  -5   9       1382.54       1291.36        55.52 o
  -1  -5   9         44.64         40.79         8.03 o
   0  -5   9       1214.02       1273.51        57.95 o
   1  -5   9       5348.38       5501.54       182.70 o
   2  -5   9       1670.73       1630.15        98.04 o
   3  -5   9        140.92        194.02        24.89 o
   4  -5   9       2255.05       2196.34       216.35 o
   5  -5   9        279.69        268.72        19.30 o
   6  -5   9         25.47         22.42         5.12 o
   7  -5   9         93.90        112.12        10.82 o
  -6  -4   9         11.37          4.90         2.50 o
  -5  -4   9        375.58        344.95        18.46 o
  -4  -4   9         25.55         22.61         5.76 o
  -3  -4   9         28.54         25.76         5.00 o
  -2  -4   9       3993.01       4127.24       184.17 o
  -1  -4   9        176.58        210.70        22.75 o
   0  -4   9         20.34          5.19         6.23 o
   1  -4   9       3215.13       3079.03       120.72 o
   2  -4   9        310.42        298.86        37.44 o
   3  -4   9          2.51          7.84         7.70 o
   4  -4   9       1458.83       1485.80        48.84 o
   5  -4   9         10.78         13.67         3.90 o
   6  -4   9        106.97        113.90         9.90 o
   7  -4   9         21.27         24.68         8.99 o
   8  -4   9         53.88         55.61         5.88 o
  -6  -3   9        136.12        122.56         9.36 o
  -5  -3   9        275.18        299.90        25.87 o
  -4  -3   9        120.11        142.53        17.51 o
  -3  -3   9       5491.24       5794.35       148.28 o
  -2  -3   9       2323.26       2300.62       123.38 o
  -1  -3   9          0.58          0.61         4.44 o
   0  -3   9       3743.31       3812.54        85.16 o
   1  -3   9      11698.76      12009.77       280.37 o
   2  -3   9        301.29        324.58        36.67 o
   3  -3   9        307.81        372.44        46.44 o
   4  -3   9       2140.33       2091.44       127.78 o
   5  -3   9          0.59          1.28         1.87 o
   6  -3   9        216.04        234.95        11.34 o
   7  -3   9          2.20          5.37         2.13 o
   8  -3   9         10.68          8.97         2.58 o
  -7  -2   9          0.10         -1.68         1.68 o
  -6  -2   9        565.26        595.48        33.43 o
  -5  -2   9        377.74        385.20        28.18 o
  -4  -2   9        348.67        403.37        24.68 o
  -3  -2   9       1604.28       1544.39       101.51 o
  -2  -2   9       1746.47       1739.56        58.25 o
  -1  -2   9        643.47        696.50        30.22 o
   0  -2   9        145.27        136.17        12.69 o
   1  -2   9        333.70        265.31        18.06 o
   2  -2   9        390.01        441.04        42.79 o
   3  -2   9        439.69        409.47        47.67 o
   4  -2   9        881.93        806.20        61.09 o
   5  -2   9        654.68        607.34        19.35 o
   6  -2   9        189.62        200.33        12.27 o
   7  -2   9         15.84         13.76         2.55 o
  -7  -1   9        222.35        186.06        15.40 o
  -6  -1   9        602.63        497.14        75.98 o
  -5  -1   9          1.69          3.79         3.88 o
  -4  -1   9        517.30        596.38        28.76 o
  -3  -1   9       8345.22       8023.72       220.14 o
  -2  -1   9       1698.26       1610.18        54.80 o
  -1  -1   9        239.70        230.73        12.23 o
   0  -1   9       2102.63       1929.52        72.18 o
   1  -1   9      13403.62      14360.44       278.84 o
   2  -1   9       3421.74       3591.67       132.44 o
   3  -1   9        273.02        296.99        28.76 o
   4  -1   9        878.05        744.93        49.08 o
   5  -1   9       2316.68       2519.00        51.27 o
   6  -1   9         93.86         96.16         7.96 o
   7  -1   9          0.44          0.61         1.05 o
  -7   0   9        310.87        264.79        33.09 o
  -6   0   9        957.28        984.18        43.95 o
  -5   0   9         27.48         21.57         6.48 o
  -4   0   9        986.73        959.69        51.37 o
  -3   0   9       5732.16       5544.23       117.41 o
  -2   0   9        227.82        236.30        19.39 o
  -1   0   9         18.55         24.83         5.93 o
   0   0   9       5093.67       5660.81       106.51 o
   1   0   9         73.28        105.33        22.69 o
   2   0   9        778.89        799.83        43.16 o
   3   0   9        750.39        660.13        59.10 o
   4   0   9        305.22        224.69        35.63 o
   5   0   9       2580.40       2562.37        45.47 o
   6   0   9         27.72         27.39         4.31 o
   7   0   9         55.96         50.16         4.42 o
  -7   1   9       1579.98       1376.30        35.93 o
  -6   1   9        661.76        648.48        35.71 o
  -5   1   9          1.13          3.47         1.78 o
  -4   1   9       3684.51       3820.92       106.51 o
  -3   1   9      16776.22      17913.60       435.77 o
  -2   1   9        545.57        582.95        30.14 o
  -1   1   9        341.94        326.70        16.12 o
   0   1   9       5976.24       6238.95       381.67 o
   1   1   9       7751.86       8265.03       208.49 o
   2   1   9       2447.98       2346.61       108.41 o
   3   1   9        501.59        403.80        47.33 o
   4   1   9         57.48         50.64         5.38 o
   5   1   9        268.43        262.59        13.20 o
   6   1   9         21.32         24.53         3.54 o
   7   1   9         11.30          8.83         2.03 o
  -8   2   9         89.48         61.22         6.19 o
  -7   2   9        679.04        637.38        31.52 o
  -6   2   9        989.98        989.57        42.75 o
  -5   2   9          4.62          3.01         2.24 o
  -4   2   9       1101.50       1176.96        78.94 o
  -3   2   9       2948.65       3309.04       135.39 o
  -2   2   9       1267.44       1573.97        45.53 o
  -1   2   9       1222.43       1372.46        43.51 o
   0   2   9        776.07        667.17        30.60 o
   1   2   9        752.17        679.48        55.28 o
   2   2   9       3285.82       3284.04       139.50 o
   3   2   9        886.24        746.46        69.55 o
   4   2   9        145.42        142.87         9.65 o
   5   2   9       2316.91       2411.24       139.09 o
   6   2   9          6.13          9.28         2.82 o
  -8   3   9         82.75         48.38         5.83 o
  -7   3   9       1607.37       1187.19       217.23 o
  -6   3   9          1.92          1.99         1.40 o
  -5   3   9         44.51         45.52         5.83 o
  -4   3   9       2213.91       2454.76       121.98 o
  -3   3   9       2482.70       2913.49       121.19 o
  -2   3   9        700.95        693.34        35.07 o
  -1   3   9        273.45        274.22        21.23 o
   0   3   9       1204.56       1205.24        75.69 o
   1   3   9        667.43        596.99        58.01 o
   2   3   9        423.52        398.35        51.88 o
   3   3   9        146.87        126.77        13.71 o
   4   3   9        569.52        547.18        25.48 o
   5   3   9        449.31        463.65        20.70 o
   6   3   9         26.00         26.50         3.59 o
  -8   4   9        122.04         64.50         6.40 o
  -7   4   9       1490.51       1066.19        52.16 o
  -6   4   9         37.78         36.88         4.43 o
  -5   4   9          9.04         10.00         3.23 o
  -4   4   9       3588.77       4217.03       171.64 o
  -3   4   9        783.70        977.98        72.83 o
  -2   4   9        459.81        500.30        33.81 o
  -1   4   9         71.05         71.79        19.62 o
   0   4   9        377.35        363.79        48.11 o
   1   4   9        833.01        746.78        74.65 o
   2   4   9        118.31        131.33        11.63 o
   3   4   9        147.20        154.28        13.68 o
   4   4   9        631.39        719.49        27.03 o
   5   4   9         93.18        107.43         7.55 o
  -7   5   9        222.13        208.51        64.76 o
  -6   5   9          8.94          8.35         2.44 o
  -5   5   9          0.15          7.98         3.68 o
  -4   5   9        234.98        152.97        94.04 o
  -3   5   9       1369.80       1649.59        61.32 o
  -2   5   9        908.62        989.57        80.25 o
  -1   5   9        621.10        714.86        56.14 o
   0   5   9        156.57        175.14        14.18 o
   1   5   9       7075.76       7679.34       203.71 o
   2   5   9         84.19        102.05        10.88 o
   3   5   9          1.29          7.48         3.26 o
   4   5   9        453.56        516.02        23.24 o
  -7   6   9       1868.85       1178.78       127.07 o
  -6   6   9        282.10        274.46        52.11 o
  -5   6   9          1.96          7.05         2.88 o
  -4   6   9       3027.54       1941.60        68.71 o
  -3   6   9        125.88        175.03        25.84 o
  -2   6   9         11.68         19.73         8.51 o
  -1   6   9        576.69        667.04        47.31 o
   0   6   9        202.87        251.04        28.44 o
   1   6   9        634.23        658.42        64.00 o
   2   6   9         39.00         52.91         6.60 o
   3   6   9        228.17        285.48        22.61 o
  -6   7   9         28.24         25.98         2.79 o
  -5   7   9         35.83         29.41         4.40 o
  -4   7   9        353.54        312.32        24.80 o
  -3   7   9        760.54        941.16        58.42 o
  -2   7   9         53.65         80.99        16.93 o
  -1   7   9         23.74         20.33         8.29 o
   0   7   9         51.30         57.73        12.81 o
   1   7   9        752.67        887.36        46.33 o
   2   7   9          0.46          3.80         2.81 o
  -5   8   9         84.93         69.47         5.78 o
  -4   8   9         80.65         71.64         6.26 o
  -3   8   9        444.64        526.00        70.52 o
  -2   8   9        195.66        249.73        25.48 o
  -1   8   9         18.43         16.13         6.50 o
   0   8   9        507.34        601.37        73.48 o
   1   8   9        667.25        767.53        30.46 o
  -3   9   9        107.92         96.98         8.36 o
  -2   9   9          0.69          2.49         1.66 o
   0  -9  10        107.69        106.27        15.29 o
   1  -9  10          0.33          2.38         4.46 o
   2  -9  10         70.66         91.77        18.30 o
   3  -9  10         26.57         31.90        12.13 o
   4  -9  10        131.92         29.89        79.77 o
   5  -9  10         39.76         30.73         4.21 o
  -2  -8  10        362.66        300.37        21.97 o
  -1  -8  10        499.92        504.19        53.57 o
   0  -8  10         53.91         51.14         8.78 o
   1  -8  10        193.53        196.34        42.66 o
   2  -8  10        835.91       1062.32        72.45 o
   3  -8  10         95.00         95.09        14.40 o
   4  -8  10        404.14        446.26       100.12 o
   5  -8  10          7.98          5.78         2.97 o
   6  -8  10         52.94         51.73         5.00 o
  -3  -7  10        154.41        132.93        13.09 o
  -2  -7  10        358.11        344.80        29.26 o
  -1  -7  10       1001.66       1004.47        55.76 o
   0  -7  10          0.70         13.68         7.14 o
   1  -7  10         31.87         33.86         8.86 o
   2  -7  10        307.84        296.23        54.29 o
   3  -7  10         15.44          7.40         3.45 o
   4  -7  10       1808.44       1986.89       394.15 o
   5  -7  10          0.83         -0.11         2.71 o
   6  -7  10          0.28         -2.50         2.92 o
   7  -7  10        300.26        293.94        16.63 o
  -4  -6  10        373.87        382.50        25.41 o
  -3  -6  10          0.40          8.18         6.77 o
  -2  -6  10          4.92         19.12         8.23 o
  -1  -6  10         73.42         76.27        16.22 o
   0  -6  10        200.46        201.88        21.00 o
   1  -6  10        105.40        104.11        12.43 o
   2  -6  10        219.41        215.03        22.02 o
   3  -6  10        778.52        719.68        32.30 o
   4  -6  10        909.19        796.83       105.28 o
   5  -6  10          4.79          3.80         2.84 o
   6  -6  10         46.42         49.14         5.77 o
   7  -6  10        314.66        288.73        13.39 o
  -5  -5  10        871.42        933.49        21.15 o
  -4  -5  10        100.73        100.30        26.02 o
  -3  -5  10        148.78        137.06        19.46 o
  -2  -5  10       2083.46       1950.65        76.87 o
  -1  -5  10         85.03        102.67        14.45 o
   0  -5  10        876.74        850.07        68.14 o
   1  -5  10         77.36        102.06        23.34 o
   2  -5  10        127.74        163.70        31.97 o
   3  -5  10       3497.24       3507.79       112.02 o
   4  -5  10       1603.92       1625.15       196.41 o
   5  -5  10        152.22        150.53        11.70 o
   6  -5  10        798.35        839.16        98.12 o
   7  -5  10        949.55       1037.20        48.27 o
  -5  -4  10        583.55        561.55        33.88 o
  -4  -4  10        160.37        152.25        19.61 o
  -3  -4  10        180.91        167.51        12.43 o
  -2  -4  10       1543.35       1582.13        38.99 o
  -1  -4  10         19.16         10.48         5.33 o
   0  -4  10       2334.45       2317.85        73.15 o
   1  -4  10         38.41         47.35        14.70 o
   2  -4  10         36.70         40.72        15.18 o
   3  -4  10        613.07        607.45        63.78 o
   4  -4  10       1412.94       1416.39        84.38 o
   5  -4  10          0.51          0.63         2.16 o
   6  -4  10        728.01        798.96        28.18 o
   7  -4  10        106.55        129.78        11.51 o
   8  -4  10         12.76          9.78         2.47 o
  -6  -3  10        150.50         17.47        76.36 o
  -5  -3  10        282.79        307.37        25.86 o
  -4  -3  10          5.44          6.01         2.47 o
  -3  -3  10         48.81         44.20         6.26 o
  -2  -3  10        324.83        285.56        43.84 o
  -1  -3  10       5289.35       5856.33       284.35 o
   0  -3  10       1398.59       1389.53        49.44 o
   1  -3  10         16.11         15.34         4.87 o
   2  -3  10       1544.57       1629.67        86.77 o
   3  -3  10      10454.13      11700.77       307.16 o
   4  -3  10        556.73        570.93        67.55 o
   5  -3  10         81.07         75.24         8.12 o
   6  -3  10       1395.26       1544.83        31.70 o
   7  -3  10        348.07        361.85        16.11 o
   8  -3  10          0.21          1.72         1.46 o
  -7  -2  10          8.24          4.93         2.28 o
  -6  -2  10        999.83       1043.11        44.64 o
  -5  -2  10        384.12        463.45        30.89 o
  -4  -2  10        171.70        151.06        15.06 o
  -3  -2  10        251.10        312.52        46.45 o
  -2  -2  10       4517.95       5199.31       111.35 o
  -1  -2  10       1369.73       1342.19        43.53 o
   0  -2  10       2113.51       1926.99        53.08 o
   1  -2  10          8.05          9.83         3.76 o
   2  -2  10       1190.63       1214.58        74.39 o
   3  -2  10        260.06        179.92        32.79 o
   4  -2  10         51.65         42.28        12.34 o
   5  -2  10        701.81        755.73        21.90 o
   6  -2  10        484.23        513.61        19.70 o
   7  -2  10          2.91          2.78         1.34 o
  -7  -1  10          4.74          4.06         2.71 o
  -6  -1  10         48.58         58.21         8.56 o
  -5  -1  10          9.13         10.67         3.77 o
  -4  -1  10        166.79        141.97        13.98 o
  -3  -1  10          6.64          1.31         3.38 o
  -2  -1  10          0.51          0.23         2.54 o
  -1  -1  10      14593.98      15723.87       188.56 o
   0  -1  10       1653.08       1573.24        77.87 o
   1  -1  10        108.27        170.36        23.89 o
   2  -1  10       2815.89       2875.57       120.72 o
   3  -1  10       6818.25       6956.75       156.31 o
   4  -1  10         25.04         16.48        10.96 o
   5  -1  10        380.32        346.82        17.32 o
   6  -1  10        558.41        618.47        20.22 o
   7  -1  10          1.78          1.23         1.36 o
  -7   0  10          9.70         13.48         2.95 o
  -6   0  10         45.25         61.09        10.88 o
  -5   0  10          1.37          2.41         3.24 o
  -4   0  10       2228.26       2068.35        80.19 o
  -3   0  10        572.80        579.76        36.19 o
  -2   0  10       1782.55       1936.72        89.75 o
  -1   0  10       9265.38       8340.15       147.12 o
   0   0  10       1325.45       1534.17        37.92 o
   1   0  10        343.93        334.22        26.12 o
   2   0  10       4836.27       4988.31       118.98 o
   3   0  10        948.85        790.52        67.29 o
   4   0  10         94.71        103.22         7.66 o
   5   0  10        735.86        770.32        23.35 o
   6   0  10        596.35        616.92        19.35 o
   7   0  10        230.83        231.85        16.84 o
  -7   1  10         77.93         65.94         5.69 o
  -6   1  10         49.34         47.47         9.58 o
  -5   1  10       1123.50       1041.50        29.42 o
  -4   1  10       1207.06       1188.90        58.20 o
  -3   1  10          2.38          7.97         6.21 o
  -2   1  10       4148.18       4201.65        92.40 o
  -1   1  10      24496.75      23812.02       277.29 o
   0   1  10        343.45        310.24        20.94 o
   1   1  10        155.74        145.13        25.15 o
   2   1  10       8414.34       7785.71       223.59 o
   3   1  10       5610.00       4652.57       176.71 o
   4   1  10         52.58         41.03         5.79 o
   5   1  10        602.76        604.78        20.25 o
   6   1  10         15.71         15.68         3.14 o
   7   1  10        130.85        120.01         8.97 o
  -7   2  10        101.80         88.99        11.44 o
  -6   2  10        470.27        499.17        30.38 o
  -5   2  10        162.23        147.92         8.58 o
  -4   2  10       3167.01       3524.29       146.11 o
  -3   2  10         18.04         17.41         6.36 o
  -2   2  10        130.28         66.88         9.32 o
  -1   2  10      10206.67       9807.33       148.45 o
   0   2  10          0.92          2.40         2.85 o
   1   2  10       1000.70        967.91        69.21 o
   2   2  10       1772.67       1348.08        90.28 o
   3   2  10        322.12        291.84        12.61 o
   4   2  10        239.72        236.06        16.98 o
   5   2  10        496.74        526.87        40.41 o
   6   2  10         17.03         13.62         3.13 o
  -8   3  10         35.37         21.60         3.61 o
  -7   3  10          1.60          1.92         3.81 o
  -6   3  10          1.48          1.38         2.64 o
  -5   3  10       1723.50       1487.47        58.19 o
  -4   3  10        961.37        770.86       152.63 o
  -3   3  10          1.20          9.27         7.25 o
  -2   3  10       2271.91       2301.67        79.90 o
  -1   3  10       8406.64       8930.82       150.91 o
   0   3  10         15.68         24.25        11.21 o
   1   3  10       1376.76       1272.59        88.28 o
   2   3  10       2200.06       1886.29       118.53 o
   3   3  10         91.74         78.61        15.29 o
   4   3  10          0.16          2.15         2.39 o
   5   3  10        194.67        216.43        13.60 o
   6   3  10          5.75          2.31         1.30 o
  -7   4  10         22.89         20.44         4.67 o
  -6   4  10          1.72          2.79         1.55 o
  -5   4  10       3288.53       2911.85        89.48 o
  -4   4  10        563.37        653.28        66.19 o
  -3   4  10          0.12         13.60         8.95 o
  -2   4  10       5547.43       5714.74       301.59 o
  -1   4  10       5836.79       5843.68       198.55 o
   0   4  10          0.38          5.46         6.77 o
   1   4  10        101.71        108.78         9.99 o
   2   4  10       1958.98       2103.66        52.31 o
   3   4  10        142.20        153.30        13.33 o
   4   4  10          5.80          8.35         3.59 o
   5   4  10          8.07          7.96         2.23 o
  -7   5  10         34.35         34.13         7.17 o
  -6   5  10         90.91        107.28         7.21 o
  -5   5  10        703.19        602.42        30.49 o
  -4   5  10        448.45        214.26        20.56 o
  -3   5  10          9.10          6.61         2.58 o
  -2   5  10        385.35        448.81        69.74 o
  -1   5  10        123.66        127.00        16.16 o
   0   5  10        283.70        272.55        16.44 o
   1   5  10       1208.25       1313.74        40.49 o
   2   5  10        376.41        398.40        21.27 o
   3   5  10       2646.63       3081.86        59.83 o
   4   5  10          0.24          0.90         1.61 o
  -7   6  10         11.32         11.96         1.94 o
  -6   6  10       1734.14       1727.18        38.17 o
  -5   6  10       4732.32       3839.64       522.96 o
  -4   6  10         17.57         17.20         6.11 o
  -3   6  10          7.73         14.75         8.31 o
  -2   6  10       6477.47       7764.98       190.38 o
  -1   6  10       3276.97       3815.11       120.44 o
   0   6  10          1.75         15.44         8.64 o
   1   6  10         20.59         28.99         7.13 o
   2   6  10       1227.40       1304.28       121.81 o
   3   6  10         17.38         15.36         5.29 o
  -6   7  10         56.46         56.93         4.50 o
  -5   7  10        653.50        539.75        35.26 o
  -4   7  10         17.37         11.28         4.56 o
  -3   7  10         54.85         66.18        15.21 o
  -2   7  10       1514.33       1782.16       141.65 o
  -1   7  10         85.73         97.77        17.16 o
   0   7  10          1.26          2.80         4.16 o
   1   7  10         57.97         65.58         6.34 o
   2   7  10         90.42         83.06        16.30 o
  -5   8  10        848.40        743.78        79.99 o
  -4   8  10        180.26        163.71         9.07 o
  -3   8  10        350.59        354.90        22.97 o
  -2   8  10        653.99        844.98        45.20 o
  -1   8  10          8.84         13.93         5.31 o
   0   8  10        155.87        174.21        20.53 o
   0  -9  11         17.07         14.02         6.12 o
   1  -9  11        667.18        753.69        47.20 o
   2  -9  11        304.33        387.93        37.30 o
   3  -9  11          0.81          1.51         4.80 o
   4  -9  11        197.32        238.64        29.60 o
   5  -9  11        174.13        167.10         9.20 o
  -2  -8  11        490.54        322.09        21.44 o
  -1  -8  11         40.00         45.56         6.99 o
   0  -8  11         41.01         49.05         8.12 o
   1  -8  11       1341.74       1423.29       245.00 o
   2  -8  11        278.56        282.28        72.38 o
   3  -8  11        135.01        116.91        37.63 o
   4  -8  11       1589.56       1654.32       407.87 o
   5  -8  11         95.71         96.61        10.49 o
   6  -8  11         24.30         25.90         4.29 o
  -3  -7  11        449.68        428.49        13.23 o
  -2  -7  11        943.00        974.38        49.26 o
  -1  -7  11        235.40        226.80        26.07 o
   0  -7  11        747.29        844.36        94.46 o
   1  -7  11       2616.12       2821.61       232.98 o
   2  -7  11         69.20         81.38        15.89 o
   3  -7  11          0.02         -2.29         2.46 o
   4  -7  11        978.26       1025.74       191.25 o
   5  -7  11        294.02        301.23        21.89 o
   6  -7  11        386.33        456.27        24.99 o
  -4  -6  11       1006.85        984.08        35.03 o
  -3  -6  11        105.82        112.88        17.34 o
  -2  -6  11       1202.54       1218.59        61.75 o
  -1  -6  11        243.63        236.68        27.88 o
   0  -6  11        344.23        319.36        26.62 o
   1  -6  11        278.20        282.61        20.44 o
   2  -6  11        201.38        207.12        22.11 o
   3  -6  11         12.44         17.23         4.03 o
   4  -6  11        273.32        224.71        26.90 o
   5  -6  11        123.02        123.02        15.40 o
   6  -6  11        177.50        181.80        21.48 o
   7  -6  11         40.10         38.31         3.87 o
  -5  -5  11        222.84        242.75        20.29 o
  -4  -5  11        654.31        629.70        95.85 o
  -3  -5  11       2508.55       2626.67       293.21 o
  -2  -5  11        611.66        626.46        30.03 o
  -1  -5  11          2.52          2.56         3.33 o
   0  -5  11       3774.59       3917.98        93.55 o
   1  -5  11       1483.84       1403.35        92.22 o
   2  -5  11         10.74         10.42         9.35 o
   3  -5  11          3.59          7.15         2.76 o
   4  -5  11       1123.70       1107.84        92.01 o
   5  -5  11        749.51        713.78        39.99 o
   6  -5  11        199.38        211.47        24.23 o
   7  -5  11        133.52        140.18        13.90 o
  -5  -4  11        321.99        346.42        46.33 o
  -4  -4  11         15.12         17.96         7.12 o
  -3  -4  11        700.93        715.57        48.88 o
  -2  -4  11       2827.34       2772.70       111.98 o
  -1  -4  11          0.06          3.91        11.42 o
   0  -4  11       1476.38       1510.52        64.74 o
   1  -4  11       1900.60       1928.63        97.08 o
   2  -4  11        281.95        286.23        39.85 o
   3  -4  11         34.51         40.15        16.12 o
   4  -4  11        658.77        683.95        23.75 o
   5  -4  11          5.96          5.53         2.70 o
   6  -4  11        313.09        352.23        18.29 o
   7  -4  11          0.15         -0.58         0.92 o
  -6  -3  11        481.25        477.31        36.21 o
  -5  -3  11         38.17         40.42         9.21 o
  -4  -3  11        277.37        287.77        16.51 o
  -3  -3  11       2398.42       2324.16        83.26 o
  -2  -3  11       1339.87       1334.34        97.07 o
  -1  -3  11         54.32         58.67        10.65 o
   0  -3  11       2642.07       2584.56       100.80 o
   1  -3  11        140.12        144.24        15.61 o
   2  -3  11         13.68          3.47         4.98 o
   3  -3  11          3.67          3.05         6.03 o
   4  -3  11         50.94         44.41         8.43 o
   5  -3  11       2296.58       2416.33        50.46 o
   6  -3  11        297.82        332.26        13.15 o
   7  -3  11        128.90        120.02         7.03 o
  -7  -2  11        314.05        181.39        12.34 o
  -6  -2  11        736.95        774.96        37.31 o
  -5  -2  11         49.21         49.02         6.44 o
  -4  -2  11       1771.46       1791.36        55.20 o
  -3  -2  11       3408.51       3313.42       160.23 o
  -2  -2  11        292.61        338.20        44.04 o
  -1  -2  11          5.05         11.08         4.04 o
   0  -2  11      10045.06      10260.52       386.58 o
   1  -2  11        302.77        316.27        22.20 o
   2  -2  11        799.38        872.76        64.81 o
   3  -2  11          3.22         -2.17         5.19 o
   4  -2  11        408.21        391.82        38.20 o
   5  -2  11        241.19        217.92        11.06 o
   6  -2  11        107.60        106.94         7.91 o
   7  -2  11         38.20         37.30         3.95 o
  -7  -1  11        198.64        184.58        14.61 o
  -6  -1  11       1824.19       1785.89        59.55 o
  -5  -1  11         18.82         17.46         5.65 o
  -4  -1  11        918.04        948.50        38.83 o
  -3  -1  11        703.03        577.20        37.99 o
  -2  -1  11       1611.42       1728.07        60.38 o
  -1  -1  11        223.49        251.06        14.41 o
   0  -1  11       1417.69       1252.04        99.07 o
   1  -1  11        676.62        741.95        52.83 o
   2  -1  11       2635.73       2993.63       125.35 o
   3  -1  11          2.02          0.92         2.86 o
   4  -1  11         31.27         23.32        12.47 o
   5  -1  11       2910.05       3134.35        71.41 o
   6  -1  11         59.86         61.34         6.20 o
   7  -1  11         84.75         81.16         5.53 o
  -7   0  11        663.38        577.25        61.54 o
  -6   0  11        274.44        287.90        22.66 o
  -5   0  11         11.56         15.39         6.51 o
  -4   0  11        565.44        538.64        40.51 o
  -3   0  11       1246.97       1089.79        51.96 o
  -2   0  11        734.56        650.24        35.56 o
  -1   0  11       1303.19       1281.49        36.92 o
   0   0  11          8.82         23.70         5.02 o
   1   0  11       3618.65       3850.21        97.09 o
   2   0  11       1467.70       1608.34        65.94 o
   3   0  11        102.99         88.65        23.49 o
   4   0  11        946.12        998.69        78.49 o
   5   0  11        946.04        908.38        25.58 o
   6   0  11        148.32        143.16         9.01 o
   7   0  11        143.81        146.01         7.03 o
  -7   1  11        793.39        694.07        66.10 o
  -6   1  11         67.51         71.95        11.87 o
  -5   1  11         75.67         69.78         7.46 o
  -4   1  11       1999.24       1863.81        75.96 o
  -3   1  11          2.41          1.41         2.59 o
  -2   1  11        945.14        917.98        41.89 o
  -1   1  11       1323.38       1175.30        41.83 o
   0   1  11        870.32       1024.33        40.61 o
   1   1  11       8964.90       9558.46       244.03 o
   2   1  11        397.20        354.85        44.56 o
   3   1  11         70.67         58.85        19.78 o
   4   1  11       2319.40       2303.42        53.67 o
   5   1  11       2938.16       2927.65        48.41 o
   6   1  11          0.47          1.65         1.50 o
   7   1  11         94.08        111.85         7.97 o
  -7   2  11        895.03        821.13        35.14 o
  -6   2  11         45.48         48.88         6.58 o
  -5   2  11        140.95        140.70         8.52 o
  -4   2  11       5519.34       6510.76       212.38 o
  -3   2  11         14.39         18.33         8.92 o
  -2   2  11       1567.94       1781.60        83.82 o
  -1   2  11        405.15        361.18        24.32 o
   0   2  11        162.94        262.58        20.58 o
   1   2  11       2919.44       2326.50       113.82 o
   2   2  11        331.98        259.87        40.53 o
   3   2  11         42.34         33.85         4.91 o
   4   2  11        484.01        469.52        45.60 o
   5   2  11        982.35       1031.99        76.63 o
   6   2  11        182.76        176.91        10.19 o
  -7   3  11        471.06        339.70        71.90 o
  -6   3  11         43.49         35.93         5.72 o
  -5   3  11        143.34        135.89         8.92 o
  -4   3  11       1023.45        767.91        51.73 o
  -3   3  11       1129.08       1398.69        87.74 o
  -2   3  11        425.45        332.84        25.84 o
  -1   3  11        362.93        319.43        25.34 o
   0   3  11        687.86        618.31        58.08 o
   1   3  11       5042.47       4577.23       181.73 o
   2   3  11         25.09         25.66         4.83 o
   3   3  11        365.14        336.41        19.65 o
   4   3  11       1428.82       1464.78        42.08 o
   5   3  11        229.89        222.46        13.19 o
  -7   4  11        309.50        335.24        42.28 o
  -6   4  11        150.14        132.90         8.20 o
  -5   4  11         45.96         53.68        15.79 o
  -4   4  11        697.25        469.45        77.04 o
  -3   4  11       2600.01       2854.06       135.01 o
  -2   4  11        232.69        234.36        24.44 o
  -1   4  11        279.52        269.30        41.20 o
   0   4  11       3296.93       2957.19       151.39 o
   1   4  11       4227.57       4721.52       143.40 o
   2   4  11          0.37          0.87         2.06 o
   3   4  11        127.91        127.48        11.91 o
   4   4  11       1076.50       1254.85        34.64 o
   5   4  11        473.39        456.80        22.85 o
  -7   5  11        180.51        197.69        24.70 o
  -6   5  11        278.54        305.01        14.23 o
  -5   5  11        120.50        118.92        19.68 o
  -4   5  11        907.78        550.24        33.09 o
  -3   5  11        611.87        623.88        29.53 o
  -2   5  11        554.17        674.79        45.85 o
  -1   5  11         59.85         66.78        12.03 o
   0   5  11        412.67        406.58        20.11 o
   1   5  11         69.08         73.96         9.20 o
   2   5  11         32.09         43.17         6.89 o
   3   5  11        912.58       1041.22        30.97 o
   4   5  11        187.08        199.17         9.70 o
  -7   6  11         32.52         30.23         3.91 o
  -6   6  11         78.74         77.30         5.49 o
  -5   6  11        230.54        202.75        16.37 o
  -4   6  11       1040.72        771.76        39.95 o
  -3   6  11       5699.43       6748.47       175.09 o
  -2   6  11        140.12        168.50        13.77 o
  -1   6  11        117.77        128.65        19.99 o
   0   6  11       4966.55       5796.79       148.86 o
   1   6  11       3081.31       3339.47       225.87 o
   2   6  11         83.02         74.00         7.57 o
   3   6  11         86.86        105.30        11.92 o
  -6   7  11        489.76        542.91        16.67 o
  -5   7  11         56.69         44.39         5.71 o
  -4   7  11          5.22          5.87         1.97 o
  -3   7  11        665.84        805.85        50.41 o
  -2   7  11         57.41         78.77         8.73 o
  -1   7  11         32.63         39.39        10.71 o
   0   7  11       1011.37       1193.97        55.75 o
   1   7  11          7.08          8.64         2.28 o
   2   7  11         64.19         61.53         8.43 o
  -5   8  11         30.14         23.98         2.58 o
  -4   8  11        140.80        123.28         7.43 o
  -3   8  11       1239.83       1158.54        52.66 o
  -2   8  11         15.10         11.46         3.74 o
  -1   8  11        180.14        211.07        19.66 o
   0   8  11        892.24        899.90       144.20 o
   0  -9  12        123.40        135.33        16.27 o
   1  -9  12          0.10          2.86         4.73 o
   2  -9  12        114.65        114.98        29.61 o
   3  -9  12        125.49        154.14        24.18 o
   4  -9  12         83.97        117.22        20.07 o
   5  -9  12         47.16         35.42         3.89 o
  -1  -8  12        217.16        207.27        14.35 o
   0  -8  12        326.72        361.21        25.78 o
   1  -8  12          3.51         10.91         5.13 o
   2  -8  12        153.01        152.02        24.65 o
   3  -8  12        210.28        278.20        39.39 o
   4  -8  12        493.61        510.78       104.35 o
   5  -8  12         35.05         29.64         5.67 o
   6  -8  12        190.05        189.51        13.25 o
  -3  -7  12         77.36         78.20         5.51 o
  -2  -7  12         64.59         75.88         6.25 o
  -1  -7  12         62.72         73.46         6.37 o
   0  -7  12        431.58        512.27        32.76 o
   1  -7  12         21.69         24.45         7.41 o
   2  -7  12        242.22        236.07        23.33 o
   3  -7  12       1689.46       1555.69       125.78 o
   4  -7  12        216.79        240.03        71.75 o
   5  -7  12        118.06        128.57        14.14 o
   6  -7  12        614.51        714.92        31.00 o
  -4  -6  12          1.36         13.10         3.18 o
  -3  -6  12         53.17         55.36        11.96 o
  -2  -6  12       5310.76       5413.80       143.39 o
  -1  -6  12        215.46        210.02        26.29 o
   0  -6  12       1837.09       1790.55        80.42 o
   1  -6  12         76.32         86.26        11.45 o
   2  -6  12       2965.51       3015.26        90.99 o
   3  -6  12        129.09        131.20        12.19 o
   4  -6  12        361.37        305.76        58.82 o
   5  -6  12        115.61        123.50        15.13 o
   6  -6  12          2.96          3.75         2.97 o
   7  -6  12          4.16          0.97         5.81 o
  -5  -5  12         97.63        112.02         6.28 o
  -4  -5  12        261.23        248.19        30.83 o
  -3  -5  12        487.13        540.66        30.20 o
  -2  -5  12         10.33         12.78         8.55 o
  -1  -5  12       3649.51       3688.28        94.72 o
   0  -5  12        915.29        927.22        43.32 o
   1  -5  12        423.22        466.43        53.13 o
   2  -5  12       3930.41       4374.76       159.92 o
   3  -5  12       3460.11       3422.82        81.37 o
   4  -5  12        287.75        258.63        19.28 o
   5  -5  12         65.32         67.40         7.85 o
   6  -5  12       1196.75       1319.08        83.12 o
   7  -5  12         35.86         42.76         5.57 o
  -5  -4  12         60.59         70.08         8.20 o
  -4  -4  12        415.27        438.65        32.32 o
  -3  -4  12        182.20        159.51        13.55 o
  -2  -4  12       1747.30       1645.97        53.25 o
  -1  -4  12       1026.83       1004.56        82.06 o
   0  -4  12       2864.11       2832.26       176.76 o
   1  -4  12         30.45         36.29        14.40 o
   2  -4  12        769.71        862.54        72.23 o
   3  -4  12       1226.45       1282.23        99.87 o
   4  -4  12        100.05         99.05         8.39 o
   5  -4  12         12.04          8.27         2.87 o
   6  -4  12        861.73        940.70        30.17 o
   7  -4  12         97.05        101.36        17.06 o
  -6  -3  12        163.18        177.79        10.80 o
  -5  -3  12         27.66         31.03         7.81 o
  -4  -3  12        663.81        605.32        39.45 o
  -3  -3  12         35.45         42.69         4.90 o
  -2  -3  12          9.03          5.60         7.40 o
  -1  -3  12       4169.02       4156.08       113.47 o
   0  -3  12       2417.53       2498.88       130.88 o
   1  -3  12        221.04        222.11        20.17 o
   2  -3  12       3410.06       3717.99       148.18 o
   3  -3  12        863.47        775.45        73.59 o
   4  -3  12         63.45         56.12         6.73 o
   5  -3  12        102.52        112.06        10.17 o
   6  -3  12        481.57        583.25        77.73 o
   7  -3  12        237.42        239.17        20.25 o
  -6  -2  12        138.03        139.33        15.16 o
  -5  -2  12        154.02        135.31        13.17 o
  -4  -2  12        945.22        906.75        38.17 o
  -3  -2  12         28.54         48.96        19.16 o
  -2  -2  12        146.12        145.83        29.38 o
  -1  -2  12       8540.05       8791.00       206.75 o
   0  -2  12        837.56        789.18        36.24 o
   1  -2  12        415.21        578.65        31.68 o
   2  -2  12      14718.63      16195.24       356.47 o
   3  -2  12        425.72        430.68        53.12 o
   4  -2  12         16.99         10.40         3.19 o
   5  -2  12        321.99        338.85        14.56 o
   6  -2  12        590.64        621.36        19.81 o
   7  -2  12          7.08          5.79         1.51 o
  -7  -1  12         15.03         15.41         4.18 o
  -6  -1  12        210.44        239.43        20.05 o
  -5  -1  12         20.07         12.85         4.93 o
  -4  -1  12       2897.87       2801.56        90.44 o
  -3  -1  12        162.44        185.10        21.98 o
  -2  -1  12        282.23        239.56        22.44 o
  -1  -1  12       3026.11       2768.55       133.16 o
   0  -1  12       2659.74       2729.74        97.79 o
   1  -1  12         56.60         59.88        15.57 o
   2  -1  12       4227.03       4684.67       165.19 o
   3  -1  12          9.33         13.94         6.88 o
   4  -1  12          9.94          6.59         3.16 o
   5  -1  12         75.82         84.41         7.43 o
   6  -1  12         76.35         77.21         6.84 o
   7  -1  12        260.57        267.14        35.29 o
  -7   0  12         11.99         16.61         2.89 o
  -6   0  12         30.03         29.33         7.16 o
  -5   0  12        567.49        599.08        34.77 o
  -4   0  12       1473.20       1333.13        33.61 o
  -3   0  12         97.80         88.39        15.15 o
  -2   0  12        435.89        404.48        29.08 o
  -1   0  12       3482.68       3079.85        62.14 o
   0   0  12         44.75         56.24         7.74 o
   1   0  12       1640.20       1659.39        66.86 o
   2   0  12        878.07        758.68        65.97 o
   3   0  12        117.12        126.57        28.16 o
   4   0  12         27.97         26.70         3.86 o
   5   0  12        300.27        303.94        14.46 o
   6   0  12         16.83         16.50         3.05 o
   7   0  12         88.34         92.64         8.62 o
  -7   1  12          0.06          3.23         1.98 o
  -6   1  12         10.80         11.10         4.68 o
  -5   1  12       1814.68       1748.04        39.62 o
  -4   1  12        289.02        259.85        13.03 o
  -3   1  12          0.14          3.60         2.76 o
  -2   1  12       2107.15       1835.61       109.53 o
  -1   1  12       2219.97       1734.74        54.46 o
   0   1  12         35.97         41.77        15.12 o
   1   1  12       1510.47       1392.62        85.84 o
   2   1  12        884.60        661.51        63.21 o
   3   1  12       1072.85        901.43        79.00 o
   4   1  12          2.85          5.24         2.05 o
   5   1  12        602.62        602.52        23.68 o
   6   1  12        576.01        558.95        20.90 o
  -7   2  12          6.69          7.57         4.09 o
  -6   2  12        836.49        894.07        34.04 o
  -5   2  12       1236.55       1264.76        28.72 o
  -4   2  12       1267.82       1118.73        34.97 o
  -3   2  12         68.68         97.11        22.61 o
  -2   2  12       8971.38       9395.40       230.32 o
  -1   2  12       3666.28       3302.69       290.10 o
   0   2  12          2.43          5.60         3.29 o
   1   2  12        494.41        374.42        46.32 o
   2   2  12       2356.16       2009.07       117.77 o
   3   2  12         84.79         73.09         7.15 o
   4   2  12         26.53         29.99         5.12 o
   5   2  12          0.68          4.58         2.85 o
   6   2  12          0.84         -0.10         0.70 o
  -7   3  12         25.16         22.03         7.69 o
  -6   3  12         63.67         59.58         7.30 o
  -5   3  12       1272.72       1159.55        27.29 o
  -4   3  12        531.07        408.29        36.25 o
  -3   3  12         45.57         55.62        17.82 o
  -2   3  12       2393.22       2403.65       109.63 o
  -1   3  12        157.23        116.01        16.09 o
   0   3  12         22.32         11.94         8.64 o
   1   3  12       1220.34       1002.31        83.40 o
   2   3  12         83.75         75.80         8.23 o
   3   3  12        773.93        754.82        29.93 o
   4   3  12          0.87          4.72         2.79 o
   5   3  12         31.81         28.47         5.48 o
  -7   4  12          3.42          2.15         1.31 o
  -6   4  12        708.41        783.34        20.25 o
  -5   4  12       1970.69       1912.03       132.74 o
  -4   4  12          6.11          5.47         4.81 o
  -3   4  12        133.33        134.26        11.10 o
  -2   4  12       3772.41       3952.26       152.90 o
  -1   4  12         33.25         27.78        13.91 o
   0   4  12         11.45         11.92         4.19 o
   1   4  12        478.00        515.07        23.68 o
   2   4  12         12.78         10.58         3.48 o
   3   4  12        928.54       1020.16        33.95 o
   4   4  12          4.96         10.00         2.98 o
   5   4  12          9.22          6.42         2.19 o
  -7   5  12         28.55         37.15         3.99 o
  -6   5  12        336.37        361.03        12.85 o
  -5   5  12        907.43        933.96        92.59 o
  -4   5  12          1.62         -1.18         2.03 o
  -3   5  12        232.28        250.06        15.67 o
  -2   5  12       1665.41       1904.43        78.99 o
  -1   5  12        270.78        306.40        17.04 o
   0   5  12        449.33        490.18        22.10 o
   1   5  12        364.92        399.47        21.17 o
   2   5  12        102.70        101.34        10.13 o
   3   5  12         39.64         42.68         5.99 o
   4   5  12          9.65          8.08         1.85 o
  -7   6  12          1.68          2.81         0.93 o
  -6   6  12        579.99        666.10        20.59 o
  -5   6  12        148.92        152.18        22.83 o
  -4   6  12          2.27          5.52         2.09 o
  -3   6  12        386.91        447.14        28.15 o
  -2   6  12          9.99          9.52         4.74 o
  -1   6  12       1520.98       1720.50        74.44 o
   0   6  12          7.10         13.49         6.85 o
   1   6  12        116.07        131.30        18.14 o
   2   6  12       1277.93       1558.94        58.28 o
   3   6  12       1570.87       1522.65        45.01 o
  -6   7  12        619.42        706.14        15.65 o
  -5   7  12        204.25        231.20        16.57 o
  -4   7  12        235.80        191.33        11.11 o
  -3   7  12        372.01        446.09        35.72 o
  -2   7  12        321.47        359.02        18.18 o
  -1   7  12        200.67        210.31        23.15 o
   0   7  12          0.02         11.61         5.33 o
   1   7  12        104.29        107.61         8.60 o
  -5   8  12         41.06         33.66        12.82 o
  -4   8  12        157.74        159.13        13.53 o
  -3   8  12        402.66        380.13        13.36 o
  -2   8  12         23.12          2.47        13.63 o
  -1   8  12        231.45        282.40        20.98 o
   0   8  12         11.55          9.74         3.64 o
   0  -9  13        412.27        384.17        26.20 o
   1  -9  13       1015.50       1129.43        55.54 o
   2  -9  13          5.53         -0.13         5.29 o
   3  -9  13         24.31         24.86         9.86 o
  -1  -8  13         18.57         15.89         4.02 o
   0  -8  13        460.44        460.53        25.89 o
   1  -8  13       1711.17       1791.29        76.02 o
   2  -8  13         93.62         80.98        11.91 o
   3  -8  13          0.72          1.60         3.95 o
   4  -8  13       1369.44       1362.15       317.26 o
   5  -8  13         10.15          9.06         2.85 o
   6  -8  13        112.91         93.23        18.95 o
  -3  -7  13        419.27        402.89        12.31 o
  -2  -7  13        428.06        409.49        13.84 o
  -1  -7  13          5.77          9.64         2.60 o
   0  -7  13        597.01        632.05        32.92 o
   1  -7  13        355.03        354.64        26.05 o
   2  -7  13         64.63         63.27        11.62 o
   3  -7  13        249.06        231.59        18.97 o
   4  -7  13          2.70          3.46         4.82 o
   5  -7  13        510.06        496.54        27.23 o
   6  -7  13          8.10         12.43         4.59 o
  -4  -6  13       1871.04       1850.65        66.43 o
  -3  -6  13        974.54       1052.63        51.37 o
  -2  -6  13        210.22        206.74        25.13 o
  -1  -6  13        126.77        127.72        20.69 o
   0  -6  13      10328.52      11081.61      1439.38 o
   1  -6  13       1465.98       1534.92        75.35 o
   2  -6  13        337.55        350.83        24.48 o
   3  -6  13          1.30          0.34         1.88 o
   4  -6  13       5231.58       4852.08       571.17 o
   5  -6  13         30.32         31.44         7.95 o
   6  -6  13        121.25        146.62        15.46 o
   7  -6  13         21.08         25.94         9.47 o
  -5  -5  13         73.77         60.73         4.41 o
  -4  -5  13          3.92          6.16         3.02 o
  -3  -5  13        866.09        881.44        34.47 o
  -2  -5  13       1437.03       1483.72        69.16 o
  -1  -5  13         58.65         57.63        11.58 o
   0  -5  13        238.41        226.97        21.32 o
   1  -5  13        748.46        887.14        40.10 o
   2  -5  13         76.73         83.41        11.62 o
   3  -5  13        251.91        235.17        14.77 o
   4  -5  13        293.15        307.86        31.03 o
   5  -5  13       2675.33       2842.08        55.38 o
   6  -5  13         53.46         50.54         6.38 o
   7  -5  13         97.55         99.01        33.33 o
  -5  -4  13        131.70        152.14         7.91 o
  -4  -4  13       2179.24       2435.01        79.17 o
  -3  -4  13        575.07        563.53        69.07 o
  -2  -4  13        129.25        108.35        13.20 o
  -1  -4  13          1.69          5.92         5.27 o
   0  -4  13       6081.51       6046.52       396.42 o
   1  -4  13        128.27        136.59        26.81 o
   2  -4  13       1042.28       1092.12        84.49 o
   3  -4  13        350.64        360.40        53.32 o
   4  -4  13          8.88         12.05         3.11 o
   5  -4  13        293.24        286.89        16.74 o
   6  -4  13         43.31         44.45         6.29 o
   7  -4  13          0.43         -0.12         1.94 o
  -6  -3  13        373.85        349.56        46.62 o
  -5  -3  13        126.55        115.45        18.07 o
  -4  -3  13       1110.22       1127.82       145.17 o
  -3  -3  13       1918.32       1780.48        98.33 o
  -2  -3  13         24.71         25.52        13.89 o
  -1  -3  13        462.26        427.23        50.67 o
   0  -3  13       2193.68       2041.59       135.88 o
   1  -3  13        681.94        643.66        36.17 o
   2  -3  13        743.72        749.82        66.43 o
   3  -3  13         88.94         77.78        23.57 o
   4  -3  13        275.10        274.10        15.08 o
   5  -3  13        532.71        531.74        23.50 o
   6  -3  13        193.02        229.76        26.35 o
   7  -3  13          1.42          2.12         2.19 o
  -6  -2  13        237.32        248.53        27.23 o
  -5  -2  13          3.00          6.31         2.40 o
  -4  -2  13       1403.45       1245.50        66.29 o
  -3  -2  13        677.40        663.09        72.47 o
  -2  -2  13        277.11        218.86        37.76 o
  -1  -2  13        330.40        282.05        37.69 o
   0  -2  13        739.06        706.88        47.07 o
   1  -2  13       2585.73       2853.13       115.79 o
   2  -2  13        710.12        790.15        66.15 o
   3  -2  13        364.89        363.77        50.76 o
   4  -2  13       2061.29       2287.81        56.02 o
   5  -2  13        940.71       1034.76        30.75 o
   6  -2  13         19.47         18.93         3.36 o
   7  -2  13          8.34         12.83         2.12 o
  -7  -1  13        719.99        824.31        30.26 o
  -6  -1  13         67.69         64.91         7.32 o
  -5  -1  13        175.92        193.24        18.87 o
  -4  -1  13       3677.42       3785.09        82.63 o
  -3  -1  13        529.91        532.78        38.17 o
  -2  -1  13       1052.15       1030.94        48.81 o
  -1  -1  13        796.11        745.62        37.87 o
   0  -1  13       1416.25       1443.85        50.91 o
   1  -1  13         82.15         33.58        11.96 o
   2  -1  13       3597.24       4172.34       158.97 o
   3  -1  13        417.69        460.89        40.06 o
   4  -1  13        896.71        862.50        26.90 o
   5  -1  13        284.61        294.29        14.80 o
   6  -1  13         10.08         10.86         2.68 o
   7  -1  13         13.65         22.46         4.48 o
  -7   0  13       1005.62       1168.69        38.89 o
  -6   0  13         49.57         57.23        10.08 o
  -5   0  13        205.31        204.95        12.98 o
  -4   0  13       1491.24       1426.79        39.59 o
  -3   0  13         83.05         73.26        14.49 o
  -2   0  13       1878.30       1690.66        92.07 o
  -1   0  13       1576.60       1405.05        61.13 o
   0   0  13        316.48        394.13        26.74 o
   1   0  13       2845.35       2741.74        84.55 o
   2   0  13        633.95        704.56        66.50 o
   3   0  13         48.50         50.25        18.38 o
   4   0  13        790.94        776.81        74.15 o
   5   0  13        193.83        204.98        11.76 o
   6   0  13         53.64         54.19         5.85 o
   7   0  13         35.99         45.42         5.51 o
  -7   1  13        385.60        373.76        76.42 o
  -6   1  13         24.25         27.07         7.13 o
  -5   1  13          8.13         12.22         3.97 o
  -4   1  13       2786.08       2670.83        43.24 o
  -3   1  13       1387.89       1283.57        62.90 o
  -2   1  13        473.29        440.79        49.27 o
  -1   1  13        935.89        841.36        38.66 o
   0   1  13        344.37        273.02        22.16 o
   1   1  13       3498.10       3296.63       139.56 o
   2   1  13        184.72        162.08        31.67 o
   3   1  13        570.78        530.35        20.05 o
   4   1  13        728.11        653.76        21.18 o
   5   1  13         29.91         27.81         4.89 o
   6   1  13         20.11         24.21         3.55 o
  -7   2  13        167.38        197.61        15.83 o
  -6   2  13          0.57          4.16         2.29 o
  -5   2  13          6.21          7.04         1.81 o
  -4   2  13         19.24         16.43         2.23 o
  -3   2  13       2021.31       2094.17       111.03 o
  -2   2  13       1085.05       1140.45        72.92 o
  -1   2  13       1101.57        981.13        64.26 o
   0   2  13       9076.45       9605.43      1300.21 o
   1   2  13       2997.60       2465.35       125.74 o
   2   2  13        525.24        428.85        55.34 o
   3   2  13         69.85         52.11         6.36 o
   4   2  13       2548.90       2764.05        55.05 o
   5   2  13        384.42        394.87        19.02 o
   6   2  13          5.28          7.51         2.60 o
  -7   3  13          8.61          6.75         4.59 o
  -6   3  13        505.66        565.51        22.23 o
  -5   3  13        626.58        640.35        24.59 o
  -4   3  13        542.84        488.88        31.27 o
  -3   3  13       1986.45       2099.46       117.88 o
  -2   3  13        564.10        556.77        53.74 o
  -1   3  13        194.92        167.59        25.06 o
   0   3  13       1932.56       1558.63       100.20 o
   1   3  13        786.97        642.18        68.67 o
   2   3  13         31.74         36.64         6.44 o
   3   3  13        596.63        590.75        25.77 o
   4   3  13        614.26        678.44        26.46 o
   5   3  13         53.37         48.92        12.20 o
  -7   4  13         42.33         38.90        15.06 o
  -6   4  13         35.74         30.14         3.83 o
  -5   4  13        101.22         98.18         7.56 o
  -4   4  13        208.25        176.22        12.36 o
  -3   4  13       3557.62       3582.86       142.10 o
  -2   4  13         12.14          9.67         3.47 o
  -1   4  13          4.86         11.33         9.66 o
   0   4  13       6431.29       6812.69       182.49 o
   1   4  13        259.01        258.08        16.40 o
   2   4  13         54.57         50.06         7.44 o
   3   4  13        769.25        875.60        30.37 o
   4   4  13        242.69        263.75        13.78 o
   5   4  13         20.37         16.59         2.89 o
  -7   5  13         81.87         68.93        31.26 o
  -6   5  13         85.15         96.70         6.37 o
  -5   5  13        158.58        165.36        18.72 o
  -4   5  13          2.49          4.12         1.78 o
  -3   5  13       1938.46       2092.32       127.61 o
  -2   5  13         62.03         68.03         8.51 o
  -1   5  13         59.51         48.90         6.52 o
   0   5  13       2172.25       2282.91        53.50 o
   1   5  13        267.62        289.58        17.53 o
   2   5  13         19.86         21.45         4.69 o
   3   5  13        471.24        538.84        20.05 o
   4   5  13        150.65        125.59         8.29 o
  -6   6  13         68.54         77.45         5.03 o
  -5   6  13        153.83        158.94        17.04 o
  -4   6  13       1112.46        856.76       103.27 o
  -3   6  13        999.10       1113.90        35.86 o
  -2   6  13         55.87         58.28         7.93 o
  -1   6  13        767.44        825.68        49.23 o
   0   6  13        631.76        678.76        25.04 o
   1   6  13        132.36        122.31        16.63 o
   2   6  13        108.22        127.15        14.82 o
   3   6  13        215.80        197.63        11.03 o
  -6   7  13          0.75          1.75         0.70 o
  -5   7  13         61.22         62.15         4.85 o
  -4   7  13        753.69        631.79        47.71 o
  -3   7  13        481.78        410.73        22.14 o
  -2   7  13          0.18         -0.72         1.21 o
  -1   7  13        588.83        672.92        24.13 o
   0   7  13        684.60        804.82        41.05 o
   1   7  13          1.35          4.56         2.82 o
  -5   8  13         22.22         23.12         3.08 o
  -4   8  13       1296.69       1119.54       172.03 o
  -3   8  13        600.38        542.03        15.07 o
  -2   8  13         53.35         51.90         7.45 o
  -1   8  13        466.20        530.15        26.55 o
   1  -9  14         63.09         66.56        12.77 o
   2  -9  14        549.13         29.94       345.90 o
   3  -9  14        870.99       1000.09        69.98 o
   4  -9  14         15.71         16.73         3.35 o
  -1  -8  14        126.81        127.47        10.77 o
   0  -8  14        531.42        574.60        27.13 o
   1  -8  14          0.01          3.53         2.17 o
   2  -8  14        145.83        141.81        15.59 o
   3  -8  14       1061.58       1059.53       240.28 o
   4  -8  14         19.05         28.62         5.08 o
   5  -8  14          3.70          4.74         1.70 o
   6  -8  14        548.14        525.74        33.63 o
  -3  -7  14         11.74         14.77         2.44 o
  -2  -7  14         20.64         14.48         2.75 o
  -1  -7  14        490.68        459.97        16.94 o
   0  -7  14        557.41        570.36        38.89 o
   1  -7  14          5.07          8.42         4.95 o
   2  -7  14        479.69        528.97        33.49 o
   3  -7  14        980.73       1109.77       134.31 o
   4  -7  14         25.87         29.51        13.71 o
   5  -7  14        183.02        166.28        15.19 o
   6  -7  14         43.59         64.71        21.61 o
  -4  -6  14        531.94        512.07        14.41 o
  -3  -6  14          1.41         10.45         3.67 o
  -2  -6  14        865.04        875.40        51.05 o
  -1  -6  14        601.80        574.73        42.64 o
   0  -6  14       1135.99       1055.24        30.20 o
   1  -6  14          5.52          8.18         3.95 o
   2  -6  14       8300.35       9297.41       241.09 o
   3  -6  14       2273.17       2328.30       149.87 o
   4  -6  14         85.81         86.38         9.86 o
   5  -6  14        104.35         86.10        12.54 o
   6  -6  14       3189.80       4303.84      1166.64 o
   7  -6  14        282.52        348.69        32.37 o
  -4  -5  14       1683.70       1823.15        38.03 o
  -3  -5  14        149.58        149.08        13.55 o
  -2  -5  14        412.89        416.69        35.86 o
  -1  -5  14       2200.80       2174.37        71.45 o
   0  -5  14       2981.06       2859.73        56.88 o
   1  -5  14        894.06       1068.64        38.75 o
   2  -5  14       1301.14       1438.50        49.14 o
   3  -5  14          5.22         13.13         3.49 o
   4  -5  14         25.34         34.32         6.50 o
   5  -5  14         58.85         53.70         6.92 o
   6  -5  14          8.41         16.37         3.59 o
   7  -5  14        502.91        455.05       136.18 o
  -5  -4  14         20.14         20.39         2.93 o
  -4  -4  14        403.42        457.59        23.38 o
  -3  -4  14          8.84          9.20         2.91 o
  -2  -4  14       1196.30       1192.04        48.48 o
  -1  -4  14       2845.92       2554.79        67.34 o
   0  -4  14        586.54        531.51        47.90 o
   1  -4  14         10.31          9.24         7.23 o
   2  -4  14       7956.67       9065.35       275.59 o
   3  -4  14        732.44        864.99        53.49 o
   4  -4  14         21.22         23.54         4.18 o
   5  -4  14        466.40        496.49        22.10 o
   6  -4  14        425.19        482.01        20.43 o
   7  -4  14          3.23          1.37         3.77 o
  -6  -3  14         12.13         12.17         3.76 o
  -5  -3  14        775.43        842.91        28.99 o
  -4  -3  14        797.39        769.16       108.21 o
  -3  -3  14         65.78         59.07         5.72 o
  -2  -3  14       2423.37       2507.66        65.66 o
  -1  -3  14       6308.79       5898.61       207.33 o
   0  -3  14         44.47         51.88        10.86 o
   1  -3  14        436.04        487.82        32.61 o
   2  -3  14       7018.49       7551.85       238.76 o
   3  -3  14        115.49         99.93        27.31 o
   4  -3  14        232.10        240.85        14.21 o
   5  -3  14        478.20        505.18        22.77 o
   6  -3  14         51.01         66.08        10.12 o
   7  -3  14         78.10         72.54         8.41 o
  -6  -2  14         77.25         83.11        10.94 o
  -5  -2  14       1911.72       2002.66        76.51 o
  -4  -2  14        692.79        666.37        59.21 o
  -3  -2  14         47.74         54.15         6.23 o
  -2  -2  14        830.13        764.26        73.01 o
  -1  -2  14       6653.94       6711.86       208.74 o
   0  -2  14         59.71         60.20        10.64 o
   1  -2  14        392.18        340.82        39.70 o
   2  -2  14       6878.87       7227.36       224.35 o
   3  -2  14        824.66        824.02        78.16 o
   4  -2  14         46.20         44.80         6.02 o
   5  -2  14       1136.59       1292.42        34.96 o
   6  -2  14        293.66        306.48        13.11 o
   7  -2  14        152.69         51.28        83.57 o
  -7  -1  14         32.86         31.04         5.28 o
  -6  -1  14        274.27        268.13        51.94 o
  -5  -1  14       1643.22       1760.02        60.66 o
  -4  -1  14        371.07        373.90        19.46 o
  -3  -1  14        528.68        523.35        38.81 o
  -2  -1  14       9368.73       9382.71       176.79 o
  -1  -1  14       5371.13       5293.73       192.57 o
   0  -1  14        525.20        635.51        34.55 o
   1  -1  14       2767.92       3220.03       127.06 o
   2  -1  14       6778.92       6971.52       495.24 o
   3  -1  14          7.18          0.24         4.12 o
   4  -1  14        194.04        215.45        17.60 o
   5  -1  14        612.72        629.55        20.99 o
   6  -1  14         35.21         32.75         4.22 o
   7  -1  14         13.34         13.35         2.58 o
  -7   0  14          0.03          1.20         1.21 o
  -6   0  14         58.95         62.72        10.05 o
  -5   0  14       3005.11       3012.82       212.61 o
  -4   0  14        482.60        451.74        18.82 o
  -3   0  14        606.70        585.92        41.24 o
  -2   0  14       3593.11       3366.48        93.98 o
  -1   0  14       2495.75       2496.32        72.34 o
   0   0  14        719.15        663.40        36.20 o
   1   0  14       3823.41       3762.90       152.04 o
   2   0  14       1333.46       1296.46        92.06 o
   3   0  14        483.16        453.75        57.04 o
   4   0  14        132.76        131.43        10.64 o
   5   0  14        176.36        178.78        10.88 o
   6   0  14        208.07        223.09        22.74 o
   7   0  14         55.49         52.27         5.26 o
  -7   1  14         35.68         33.21         5.50 o
  -6   1  14        317.82        379.67        26.14 o
  -5   1  14       1945.80       2005.11        45.85 o
  -4   1  14        270.24        264.86         9.34 o
  -3   1  14        301.26        328.84        32.26 o
  -2   1  14       6650.55       6442.14       799.56 o
  -1   1  14          1.17          1.22         3.56 o
   0   1  14          2.88          0.12         1.69 o
   1   1  14       1017.48        882.36        72.30 o
   2   1  14       1310.65       1244.91        93.04 o
   3   1  14       1778.93       1664.67        45.33 o
   4   1  14          0.29          1.71         2.08 o
   5   1  14          1.65         -0.52         1.60 o
   6   1  14        331.14        411.71        21.96 o
  -7   2  14         10.49         19.56         4.96 o
  -6   2  14        885.67       1026.21        29.03 o
  -5   2  14        648.60        671.25        34.08 o
  -4   2  14        615.90        583.75        22.12 o
  -3   2  14        247.92        186.80        34.26 o
  -2   2  14        647.92        538.83        52.29 o
  -1   2  14          1.07          0.27         2.93 o
   0   2  14         90.09         90.25        13.35 o
   1   2  14       1321.41       1073.06        84.32 o
   2   2  14       1562.85       1732.80       104.98 o
   3   2  14       1020.57       1001.84        82.71 o
   4   2  14         21.00         23.22         4.39 o
   5   2  14          5.47          8.72         3.49 o
   6   2  14        849.28        942.51        28.10 o
  -7   3  14          0.21          1.87         1.87 o
  -6   3  14       1478.60       1726.53        40.12 o
  -5   3  14        504.36        510.14        17.49 o
  -4   3  14          0.47          2.83         1.18 o
  -3   3  14       1081.40       1137.46        65.09 o
  -2   3  14       3339.65       3259.54       140.29 o
  -1   3  14         74.15         48.31        11.31 o
   0   3  14        180.40        116.22        28.03 o
   1   3  14       1137.57       1105.09       107.58 o
   2   3  14         95.74         95.32        17.23 o
   3   3  14        151.64        133.04        12.13 o
   4   3  14         40.10         39.54         6.21 o
   5   3  14         52.36         71.24         8.44 o
  -7   4  14         25.89         22.72        10.78 o
  -6   4  14       1284.13       1498.18        81.35 o
  -5   4  14        269.97        253.00        15.46 o
  -4   4  14          5.22          4.99         1.43 o
  -3   4  14        624.94        584.68        53.95 o
  -2   4  14        422.62        426.74        17.31 o
  -1   4  14       1263.64       1198.86       141.65 o
   0   4  14         35.93         34.50         7.15 o
   1   4  14        106.41        107.69         9.91 o
   2   4  14       1427.25       1512.78        41.98 o
   3   4  14        350.39        385.51        19.02 o
   4   4  14         27.50         24.73         3.97 o
  -7   5  14          7.07          5.20         3.13 o
  -6   5  14       1498.32       1731.95        60.75 o
  -5   5  14          2.69          5.06         1.34 o
  -4   5  14         29.56         23.90         4.49 o
  -3   5  14        545.71        593.38        26.14 o
  -2   5  14        609.26        667.86        27.25 o
  -1   5  14        201.38        204.31        13.90 o
   0   5  14        278.22        288.33        17.60 o
   1   5  14         57.40         56.90         7.64 o
   2   5  14        206.27        225.65        14.24 o
   3   5  14        329.59        341.59        14.99 o
   4   5  14         38.13         33.94         4.34 o
  -6   6  14        374.46        404.53        12.86 o
  -5   6  14         20.79         16.62         2.88 o
  -4   6  14          0.21         -1.91         4.27 o
  -3   6  14        398.53        459.15        21.91 o
  -2   6  14        138.89        152.85        12.41 o
  -1   6  14        620.32        658.76        24.57 o
   0   6  14          1.64          4.85         1.95 o
   1   6  14         21.35         22.55         4.10 o
   2   6  14        438.93        482.12        16.97 o
   3   6  14         45.17         31.81         3.97 o
  -6   7  14        191.80        200.76         9.54 o
  -5   7  14         16.52         17.40         2.27 o
  -4   7  14         20.62         19.14         2.49 o
  -3   7  14        472.31        422.96        21.59 o
  -2   7  14        160.22        171.19         9.77 o
  -1   7  14        381.57        419.97        18.05 o
   0   7  14         15.99         17.37         5.63 o
   1   7  14        163.97        154.95        13.18 o
  -4   8  14          0.21          1.20         0.77 o
  -3   8  14         56.85         46.44         3.77 o
  -2   8  14       1040.43        936.14        31.18 o
   1  -9  15         42.75         40.34         9.85 o
   2  -9  15          5.71          8.35         5.86 o
   3  -9  15         21.66         25.56         3.73 o
   4  -9  15         56.26         46.08         4.89 o
  -1  -8  15        137.85        127.25        13.16 o
   0  -8  15        862.51        858.06        32.45 o
   1  -8  15        339.08        350.94        22.54 o
   2  -8  15        403.83        429.69        26.57 o
   3  -8  15         61.23         65.21        11.05 o
   4  -8  15        270.67        371.21        42.41 o
   5  -8  15        424.66        414.14        65.56 o
  -3  -7  15        323.98        283.83        17.34 o
  -2  -7  15         35.91         34.78         3.72 o
  -1  -7  15         31.36         29.95         4.12 o
   0  -7  15        164.12        166.33        16.42 o
   1  -7  15         30.10         37.58         8.47 o
   2  -7  15        239.11        262.28        23.64 o
   3  -7  15        157.23        173.32        19.88 o
   4  -7  15         95.32         84.31        23.46 o
   5  -7  15        567.54        549.04        27.61 o
   6  -7  15          6.57          5.90         2.42 o
  -4  -6  15        535.14        472.74        14.13 o
  -3  -6  15        638.98        614.54        20.09 o
  -2  -6  15        449.08        438.59        16.68 o
  -1  -6  15        711.25        668.03        29.52 o
   0  -6  15          3.50          6.01         4.58 o
   1  -6  15          5.42          4.81         7.48 o
   2  -6  15        315.92        329.48        26.65 o
   3  -6  15         76.62         72.94         8.80 o
   4  -6  15       2265.12       2324.01        58.78 o
   5  -6  15        868.91        932.14        41.96 o
   6  -6  15         55.83         72.32        17.53 o
   7  -6  15          6.48          5.36         4.40 o
  -4  -5  15        856.30        937.41        25.20 o
  -3  -5  15        657.18        654.99        43.45 o
  -2  -5  15       1090.87       1087.33        58.93 o
  -1  -5  15       1868.14       1824.49        78.28 o
   0  -5  15        713.98        637.92        23.15 o
   1  -5  15        168.45        175.82        16.01 o
   2  -5  15       1655.17       1881.05        61.91 o
   3  -5  15       1323.20       1354.35        40.33 o
   4  -5  15        125.29        135.91        12.62 o
   5  -5  15         80.11         76.83         6.55 o
   6  -5  15          2.58          3.98         1.70 o
   7  -5  15          7.07          8.88         3.43 o
  -5  -4  15         72.78         83.55         5.44 o
  -4  -4  15        880.44        985.16        36.86 o
  -3  -4  15         65.28         62.50         6.80 o
  -2  -4  15         60.13         53.93         7.86 o
  -1  -4  15        391.13        369.21        19.14 o
   0  -4  15          1.66         -4.22         4.22 o
   1  -4  15        806.63        886.57        75.66 o
   2  -4  15        691.63        762.77        75.69 o
   3  -4  15         65.86         76.37         8.38 o
   4  -4  15       2618.08       2806.76        53.10 o
   5  -4  15        483.35        524.44        22.60 o
   6  -4  15         20.25         15.39         4.02 o
   7  -4  15        258.79        277.73        71.31 o
  -6  -3  15         41.40         38.75         6.03 o
  -5  -3  15         28.32         31.52         3.30 o
  -4  -3  15        460.08        521.38        80.81 o
  -3  -3  15         19.03         24.56         5.11 o
  -2  -3  15        347.87        359.99        18.98 o
  -1  -3  15        156.74        159.41        32.19 o
   0  -3  15       1384.85       1511.15       122.61 o
   1  -3  15       3671.88       4000.71       103.44 o
   2  -3  15         30.38         33.20        15.18 o
   3  -3  15        361.72        375.58        54.78 o
   4  -3  15       2869.47       2938.01        55.37 o
   5  -3  15        327.48        335.66        18.47 o
   6  -3  15          0.11          0.66         3.28 o
   7  -3  15         83.48         91.91         9.00 o
  -6  -2  15         30.63         32.51         6.47 o
  -5  -2  15         40.68         61.15         5.37 o
  -4  -2  15       2098.06       1957.36       236.14 o
  -3  -2  15        876.79        868.48        35.28 o
  -2  -2  15        601.55        610.37        67.02 o
  -1  -2  15        220.18        175.11        32.29 o
   0  -2  15         10.99         22.86         6.98 o
   1  -2  15       4478.85       4636.73       161.96 o
   2  -2  15          1.29          2.43         5.09 o
   3  -2  15        300.86        329.38        49.64 o
   4  -2  15       1542.06       1529.37        61.77 o
   5  -2  15         65.44         68.96        10.17 o
   6  -2  15          1.10          1.47         1.63 o
   7  -2  15        333.71        419.87        18.51 o
  -7  -1  15        244.99        228.28        13.33 o
  -6  -1  15         32.32         34.71         4.67 o
  -5  -1  15         67.86         80.00        18.00 o
  -4  -1  15        282.14        265.10        10.97 o
  -3  -1  15       1544.16       1454.74        43.01 o
  -2  -1  15        102.86         80.80        14.04 o
  -1  -1  15        113.25        127.10        16.74 o
   0  -1  15       5767.56       6655.86       130.01 o
   1  -1  15       3315.89       3478.22       136.10 o
   2  -1  15         38.51         35.96        10.50 o
   3  -1  15        890.37        891.22        58.35 o
   4  -1  15       3936.30       3850.40        66.58 o
   5  -1  15        287.26        304.90        16.48 o
   6  -1  15         11.94         12.68         2.68 o
   7  -1  15        321.46        336.71        46.74 o
  -7   0  15         25.64         37.33         5.91 o
  -6   0  15        291.40        311.64        21.92 o
  -5   0  15        188.26        202.38        13.02 o
  -4   0  15        616.65        628.29        25.62 o
  -3   0  15       2997.86       2829.12        95.36 o
  -2   0  15        656.97        591.32        38.55 o
  -1   0  15          7.85          5.44         2.85 o
   0   0  15       1204.57       1031.27        72.77 o
   1   0  15       4526.44       4215.51       167.86 o
   2   0  15        313.62        256.23        42.38 o
   3   0  15       1806.85       1667.57        47.88 o
   4   0  15        973.63        904.25        67.73 o
   5   0  15         17.18         13.90         3.19 o
   6   0  15          7.15          5.27         2.23 o
  -7   1  15         15.02         15.39         1.96 o
  -6   1  15        400.02        447.94        27.75 o
  -5   1  15        457.36        561.27        22.69 o
  -4   1  15        564.56        514.95        15.26 o
  -3   1  15       3723.57       3675.02       350.14 o
  -2   1  15        758.60        718.79       107.76 o
  -1   1  15        441.79        390.44        46.76 o
   0   1  15       6103.36       5856.73       324.08 o
   1   1  15        723.91        690.67        65.56 o
   2   1  15          8.38         17.39        11.52 o
   3   1  15        670.16        598.47        39.67 o
   4   1  15       1369.04       1293.64        89.34 o
   5   1  15         55.05         54.13         6.55 o
   6   1  15          0.28          1.65         2.04 o
  -7   2  15         19.97         24.69         5.05 o
  -6   2  15        108.74        125.25         9.62 o
  -5   2  15         49.06         44.66         5.28 o
  -4   2  15        153.83        131.49         6.37 o
  -3   2  15       2822.07       2751.34       139.38 o
  -2   2  15        535.95        515.30        53.07 o
  -1   2  15         13.32         28.77         7.64 o
   0   2  15       3417.05       3312.94       424.95 o
   1   2  15        148.17         99.91        25.93 o
   2   2  15        168.18        160.12        10.20 o
   3   2  15        619.92        607.37        22.38 o
   4   2  15          6.46          5.60         3.94 o
   5   2  15         23.86         19.38         5.36 o
   6   2  15          6.23          6.35         2.15 o
  -7   3  15        294.99        383.33        20.29 o
  -6   3  15        190.83        215.69        12.90 o
  -5   3  15        494.04        519.07        17.42 o
  -4   3  15        677.25        590.76        34.24 o
  -3   3  15       2363.34       2076.61       140.41 o
  -2   3  15         16.79          4.18         5.50 o
  -1   3  15        472.13        415.33        53.61 o
   0   3  15       4764.35       3680.00       169.14 o
   1   3  15        282.82        300.89        20.07 o
   2   3  15          5.13          6.15         3.19 o
   3   3  15       1361.70       1463.43        53.67 o
   4   3  15        169.57        191.31        17.02 o
   5   3  15          0.33          2.67         2.36 o
  -7   4  15        584.37        494.64       265.66 o
  -6   4  15         33.13         39.80         5.38 o
  -5   4  15          0.81          1.79         1.24 o
  -4   4  15       2168.88       2051.34        92.84 o
  -3   4  15       1716.56       1631.71        90.60 o
  -2   4  15          0.74          1.14         1.29 o
  -1   4  15        422.70        360.90        21.20 o
   0   4  15       4347.91       4153.86       338.58 o
   1   4  15        245.41        225.71        20.33 o
   2   4  15         66.20         72.27         8.75 o
   3   4  15        678.92        763.60        26.33 o
   4   4  15         94.24        113.62        10.57 o
  -7   5  15        520.97        651.19        22.11 o
  -6   5  15         77.52         98.43         5.91 o
  -5   5  15          8.64          8.95         2.00 o
  -4   5  15       1335.51       1271.52       119.19 o
  -3   5  15        578.11        549.63        63.59 o
  -2   5  15         75.35         79.75         5.86 o
  -1   5  15        601.92        605.50        24.15 o
   0   5  15       2326.92       2466.46        52.75 o
   1   5  15         66.41         79.06         8.80 o
   2   5  15         15.70         21.61         4.40 o
   3   5  15        286.49        138.37       151.05 o
  -6   6  15          8.03         12.43         1.84 o
  -5   6  15          0.34         -0.06         1.22 o
  -4   6  15       1350.36       1187.87        41.32 o
  -3   6  15        111.46        120.03        14.80 o
  -2   6  15          0.24          0.12         1.09 o
  -1   6  15       1010.25       1080.23        34.79 o
   0   6  15        144.97        152.35        10.97 o
   1   6  15        179.19        183.63        11.25 o
   2   6  15        109.02         42.67        62.91 o
  -5   7  15        227.68        244.62         7.78 o
  -4   7  15        535.00        497.82        14.56 o
  -3   7  15         64.37         50.44         5.27 o
  -2   7  15          1.03          0.50         0.74 o
  -1   7  15        752.12        838.44        24.84 o
   0   7  15         27.22         28.97         4.18 o
   1   7  15         82.50         90.24         7.87 o
  -4   8  15        117.84         43.34         5.16 o
  -3   8  15          1.02          1.07         1.09 o
  -2   8  15         20.21         19.54         3.87 o
  -1   8  15        174.48        137.30         9.47 o
   1  -9  16        206.74        187.96        18.97 o
   2  -9  16         28.37         25.79         8.41 o
   3  -9  16        103.32        102.29         6.61 o
   4  -9  16         16.90         14.26         2.47 o
  -1  -8  16        354.80        301.63        34.18 o
   0  -8  16         49.52         49.97         7.58 o
   1  -8  16        106.53        113.00        12.63 o
   2  -8  16       1253.41       1349.31        38.29 o
   3  -8  16        758.72        863.28        83.95 o
   4  -8  16         16.73         19.03         9.96 o
   5  -8  16        116.74         46.08        60.36 o
  -2  -7  16        106.56        103.33         6.98 o
  -1  -7  16        713.57        680.57        24.85 o
   0  -7  16        258.89        263.60        20.36 o
   1  -7  16         27.99         27.67         7.46 o
   2  -7  16        334.94        385.88        27.99 o
   3  -7  16        280.10        338.17        32.33 o
   4  -7  16         15.17         15.59         5.06 o
   5  -7  16        198.11        194.03        20.73 o
   6  -7  16          0.90          2.62         4.76 o
  -4  -6  16        133.09        123.97         5.96 o
  -3  -6  16         43.77         34.78         4.53 o
  -2  -6  16        838.47        792.39        25.35 o
  -1  -6  16       1299.99       1217.63        31.50 o
   0  -6  16          0.83          5.05         2.44 o
   1  -6  16        582.87        600.70        34.01 o
   2  -6  16        857.01        953.09        46.51 o
   3  -6  16        668.11        757.64        43.98 o
   4  -6  16        136.47        144.14        12.44 o
   5  -6  16        594.62        637.42        21.24 o
   6  -6  16        280.87        319.21        70.25 o
   7  -6  16         24.73         31.55         8.83 o
  -4  -5  16        235.75        240.97         8.83 o
  -3  -5  16        510.00        553.52        21.89 o
  -2  -5  16        517.96        501.39        39.67 o
  -1  -5  16       4046.39       3833.90        52.84 o
   0  -5  16        268.65        235.40        17.45 o
   1  -5  16       1734.65       1755.65        52.43 o
   2  -5  16       2616.57       2824.92        72.76 o
   3  -5  16        385.39        422.35        20.31 o
   4  -5  16        496.05        546.41        90.78 o
   5  -5  16       1570.34       1736.68        38.74 o
   6  -5  16         20.99         27.00         4.07 o
   7  -5  16         32.21         30.79        12.02 o
  -5  -4  16        788.42        766.91        34.08 o
  -4  -4  16        371.87        418.47        15.19 o
  -3  -4  16         52.22         52.17         7.98 o
  -2  -4  16       2227.70       2151.55        81.30 o
  -1  -4  16       2011.45       1840.23        45.46 o
   0  -4  16         19.84         21.78         4.75 o
   1  -4  16       1181.64       1279.34        95.39 o
   2  -4  16       1789.22       2023.15        70.75 o
   3  -4  16          1.02          9.09         2.27 o
   4  -4  16        299.55        322.82        16.66 o
   5  -4  16        422.67        461.97        20.79 o
   6  -4  16        161.42        171.32        35.31 o
   7  -4  16        123.49        127.88         9.33 o
  -6  -3  16         98.24         95.08         6.81 o
  -5  -3  16        961.03        986.77        27.80 o
  -4  -3  16        228.19        240.36        10.70 o
  -3  -3  16         60.66         51.43         6.36 o
  -2  -3  16       2396.04       2513.95        52.87 o
  -1  -3  16       1163.82       1025.42        85.87 o
   0  -3  16         12.43          2.72         9.41 o
   1  -3  16        822.67        816.42        70.87 o
   2  -3  16        159.07        135.42        32.37 o
   3  -3  16        487.28        523.44        23.00 o
   4  -3  16         21.46         21.88         4.56 o
   5  -3  16        180.35        210.01        21.63 o
   6  -3  16        614.68        655.14       132.69 o
   7  -3  16        122.31        126.00         9.77 o
  -6  -2  16        278.03        337.36        20.15 o
  -5  -2  16       1249.71       1230.75        29.00 o
  -4  -2  16          3.03          6.04         1.56 o
  -3  -2  16        425.12        443.14        19.85 o
  -2  -2  16       5357.29       5109.90       209.97 o
  -1  -2  16        430.16        403.41        50.23 o
   0  -2  16        190.04        200.45        21.14 o
   1  -2  16        951.58        798.18        65.53 o
   2  -2  16       4528.04       4958.64       189.73 o
   3  -2  16       2558.32       2506.36       142.33 o
   4  -2  16        113.58        120.30        11.20 o
   5  -2  16        103.25        105.25        16.40 o
   6  -2  16        344.03        364.42        44.65 o
   7  -2  16         26.72         31.53         4.64 o
  -6  -1  16        758.88        851.97        82.94 o
  -5  -1  16       1375.77       1404.04       212.05 o
  -4  -1  16         13.58         11.62         2.46 o
  -3  -1  16       1518.40       1524.09        36.52 o
  -2  -1  16       4435.77       4203.53       112.59 o
  -1  -1  16          1.01          0.18         2.65 o
   0  -1  16         50.25         51.98        10.82 o
   1  -1  16       1297.86       1384.27        84.92 o
   2  -1  16        119.35        109.72        19.26 o
   3  -1  16       1543.65       1461.59        41.27 o
   4  -1  16        140.35        139.46         9.80 o
   5  -1  16         38.81         38.86         5.48 o
   6  -1  16       1125.65       1187.54        96.57 o
  -7   0  16         29.88         28.63         4.93 o
  -6   0  16       1401.22       1662.10        52.66 o
  -5   0  16        907.04        992.74        49.70 o
  -4   0  16         86.60         90.10         6.89 o
  -3   0  16       1981.09       1877.29        32.70 o
  -2   0  16       4442.75       4500.47       115.94 o
  -1   0  16        678.04        690.00        39.12 o
   0   0  16          6.97         15.67         9.89 o
   1   0  16       1138.67       1053.89        82.13 o
   2   0  16          1.41         12.82        11.39 o
   3   0  16       1587.74       1447.89        33.71 o
   4   0  16        410.57        412.04        19.19 o
   5   0  16        137.34        132.95        12.56 o
   6   0  16        387.15        445.25        15.25 o
  -7   1  16         51.31         54.35         5.76 o
  -6   1  16       2015.22       2516.41        69.70 o
  -5   1  16        687.54        746.96        26.17 o
  -4   1  16        314.34        288.89        11.60 o
  -3   1  16       4353.35       4198.92        64.37 o
  -2   1  16       4686.19       4245.87       156.13 o
  -1   1  16       1240.40       1049.61       164.43 o
   0   1  16         15.14         18.09        10.12 o
   1   1  16       1557.26       1259.62        92.31 o
   2   1  16         95.69         43.41        17.67 o
   3   1  16       1099.82       1067.60        68.13 o
   4   1  16         51.69         53.62         6.81 o
   5   1  16         49.32         56.76         6.28 o
   6   1  16        709.19        834.17        28.32 o
  -7   2  16         62.65         76.45         8.43 o
  -6   2  16       1246.95       1506.14        34.68 o
  -5   2  16         27.57         30.83         4.42 o
  -4   2  16         44.35         45.10         3.77 o
  -3   2  16       1346.81       1162.04        24.38 o
  -2   2  16         15.08          4.61         5.98 o
  -1   2  16        515.91        426.13        34.29 o
   0   2  16         19.69         15.40        10.42 o
   1   2  16        399.51        350.60        50.83 o
   2   2  16       1844.45       1735.61       189.40 o
   3   2  16        138.83        136.87        16.12 o
   4   2  16          7.89          6.88         3.68 o
   5   2  16        210.72        265.55        18.37 o
  -7   3  16        102.49        129.02        10.86 o
  -6   3  16       2011.82       2410.95        84.91 o
  -5   3  16         53.00         49.90         5.34 o
  -4   3  16          0.80          4.35         1.31 o
  -3   3  16       2283.10       2014.39       109.19 o
  -2   3  16        217.57        195.18        14.58 o
  -1   3  16       1190.51       1197.46        37.26 o
   0   3  16          0.12          3.19         2.42 o
   1   3  16          0.75         -3.15         7.81 o
   2   3  16       1157.00       1175.35        46.97 o
   3   3  16        226.21        223.73        19.75 o
   4   3  16         43.30         44.98         8.21 o
   5   3  16        460.07        439.71        27.27 o
  -7   4  16          5.31          7.81         2.67 o
  -6   4  16        559.84        680.09        34.57 o
  -5   4  16        152.88        164.86         9.35 o
  -4   4  16          1.05          2.31         1.84 o
  -3   4  16        354.18        362.76        15.12 o
  -2   4  16       1104.70       1108.83        31.20 o
  -1   4  16       1163.27       1075.41       122.39 o
   0   4  16        133.45        128.45        13.45 o
   1   4  16        171.87        169.75        17.04 o
   2   4  16       2368.47       2462.63        71.31 o
   3   4  16         12.52         16.93         5.06 o
   4   4  16         23.56         27.16         5.05 o
  -6   5  16       1065.32       1342.00        88.31 o
  -5   5  16        647.93        604.53        20.06 o
  -4   5  16         18.28         15.25         2.97 o
  -3   5  16        514.54        498.38        56.91 o
  -2   5  16        224.54        205.47        13.48 o
  -1   5  16        147.25        156.46        12.01 o
   0   5  16        240.76        253.23        15.23 o
   1   5  16         69.42         79.28         8.49 o
   2   5  16        855.43        911.41        38.41 o
   3   5  16         36.62         31.84         5.22 o
  -6   6  16        207.53        254.15        10.03 o
  -5   6  16        326.23        355.86        16.46 o
  -4   6  16          6.50          5.57         1.70 o
  -3   6  16        181.47        203.19        22.41 o
  -2   6  16        662.75        633.77        28.83 o
  -1   6  16        188.79        205.46        10.26 o
   0   6  16         21.31         26.06         4.34 o
   1   6  16        199.43        211.95        11.46 o
   2   6  16        349.04        338.02        16.00 o
  -5   7  16        591.44        616.33        20.26 o
  -4   7  16         81.14         28.55        44.36 o
  -3   7  16          2.79          1.76         0.94 o
  -2   7  16        370.33        374.57        19.81 o
  -1   7  16        292.32        305.59        13.60 o
   0   7  16          1.88          0.32         1.85 o
   1   7  16        397.91        376.86        15.17 o
   2  -9  17        242.98        210.67        21.33 o
   3  -9  17        345.15        300.56        10.73 o
  -1  -8  17         61.82         56.12         8.38 o
   0  -8  17         13.76         11.92         5.42 o
   1  -8  17          7.63          7.48         3.15 o
   2  -8  17        165.94        188.84        10.56 o
   3  -8  17          4.42          8.67         2.62 o
   4  -8  17        269.45        276.32        15.22 o
   5  -8  17        861.66        907.32        24.17 o
  -2  -7  17         37.50         31.73         3.84 o
  -1  -7  17         54.07         49.55         4.81 o
   0  -7  17         10.77         14.98         5.18 o
   1  -7  17        496.82        528.76        19.83 o
   2  -7  17        119.80        134.55        16.13 o
   3  -7  17         47.30         63.73        11.90 o
   4  -7  17        229.06        214.23        39.76 o
   5  -7  17        391.15        410.98        38.09 o
   6  -7  17          2.00          9.87         5.75 o
  -3  -6  17         45.01         40.30         4.73 o
  -2  -6  17        340.88        329.69        15.66 o
  -1  -6  17        547.31        529.24        18.73 o
   0  -6  17        439.01        422.42        16.65 o
   1  -6  17        928.81        979.98        44.36 o
   2  -6  17          8.75         14.94         5.50 o
   3  -6  17        236.14        266.22        25.60 o
   4  -6  17        756.07        804.27       104.19 o
   5  -6  17        774.61        826.39        23.78 o
   6  -6  17         43.08         67.10        16.90 o
  -4  -5  17        232.45        238.12         8.40 o
  -3  -5  17         16.57         17.49         3.07 o
  -2  -5  17        143.14        136.87         8.43 o
  -1  -5  17          0.84          2.83         1.81 o
   0  -5  17        550.01        489.41        16.17 o
   1  -5  17       2861.49       2995.21        83.56 o
   2  -5  17        135.82        134.55        15.47 o
   3  -5  17       1214.20       1451.37        61.48 o
   4  -5  17       1131.93       1222.85        51.72 o
   5  -5  17       1226.97       1316.55        32.31 o
   6  -5  17        246.66        231.50        78.29 o
   7  -5  17        930.47       1160.03        57.61 o
  -5  -4  17        217.64        238.50         8.55 o
  -4  -4  17        284.98        274.92        11.84 o
  -3  -4  17        653.95        634.44        26.23 o
  -2  -4  17        121.23        120.63         8.93 o
  -1  -4  17        107.07         88.39         5.92 o
   0  -4  17       1476.91       1503.25        33.26 o
   1  -4  17       1771.10       1974.42        67.04 o
   2  -4  17          5.09          2.95         3.61 o
   3  -4  17        720.80        790.56        28.01 o
   4  -4  17       1582.18       1670.95        40.46 o
   5  -4  17        102.29        102.76         9.50 o
   6  -4  17         95.58         92.99        31.63 o
   7  -4  17        379.22        404.89        15.52 o
  -6  -3  17          3.17          5.11         1.60 o
  -5  -3  17        166.61        171.41         7.97 o
  -4  -3  17          7.93         13.90         2.58 o
  -3  -3  17        658.60        687.94        21.54 o
  -2  -3  17        235.90        245.99        10.41 o
  -1  -3  17        113.26        116.86         8.65 o
   0  -3  17       3419.93       3254.89       142.45 o
   1  -3  17       1786.28       1750.03       108.70 o
   2  -3  17         46.44         42.88        18.79 o
   3  -3  17       1857.25       1939.87        36.91 o
   4  -3  17        347.76        326.45        16.20 o
   5  -3  17          7.83          9.66         7.34 o
   6  -3  17        145.04        164.94        28.40 o
   7  -3  17        130.72        162.66        10.05 o
  -6  -2  17         23.82         28.34         5.51 o
  -5  -2  17         67.87         88.05         6.01 o
  -4  -2  17          3.28          1.99         1.21 o
  -3  -2  17       1338.67       1298.09        29.10 o
  -2  -2  17         97.79         93.04         6.73 o
  -1  -2  17         24.30         26.21        13.48 o
   0  -2  17       5957.84       5691.19       188.74 o
   1  -2  17       1146.48       1133.33        80.64 o
   2  -2  17         71.33         77.95        23.54 o
   3  -2  17       1295.87       1234.02        30.45 o
   4  -2  17       2006.76       1980.60        53.39 o
   5  -2  17         18.45         16.69         6.98 o
   6  -2  17        152.06        168.07        14.73 o
   7  -2  17         99.93        121.23         8.28 o
  -6  -1  17          7.91         14.52         3.03 o
  -5  -1  17         78.11         67.96         7.11 o
  -4  -1  17        433.33        455.43        15.03 o
  -3  -1  17       2972.69       2874.61        41.07 o
  -2  -1  17        134.20        136.42        19.49 o
  -1  -1  17       2756.96       2130.11       786.45 o
   0  -1  17       7915.00       7803.12       204.03 o
   1  -1  17        412.59        377.55        48.10 o
   2  -1  17        121.37        107.54        19.37 o
   3  -1  17       1598.65       1431.96        45.21 o
   4  -1  17        471.25        421.98        19.37 o
   5  -1  17         38.59         33.58         5.01 o
   6  -1  17        134.18        165.64        14.99 o
  -7   0  17        208.52        189.29        11.76 o
  -6   0  17         98.88        119.28        12.74 o
  -5   0  17          2.26          7.55         2.71 o
  -4   0  17       1015.59       1061.86        29.47 o
  -3   0  17       2476.46       2159.63        60.06 o
  -2   0  17          3.51          7.13         4.27 o
  -1   0  17       2150.75       1800.94       383.92 o
   0   0  17       5838.64       5148.44       182.69 o
   1   0  17        340.07        252.34        40.68 o
   2   0  17         85.13         73.11        23.27 o
   3   0  17       2383.75       2148.16        87.92 o
   4   0  17        252.02        246.73        14.64 o
   5   0  17         60.60         59.06         6.68 o
   6   0  17        429.89        505.68        15.40 o
  -7   1  17        144.98        125.07        24.11 o
  -6   1  17        215.52        243.03        12.13 o
  -5   1  17          1.11          2.56         1.92 o
  -4   1  17       1652.86       1630.14        86.51 o
  -3   1  17       3094.39       2813.42        87.84 o
  -2   1  17         22.53         23.36        11.26 o
  -1   1  17       3178.06       2427.13       503.71 o
   0   1  17      11885.27       9176.23       258.08 o
   1   1  17          5.62          7.25         7.48 o
   2   1  17         18.87         28.55         6.23 o
   3   1  17       2086.00       2046.07        73.46 o
   4   1  17        451.05        457.88        19.46 o
   5   1  17         84.03         83.38         7.24 o
   6   1  17         19.30         27.71         4.63 o
  -7   2  17        470.89        383.86       162.40 o
  -6   2  17        127.46        150.60         9.82 o
  -5   2  17         33.12         30.35         4.42 o
  -4   2  17       1707.57       1510.52        77.97 o
  -3   2  17       1815.60       1657.87        24.70 o
  -2   2  17          8.35         17.78        10.59 o
  -1   2  17       1937.82       1628.77       267.93 o
   0   2  17       1705.33       1330.30        94.61 o
   1   2  17          9.09          7.94         3.57 o
   2   2  17        203.65        182.96        26.00 o
   3   2  17        797.56        833.18        39.77 o
   4   2  17        178.61        200.88        18.20 o
   5   2  17          0.54          0.02         2.08 o
  -7   3  17        372.95        458.17        19.62 o
  -6   3  17        103.68        128.99         9.13 o
  -5   3  17          1.50          1.40         1.36 o
  -4   3  17       4342.20       4420.91        69.43 o
  -3   3  17        315.07        314.20        12.26 o
  -2   3  17          8.36          4.96         1.27 o
  -1   3  17       3455.82       3490.92        59.11 o
   0   3  17       3048.31       2997.36        52.65 o
   1   3  17        109.77        101.93         9.48 o
   2   3  17         11.12         19.83         6.22 o
   3   3  17        534.44        576.47        31.37 o
   4   3  17          6.72          9.72         4.20 o
   5   3  17         56.77         53.93         5.96 o
  -7   4  17        472.85        554.65        19.91 o
  -6   4  17          6.17          6.43         1.79 o
  -5   4  17         40.35         43.07         4.63 o
  -4   4  17       1948.03       1878.43        42.04 o
  -3   4  17        163.35        140.00         8.01 o
  -2   4  17         27.46         22.90         3.88 o
  -1   4  17        791.26        786.51        35.56 o
   0   4  17        221.85        229.75        13.74 o
   1   4  17        600.99        556.59        31.33 o
   2   4  17        368.24        393.69        25.37 o
   3   4  17        138.04        140.02        13.73 o
   4   4  17        841.96        866.75        19.48 o
  -6   5  17          0.15          0.68         0.87 o
  -5   5  17        691.15        725.10        21.32 o
  -4   5  17       2984.26       2944.13        53.04 o
  -3   5  17         44.10         35.11         4.27 o
  -2   5  17        105.19        100.61         7.16 o
  -1   5  17       1831.25       1803.23        55.48 o
   0   5  17        493.09        519.77        27.85 o
   1   5  17        164.48        177.73        11.32 o
   2   5  17         52.18         64.74         6.24 o
   3   5  17         69.37         71.18         7.48 o
  -6   6  17          0.48          0.40         2.11 o
  -5   6  17        679.96        739.42        18.50 o
  -4   6  17       1575.31       1632.92        32.90 o
  -3   6  17         58.86         62.46         6.28 o
  -2   6  17         28.58         24.60         3.56 o
  -1   6  17       1309.30       1381.30        27.53 o
   0   6  17         11.50          9.67         3.25 o
   1   6  17         81.73         81.93         8.69 o
   2   6  17         22.35         19.65         3.46 o
  -5   7  17        424.81        412.67        23.25 o
  -4   7  17        498.39        530.66        27.38 o
  -3   7  17        290.70        314.05        13.29 o
  -2   7  17        333.17        363.67        18.45 o
  -1   7  17        212.69        215.77        13.86 o
   0   7  17          6.16          3.64         1.78 o
  -1  -8  18        946.05        823.00        31.49 o
   0  -8  18          0.95         -4.27         9.20 o
   1  -8  18        281.98        277.33        18.61 o
   2  -8  18        385.70        399.89        14.84 o
   3  -8  18         48.42         55.60         5.65 o
   4  -8  18         51.41         55.81         6.48 o
   5  -8  18        130.04        130.16         7.53 o
  -2  -7  18        200.05        195.25         8.75 o
  -1  -7  18        656.66        644.05        18.49 o
   0  -7  18         63.46         56.36         9.75 o
   1  -7  18         11.97         13.87         3.84 o
   2  -7  18        126.33        137.28        10.56 o
   3  -7  18          0.24          1.50         3.17 o
   4  -7  18          6.14         15.97         4.33 o
   5  -7  18        126.59        120.74        21.76 o
   6  -7  18         31.09         29.21         8.63 o
  -3  -6  18        124.51        115.93         7.67 o
  -2  -6  18        900.88        866.73        25.65 o
  -1  -6  18        591.99        557.40        21.19 o
   0  -6  18         32.60         34.58         4.20 o
   1  -6  18        748.38        779.61        26.19 o
   2  -6  18        119.74        123.73        16.34 o
   3  -6  18         23.83         22.43         7.03 o
   4  -6  18         16.73         17.68         3.41 o
   5  -6  18         98.76        112.96        13.45 o
   6  -6  18        262.73        351.08        36.18 o
  -4  -5  18        317.44        308.35         9.19 o
  -3  -5  18        101.00        107.57         6.78 o
  -2  -5  18        491.80        473.49        15.57 o
  -1  -5  18        943.27        873.83        21.91 o
   0  -5  18          4.55          2.60         1.73 o
   1  -5  18         49.68         45.96         9.75 o
   2  -5  18        131.61        118.98        14.75 o
   3  -5  18        787.10        905.07        48.57 o
   4  -5  18        107.13        108.54         9.57 o
   5  -5  18        141.53        143.31        12.93 o
   6  -5  18        192.16        277.36        35.36 o
  -5  -4  18        442.03        455.97        11.44 o
  -4  -4  18         42.70         39.14         5.39 o
  -3  -4  18        344.94        363.77        15.23 o
  -2  -4  18       2195.09       2192.30        41.27 o
  -1  -4  18         47.59         39.59         4.04 o
   0  -4  18         28.42         32.33         3.46 o
   1  -4  18        972.93        953.19        23.07 o
   2  -4  18         39.26         38.32        11.50 o
   3  -4  18        463.52        510.36        17.81 o
   4  -4  18         12.55         12.60         3.73 o
   5  -4  18          4.54          1.55         2.13 o
   6  -4  18        195.24        202.48        22.21 o
   7  -4  18        131.94        121.30         7.05 o
  -5  -3  18        642.09        708.83        39.95 o
  -4  -3  18          9.85          8.17         2.09 o
  -3  -3  18        692.89        745.34        27.97 o
  -2  -3  18       1402.88       1416.42        26.60 o
  -1  -3  18          0.89          1.87         1.92 o
   0  -3  18         21.60         19.83        10.84 o
   1  -3  18        924.31        919.04        80.45 o
   2  -3  18        322.10        343.65        17.20 o
   3  -3  18        826.09        862.36        27.80 o
   4  -3  18          9.84          9.84         3.63 o
   5  -3  18         39.19         42.69        10.81 o
   6  -3  18        319.08        333.22        63.99 o
   7  -3  18         59.93         55.61         5.21 o
  -6  -2  18        680.87        779.64        18.05 o
  -5  -2  18       1078.66       1122.23        38.54 o
  -4  -2  18          5.61          6.77         1.51 o
  -3  -2  18       1063.77       1096.36        25.25 o
  -2  -2  18        818.21        724.46        19.89 o
  -1  -2  18          9.95         11.82         9.68 o
   0  -2  18        191.07        201.67        33.82 o
   1  -2  18        462.64        374.99        46.75 o
   2  -2  18        175.77        141.09        32.27 o
   3  -2  18       2033.07       2023.86        57.51 o
   4  -2  18          3.08          3.13         2.84 o
   5  -2  18         76.29         74.13         9.87 o
   6  -2  18        878.48       1052.71        36.67 o
   7  -2  18          7.70          7.00         1.87 o
  -6  -1  18        765.26        978.67        46.46 o
  -5  -1  18         92.28        107.29         8.69 o
  -4  -1  18          1.52         -0.18         1.07 o
  -3  -1  18        133.63        121.20         5.45 o
  -2  -1  18         55.85         47.20        11.64 o
  -1  -1  18       1154.88       1131.18        85.38 o
   0  -1  18        231.05        156.26        30.27 o
   1  -1  18        207.93        156.90        22.52 o
   2  -1  18       3750.43       3335.11       114.78 o
   3  -1  18        636.65        623.52        28.62 o
   4  -1  18         20.99         23.62         8.52 o
   5  -1  18        459.43        491.66        21.34 o
   6  -1  18        582.35        656.02        36.53 o
  -6   0  18       1332.95       1699.59        35.11 o
  -5   0  18         40.47         39.64         5.62 o
  -4   0  18         29.98         31.52         4.71 o
  -3   0  18       1000.92        890.56        27.82 o
  -2   0  18          2.62          7.24         4.91 o
  -1   0  18       2218.28       2004.83        96.27 o
   0   0  18        434.92        381.80        47.72 o
   1   0  18        604.98        621.80        66.44 o
   2   0  18       2423.70       2522.21       136.89 o
   3   0  18        489.29        476.21        19.51 o
   4   0  18          0.89         -2.17         3.61 o
   5   0  18        920.62       1029.69        28.00 o
   6   0  18        405.02        445.42        19.44 o
  -7   1  18        304.36        330.60        15.21 o
  -6   1  18        904.98       1140.24        26.93 o
  -5   1  18          1.54          1.18         1.26 o
  -4   1  18        273.01        260.54        12.55 o
  -3   1  18       2336.44       2334.76        27.62 o
  -2   1  18        673.86        629.29        58.99 o
  -1   1  18       1846.20       1774.79        91.02 o
   0   1  18        177.80        103.57        25.02 o
   1   1  18        871.03        695.70        71.79 o
   2   1  18       4081.84       4004.08        72.69 o
   3   1  18        296.23        299.23        15.53 o
   4   1  18          2.54          4.81         2.09 o
   5   1  18        764.68        905.43        36.26 o
   6   1  18        751.05        753.10        22.25 o
  -7   2  18        166.01        200.67        11.85 o
  -6   2  18        254.60        286.27        13.15 o
  -5   2  18        526.98        549.45        21.58 o
  -4   2  18         15.91         19.17         2.59 o
  -3   2  18        303.02        279.53         8.49 o
  -2   2  18       1775.05       1621.90        23.98 o
  -1   2  18        899.11        922.10        25.25 o
   0   2  18        124.16        114.45         7.10 o
   1   2  18       1084.59       1008.73        36.37 o
   2   2  18       1625.05       1552.14       210.79 o
   3   2  18         26.65         27.71         6.84 o
   4   2  18         34.46         39.51         7.91 o
   5   2  18        656.91        787.87        28.89 o
  -7   3  18        975.68       1102.31        29.78 o
  -6   3  18        223.33        277.36        12.78 o
  -5   3  18        365.83        379.56        17.65 o
  -4   3  18          1.47          4.90         1.69 o
  -3   3  18        875.71        772.80        16.86 o
  -2   3  18       2767.83       2626.65        56.24 o
  -1   3  18        359.78        375.39        12.63 o
   0   3  18          4.00          8.92         2.12 o
   1   3  18       1903.15       1916.59        41.37 o
   2   3  18       1815.32       1848.25        59.71 o
   3   3  18          0.29          4.53         3.09 o
   4   3  18         97.10        126.14         8.07 o
   5   3  18        354.13        337.24        13.57 o
  -7   4  18         81.11         71.86         5.94 o
  -6   4  18          7.17          6.08         2.84 o
  -5   4  18        334.47        376.29        13.33 o
  -4   4  18          0.82          1.09         1.04 o
  -3   4  18         60.77         60.39         5.01 o
  -2   4  18       2628.33       2568.18        51.21 o
  -1   4  18        240.25        259.06        14.59 o
   0   4  18          0.01         -0.09         1.26 o
   1   4  18        958.06        940.74        40.60 o
   2   4  18        350.48        348.77        23.12 o
   3   4  18          3.34          4.60         2.48 o
   4   4  18        290.84        292.28        20.70 o
  -6   5  18         38.94         41.25         3.99 o
  -5   5  18        432.34        476.28        13.77 o
  -4   5  18         98.65         96.13         6.70 o
  -3   5  18        265.64        258.33        11.29 o
  -2   5  18       3231.87       3180.74        45.96 o
  -1   5  18         35.09         28.05         4.59 o
   0   5  18        462.53        476.05        26.19 o
   1   5  18       1326.39       1408.78        46.27 o
   2   5  18        561.25        592.14        18.65 o
   3   5  18          7.97          4.58         1.73 o
  -6   6  18        260.17        270.78        12.32 o
  -5   6  18        430.68        472.75        11.49 o
  -4   6  18         17.19         12.22         2.01 o
  -3   6  18        697.76        740.29        21.86 o
  -2   6  18       2051.25       2140.38        39.71 o
  -1   6  18          0.60          0.96         1.03 o
   0   6  18         54.80         55.63         5.45 o
   1   6  18       1070.55       1116.97        32.94 o
   2   6  18        162.27        136.45         6.06 o
  -4   7  18          7.15          6.46         1.54 o
  -3   7  18         88.30         74.00         4.79 o
  -2   7  18        753.17        776.01        26.49 o
  -1   7  18         12.33         12.06         3.11 o
   0   7  18        211.54        209.11        11.40 o
   0  -8  19         17.17          5.57         3.67 o
   1  -8  19        662.93        687.27        28.38 o
   2  -8  19          2.27          0.63         1.44 o
   3  -8  19        113.79         99.65         7.02 o
   4  -8  19        277.78        284.35        13.89 o
   5  -8  19        231.84        277.62        23.02 o
  -2  -7  19        122.06        118.13         6.36 o
  -1  -7  19        723.66        669.19        30.15 o
   0  -7  19          2.71          6.10         3.57 o
   1  -7  19       1194.87       1240.96        30.11 o
   2  -7  19         16.47         22.85         4.20 o
   3  -7  19        108.68        131.09        10.00 o
   4  -7  19        174.91        184.57        14.01 o
   5  -7  19         53.06         59.72         6.16 o
   6  -7  19          8.13          6.37         3.84 o
  -3  -6  19         69.65         72.27         4.19 o
  -2  -6  19        135.46        136.95         9.65 o
  -1  -6  19        277.72        255.89        13.91 o
   0  -6  19       1367.42       1384.47        28.87 o
   1  -6  19       1163.74       1256.63        35.70 o
   2  -6  19        221.46        247.15        15.17 o
   3  -6  19        748.22        848.08        29.06 o
   4  -6  19        499.76        519.63        59.63 o
   5  -6  19         79.88         84.15        13.47 o
   6  -6  19         18.39         19.73         3.51 o
  -4  -5  19          0.20          0.71         0.88 o
  -3  -5  19        377.50        379.63        12.59 o
  -2  -5  19        226.49        214.83        10.31 o
  -1  -5  19         28.77         18.07         3.21 o
   0  -5  19       1484.59       1361.42        27.10 o
   1  -5  19       1091.23       1070.09        38.18 o
   2  -5  19          4.46          0.88         3.28 o
   3  -5  19        303.30        377.97        19.64 o
   4  -5  19        342.77        367.91        17.43 o
   5  -5  19          1.81          3.44         1.78 o
   6  -5  19         23.00         37.76        12.87 o
  -5  -4  19        132.16        148.29         8.46 o
  -4  -4  19         39.67         40.77         3.99 o
  -3  -4  19        974.05        977.26        25.20 o
  -2  -4  19          6.36          5.60         2.12 o
  -1  -4  19         22.26         24.29         3.34 o
   0  -4  19       3658.49       3389.41        41.64 o
   1  -4  19        439.47        448.14        15.64 o
   2  -4  19          1.08          1.25         2.57 o
   3  -4  19       1238.24       1279.88        50.92 o
   4  -4  19        788.15        823.72        26.82 o
   5  -4  19         48.25         51.24        17.17 o
   6  -4  19        129.97        149.39        22.50 o
  -5  -3  19         20.07         12.69         3.09 o
  -4  -3  19        495.16        515.85        16.77 o
  -3  -3  19        982.07       1027.22        29.20 o
  -2  -3  19         39.58         42.19         4.47 o
  -1  -3  19        251.19        246.56         7.36 o
   0  -3  19       4669.70       4800.49        44.93 o
   1  -3  19        186.03        162.70         7.52 o
   2  -3  19         49.53         59.81         7.34 o
   3  -3  19       3237.26       3411.66        57.00 o
   4  -3  19          4.29          5.35         3.33 o
   5  -3  19         54.21         56.70        13.69 o
   6  -3  19        137.12        186.57        23.05 o
  -6  -2  19        131.72        154.17         9.05 o
  -5  -2  19          0.10          1.59         1.03 o
  -4  -2  19        593.62        656.12        28.64 o
  -3  -2  19       1998.08       1998.75        30.46 o
  -2  -2  19         10.25          7.64         1.80 o
  -1  -2  19        810.17        817.48        18.83 o
   0  -2  19       3421.56       3306.76       147.12 o
   1  -2  19         97.06         85.56        22.69 o
   2  -2  19          1.78          1.92         1.79 o
   3  -2  19       1524.21       1466.90        30.93 o
   4  -2  19         10.15          8.23         3.26 o
   5  -2  19        124.14        126.18        12.54 o
   6  -2  19          1.12          6.26         3.28 o
  -6  -1  19          0.56          2.62         1.07 o
  -5  -1  19        204.49        225.78        11.41 o
  -4  -1  19       1006.25       1134.78        37.80 o
  -3  -1  19       1225.00       1145.85        21.24 o
  -2  -1  19         30.56         29.26         2.59 o
  -1  -1  19        436.51        427.47        53.88 o
   0  -1  19       1170.50        802.58        71.79 o
   1  -1  19          4.92          0.76         4.10 o
   2  -1  19        586.94        552.15        17.86 o
   3  -1  19        151.53        128.46        14.04 o
   4  -1  19        439.18        454.34        30.66 o
   5  -1  19         26.23         26.59         4.47 o
   6  -1  19         73.93        101.40         6.04 o
  -6   0  19        233.93        271.11        13.08 o
  -5   0  19         36.54         43.63         5.63 o
  -4   0  19       3382.00       3810.07        65.25 o
  -3   0  19         34.65         34.49         4.14 o
  -2   0  19        176.26        183.56         7.00 o
  -1   0  19       1264.89       1086.38        70.83 o
   0   0  19       1424.83        949.85        76.59 o
   1   0  19        112.55         92.21        25.95 o
   2   0  19        630.84        605.95        15.83 o
   3   0  19        112.45        106.76        10.24 o
   4   0  19        423.50        454.23        19.44 o
   5   0  19         21.49         25.17         3.12 o
   6   0  19         89.44         86.21         7.32 o
  -6   1  19         82.92        108.74         7.48 o
  -5   1  19        778.38        915.33        27.66 o
  -4   1  19       1920.57       1959.24        66.82 o
  -3   1  19        798.92        772.59        14.10 o
  -2   1  19         42.12         54.09         3.29 o
  -1   1  19       4539.88       4249.23       150.88 o
   0   1  19       1129.65        723.62        68.25 o
   1   1  19        215.21        184.24         7.63 o
   2   1  19        147.74        155.44        10.08 o
   3   1  19        135.56        142.27         8.04 o
   4   1  19        363.79        418.76        26.99 o
   5   1  19          8.88          8.03         3.22 o
   6   1  19          0.37          0.87         0.85 o
  -7   2  19        218.92        183.30        10.14 o
  -6   2  19         13.68         15.78         2.97 o
  -5   2  19        222.97        242.08        21.76 o
  -4   2  19       1006.58        980.80        18.43 o
  -3   2  19        168.30        153.01         6.31 o
  -2   2  19         19.97         27.42         3.00 o
  -1   2  19       1179.71       1227.47        22.49 o
   0   2  19         26.24         11.66         1.86 o
   1   2  19        107.99        113.79         7.42 o
   2   2  19        693.25        664.36        33.48 o
   3   2  19         40.70         34.72         8.04 o
   4   2  19        394.92        446.95        25.59 o
   5   2  19          0.67          1.68         1.63 o
  -7   3  19        142.89        106.75         7.22 o
  -6   3  19         14.94         15.49         2.86 o
  -5   3  19       2241.10       2506.77        48.42 o
  -4   3  19       2346.98       2440.35        30.46 o
  -3   3  19         17.15         16.05         2.44 o
  -2   3  19         32.50         29.68         3.50 o
  -1   3  19       4094.26       3768.41        46.78 o
   0   3  19         14.69         19.84         3.10 o
   1   3  19         69.64         80.94         6.57 o
   2   3  19         21.75         25.26         4.41 o
   3   3  19          9.73         10.20         2.61 o
   4   3  19        275.74        284.41         9.34 o
  -6   4  19         91.85        116.30         7.25 o
  -5   4  19        369.02        401.53        13.24 o
  -4   4  19        166.36        208.12         9.14 o
  -3   4  19         21.66          9.40         1.93 o
  -2   4  19         11.96         19.92         3.39 o
  -1   4  19        426.47        413.02        18.61 o
   0   4  19        254.99        212.72        18.26 o
   1   4  19        234.08        242.27        13.88 o
   2   4  19         89.28         92.63         9.24 o
   3   4  19         22.91         29.57         4.06 o
   4   4  19        376.12        313.05        21.37 o
  -6   5  19          0.01          0.70         0.82 o
  -5   5  19       1446.28       1609.07        32.08 o
  -4   5  19        176.81        200.50         8.20 o
  -3   5  19        131.71        135.69        10.03 o
  -2   5  19        195.39        206.81         9.91 o
  -1   5  19        215.30        194.97        11.93 o
   0   5  19        634.09        607.01        29.03 o
   1   5  19         25.30         24.76         5.60 o
   2   5  19          4.22          6.96         2.79 o
   3   5  19        270.51        247.02        11.76 o
  -5   6  19        211.63        213.56         8.42 o
  -4   6  19          0.10          0.57         0.68 o
  -3   6  19        193.72        205.62        10.54 o
  -2   6  19        191.51        198.08        10.00 o
  -1   6  19         37.98         47.46         5.09 o
   0   6  19       1170.08       1211.41        26.38 o
   1   6  19          1.96          4.76         1.46 o
  -4   7  19         47.61         34.84         4.86 o
  -2   7  19        265.70        210.22        45.13 o
  -1   7  19         24.03         28.08         4.25 o
   0  -8  20         27.39         25.42         6.14 o
   1  -8  20        328.45        321.70        18.12 o
   2  -8  20        194.84        199.88         9.29 o
   3  -8  20        291.25        302.10        13.50 o
   4  -8  20        132.74        133.15         8.68 o
  -2  -7  20        622.58        551.47        14.59 o
  -1  -7  20         23.64         21.93         6.14 o
   0  -7  20         36.30         22.25         5.68 o
   1  -7  20       1405.58       1423.84        31.64 o
   2  -7  20        170.73        174.76        11.13 o
   3  -7  20        318.01        338.26        15.67 o
   4  -7  20          2.16          5.17         2.85 o
   5  -7  20        361.67        383.46        15.00 o
  -3  -6  20        304.06        259.88        14.12 o
  -2  -6  20        929.07        881.64        25.31 o
  -1  -6  20         28.60         19.07         3.92 o
   0  -6  20          8.48         10.16         2.43 o
   1  -6  20        789.58        812.48        26.33 o
   2  -6  20         81.74         89.77         9.09 o
   3  -6  20        514.38        600.25        23.73 o
   4  -6  20         61.59         64.90         9.06 o
   5  -6  20          0.19          0.48         1.08 o
   6  -6  20        448.03        544.49        38.51 o
  -4  -5  20         62.07         57.13         3.38 o
  -3  -5  20         87.82         94.44         5.95 o
  -2  -5  20        165.18        151.73         8.43 o
  -1  -5  20         44.31         40.53         4.43 o
   0  -5  20          9.99          9.93         2.19 o
   1  -5  20        139.66        125.71         9.37 o
   2  -5  20        175.84        180.75        13.20 o
   3  -5  20        584.36        651.15        25.73 o
   4  -5  20         60.56         58.78         6.78 o
   5  -5  20         79.04         84.32        15.45 o
   6  -5  20        205.91        291.39        32.07 o
  -4  -4  20         81.76         86.03         5.59 o
  -3  -4  20        995.26       1042.80        21.14 o
  -2  -4  20        653.70        611.56        16.66 o
  -1  -4  20        294.98        267.14        10.68 o
   0  -4  20         11.78         10.19         2.05 o
   1  -4  20        642.51        568.33        24.21 o
   2  -4  20        966.27        951.44        23.80 o
   3  -4  20        261.35        286.07        18.04 o
   4  -4  20         50.51         50.48         8.17 o
   5  -4  20        108.69         93.74        10.60 o
   6  -4  20        468.55        509.29        66.96 o
  -5  -3  20        138.13        141.85         6.77 o
  -4  -3  20          2.70          6.97         3.02 o
  -3  -3  20        575.20        580.87        16.80 o
  -2  -3  20         42.54         37.13         3.66 o
  -1  -3  20        538.07        539.03        11.14 o
   0  -3  20         58.40         55.69         3.36 o
   1  -3  20         10.72         14.83         1.91 o
   2  -3  20       2080.00       2156.29        52.76 o
   3  -3  20        340.62        341.72        22.43 o
   4  -3  20         17.27         19.04         4.49 o
   5  -3  20        612.48        719.68        54.93 o
   6  -3  20        213.15        259.40        15.10 o
  -6  -2  20        376.74        403.27        13.69 o
  -5  -2  20         22.86         20.16         3.39 o
  -4  -2  20         52.34         49.01         5.04 o
  -3  -2  20       1077.41       1113.63        24.48 o
  -2  -2  20         65.40         72.71         4.93 o
  -1  -2  20        647.47        618.04        11.18 o
   0  -2  20          1.85          4.24         1.54 o
   1  -2  20          0.91          1.18         1.27 o
   2  -2  20       1056.29        980.62        33.92 o
   3  -2  20        739.13        731.65        23.27 o
   4  -2  20         42.30         48.25         7.67 o
   5  -2  20        541.97        641.44        58.39 o
   6  -2  20        285.83        330.97        17.12 o
  -6  -1  20        674.54        743.52        16.01 o
  -5  -1  20          0.46          2.25         1.40 o
  -4  -1  20        117.47        137.38         7.85 o
  -3  -1  20       2705.01       2705.20        36.80 o
  -2  -1  20        104.21        100.47         4.24 o
  -1  -1  20       1901.26       1975.45        32.79 o
   0  -1  20        270.04        149.57        30.83 o
   1  -1  20         44.87         63.63         6.33 o
   2  -1  20       1428.88       1324.40        35.33 o
   3  -1  20        314.71        332.70        21.46 o
   4  -1  20         97.24        106.28        11.48 o
   5  -1  20        175.76        209.34        16.62 o
   6  -1  20          1.45          1.54         1.46 o
  -6   0  20         16.96         19.52         3.00 o
  -5   0  20        135.42        171.07        10.80 o
  -4   0  20        401.01        446.97        16.56 o
  -3   0  20        575.97        577.51        12.56 o
  -2   0  20       4041.21       4251.20        76.01 o
  -1   0  20        140.29        132.17         6.12 o
   0   0  20          3.99          3.81         5.80 o
   1   0  20        817.49        796.85        14.78 o
   2   0  20       2460.53       2442.58        72.35 o
   3   0  20         17.53         17.38         3.85 o
   4   0  20        365.99        419.45        24.29 o
   5   0  20        201.84        241.28         8.85 o
   6   0  20         11.85         13.01         2.95 o
  -6   1  20          4.48          6.27         1.80 o
  -5   1  20         42.21         51.93         6.35 o
  -4   1  20        107.65        110.36         9.08 o
  -3   1  20         32.69         37.27         3.68 o
  -2   1  20       3807.13       3786.43        77.75 o
  -1   1  20        641.43        664.18        14.14 o
   0   1  20        136.60        144.80         5.70 o
   1   1  20       4605.46       4583.16        49.16 o
   2   1  20       1642.63       1587.35        29.33 o
   3   1  20         87.23         89.59         6.36 o
   4   1  20         21.57         26.47         5.68 o
   5   1  20        550.44        628.17        25.81 o
  -6   2  20         23.31         29.05         3.75 o
  -5   2  20        605.58        681.92        21.77 o
  -4   2  20        337.97        349.20        13.26 o
  -3   2  20         18.51         11.66         1.88 o
  -2   2  20       2097.19       1976.00        35.66 o
  -1   2  20        412.59        380.37        10.57 o
   0   2  20          1.45          1.21         0.88 o
   1   2  20       1411.16       1410.71        28.71 o
   2   2  20        127.33        152.49        16.46 o
   3   2  20         33.56         34.96         7.80 o
   4   2  20        503.97        562.03        18.44 o
   5   2  20         96.83         98.92         5.69 o
  -6   3  20        351.64        431.72        14.40 o
  -5   3  20        158.27        170.40         9.09 o
  -4   3  20          3.91          8.57         1.80 o
  -3   3  20       1912.60       1815.69        29.70 o
  -2   3  20       4500.42       4176.73        56.55 o
  -1   3  20          0.43          2.54         1.52 o
   0   3  20          8.85          6.80         1.99 o
   1   3  20       6135.84       5864.07        85.99 o
   2   3  20        296.37        300.60        12.42 o
   3   3  20          1.15          1.62         1.18 o
   4   3  20        161.84        177.46         6.76 o
  -6   4  20        154.20        181.16         8.34 o
  -5   4  20        598.69        679.37        20.91 o
  -4   4  20        149.03        148.24         6.74 o
  -3   4  20         82.73         92.23         5.94 o
  -2   4  20        834.10        897.71        22.51 o
  -1   4  20        232.03        212.51        13.16 o
   0   4  20         10.88         15.63         5.31 o
   1   4  20       1088.18       1147.88        30.89 o
   2   4  20         68.12         78.42         7.22 o
   3   4  20         38.73         44.80         4.52 o
  -6   5  20        367.65        343.00        57.96 o
  -5   5  20         97.82        106.67         6.97 o
  -4   5  20         77.57         77.75         4.83 o
  -3   5  20       2223.31       2331.46        56.57 o
  -2   5  20       1043.41       1113.41        23.46 o
  -1   5  20         75.48         78.65         7.42 o
   0   5  20        596.52        595.94        20.56 o
   1   5  20        818.03        844.11        32.36 o
   2   5  20         23.86         19.10         2.89 o
  -5   6  20         20.57         24.45         4.08 o
  -4   6  20          2.05          1.65         0.89 o
  -3   6  20        582.38        569.56        16.89 o
  -2   6  20        146.84        141.83        12.50 o
  -1   6  20          1.73          2.39         1.42 o
   0   6  20        384.68        388.66        13.25 o
   1   6  20         52.46         43.06         3.72 o
  -3   7  20       1630.05        850.35        24.44 o
  -2   7  20        698.03        673.43        20.68 o
   0  -8  21        589.64        522.37        13.41 o
   1  -8  21        176.16        157.63         7.77 o
   2  -8  21         43.34         41.86         3.97 o
   3  -8  21        406.90        414.75        16.60 o
   4  -8  21        494.58        511.47        16.51 o
  -2  -7  21         21.26         13.43         2.02 o
  -1  -7  21         92.11         90.41        12.25 o
   0  -7  21        596.17        648.38        37.49 o
   1  -7  21        454.66        451.54        16.21 o
   2  -7  21         13.03         12.26         3.02 o
   3  -7  21       1031.21       1170.32        29.11 o
   4  -7  21        510.65        576.24        22.83 o
   5  -7  21        104.53         96.89        13.12 o
  -3  -6  21       1033.65        954.55        34.00 o
  -2  -6  21         36.81         38.92         4.83 o
  -1  -6  21         21.44         15.66         3.95 o
   0  -6  21       2384.56       2380.76        47.48 o
   1  -6  21        319.90        315.47        16.73 o
   2  -6  21         65.06         72.02         5.71 o
   3  -6  21       1817.15       2057.38        63.22 o
   4  -6  21         58.68         76.50         9.33 o
   5  -6  21        120.43        134.77        23.45 o
   6  -6  21         14.94         10.65         4.75 o
  -3  -5  21        644.47        659.14        12.92 o
  -2  -5  21         18.67         18.93         2.89 o
  -1  -5  21          9.08          9.86         3.97 o
   0  -5  21       1599.01       1557.61        36.44 o
   1  -5  21        182.02        153.38         9.33 o
   2  -5  21         14.59         13.17         3.06 o
   3  -5  21        389.29        478.52        15.91 o
   4  -5  21          0.37          3.95         2.77 o
   5  -5  21         51.91         63.82        16.87 o
   6  -5  21        100.54        112.42         7.29 o
  -4  -4  21       1031.69       1095.81        22.26 o
  -3  -4  21        435.51        434.86        11.02 o
  -2  -4  21         98.09         93.89         6.40 o
  -1  -4  21       2019.91       1906.58        35.35 o
   0  -4  21       3024.84       2755.00        39.83 o
   1  -4  21         23.24         17.71         2.83 o
   2  -4  21         59.19         59.00         4.77 o
   3  -4  21       2250.77       2477.89        57.14 o
   4  -4  21          4.26          3.76         2.84 o
   5  -4  21        106.14        114.88        20.42 o
   6  -4  21         13.42          6.93         8.61 o
  -5  -3  21          9.12          6.39         2.33 o
  -4  -3  21       2230.37       2427.02        45.27 o
  -3  -3  21        474.55        482.44        12.41 o
  -2  -3  21        121.95        124.30         6.67 o
  -1  -3  21        646.29        645.54        12.32 o
   0  -3  21       2366.47       2391.09        36.28 o
   1  -3  21        215.20        232.75         8.33 o
   2  -3  21        130.62        102.88        10.25 o
   3  -3  21       1665.98       1832.90        55.11 o
   4  -3  21        874.71        920.12        30.13 o
   5  -3  21         44.33         50.92         7.21 o
   6  -3  21        159.30        175.53        11.17 o
  -5  -2  21        135.31        145.88         8.68 o
  -4  -2  21       1141.52       1282.68        29.45 o
  -3  -2  21        438.85        435.55        11.87 o
  -2  -2  21         12.87         13.61         1.70 o
  -1  -2  21       2341.66       2343.91        26.08 o
   0  -2  21        775.52        705.02        14.40 o
   1  -2  21        103.07        104.09         5.09 o
   2  -2  21        363.02        386.68        14.07 o
   3  -2  21        504.94        521.49        18.74 o
   4  -2  21        443.49        504.45        33.78 o
   5  -2  21          6.10          6.23         3.22 o
   6  -2  21        108.72        130.78         6.69 o
  -6  -1  21        136.30        141.12        11.04 o
  -5  -1  21       1994.76       2468.40        38.53 o
  -4  -1  21       2444.94       2651.68        73.11 o
  -3  -1  21        170.82        160.74         6.18 o
  -2  -1  21        520.01        542.71        11.08 o
  -1  -1  21       7611.52       7493.99        76.40 o
   0  -1  21        538.07        540.65        11.21 o
   1  -1  21        975.82        934.58        18.05 o
   2  -1  21        755.48        696.80        19.24 o
   3  -1  21        976.71       1004.70        39.51 o
   4  -1  21        221.38        248.95        17.07 o
   5  -1  21        166.78        178.88        14.43 o
   6  -1  21          1.27          0.78         1.07 o
  -6   0  21        550.00        678.01        16.47 o
  -5   0  21         22.77         35.44         3.80 o
  -4   0  21        545.79        597.15        15.73 o
  -3   0  21        937.52       1021.94        17.82 o
  -2   0  21         97.62        102.31         4.80 o
  -1   0  21        846.73        847.36        12.74 o
   0   0  21       1285.57       1287.80        19.08 o
   1   0  21         56.94         48.46         3.55 o
   2   0  21         29.69         24.93         3.25 o
   3   0  21          0.76          2.59         1.40 o
   4   0  21       1727.30       1960.43        33.40 o
   5   0  21          1.07          1.71         1.55 o
   6   0  21         34.71         31.16         3.94 o
  -6   1  21         11.25         16.32         2.56 o
  -5   1  21       2748.45       3335.79        55.72 o
  -4   1  21         75.78         85.64         6.44 o
  -3   1  21        428.23        443.36        13.34 o
  -2   1  21          4.05          7.51         1.92 o
  -1   1  21       1213.36       1140.31        22.20 o
   0   1  21        517.28        502.61        11.29 o
   1   1  21         70.82         66.11         4.29 o
   2   1  21         97.48         99.19         6.77 o
   3   1  21        723.12        755.30        18.88 o
   4   1  21        759.81        907.47        37.03 o
   5   1  21          2.45          0.69         0.99 o
  -6   2  21          0.45          0.18         0.82 o
  -5   2  21       1305.70       1619.90        30.47 o
  -4   2  21        183.49        189.57        13.49 o
  -3   2  21          5.88          6.97         1.50 o
  -2   2  21        399.69        394.44        11.60 o
  -1   2  21        828.56        723.84        19.20 o
   0   2  21        352.08        321.14        10.10 o
   1   2  21        292.21        270.44        11.96 o
   2   2  21        144.86        148.02         8.89 o
   3   2  21        238.74        261.03        11.39 o
   4   2  21         36.17         31.54         3.32 o
   5   2  21        100.91         83.60         4.51 o
  -6   3  21          1.06          4.11         1.47 o
  -5   3  21        633.66        781.64        59.26 o
  -4   3  21          9.73         12.67         2.03 o
  -3   3  21         15.69         18.56         2.38 o
  -2   3  21        151.61        158.48         9.24 o
  -1   3  21        159.50        110.04         7.89 o
   0   3  21       1981.79       1896.76        34.93 o
   1   3  21          7.63          9.95         3.07 o
   2   3  21          0.04          2.87         1.52 o
   3   3  21       1856.09       2015.27        31.35 o
   4   3  21        407.73        339.93        10.75 o
  -6   4  21         45.51         40.97         3.54 o
  -5   4  21       1365.86       1537.88        46.44 o
  -4   4  21          0.89          0.51         0.90 o
  -3   4  21        128.72        145.41         8.71 o
  -2   4  21        350.54        339.97        13.16 o
  -1   4  21         56.12         46.20         6.13 o
   0   4  21         54.41         66.47         7.25 o
   1   4  21        583.78        589.61        29.85 o
   2   4  21         37.77         33.51         4.52 o
   3   4  21        180.90        181.37         8.36 o
  -5   5  21        296.55        347.25        17.78 o
  -4   5  21        142.38        155.50         6.38 o
  -3   5  21         47.28         51.05         4.63 o
  -2   5  21        219.24        227.26         9.62 o
  -1   5  21        537.82        505.17        18.64 o
   0   5  21        657.66        681.04        27.65 o
   1   5  21         25.46         25.37         3.73 o
   2   5  21         40.99         41.00         3.85 o
  -4   6  21        172.09        158.39        11.42 o
  -3   6  21         50.92         56.02         4.66 o
  -2   6  21        109.86        108.91        10.46 o
  -1   6  21        294.37        272.20        10.90 o
   0   6  21        254.83        246.18         9.65 o
   1   6  21         29.16         24.50         3.68 o
   1  -8  22          6.23          4.50         2.47 o
   2  -8  22        140.20        144.52         7.30 o
   3  -8  22         84.91         90.15         6.86 o
   4  -8  22         12.67          9.66         2.02 o
  -1  -7  22        392.87        382.21        24.30 o
   0  -7  22        212.16        198.28        19.58 o
   1  -7  22         39.03         29.87         4.27 o
   2  -7  22        135.42        143.18         9.25 o
   3  -7  22        120.58        123.28         9.28 o
   4  -7  22          0.98          1.96         1.87 o
   5  -7  22        179.22        166.30        18.06 o
  -2  -6  22         98.34         93.74         6.88 o
  -1  -6  22        690.91        687.92        21.25 o
   0  -6  22        239.25        235.96        15.05 o
   1  -6  22          0.22          1.51         2.39 o
   2  -6  22        583.07        620.65        32.40 o
   3  -6  22        228.61        261.83        15.93 o
   4  -6  22         88.83         93.29         9.72 o
   5  -6  22        462.03        484.39        62.88 o
  -3  -5  22       1249.27       1171.45        18.83 o
  -2  -5  22        109.50        114.07         6.89 o
  -1  -5  22        158.08        156.09         8.56 o
   0  -5  22         79.83         66.79         5.74 o
   1  -5  22        341.12        288.62        17.24 o
   2  -5  22        685.65        778.50        28.13 o
   3  -5  22        243.14        262.50        11.93 o
   4  -5  22          0.10          1.01         1.90 o
   5  -5  22         71.25         98.88        19.89 o
   6  -5  22         18.56         21.26         2.90 o
  -4  -4  22         58.78         59.91         4.73 o
  -3  -4  22         62.55         68.88         4.62 o
  -2  -4  22        261.64        260.05        10.32 o
  -1  -4  22        257.01        266.40         9.05 o
   0  -4  22          0.99          0.05         1.43 o
   1  -4  22        973.19        891.37        17.56 o
   2  -4  22       2159.17       2070.97        36.23 o
   3  -4  22         13.00         12.81         4.31 o
   4  -4  22        193.03        216.36        46.85 o
   5  -4  22        858.74       1206.29        74.39 o
   6  -4  22         86.51        110.24         8.31 o
  -5  -3  22         78.96         81.79         6.79 o
  -4  -3  22          2.12          8.00         2.32 o
  -3  -3  22        870.82        844.34        24.50 o
  -2  -3  22       1380.52       1432.96        25.40 o
  -1  -3  22        527.76        525.12        11.22 o
   0  -3  22          4.42          8.33         1.63 o
   1  -3  22        236.78        240.74         8.59 o
   2  -3  22       1995.91       2089.36        35.71 o
   3  -3  22          9.21         14.98         5.12 o
   4  -3  22        122.89        122.19         8.39 o
   5  -3  22        592.13        671.88        40.40 o
   6  -3  22          0.17          1.03         1.11 o
  -5  -2  22         94.65        117.54         7.38 o
  -4  -2  22         41.01         56.70         4.42 o
  -3  -2  22        312.50        317.83         9.10 o
  -2  -2  22       1404.18       1440.67        18.27 o
  -1  -2  22        401.39        364.34         8.30 o
   0  -2  22          2.05          3.34         1.04 o
   1  -2  22        822.33        839.43        15.64 o
   2  -2  22        694.56        653.40        26.42 o
   3  -2  22        253.79        233.63        10.26 o
   4  -2  22        187.74        225.30        11.80 o
   5  -2  22        266.11        300.23        17.00 o
   6  -2  22          3.48          1.99         0.74 o
  -6  -1  22          0.11          3.71         1.44 o
  -5  -1  22        532.24        588.18        14.98 o
  -4  -1  22         30.73         43.67         5.82 o
  -3  -1  22       1041.42       1146.41        19.94 o
  -2  -1  22       2777.89       2868.09        41.53 o
  -1  -1  22        317.88        298.06         7.55 o
   0  -1  22        160.72        154.12         5.98 o
   1  -1  22       6911.96       6618.09        62.98 o
   2  -1  22       1944.60       1937.48        34.34 o
   3  -1  22        427.46        416.83        16.26 o
   4  -1  22        350.71        402.63        23.71 o
   5  -1  22       1399.49       1624.03        31.16 o
   6  -1  22         37.04         25.04         3.53 o
  -6   0  22          5.76          0.31         3.65 o
  -5   0  22       1780.73       2067.42        30.43 o
  -4   0  22       1725.31       2005.03        35.61 o
  -3   0  22       1334.84       1418.11        21.28 o
  -2   0  22       1511.90       1528.15        20.37 o
  -1   0  22       2187.05       2124.18        26.29 o
   0   0  22       1112.93       1109.46        16.93 o
   1   0  22        575.08        544.55        12.55 o
   2   0  22        106.83         99.02         6.83 o
   3   0  22        179.77        197.63        11.54 o
   4   0  22         53.09         65.04         6.09 o
   5   0  22         32.70         12.18        19.60 o
  -6   1  22          1.52          2.26         0.77 o
  -5   1  22        244.49        269.92        12.87 o
  -4   1  22          7.59          9.18         2.22 o
  -3   1  22       2687.33       2867.50        53.23 o
  -2   1  22       1386.17       1379.17        28.66 o
  -1   1  22        562.72        549.50        11.26 o
   0   1  22         65.50         71.79         4.71 o
   1   1  22       4637.91       4483.02        46.20 o
   2   1  22         14.01         15.49         2.45 o
   3   1  22        157.04        170.13         8.45 o
   4   1  22         28.09         35.17         6.74 o
   5   1  22         14.97         14.84         2.20 o
  -6   2  22        650.88        743.87        17.08 o
  -5   2  22        582.39        693.95        21.35 o
  -4   2  22        345.89        378.29        20.05 o
  -3   2  22        955.79        993.68        32.72 o
  -2   2  22       1531.76       1466.94        38.94 o
  -1   2  22         25.80         22.34         3.02 o
   0   2  22        213.41        199.22         7.94 o
   1   2  22       1847.40       1728.96        29.44 o
   2   2  22          5.51          6.06         1.73 o
   3   2  22         44.27         39.49         4.29 o
   4   2  22        259.68        275.76        17.07 o
  -6   3  22        830.08        946.72        18.93 o
  -5   3  22         45.66         53.53         7.84 o
  -4   3  22          1.71          3.76         1.92 o
  -3   3  22       1399.56       1530.32        24.58 o
  -2   3  22        878.42        868.58        22.25 o
  -1   3  22          0.06          0.61         1.37 o
   0   3  22        176.03        170.40         9.61 o
   1   3  22        824.31        892.69        29.75 o
   2   3  22        545.16        536.80        25.74 o
   3   3  22         40.68         44.10         3.92 o
   4   3  22        178.49        170.69        10.03 o
  -6   4  22        694.83        666.07        29.54 o
  -5   4  22          6.12          8.93         3.16 o
  -4   4  22         83.86         71.57         4.78 o
  -3   4  22       1599.34       1560.52        34.75 o
  -2   4  22        541.77        540.63        16.33 o
  -1   4  22         12.80          8.69         2.85 o
   0   4  22        547.16        535.25        20.48 o
   1   4  22        865.28        920.73        26.47 o
   2   4  22         14.29         17.96         3.26 o
   3   4  22         10.64          7.56         2.18 o
  -5   5  22         12.52         16.04         3.31 o
  -4   5  22         51.10         51.63         5.23 o
  -3   5  22       1380.25       1552.96        26.29 o
  -2   5  22         37.27         39.61         4.97 o
  -1   5  22         60.88         59.08         5.95 o
   0   5  22        754.50        736.16        21.24 o
   1   5  22          0.61          0.64         0.94 o
   2   5  22        167.95        132.95        12.51 o
  -4   6  22        119.57         95.22         7.42 o
  -3   6  22        255.67        242.57        25.66 o
  -2   6  22          1.55          1.03         1.36 o
  -1   6  22          3.23          4.20         1.58 o
   0   6  22        239.43        212.24        10.73 o
   1  -8  23         82.63         53.46         7.62 o
   2  -8  23          3.86         -3.07         3.07 o
   3  -8  23         15.68         13.10         2.40 o
  -1  -7  23        959.00        943.58        25.86 o
   0  -7  23        355.31        357.22        13.66 o
   1  -7  23          0.71          0.20         1.48 o
   2  -7  23        174.51        181.16        10.74 o
   3  -7  23        546.08        596.74        23.50 o
   4  -7  23         52.18         57.06         6.05 o
  -2  -6  23        197.35        193.38         9.49 o
  -1  -6  23        389.65        361.75        27.68 o
   0  -6  23       1683.14       1640.99        44.81 o
   1  -6  23        158.08        168.90         8.82 o
   2  -6  23        258.94        275.42        14.58 o
   3  -6  23        608.38        711.98        25.41 o
   4  -6  23          2.02          0.12         1.64 o
   5  -6  23         62.28         60.75         5.70 o
  -3  -5  23        318.76        299.60         9.25 o
  -2  -5  23        192.71        191.21         7.37 o
  -1  -5  23       2402.95       2203.40        50.26 o
   0  -5  23        384.02        347.20        17.13 o
   1  -5  23         61.06         72.01         6.39 o
   2  -5  23        468.14        460.54        15.77 o
   3  -5  23       1477.18       1599.18        58.10 o
   4  -5  23         89.68         94.52         6.93 o
   5  -5  23        112.21        111.21         8.07 o
  -4  -4  23        839.95        878.00        25.62 o
  -3  -4  23        286.88        260.66         8.47 o
  -2  -4  23         24.39         16.95         2.31 o
  -1  -4  23       1027.40       1031.62        24.87 o
   0  -4  23        117.01        114.32         7.87 o
   1  -4  23         10.80         17.32         2.33 o
   2  -4  23         58.80         72.87         5.23 o
   3  -4  23          6.23         11.96         3.10 o
   4  -4  23        648.29        712.64        91.00 o
   5  -4  23          2.89         14.36         7.94 o
   6  -4  23          2.28          1.92         1.14 o
  -5  -3  23        839.39        845.70        22.19 o
  -4  -3  23        876.89        957.52        24.12 o
  -3  -3  23          0.16          0.46         1.11 o
  -2  -3  23        374.56        388.86         9.87 o
  -1  -3  23       2477.69       2255.12        28.51 o
   0  -3  23          9.61         18.21         2.85 o
   1  -3  23        273.91        283.96         9.40 o
   2  -3  23        237.83        222.37         9.29 o
   3  -3  23        540.73        546.16        27.71 o
   4  -3  23       1439.60       1508.46        46.87 o
   5  -3  23         62.92         65.17         6.78 o
   6  -3  23         15.93         17.47         3.10 o
  -5  -2  23        952.94       1079.03        22.66 o
  -4  -2  23        732.44        846.52        20.19 o
  -3  -2  23          3.81          5.58         1.32 o
  -2  -2  23        768.64        781.73        14.02 o
  -1  -2  23       2677.30       2597.73        28.46 o
   0  -2  23        104.62        111.97         5.11 o
   1  -2  23        277.45        251.89         9.38 o
   2  -2  23        498.16        494.18        13.16 o
   3  -2  23         21.12         25.85         3.39 o
   4  -2  23        490.30        522.97        18.69 o
   5  -2  23         30.40         28.57         3.04 o
   6  -2  23         42.25         38.80         3.95 o
  -5  -1  23        616.57        700.49        15.62 o
  -4  -1  23        529.59        607.07        17.37 o
  -3  -1  23        171.20        179.29         7.03 o
  -2  -1  23        313.58        312.28         9.39 o
  -1  -1  23         27.39         29.61         2.48 o
   0  -1  23        828.83        768.01        14.05 o
   1  -1  23          0.92          3.36         1.47 o
   2  -1  23         66.19         59.73         4.52 o
   3  -1  23       2986.66       3303.10        56.88 o
   4  -1  23        975.42       1137.23        24.53 o
   5  -1  23        364.48        387.26        13.25 o
  -6   0  23        623.45        704.55        22.78 o
  -5   0  23       3461.56       4066.02       125.26 o
  -4   0  23        293.55        326.00        12.84 o
  -3   0  23       1454.61       1572.52        23.45 o
  -2   0  23       6400.54       6500.30        55.37 o
  -1   0  23       4661.33       4485.99        45.58 o
   0   0  23        330.05        306.73         9.60 o
   1   0  23        964.17        917.59        16.87 o
   2   0  23       1529.90       1547.24        29.22 o
   3   0  23        160.86        185.47        11.50 o
   4   0  23         13.07         13.51         3.03 o
   5   0  23         51.98         57.83         7.27 o
  -6   1  23         22.90         28.99         4.28 o
  -5   1  23        119.80        123.23         8.07 o
  -4   1  23         83.06         95.40         9.02 o
  -3   1  23          2.57          3.63         1.44 o
  -2   1  23        597.96        614.20        16.79 o
  -1   1  23       1955.20       1809.12        38.95 o
   0   1  23        284.12        254.69         9.01 o
   1   1  23        329.66        315.10         9.67 o
   2   1  23        163.09        175.10         7.91 o
   3   1  23       2951.75       3193.64       104.41 o
   4   1  23         22.97         25.81         3.95 o
   5   1  23         95.19         91.07         7.57 o
  -6   2  23        163.73        166.28         9.54 o
  -5   2  23       1201.52       1458.09        42.61 o
  -4   2  23        196.15        211.39        12.95 o
  -3   2  23        166.13        171.44        11.05 o
  -2   2  23       1102.32       1036.17        32.21 o
  -1   2  23         38.56         38.77         4.18 o
   0   2  23        757.70        711.48        17.58 o
   1   2  23         46.41         43.80         3.63 o
   2   2  23          2.67          3.79         1.68 o
   3   2  23        745.93        807.66        18.99 o
   4   2  23         34.06         31.73         3.61 o
  -6   3  23         81.22         83.52         6.31 o
  -5   3  23        510.24        592.03        24.76 o
  -4   3  23        392.96        457.21        40.56 o
  -3   3  23         19.24         17.57         2.88 o
  -2   3  23        278.06        260.09        13.06 o
  -1   3  23        619.84        612.83        18.85 o
   0   3  23        817.50        826.51        21.57 o
   1   3  23          1.29          3.24         1.77 o
   2   3  23        138.56        143.78         6.69 o
   3   3  23        453.35        462.04        12.01 o
  -5   4  23        203.53        264.19        16.13 o
  -4   4  23        836.65        904.25        53.70 o
  -3   4  23         38.83         28.65         3.81 o
  -2   4  23          0.65          0.89         2.22 o
  -1   4  23        851.47        727.59        23.84 o
   0   4  23        275.39        263.17        13.69 o
   1   4  23        108.57        115.55         8.55 o
   2   4  23        183.61        196.22         9.50 o
   3   4  23        455.08        327.43        12.94 o
  -5   5  23         38.81         33.18         4.14 o
  -4   5  23        730.20        722.90        25.75 o
  -3   5  23          0.03          0.65         0.77 o
  -2   5  23          0.90          2.27         1.56 o
  -1   5  23        787.35        802.83        22.07 o
   0   5  23        201.02        199.35        10.10 o
   1   5  23          0.60          0.74         0.97 o
  -3   6  23          1.73          2.87         1.73 o
  -2   6  23          2.50          3.54         2.11 o
  -1   6  23        246.11        235.41        12.96 o
   0   6  23         98.45         78.40         6.38 o
  -1  -7  24        390.70        334.96        37.14 o
   0  -7  24         68.21         53.34         4.81 o
   1  -7  24        897.24        911.70        16.68 o
   2  -7  24        314.43        325.03        13.66 o
   3  -7  24          0.67          5.54         2.13 o
   4  -7  24        165.30        142.87         8.69 o
  -2  -6  24        147.88        139.72         7.38 o
  -1  -6  24        293.23        307.65        15.15 o
   0  -6  24          2.24          1.99         1.42 o
   1  -6  24        702.97        692.02        17.65 o
   2  -6  24       1090.29       1277.16        88.17 o
   3  -6  24         13.60         15.28         4.28 o
   4  -6  24        279.65        318.55        38.05 o
   5  -6  24        341.34        327.87        25.06 o
  -3  -5  24          2.07          3.21         1.20 o
  -2  -5  24        770.37        762.89        24.86 o
  -1  -5  24        149.79        144.13        10.91 o
   0  -5  24         67.18         61.88         4.56 o
   1  -5  24       1995.89       2037.44        35.96 o
   2  -5  24        477.03        487.90        27.44 o
   3  -5  24          7.33          6.56         2.38 o
   4  -5  24        458.03        466.56        14.90 o
   5  -5  24       1132.40       1188.73        67.89 o
  -4  -4  24        370.57        355.19        14.30 o
  -3  -4  24          0.79          1.98         1.32 o
  -2  -4  24        682.87        730.52        17.57 o
  -1  -4  24        559.32        511.20        28.15 o
   0  -4  24        247.80        193.89         9.98 o
   1  -4  24       1412.43       1526.91        26.13 o
   2  -4  24        302.29        312.90        10.84 o
   3  -4  24          7.43          6.83         2.42 o
   4  -4  24        291.40        328.61        18.96 o
   5  -4  24         16.64         27.50         4.41 o
   6  -4  24         62.97         50.30         4.45 o
  -4  -3  24         53.31         53.00         5.05 o
  -3  -3  24        520.17        533.23        25.51 o
  -2  -3  24       1200.50       1243.77        19.97 o
  -1  -3  24        120.68        114.44         5.30 o
   0  -3  24        270.22        250.60         8.84 o
   1  -3  24       3548.22       3430.78        60.76 o
   2  -3  24        301.66        322.60        11.23 o
   3  -3  24          0.07          1.88         1.94 o
   4  -3  24        470.08        530.06        75.68 o
   5  -3  24        378.64        488.28        21.87 o
   6  -3  24         42.82         39.44         4.04 o
  -5  -2  24        244.48        282.11         9.88 o
  -4  -2  24         18.12         24.23         3.15 o
  -3  -2  24        597.61        653.32        20.35 o
  -2  -2  24       1825.97       1892.16        24.22 o
  -1  -2  24          5.13          1.14         1.04 o
   0  -2  24        939.96        916.88        15.62 o
   1  -2  24       3461.23       3359.78        40.43 o
   2  -2  24         28.49         32.14         3.42 o
   3  -2  24          6.80          5.77         1.85 o
   4  -2  24        436.09        487.47        51.84 o
   5  -2  24        316.41        354.09        43.08 o
  -5  -1  24        255.82        286.02        11.30 o
  -4  -1  24          0.12         -0.18         1.17 o
  -3  -1  24        904.54       1020.42        19.71 o
  -2  -1  24       1700.90       1723.71        21.63 o
  -1  -1  24          6.68          4.27         1.01 o
   0  -1  24        535.37        499.95        11.32 o
   1  -1  24        264.21        241.14         8.35 o
   2  -1  24         46.82         48.47         4.83 o
   3  -1  24         52.83         61.80         6.94 o
   4  -1  24        375.43        440.81        16.74 o
   5  -1  24        740.13        744.48        17.77 o
  -5   0  24        296.68        353.86        13.80 o
  -4   0  24        544.26        620.53        17.33 o
  -3   0  24       3377.88       3710.25        64.73 o
  -2   0  24       2145.07       2160.99        24.97 o
  -1   0  24        369.92        355.68         8.99 o
   0   0  24       4839.59       4413.05        67.38 o
   1   0  24       8228.98       7686.70        90.02 o
   2   0  24         19.44         26.81         3.66 o
   3   0  24        310.44        322.74        15.89 o
   4   0  24       1654.68       1882.17        77.35 o
   5   0  24        603.53        611.73        22.45 o
  -6   1  24       1250.12       1241.83        30.86 o
  -5   1  24        177.48        224.50        15.28 o
  -4   1  24         42.66         50.76         6.56 o
  -3   1  24        380.83        390.81        14.00 o
  -2   1  24       1842.10       1901.70        43.26 o
  -1   1  24         41.96         39.22         3.26 o
   0   1  24       1084.99       1043.13        19.08 o
   1   1  24         38.55         32.51         3.46 o
   2   1  24         25.51         23.36         2.90 o
   3   1  24         30.24         31.39         3.09 o
   4   1  24        232.02        248.19        15.63 o
  -6   2  24        630.71        572.50        19.05 o
  -5   2  24         43.29         37.03         4.89 o
  -4   2  24         24.04         27.15         4.64 o
  -3   2  24       2411.77       2651.98        63.07 o
  -2   2  24        237.46        252.95        11.14 o
  -1   2  24         48.05         41.43         4.31 o
   0   2  24       1712.06       1668.83        38.57 o
   1   2  24        360.86        346.30        11.23 o
   2   2  24         56.07         56.06         5.15 o
   3   2  24         13.41         10.95         2.06 o
   4   2  24        195.87        182.80         7.69 o
  -5   3  24          1.51          1.21         0.81 o
  -4   3  24        333.72        371.14        33.10 o
  -3   3  24       2125.25       2251.00        48.06 o
  -2   3  24         10.32          8.10         2.27 o
  -1   3  24          4.96          4.47         1.70 o
   0   3  24        653.71        593.83        17.80 o
   1   3  24        226.33        223.23        10.21 o
   2   3  24        575.42        567.27        14.94 o
   3   3  24         25.37         30.64         3.31 o
  -5   4  24          0.86          0.49         0.73 o
  -4   4  24        249.01        288.66        23.53 o
  -3   4  24        819.54        919.03        29.45 o
  -2   4  24         75.45         64.06         6.65 o
  -1   4  24         75.77         68.35         6.81 o
   0   4  24        215.88        227.75        12.27 o
   1   4  24          8.71          4.88         2.00 o
   2   4  24        303.68        264.30        22.37 o
  -3   5  24        941.65        963.08        20.17 o
  -2   5  24        256.21        240.00        10.97 o
  -1   5  24          9.73         11.44         2.63 o
   0   5  24        400.72        387.59        13.35 o
   1   5  24         92.46         85.69         5.19 o
  -2   6  24        259.91        241.15        12.06 o
  -1   6  24         65.91         64.68         5.93 o
   0  -7  25        259.63        247.56         9.58 o
   1  -7  25         54.12         47.57         4.15 o
   2  -7  25         44.21         31.81         4.03 o
   3  -7  25         80.26         90.22         7.50 o
   4  -7  25         19.73         14.51         2.53 o
  -2  -6  25         83.81         76.52         5.86 o
  -1  -6  25        106.12        108.46         7.60 o
   0  -6  25        281.90        287.04        13.57 o
   1  -6  25        145.65        151.76         7.63 o
   2  -6  25          8.50          5.69         2.68 o
   3  -6  25          2.91          3.52         2.34 o
   4  -6  25        292.71        189.13       147.31 o
  -3  -5  25          8.65          4.54         1.26 o
  -2  -5  25         67.51         66.21         4.55 o
  -1  -5  25        481.12        500.25        25.74 o
   0  -5  25         23.11         22.97         2.66 o
   1  -5  25         55.65         60.56         5.56 o
   2  -5  25         25.61         25.67         3.44 o
   3  -5  25        226.06        192.48        22.97 o
   4  -5  25        174.81        186.23        11.18 o
   5  -5  25          5.70          5.12         1.79 o
  -4  -4  25        316.21        286.11        11.45 o
  -3  -4  25         43.44         40.10         3.76 o
  -2  -4  25       1198.85       1207.69        36.50 o
  -1  -4  25        759.03        703.59        28.37 o
   0  -4  25         73.28         79.54         5.42 o
   1  -4  25        332.26        302.49        10.79 o
   2  -4  25        853.39        815.82        29.92 o
   3  -4  25         72.59         96.17         7.64 o
   4  -4  25        159.04        181.61        10.19 o
   5  -4  25         64.95         60.38         6.66 o
  -4  -3  25        761.64        788.95        25.96 o
  -3  -3  25        187.04        184.01         8.68 o
  -2  -3  25         71.93         76.71         5.03 o
  -1  -3  25        105.96         99.56         5.26 o
   0  -3  25         87.19         83.57         5.37 o
   1  -3  25        199.42        192.65         8.70 o
   2  -3  25         10.84         10.88         2.41 o
   3  -3  25        804.85        819.47        47.61 o
   4  -3  25        811.42        841.55        89.67 o
   5  -3  25          6.70          9.97         3.23 o
  -5  -2  25        658.45        638.07        18.64 o
  -4  -2  25          3.39          5.91         2.17 o
  -3  -2  25        239.04        250.24         9.48 o
  -2  -2  25       1080.68       1097.62        17.96 o
  -1  -2  25          3.14          1.78         0.97 o
   0  -2  25        824.88        819.18        14.54 o
   1  -2  25         34.48         31.34         3.40 o
   2  -2  25          0.16          0.55         1.28 o
   3  -2  25       1333.44       1318.22        31.05 o
   4  -2  25        156.38        176.10        21.55 o
   5  -2  25          4.22          2.82         2.36 o
  -5  -1  25        355.97        372.86        27.86 o
  -4  -1  25          9.35          8.88         1.97 o
  -3  -1  25        206.12        222.34         6.99 o
  -2  -1  25        336.46        352.29         9.07 o
  -1  -1  25        407.57        412.92        11.28 o
   0  -1  25       1392.05       1268.01        18.85 o
   1  -1  25         49.47         48.24         3.74 o
   2  -1  25        229.72        214.32        10.06 o
   3  -1  25        351.32        372.57        16.21 o
   4  -1  25        195.26        207.11        10.77 o
   5  -1  25         19.05         17.06         2.33 o
  -5   0  25        236.87        292.05        11.82 o
  -4   0  25         81.74         85.43         5.94 o
  -3   0  25        482.62        522.42        13.83 o
  -2   0  25        238.04        234.83         7.99 o
  -1   0  25       2100.20       2061.33        23.53 o
   0   0  25       1384.22       1312.36        21.48 o
   1   0  25        192.28        180.15         8.30 o
   2   0  25       2281.50       2274.74        59.38 o
   3   0  25       3092.03       3318.63       152.34 o
   4   0  25        337.18        360.17        18.79 o
   5   0  25        160.06        136.67         9.06 o
  -5   1  25        150.62        173.55        12.57 o
  -4   1  25       1383.95       1556.28        36.66 o
  -3   1  25          1.72          3.19         1.85 o
  -2   1  25         98.48         94.61         5.88 o
  -1   1  25        695.80        646.26        18.69 o
   0   1  25        968.43        930.91        17.84 o
   1   1  25        145.71        142.51         7.21 o
   2   1  25        686.41        666.82        15.23 o
   3   1  25         35.54         33.73         3.63 o
   4   1  25          7.10          1.45         5.21 o
  -5   2  25         87.05         93.19         8.89 o
  -4   2  25        815.74       1011.25        27.76 o
  -3   2  25          0.76          0.99         1.34 o
  -2   2  25        136.39        146.26         8.23 o
  -1   2  25       1269.67       1198.66        27.49 o
   0   2  25        532.05        528.23        14.69 o
   1   2  25         14.10          9.08         2.23 o
   2   2  25       1198.03       1248.41        30.62 o
   3   2  25        184.80        190.66         7.73 o
   4   2  25         20.04         16.21         2.94 o
  -5   3  25        131.46        146.02        10.35 o
  -4   3  25        570.39        692.97        20.96 o
  -3   3  25          4.45          2.59         1.53 o
  -2   3  25         69.78         65.32         5.96 o
  -1   3  25       2883.37       2774.43        42.57 o
   0   3  25         91.24         93.33         6.67 o
   1   3  25          3.97          1.76         0.95 o
   2   3  25        813.06        811.70        41.70 o
   3   3  25        304.55        225.59         8.05 o
  -5   4  25         40.89         37.05         4.32 o
  -4   4  25        873.69       1039.48        22.47 o
  -3   4  25         41.09         36.07         4.68 o
  -2   4  25        153.58        159.35        10.09 o
  -1   4  25       1007.87       1030.47        30.05 o
   0   4  25         15.14         13.37         2.89 o
   1   4  25        340.31        338.06        12.95 o
   2   4  25        178.63        176.07        10.89 o
  -4   5  25        419.10        227.11        10.38 o
  -3   5  25         20.42          3.95        10.88 o
  -2   5  25        659.22        656.63        17.55 o
  -1   5  25       1286.80       1236.74        27.39 o
   0   5  25          5.30          4.45         1.37 o
   0  -7  26        305.00        256.38        26.86 o
   1  -7  26        350.82        268.59        19.21 o
   2  -7  26        521.83        529.53        18.09 o
   3  -7  26         92.68         91.44         6.81 o
  -1  -6  26         57.70         55.76         4.97 o
   0  -6  26         10.24         15.09         3.11 o
   1  -6  26        707.81        695.98        16.00 o
   2  -6  26        451.62        476.68        18.23 o
   3  -6  26         45.30         45.14         6.17 o
   4  -6  26        143.88        145.08         8.99 o
  -2  -5  26        570.71        533.15        29.96 o
  -1  -5  26         23.84         22.80         2.96 o
   0  -5  26         48.14         46.07         4.46 o
   1  -5  26       1353.46       1422.59        27.46 o
   2  -5  26         43.53         47.94         6.55 o
   3  -5  26          1.98          3.03         1.39 o
   4  -5  26        164.12        151.24         7.25 o
   5  -5  26          7.79         10.65         2.00 o
  -3  -4  26        802.66        762.63        31.55 o
  -2  -4  26        622.60        624.30        23.77 o
  -1  -4  26          2.05          2.70         1.02 o
   0  -4  26       1045.07        985.28        55.16 o
   1  -4  26       2642.81       2689.51        42.66 o
   2  -4  26         11.44         11.46         2.08 o
   3  -4  26        179.86        173.16         9.95 o
   4  -4  26       2018.99       2070.83        98.45 o
   5  -4  26          2.70          4.56         2.05 o
  -4  -3  26          4.93          4.32         2.03 o
  -3  -3  26        200.00        212.27        10.03 o
  -2  -3  26       1671.82       1625.01        25.36 o
  -1  -3  26         11.62          6.62         1.42 o
   0  -3  26         79.80         76.64         5.07 o
   1  -3  26        134.87        147.16         8.11 o
   2  -3  26         23.93         21.92         3.10 o
   3  -3  26          2.05          3.32         2.01 o
   4  -3  26         94.71        112.90        11.10 o
   5  -3  26        347.97        344.08        15.62 o
  -4  -2  26        338.97        392.17        13.74 o
  -3  -2  26       1188.97       1276.09        41.64 o
  -2  -2  26        633.64        647.59        12.11 o
  -1  -2  26        163.23        160.20         5.46 o
   0  -2  26       2418.62       2248.31        35.33 o
   1  -2  26        706.91        665.81        15.80 o
   2  -2  26         36.11         31.42         3.25 o
   3  -2  26         13.24         13.68         2.58 o
   4  -2  26        220.09        240.72        32.94 o
   5  -2  26         98.32         27.12        49.86 o
  -5  -1  26         52.19         50.18         7.84 o
  -4  -1  26         17.00         21.20         2.75 o
  -3  -1  26       1104.22       1224.13        20.07 o
  -2  -1  26        235.28        233.58         7.21 o
  -1  -1  26          0.34          0.22         1.18 o
   0  -1  26        494.53        471.09        12.19 o
   1  -1  26          6.50          4.73         1.13 o
   2  -1  26         72.17         66.49         7.04 o
   3  -1  26         61.52         64.86         6.58 o
   4  -1  26         12.46         17.27         2.94 o
   5  -1  26        143.24         97.10         7.31 o
  -5   0  26         20.56         24.68         3.12 o
  -4   0  26        757.33        903.21        28.15 o
  -3   0  26        848.22        901.36        22.56 o
  -2   0  26        385.33        390.82        10.24 o
  -1   0  26        145.67        151.60         5.76 o
   0   0  26        917.05        844.42        20.17 o
   1   0  26          9.97         10.30         1.90 o
   2   0  26        271.10        249.60        10.62 o
   3   0  26         67.28         72.26         6.64 o
   4   0  26        200.42        189.95        24.06 o
  -5   1  26          3.67          4.56         2.08 o
  -4   1  26        950.33       1119.72        28.98 o
  -3   1  26        750.60        818.71        22.46 o
  -2   1  26          3.65          4.21         1.73 o
  -1   1  26          6.16          8.01         2.11 o
   0   1  26        846.98        807.57        16.30 o
   1   1  26          0.31          2.07         1.25 o
   2   1  26        241.39        233.69         9.89 o
   3   1  26        408.20        191.26       207.37 o
   4   1  26         61.71         55.50         6.53 o
  -5   2  26          5.92          4.32         1.97 o
  -4   2  26       1121.30       1403.15        31.69 o
  -3   2  26       1490.85       1653.85        53.96 o
  -2   2  26        195.09        207.14         9.12 o
  -1   2  26         21.55         24.12         3.26 o
   0   2  26       1075.61       1028.37        20.49 o
   1   2  26          4.15          5.01         1.70 o
   2   2  26        303.58        286.39        13.37 o
   3   2  26          7.45          7.26         1.78 o
  -5   3  26         34.63         43.44         5.05 o
  -4   3  26        507.50        617.28        21.72 o
  -3   3  26         30.57         35.81         3.52 o
  -2   3  26         33.67         43.08         3.85 o
  -1   3  26          0.32          2.66         2.32 o
   0   3  26         41.02         42.59         4.36 o
   1   3  26        482.47        471.25        14.24 o
   2   3  26        233.07        215.72        14.36 o
  -4   4  26        757.76        813.30        25.26 o
  -3   4  26         58.63         64.55         4.47 o
  -2   4  26        329.55        328.99        13.85 o
  -1   4  26         91.39         98.39         7.46 o
   0   4  26         50.45         37.14         4.34 o
   1   4  26        201.61        189.41        10.11 o
  -2   5  26        341.91        351.15        11.27 o
  -1   5  26         81.95         82.29         5.31 o
   0   5  26         67.68         58.19         4.02 o
   1  -7  27          2.53          0.55         2.45 o
   2  -7  27        362.90        349.98        12.61 o
  -1  -6  27         30.06         28.65         3.51 o
   0  -6  27          4.64          4.95         1.67 o
   1  -6  27          7.42          7.79         1.64 o
   2  -6  27          2.12          3.65         1.87 o
   3  -6  27        117.60        124.42         9.49 o
   4  -6  27        433.02        367.98        12.97 o
  -2  -5  27         55.72         52.60         3.85 o
  -1  -5  27          3.86          3.23         1.22 o
   0  -5  27        181.85        182.69         8.38 o
   1  -5  27         33.51         33.52         3.88 o
   2  -5  27          8.83          7.24         2.73 o
   3  -5  27        579.98        555.06        56.49 o
   4  -5  27         64.69         61.24         4.15 o
  -3  -4  27         21.57         21.47         2.40 o
  -2  -4  27        165.70        164.35         8.51 o
  -1  -4  27         68.83         67.89         5.07 o
   0  -4  27        506.81        527.10        25.13 o
   1  -4  27          2.39          3.74         1.57 o
   2  -4  27        292.53        247.90         9.41 o
   3  -4  27       1314.79       1353.10        29.01 o
   4  -4  27        103.88        110.13         7.55 o
   5  -4  27         26.50         22.44         3.28 o
  -4  -3  27         10.83         12.39         2.66 o
  -3  -3  27         68.41         63.04         6.91 o
  -2  -3  27        395.33        390.43        10.67 o
  -1  -3  27         73.96         79.68         4.94 o
   0  -3  27        832.83        765.23        30.55 o
   1  -3  27          0.39          1.88         1.54 o
   2  -3  27          0.61         -0.18         1.09 o
   3  -3  27         18.88         23.46         3.72 o
   4  -3  27        475.62        533.67        23.21 o
   5  -3  27         28.55         26.22         3.93 o
  -4  -2  27        128.66        133.19         7.28 o
  -3  -2  27          0.44          4.22         1.38 o
  -2  -2  27         42.98         43.97         2.95 o
  -1  -2  27        542.71        563.37        12.15 o
   0  -2  27       1154.99       1060.35        41.38 o
   1  -2  27        106.72         98.42         5.83 o
   2  -2  27        857.06        827.60        20.02 o
   3  -2  27        982.06       1021.65        73.19 o
   4  -2  27         94.07         92.97        16.13 o
   5  -2  27          0.12          0.38         1.24 o
  -5  -1  27         14.12         15.31         2.82 o
  -4  -1  27        157.40        176.41         7.41 o
  -3  -1  27         69.31         76.02         3.93 o
  -2  -1  27        192.15        194.76         6.39 o
  -1  -1  27       1473.30       1481.24        20.73 o
   0  -1  27        667.69        612.24        14.02 o
   1  -1  27         71.33         65.11         5.59 o
   2  -1  27        498.82        511.74        19.34 o
   3  -1  27        194.80        215.19        11.60 o
   4  -1  27         23.59         25.99         3.49 o
  -5   0  27         26.85         28.19         2.98 o
  -4   0  27        211.31        253.59        11.66 o
  -3   0  27         85.30         93.93         5.12 o
  -2   0  27         38.51         35.11         2.92 o
  -1   0  27       2198.03       2161.25        27.88 o
   0   0  27        459.25        434.36        13.26 o
   1   0  27         69.04         63.89         4.79 o
   2   0  27       1414.66       1378.86        36.61 o
   3   0  27        192.25        201.19        10.45 o
   4   0  27         26.14         20.80         4.40 o
  -5   1  27        173.06        195.52         8.02 o
  -4   1  27        716.69        870.93        19.60 o
  -3   1  27        122.97        130.56         8.32 o
  -2   1  27        696.34        726.60        15.87 o
  -1   1  27       1846.04       1787.69        29.32 o
   0   1  27         79.03         75.78         5.37 o
   1   1  27         16.79          9.21         2.03 o
   2   1  27       1362.37       1309.65        29.62 o
   3   1  27        127.96        124.31        11.68 o
   4   1  27          0.25          1.63         1.43 o
  -5   2  27        578.81        544.47        65.13 o
  -4   2  27        313.79        371.81        14.32 o
  -3   2  27          1.33          1.30         1.31 o
  -2   2  27        982.39       1046.29        38.10 o
  -1   2  27       2678.46       2652.84        50.97 o
   0   2  27         18.89         14.71         2.68 o
   1   2  27         42.82         37.81         4.02 o
   2   2  27       1764.69       1807.08        34.82 o
   3   2  27         81.77         69.86         7.14 o
  -4   3  27        447.76        529.24        16.91 o
  -3   3  27          5.39          7.19         1.50 o
  -2   3  27        509.19        513.22        15.62 o
  -1   3  27        647.47        659.30        17.79 o
   0   3  27          6.63          5.63         1.40 o
   1   3  27          9.90         10.70         2.59 o
   2   3  27        462.85        405.71        28.56 o
  -4   4  27        103.30         72.93         5.86 o
  -3   4  27         19.25         16.21         2.63 o
  -2   4  27       1062.97       1019.23        24.10 o
  -1   4  27        430.60        431.21        14.94 o
   0   4  27         87.35         79.57         5.88 o
   1   4  27        425.26        410.25        17.26 o
  -2   5  27        626.28        592.86        20.28 o
  -1   5  27        151.68        147.31         9.18 o
  -1  -6  28         51.62         42.31         4.15 o
   0  -6  28          1.97          0.90         1.74 o
   1  -6  28        738.66        672.29        29.70 o
   2  -6  28          1.65          3.00         1.89 o
   3  -6  28          5.09          6.58         2.14 o
  -2  -5  28        482.86        414.86        14.78 o
  -1  -5  28         17.58         15.43         3.45 o
   0  -5  28        118.89        105.60         5.52 o
   1  -5  28        412.84        415.76        12.50 o
   2  -5  28         10.42          7.12         2.87 o
   3  -5  28          1.02          1.69         0.85 o
   4  -5  28        135.08        107.17         6.04 o
  -3  -4  28       1174.24       1046.64        26.21 o
  -2  -4  28         96.79         94.94         6.05 o
  -1  -4  28         16.34         13.96         2.22 o
   0  -4  28        591.87        589.67        46.48 o
   1  -4  28        555.13        533.15        31.59 o
   2  -4  28        250.95        250.25        15.59 o
   3  -4  28          4.76          5.11         2.66 o
   4  -4  28        196.49        209.10        12.19 o
  -3  -3  28        635.16        621.55        82.96 o
  -2  -3  28        155.80        149.34         7.05 o
  -1  -3  28          8.32          8.59         2.00 o
   0  -3  28        591.59        564.92        22.54 o
   1  -3  28        147.79        130.26         7.26 o
   2  -3  28        291.96        264.19        11.11 o
   3  -3  28        145.23        151.68        11.42 o
   4  -3  28         72.34         68.55         7.60 o
  -4  -2  28        882.12        903.18        25.25 o
  -3  -2  28       1199.88       1278.34        32.66 o
  -2  -2  28          0.76          1.59         0.91 o
  -1  -2  28         51.31         47.49         3.74 o
   0  -2  28       1136.96       1083.01        28.92 o
   1  -2  28          1.51          4.19         1.33 o
   2  -2  28        592.91        570.17        21.64 o
   3  -2  28        178.66        181.04        17.73 o
   4  -2  28         54.15         49.44         9.29 o
  -4  -1  28        174.23        200.79         8.21 o
  -3  -1  28        417.15        454.29        11.75 o
  -2  -1  28          1.08          1.21         0.80 o
  -1  -1  28         30.60         30.43         2.77 o
   0  -1  28        252.67        230.91         8.28 o
   1  -1  28        342.32        316.54        12.46 o
   2  -1  28        157.85        155.49         8.13 o
   3  -1  28         63.14         69.74         6.19 o
   4  -1  28         17.74         18.15         2.46 o
  -4   0  28        735.71        902.45        21.62 o
  -3   0  28         18.74         17.41         2.02 o
  -2   0  28         55.75         56.58         4.07 o
  -1   0  28         22.63         24.36         3.67 o
   0   0  28         69.81         67.47         5.96 o
   1   0  28        337.69        319.11        10.55 o
   2   0  28        206.09        187.73        10.85 o
   3   0  28         15.39         17.43         3.01 o
   4   0  28        307.58        276.42        14.11 o
  -5   1  28          7.22          6.08         1.78 o
  -4   1  28        362.90        460.81        12.34 o
  -3   1  28          8.19          7.98         2.13 o
  -2   1  28        113.02        117.65         6.71 o
  -1   1  28         82.80         84.29         6.60 o
   0   1  28         64.73         53.52         4.35 o
   1   1  28        543.70        524.32        19.63 o
   2   1  28        157.03        144.85         9.08 o
   3   1  28          2.74          2.29         1.72 o
  -4   2  28        452.76        545.34        16.08 o
  -3   2  28         17.28         13.16         2.43 o
  -2   2  28        160.70        180.70         7.74 o
  -1   2  28         25.97         27.40         4.54 o
   0   2  28         84.04         70.74         5.50 o
   1   2  28       1073.89       1034.90        40.14 o
   2   2  28          0.18          2.13         2.67 o
   3   2  28         36.22         26.74         3.82 o
  -4   3  28        287.80        294.96         9.81 o
  -3   3  28        190.93        214.56         9.70 o
  -2   3  28         95.21        110.19         6.63 o
  -1   3  28         13.47         13.84         2.47 o
   0   3  28        161.72        158.03         9.21 o
   1   3  28        187.51        180.26        12.66 o
   2   3  28        149.02        114.88         7.92 o
  -3   4  28        251.28        225.71        11.71 o
  -2   4  28        134.87        139.10         7.63 o
  -1   4  28         40.11         37.93         3.99 o
   0   4  28        158.80        139.74         6.99 o
   0  -6  29         85.38         77.88         5.64 o
   1  -6  29          1.64          0.86         1.05 o
   2  -6  29          3.54          7.48         2.33 o
   3  -6  29        382.05        360.05        13.03 o
  -1  -5  29        150.08        155.64        10.01 o
   0  -5  29        463.14        425.26        33.68 o
   1  -5  29         35.29         28.48         3.33 o
   2  -5  29          4.72          7.71         3.07 o
   3  -5  29        334.63         91.88       171.06 o
  -2  -4  29         11.73         10.97         1.88 o
  -1  -4  29        814.80        781.80        63.32 o
   0  -4  29        278.30        269.74        10.22 o
   1  -4  29          2.48          2.41         1.53 o
   2  -4  29        706.35        694.53        38.83 o
   3  -4  29        649.49        626.27        16.54 o
   4  -4  29          9.19          6.68         2.11 o
  -3  -3  29          0.26          0.73         0.80 o
  -2  -3  29         48.07         43.75         3.57 o
  -1  -3  29        888.02        858.30        23.07 o
   0  -3  29        212.44        205.54         9.00 o
   1  -3  29         38.73         32.99         3.57 o
   2  -3  29        206.11        196.31        10.52 o
   3  -3  29        153.85        154.99        12.41 o
   4  -3  29         20.79         19.38         3.72 o
  -3  -2  29          0.24         -0.02         0.94 o
  -2  -2  29        498.28        525.10        13.13 o
  -1  -2  29       1614.78       1630.45        26.55 o
   0  -2  29        117.14        114.73         7.37 o
   1  -2  29         14.40         11.26         2.28 o
   2  -2  29       1329.59       1262.34        53.92 o
   3  -2  29        438.02        449.07        15.69 o
   4  -2  29        197.25        184.02        11.26 o
  -4  -1  29        968.86        946.84        88.04 o
  -3  -1  29        100.03        109.33         5.85 o
  -2  -1  29         70.61         63.96         3.71 o
  -1  -1  29       1385.70       1408.97        24.61 o
   0  -1  29        206.85        191.69         8.23 o
   1  -1  29         27.66         25.21         3.50 o
   2  -1  29        408.23        406.83        12.79 o
   3  -1  29          2.00          0.60         1.05 o
   4  -1  29         19.62         13.22         1.92 o
  -4   0  29        304.40        322.89        13.08 o
  -3   0  29         25.22         25.19         3.37 o
  -2   0  29        449.13        498.76        13.62 o
  -1   0  29        966.07        964.74        23.67 o
   0   0  29        122.45        117.72         7.61 o
   1   0  29         23.28         21.26         2.51 o
   2   0  29        762.85        767.91        21.85 o
   3   0  29         29.82         21.44         2.95 o
  -4   1  29        178.35         44.23       102.29 o
  -3   1  29         28.58         29.63         3.60 o
  -2   1  29        603.93        666.73        17.78 o
  -1   1  29        776.82        783.46        17.51 o
   0   1  29         30.71         24.75         3.41 o
   1   1  29         99.92         90.85         7.58 o
   2   1  29        121.27        125.96        13.00 o
   3   1  29         26.99         25.50         4.43 o
  -4   2  29          3.18          3.07         1.04 o
  -3   2  29         22.11         28.72         3.21 o
  -2   2  29        864.26        901.34        20.84 o
  -1   2  29        409.60        446.88        14.32 o
   0   2  29         55.94         53.81         4.49 o
   1   2  29         85.00         78.01         6.45 o
   2   2  29        328.85        287.67        10.38 o
  -3   3  29         24.59          4.35        11.12 o
  -2   3  29        496.46        479.65        13.05 o
  -1   3  29         65.27         59.35         4.51 o
   0   3  29          3.26          2.55         0.99 o
   1   3  29         95.42         92.02         8.33 o
  -2   4  29       1666.71       1647.13        27.03 o
  -1   4  29          0.99          1.10         0.65 o
   0   4  29        151.39        126.32         8.25 o
  -1  -5  30         15.42         17.96         3.04 o
   0  -5  30        754.73        294.94       357.95 o
   1  -5  30         10.06          7.98         1.37 o
   2  -5  30        152.63        147.65        10.43 o
   3  -5  30         72.84         63.94         5.80 o
  -2  -4  30         46.84         39.14         4.49 o
  -1  -4  30        131.28         82.38        54.83 o
   0  -4  30         78.65         74.44         5.84 o
   1  -4  30          1.60          1.13         1.27 o
   2  -4  30        325.38        299.78        24.94 o
   3  -4  30         54.75         55.26         6.11 o
  -3  -3  30        198.48        170.29         9.50 o
  -2  -3  30         78.95         81.03         5.52 o
  -1  -3  30        210.06        205.59        10.13 o
   0  -3  30        449.83        446.50        15.94 o
   1  -3  30        134.38        128.06         6.60 o
   2  -3  30        178.77        171.35         9.30 o
   3  -3  30         65.05         71.07         7.76 o
   4  -3  30          2.89          2.42         1.33 o
  -3  -2  30        106.45         91.78         8.01 o
  -2  -2  30        244.72        234.97         8.62 o
  -1  -2  30        252.30        244.73         8.68 o
   0  -2  30          4.79          6.26         1.89 o
   1  -2  30        649.02        619.37        19.90 o
   2  -2  30         22.32         19.11         2.76 o
   3  -2  30         21.34         19.13         2.18 o
   4  -2  30        599.11        557.37        18.05 o
  -3  -1  30          3.64          0.65         1.45 o
  -2  -1  30        641.78        667.81        19.90 o
  -1  -1  30        988.03       1015.27        19.41 o
   0  -1  30        319.47        295.79        13.93 o
   1  -1  30        562.37        536.31        15.26 o
   2  -1  30         73.01         71.93         5.00 o
   3  -1  30         46.25         39.57         4.04 o
  -4   0  30        578.72        581.57        19.99 o
  -3   0  30         70.11         77.93         6.31 o
  -2   0  30         46.22         50.38         4.05 o
  -1   0  30        336.44        321.37        12.65 o
   0   0  30        139.55        140.91         7.93 o
   1   0  30        312.69        292.45        10.66 o
   2   0  30        190.12        163.65         9.03 o
   3   0  30         23.06         18.00         4.01 o
  -4   1  30        172.09        177.50        10.22 o
  -3   1  30        470.16        540.41        16.48 o
  -2   1  30         17.71         17.35         2.65 o
  -1   1  30         49.74         49.66         4.82 o
   0   1  30        270.66        264.58        10.41 o
   1   1  30        608.60        572.98        18.44 o
   2   1  30          0.10         -0.63         1.40 o
   3   1  30         30.59         20.27         3.35 o
  -3   2  30        743.54        775.22        65.12 o
  -2   2  30         10.02          8.91         2.42 o
  -1   2  30          5.65          5.90         1.82 o
   0   2  30        330.44        344.30        19.62 o
   1   2  30        514.56        503.80        26.37 o
   2   2  30          8.29          5.30         1.76 o
  -3   3  30        790.08        795.70        24.16 o
  -2   3  30          7.92          8.92         1.97 o
  -1   3  30         21.49         19.09         2.27 o
   0   3  30        355.86        285.30        30.69 o
   0  -5  31        205.52        163.91         8.89 o
   1  -5  31          1.15          1.40         1.31 o
   2  -5  31        743.76        737.54        23.16 o
  -1  -4  31       1119.25       1100.98        29.91 o
   0  -4  31          3.00          2.83         1.44 o
   1  -4  31        129.75        119.20        14.97 o
   3  -4  31         75.26         72.49         9.38 o
  -2  -3  31        181.76        153.58         9.65 o
  -1  -3  31        872.03        829.15        37.91 o
   0  -3  31          1.63          0.42         2.64 o
   1  -3  31        354.33        327.65        13.10 o
   2  -3  31        427.42        423.38        24.19 o
   3  -3  31          0.54         -0.40         0.98 o
  -2  -2  31       1290.93       1229.13        24.50 o
  -1  -2  31        624.48        602.59        14.62 o
   0  -2  31          9.71          8.71         2.09 o
   1  -2  31        387.57        364.19        14.86 o
   2  -2  31        222.44        213.89        13.88 o
   3  -2  31          0.56         -0.64         1.28 o
  -2  -1  31        903.87        982.29        25.86 o
  -1  -1  31        714.99        722.37        18.12 o
   0  -1  31         83.10         81.69         5.74 o
   1  -1  31        605.49        592.80        18.87 o
   2  -1  31       1030.41        957.34        17.94 o
   3  -1  31         56.91         43.76         3.73 o
  -3   0  31        356.17        392.70        17.75 o
  -2   0  31       1261.85       1305.89        41.48 o
  -1   0  31        352.15        359.78        12.69 o
   0   0  31        107.17        102.85         7.63 o
   1   0  31        636.93        590.58        17.08 o
   2   0  31        225.21        203.41        14.33 o
   3   0  31        101.05         72.34         6.63 o
  -3   1  31        105.57         95.51         6.27 o
  -2   1  31        448.42        472.85        17.22 o
  -1   1  31          3.29          5.57         2.10 o
   0   1  31          1.05         -1.18         1.64 o
   1   1  31        142.32        133.21         7.90 o
   2   1  31          8.38          8.07         2.75 o
  -3   2  31        180.79        195.36        11.95 o
  -2   2  31       1508.36       1649.87        39.60 o
  -1   2  31         73.19         74.80         6.23 o
   0   2  31          6.12          6.18         1.85 o
   1   2  31         69.47         58.69         6.21 o
  -2   3  31        288.95        309.12        14.20 o
  -1   3  31        155.22        154.15        10.32 o
   0   3  31          3.55          5.48         1.87 o
  -1  -4  32         16.66         13.21         2.62 o
   0  -4  32        122.52        119.87         6.17 o
   1  -4  32        236.40        236.14        13.50 o
   2  -4  32         34.17         26.60         4.35 o
  -1  -3  32        504.17        508.91        18.21 o
   0  -3  32         11.48         14.17         2.50 o
   1  -3  32        581.24        577.16        24.04 o
   2  -3  32         30.04         24.83         4.50 o
   3  -3  32          5.69          5.36         1.79 o
  -1  -2  32         11.65         12.46         2.11 o
   0  -2  32       1084.23       1112.65        26.14 o
   1  -2  32        571.00        529.73        21.65 o
   2  -2  32         40.01         30.32         3.43 o
  -2  -1  32        539.43        581.45        23.75 o
  -1  -1  32        331.96        341.18        11.21 o
   0  -1  32        692.69        683.61        20.71 o
   1  -1  32        491.57        467.66        21.22 o
   2  -1  32         10.81          6.93         2.79 o
  -2   0  32          2.92          5.40         1.73 o
  -1   0  32         78.32         78.43         5.41 o
   0   0  32       1703.74       1656.19        31.69 o
   1   0  32        162.75        149.21        10.16 o
   2   0  32         62.75         56.96         6.72 o
  -3   1  32        927.70        952.52        27.76 o
  -2   1  32         32.74         32.63         4.15 o
  -1   1  32        262.32        264.93        12.08 o
   0   1  32        188.43        181.40         9.57 o
  -2   2  32         17.88         14.12         2.35 o
  -1   2  32         61.45         62.12         5.01 o
   0   2  32       1994.36       1972.43        32.11 o
   1  -4  33         49.20         34.09         4.46 o
  -1  -3  33        126.14        107.91         7.79 o
   0  -3  33        109.05        109.00         9.10 o
   1  -3  33       1085.81       1132.28        32.39 o
   2  -3  33        298.80        306.43        13.80 o
  -1  -2  33        114.53        119.89         9.68 o
   0  -2  33         21.23          5.95        11.07 o
   1  -2  33         50.03         10.69        22.53 o
   2  -2  33        242.08        217.81        10.82 o
  -1  -1  33         90.56         86.17         6.34 o
   0  -1  33        212.81        214.22        10.32 o
   1  -1  33        462.21        473.84        14.55 o
   2  -1  33          2.52          1.61         1.33 o
  -2   0  33         59.68         51.67         6.25 o
  -1   0  33          6.57          5.35         1.69 o
   0   0  33         15.93          3.10        10.01 o
   1   0  33         72.13         74.61         8.45 o
  -2   1  33        830.06        849.47        22.52 o
  -1   1  33        307.51        311.34        11.56 o
   0   1  33          3.46          3.80         1.46 o
   1   1  33        679.10        618.99        22.17 o
   0  -3  34        499.99        482.80        17.44 o
   1  -3  34        310.69        302.17        13.55 o
   0  -2  34        427.24        349.81        16.14 o
   1  -2  34        394.77        369.90        15.64 o
  -1  -1  34        103.51        112.18         9.32 o
   0  -1  34        876.06        799.69        18.62 o
  -1   0  34        696.96        665.06        24.55 o
   0   0  34        606.36        574.75        22.80 o
                                                
