# Supplementary material for: Semiconductive 2D arrays of pancake-bonded oligomers of partially charged TCNQ radicals
Source: IUCrJ. 2022 May 28;9(Pt 4):449–67. doi: 10.1107/S2052252522004717 (PMC9252159; doi:10.1107/S2052252522004717)
Supplement: Supplementary file 3 [file m-09-00449-sup3.zip › lq5043sup17.hkl]

#
# h,k,l, Fc-squared, Fo-squared, sigma(Fo-squared), status flag
#
data_shelx
_shelx_title '13.TCNQ_2_100K'
_shelx_refln_list_code          4
_shelx_F_calc_maximum      123.79
_exptl_crystal_F_000       517.85
_reflns_d_resolution_high  0.7923

loop_
 _space_group_symop_operation_xyz
 'x, y, z'
 '-x, -y, -z'

_cell_length_a     7.7274
_cell_length_b    13.1422
_cell_length_c    13.3145
_cell_angle_alpha  99.902
_cell_angle_beta  106.251
_cell_angle_gamma  97.225

_shelx_F_squared_multiplier     1.000

loop_
 _refln_index_h
 _refln_index_k
 _refln_index_l
 _refln_F_squared_calc
 _refln_F_squared_meas
 _refln_F_squared_sigma
 _refln_observed_status
   1   0   0          9.86         13.42         1.06 o
   2   0   0        607.76        594.98        12.57 o
   3   0   0         18.11         19.62         2.29 o
   4   0   0         44.86         92.61         9.16 o
   5   0   0        122.98        126.61        12.34 o
   6   0   0         91.24        105.42         6.45 o
   7   0   0         13.35         13.82         5.07 o
   8   0   0         18.41         13.79         2.38 o
   9   0   0        197.24        174.31        11.62 o
  -9   1   0          0.75          1.19         0.60 o
  -8   1   0        205.35        180.67         7.29 o
  -7   1   0         28.50         37.71        17.38 o
  -6   1   0         99.65        120.14         6.87 o
  -5   1   0         47.01         57.74         5.78 o
  -4   1   0        827.94        989.20        41.41 o
  -3   1   0        623.69        633.93        21.01 o
  -2   1   0        773.28        387.64       239.57 o
  -1   1   0        476.96        371.23        10.74 o
   0   1   0         22.28         15.14         1.28 o
   2   1   0        756.20        892.51        25.10 o
   3   1   0         10.13          5.78         1.94 o
   4   1   0         14.01         11.75         3.23 o
   5   1   0        618.08        678.23        31.70 o
   6   1   0         61.75         55.67         9.85 o
   7   1   0         14.02          7.15         1.40 o
   8   1   0          0.16          0.19         0.22 o
   9   1   0          0.02          0.23         0.17 o
  -9   2   0         41.21         37.88         3.92 o
  -8   2   0          4.66          4.84         1.07 o
  -7   2   0        304.51        405.09       123.92 o
  -6   2   0          0.02          0.04         0.34 o
  -5   2   0        177.71        229.12        16.89 o
  -4   2   0        224.07        301.66        12.21 o
  -3   2   0        797.78        826.22        18.97 o
  -2   2   0       1157.05       1190.00        32.14 o
  -1   2   0         27.44         19.82         2.43 o
   0   2   0       1689.30       1581.26        22.47 o
   1   2   0        358.10        326.06         6.85 o
   2   2   0         28.21         41.11         4.53 o
   3   2   0         28.03         43.91         5.51 o
   4   2   0         11.39         17.55         4.12 o
   5   2   0        586.14        687.23        33.38 o
   6   2   0          6.29          5.86         0.98 o
   7   2   0         30.99         21.54         2.44 o
   8   2   0          7.70          5.60         0.71 o
  -9   3   0         11.40         11.70         0.92 o
  -8   3   0          4.48          3.26         0.64 o
  -7   3   0          6.07          7.71         1.91 o
  -6   3   0          1.65          0.80         0.75 o
  -5   3   0        233.99        320.38        20.63 o
  -4   3   0         94.55        119.65        17.19 o
  -3   3   0       1043.48       1237.98        37.89 o
  -2   3   0         68.53         70.78         6.34 o
  -1   3   0       1683.35       1656.42        39.03 o
   0   3   0         29.37         28.19         2.10 o
   1   3   0       1425.40       1508.25        28.75 o
   2   3   0        165.73        178.94        13.14 o
   3   3   0        118.21        167.52        23.93 o
   4   3   0         41.34         43.49         4.94 o
   5   3   0        171.86        202.50         6.50 o
   6   3   0        628.82        490.35        66.18 o
   7   3   0          0.40          0.30         0.18 o
   8   3   0          5.67          0.64         2.12 o
  -9   4   0         68.68         52.83         3.05 o
  -8   4   0          1.14          0.31         2.14 o
  -7   4   0         10.60         16.66         2.73 o
  -6   4   0         28.92         32.92         4.21 o
  -5   4   0        110.42        124.66        12.88 o
  -4   4   0        111.68        137.29        20.36 o
  -3   4   0        252.04        317.01        17.17 o
  -2   4   0        720.67        805.43        26.73 o
  -1   4   0         21.21         20.31         3.25 o
   0   4   0       1252.48       1285.31        64.85 o
   1   4   0        340.82        311.04        10.53 o
   2   4   0        319.17        322.86        12.37 o
   3   4   0         35.53         54.89         7.40 o
   4   4   0        116.48        143.76        22.39 o
   5   4   0         24.16         16.92         2.44 o
   6   4   0         74.38         67.43         8.91 o
   7   4   0          5.76          3.73         0.65 o
   8   4   0          0.55          0.04         0.14 o
  -9   5   0         16.24         12.07         1.31 o
  -8   5   0         47.44         61.51        14.73 o
  -7   5   0          9.42          8.87         1.96 o
  -6   5   0        289.64        357.17        14.95 o
  -5   5   0         22.18         25.54         6.00 o
  -4   5   0        403.20        494.87        25.76 o
  -3   5   0         12.18         17.06         4.06 o
  -2   5   0        545.63        539.90        22.62 o
  -1   5   0        460.54        419.69        18.01 o
   0   5   0        147.35        134.06         9.55 o
   1   5   0          7.00          4.16         1.30 o
   2   5   0          2.57          5.67         1.62 o
   3   5   0          2.47          2.87         1.28 o
   4   5   0        193.11        252.41        28.93 o
   5   5   0        191.76        177.59        24.99 o
   6   5   0       1227.73       1110.28        97.15 o
   7   5   0         19.42         13.51         1.64 o
  -9   6   0          3.52          2.11         0.52 o
  -8   6   0          7.94          6.96         3.14 o
  -7   6   0         37.09         38.55         4.36 o
  -6   6   0         32.55         28.73         3.79 o
  -5   6   0         91.63         82.74        14.26 o
  -4   6   0        487.91        599.80        30.66 o
  -3   6   0         41.58         40.88         6.90 o
  -2   6   0         18.47         24.67         4.84 o
  -1   6   0         56.10         57.52         6.86 o
   0   6   0         43.73         52.35         6.57 o
   1   6   0         63.48         71.32         8.37 o
   2   6   0          0.01          0.80         0.71 o
   3   6   0         84.55        107.31        12.94 o
   4   6   0          6.61          5.62         1.45 o
   5   6   0        465.42        488.86        19.49 o
   6   6   0         36.55         30.72         4.41 o
  -8   7   0         21.75          4.13         4.20 o
  -7   7   0         49.51         67.71         5.94 o
  -6   7   0          1.23          0.14         0.57 o
  -5   7   0        110.93        114.67        17.21 o
  -4   7   0         99.12        113.93        13.60 o
  -3   7   0         26.48         38.85         7.16 o
  -2   7   0        234.82        271.72        17.79 o
  -1   7   0       6503.21       6933.54       151.69 o
   0   7   0        610.78        693.15        29.66 o
   1   7   0       2176.10       2388.23        68.30 o
   2   7   0          1.88          2.98         1.92 o
   3   7   0         24.08         22.81         4.36 o
   4   7   0          0.83          0.37         0.29 o
   5   7   0          0.35          0.27         0.27 o
   6   7   0         57.79         54.39         5.21 o
  -8   8   0          2.75          1.07         2.34 o
  -7   8   0        402.82        530.77        18.89 o
  -6   8   0          8.85          9.70         2.39 o
  -5   8   0         13.15         11.24         2.24 o
  -4   8   0        434.40        391.69        69.04 o
  -3   8   0        177.53        202.11        17.63 o
  -2   8   0         88.81         89.01        10.98 o
  -1   8   0        146.83        173.46        14.93 o
   0   8   0         26.14         22.85         5.46 o
   1   8   0        349.33        393.77        24.44 o
   2   8   0         27.30         42.00         7.75 o
   3   8   0          0.32          0.04         0.35 o
   4   8   0         33.82         29.65         4.23 o
   5   8   0        103.21         97.65         9.36 o
   6   8   0          0.64          0.85         0.69 o
  -8   9   0          3.13          2.80         0.68 o
  -7   9   0         17.23         17.76         2.06 o
  -5   9   0          0.77          0.66         0.50 o
  -4   9   0          0.12          0.37         0.62 o
  -3   9   0        285.80        305.90        13.61 o
  -2   9   0         38.89         48.77         8.92 o
  -1   9   0         43.67         50.92         8.86 o
   0   9   0         44.88         46.10         8.52 o
   1   9   0        253.91        224.75        14.38 o
   2   9   0        157.68        209.46        11.20 o
   3   9   0          0.45          0.34         0.75 o
   4   9   0         78.80         70.32         5.71 o
   5   9   0          0.15         -0.03         0.19 o
  -7  10   0          4.68          1.90         1.49 o
  -5  10   0         63.55         80.06         5.48 o
  -4  10   0         29.46         27.68         3.91 o
  -3  10   0         43.42         50.38         4.13 o
  -2  10   0        434.59        483.13        22.90 o
  -1  10   0        103.92        102.02        12.84 o
   0  10   0         13.02         11.82         1.52 o
   1  10   0         71.56         62.86         5.60 o
   2  10   0         71.88         67.54        10.95 o
   3  10   0         39.20         38.31         2.74 o
   4  10   0          1.31          0.80         0.40 o
   5  10   0          5.61          7.13         1.18 o
  -7  11   0          1.94          1.28         0.88 o
  -5  11   0          4.31          6.68         1.59 o
  -4  11   0         20.66         22.05         3.05 o
  -3  11   0         89.01        117.35         7.31 o
  -2  11   0          0.03         -0.30         0.56 o
  -1  11   0        287.35        318.98         8.55 o
   0  11   0        183.56        175.76         6.11 o
   1  11   0        139.77        130.91         5.20 o
   2  11   0         47.87         50.40         3.13 o
   3  11   0          1.02          1.10         0.43 o
   4  11   0          0.66          1.80         0.48 o
   5  11   0          0.44         -0.02         0.06 o
  -7  12   0         35.46         27.68         2.11 o
  -6  12   0          2.46          2.47         0.83 o
  -5  12   0         55.74         64.13         4.90 o
  -4  12   0         54.43         59.30         5.12 o
  -3  12   0          0.39          0.36         0.60 o
  -2  12   0          4.31          6.59         1.13 o
  -1  12   0          1.07          1.41         0.57 o
   0  12   0         18.51         15.49         2.01 o
   1  12   0         14.48         16.05         1.58 o
   2  12   0         16.93         14.53         2.02 o
   3  12   0         47.08         45.25         9.33 o
   4  12   0          0.39          0.57         0.22 o
  -6  13   0          0.80          0.83         0.46 o
  -5  13   0         32.23         32.45         3.27 o
  -4  13   0          0.27          0.29         0.27 o
  -3  13   0         89.31         94.11         6.73 o
  -2  13   0          6.08          5.47         0.98 o
  -1  13   0         29.47         35.94         2.61 o
   0  13   0         22.09         23.75         2.08 o
   1  13   0         30.32         28.16         2.18 o
   2  13   0          0.09          0.12         0.19 o
   3  13   0          0.01          0.04         0.16 o
  -6  14   0         12.49          9.61         1.28 o
  -5  14   0         24.06         21.80         1.72 o
  -4  14   0          5.79          6.76         1.08 o
  -3  14   0         19.61         16.59         1.76 o
  -2  14   0         37.05         41.10         4.04 o
  -1  14   0          1.10          1.39         0.51 o
   0  14   0         60.20         64.55         3.94 o
   1  14   0          1.22          1.43         0.47 o
   2  14   0         14.99         18.10         1.81 o
   3  14   0         28.26         41.37         2.29 o
  -5  15   0          0.63          1.03         0.42 o
  -4  15   0         33.62         32.55         2.03 o
  -3  15   0          1.24          1.74         0.49 o
  -2  15   0         18.26         17.74         2.63 o
  -1  15   0         33.61         41.20         2.28 o
   0  15   0          0.21          0.10         0.16 o
   1  15   0         19.17         18.87         1.73 o
   2  15   0          4.85          6.21         0.79 o
  -3  16   0          2.68          3.18         0.94 o
  -2  16   0          5.11          5.40         1.22 o
  -1  16   0          0.37          0.23         0.18 o
   0 -16   1         18.39         18.52         1.45 o
   1 -16   1          4.89          5.00         1.13 o
   2 -16   1         15.22         15.16         2.02 o
   3 -16   1          0.11          0.32         0.38 o
  -2 -15   1          6.39          8.39         1.00 o
  -1 -15   1         21.82         21.94         1.93 o
   0 -15   1         49.81         49.09         3.33 o
   1 -15   1        107.95        106.29         4.47 o
   2 -15   1          0.22          0.95         0.33 o
   3 -15   1         53.36         46.10         2.55 o
   4 -15   1          1.51          1.42         0.45 o
   5 -15   1          0.15          0.33         0.27 o
  -3 -14   1          0.02          0.28         0.20 o
  -2 -14   1          3.43          3.47         0.83 o
  -1 -14   1         24.24         20.84         2.65 o
   0 -14   1          0.39          0.48         0.31 o
   1 -14   1          7.84          6.78         1.06 o
   2 -14   1        107.97        122.63         6.22 o
   3 -14   1          0.60         -0.04         0.32 o
   4 -14   1         54.72         52.42         4.39 o
   5 -14   1         11.48         12.88         1.31 o
   6 -14   1          0.05          0.01         0.16 o
  -4 -13   1          3.33          3.80         0.67 o
  -3 -13   1          7.96          8.77         1.29 o
  -2 -13   1         66.46         72.65         4.37 o
  -1 -13   1         28.87         26.88         1.96 o
   0 -13   1         10.79          8.98         1.16 o
   1 -13   1         31.98         27.92         2.30 o
   2 -13   1         22.84         17.43         2.21 o
   3 -13   1         91.49        101.06         6.90 o
   4 -13   1         16.42         20.48         2.90 o
   5 -13   1         12.76         13.55         2.06 o
   6 -13   1         47.43         46.25         3.40 o
  -4 -12   1          5.41          7.04         1.11 o
  -3 -12   1         55.24         47.98         9.82 o
  -2 -12   1         23.22         22.85         4.21 o
  -1 -12   1        253.68        260.82         7.63 o
   0 -12   1         16.65         14.52         1.65 o
   1 -12   1          0.47          0.37         0.34 o
   2 -12   1          6.84         10.11         2.19 o
   3 -12   1         41.12         38.05         4.23 o
   4 -12   1          3.21          3.60         1.26 o
   5 -12   1         34.09         44.68         4.01 o
   7 -12   1         61.27         30.59        12.91 o
  -5 -11   1          1.57          0.23         0.17 o
  -4 -11   1          4.23          5.58         1.34 o
  -3 -11   1         85.02         74.17         9.92 o
  -2 -11   1        145.53        159.82        23.28 o
  -1 -11   1        159.54        152.15         5.57 o
   0 -11   1        248.78        178.65        39.95 o
   1 -11   1          1.06          1.70         0.95 o
   2 -11   1        121.42        124.38         6.91 o
   3 -11   1        114.78        118.12         7.31 o
   4 -11   1         76.49         87.99         6.20 o
   5 -11   1         15.20         15.35         2.37 o
   7 -11   1         10.11          5.63         1.79 o
  -5 -10   1          1.89          2.63         0.58 o
  -4 -10   1         86.83         75.62         9.14 o
  -3 -10   1         49.73         41.12         3.05 o
  -2 -10   1        257.67        249.17        23.79 o
  -1 -10   1        367.36        308.44         7.93 o
   0 -10   1         39.61         42.08         8.99 o
   1 -10   1          7.06          5.07         1.38 o
   2 -10   1        123.21        113.20         6.15 o
   3 -10   1         16.46         13.31         2.11 o
   4 -10   1         49.56         52.92         4.33 o
   5 -10   1          2.55          3.78         1.18 o
   7 -10   1         44.76          8.35         1.27 o
   8 -10   1          2.04          0.36         1.08 o
  -5  -9   1          0.07          0.23         0.20 o
  -4  -9   1         71.14         71.52         3.71 o
  -3  -9   1          4.61          4.66         0.79 o
  -2  -9   1         36.43         35.53         6.17 o
  -1  -9   1         65.14         73.47        10.44 o
   0  -9   1         61.35         70.71        10.18 o
   1  -9   1         26.07         25.97         6.12 o
   2  -9   1          5.17          6.22         3.14 o
   3  -9   1          4.79          5.96         1.35 o
   4  -9   1          5.20          6.88         1.15 o
   5  -9   1         21.01         22.66         2.23 o
   6  -9   1          0.71          1.55         1.04 o
   8  -9   1         40.48         10.15         5.02 o
  -6  -8   1         36.48         34.35         3.98 o
  -5  -8   1         94.46         92.31         8.96 o
  -4  -8   1         29.87         28.02         3.43 o
  -3  -8   1          2.42          4.02         0.82 o
  -2  -8   1        149.16        158.88        15.07 o
  -1  -8   1         11.30         12.46         3.91 o
   0  -8   1        348.88        387.59        22.26 o
   1  -8   1         29.24         38.71         6.83 o
   2  -8   1         32.90         26.99         5.99 o
   3  -8   1        369.56        392.51        25.76 o
   4  -8   1          1.01          1.95         0.61 o
   5  -8   1          0.60          1.06         0.60 o
   6  -8   1          0.05         -0.01         0.41 o
   7  -8   1        149.83        189.69        10.36 o
   8  -8   1          2.43          0.06         0.78 o
  -6  -7   1        750.86        702.75        22.94 o
  -5  -7   1         22.73         17.43         3.23 o
  -4  -7   1         33.73         28.83         2.09 o
  -3  -7   1        221.46        283.36        19.27 o
  -2  -7   1         10.62         17.72         4.64 o
  -1  -7   1        327.63        402.12        21.60 o
   0  -7   1         53.33         67.93         8.02 o
   1  -7   1        138.70        156.30        12.41 o
   2  -7   1        118.59        111.93        11.51 o
   3  -7   1       2303.15       2375.65        72.10 o
   4  -7   1          0.30          0.90         1.52 o
   5  -7   1          9.62          9.06         1.72 o
   6  -7   1         18.31         15.19         2.92 o
   7  -7   1          2.43          3.39         1.27 o
   8  -7   1          9.32         12.65         4.47 o
  -7  -6   1         81.24         47.16         2.97 o
  -6  -6   1         17.47         16.69         1.90 o
  -5  -6   1       1070.93        925.15        80.31 o
  -4  -6   1          5.87          5.28         1.07 o
  -3  -6   1         73.49        102.69         8.66 o
  -2  -6   1         49.09         48.10         5.10 o
  -1  -6   1        233.35        261.92        10.43 o
   0  -6   1        100.17        105.62         6.39 o
   1  -6   1         90.07        101.41         7.68 o
   2  -6   1       1145.62       1133.33        39.04 o
   3  -6   1        629.73        642.20        30.27 o
   4  -6   1         65.20         88.30        11.72 o
   5  -6   1        187.45        196.96         9.31 o
   6  -6   1          0.00          0.28         0.59 o
   7  -6   1          4.42          5.00         1.56 o
   8  -6   1          0.92          0.36         0.26 o
   9  -6   1         10.47          6.12         0.82 o
  -7  -5   1         15.16         13.56         1.17 o
  -6  -5   1        312.39        226.85         9.71 o
  -5  -5   1        211.20        168.80         5.37 o
  -4  -5   1         39.66         71.59        12.69 o
  -3  -5   1         37.33         36.14         4.31 o
  -2  -5   1        388.46        397.97        11.29 o
  -1  -5   1        816.35        900.61        33.39 o
   0  -5   1         27.27         25.34         2.49 o
   1  -5   1        107.68        102.94         7.06 o
   2  -5   1         28.08         24.26         4.49 o
   3  -5   1         45.45         52.12         7.54 o
   4  -5   1         42.85         86.91        11.07 o
   5  -5   1         29.89         29.73         3.03 o
   6  -5   1         18.01         20.28         3.41 o
   7  -5   1         35.91         31.50         3.93 o
   8  -5   1         35.38         50.90        16.69 o
   9  -5   1         18.19         12.52         1.23 o
  -8  -4   1         12.46          0.85         3.79 o
  -7  -4   1          0.04          0.05         0.19 o
  -6  -4   1         17.15         12.61         1.22 o
  -5  -4   1         18.40         15.78         1.63 o
  -4  -4   1         20.68         25.76         5.83 o
  -3  -4   1        328.44        444.18        71.62 o
  -2  -4   1        845.60        864.29        18.04 o
  -1  -4   1       1237.41       1164.10        25.52 o
   1  -4   1         25.54         30.82         3.48 o
   2  -4   1       2312.62       2505.68       143.43 o
   3  -4   1          8.14          9.24         3.07 o
   4  -4   1        104.50        133.85         9.90 o
   5  -4   1        155.57        210.14        18.60 o
   6  -4   1          2.50          0.52         0.38 o
   7  -4   1        309.12        398.86        15.75 o
   8  -4   1          1.90          2.28         1.10 o
   9  -4   1         40.53         30.83         1.99 o
  -8  -3   1         26.11         26.86         2.05 o
  -7  -3   1         35.74         30.17         2.54 o
  -6  -3   1          1.34          2.06         0.69 o
  -5  -3   1          9.68         10.18         2.03 o
  -4  -3   1          7.05         13.71         3.88 o
  -3  -3   1        118.37        162.39        33.14 o
  -2  -3   1       1301.21       1184.68        24.37 o
  -1  -3   1       3168.22       3026.67        45.55 o
   0  -3   1          3.16          2.17         0.66 o
   2  -3   1        573.01        542.91        21.50 o
   3  -3   1        141.61        164.74        12.88 o
   4  -3   1        417.29        484.44        54.71 o
   5  -3   1         11.76         13.03         4.33 o
   6  -3   1          2.82          9.90         1.53 o
   7  -3   1          0.19          0.29         0.56 o
   8  -3   1         18.38         14.60         4.04 o
   9  -3   1         66.33         61.08         2.03 o
  -9  -2   1        120.34         90.34         3.32 o
  -8  -2   1          4.50          5.06         0.73 o
  -7  -2   1         52.34         49.46         3.84 o
  -6  -2   1        228.96        182.23        10.60 o
  -5  -2   1        424.03        450.03        25.30 o
  -4  -2   1          6.28          4.10         1.38 o
  -3  -2   1        203.65        245.87        46.94 o
  -2  -2   1         22.51         31.96         2.16 o
  -1  -2   1        702.98        648.63        10.45 o
   0  -2   1       1203.12       1128.67       102.58 o
   1  -2   1       1175.72        940.03        25.84 o
   2  -2   1         42.00         32.62         4.16 o
   3  -2   1          2.61          1.87         0.69 o
   4  -2   1          0.20          0.72         0.41 o
   5  -2   1        307.15        376.99        24.45 o
   6  -2   1          0.01          0.15         0.43 o
   7  -2   1         22.29         40.10        17.33 o
   8  -2   1          0.83          1.63         0.47 o
   9  -2   1        211.72        170.81        11.79 o
  -9  -1   1        100.78         95.54         8.31 o
  -8  -1   1          1.28          0.27         0.18 o
  -7  -1   1         65.06         49.97         3.85 o
  -6  -1   1          9.66          7.09         1.78 o
  -5  -1   1        142.00        154.81        13.69 o
  -4  -1   1         74.35         96.55         8.66 o
  -3  -1   1        754.44        974.06       123.85 o
  -2  -1   1        274.57        294.73        20.83 o
  -1  -1   1       1325.52       1359.35        41.00 o
   0  -1   1         16.68         10.59         1.26 o
   2  -1   1       1353.79       1136.75        43.81 o
   3  -1   1         96.51        121.26         5.70 o
   4  -1   1        113.71        127.69        11.75 o
   5  -1   1        144.72        180.64        11.55 o
   6  -1   1          7.75          6.37         1.01 o
   7  -1   1          1.16          1.07         0.76 o
   8  -1   1         22.91         27.90        10.74 o
   9  -1   1          5.90          3.88         0.65 o
  -9   0   1         10.04          9.32         1.04 o
  -8   0   1          0.51         -0.08         0.28 o
  -7   0   1        267.02        217.75         8.77 o
  -6   0   1          9.58          6.52         2.35 o
  -5   0   1         68.58         68.64         8.65 o
  -4   0   1        149.37        199.30        22.00 o
  -3   0   1        233.83        219.85        16.88 o
  -1   0   1          1.68          0.83         0.14 o
   1   0   1          0.19          0.13         0.26 o
   2   0   1       3003.11       3400.39       147.91 o
   3   0   1          5.31          6.92         2.39 o
   4   0   1         18.55         30.69         5.77 o
   5   0   1         36.26         49.96         8.24 o
   6   0   1        304.19        388.05        10.20 o
   7   0   1          0.94          0.69         0.61 o
   8   0   1          1.14          0.15         0.22 o
  -9   1   1         35.25         35.74         4.27 o
  -8   1   1          2.11          3.97         0.72 o
  -7   1   1          9.33          5.16         3.42 o
  -6   1   1          6.07          6.96         4.38 o
  -5   1   1         10.11         10.91         2.96 o
  -4   1   1         26.52          9.33         1.43 o
  -3   1   1         76.51         73.23         4.22 o
  -2   1   1          5.18          8.29         0.73 o
  -1   1   1        258.76        248.93         5.04 o
   0   1   1        258.66        203.36         7.69 o
   1   1   1         75.20        103.57         6.00 o
   2   1   1         41.55         49.13         5.00 o
   3   1   1         37.30         41.60         5.62 o
   4   1   1         24.35         45.25         7.04 o
   5   1   1          0.61          3.00         0.96 o
   6   1   1        364.16        441.41        16.17 o
   7   1   1          2.43          1.41         0.75 o
   8   1   1         16.79         14.45         1.17 o
  -9   2   1          6.02          6.54         0.71 o
  -8   2   1          7.17          6.91         1.31 o
  -7   2   1         29.37         13.10         5.50 o
  -5   2   1        434.53        434.44        20.53 o
  -4   2   1         12.48         25.98         4.08 o
  -3   2   1        156.26        163.63        21.26 o
  -2   2   1       1254.06       1235.61        30.68 o
  -1   2   1          2.29          0.67         0.44 o
   0   2   1       1572.50       1539.30       154.62 o
   1   2   1        295.60        343.61        13.54 o
   2   2   1         28.70         34.10         4.54 o
   3   2   1          9.43         12.81         3.23 o
   4   2   1         20.22         29.08         5.65 o
   5   2   1       1847.34       2497.55        71.00 o
   6   2   1        258.35        201.38        35.91 o
   7   2   1        129.19        113.31        36.17 o
   8   2   1          7.35          1.05         3.14 o
  -9   3   1          1.24          0.89         0.28 o
  -8   3   1          0.42          0.62         0.44 o
  -7   3   1          2.15          0.73         0.81 o
  -6   3   1          1.38          2.09         0.97 o
  -5   3   1        154.88        156.22        19.98 o
  -4   3   1        149.94        177.54        22.95 o
  -2   3   1        213.57        230.65        11.04 o
  -1   3   1          0.56          1.93         0.87 o
   0   3   1         12.32         17.23         2.14 o
   1   3   1       2104.72       2169.98        77.52 o
   2   3   1        377.63        446.31        19.22 o
   3   3   1        529.59        758.50        29.48 o
   4   3   1        142.22        193.01        20.76 o
   5   3   1          2.89          2.90         0.58 o
   6   3   1       1731.76       1436.40       170.68 o
   7   3   1         20.84         19.02         1.50 o
   8   3   1         13.23         10.53         1.21 o
  -9   4   1          0.00         -0.03         0.08 o
  -8   4   1         20.68         12.07         4.04 o
  -7   4   1        139.11        130.77        29.38 o
  -6   4   1         10.30         14.38         2.52 o
  -5   4   1         98.85         98.87        16.85 o
  -4   4   1        273.50        327.99        49.30 o
  -3   4   1        680.09        784.03        27.61 o
  -2   4   1        857.46        891.93        27.91 o
  -1   4   1         26.77         22.75         3.43 o
   0   4   1        482.75        484.06        32.25 o
   1   4   1         46.66         42.59         3.16 o
   2   4   1        286.94        364.30        19.60 o
   3   4   1         49.25         80.66         9.07 o
   4   4   1        163.17        215.44        18.85 o
   5   4   1        177.55        183.45         6.96 o
   6   4   1         18.85         19.54         3.45 o
   7   4   1          0.01         -0.17         0.24 o
  -9   5   1          0.00          0.15         0.14 o
  -8   5   1         55.28         49.50         7.77 o
  -7   5   1         61.47         71.44         5.72 o
  -6   5   1         63.95         71.37         5.75 o
  -5   5   1         15.30         17.26         3.54 o
  -4   5   1        415.36        534.21        25.69 o
  -3   5   1          7.78         11.45         3.22 o
  -2   5   1        186.93        205.82        12.76 o
  -1   5   1        527.98        542.46        21.55 o
   0   5   1          2.80          2.67         1.52 o
   1   5   1          0.71          1.12         0.57 o
   2   5   1        382.00        462.70        16.34 o
   3   5   1         15.82         23.20         3.70 o
   4   5   1        380.61        492.52        44.53 o
   5   5   1         31.52         28.66         2.49 o
   6   5   1          7.80          4.98         1.11 o
   7   5   1         13.95          8.62         1.21 o
  -9   6   1          0.19          0.22         0.15 o
  -8   6   1          2.69          1.71         2.67 o
  -7   6   1         51.61         73.31         6.01 o
  -6   6   1          5.04          2.77         1.12 o
  -5   6   1         32.62         29.11         2.82 o
  -4   6   1         33.74         34.08         6.57 o
  -3   6   1         46.79         51.77         7.37 o
  -2   6   1         10.86         11.10         3.09 o
  -1   6   1         61.31         80.47         8.45 o
   0   6   1         16.19         28.86         5.24 o
   1   6   1        647.43        576.65        22.57 o
   2   6   1        185.91        229.51        12.04 o
   3   6   1        182.16        242.68        25.53 o
   4   6   1         32.65         28.39         8.13 o
   5   6   1          9.71         11.26         1.54 o
   6   6   1         16.47         14.91         2.77 o
  -8   7   1          0.56          1.18         2.33 o
  -7   7   1         14.63         17.76         2.93 o
  -6   7   1         78.25         78.26         6.65 o
  -5   7   1        394.19        375.15        30.54 o
  -4   7   1          4.80          5.79         2.80 o
  -3   7   1        704.34        841.41        35.11 o
  -2   7   1        349.12        439.45        23.54 o
  -1   7   1        288.22        327.40        19.63 o
   0   7   1         83.29         70.56         9.24 o
   1   7   1       1676.13       1630.74        52.56 o
   2   7   1         91.58         97.48         8.36 o
   3   7   1        182.98        233.97        17.67 o
   4   7   1          0.33          0.67         0.61 o
   5   7   1         29.51         29.50         2.45 o
   6   7   1          0.00          0.30         0.30 o
  -8   8   1          0.18          0.92         1.04 o
  -7   8   1         98.99         10.36         8.07 o
  -6   8   1        216.53        251.93        12.77 o
  -5   8   1        549.21        615.18        68.49 o
  -4   8   1        185.39        224.81        19.52 o
  -3   8   1         14.06         14.29         4.65 o
  -2   8   1          8.42         17.83         4.96 o
  -1   8   1          1.84          2.01         1.39 o
   0   8   1        279.92        302.66        21.51 o
   1   8   1        113.63        114.11        13.05 o
   2   8   1        250.07        271.50        11.29 o
   3   8   1        171.02        135.46        45.29 o
   4   8   1         10.08          7.12         1.46 o
   5   8   1          9.32          6.65         1.69 o
   6   8   1          0.16          0.13         0.36 o
  -8   9   1         29.98         25.78        14.20 o
  -7   9   1          0.35          0.39         0.36 o
  -4   9   1          2.58          3.34         0.99 o
  -3   9   1        402.05        508.00        24.92 o
  -2   9   1          6.95          4.53         2.60 o
  -1   9   1         82.66         99.86        13.06 o
   0   9   1          0.02          0.23         0.76 o
   1   9   1          3.76          3.18         0.53 o
   2   9   1        150.57        140.78        12.68 o
   3   9   1          5.53          4.31         1.16 o
   4   9   1         25.69         23.07         2.29 o
   5   9   1         25.60         29.00         3.99 o
  -7  10   1          3.21          2.12         0.76 o
  -5  10   1          5.84          8.05         1.68 o
  -4  10   1         47.84         52.53         4.52 o
  -3  10   1          0.79          2.27         0.93 o
  -2  10   1        327.58        453.52        51.54 o
  -1  10   1         19.27         24.36         1.99 o
   0  10   1        140.11        119.66         7.29 o
   1  10   1          0.02         -0.11         0.20 o
   2  10   1        177.29        148.59         7.16 o
   3  10   1          0.00         -0.02         0.25 o
   4  10   1          0.37          0.40         0.24 o
   5  10   1         19.89         18.24         4.49 o
  -7  11   1          0.11          0.26         0.33 o
  -6  11   1          6.78          3.38         1.00 o
  -5  11   1         13.59         14.57         2.29 o
  -4  11   1         16.66         17.56         2.73 o
  -3  11   1        118.21        148.77         8.42 o
  -2  11   1         13.28         16.75         1.66 o
  -1  11   1        394.70        444.88        10.64 o
   0  11   1         11.52         11.16         1.30 o
   1  11   1        175.53        163.06         4.79 o
   2  11   1         26.94         30.65         2.44 o
   3  11   1          2.11          3.71         0.79 o
   4  11   1         51.92         52.49         8.57 o
  -7  12   1         10.63         11.76         1.43 o
  -6  12   1          1.67          2.53         0.87 o
  -5  12   1          3.50          3.41         1.13 o
  -4  12   1          0.31          1.22         0.85 o
  -3  12   1          7.58          5.45         1.61 o
  -2  12   1         14.40         18.35         1.80 o
  -1  12   1         15.56         15.65         1.71 o
   0  12   1         25.34         30.69         4.25 o
   1  12   1         17.92         18.22         1.87 o
   2  12   1         36.41         40.25         3.37 o
   3  12   1          0.04          0.86         0.37 o
   4  12   1          0.21          0.29         0.17 o
  -6  13   1        156.25        161.93         6.90 o
  -5  13   1         53.13         56.81         6.07 o
  -4  13   1          2.68          1.15         0.80 o
  -3  13   1          5.88          3.59         0.86 o
  -2  13   1          4.77          3.56         0.61 o
  -1  13   1         15.27         18.58         2.02 o
   0  13   1         51.25         50.28         3.06 o
   1  13   1          0.08          0.26         0.26 o
   2  13   1          6.07          7.99         1.34 o
   3  13   1          9.81         14.04         1.55 o
  -6  14   1        265.13        302.62         9.00 o
  -5  14   1        117.42        118.12         4.23 o
  -4  14   1         71.66         81.31         8.90 o
  -3  14   1         56.21         51.39         5.32 o
  -2  14   1         17.75         19.73         3.00 o
  -1  14   1          0.43          0.95         0.35 o
   0  14   1         29.81         33.77         2.28 o
   1  14   1         10.98          3.75         5.92 o
   2  14   1          0.54          1.62         0.51 o
  -5  15   1        108.00        110.79         4.47 o
  -4  15   1         11.26         10.83         1.14 o
  -3  15   1          0.66          0.53         0.27 o
  -2  15   1          0.55          1.21         0.64 o
  -1  15   1         28.17         32.48         1.94 o
   0  15   1         15.76         12.37         1.14 o
   1  15   1          2.61          3.10         0.64 o
  -3  16   1          0.21         -0.21         0.26 o
  -2  16   1          0.01         -0.23         0.37 o
   0 -16   2          0.87          0.16         0.13 o
   1 -16   2          0.82          0.58         0.22 o
   2 -16   2          0.00          0.60         0.42 o
   3 -16   2          0.09          0.55         0.40 o
  -2 -15   2          3.39          5.37         0.83 o
  -1 -15   2          9.41          9.73         1.30 o
   0 -15   2         24.95         26.74         2.23 o
   1 -15   2         96.94        107.99         7.46 o
   2 -15   2         14.10         14.99         1.35 o
   3 -15   2          3.77          5.69         0.88 o
   4 -15   2          7.69          9.84         1.10 o
   5 -15   2          5.57          4.25         0.81 o
  -3 -14   2         24.78         32.61         2.17 o
  -2 -14   2        100.17        116.91         5.18 o
  -1 -14   2          0.00         -0.08         0.26 o
   0 -14   2          7.46          7.88         1.02 o
   1 -14   2         45.30         42.54         2.67 o
   2 -14   2        144.62        138.68         5.00 o
   3 -14   2         51.16         46.94         4.31 o
   4 -14   2         35.47         30.78         3.24 o
   5 -14   2          1.68          2.03         0.70 o
  -4 -13   2          6.21          7.78         0.97 o
  -3 -13   2          0.22          0.29         0.24 o
  -2 -13   2         31.56         34.01         2.57 o
  -1 -13   2         19.21         17.62         1.58 o
   0 -13   2          3.01          3.39         0.74 o
   1 -13   2         14.88         11.82         1.51 o
   2 -13   2          0.28          0.67         0.79 o
   3 -13   2         51.41         44.36         4.40 o
   4 -13   2          2.88          2.82         1.07 o
   5 -13   2         21.27         21.52         2.59 o
   6 -13   2         22.89         13.15         8.39 o
  -4 -12   2          0.17          0.34         0.34 o
  -3 -12   2          0.52          1.06         0.56 o
  -2 -12   2        112.75        119.53         9.65 o
  -1 -12   2          8.58          8.04         1.15 o
   0 -12   2          0.01         -0.08         0.99 o
   1 -12   2         72.91         54.46        22.59 o
   2 -12   2         26.93         26.11         3.42 o
   3 -12   2         42.99         40.24         4.26 o
   4 -12   2         34.89         31.19         3.67 o
   5 -12   2         34.77         42.02         3.85 o
  -4 -11   2          2.34          4.14         0.96 o
  -3 -11   2          7.46          6.55         0.96 o
  -2 -11   2         14.75         17.73         4.32 o
  -1 -11   2        965.42        914.56        30.50 o
   0 -11   2        105.68        106.28        13.55 o
   1 -11   2        825.23        790.20       113.69 o
   2 -11   2         89.76         84.07         9.71 o
   3 -11   2         52.30         49.41        11.11 o
   4 -11   2        130.01        168.97        44.74 o
   5 -11   2          5.36          7.01         1.60 o
   7 -11   2         17.74          1.35         2.34 o
  -5 -10   2        214.83        239.45        51.98 o
  -4 -10   2          0.97          0.63         0.37 o
  -3 -10   2         58.15         49.18         4.72 o
  -2 -10   2         53.24         49.93         6.44 o
  -1 -10   2          4.57          4.74         0.77 o
   0 -10   2          0.92          1.06         0.60 o
   1 -10   2          7.04          5.98         1.33 o
   2 -10   2          5.74          4.13         1.30 o
   3 -10   2          8.57          8.28         1.70 o
   4 -10   2        486.20        646.31       177.80 o
   5 -10   2          0.24         -0.21         0.34 o
   8 -10   2          0.87         -0.13         0.57 o
  -5  -9   2        227.34        189.59        10.13 o
  -4  -9   2        162.70        141.85        13.77 o
  -3  -9   2          9.28          7.80         1.02 o
  -2  -9   2         35.56         31.11         1.91 o
  -1  -9   2         44.19         50.84         8.30 o
   0  -9   2          3.46          3.61         2.09 o
   1  -9   2          6.85          7.80         3.24 o
   2  -9   2         33.24         30.13         6.88 o
   3  -9   2          5.00          6.06         1.10 o
   4  -9   2        520.42        589.64        20.54 o
   5  -9   2        182.52        224.90        21.77 o
   6  -9   2        227.41        273.70        13.65 o
   8  -9   2         29.00          6.92         3.57 o
  -6  -8   2          7.22          9.74         2.25 o
  -5  -8   2          2.54          0.92         0.67 o
  -4  -8   2        110.60         90.70         5.77 o
  -3  -8   2         27.13         23.93         2.43 o
  -2  -8   2         51.51         46.19         7.74 o
  -1  -8   2         10.43         10.22         3.45 o
   0  -8   2         74.95         94.93         6.58 o
   1  -8   2          3.06          3.37         2.05 o
   2  -8   2        340.83        336.71        22.41 o
   3  -8   2         13.44         18.21         5.64 o
   4  -8   2        345.63        384.36        12.12 o
   5  -8   2        105.20        124.12         8.20 o
   6  -8   2         55.51         55.96         5.75 o
   7  -8   2         26.47         32.27         4.00 o
   8  -8   2         12.63          3.82         3.14 o
  -6  -7   2        466.40        394.88        28.74 o
  -5  -7   2          0.33          0.93         0.27 o
  -4  -7   2         59.24         45.87         1.96 o
  -3  -7   2          0.57          0.10         0.65 o
  -2  -7   2         13.08         14.90         3.92 o
  -1  -7   2        381.96        461.09        15.40 o
   0  -7   2         15.60         12.23         2.14 o
   1  -7   2        118.58        113.74        10.69 o
   2  -7   2         28.94         26.22         5.75 o
   3  -7   2        268.61        261.51        20.26 o
   4  -7   2         18.75         12.14         4.77 o
   5  -7   2        286.60        247.53        48.20 o
   6  -7   2          2.47          1.73         1.03 o
   7  -7   2          0.08          0.71         0.77 o
   8  -7   2         13.77         15.39         6.17 o
  -7  -6   2          2.99          3.45         0.57 o
  -6  -6   2         94.46         78.36         3.29 o
  -5  -6   2        430.06        344.25         7.77 o
  -4  -6   2          2.72          3.31         1.21 o
  -3  -6   2        175.35        213.35        15.05 o
  -2  -6   2          4.69          6.95         1.75 o
  -1  -6   2         19.43         19.72         2.67 o
   0  -6   2        143.73        149.37         8.69 o
   1  -6   2        138.98        144.66         7.57 o
   2  -6   2        888.64        787.12        31.82 o
   3  -6   2         37.58         26.76         5.99 o
   4  -6   2         96.60         96.26        12.93 o
   5  -6   2        173.11        183.07         9.24 o
   6  -6   2          0.00          0.39         0.77 o
   7  -6   2        289.74        329.94        13.72 o
   8  -6   2          0.78          0.75         1.23 o
  -8  -5   2          2.80          0.20         0.14 o
  -7  -5   2          5.63          5.83         0.81 o
  -6  -5   2        107.91         85.08         4.09 o
  -5  -5   2         79.45         60.25         2.69 o
  -4  -5   2         16.96         13.11         4.39 o
  -3  -5   2         31.33         36.51         3.44 o
  -2  -5   2         15.18         16.81         2.49 o
  -1  -5   2       1594.92       1648.80        45.35 o
   0  -5   2         40.39         45.64         3.52 o
   1  -5   2        620.03        638.35        67.95 o
   2  -5   2         40.12         32.76         5.62 o
   3  -5   2        285.51        269.75        19.00 o
   4  -5   2         93.62         99.39        12.85 o
   5  -5   2         78.72         80.58         6.00 o
   6  -5   2         85.13         91.57         7.48 o
   7  -5   2         89.70        135.89         8.48 o
   8  -5   2        100.58        138.59        53.95 o
  -8  -4   2         54.74         47.20         2.00 o
  -7  -4   2          1.18          1.10         0.36 o
  -6  -4   2         52.33         46.19         2.39 o
  -5  -4   2         96.15         71.31         2.87 o
  -4  -4   2         25.11         28.66         5.87 o
  -3  -4   2        289.02        303.91        12.43 o
  -2  -4   2        494.97        466.76        19.38 o
  -1  -4   2        373.34        391.89        24.77 o
   1  -4   2        525.39        484.61        13.60 o
   2  -4   2        177.29        148.93         6.59 o
   3  -4   2        303.80        307.00        20.11 o
   4  -4   2         15.54         27.48         6.52 o
   5  -4   2        157.02        185.83         6.33 o
   6  -4   2          5.56          8.57         1.48 o
   7  -4   2         47.81         64.51         5.86 o
   8  -4   2          0.03         -0.23         0.80 o
  -8  -3   2        121.13        102.37         7.62 o
  -7  -3   2        147.53        130.32         5.08 o
  -6  -3   2        100.07         80.20         4.17 o
  -5  -3   2        214.17        207.33        16.96 o
  -4  -3   2        330.18        368.38        20.44 o
  -3  -3   2          3.83          7.52         1.52 o
  -2  -3   2        839.35        761.01        24.18 o
  -1  -3   2       5930.37       5035.28        98.72 o
   0  -3   2         38.13         28.52         2.27 o
   1  -3   2       2768.51       2226.97        36.06 o
   2  -3   2        520.61        424.01        18.42 o
   3  -3   2        297.93        276.07        15.19 o
   4  -3   2         44.10         67.72        10.26 o
   5  -3   2        155.76        186.12        18.54 o
   6  -3   2         17.22         18.39         2.17 o
   7  -3   2          3.88          3.31         4.18 o
   8  -3   2         15.43         11.09         3.64 o
  -9  -2   2         80.06         76.85         2.19 o
  -8  -2   2          0.10          0.17         0.13 o
  -7  -2   2        239.27        210.82         7.44 o
  -6  -2   2        259.02        213.32         8.07 o
  -5  -2   2        295.95        325.94        20.53 o
  -4  -2   2         50.58         57.41         7.21 o
  -3  -2   2        171.26        176.33         7.96 o
  -2  -2   2        227.93        199.27         7.46 o
  -1  -2   2         11.57         10.50         1.37 o
   0  -2   2        243.13        187.07         8.49 o
   1  -2   2         75.86         62.98         5.17 o
   2  -2   2         81.07         62.99         6.30 o
   3  -2   2         10.03          6.40         2.31 o
   4  -2   2         26.47         33.04         6.58 o
   5  -2   2        943.65       1221.84        35.63 o
   6  -2   2         59.94         83.27         4.24 o
   7  -2   2         60.85         96.65         7.20 o
   8  -2   2         26.08         27.09        10.62 o
  -9  -1   2         17.55         18.56         2.26 o
  -8  -1   2          7.21          5.72         0.82 o
  -7  -1   2         29.65         21.66         2.48 o
  -6  -1   2         10.13          7.64         1.24 o
  -5  -1   2         48.90         67.45         8.58 o
  -4  -1   2          0.06          0.11         0.41 o
  -3  -1   2        698.53        733.84        17.35 o
  -2  -1   2          0.21          1.73         0.37 o
  -1  -1   2        494.90        427.49        27.60 o
   0  -1   2          4.94          4.73         0.95 o
   1  -1   2        246.97        240.82        10.21 o
   2  -1   2          2.03          2.30         0.53 o
   3  -1   2          0.24         -0.16         0.36 o
   4  -1   2         15.18         14.20         4.16 o
   5  -1   2         40.97         64.73         4.92 o
   6  -1   2        764.98        999.85        21.38 o
   7  -1   2         40.06         61.64         5.55 o
   8  -1   2         12.16         10.63         4.33 o
  -9   0   2         22.77         18.65         1.54 o
  -8   0   2          0.11          0.48         0.31 o
  -7   0   2         22.30         14.69         1.96 o
  -6   0   2         18.58         12.63         4.47 o
  -5   0   2        338.12        352.53        20.33 o
  -4   0   2        145.23        191.94        12.14 o
  -3   0   2         24.18         34.81         1.70 o
  -2   0   2       2474.99       2471.00        77.39 o
  -1   0   2         14.27         11.82         0.95 o
   0   0   2        189.86        158.98         4.01 o
   1   0   2        168.67        169.10         8.23 o
   2   0   2        135.80        130.02         8.86 o
   3   0   2          5.90          4.80         2.11 o
   4   0   2        253.32        268.03        18.71 o
   5   0   2          4.12          4.48         0.96 o
   6   0   2         10.27         16.20         2.05 o
   7   0   2          0.86          1.07         0.44 o
   8   0   2          6.06          8.93         3.39 o
  -9   1   2         11.24          9.88         0.88 o
  -8   1   2        113.29        100.17         3.82 o
  -7   1   2         30.63         18.04         4.79 o
  -6   1   2        393.82        194.64        21.03 o
  -5   1   2         16.92         15.15         2.63 o
  -4   1   2       1176.94       1401.13       166.98 o
  -3   1   2        268.80        275.47        12.69 o
  -2   1   2        429.04        415.72         8.04 o
  -1   1   2        653.89        565.02        31.65 o
   0   1   2        568.18        541.39        15.19 o
   1   1   2        806.32        961.28        26.21 o
   2   1   2        367.63        412.09        17.52 o
   3   1   2          4.95          5.81         2.33 o
   4   1   2        294.65        362.31        22.23 o
   5   1   2        704.90        949.56        23.15 o
   6   1   2       2151.20       2849.72        63.37 o
   7   1   2         34.58         35.34        12.75 o
   8   1   2         66.99         59.19         3.40 o
  -9   2   2         12.42         11.48         0.96 o
  -8   2   2          5.17          7.03         0.92 o
  -7   2   2         90.03         55.09        11.61 o
  -6   2   2         44.38         24.44         7.27 o
  -5   2   2          0.06          0.70         0.44 o
  -4   2   2       1340.07       1452.20       196.49 o
  -3   2   2       1339.42       1518.91        27.51 o
  -2   2   2        201.81        210.74        10.04 o
  -1   2   2          9.00          5.86         1.33 o
   0   2   2         85.46         71.70         3.85 o
   1   2   2          0.51          0.06         0.46 o
   2   2   2          0.20         -0.05         0.26 o
   3   2   2        753.96       1051.07        36.54 o
   4   2   2         43.32         54.10         8.23 o
   5   2   2        593.65        782.46        14.76 o
   6   2   2        330.25        258.33        31.14 o
   7   2   2         25.93         29.28         9.47 o
   8   2   2          2.80          1.59         0.48 o
  -9   3   2          4.83          3.99         0.57 o
  -8   3   2         41.72         34.74         2.57 o
  -7   3   2         10.30          7.64         4.55 o
  -5   3   2         56.85         55.09         7.24 o
  -4   3   2        384.81        452.23        14.17 o
  -3   3   2         50.28         67.52         6.06 o
  -2   3   2         14.52         14.24         2.52 o
   0   3   2        168.49        194.52        22.83 o
   2   3   2        212.42        261.36        15.04 o
   3   3   2         45.87         94.24         9.82 o
   4   3   2         20.04         15.38         3.28 o
   5   3   2         27.10         39.80         3.36 o
   6   3   2         20.95         23.10         2.36 o
   7   3   2          7.16          6.27         2.10 o
   8   3   2         99.68         63.24         2.65 o
  -9   4   2         51.72         46.80         5.02 o
  -8   4   2         22.01         18.90         2.33 o
  -7   4   2        685.18        444.99        33.69 o
  -5   4   2          0.29          1.03         0.78 o
  -4   4   2        226.65        255.94        19.59 o
  -3   4   2        251.18        262.55        13.90 o
  -2   4   2        264.48        293.60        13.82 o
  -1   4   2          4.76          3.73         1.45 o
   0   4   2        154.06        160.42        16.52 o
   1   4   2        440.09        498.37        26.98 o
   2   4   2        133.92        205.24        12.94 o
   3   4   2         85.76        147.51         9.53 o
   4   4   2         28.42         30.06         4.11 o
   5   4   2        118.52        125.53         8.65 o
   6   4   2         21.59         21.40         3.54 o
   7   4   2          0.00          0.28         0.20 o
  -9   5   2          0.16          0.73         0.38 o
  -8   5   2          3.32          3.50         0.88 o
  -7   5   2          0.46          1.35         2.36 o
  -6   5   2        292.22        287.61        12.08 o
  -5   5   2        155.75        170.43        23.98 o
  -4   5   2        162.80        200.46        14.16 o
  -3   5   2        619.99        725.93        27.27 o
  -2   5   2        198.81        229.51        13.65 o
  -1   5   2        594.40        633.68        24.61 o
   0   5   2          6.59          6.43         1.55 o
   1   5   2         77.49         91.10         6.42 o
   2   5   2         27.21         49.18         5.17 o
   3   5   2          0.29          0.40         0.45 o
   4   5   2        268.37        331.36        18.83 o
   5   5   2         17.44         16.25         1.51 o
   6   5   2         55.93         54.65         5.40 o
  -9   6   2          0.06          0.72         1.24 o
  -8   6   2          8.06          6.91         3.52 o
  -7   6   2          6.32          5.08         1.84 o
  -6   6   2        220.82        255.89        11.88 o
  -5   6   2          2.04          4.11         1.69 o
  -4   6   2        467.05        538.88        26.24 o
  -3   6   2         14.38         19.65         4.46 o
  -2   6   2        616.80        768.06        30.35 o
  -1   6   2         24.53         23.08         4.72 o
   0   6   2        354.55        342.83        20.18 o
   1   6   2          0.70          1.67         0.78 o
   2   6   2        327.68        394.39        16.55 o
   3   6   2         69.43         92.52         8.31 o
   4   6   2         42.86         34.04         9.74 o
   5   6   2          8.56         11.74         1.66 o
   6   6   2          6.10          5.81         1.68 o
  -8   7   2         33.31         33.17        14.92 o
  -7   7   2          2.24          2.44         2.70 o
  -6   7   2        134.56        155.15         9.33 o
  -5   7   2         20.60         21.82         2.56 o
  -4   7   2        172.18        207.30        17.09 o
  -3   7   2        355.82        499.19        26.43 o
  -2   7   2          7.63         11.29         3.65 o
  -1   7   2        786.70       1054.88        40.66 o
   0   7   2         65.84         59.82         8.90 o
   1   7   2         29.70         42.33         7.46 o
   2   7   2         16.73         21.46         3.96 o
   3   7   2          4.47          4.03         1.03 o
   4   7   2          0.02          0.49         0.44 o
   5   7   2         12.49          9.22         1.38 o
   6   7   2         37.29         27.54         3.33 o
  -8   8   2          0.89          0.41         0.26 o
  -7   8   2         92.01         67.35        28.90 o
  -5   8   2        270.30        328.20        39.54 o
  -4   8   2          1.03          1.60         0.68 o
  -3   8   2         53.21         71.47        10.52 o
  -2   8   2         35.63         48.84         8.39 o
  -1   8   2          0.60          1.13         1.61 o
   0   8   2          0.87          0.30         0.43 o
   1   8   2         44.39         44.00         8.02 o
   2   8   2          0.34          0.29         0.23 o
   3   8   2         76.72         53.15         4.13 o
   4   8   2         32.99         27.10         2.94 o
   5   8   2        131.56        156.77        15.46 o
   6   8   2         23.60         17.49         2.34 o
  -7   9   2         35.57         27.46        14.00 o
  -4   9   2         13.29         18.15         3.53 o
  -3   9   2        119.30        139.31        13.52 o
  -2   9   2          2.93          5.65         1.33 o
  -1   9   2        141.73        189.97        17.75 o
   0   9   2          3.40          1.90         0.38 o
   1   9   2        291.98        264.14        15.62 o
   2   9   2         32.31         29.49         2.01 o
   3   9   2          0.03          0.36         0.39 o
   4   9   2         41.07         41.69         2.86 o
   5   9   2         19.41         22.64         3.27 o
  -7  10   2         11.20          6.31         5.91 o
  -6  10   2         53.73         43.08        22.84 o
  -5  10   2        145.23        155.80         7.87 o
  -4  10   2          8.66          8.31         1.81 o
  -3  10   2          4.13          4.34         1.20 o
  -2  10   2          8.74         19.80         2.64 o
  -1  10   2          7.79          8.48         1.13 o
   0  10   2        401.77        423.13         8.93 o
   1  10   2         79.37         71.84         3.82 o
   2  10   2        130.85        120.44         5.19 o
   3  10   2         14.77         16.41         2.22 o
   4  10   2          0.41          0.49         0.34 o
   5  10   2          1.29          1.82         0.65 o
  -7  11   2         54.49         54.87         3.58 o
  -6  11   2        225.06        185.17        98.69 o
  -5  11   2          1.53          3.05         1.06 o
  -4  11   2        101.01        108.62         7.02 o
  -3  11   2         12.52         13.92         2.48 o
  -2  11   2         71.67         75.16         6.13 o
  -1  11   2         34.20         43.48         2.33 o
   0  11   2         17.68         19.77         1.94 o
   1  11   2         36.34         34.12         2.13 o
   2  11   2          4.39          4.80         0.94 o
   3  11   2         21.21         20.42         1.84 o
   4  11   2         82.31         79.26        17.41 o
  -7  12   2         34.99         35.74         2.56 o
  -6  12   2        292.78        310.57        11.10 o
  -5  12   2        209.58        221.45        29.15 o
  -4  12   2         22.61         22.42         3.76 o
  -3  12   2          0.07          0.55         0.37 o
  -2  12   2          8.89          9.06         1.07 o
  -1  12   2          1.59          1.23         0.38 o
   0  12   2         16.82         16.69         1.44 o
   1  12   2          4.53          6.08         1.07 o
   2  12   2         21.10         22.48         1.90 o
   3  12   2        151.36        162.78        31.21 o
   4  12   2          0.02         -0.01         0.13 o
  -6  13   2         43.33         55.82         3.78 o
  -5  13   2        704.21        801.40        82.85 o
  -4  13   2         46.78         41.82         6.50 o
  -3  13   2         43.68         32.39         5.77 o
  -2  13   2         42.34         33.52         4.79 o
  -1  13   2         27.95         31.82         2.35 o
   0  13   2          6.73          9.34         1.29 o
   1  13   2         67.40         77.54         3.70 o
   2  13   2          5.05          6.83         1.21 o
   3  13   2          0.37          0.92         0.44 o
  -6  14   2         77.08         81.23         3.83 o
  -5  14   2        166.53        197.41         8.78 o
  -4  14   2         72.92         76.67         9.01 o
  -3  14   2          4.84          4.77         0.91 o
  -2  14   2         27.50         26.77         3.67 o
  -1  14   2         67.18         77.49         5.43 o
   0  14   2         20.29         26.81         1.97 o
   1  14   2         44.80         22.69        29.61 o
   2  14   2          1.60          2.86         0.65 o
  -4  15   2         20.40         18.44         1.39 o
  -3  15   2          0.73          0.62         0.74 o
  -2  15   2          5.76          6.30         1.58 o
  -1  15   2         55.54         48.16         4.40 o
   0  15   2          8.17          6.52         0.76 o
  -1 -16   3         47.64         51.82         2.44 o
   0 -16   3          7.62          9.16         1.08 o
   1 -16   3          2.88          2.02         0.40 o
   2 -16   3          9.55          9.75         1.52 o
   3 -16   3         11.51          9.33         1.40 o
  -2 -15   3         20.80         26.67         1.91 o
  -1 -15   3         94.83        107.47         4.67 o
   0 -15   3         62.48         59.31         2.67 o
   1 -15   3          5.02          3.62         0.67 o
   2 -15   3          4.86          5.33         0.64 o
   3 -15   3          0.20          0.39         0.32 o
   4 -15   3         25.16         19.90         2.21 o
  -3 -14   3         14.62         16.33         1.51 o
  -2 -14   3         40.22         38.69         2.79 o
  -1 -14   3         10.61          9.74         1.34 o
   0 -14   3          8.12          7.08         0.95 o
   1 -14   3         12.34         10.28         1.31 o
   2 -14   3         49.48         40.87         2.55 o
   3 -14   3          4.74          2.44         0.60 o
   4 -14   3          1.00          0.83         0.69 o
   5 -14   3          9.62          8.67         1.38 o
  -4 -13   3          3.43          6.66         0.89 o
  -3 -13   3          0.01          0.03         0.28 o
  -2 -13   3         71.63         81.30         4.07 o
  -1 -13   3          6.50          6.52         0.97 o
   0 -13   3          0.52          0.68         0.30 o
   1 -13   3         28.79         20.15        10.92 o
   2 -13   3          6.48          6.00         1.69 o
   3 -13   3          6.30          5.75         1.58 o
   4 -13   3          4.55          6.03         1.55 o
   5 -13   3          7.11          6.52         1.39 o
   6 -13   3          0.48         -0.96         1.15 o
  -4 -12   3         29.90         41.87         2.77 o
  -3 -12   3         19.67         28.43         4.29 o
  -2 -12   3          0.01          0.52         2.60 o
  -1 -12   3         25.08         28.11         2.16 o
   0 -12   3        172.21        160.24         8.26 o
   1 -12   3          4.53          2.33         3.40 o
   2 -12   3         27.23         19.48         2.90 o
   3 -12   3         77.48         58.04        24.10 o
   4 -12   3         55.51         64.31        25.85 o
   5 -12   3         16.10         13.93         2.22 o
  -4 -11   3          9.55         10.85         1.53 o
  -3 -11   3         87.33         93.80        14.58 o
  -2 -11   3          7.50          5.35         2.35 o
  -1 -11   3        139.98        113.29        68.13 o
   0 -11   3          6.21          4.92         1.38 o
   1 -11   3          0.03          0.24         0.34 o
   2 -11   3        137.30        119.92         9.55 o
   3 -11   3        496.63        451.27        16.50 o
   4 -11   3         28.20         36.41        11.64 o
   5 -11   3         89.42         92.58         5.95 o
   7 -11   3          0.90          0.35         0.98 o
  -4 -10   3         42.59         46.72         3.29 o
  -3 -10   3          0.09         -0.05         0.19 o
  -2 -10   3          0.29          0.60         0.50 o
  -1 -10   3          0.00          0.17         0.18 o
   0 -10   3         58.99         58.33         2.56 o
   1 -10   3          0.20          0.89         0.51 o
   2 -10   3        154.01        139.72         7.17 o
   3 -10   3        134.41        124.46         7.02 o
   4 -10   3          5.92          6.48         1.28 o
   5 -10   3        268.87        289.50        23.93 o
  -5  -9   3         62.65         47.89         4.96 o
  -4  -9   3         12.39         17.34         2.87 o
  -3  -9   3          0.33          0.06         0.11 o
  -2  -9   3         28.31         25.71         9.38 o
  -1  -9   3        421.65        536.16        19.23 o
   0  -9   3          6.90          6.59         2.89 o
   1  -9   3         99.13        100.16        11.62 o
   2  -9   3         79.53         73.55        10.87 o
   3  -9   3         16.68         17.13         1.85 o
   4  -9   3          0.05          0.26         0.37 o
   5  -9   3        119.24        120.60        13.33 o
   6  -9   3          2.99          1.77         0.93 o
   7  -9   3          1.72          5.24         1.54 o
   8  -9   3         23.96          3.36         2.60 o
  -6  -8   3         89.45         84.91         4.29 o
  -5  -8   3         31.55         28.34         3.01 o
  -4  -8   3          0.72          0.54         0.18 o
  -3  -8   3         31.98         28.55         2.88 o
  -2  -8   3        146.47        165.80        14.68 o
  -1  -8   3        585.66        655.08        20.29 o
   0  -8   3       1185.55       1496.36        68.12 o
   1  -8   3         84.39         88.38        10.27 o
   2  -8   3        566.34        556.36        30.16 o
   3  -8   3         20.15         16.47         5.54 o
   4  -8   3          0.37          0.59         1.68 o
   5  -8   3         24.27         25.25         3.60 o
   6  -8   3          0.33          1.54         0.78 o
   7  -8   3        106.51        137.35         8.17 o
   8  -8   3         33.18          6.90         3.65 o
  -7  -7   3          1.19          1.22         0.44 o
  -6  -7   3          0.97          1.39         0.57 o
  -5  -7   3          2.75          2.63         0.52 o
  -4  -7   3          7.72          8.52         0.95 o
  -3  -7   3         27.44         33.58         4.44 o
  -2  -7   3          8.75          5.43         2.47 o
  -1  -7   3       1152.71       1435.82        30.91 o
   0  -7   3          0.21          1.08         0.55 o
   1  -7   3       1096.51       1277.31       104.85 o
   2  -7   3         14.41         10.16         3.62 o
   3  -7   3         75.95         62.98        10.13 o
   4  -7   3         43.93         44.20         4.12 o
   5  -7   3          0.20          0.94         0.94 o
   6  -7   3         35.61         38.69         4.60 o
   7  -7   3         11.33         13.37         2.46 o
   8  -7   3          0.93          0.58         0.43 o
  -7  -6   3         56.44         65.11         3.67 o
  -6  -6   3          6.00          5.20         0.73 o
  -5  -6   3        106.28         80.73         3.12 o
  -4  -6   3         13.32          7.84         2.00 o
  -3  -6   3        447.88        511.23        33.30 o
  -2  -6   3          4.20          7.21         1.70 o
  -1  -6   3        286.18        317.22        11.32 o
   0  -6   3        170.67        179.15         8.26 o
   1  -6   3        523.35        534.01        47.05 o
   2  -6   3         23.55         17.07         4.53 o
   3  -6   3        101.84         85.64        11.53 o
   4  -6   3         51.15         54.84        10.26 o
   5  -6   3        181.63        191.88         9.78 o
   6  -6   3          7.41          6.03         1.91 o
   7  -6   3         25.08         32.64         3.83 o
   8  -6   3         25.55         35.52        15.89 o
  -8  -5   3          0.05          0.10         0.11 o
  -7  -5   3          0.00          0.10         0.27 o
  -6  -5   3         37.30         25.86         1.73 o
  -5  -5   3          0.50          0.63         0.28 o
  -4  -5   3          0.99          0.04         1.06 o
  -3  -5   3         99.61        123.80        12.37 o
  -2  -5   3         23.31         19.00         2.47 o
  -1  -5   3       1486.57       1648.98        30.54 o
   0  -5   3          1.38          1.05         0.45 o
   1  -5   3       1534.67       1580.61        93.69 o
   2  -5   3        114.26         91.10         6.02 o
   3  -5   3         23.09         17.52         4.98 o
   4  -5   3          2.78          2.78         2.29 o
   5  -5   3         57.53         69.50         3.80 o
   6  -5   3         11.60         16.25         3.13 o
   7  -5   3         10.80         14.31         2.63 o
   8  -5   3         57.40         50.29        41.43 o
  -8  -4   3          2.06          2.34         0.45 o
  -7  -4   3        128.11        111.15         4.01 o
  -6  -4   3        171.25        142.61         4.38 o
  -5  -4   3         58.18         46.61         2.28 o
  -4  -4   3        217.12        254.25        12.41 o
  -3  -4   3        223.72        205.17        10.13 o
  -2  -4   3       2824.35       3483.20       494.93 o
  -1  -4   3         22.58         13.76         1.76 o
   1  -4   3        638.67        574.14        15.11 o
   2  -4   3       1210.90       1097.87        33.38 o
   3  -4   3        295.25        309.10        21.52 o
   4  -4   3         21.71         24.07         6.55 o
   5  -4   3          2.62          2.78         0.60 o
   6  -4   3         24.30         43.73         8.98 o
   7  -4   3          0.23          2.42         1.05 o
   8  -4   3          0.55          1.14         0.57 o
  -9  -3   3          9.41          9.05         0.84 o
  -8  -3   3          3.73          5.81         0.78 o
  -7  -3   3        130.77        114.18         4.23 o
  -6  -3   3          8.74          8.16         1.29 o
  -5  -3   3         73.19         75.85         9.99 o
  -4  -3   3         30.82         44.64         4.73 o
  -3  -3   3          0.14          0.92         0.51 o
  -2  -3   3          2.48          4.30         1.75 o
  -1  -3   3       1650.69       1533.93        46.71 o
   0  -3   3        195.11        155.87         6.25 o
   1  -3   3        594.84        543.63        17.89 o
   2  -3   3         22.92         16.24         3.62 o
   3  -3   3        261.17        233.82        16.78 o
   4  -3   3          4.90          8.00         3.41 o
   5  -3   3         57.74         83.35         3.42 o
   6  -3   3        385.76        479.75        14.35 o
   7  -3   3          4.94          8.07         2.38 o
   8  -3   3          0.01          0.24         0.16 o
  -9  -2   3         29.67         32.01         1.93 o
  -8  -2   3          0.25          0.55         0.25 o
  -7  -2   3         28.89         21.37         1.77 o
  -6  -2   3         18.04         13.67         1.43 o
  -5  -2   3        145.56        143.10        13.15 o
  -4  -2   3        103.85        151.77         8.25 o
  -3  -2   3        392.74        375.49        12.68 o
  -2  -2   3        527.63        467.28        10.75 o
  -1  -2   3         45.92         41.82         2.30 o
   0  -2   3       1531.48       1246.62        53.33 o
   1  -2   3        404.61        348.74        14.41 o
   2  -2   3          9.99          9.85         2.73 o
   3  -2   3         60.07         44.23         6.85 o
   4  -2   3          0.45          0.49         1.32 o
   5  -2   3       1559.45       2203.97        67.31 o
   6  -2   3          5.83         12.68         2.41 o
   7  -2   3        110.51        142.18         8.74 o
   8  -2   3         27.88         32.82        12.55 o
  -9  -1   3          3.31          3.04         0.45 o
  -8  -1   3          7.14          8.06         0.98 o
  -7  -1   3         51.76         42.15         2.44 o
  -6  -1   3          0.39          0.68         0.38 o
  -5  -1   3        301.29        301.95        18.39 o
  -4  -1   3         14.42         16.87         2.07 o
  -3  -1   3       6516.18       6339.56       114.88 o
  -2  -1   3        266.54        226.45         6.42 o
  -1  -1   3       3452.23       2919.49        63.11 o
   0  -1   3         22.91         15.47         2.05 o
   2  -1   3        133.81        119.51         9.39 o
   3  -1   3        104.50         95.39         9.95 o
   4  -1   3        222.38        251.02        18.93 o
   5  -1   3        395.61        538.84        12.18 o
   6  -1   3       1988.50       2701.96        86.33 o
   7  -1   3         19.03         22.41         3.27 o
   8  -1   3         22.71         25.53         9.17 o
  -9   0   3          8.24         11.13         0.92 o
  -8   0   3          0.08          0.14         0.16 o
  -7   0   3        138.68         92.89         4.82 o
  -6   0   3         49.70         40.19         6.17 o
  -5   0   3         70.26         60.04         6.61 o
  -4   0   3        265.95        297.20         9.79 o
  -3   0   3       1962.93       1821.38        21.12 o
  -2   0   3        310.12        266.11        13.22 o
  -1   0   3        135.90        116.48         3.44 o
   1   0   3          1.80          1.40         0.78 o
   2   0   3        666.75        832.67        27.97 o
   3   0   3         77.35         84.83         9.38 o
   4   0   3         79.88         99.53        11.87 o
   5   0   3         37.12         44.03         3.08 o
   6   0   3        293.63        434.80        12.77 o
   7   0   3          0.68          0.13         0.28 o
   8   0   3         73.34         97.40        31.30 o
  -9   1   3          1.79          2.90         0.49 o
  -8   1   3         25.56         20.93         1.62 o
  -7   1   3         22.75         18.65         2.17 o
  -6   1   3         66.05         64.09        20.50 o
  -5   1   3         12.46         11.12         2.23 o
  -4   1   3        283.35        256.25         7.60 o
  -3   1   3         25.50         23.98         1.46 o
  -2   1   3         31.18         27.12         1.94 o
  -1   1   3        275.89        270.44        10.78 o
   0   1   3         13.96         13.65         2.07 o
   1   1   3        185.51        228.83        11.18 o
   2   1   3          6.29         24.84         4.18 o
   3   1   3         23.10         53.21         7.31 o
   4   1   3        672.26        791.92        36.19 o
   5   1   3         10.04         15.50         1.84 o
   6   1   3         14.10         17.40         2.01 o
   7   1   3          2.75          3.32         1.20 o
   8   1   3         68.42         66.50        15.73 o
  -9   2   3          7.38          7.19         0.78 o
  -8   2   3          6.71          6.52         0.89 o
  -7   2   3          5.84          5.26         3.66 o
  -6   2   3         27.66         16.17         5.54 o
  -5   2   3         29.93         32.02         5.55 o
  -4   2   3         13.94         12.22         1.55 o
  -3   2   3        828.22        801.31        13.61 o
  -2   2   3        194.02        208.55        26.14 o
  -1   2   3         14.17         12.48         1.49 o
   0   2   3         28.89         26.43         3.30 o
   1   2   3       2768.46       3017.13        68.64 o
   2   2   3        294.44        428.55        19.59 o
   3   2   3         16.97         25.73         5.27 o
   4   2   3         92.93        125.65        13.54 o
   5   2   3          5.17          5.10         0.98 o
   6   2   3          4.23          5.50         1.63 o
   7   2   3         13.66         20.72         2.66 o
  -9   3   3          0.97          0.58         0.39 o
  -8   3   3          1.62          2.52         0.55 o
  -7   3   3         82.03         60.20        12.26 o
  -6   3   3        174.36        107.95        14.20 o
  -5   3   3        237.67        200.36        14.45 o
  -4   3   3         69.68         94.20         5.77 o
  -3   3   3       2150.00       2596.44        58.81 o
  -2   3   3         25.42         25.34         3.30 o
  -1   3   3        159.75        196.34        11.09 o
   0   3   3        178.60        145.08         6.89 o
   1   3   3       3979.61       4667.93       101.52 o
   2   3   3        553.85        708.14        27.63 o
   3   3   3        296.92        411.15        22.63 o
   4   3   3          8.08          6.26         0.91 o
   5   3   3          0.90          1.34         0.61 o
   6   3   3          0.20          0.62         0.43 o
   7   3   3         21.61         19.42         8.65 o
  -9   4   3         20.23         19.23         8.23 o
  -8   4   3         29.06         27.56         1.86 o
  -7   4   3        117.41         97.68        11.91 o
  -6   4   3         59.72         44.96         7.33 o
  -5   4   3        609.67        572.25        26.85 o
  -4   4   3        113.06        123.06         7.18 o
  -3   4   3         49.77         61.55         6.37 o
  -2   4   3        985.47        996.83       113.22 o
  -1   4   3         73.16         75.19         7.42 o
   0   4   3        672.27        630.62        18.00 o
   1   4   3        667.85        750.58        27.98 o
   2   4   3        317.87        430.33        21.93 o
   3   4   3        118.07        125.67         9.17 o
   4   4   3          7.00          6.48         0.82 o
   5   4   3         22.07         24.04         3.18 o
   6   4   3          3.50          2.91         1.20 o
   7   4   3          6.39         12.48         1.63 o
  -9   5   3          0.01          0.17         0.15 o
  -8   5   3         25.50         28.32         2.62 o
  -7   5   3          0.23         -0.55         1.23 o
  -6   5   3         42.40         26.45         5.80 o
  -5   5   3          8.25          7.16         2.95 o
  -4   5   3         33.41         42.51         6.10 o
  -3   5   3        853.48       1114.45        36.20 o
  -2   5   3          1.11          0.98         0.79 o
  -1   5   3         23.98         24.27         4.66 o
   0   5   3        252.90        247.87        11.22 o
   1   5   3         19.11         21.74         3.19 o
   2   5   3       1049.84       1294.29        32.31 o
   3   5   3          3.46          2.66         0.73 o
   4   5   3         34.68         33.38         4.65 o
   5   5   3          6.56          9.30         1.46 o
   6   5   3         36.37         35.69         4.15 o
   7   5   3         29.17         27.37         1.95 o
  -9   6   3          0.04          0.57         0.36 o
  -8   6   3          0.06          0.10         0.30 o
  -7   6   3          4.95          1.44         2.84 o
  -6   6   3          1.76          0.81         0.65 o
  -5   6   3         14.36         17.60         5.16 o
  -4   6   3        425.36        600.01        27.83 o
  -3   6   3         16.14         26.73         5.21 o
  -2   6   3       1608.70       2412.73        65.93 o
  -1   6   3        164.18        222.75        16.20 o
   0   6   3        480.57        477.57        17.43 o
   1   6   3        121.07        142.82         9.22 o
   2   6   3        359.25        440.03        18.26 o
   3   6   3          4.56          4.64         1.43 o
   4   6   3         42.48         26.83         3.07 o
   5   6   3        132.17        131.68         5.72 o
   6   6   3          8.27         10.20         2.00 o
  -9   7   3          2.58          1.60         1.96 o
  -8   7   3         47.90         49.07         3.22 o
  -7   7   3          0.00          0.12         2.33 o
  -6   7   3          6.56          6.09         1.34 o
  -5   7   3          7.64          7.42         3.40 o
  -4   7   3        174.99        243.95        18.55 o
  -3   7   3        397.66        554.98        28.43 o
  -2   7   3          6.87         11.43         3.83 o
  -1   7   3       1107.76       1532.84        53.48 o
   0   7   3        180.60        178.09        11.20 o
   1   7   3         48.94         61.20         9.01 o
   2   7   3          0.97          0.67         0.32 o
   3   7   3         12.54         14.55         2.87 o
   4   7   3         64.52         41.41         3.79 o
   5   7   3         19.92         19.65         3.29 o
   6   7   3          0.87          0.21         0.22 o
  -7   8   3         19.18         13.68         9.08 o
  -6   8   3         64.91         51.12        17.23 o
  -5   8   3         19.59         30.29         7.46 o
  -4   8   3         35.54         41.00         6.96 o
  -3   8   3          0.05         -0.06         0.54 o
  -2   8   3         12.21         23.80         6.18 o
  -1   8   3         70.61         80.52        11.54 o
   0   8   3        180.71        165.02        15.77 o
   1   8   3        469.28        431.70        30.25 o
   2   8   3        139.67        111.51         6.18 o
   3   8   3         31.53         26.39         2.92 o
   4   8   3         18.61         15.23         2.22 o
   5   8   3         48.15         43.63         4.42 o
   6   8   3         12.40          8.39         1.42 o
  -7   9   3         15.72         13.38         8.61 o
  -6   9   3        113.19         88.23        38.83 o
  -5   9   3        231.94         93.23        15.34 o
  -4   9   3         43.29         47.56         3.80 o
  -3   9   3          1.00          3.48         1.15 o
  -2   9   3          5.74          7.88         1.86 o
  -1   9   3         24.13         27.07         1.85 o
   0   9   3        411.91        381.43         8.02 o
   1   9   3         10.19          9.82         1.08 o
   2   9   3         54.33         57.53         2.93 o
   3   9   3         28.41         24.07         2.75 o
   4   9   3        105.42        105.38         7.37 o
   5   9   3          1.40          0.83         0.58 o
  -7  10   3          6.95          5.88         1.23 o
  -6  10   3        485.28        413.33       206.94 o
  -5  10   3        257.77        244.19        10.65 o
  -4  10   3        338.56        403.03        14.57 o
  -3  10   3        189.89        221.82        44.47 o
  -2  10   3        238.23        276.31        37.07 o
  -1  10   3          0.00          0.15         0.45 o
   0  10   3         12.80         14.93         1.33 o
   1  10   3        160.74        154.22         5.30 o
   2  10   3         37.12         39.66         2.93 o
   3  10   3          0.02          0.38         0.19 o
   4  10   3         12.51         13.82         1.45 o
   5  10   3         10.31          9.45         1.45 o
  -7  11   3         70.32         70.75         4.05 o
  -6  11   3        780.17        826.05        22.09 o
  -5  11   3        176.26        190.71        28.87 o
  -4  11   3          6.93          8.59         1.35 o
  -3  11   3          0.15          0.09         0.36 o
  -2  11   3          4.58          2.55         1.22 o
  -1  11   3         58.17         59.24         2.76 o
   0  11   3        105.04        108.61         4.68 o
   1  11   3          0.06         -0.16         0.25 o
   2  11   3        104.52        121.76         5.09 o
   3  11   3         31.11         34.37         2.36 o
   4  11   3          2.09          3.57         0.89 o
  -7  12   3          3.11          2.50         0.65 o
  -6  12   3        195.21        208.92         8.45 o
  -5  12   3         46.19         49.77         4.77 o
  -4  12   3          2.64          2.88         0.99 o
  -3  12   3         10.87          6.85         1.87 o
  -2  12   3          2.07          1.01         0.37 o
  -1  12   3         10.79         13.92         1.31 o
   0  12   3          1.76          1.06         0.33 o
   1  12   3         75.83         77.53         3.92 o
   2  12   3          1.27          1.07         0.49 o
   3  12   3         62.71         61.69         9.95 o
  -6  13   3          7.76         12.57         1.71 o
  -5  13   3        182.03        229.78        16.85 o
  -4  13   3         30.23         34.65         5.57 o
  -3  13   3          0.74          0.66         0.28 o
  -2  13   3          5.98          7.95         1.26 o
  -1  13   3         66.00         70.96         3.34 o
   0  13   3         81.59         97.31         4.23 o
   1  13   3         15.73         19.10         1.71 o
   2  13   3          4.28          7.09         1.15 o
  -5  14   3          6.12          8.38         1.35 o
  -4  14   3          3.18          4.34         0.81 o
  -3  14   3          0.73          0.32         0.21 o
  -2  14   3          3.19          4.91         1.63 o
  -1  14   3        138.86        174.94        11.20 o
   0  14   3        411.68        480.09        10.10 o
   1  14   3          0.46          0.33         0.25 o
  -3  15   3          2.78          2.16         0.85 o
  -2  15   3          0.42          0.11         0.27 o
  -1  15   3         89.83        101.55         6.27 o
  -1 -16   4         28.64         34.54         1.93 o
   0 -16   4          7.36          7.45         0.96 o
   1 -16   4         22.44         21.47         1.28 o
   2 -16   4          5.62          4.55         0.96 o
   3 -16   4          2.93          3.66         0.80 o
  -2 -15   4          2.29          3.19         0.65 o
  -1 -15   4        149.20        153.55        28.39 o
   0 -15   4         75.35         79.05         3.01 o
   1 -15   4        110.26        111.14         8.60 o
   2 -15   4         13.09         11.48         1.15 o
   3 -15   4          9.10          8.17         1.51 o
   4 -15   4         12.63         10.43         1.50 o
  -3 -14   4         11.83         14.31         1.39 o
  -2 -14   4          0.02          0.11         0.55 o
  -1 -14   4         20.90         21.08         1.97 o
   0 -14   4          1.71          1.36         0.42 o
   1 -14   4         12.24         13.07         1.79 o
   2 -14   4          0.32          0.04         0.33 o
   3 -14   4          0.87          0.69         0.55 o
   4 -14   4         62.10         60.62         4.32 o
   5 -14   4         11.85          8.40         1.25 o
  -4 -13   4         94.60        117.61         4.19 o
  -3 -13   4          0.22          0.38         1.03 o
  -2 -13   4          1.72          3.49         0.94 o
  -1 -13   4          2.27          2.00         0.80 o
   0 -13   4         38.07         33.65        15.67 o
   1 -13   4         17.48         17.27         2.62 o
   2 -13   4          0.02          0.28         0.57 o
   3 -13   4          2.31          2.60         0.91 o
   4 -13   4        142.57        131.78         7.13 o
   5 -13   4         21.73         23.36         2.43 o
   6 -13   4         55.31         31.44         2.20 o
  -4 -12   4         20.10         23.13         1.96 o
  -3 -12   4          4.53          3.92         0.83 o
  -2 -12   4         95.48         90.21        26.75 o
  -1 -12   4         38.39         43.77         3.76 o
   0 -12   4          1.08          0.34         1.45 o
   1 -12   4          5.43          4.07         1.61 o
   2 -12   4         25.10         22.96         3.24 o
   3 -12   4         30.77         28.12         3.56 o
   4 -12   4         37.86         31.14        10.65 o
   5 -12   4          0.01         -0.29         0.42 o
  -4 -11   4         14.79         14.60         1.53 o
  -3 -11   4          0.20          0.24         1.26 o
  -2 -11   4         23.89         24.14         1.84 o
  -1 -11   4         15.88         17.76         1.84 o
   0 -11   4         62.50         57.70         2.96 o
   1 -11   4        138.58        120.31         6.77 o
   2 -11   4          1.85          1.64         0.95 o
   3 -11   4        198.72        188.18         9.91 o
   4 -11   4          0.26          2.36         1.61 o
   5 -11   4         21.07         19.79        11.82 o
   7 -11   4         14.40          0.85         1.28 o
  -4 -10   4          2.93          2.61         0.73 o
  -3 -10   4          0.09          0.12         0.13 o
  -2 -10   4         64.39         63.90         4.32 o
  -1 -10   4         37.78         34.67         2.05 o
   0 -10   4         45.01         38.24         1.74 o
   1 -10   4          1.12          1.54         0.45 o
   2 -10   4        126.83        111.27         6.41 o
   3 -10   4         57.57         52.64         4.57 o
   4 -10   4        297.95        289.15        10.14 o
   5 -10   4         12.54          9.97         1.50 o
  -5  -9   4         75.50         77.21         4.53 o
  -4  -9   4         47.39         48.15         2.04 o
  -3  -9   4          0.80          0.98         0.30 o
  -2  -9   4         75.16         69.43         5.87 o
  -1  -9   4        393.16        498.62        26.52 o
   0  -9   4        164.97        207.78        16.19 o
   1  -9   4          5.52          6.01         2.80 o
   2  -9   4         65.74         61.96        10.20 o
   3  -9   4        217.91        186.43         8.77 o
   4  -9   4         58.17         54.66         6.43 o
   5  -9   4        134.26        142.67        11.70 o
   6  -9   4         17.55         17.69         2.95 o
   7  -9   4          9.50         12.25         2.11 o
  -7  -8   4          0.11         -0.13         0.13 o
  -6  -8   4          0.31          0.64         0.42 o
  -5  -8   4         14.91         13.94         1.24 o
  -4  -8   4          4.47          5.06         0.71 o
  -3  -8   4         13.78          8.82         0.67 o
  -2  -8   4         40.98         35.97         6.87 o
  -1  -8   4        503.68        601.55        20.98 o
   0  -8   4      15323.49      17216.39       240.18 o
   1  -8   4        786.27        827.51        35.22 o
   2  -8   4         48.53         49.36         8.61 o
   3  -8   4         27.55         27.32         2.16 o
   4  -8   4         60.08         60.00         6.17 o
   5  -8   4         17.13         17.73         2.00 o
   6  -8   4         18.24         19.77         3.17 o
   7  -8   4         15.93         21.84         2.92 o
  -7  -7   4         13.40         14.65         1.53 o
  -6  -7   4         28.84         30.51         2.76 o
  -5  -7   4         11.32         11.11         0.97 o
  -4  -7   4         28.71         24.88         1.73 o
  -3  -7   4          2.66          3.31         2.20 o
  -2  -7   4         43.16         39.12         6.79 o
  -1  -7   4       1367.69       1492.67        67.48 o
   0  -7   4          8.42          8.59         1.98 o
   1  -7   4       1662.06       1889.67       173.09 o
   2  -7   4          8.48          9.22         3.60 o
   3  -7   4         41.81         42.02         8.50 o
   4  -7   4         25.82         24.82         2.13 o
   5  -7   4         30.05         32.56        10.45 o
   6  -7   4          1.82          2.01         1.03 o
   7  -7   4         10.05         10.81         2.07 o
   8  -7   4          0.63          0.65         0.43 o
  -8  -6   4          2.68          2.33         0.50 o
  -7  -6   4         95.94         97.74         4.72 o
  -6  -6   4         14.37         12.78         1.48 o
  -5  -6   4        104.24         75.50         3.03 o
  -4  -6   4         18.39         15.24         4.09 o
  -3  -6   4         19.48         27.53         5.79 o
  -2  -6   4          0.27          0.61         0.78 o
  -1  -6   4          8.33          9.18         1.80 o
   0  -6   4        781.03        825.17        20.97 o
   1  -6   4          6.70          5.00         1.53 o
   2  -6   4         19.97         18.95         5.01 o
   3  -6   4         21.62         16.25         5.34 o
   4  -6   4         16.31         15.35         2.47 o
   5  -6   4        628.90        753.87        22.16 o
   6  -6   4          1.13          2.15         1.20 o
   7  -6   4         14.34         27.70         3.35 o
   8  -6   4         25.85         32.15         2.75 o
  -8  -5   4         14.42         14.82         1.45 o
  -7  -5   4         14.02         12.89         1.25 o
  -6  -5   4         15.09         11.26         1.26 o
  -5  -5   4        131.22        109.26         3.65 o
  -4  -5   4          0.44          2.58         1.79 o
  -3  -5   4        804.73        850.17        34.07 o
  -2  -5   4        106.50         88.61         9.20 o
  -1  -5   4        107.38        126.40         7.33 o
   0  -5   4         92.58         90.15         5.69 o
   1  -5   4       1122.95       1095.97        35.63 o
   2  -5   4        115.43        110.02         7.30 o
   3  -5   4         21.98         18.10         5.57 o
   4  -5   4        153.47        170.33        19.18 o
   5  -5   4        276.82        355.64        14.97 o
   6  -5   4        516.77        913.07       152.68 o
   7  -5   4          2.43          6.61         1.69 o
   8  -5   4         38.99         30.61        10.80 o
  -8  -4   4          5.93          6.10         0.75 o
  -7  -4   4         20.99         17.30         1.49 o
  -6  -4   4         35.39         30.09         2.09 o
  -5  -4   4        162.57        130.01         5.09 o
  -4  -4   4         24.65         31.78         6.07 o
  -3  -4   4         29.79         27.63         5.11 o
  -2  -4   4        805.03        883.50        31.50 o
  -1  -4   4         49.24         43.00         3.29 o
   0  -4   4       2043.29       1925.71        90.62 o
   1  -4   4         50.16         38.35         3.73 o
   2  -4   4        141.52        122.46         7.37 o
   3  -4   4        107.64        111.67         7.85 o
   4  -4   4        138.53        147.97        17.49 o
   5  -4   4         14.56         19.80         1.66 o
   6  -4   4         86.02        148.87        26.64 o
   7  -4   4         10.89         13.65         7.87 o
   8  -4   4          5.06          5.23         1.81 o
  -9  -3   4          0.33          0.76         0.28 o
  -8  -3   4         44.36         35.84         1.95 o
  -7  -3   4          0.23          0.89         0.85 o
  -6  -3   4        223.76        168.77         5.30 o
  -5  -3   4         58.52         52.92         8.27 o
  -4  -3   4        326.55        390.85        14.93 o
  -3  -3   4         16.58         11.17         3.13 o
  -2  -3   4        261.87        246.44        14.27 o
  -1  -3   4        185.91        160.09         5.95 o
   0  -3   4        373.28        299.50        14.04 o
   1  -3   4        127.28         99.37         5.52 o
   2  -3   4        190.43        163.86        12.57 o
   3  -3   4        355.81        349.34        21.86 o
   4  -3   4        448.75        507.87        30.38 o
   5  -3   4        117.28        144.53         4.73 o
   6  -3   4       1883.38       2716.92        89.68 o
   7  -3   4          3.56          5.14         1.50 o
   8  -3   4         30.16         29.22         9.43 o
  -9  -2   4          0.06          0.34         0.23 o
  -8  -2   4          0.37          0.06         0.25 o
  -7  -2   4         78.16         61.98         3.65 o
  -6  -2   4        217.33        175.17         5.28 o
  -5  -2   4          0.01         -0.08         0.48 o
  -4  -2   4        596.44        631.70        18.62 o
  -3  -2   4        551.85        577.43        25.39 o
  -2  -2   4         34.29         38.39         4.09 o
  -1  -2   4         40.65         32.73         4.38 o
   1  -2   4         30.94         29.45         4.10 o
   2  -2   4        239.47        223.43        14.02 o
   3  -2   4        570.81        556.97        27.41 o
   4  -2   4         51.82         56.47         9.58 o
   5  -2   4        836.00       1107.98        25.25 o
   6  -2   4         49.02         79.45         5.23 o
   7  -2   4         25.52         41.28         4.39 o
   8  -2   4          0.23          0.13         0.61 o
  -9  -1   4          8.54          6.73         0.68 o
  -8  -1   4          9.22          7.37         0.95 o
  -7  -1   4         64.81         50.80         2.70 o
  -6  -1   4         59.67         48.22         2.55 o
  -5  -1   4         44.34         48.38         7.06 o
  -4  -1   4         10.88          9.13         1.60 o
  -3  -1   4         33.63         43.26         3.87 o
  -2  -1   4          1.09          0.15         0.39 o
   0  -1   4        272.63        213.35         9.48 o
   2  -1   4         13.25         17.04         3.71 o
   3  -1   4        178.92        253.35        17.67 o
   4  -1   4         43.22         36.90         7.56 o
   5  -1   4        112.96        144.87         5.84 o
   6  -1   4         15.51         21.09         1.94 o
   7  -1   4          4.58          2.98         1.78 o
   8  -1   4         95.17        160.46         5.79 o
  -9   0   4         85.91         81.00         2.68 o
  -8   0   4          6.41          7.10         0.94 o
  -7   0   4        598.13        473.94        11.24 o
  -6   0   4         21.91         14.16         1.38 o
  -5   0   4         37.41         43.08         4.56 o
  -4   0   4        193.07        178.73         6.76 o
  -3   0   4        951.03        947.44        44.64 o
  -2   0   4        242.81        231.06        14.19 o
  -1   0   4        232.50        215.25         5.84 o
   0   0   4        381.79        423.78        46.35 o
   1   0   4       1238.06       1260.12        34.85 o
   2   0   4        106.54        151.33        11.28 o
   3   0   4         30.96         49.82         7.61 o
   4   0   4        166.72        184.57        17.08 o
   5   0   4          2.14          1.26         0.54 o
   6   0   4         32.75         43.55         2.74 o
   7   0   4          9.26         13.53         2.30 o
   8   0   4          1.73          2.66         0.59 o
  -9   1   4          4.61          5.46         0.66 o
  -8   1   4          1.40          1.43         0.71 o
  -7   1   4          6.79          4.99         0.81 o
  -6   1   4        323.38        221.51        19.56 o
  -5   1   4         81.96         64.20         7.92 o
  -4   1   4         19.37         14.46         1.72 o
  -3   1   4        417.85        411.34         8.56 o
  -2   1   4          0.36          1.23         0.25 o
  -1   1   4         48.82         59.90         3.06 o
   0   1   4         10.25          8.29         1.80 o
   1   1   4          0.32          0.98         0.65 o
   2   1   4        570.02        731.14        27.75 o
   3   1   4          0.00          0.75         1.01 o
   4   1   4        380.78        473.41        10.62 o
   5   1   4         47.50         76.80         6.59 o
   6   1   4         63.81         84.98         4.51 o
   7   1   4          3.55          5.00         1.30 o
  -9   2   4          6.51          5.58         0.71 o
  -8   2   4          1.73          1.69         0.45 o
  -7   2   4          2.08          1.53         0.44 o
  -6   2   4        160.32        109.28        17.25 o
  -5   2   4        143.38        164.14        12.99 o
  -4   2   4        375.62        366.47        18.46 o
  -3   2   4        147.35        180.37         6.95 o
  -2   2   4       2550.60       2353.33        63.40 o
  -1   2   4         28.31         26.93         3.00 o
   0   2   4       1287.95       1661.17        41.01 o
   1   2   4         96.65         89.55         7.68 o
   2   2   4        361.45        446.47        21.34 o
   3   2   4        472.90        610.25        29.04 o
   4   2   4          0.00          0.52         0.34 o
   5   2   4          0.08          0.00         0.32 o
   6   2   4          7.98          8.64         1.95 o
   7   2   4          0.28          0.28         0.45 o
  -9   3   4          4.85          3.24         0.51 o
  -8   3   4         64.59         61.77         3.81 o
  -7   3   4          0.24          0.28         0.23 o
  -6   3   4         80.74         48.63        12.58 o
  -5   3   4         87.27         87.54         9.57 o
  -4   3   4         17.56         15.41         3.76 o
  -3   3   4        673.86        868.01        26.33 o
  -2   3   4          6.43          8.07         1.34 o
  -1   3   4       3639.26       3560.37       163.65 o
   0   3   4        284.88        286.65        13.74 o
   1   3   4        161.23        185.70        12.09 o
   2   3   4        329.14        405.14        21.13 o
   3   3   4         37.46         46.11         7.65 o
   4   3   4          4.65          3.09         0.65 o
   5   3   4          2.70          6.09         1.19 o
   6   3   4         16.24         13.49         3.37 o
   7   3   4          3.71          0.70         3.25 o
  -9   4   4          0.23          0.53         0.35 o
  -8   4   4         15.64         13.84         2.84 o
  -7   4   4        118.58         94.08         4.94 o
  -6   4   4          6.16          5.29         2.26 o
  -5   4   4         46.63         55.97         7.87 o
  -4   4   4          0.13          1.10         0.94 o
  -3   4   4        443.01        545.87        21.57 o
  -2   4   4         49.88         36.63         3.67 o
  -1   4   4        210.12        207.17        19.94 o
   0   4   4         64.70         67.61         9.07 o
   1   4   4         17.78         22.54         4.43 o
   2   4   4         83.97        101.83        10.61 o
   3   4   4         32.70         22.69         5.37 o
   4   4   4          6.44          9.09         1.03 o
   5   4   4        258.03        350.75        13.60 o
   6   4   4          5.91          4.25         1.36 o
   7   4   4        238.01        363.64        10.16 o
  -9   5   4          0.11          0.14         0.55 o
  -8   5   4         19.83         19.04         2.10 o
  -7   5   4         31.72         17.87         7.30 o
  -6   5   4         12.50          9.18         3.52 o
  -5   5   4         81.69         87.64        10.44 o
  -4   5   4          9.16         15.06         3.59 o
  -3   5   4        211.31        274.82        16.15 o
  -2   5   4         38.24         55.67         7.28 o
  -1   5   4       1019.33       1117.71       134.85 o
   0   5   4         63.03         73.11         8.08 o
   1   5   4        174.79        214.09        14.03 o
   2   5   4         10.54         13.32         2.93 o
   3   5   4          3.13          2.17         0.47 o
   4   5   4        111.67        149.61        10.16 o
   5   5   4         10.52         14.49         2.30 o
   6   5   4         53.82         41.59         4.09 o
  -9   6   4          7.14          5.72         3.03 o
  -8   6   4         21.63         25.47         2.32 o
  -7   6   4          1.67          1.36         0.62 o
  -6   6   4          0.59          0.55         0.33 o
  -5   6   4         15.62         10.22         2.06 o
  -4   6   4        273.80        306.47        19.09 o
  -3   6   4          0.08          0.39         1.16 o
  -2   6   4        112.73        102.98        11.01 o
  -1   6   4         97.84         99.45         9.23 o
   0   6   4        684.04        769.10        31.41 o
   1   6   4         10.65          9.61         3.28 o
   2   6   4         96.51         79.35         9.46 o
   3   6   4          4.09          3.96         0.96 o
   4   6   4         28.04         24.50         5.12 o
   5   6   4          7.78          5.65         1.83 o
   6   6   4         29.68         22.01         2.69 o
  -9   7   4          8.62          4.43         2.71 o
  -7   7   4          8.77          6.11         3.20 o
  -6   7   4        134.48         84.61        17.27 o
  -5   7   4         82.18         49.78         8.73 o
  -4   7   4        339.48        446.42        25.84 o
  -3   7   4          3.08          2.63         1.79 o
  -2   7   4         33.37         43.73         7.89 o
  -1   7   4         84.93        100.96        16.53 o
   0   7   4         97.36         93.66        10.92 o
   1   7   4        582.87        470.12        27.23 o
   2   7   4         12.52          9.66         1.12 o
   3   7   4          4.81          2.00         0.82 o
   4   7   4         99.40         90.68        17.58 o
   5   7   4          4.07          4.95         1.60 o
   6   7   4          3.04          1.30         0.52 o
  -7   8   4         15.84         11.85         6.81 o
  -6   8   4        307.91        234.15        79.37 o
  -5   8   4        233.80        166.19        17.29 o
  -4   8   4        174.53        153.09        19.50 o
  -3   8   4         25.49         23.98         2.84 o
  -2   8   4         41.16         43.70         4.28 o
  -1   8   4         39.53         33.53         3.00 o
   0   8   4        142.61        126.52         4.50 o
   1   8   4         19.77         19.12         1.64 o
   2   8   4          0.92          0.52         0.30 o
   3   8   4        578.29        466.17        14.92 o
   4   8   4          7.91         10.10         1.71 o
   5   8   4         39.31         33.39         3.58 o
  -7   9   4          6.01          4.93         1.11 o
  -6   9   4        157.28        130.34        67.54 o
  -5   9   4       1128.58        912.97        24.59 o
  -4   9   4         46.35         42.86         7.59 o
  -3   9   4         59.72         40.23         7.48 o
  -2   9   4         26.08         17.37         2.15 o
  -1   9   4         99.95         84.14         4.35 o
   0   9   4        159.55        159.11         4.59 o
   1   9   4         18.56         19.07         1.64 o
   2   9   4         37.39         38.66         2.96 o
   3   9   4          3.18          4.11         1.13 o
   4   9   4         79.87         72.62         3.71 o
   5   9   4          5.62          4.16         1.02 o
  -7  10   4         17.88         14.61         1.86 o
  -6  10   4        278.15        281.30        10.73 o
  -5  10   4        264.84        231.11        10.19 o
  -4  10   4         17.55         18.39         3.23 o
  -3  10   4          7.70          6.03         1.14 o
  -2  10   4         52.89         45.50         6.23 o
  -1  10   4        141.92        151.09         5.55 o
   0  10   4          3.62          5.07         0.83 o
   1  10   4        207.07        229.24        10.45 o
   2  10   4          0.12         -0.04         0.27 o
   3  10   4          0.00          0.09         0.30 o
   4  10   4          2.80          1.89         0.83 o
  -7  11   4          0.68          0.95         0.44 o
  -6  11   4         18.51         20.77         2.52 o
  -5  11   4         63.17         63.95         7.48 o
  -4  11   4         26.28         24.01         4.98 o
  -3  11   4          1.82          1.59         0.69 o
  -2  11   4         13.68         12.64         1.73 o
  -1  11   4        121.11        127.55         4.24 o
   0  11   4         73.27         82.68         3.47 o
   1  11   4          0.63          0.31         0.31 o
   2  11   4         13.77         14.15         1.94 o
   3  11   4         17.65         19.20         1.61 o
   4  11   4          1.28          0.49         0.32 o
  -7  12   4          4.71          4.30         0.79 o
  -6  12   4          4.94          4.23         1.03 o
  -5  12   4         17.80         23.73         2.05 o
  -4  12   4          0.63          0.33         0.29 o
  -3  12   4          1.91          0.57         0.38 o
  -2  12   4          0.66          0.58         0.24 o
  -1  12   4          1.73          2.41         0.60 o
   0  12   4        123.82        141.69         6.49 o
   1  12   4        101.13        122.15         8.36 o
   2  12   4         16.84         21.99         2.73 o
   3  12   4          3.85          1.92         0.61 o
  -6  13   4         11.99         12.95         1.61 o
  -5  13   4         30.13         38.93         2.41 o
  -4  13   4         40.32         43.20         3.03 o
  -3  13   4         11.78         14.49         1.29 o
  -2  13   4         11.10         12.89         1.64 o
  -1  13   4        202.27        264.37         9.17 o
   0  13   4          7.68          8.57         1.16 o
   1  13   4        307.02        405.63        11.59 o
   2  13   4          0.61          0.70         0.20 o
  -5  14   4          1.03          1.49         0.48 o
  -4  14   4          0.29          0.41         0.20 o
  -3  14   4         10.12         10.09         2.29 o
  -2  14   4          3.25          2.94         1.19 o
  -1  14   4         73.46         85.97         6.56 o
   0  14   4        457.94        510.93        10.07 o
   1  14   4          4.11          4.89         0.71 o
  -3  15   4          0.05          0.65         0.49 o
  -2  15   4          4.11          3.26         1.12 o
  -1 -16   5          0.14          0.21         0.13 o
   0 -16   5         33.54         29.71         1.90 o
   1 -16   5          0.01          0.07         0.10 o
   2 -16   5         15.05         11.08         1.34 o
  -2 -15   5          2.09          2.98         0.58 o
  -1 -15   5          0.00          0.22         0.38 o
   0 -15   5          0.18          0.02         0.29 o
   1 -15   5          0.02          0.16         0.18 o
   2 -15   5        113.03        106.76         9.92 o
   3 -15   5        199.46        157.22        20.23 o
   4 -15   5          0.24         -0.05         0.18 o
  -3 -14   5          0.27          0.10         0.12 o
  -2 -14   5         30.52         36.41         2.30 o
  -1 -14   5         12.21         14.62         1.62 o
   0 -14   5         34.06         35.07         2.17 o
   1 -14   5          0.78         -0.04         1.70 o
   2 -14   5         42.68         41.74         3.71 o
   3 -14   5         31.52         28.05         2.96 o
   4 -14   5         25.30         23.25         2.44 o
  -4 -13   5         15.61          0.12         0.11 o
  -3 -13   5          3.63          4.70         0.80 o
  -2 -13   5         85.34        113.01         9.80 o
  -1 -13   5         37.67         22.94         7.67 o
   0 -13   5          5.00          2.88         2.52 o
   1 -13   5         11.78          6.21         5.16 o
   2 -13   5        103.69         91.66         6.21 o
   3 -13   5         40.65         26.43        16.89 o
   4 -13   5         37.16         30.00         2.81 o
   5 -13   5          0.35          0.41         0.27 o
  -4 -12   5          4.38          4.40         0.74 o
  -3 -12   5         36.92         53.44         5.37 o
  -2 -12   5         21.30         18.88         8.76 o
  -1 -12   5        474.92        359.90       136.05 o
   0 -12   5        369.17        333.09        86.93 o
   1 -12   5          0.08          0.44         0.53 o
   2 -12   5         27.30         26.18         3.47 o
   3 -12   5          0.07          0.40         0.70 o
   4 -12   5         72.49         70.75         4.78 o
   5 -12   5         47.83         50.74         3.76 o
  -4 -11   5          0.19          0.30         0.20 o
  -3 -11   5         29.77         28.67         1.59 o
  -2 -11   5          1.29          1.07         0.57 o
  -1 -11   5        660.28        566.07        13.70 o
   0 -11   5         29.62         25.47         1.76 o
   1 -11   5        574.13        579.32        20.07 o
   2 -11   5         20.71         17.08         2.18 o
   3 -11   5          4.14          3.75         1.30 o
   4 -11   5         86.69         82.70        17.33 o
   5 -11   5         40.23         41.29        21.31 o
  -5 -10   5         10.31          9.22         1.57 o
  -4 -10   5         22.25         22.38         2.41 o
  -3 -10   5         31.21         26.98         3.41 o
  -2 -10   5         23.27         24.32         2.36 o
  -1 -10   5         18.89         18.10         1.45 o
   0 -10   5         11.51         10.64         0.93 o
   1 -10   5         19.93         16.50         1.41 o
   2 -10   5          7.38          8.83         1.43 o
   3 -10   5          0.00          0.31         0.59 o
   4 -10   5          6.40          7.45         1.29 o
   5 -10   5          3.93          4.81         1.00 o
  -6  -9   5          8.15          5.69         1.01 o
  -5  -9   5          6.10          5.66         0.73 o
  -4  -9   5          4.22          3.31         0.66 o
  -3  -9   5         45.92         46.91         2.13 o
  -2  -9   5          5.59          4.33         0.60 o
  -1  -9   5        273.86        310.98        24.10 o
   0  -9   5         29.35         29.51         5.86 o
   1  -9   5        915.16        931.73        51.08 o
   2  -9   5         85.77         76.46         3.70 o
   3  -9   5         58.73         45.75         2.97 o
   4  -9   5         48.59         43.66         4.72 o
   5  -9   5          4.64          3.90         0.92 o
   6  -9   5         29.20         36.49         4.05 o
  -7  -8   5         31.60         36.49         2.30 o
  -6  -8   5         16.88         21.57         2.17 o
  -5  -8   5         18.75         19.63         1.40 o
  -4  -8   5        107.68        107.25         3.79 o
  -3  -8   5          0.22          1.30         0.32 o
  -2  -8   5        443.19        486.11        27.26 o
  -1  -8   5          0.25         -0.03         0.81 o
   0  -8   5       1423.69       1685.73        36.95 o
   1  -8   5        257.39        277.50        19.38 o
   2  -8   5        152.83        146.84        15.35 o
   3  -8   5         25.70         25.08         2.09 o
   4  -8   5         76.55         65.25         3.69 o
   5  -8   5          9.92         10.13         5.68 o
   6  -8   5         28.41         30.88         3.74 o
   7  -8   5         14.00         18.89         2.52 o
  -7  -7   5          6.39          6.64         1.05 o
  -6  -7   5          1.49          1.80         0.68 o
  -5  -7   5          0.00          0.51         0.74 o
  -4  -7   5        102.46        102.98         3.00 o
  -3  -7   5         55.29         53.25         8.79 o
  -2  -7   5         48.10         48.07         7.87 o
  -1  -7   5        111.13        125.15         7.58 o
   0  -7   5         80.64         88.92         6.70 o
   1  -7   5          2.86          4.43         1.53 o
   2  -7   5        149.11        129.13        13.91 o
   3  -7   5          5.81          4.73         3.12 o
   4  -7   5         23.35         19.45         1.91 o
   5  -7   5          6.19         10.66         2.33 o
   6  -7   5        207.82        220.00        10.84 o
   7  -7   5         12.64         13.02         2.09 o
  -8  -6   5          0.39          0.69         0.32 o
  -7  -6   5         20.69         18.19         1.95 o
  -6  -6   5         58.95         56.48         3.97 o
  -5  -6   5         53.61         45.33         2.74 o
  -4  -6   5         59.67         62.38         4.85 o
  -3  -6   5        449.06        455.99        25.73 o
  -2  -6   5         16.23         10.93         3.62 o
  -1  -6   5          0.01          0.46         0.36 o
   0  -6   5          5.35          4.09         1.35 o
   1  -6   5        100.51        101.23         7.31 o
   2  -6   5        109.59        112.29        12.67 o
   3  -6   5          6.64          8.72         4.04 o
   4  -6   5          7.58          9.95         1.39 o
   5  -6   5       1245.98       1609.14       166.26 o
   6  -6   5         24.95         36.21         7.32 o
   7  -6   5         19.49         19.32         2.57 o
  -8  -5   5          3.68          3.61         0.74 o
  -7  -5   5          1.59          2.19         0.52 o
  -6  -5   5          4.34          4.13         0.75 o
  -5  -5   5         53.40         43.57         2.47 o
  -4  -5   5         41.82         43.76         7.59 o
  -3  -5   5       1258.87       1357.67        46.53 o
  -2  -5   5       1013.92        969.30        36.65 o
  -1  -5   5          3.56          5.74         1.34 o
   0  -5   5          2.30          1.58         0.81 o
   1  -5   5        532.33        544.41        17.43 o
   2  -5   5          1.00          0.43         0.40 o
   3  -5   5         79.83         82.16        12.26 o
   4  -5   5         32.32         24.37         2.12 o
   5  -5   5        159.81        194.47         7.84 o
   6  -5   5       1496.67       2311.10       178.15 o
   7  -5   5         20.98         21.80        11.83 o
   8  -5   5         53.33         56.05         3.14 o
  -9  -4   5          0.79          0.83         0.25 o
  -8  -4   5          0.21          0.23         0.30 o
  -7  -4   5         80.75         57.80         2.80 o
  -6  -4   5         49.38         39.31         2.37 o
  -5  -4   5        133.10        106.28         8.70 o
  -4  -4   5        316.06        395.19        22.71 o
  -3  -4   5        576.55        574.30        26.59 o
  -2  -4   5        239.04        222.93        15.08 o
  -1  -4   5          0.23          0.50         0.37 o
   0  -4   5         22.10         19.53         2.64 o
   1  -4   5          1.05          1.61         1.09 o
   2  -4   5         54.88         49.29         6.37 o
   3  -4   5        371.42        368.43        20.09 o
   4  -4   5        116.30        141.75        12.25 o
   5  -4   5         12.42         15.29         1.51 o
   6  -4   5         23.34         36.46         3.19 o
   7  -4   5          4.57          4.27         1.32 o
   8  -4   5         32.81         39.61         2.56 o
  -9  -3   5         10.12         14.44         1.21 o
  -8  -3   5         43.01         37.51         1.99 o
  -7  -3   5        180.28        144.64         5.63 o
  -6  -3   5         23.85         21.47         1.75 o
  -5  -3   5        142.87        113.53        23.53 o
  -4  -3   5        653.34        632.70        28.38 o
  -3  -3   5         34.03         37.05         5.99 o
  -2  -3   5         22.34         21.58         4.37 o
  -1  -3   5        463.43        428.03        34.47 o
   0  -3   5         17.22         13.24         2.97 o
   1  -3   5         27.39         18.46         2.54 o
   2  -3   5         11.35         13.20         3.70 o
   3  -3   5         30.21         30.19         6.53 o
   4  -3   5        255.69        269.55        11.37 o
   5  -3   5        131.39        169.03         5.56 o
   6  -3   5         80.93         94.38         7.19 o
   7  -3   5          5.28          7.88         1.77 o
   8  -3   5        102.11        117.02         4.55 o
  -9  -2   5          0.09          0.70         0.30 o
  -8  -2   5          1.32          0.95         0.33 o
  -7  -2   5          1.17          1.60         0.51 o
  -6  -2   5        144.31        109.64         4.37 o
  -5  -2   5          2.87          3.27         2.05 o
  -4  -2   5         87.97         90.41         9.36 o
  -3  -2   5        183.04        200.35         9.54 o
  -2  -2   5        161.55        143.80        14.50 o
  -1  -2   5         28.96         22.94         3.94 o
   0  -2   5       1428.17       1345.15        25.52 o
   1  -2   5       1081.16        894.94        29.36 o
   2  -2   5          0.70          3.92         1.95 o
   3  -2   5         17.92         25.71         5.78 o
   4  -2   5          5.00          9.59         1.94 o
   5  -2   5         51.19         58.42         3.18 o
   6  -2   5         82.91        110.61         7.65 o
   7  -2   5         19.98         19.23         8.42 o
   8  -2   5          2.45          1.72         0.47 o
  -9  -1   5          0.00         -0.08         0.11 o
  -8  -1   5          2.59          1.19         0.81 o
  -7  -1   5         21.99         17.64         1.53 o
  -6  -1   5         78.65         50.03         2.65 o
  -5  -1   5        154.14        147.34         8.95 o
  -4  -1   5         80.61         83.05         6.18 o
  -3  -1   5       1851.98       2017.49        38.03 o
  -2  -1   5         35.27         38.78         3.59 o
  -1  -1   5       2416.81       2208.42        35.49 o
   0  -1   5         38.84         23.95         3.28 o
   1  -1   5       3245.51       3266.25        74.85 o
   2  -1   5          1.28          1.13         1.20 o
   3  -1   5        215.26        229.87        17.56 o
   4  -1   5         20.49         20.59         3.10 o
   5  -1   5        127.40        155.89         6.59 o
   6  -1   5         11.26         14.07         1.55 o
   7  -1   5         26.98         38.99         3.75 o
  -9   0   5          2.75          2.11         0.54 o
  -8   0   5          3.41          4.40         0.75 o
  -7   0   5        144.04         99.54         4.74 o
  -6   0   5          0.11          0.56         0.29 o
  -5   0   5        985.31        988.20        36.86 o
  -4   0   5        307.12        301.13        11.65 o
  -3   0   5          8.73          8.26         1.71 o
  -2   0   5        464.18        434.24        26.89 o
  -1   0   5        155.37        130.03         5.14 o
   0   0   5          1.94          5.17         1.50 o
   1   0   5        254.31        278.10        14.14 o
   2   0   5        470.50        562.79        25.03 o
   3   0   5        227.59        247.91        18.37 o
   4   0   5        207.43        243.07        13.13 o
   5   0   5          0.05         -0.23         0.51 o
   6   0   5         59.99         78.88         3.75 o
   7   0   5          0.00          0.05         0.26 o
  -9   1   5          0.52          0.82         0.36 o
  -8   1   5          6.37          9.21         1.03 o
  -7   1   5         16.73         13.15         1.33 o
  -6   1   5         59.78         39.89         2.14 o
  -5   1   5         26.51         21.68         4.65 o
  -4   1   5        153.21        166.49        11.07 o
  -3   1   5        405.03        441.84        13.35 o
  -2   1   5        156.70        160.02         5.47 o
  -1   1   5        855.38        969.91        42.28 o
   0   1   5        330.06        385.80        15.18 o
   1   1   5         14.26         15.60         3.18 o
   2   1   5        530.34        627.04        26.72 o
   3   1   5         20.22         22.46         5.48 o
   4   1   5         38.09         45.42         2.60 o
   5   1   5        161.24        234.04        18.80 o
   6   1   5         86.65        129.12         7.90 o
   7   1   5         54.26         96.57         5.48 o
  -9   2   5          4.24          2.93         1.11 o
  -8   2   5         16.33         14.86         1.31 o
  -7   2   5          2.04          1.20         0.39 o
  -6   2   5         43.10         25.49         1.80 o
  -5   2   5         67.30         77.40         9.06 o
  -4   2   5        305.64        386.30        19.34 o
  -3   2   5          0.31          0.84         0.36 o
  -2   2   5       1186.19       1509.56        25.85 o
  -1   2   5          4.83          7.57         1.69 o
   0   2   5       1270.21       1378.91        36.85 o
   1   2   5         55.23         49.84         6.06 o
   2   2   5        733.34        839.88        32.51 o
   3   2   5        133.04        159.79        14.84 o
   4   2   5         14.47         14.06         1.29 o
   5   2   5        385.95        507.27        12.87 o
   6   2   5         14.55         22.02         2.91 o
   7   2   5        166.08         51.51       153.73 o
  -9   3   5          2.01          2.11         0.57 o
  -8   3   5         59.21         58.91         2.68 o
  -7   3   5          0.39          0.64         0.29 o
  -6   3   5         21.96         15.65         1.69 o
  -5   3   5         95.29        115.54        11.28 o
  -4   3   5         70.37         97.93         9.66 o
  -3   3   5       1102.76       1358.84        27.86 o
  -2   3   5         35.98         38.43         2.54 o
  -1   3   5        936.03       1091.34        30.27 o
   0   3   5          2.17          1.78         1.18 o
   1   3   5        197.98        208.51        13.50 o
   2   3   5         17.13         24.22         5.08 o
   3   3   5         83.74        110.22         4.13 o
   4   3   5         35.85         36.95         2.23 o
   5   3   5          2.32          3.72         0.86 o
   6   3   5          0.06          0.17         0.26 o
   7   3   5         52.22         98.83         4.46 o
  -9   4   5         17.06         21.33         1.64 o
  -8   4   5         37.60         41.73         7.53 o
  -7   4   5         47.83         38.71         3.17 o
  -6   4   5         27.05         24.79         4.95 o
  -5   4   5        134.15        143.36        13.14 o
  -4   4   5          9.09          7.09         2.77 o
  -3   4   5         19.64         21.36         4.06 o
  -2   4   5        260.34        305.24        10.49 o
  -1   4   5          3.31          2.38         1.15 o
   0   4   5         34.62         41.91         5.66 o
   1   4   5        464.30        486.24        23.20 o
   2   4   5         37.95         40.41         6.90 o
   3   4   5        159.49        183.93        12.55 o
   4   4   5          4.80          3.16         0.54 o
   5   4   5         87.27        108.40         6.85 o
   6   4   5         19.30         14.78         2.24 o
  -9   5   5          0.01         -0.09         0.23 o
  -8   5   5          7.57          8.01         1.29 o
  -7   5   5          6.74          5.98         1.18 o
  -6   5   5        258.11        201.29        11.23 o
  -5   5   5         43.97         39.48         3.04 o
  -4   5   5         53.05         61.79         5.74 o
  -3   5   5         63.97         93.22         9.57 o
  -2   5   5         36.19         35.52         5.23 o
  -1   5   5          3.75          6.43         2.21 o
   0   5   5        205.42        198.73        13.92 o
   1   5   5        126.01        121.16        11.67 o
   2   5   5         33.09         31.66         3.73 o
   3   5   5         22.87         24.89         1.40 o
   4   5   5        212.18        226.91         6.62 o
   5   5   5         16.14         16.36         1.87 o
   6   5   5          0.69          0.02         0.22 o
  -9   6   5          0.76          2.43         1.97 o
  -6   6   5       1308.18       1006.83        80.02 o
  -5   6   5         42.23         28.24         2.67 o
  -4   6   5        449.30        679.83        30.48 o
  -3   6   5        152.66        203.79        15.92 o
  -2   6   5       1429.64       1471.84       228.60 o
  -1   6   5         35.45         31.56         5.51 o
   0   6   5        176.54        208.56        15.41 o
   1   6   5         28.29         27.92         3.09 o
   2   6   5         20.81         14.50         1.56 o
   3   6   5          8.20          4.45         0.85 o
   4   6   5          0.10          0.27         0.21 o
   5   6   5          5.48          8.30         2.08 o
   6   6   5         26.90         25.22        11.09 o
  -9   7   5          1.38          1.39         1.86 o
  -7   7   5         94.84         91.79         4.91 o
  -6   7   5       2278.29       1751.45       426.97 o
  -5   7   5        593.51        442.81        13.31 o
  -4   7   5          2.89          2.97         0.92 o
  -3   7   5         11.46          9.92         3.90 o
  -2   7   5          0.05         -0.32         0.68 o
  -1   7   5        214.69        190.02        15.04 o
   0   7   5          0.24          0.44         0.52 o
   1   7   5        125.71        110.62         7.88 o
   2   7   5        193.43        160.98         7.96 o
   3   7   5        132.41        105.77         6.32 o
   4   7   5         14.04         15.19         2.58 o
   5   7   5          6.92          4.80         1.39 o
  -7   8   5         10.08          9.99         1.56 o
  -6   8   5        440.63        378.38        12.76 o
  -5   8   5        277.64        224.12         9.56 o
  -4   8   5         62.85         51.08         7.60 o
  -3   8   5          0.36          0.47         0.30 o
  -2   8   5          2.10          0.95         0.36 o
  -1   8   5          2.17          2.61         0.58 o
   0   8   5         12.83         11.74         1.16 o
   1   8   5         62.34         54.30         2.74 o
   2   8   5         10.01          7.78         1.09 o
   3   8   5         64.17         69.59         8.59 o
   4   8   5          5.94          6.56         1.06 o
   5   8   5         10.83          5.97         1.28 o
  -7   9   5          1.63          1.46         0.57 o
  -6   9   5          7.09          5.80         1.37 o
  -5   9   5        495.90        423.85        14.39 o
  -4   9   5         25.06         20.55         2.96 o
  -3   9   5          1.64          2.17         0.62 o
  -2   9   5         18.70         16.53         1.71 o
  -1   9   5        286.47        287.46         7.46 o
   0   9   5         16.82         15.27         1.45 o
   1   9   5         29.59         26.60         2.00 o
   2   9   5         19.80         24.99         2.78 o
   3   9   5          5.67          5.08         0.81 o
   4   9   5         12.70         12.47         2.27 o
  -8  10   5          2.01          0.85         0.95 o
  -7  10   5          4.82          4.32         0.95 o
  -6  10   5          0.95          0.75         0.46 o
  -5  10   5         12.08         12.46         2.13 o
  -4  10   5          8.29          8.38         2.07 o
  -3  10   5         17.86         16.75         2.41 o
  -2  10   5          4.02          4.09         0.92 o
  -1  10   5        113.44        123.33         4.21 o
   0  10   5       1066.84       1171.50        18.12 o
   1  10   5         13.93         15.52         1.49 o
   2  10   5          4.59          7.22         1.44 o
   3  10   5         26.07         27.51         1.73 o
   4  10   5          1.43          1.64         0.67 o
  -7  11   5          4.90          5.87         1.00 o
  -6  11   5         24.44         24.45         2.63 o
  -5  11   5          0.03         -0.03         0.49 o
  -4  11   5          0.04          0.16         0.25 o
  -3  11   5          0.03          0.22         0.35 o
  -2  11   5          1.12          0.69         0.32 o
  -1  11   5        116.80        143.32         4.55 o
   0  11   5        607.53        694.42        13.78 o
   1  11   5         33.12         35.42         3.49 o
   2  11   5          2.08          6.62         1.29 o
   3  11   5          5.97          7.16         0.76 o
  -6  12   5         43.66         72.41         4.26 o
  -5  12   5          0.00          0.07         0.35 o
  -4  12   5          2.73          2.33         0.69 o
  -3  12   5          0.00          0.24         0.34 o
  -2  12   5          7.48          7.48         1.34 o
  -1  12   5          1.95          1.35         0.42 o
   0  12   5        201.84        253.32         6.99 o
   1  12   5        328.90        450.55        12.94 o
   2  12   5          2.62          2.21         0.40 o
  -6  13   5         26.44         33.21         2.38 o
  -5  13   5         55.27         16.29        36.43 o
  -4  13   5         14.76         15.99         1.27 o
  -3  13   5         35.75         44.76         2.66 o
  -2  13   5         41.98         54.69         3.39 o
  -1  13   5         76.69         96.47         4.50 o
   0  13   5          4.96          4.97         0.80 o
   1  13   5         99.13        106.82         5.31 o
  -4  14   5         25.76         21.48         1.67 o
  -3  14   5          0.66          0.53         0.47 o
  -2  14   5          4.04          7.51         1.88 o
  -1  14   5          2.32          4.14         1.31 o
   0  14   5         18.60         14.39         1.29 o
   0 -16   6          0.57          1.18         0.34 o
   1 -16   6         12.24         13.94         1.21 o
  -2 -15   6          1.02          0.91         0.35 o
  -1 -15   6         37.16         46.64         7.94 o
   0 -15   6          7.11          8.01         1.56 o
   1 -15   6         28.63         28.95         1.68 o
   2 -15   6          1.24          1.38         0.38 o
   3 -15   6         32.72         29.99         2.44 o
  -3 -14   6          0.52          0.71         0.95 o
  -2 -14   6          0.17          0.26         0.54 o
  -1 -14   6          2.37          1.48         1.48 o
   0 -14   6         18.26         14.26         7.52 o
   1 -14   6          0.63          0.36         1.28 o
   2 -14   6         35.67         38.76         3.37 o
   3 -14   6         19.66         13.68         8.43 o
   4 -14   6         32.91         26.68         2.39 o
  -3 -13   6          8.34         10.48         1.17 o
  -2 -13   6          1.27          1.19         1.04 o
   0 -13   6         36.15         34.87        16.80 o
   1 -13   6          7.86          3.96         2.17 o
   2 -13   6         16.58         21.11         2.75 o
   3 -13   6         20.71         13.16         5.15 o
   4 -13   6          3.56          3.30         0.87 o
   5 -13   6          3.21          2.62         0.68 o
  -4 -12   6          5.77          1.54         5.14 o
  -3 -12   6         24.53         29.52         2.26 o
  -2 -12   6         55.84         40.91        25.32 o
  -1 -12   6        115.97         86.58        13.34 o
   0 -12   6       3037.05       2718.54        47.22 o
   1 -12   6        251.91        240.71        28.97 o
   2 -12   6          0.02         -0.06         0.43 o
   3 -12   6         24.91         27.16         3.34 o
   4 -12   6         14.31         14.28         2.16 o
   5 -12   6         25.01         23.79         2.33 o
  -5 -11   6         17.73         21.02         1.88 o
  -4 -11   6         14.29         16.47         1.01 o
  -3 -11   6         29.88         32.77         2.01 o
  -2 -11   6         58.49         46.25        14.80 o
  -1 -11   6        273.32        218.03         6.24 o
   0 -11   6         17.32         16.41         1.19 o
   1 -11   6        335.89        319.42        10.72 o
   2 -11   6          7.33          6.42         1.31 o
   3 -11   6         79.62         74.45         5.95 o
   4 -11   6          1.28          2.54         1.07 o
   5 -11   6         44.34         49.27        21.11 o
  -6 -10   6         38.41         44.62         2.55 o
  -5 -10   6         19.30         13.72         1.91 o
  -4 -10   6         14.12         13.31         2.24 o
  -3 -10   6          5.97          3.34         0.85 o
  -2 -10   6         46.76         44.63         3.09 o
  -1 -10   6          0.02         -0.16         0.22 o
   0 -10   6        117.23        108.18         5.74 o
   1 -10   6         16.26         14.89         1.34 o
   2 -10   6          0.81          1.83         1.08 o
   3 -10   6         17.88         16.44         2.67 o
   4 -10   6        193.25        201.62         7.18 o
   5 -10   6        497.54        561.68        12.68 o
  -7  -9   6          0.15          0.06         0.07 o
  -6  -9   6          0.59          0.44         0.28 o
  -5  -9   6         14.81         18.89         1.35 o
  -4  -9   6         20.67         16.16         1.46 o
  -3  -9   6        199.30        183.82         5.10 o
  -2  -9   6          2.70          2.26         0.44 o
  -1  -9   6          1.89          2.46         0.42 o
   0  -9   6         11.90         10.55         1.02 o
   1  -9   6        161.83        137.89         4.88 o
   2  -9   6          6.76          7.88         1.15 o
   3  -9   6          8.75          7.75         1.26 o
   4  -9   6         52.60         48.93         3.23 o
   5  -9   6        342.12        358.55         9.77 o
   6  -9   6        346.14        395.60        13.91 o
   7  -9   6         15.56          0.35         1.49 o
  -7  -8   6         10.96         11.81         1.30 o
  -6  -8   6         19.37         21.07         2.16 o
  -5  -8   6         81.18         86.90         5.04 o
  -4  -8   6         34.52         34.34         1.71 o
  -3  -8   6        139.69        125.82         4.76 o
  -2  -8   6        134.53        120.72         5.54 o
  -1  -8   6          3.57          3.49         2.16 o
   0  -8   6        117.71        140.80         9.18 o
   1  -8   6        102.86        107.90        11.98 o
   2  -8   6         28.60         25.86         2.75 o
   3  -8   6          9.20          7.28         1.12 o
   4  -8   6         27.49         26.11         2.29 o
   5  -8   6          1.23          1.89         0.63 o
   6  -8   6         50.65         58.86         4.85 o
   7  -8   6         64.22         73.11         4.39 o
  -8  -7   6          4.28          2.32         0.45 o
  -7  -7   6         58.63         67.41         3.61 o
  -6  -7   6        100.31         94.07         5.06 o
  -5  -7   6          2.06          2.62         0.55 o
  -4  -7   6         79.83         81.25         2.60 o
  -3  -7   6         51.79         45.33         2.93 o
  -2  -7   6        246.34        246.98        18.90 o
  -1  -7   6        161.02        185.77        15.98 o
   0  -7   6        138.54        151.07         9.18 o
   1  -7   6        195.67        198.77        16.96 o
   2  -7   6          3.39          3.39         2.17 o
   3  -7   6        113.63         96.13         4.22 o
   4  -7   6         99.18         94.54         4.58 o
   5  -7   6         83.68         90.93         5.93 o
   6  -7   6       1204.70       1287.22        32.41 o
   7  -7   6          2.34          2.87         0.90 o
  -8  -6   6          0.00          0.24         0.22 o
  -7  -6   6         36.23         36.42         2.78 o
  -6  -6   6          0.01         -0.12         0.24 o
  -5  -6   6          6.26          5.64         0.78 o
  -4  -6   6        269.22        246.66         6.22 o
  -3  -6   6         41.04         57.72         8.84 o
  -2  -6   6         56.15         55.99         8.65 o
  -1  -6   6          9.63          6.47         2.70 o
   0  -6   6        535.67        573.62        18.31 o
   1  -6   6         23.92         22.16         3.59 o
   2  -6   6         42.00         39.08         5.18 o
   3  -6   6         15.47         12.47         1.47 o
   4  -6   6         62.66         61.69         3.56 o
   5  -6   6        506.69        659.20        73.71 o
   6  -6   6        134.56        197.58        20.66 o
   7  -6   6         67.55         75.92         4.77 o
  -8  -5   6          4.60          6.47         0.98 o
  -7  -5   6         10.72         11.47         1.62 o
  -6  -5   6         34.65         30.80         2.45 o
  -5  -5   6         77.60         61.20         3.31 o
  -4  -5   6         56.81         52.21         8.59 o
  -3  -5   6        292.18        334.27        21.31 o
  -2  -5   6         11.16          6.09         2.73 o
  -1  -5   6       3702.29       3924.37       210.71 o
   0  -5   6        369.73        345.92        21.68 o
   1  -5   6       2289.44       2360.43        54.52 o
   2  -5   6        151.86        165.49        10.39 o
   3  -5   6         21.69         28.55         7.45 o
   4  -5   6        138.59        141.57         6.41 o
   5  -5   6          4.89          6.66         1.35 o
   6  -5   6          2.16          4.23         1.04 o
   7  -5   6         12.05         16.70         2.17 o
  -9  -4   6         25.28         19.57         1.24 o
  -8  -4   6         35.29         40.20         2.69 o
  -7  -4   6        332.41        281.03         7.38 o
  -6  -4   6        267.57        205.77        13.73 o
  -5  -4   6          2.57          2.81         1.20 o
  -4  -4   6          0.46          2.12         1.73 o
  -3  -4   6        228.81        228.93        16.90 o
  -2  -4   6        676.90        625.74        28.52 o
  -1  -4   6         11.23         12.37         1.97 o
   0  -4   6        438.23        455.82        14.88 o
   1  -4   6        465.82        479.83        22.45 o
   2  -4   6        351.31        379.54        20.23 o
   3  -4   6          1.35          1.72         1.47 o
   4  -4   6         16.34         17.78         2.07 o
   5  -4   6          2.18          4.78         0.81 o
   6  -4   6         11.07         16.16         2.08 o
   7  -4   6         29.93         41.09         3.54 o
  -9  -3   6          6.81          9.43         0.97 o
  -8  -3   6          1.07          0.07         0.21 o
  -7  -3   6         48.60         40.10         2.31 o
  -6  -3   6        219.74        152.38         4.99 o
  -5  -3   6          6.07          4.62         0.73 o
  -4  -3   6        251.19        240.05        17.33 o
  -3  -3   6          1.94         -0.05         1.02 o
  -2  -3   6         15.17         13.05         3.58 o
  -1  -3   6        662.27        662.11        53.61 o
   0  -3   6          0.13          0.82         0.91 o
   1  -3   6          1.14          0.44         0.35 o
   2  -3   6        313.96        351.87        20.99 o
   3  -3   6         32.82         41.45         7.90 o
   4  -3   6         86.47         94.42         4.85 o
   5  -3   6         20.10         21.52         1.96 o
   6  -3   6         85.62        131.03         8.08 o
   7  -3   6          0.51          0.07         0.80 o
  -9  -2   6          0.08         -0.04         0.10 o
  -8  -2   6          5.30          4.06         0.65 o
  -7  -2   6         14.08         11.87         1.25 o
  -6  -2   6         18.57         12.07         1.49 o
  -5  -2   6         26.18         28.53         5.89 o
  -4  -2   6        298.73        309.40        18.98 o
  -3  -2   6         24.74         22.10         3.17 o
  -2  -2   6        311.88        356.62        22.15 o
  -1  -2   6          0.17          0.58         0.97 o
   0  -2   6          0.65          0.67         0.50 o
   1  -2   6         35.73         43.47         5.79 o
   2  -2   6        641.74        618.49        27.77 o
   3  -2   6        333.53        330.83        22.79 o
   4  -2   6          7.75          7.53         1.76 o
   5  -2   6          5.48          6.64         1.10 o
   6  -2   6         45.20         66.18         4.10 o
   7  -2   6          1.93          3.86         1.11 o
  -9  -1   6          9.83         10.80         1.18 o
  -8  -1   6         27.00         24.27         1.80 o
  -7  -1   6         21.29         14.92         1.46 o
  -6  -1   6        105.76         68.39         3.51 o
  -5  -1   6        102.73        104.87         7.74 o
  -4  -1   6        108.90        108.73         8.86 o
  -3  -1   6        614.15        721.76        21.90 o
  -2  -1   6          2.00          1.53         0.73 o
  -1  -1   6        526.34        578.43        14.15 o
   0  -1   6        171.24        143.27         9.05 o
   1  -1   6        228.62        216.68        13.32 o
   2  -1   6          7.91         13.27         3.79 o
   3  -1   6         47.14         56.72         8.90 o
   4  -1   6          1.30          0.86         0.60 o
   5  -1   6         83.80         90.60         4.99 o
   6  -1   6          2.00          2.70         0.65 o
   7  -1   6          4.36          7.60         1.44 o
  -9   0   6          5.15          3.97         0.73 o
  -8   0   6          6.13          5.96         0.85 o
  -7   0   6        123.21         85.58         6.42 o
  -6   0   6          1.84          1.50         0.37 o
  -5   0   6        145.29        174.83        14.10 o
  -4   0   6        130.59        139.06         8.11 o
  -3   0   6        164.42        173.93         8.58 o
  -2   0   6        177.54        211.72        11.74 o
  -1   0   6        458.51        440.69        11.73 o
   0   0   6        481.37        542.81        73.66 o
   1   0   6          6.08          3.49         1.68 o
   2   0   6        185.61        178.36        14.02 o
   3   0   6         70.46         70.00        10.08 o
   4   0   6        123.30        129.55         5.40 o
   5   0   6        438.66        628.61        15.28 o
   6   0   6         49.79         65.27         4.00 o
   7   0   6        187.72        355.50        11.26 o
  -9   1   6          7.04          9.17         1.12 o
  -8   1   6         23.89         17.56         1.40 o
  -7   1   6          3.78          3.01         0.60 o
  -6   1   6          3.43          2.92         0.87 o
  -5   1   6        157.72        179.94        14.16 o
  -4   1   6        358.34        444.80        19.39 o
  -3   1   6        604.38        647.39        17.80 o
  -2   1   6          9.09          8.10         1.59 o
  -1   1   6        848.65        974.93        39.26 o
   0   1   6          0.66          0.27         0.41 o
   1   1   6        274.74        285.47        15.72 o
   2   1   6        331.97        350.03        20.47 o
   3   1   6          3.94          3.91         1.01 o
   4   1   6        115.10        115.28         8.77 o
   5   1   6        158.81        222.90        24.69 o
   6   1   6         58.07         81.58         8.69 o
   7   1   6          0.58          0.95         1.31 o
  -9   2   6          3.10          3.58         0.67 o
  -8   2   6          0.60          0.82         0.31 o
  -7   2   6         22.92         16.92         1.46 o
  -6   2   6         16.42         13.46         1.63 o
  -5   2   6         57.91         64.60         8.35 o
  -4   2   6        219.61        176.16        13.03 o
  -3   2   6          3.04          3.72         1.23 o
  -2   2   6          2.28         11.88         1.98 o
  -1   2   6          5.69          6.25         1.24 o
   0   2   6       1149.17       1264.67        35.98 o
   1   2   6        303.44        287.73        16.26 o
   2   2   6         99.14         95.12        10.42 o
   3   2   6          6.98          8.42         1.13 o
   4   2   6          8.39          6.80         0.96 o
   5   2   6         62.62         73.14         4.25 o
   6   2   6          2.55          2.84         1.06 o
   7   2   6        187.01        331.99         9.23 o
  -9   3   6          1.27          0.50         0.28 o
  -8   3   6        188.85        203.08        27.12 o
  -7   3   6          4.77          5.01         1.08 o
  -6   3   6        407.15        401.41        23.56 o
  -5   3   6          0.47          0.54         0.63 o
  -4   3   6        215.39        215.51        14.78 o
  -3   3   6         77.00         94.28         9.32 o
  -2   3   6         20.80         24.57         2.13 o
  -1   3   6        495.58        567.37        20.17 o
   0   3   6         49.16         46.76         5.84 o
   1   3   6        717.85        727.97        28.97 o
   2   3   6         10.31         15.42         4.34 o
   3   3   6         13.78          7.94         0.95 o
   4   3   6         62.94         55.34         2.89 o
   5   3   6          0.89          2.46         1.07 o
   6   3   6          2.94          2.82         1.08 o
  -9   4   6          1.30          0.79         1.33 o
  -8   4   6         11.52          9.86         1.49 o
  -6   4   6        703.36        804.66        35.64 o
  -5   4   6        954.13        858.02       135.77 o
  -4   4   6         74.36         99.48        10.58 o
  -3   4   6         44.42         45.83         4.58 o
  -2   4   6        415.73        446.67        46.30 o
  -1   4   6          1.34          0.19         0.45 o
   0   4   6         10.63         10.58         2.93 o
   1   4   6         50.61         43.08         6.67 o
   2   4   6          0.26          0.36         0.43 o
   3   4   6       1105.06       1071.95        41.43 o
   4   4   6          9.00          6.90         0.92 o
   5   4   6         58.64         56.05         5.97 o
   6   4   6          0.28          0.23         0.26 o
  -9   5   6          0.40         -1.02         1.37 o
  -8   5   6          0.01          2.19         1.90 o
  -6   5   6         42.98         42.28         3.36 o
  -5   5   6       2623.93       2500.38       482.22 o
  -4   5   6          1.05          4.55         2.44 o
  -3   5   6         40.08         34.31         5.93 o
  -2   5   6          3.53          2.59         1.18 o
  -1   5   6        273.61        249.61        14.81 o
   0   5   6          9.67          7.76         2.68 o
   1   5   6        174.92        163.09        14.36 o
   2   5   6         53.09         40.03         2.81 o
   3   5   6         58.28         55.26         3.86 o
   4   5   6        106.26         91.43         3.95 o
   5   5   6          1.75          1.55         0.51 o
   6   5   6         50.79         80.16         4.08 o
  -9   6   6         38.77         43.26         7.88 o
  -8   6   6          1.83          4.34         3.24 o
  -6   6   6        266.76        251.39         9.45 o
  -5   6   6        706.91        660.57       172.73 o
  -4   6   6         22.28         17.05         1.98 o
  -3   6   6          7.09          7.36         2.87 o
  -2   6   6         36.87         28.43         4.82 o
  -1   6   6         32.16         33.01         5.63 o
   0   6   6         99.33         76.74         6.84 o
   1   6   6         37.47         35.01         3.33 o
   2   6   6         23.10         18.40         1.93 o
   3   6   6          0.03          0.61         0.29 o
   4   6   6         43.75         43.95         2.48 o
   5   6   6         10.72          7.59         1.72 o
  -9   7   6          1.57          1.75         1.32 o
  -8   7   6         22.10         25.53         7.27 o
  -7   7   6         21.43         26.59         2.49 o
  -6   7   6          0.64          0.80         0.43 o
  -5   7   6          0.85          0.31         0.29 o
  -4   7   6          7.71          7.68         2.01 o
  -3   7   6          0.01          0.74         0.33 o
  -2   7   6          0.03          0.78         0.34 o
  -1   7   6         92.71         89.35         3.92 o
   0   7   6          1.38          1.74         0.40 o
   1   7   6         16.78         15.38         1.40 o
   2   7   6         52.19         44.49         3.05 o
   3   7   6          4.80          4.58         0.85 o
   4   7   6          0.10          0.18         0.26 o
   5   7   6          3.02          2.86         0.88 o
  -8   8   6          1.56          2.33         1.23 o
  -7   8   6          3.33          3.69         0.90 o
  -6   8   6         52.51         49.23         3.91 o
  -5   8   6          0.36          0.45         0.40 o
  -4   8   6         11.78         12.21         1.54 o
  -3   8   6          1.75          2.43         0.68 o
  -2   8   6          4.24          7.05         1.16 o
  -1   8   6         34.28         35.33         2.51 o
   0   8   6        502.91        496.54         9.98 o
   1   8   6         33.39         29.00         2.08 o
   2   8   6          0.25          0.59         0.54 o
   3   8   6          0.19          0.30         0.20 o
   4   8   6         14.41         17.21         1.31 o
  -8   9   6         44.39         56.06         9.42 o
  -7   9   6          0.40          0.98         0.42 o
  -6   9   6         44.95         43.25         3.65 o
  -5   9   6         55.34         51.86         4.32 o
  -4   9   6         24.03         21.18         2.39 o
  -3   9   6          2.88          2.26         0.68 o
  -2   9   6          0.02          0.07         0.33 o
  -1   9   6        184.80        192.29         6.41 o
   0   9   6        173.99        182.30         5.49 o
   1   9   6        854.72        961.06        18.06 o
   2   9   6          0.39          0.84         0.55 o
   3   9   6          0.51          0.81         0.42 o
   4   9   6          8.53          5.42         1.22 o
  -7  10   6          0.67          1.70         0.54 o
  -6  10   6         10.53         14.28         1.98 o
  -5  10   6          7.15          7.67         1.61 o
  -4  10   6          0.31          0.49         0.38 o
  -3  10   6         40.66         42.42         3.87 o
  -2  10   6         23.98         25.79         2.65 o
  -1  10   6        137.96        165.22         5.00 o
   0  10   6       1042.04       1222.73        18.94 o
   1  10   6          7.98          8.90         1.14 o
   2  10   6          7.48          7.34         0.94 o
   3  10   6         48.14         47.87         2.52 o
  -7  11   6         69.44        102.20        13.70 o
  -6  11   6          2.85          2.93         0.83 o
  -5  11   6         13.47         13.81         2.06 o
  -4  11   6          3.03          3.76         0.89 o
  -3  11   6          0.01          0.21         0.40 o
  -2  11   6         15.21         15.97         1.47 o
  -1  11   6          7.14          9.64         1.60 o
   0  11   6        276.99        335.00         9.77 o
   1  11   6         14.67         19.74         2.25 o
   2  11   6         48.53         52.45         3.04 o
  -6  12   6         52.77         81.44         4.22 o
  -5  12   6         21.06         21.53         2.36 o
  -4  12   6        163.21        175.71        10.13 o
  -3  12   6          6.66          7.45         0.96 o
  -2  12   6         11.80         17.54         2.01 o
  -1  12   6          5.87          8.03         1.36 o
   0  12   6          8.04          9.17         1.36 o
   1  12   6         44.75         12.23        19.19 o
  -5  13   6         61.76         65.96        12.69 o
  -4  13   6          4.11          4.70         0.63 o
  -3  13   6        179.81        208.21         8.35 o
  -2  13   6         13.55         13.37         1.57 o
  -1  13   6          2.48          2.00         0.90 o
   0  13   6         14.23         14.70         1.47 o
  -3  14   6          0.05          0.22         0.18 o
   0 -16   7        142.99        148.72         4.36 o
  -2 -15   7         31.65         33.69         1.59 o
  -1 -15   7        149.15        158.65        23.61 o
   0 -15   7          3.72          4.57         0.75 o
   1 -15   7        140.13        139.75         3.76 o
   2 -15   7         22.58         17.50         3.33 o
   3 -15   7          0.76          0.71         0.31 o
  -3 -14   7         12.25         13.80         1.37 o
  -2 -14   7         14.19         15.68         1.70 o
  -1 -14   7         36.94         40.58        14.96 o
   0 -14   7          4.43          5.71         1.06 o
   1 -14   7          0.02          0.23         0.29 o
   2 -14   7          8.66          8.09         4.22 o
   3 -14   7          0.03          0.64         0.60 o
   4 -14   7         24.11         17.13         1.65 o
  -4 -13   7          0.66          3.06         1.20 o
  -3 -13   7          0.13          0.36         0.93 o
  -2 -13   7         12.32         12.34         6.14 o
  -1 -13   7         26.29          2.91         2.24 o
   0 -13   7          0.37          0.51         0.43 o
   1 -13   7        190.04        168.09        40.37 o
   2 -13   7         20.67         14.61         7.44 o
   3 -13   7          0.00          0.65         1.78 o
   4 -13   7          2.45          1.67         0.54 o
  -4 -12   7         31.89         43.88         4.99 o
  -3 -12   7          5.71          5.79         0.76 o
  -2 -12   7        200.68        171.16        66.84 o
  -1 -12   7         23.73         21.81         2.05 o
   0 -12   7        610.22        566.32        13.97 o
   1 -12   7        232.66        241.03        13.37 o
   2 -12   7         14.18         13.60         1.84 o
   3 -12   7         33.94         34.23         3.59 o
   4 -12   7          2.98          5.18         1.15 o
   5 -12   7          1.57          1.36         0.46 o
  -5 -11   7          7.76          9.17         2.10 o
  -4 -11   7         21.83         25.08         2.08 o
  -3 -11   7          3.04          2.36         0.50 o
  -2 -11   7          3.20          2.70         0.60 o
  -1 -11   7          5.23          5.15         0.76 o
   0 -11   7          0.43          0.11         0.16 o
   1 -11   7         51.84         49.76         3.12 o
   2 -11   7          3.39          3.02         0.86 o
   3 -11   7         20.82         20.39         3.02 o
   4 -11   7          0.20          0.76         0.57 o
   5 -11   7         16.09         13.94         1.71 o
  -6 -10   7          3.37          3.74         0.77 o
  -5 -10   7         19.42         19.80         3.17 o
  -4 -10   7         42.88         22.56         8.41 o
  -3 -10   7         62.17         68.61         3.08 o
  -2 -10   7          7.15          8.49         0.86 o
  -1 -10   7          6.29          5.54         0.79 o
   0 -10   7         46.19         46.68         3.94 o
   1 -10   7         22.33         19.50         3.07 o
   2 -10   7         61.14         65.63         6.47 o
   4 -10   7          5.40          4.71         0.95 o
   5 -10   7        582.97        560.60        35.59 o
  -7  -9   7         11.02         12.73         1.14 o
  -6  -9   7          0.56          0.40         0.28 o
  -5  -9   7         57.19         66.89         2.83 o
  -4  -9   7          0.52          0.45         0.19 o
  -3  -9   7        350.12        336.26         9.53 o
  -2  -9   7        275.15        272.28        20.83 o
  -1  -9   7         33.96         31.97         3.56 o
   0  -9   7         14.00         12.03         1.04 o
   1  -9   7        166.63        155.53         8.22 o
   2  -9   7         50.02         45.99         3.82 o
   3  -9   7          0.65          0.47         0.33 o
   4  -9   7         69.12         64.46         3.63 o
   5  -9   7         80.94         86.08         3.90 o
   6  -9   7        600.39        651.80        17.79 o
  -7  -8   7         31.43         33.53         2.22 o
  -6  -8   7          1.08          1.02         0.31 o
  -5  -8   7         62.36         74.73         3.07 o
  -4  -8   7         78.98         79.20         2.65 o
  -3  -8   7          6.15          5.46         0.63 o
  -2  -8   7         30.65         25.21         1.99 o
  -1  -8   7          0.62          0.60         0.25 o
   0  -8   7         72.29         66.77         7.34 o
   1  -8   7         30.09         24.20         1.79 o
   2  -8   7          6.32          4.88         1.18 o
   3  -8   7         55.11         53.90         3.26 o
   4  -8   7        100.32        105.77         9.47 o
   5  -8   7          0.01          0.03         0.29 o
   6  -8   7         29.67         28.41         2.98 o
  -8  -7   7         41.41         30.29         1.71 o
  -7  -7   7         11.03         12.92         1.51 o
  -6  -7   7          0.13         -0.10         0.16 o
  -5  -7   7         41.41         42.58         2.28 o
  -4  -7   7        364.52        339.79         6.30 o
  -3  -7   7          4.12          4.14         0.53 o
  -2  -7   7         68.87         77.22        10.79 o
  -1  -7   7         58.31         64.57         9.75 o
   0  -7   7         10.88         12.13         2.61 o
   1  -7   7         72.77         68.24         6.76 o
   2  -7   7        113.85         97.76         5.53 o
   3  -7   7          0.00          0.11         0.17 o
   4  -7   7        137.96        146.04         5.73 o
   5  -7   7         40.87         47.97         3.67 o
   6  -7   7         88.97         89.64         5.54 o
   7  -7   7         49.42         50.38         3.12 o
  -8  -6   7          0.95          1.03         0.33 o
  -7  -6   7          1.27          1.76         0.61 o
  -6  -6   7          1.02          1.18         0.56 o
  -5  -6   7          2.79          2.30         0.51 o
  -4  -6   7          1.13          1.59         0.35 o
  -3  -6   7          3.04          3.07         2.35 o
  -2  -6   7         39.25         32.90         6.83 o
  -1  -6   7          2.81          2.21         1.86 o
   0  -6   7          1.26         10.80        23.29 o
   1  -6   7        150.80        141.91         9.76 o
   2  -6   7         30.91         33.91         3.67 o
   3  -6   7        120.30        118.56         6.30 o
   4  -6   7          5.14          6.37         1.17 o
   5  -6   7         18.31         25.15         1.70 o
   6  -6   7          5.99          8.91         2.18 o
   7  -6   7          4.28          6.09         1.11 o
  -8  -5   7          5.33          3.97         0.76 o
  -7  -5   7        164.31        168.30         6.72 o
  -6  -5   7         18.62         15.14         1.99 o
  -5  -5   7         91.17         82.46         3.21 o
  -4  -5   7         45.61         43.43         2.39 o
  -3  -5   7        913.90        970.65        40.88 o
  -2  -5   7         16.34         15.58         4.53 o
  -1  -5   7         44.18         51.93         8.09 o
   0  -5   7         32.84         41.00         4.58 o
   1  -5   7       1700.37       1889.49        61.47 o
   2  -5   7         92.06        104.18         8.74 o
   3  -5   7        259.81        260.97        11.38 o
   4  -5   7        102.08        111.15         5.83 o
   5  -5   7          0.07          0.54         0.32 o
   6  -5   7          6.29          9.52         1.36 o
   7  -5   7          1.37          0.90         0.45 o
  -9  -4   7         10.63         10.59         0.88 o
  -8  -4   7         23.23         25.85         2.07 o
  -7  -4   7        109.95        108.76         5.29 o
  -6  -4   7         18.69         16.32         2.04 o
  -5  -4   7        270.16        259.68        23.79 o
  -4  -4   7         51.38         42.90         7.70 o
  -3  -4   7          0.06          0.14         0.75 o
  -2  -4   7        695.80        690.22        31.50 o
  -1  -4   7          1.24          1.21         0.71 o
   0  -4   7        545.11        570.49        19.45 o
   1  -4   7        165.48        167.03        13.59 o
   2  -4   7         85.23        101.26        10.92 o
   3  -4   7        184.66        206.16         7.35 o
   4  -4   7         92.62         99.23         5.30 o
   5  -4   7          5.55          6.75         0.85 o
   6  -4   7          0.43          0.67         0.34 o
   7  -4   7          5.39          4.50         0.96 o
  -9  -3   7          0.09          0.20         0.13 o
  -8  -3   7          4.78          6.03         1.04 o
  -7  -3   7         18.40         15.70         1.85 o
  -6  -3   7         26.41         17.40         1.50 o
  -5  -3   7          9.53          6.71         0.86 o
  -4  -3   7          9.15          8.63         3.43 o
  -3  -3   7         27.05         28.61         5.87 o
  -2  -3   7         62.09         57.86         8.10 o
  -1  -3   7        142.67        127.53        11.63 o
   0  -3   7        145.54        153.84        12.31 o
   1  -3   7        153.37        157.43         8.81 o
   2  -3   7        405.17        421.90        16.66 o
   3  -3   7          6.05          6.79         1.43 o
   4  -3   7          0.09          0.29         0.31 o
   5  -3   7          0.47          0.55         0.44 o
   6  -3   7         91.79        145.58         5.70 o
   7  -3   7         34.84         59.26         3.57 o
  -9  -2   7          0.07          0.58         0.27 o
  -8  -2   7          1.12          0.40         0.33 o
  -7  -2   7         13.51         11.06         1.16 o
  -6  -2   7         95.65         68.29         3.97 o
  -5  -2   7          6.57          4.41         0.73 o
  -4  -2   7        207.80        253.88        18.02 o
  -3  -2   7        148.48        140.09         8.55 o
  -2  -2   7       2097.01       2328.42        64.49 o
  -1  -2   7         88.84         76.69         8.32 o
   0  -2   7       2621.31       2615.37        45.85 o
   1  -2   7         11.90          6.27         2.36 o
   2  -2   7        237.43        222.05        16.85 o
   3  -2   7         66.07         66.02         4.96 o
   4  -2   7        140.74        144.30         9.28 o
   5  -2   7        240.79        287.53        12.01 o
   6  -2   7         60.21         80.00         4.08 o
   7  -2   7        206.22        332.03         9.97 o
  -9  -1   7          6.03          7.34         0.91 o
  -8  -1   7         76.52         66.53         3.57 o
  -7  -1   7         10.62          7.53         0.95 o
  -6  -1   7         10.10          6.60         1.14 o
  -5  -1   7         50.80         49.45         5.26 o
  -4  -1   7        230.71        267.98        13.39 o
  -3  -1   7        688.92        784.39        21.69 o
  -2  -1   7         24.39         28.08         3.42 o
  -1  -1   7       2196.79       2434.96        42.73 o
   0  -1   7         25.95         25.77         3.02 o
   1  -1   7        253.14        219.84        14.22 o
   2  -1   7        164.12        160.12        13.88 o
   3  -1   7         68.38         65.11         8.42 o
   4  -1   7          5.22          4.90         1.65 o
   5  -1   7        135.23        167.82         5.68 o
   6  -1   7          4.82          8.81         1.18 o
   7  -1   7         57.63        106.28         4.70 o
  -9   0   7         28.87         37.76         2.20 o
  -8   0   7          1.77          2.42         0.69 o
  -7   0   7         15.89         11.28         1.27 o
  -6   0   7         96.61         72.99         7.68 o
  -5   0   7         52.42         52.47         6.48 o
  -4   0   7          7.37          5.64         1.69 o
  -3   0   7         16.12         22.85         3.19 o
  -2   0   7         25.73         31.83         3.47 o
  -1   0   7          0.94          1.43         0.54 o
   0   0   7         84.33         72.59         6.89 o
   1   0   7       1021.18        908.59        32.62 o
   2   0   7          1.59          0.23         0.69 o
   3   0   7         70.76         64.84        10.83 o
   4   0   7          3.42          3.98         1.03 o
   5   0   7        140.27        190.85        18.26 o
   6   0   7          4.37          4.03         1.16 o
   7   0   7        118.94        193.14         6.31 o
  -9   1   7          5.91          7.31         0.92 o
  -8   1   7          0.06          0.31         0.27 o
  -7   1   7          8.05          5.63         1.44 o
  -6   1   7         27.74         19.38         2.97 o
  -5   1   7        128.65        158.54        13.52 o
  -4   1   7        377.45        402.20        14.76 o
  -3   1   7         21.79         23.88         3.24 o
  -2   1   7          9.85         11.26         2.04 o
  -1   1   7         92.79        127.61         5.05 o
   0   1   7        305.42        283.04        14.62 o
   1   1   7        185.87        154.52        12.13 o
   2   1   7        294.98        294.23        19.67 o
   3   1   7         80.44         66.23         4.19 o
   4   1   7        198.93        183.68         7.11 o
   5   1   7         10.02         15.11         1.94 o
   6   1   7          2.31          3.36         0.92 o
  -9   2   7          1.89          3.29         0.72 o
  -8   2   7         35.92         30.99         6.86 o
  -7   2   7          2.16          1.72         0.56 o
  -6   2   7       1036.50       1238.59        45.30 o
  -5   2   7         79.50         92.29        10.23 o
  -4   2   7        757.91        871.92        32.86 o
  -3   2   7          1.13          2.02         0.95 o
  -2   2   7       1012.09       1102.02        43.95 o
  -1   2   7         12.25         14.75         1.96 o
   0   2   7        186.02        257.63        14.17 o
   1   2   7        199.92        187.07        13.75 o
   2   2   7         33.79         25.25         2.37 o
   3   2   7         19.91         13.73         1.51 o
   4   2   7         21.50         21.63         3.33 o
   5   2   7          0.99          1.22         0.53 o
   6   2   7          8.61          8.78         1.66 o
  -8   3   7          1.34          2.31         0.60 o
  -7   3   7         20.24         24.79         7.65 o
  -6   3   7       2133.37       2570.93        73.97 o
  -5   3   7        222.00        229.17        21.25 o
  -4   3   7         54.85         59.89         7.84 o
  -3   3   7        250.63        259.50        15.72 o
  -2   3   7         19.96         28.36         3.41 o
  -1   3   7        523.24        565.41        31.85 o
   0   3   7         67.38         81.04         8.07 o
   1   3   7         83.33         82.17         9.24 o
   2   3   7         17.20          9.04         0.87 o
   3   3   7        141.55        128.27         7.36 o
   4   3   7         27.75         22.70         2.06 o
   5   3   7          0.20          0.71         0.45 o
   6   3   7         12.64         25.49         2.42 o
  -8   4   7          0.39          1.99         2.90 o
  -6   4   7        200.27        205.44         7.85 o
  -5   4   7        203.63        200.22        21.17 o
  -4   4   7          7.60          7.86         3.12 o
  -3   4   7          1.28          1.95         1.47 o
  -2   4   7         27.61         32.89         4.72 o
  -1   4   7        119.15        133.26         9.91 o
   0   4   7          9.67          6.23         2.36 o
   1   4   7        478.42        462.16        19.33 o
   2   4   7         22.44         16.49         1.53 o
   3   4   7        107.42         91.30         4.22 o
   4   4   7          0.80          0.87         0.40 o
   5   4   7         28.75         26.43         2.49 o
   6   4   7         12.28         17.94         1.72 o
  -9   5   7          1.75          1.46         1.52 o
  -8   5   7          0.53          0.51         1.09 o
  -6   5   7          2.24          2.55         0.78 o
  -5   5   7        339.36        317.30        37.91 o
  -4   5   7         37.61         33.38         2.73 o
  -3   5   7         19.05         26.88         5.77 o
  -2   5   7         21.66         17.34         4.26 o
  -1   5   7        670.33        698.78        27.09 o
   0   5   7        190.53        171.05        14.70 o
   1   5   7         13.87          9.57         1.35 o
   2   5   7         20.61         19.82         1.57 o
   3   5   7         38.19         36.05         2.50 o
   4   5   7          5.04          5.15         0.84 o
   5   5   7          2.84          2.44         0.60 o
  -9   6   7         84.08         70.34         9.32 o
  -8   6   7          1.61          2.45         2.17 o
  -7   6   7          0.28          0.26         0.18 o
  -6   6   7         15.81         16.34         2.13 o
  -5   6   7          5.61          7.00         1.41 o
  -4   6   7          4.83          5.05         1.22 o
  -3   6   7          3.16          1.70         0.49 o
  -2   6   7         43.71         46.79         3.65 o
  -1   6   7        218.54        216.46        11.66 o
   0   6   7       1126.43       1067.65        22.72 o
   1   6   7         23.22         20.80         1.76 o
   2   6   7         49.75         59.70         3.20 o
   3   6   7          8.08          5.00         0.89 o
   4   6   7         13.54         13.76         1.23 o
   5   6   7          0.81          0.36         0.30 o
  -8   7   7         81.25        109.41        14.51 o
  -7   7   7          3.31          3.83         0.87 o
  -6   7   7         11.45          9.24         1.59 o
  -5   7   7         13.80         12.42         1.98 o
  -4   7   7          0.56          0.75         0.42 o
  -3   7   7          2.58          2.29         0.64 o
  -2   7   7          0.27          0.63         0.44 o
  -1   7   7        186.26        196.18         6.81 o
   0   7   7       2121.00       2062.69        28.95 o
   1   7   7         70.37         66.98         3.26 o
   2   7   7          4.41          4.51         0.86 o
   3   7   7         18.21         20.91         2.26 o
   4   7   7         78.72         74.80         3.42 o
  -8   8   7         25.78         31.07         7.14 o
  -7   8   7          7.07          9.67         1.43 o
  -6   8   7         21.65         26.64         2.77 o
  -5   8   7         16.86         19.54         2.51 o
  -4   8   7          2.84          2.10         0.57 o
  -3   8   7         11.37         10.76         1.50 o
  -2   8   7         36.83         38.80         2.93 o
  -1   8   7         26.56         28.89         4.48 o
   0   8   7        325.13        348.60         8.17 o
   1   8   7        938.98       1034.83        19.59 o
   2   8   7          5.92          6.56         0.98 o
   3   8   7         50.74         56.57         3.46 o
   4   8   7          0.81          1.01         0.57 o
  -8   9   7         44.63         42.24         7.23 o
  -7   9   7         26.61         38.55         2.78 o
  -6   9   7         37.80         42.76         3.49 o
  -5   9   7         49.41         46.55         3.97 o
  -4   9   7         33.28         30.31         2.51 o
  -3   9   7        212.03        214.20        11.89 o
  -2   9   7         65.11         69.45         3.98 o
  -1   9   7        289.60        345.32        10.97 o
   0   9   7         96.46        111.22         5.38 o
   1   9   7         81.99         95.69        10.68 o
   2   9   7          7.79          9.40         1.45 o
   3   9   7          5.41          6.08         0.93 o
  -7  10   7        114.19        169.05        17.26 o
  -6  10   7         32.44         39.36         3.18 o
  -5  10   7         25.78         30.00         3.06 o
  -4  10   7         22.93         20.05         2.04 o
  -3  10   7         13.98         14.60         1.75 o
  -2  10   7          7.13         11.30         1.52 o
  -1  10   7          0.01         -0.30         0.30 o
   0  10   7         45.49         52.33         2.63 o
   1  10   7          2.39          1.53         0.43 o
   2  10   7         31.70         34.66         2.51 o
   3  10   7          7.78          6.83         1.28 o
  -7  11   7          7.55          8.55         0.99 o
  -6  11   7          0.03          0.05         0.17 o
  -5  11   7         68.04         80.93         4.83 o
  -4  11   7          4.44          3.22         0.77 o
  -3  11   7         17.16         15.65         1.72 o
  -2  11   7          5.18          5.58         1.23 o
  -1  11   7          9.84         12.77         1.72 o
   0  11   7         54.56         73.16         5.27 o
   1  11   7          7.97          7.48         1.15 o
   2  11   7          1.96          2.98         0.48 o
  -6  12   7         17.18         26.27         2.02 o
  -5  12   7         31.03         39.61        11.19 o
  -4  12   7        163.35        184.13         4.71 o
  -3  12   7          0.14          0.32         0.22 o
  -2  12   7        144.94        199.43         9.49 o
  -1  12   7          2.93          3.63         0.82 o
   0  12   7          9.39          8.04         1.14 o
   1  12   7          0.11          0.06         0.12 o
  -4  13   7          0.32          0.26         0.29 o
  -3  13   7         86.18         91.07         3.89 o
  -2  13   7         17.76         19.47         3.30 o
  -1  13   7         11.66          6.75         0.88 o
  -2 -15   8          0.75          0.84         0.57 o
  -1 -15   8        146.26        153.33        14.46 o
   0 -15   8          3.19          4.35         0.65 o
   1 -15   8        175.39        120.75        42.14 o
   2 -15   8          3.17          2.27         0.35 o
  -3 -14   8          0.14          0.45         0.52 o
  -2 -14   8          0.14          1.01         0.67 o
  -1 -14   8         23.04         22.24        10.67 o
   1 -14   8          6.89          4.32         4.73 o
   2 -14   8          1.78          2.60         1.47 o
   3 -14   8          1.88          1.13         0.64 o
  -4 -13   8          4.68          2.97         1.03 o
  -3 -13   8        120.04        150.38        11.42 o
  -2 -13   8          0.64          1.59         0.57 o
  -1 -13   8         39.11         15.77         4.00 o
   0 -13   8         30.65         30.66         5.70 o
   1 -13   8        160.71        150.02        19.55 o
   2 -13   8         17.96         15.30         5.88 o
   3 -13   8          9.71          8.22         2.75 o
   4 -13   8        110.09         58.88        37.22 o
  -4 -12   8         24.47         28.10         3.88 o
  -3 -12   8         10.49          9.89         0.93 o
  -2 -12   8        104.04         89.52        26.32 o
  -1 -12   8         13.61         12.52         1.16 o
   0 -12   8         49.13         53.65         4.03 o
   1 -12   8         12.25         13.78         1.73 o
   2 -12   8          3.08          2.77         0.78 o
   3 -12   8          1.43          1.34         0.68 o
   4 -12   8        132.00        104.38        59.35 o
   5 -12   8         13.98          5.55         0.81 o
  -5 -11   8          0.47          1.21         0.79 o
  -4 -11   8        100.18        105.41        49.92 o
  -3 -11   8          0.00          0.09         0.17 o
  -2 -11   8         31.09         26.65         1.86 o
  -1 -11   8         95.27         85.13         3.50 o
   0 -11   8          2.67          2.03         0.38 o
   1 -11   8          3.17          2.08         0.50 o
   2 -11   8          4.77          4.66         1.02 o
   3 -11   8        157.37        154.44         8.18 o
   4 -11   8         77.33         61.31        32.49 o
   5 -11   8         78.57         42.42         2.83 o
  -6 -10   8          6.79          8.08         1.12 o
  -5 -10   8          7.92         10.40         0.89 o
  -4 -10   8         61.48         77.38         6.60 o
  -3 -10   8         74.36         83.45         3.38 o
  -2 -10   8         23.91         21.63         1.56 o
  -1 -10   8         38.05         28.87         2.00 o
   0 -10   8        356.51        345.09        21.88 o
   1 -10   8         14.76         17.79         1.73 o
   2 -10   8         18.49         15.78         2.45 o
   3 -10   8         10.59         10.43         1.51 o
   4 -10   8        130.68        134.29         7.30 o
   5 -10   8        332.31        222.95        63.37 o
  -7  -9   8          1.51          1.53         0.42 o
  -6  -9   8          4.65          5.47         1.50 o
  -5  -9   8          7.90         10.49         1.28 o
  -4  -9   8          1.82          0.80         0.29 o
  -3  -9   8        101.33        103.10         3.89 o
  -2  -9   8         20.98         23.14         1.35 o
  -1  -9   8        805.71        780.17        73.81 o
   0  -9   8        314.27        245.72         6.52 o
   1  -9   8        803.37        735.42        36.69 o
   2  -9   8          3.33          4.22         1.30 o
   3  -9   8         47.68         47.99         2.96 o
   4  -9   8         25.78         31.68         3.32 o
   5  -9   8          2.05          2.64         0.57 o
  -7  -8   8        134.08        151.56         5.26 o
  -6  -8   8         41.15         53.50         2.21 o
  -5  -8   8         14.64         17.26         1.12 o
  -4  -8   8          0.08          0.22         0.18 o
  -3  -8   8          0.03          0.05         0.11 o
  -2  -8   8        162.85        156.99         8.77 o
  -1  -8   8          1.90          2.51         0.46 o
   0  -8   8          1.99          1.86         0.50 o
   1  -8   8         27.76         26.22         1.97 o
   2  -8   8        128.86        128.87         8.13 o
   3  -8   8         54.76         47.03         3.67 o
   4  -8   8          3.30          4.18         0.87 o
   5  -8   8         24.96         27.61         1.57 o
   6  -8   8          0.63          0.73         0.43 o
  -8  -7   8          1.36          0.04         0.09 o
  -7  -7   8          3.28          4.05         0.78 o
  -6  -7   8         72.65         89.81         3.09 o
  -5  -7   8          3.71          4.35         0.70 o
  -4  -7   8        213.71        221.66         5.60 o
  -3  -7   8          0.16          0.24         0.17 o
  -2  -7   8          4.67          4.14         0.60 o
  -1  -7   8         23.65         23.96         1.86 o
   0  -7   8         16.89         16.31         1.45 o
   1  -7   8         38.63         33.75         2.05 o
   2  -7   8         51.35         52.47         4.02 o
   3  -7   8          2.81          1.82         0.55 o
   4  -7   8         38.23         34.55         5.39 o
   5  -7   8          4.20          4.30         0.61 o
   6  -7   8         27.45         31.18         3.49 o
  -8  -6   8          1.74          2.50         0.52 o
  -7  -6   8          5.88          5.93         1.03 o
  -6  -6   8        105.42        119.74         4.98 o
  -5  -6   8         16.73         13.88         1.27 o
  -4  -6   8          9.37          9.27         0.83 o
  -3  -6   8         95.19         97.99         4.12 o
  -2  -6   8        170.87        208.09        18.11 o
  -1  -6   8         81.05         90.47        11.72 o
   0  -6   8        259.46        264.54        20.31 o
   1  -6   8        132.60        137.18         7.96 o
   2  -6   8        147.48        142.13         9.00 o
   3  -6   8         28.49         28.17         2.32 o
   4  -6   8         12.55         11.52         1.48 o
   5  -6   8          1.18          1.51         0.56 o
   6  -6   8          0.00          0.30         0.24 o
  -8  -5   8         12.14         14.64         1.39 o
  -7  -5   8         13.09         12.74         1.61 o
  -6  -5   8         62.67         61.36         3.19 o
  -5  -5   8         42.38         40.15         2.66 o
  -4  -5   8          0.90          1.02         0.33 o
  -3  -5   8        359.00        402.36        25.54 o
  -2  -5   8         36.72         34.39         7.06 o
  -1  -5   8       1449.25       1610.38        55.49 o
   0  -5   8          8.29          6.45         1.95 o
   1  -5   8         66.60         78.67         7.32 o
   2  -5   8          6.26          5.40         2.04 o
   3  -5   8          0.22          0.22         0.26 o
   4  -5   8         34.83         41.53         2.46 o
   5  -5   8          9.95         13.21         1.10 o
   6  -5   8          7.74         12.30         1.32 o
  -8  -4   8          0.10          0.26         0.27 o
  -7  -4   8         66.61         62.14         3.75 o
  -6  -4   8         45.90         40.43         3.12 o
  -5  -4   8         21.13         19.72         1.58 o
  -4  -4   8         55.32         46.98         5.07 o
  -3  -4   8        152.87        158.96        15.13 o
  -2  -4   8          3.96          1.35         1.48 o
  -1  -4   8         99.62        102.12        11.61 o
   0  -4   8         53.69         74.06         6.38 o
   1  -4   8         14.35         13.91         4.10 o
   2  -4   8        426.85        342.59       200.31 o
   3  -4   8         41.22         35.84         3.53 o
   4  -4   8         19.48         17.00         1.57 o
   5  -4   8        171.05        245.11         5.92 o
   6  -4   8          7.39          9.16         1.17 o
  -9  -3   8          1.38          2.50         0.44 o
  -8  -3   8          6.08          5.22         0.93 o
  -7  -3   8         46.88         40.62         3.08 o
  -6  -3   8          5.00          3.91         1.78 o
  -5  -3   8         48.09         38.32         3.25 o
  -4  -3   8         42.10         57.13         9.02 o
  -3  -3   8        312.19        346.47        22.38 o
  -2  -3   8         24.34         22.07         5.25 o
  -1  -3   8       2871.20       3242.42        85.09 o
   0  -3   8         37.68         30.55         5.78 o
   1  -3   8        215.14        221.20        11.28 o
   2  -3   8         75.32         68.58         6.79 o
   3  -3   8         21.56         27.63         2.25 o
   4  -3   8        159.36        161.74        12.61 o
   5  -3   8          0.39          0.82         0.31 o
   6  -3   8         61.78         81.60         3.71 o
  -9  -2   8         11.41         13.84         1.12 o
  -8  -2   8         18.79         16.76         1.71 o
  -7  -2   8         49.07         46.31         3.15 o
  -6  -2   8         23.83         18.65         2.07 o
  -5  -2   8         32.13         24.97         3.57 o
  -4  -2   8        105.81         91.34        11.21 o
  -3  -2   8         96.99         89.11        10.78 o
  -2  -2   8        165.50        134.83        12.71 o
  -1  -2   8        156.96        154.08        13.02 o
   0  -2   8       1616.53       1693.40        35.01 o
   1  -2   8         21.86         14.96         2.81 o
   2  -2   8          6.20          2.47         1.10 o
   3  -2   8          8.42          4.42         2.81 o
   4  -2   8        161.29        152.85        10.78 o
   5  -2   8         18.84         22.42         1.46 o
   6  -2   8         38.96         50.81         2.80 o
  -9  -1   8          0.44          0.54         0.24 o
  -8  -1   8        106.48        113.96         4.84 o
  -7  -1   8         17.10         16.35         1.88 o
  -6  -1   8        290.26        201.81         9.88 o
  -5  -1   8          0.38          0.14         0.36 o
  -4  -1   8        368.19        389.97        15.80 o
  -3  -1   8         31.04         30.52         4.00 o
  -2  -1   8         28.72         33.56         3.91 o
  -1  -1   8         21.36         31.27         5.50 o
   0  -1   8        105.94         94.55         6.38 o
   1  -1   8        515.96        475.39        22.87 o
   2  -1   8         48.70         37.71         4.01 o
   3  -1   8          2.85          3.32         2.88 o
   4  -1   8          0.33          1.98         1.02 o
   5  -1   8         81.17        116.05         7.56 o
   6  -1   8          4.68          6.26         0.79 o
  -9   0   8          1.29          0.43         0.21 o
  -8   0   8          0.14         -0.01         2.40 o
  -7   0   8          4.67          2.78         0.69 o
  -6   0   8        405.62        315.21        44.99 o
  -5   0   8        582.07        622.12        24.16 o
  -4   0   8         44.89         48.65         5.20 o
  -3   0   8         16.69         18.67         3.07 o
  -2   0   8          9.00          6.83         1.68 o
  -1   0   8          0.24         -0.15         0.55 o
   0   0   8         37.57         35.54         3.87 o
   1   0   8          3.18          4.53         2.12 o
   2   0   8         10.40          9.21         2.06 o
   3   0   8        842.41        630.93       133.92 o
   4   0   8          5.99          5.68         1.19 o
   5   0   8         26.15         24.72         2.35 o
   6   0   8         28.31         37.53         5.53 o
  -9   1   8          6.12          6.42         0.75 o
  -8   1   8          5.74          3.98         0.83 o
  -7   1   8          0.71          0.34         0.45 o
  -6   1   8        136.73        160.91        15.72 o
  -5   1   8       1912.82       2230.78        51.67 o
  -4   1   8         20.54         24.11         4.85 o
  -3   1   8        164.91        150.94        10.86 o
  -2   1   8          5.29          6.12         1.57 o
  -1   1   8        625.89        620.90        39.06 o
   0   1   8         47.40         37.30         5.40 o
   1   1   8        111.53        124.92        11.48 o
   2   1   8        374.15        302.16        14.36 o
   3   1   8         29.79         21.07         2.59 o
   4   1   8        169.43        165.62        10.74 o
   5   1   8          3.66          4.24         0.75 o
   6   1   8         58.02         95.88         4.90 o
  -8   2   8          8.38          7.84         1.08 o
  -7   2   8         23.79         25.53         8.03 o
  -6   2   8        629.92        824.68        49.63 o
  -5   2   8        268.20        299.92         9.76 o
  -4   2   8          0.09          0.41         0.90 o
  -3   2   8          1.72          3.54         1.32 o
  -2   2   8        354.48        381.51        28.25 o
  -1   2   8         75.90         78.47         5.44 o
   0   2   8         55.75         41.60         5.86 o
   1   2   8        138.90        131.19         7.56 o
   2   2   8         43.24         32.93         4.22 o
   3   2   8          0.13          0.17         0.19 o
   4   2   8          4.40          4.10         1.02 o
   5   2   8          3.43          2.91         1.05 o
   6   2   8          0.09          0.36         0.28 o
  -9   3   8          0.08         -0.55         0.87 o
  -8   3   8         42.84         32.25        17.23 o
  -7   3   8         10.68         14.48         4.52 o
  -6   3   8        116.72        136.17         5.94 o
  -5   3   8          2.39          3.06         0.80 o
  -4   3   8         16.39         15.23         1.73 o
  -3   3   8         60.59         60.52         7.59 o
  -2   3   8         44.97         54.11         4.97 o
  -1   3   8         24.45         23.96         4.99 o
   0   3   8        192.72        195.33        13.61 o
   1   3   8         20.67         18.42         1.58 o
   2   3   8          7.39          7.84         2.19 o
   3   3   8         14.45         12.53         1.35 o
   4   3   8          1.27          0.48         0.35 o
   5   3   8          0.22          0.16         0.28 o
  -9   4   8         18.55         15.45         4.41 o
  -8   4   8          2.41          3.71         3.09 o
  -7   4   8         26.10         35.75         7.00 o
  -6   4   8          0.14          0.48         0.40 o
  -5   4   8         17.99         16.23         1.89 o
  -4   4   8          0.04          0.18         0.55 o
  -3   4   8          0.01          0.19         0.21 o
  -2   4   8        140.58        165.75        12.52 o
  -1   4   8          0.94          0.01         0.57 o
   0   4   8        523.42        484.79        11.63 o
   1   4   8        172.74        148.81         4.90 o
   2   4   8          0.05          0.29         0.38 o
   3   4   8          3.54          4.76         0.90 o
   4   4   8          0.10          0.26         0.42 o
   5   4   8         18.36         15.81         1.95 o
  -8   5   8         11.37          9.87         3.12 o
  -7   5   8         11.76         19.49         6.95 o
  -6   5   8          4.74          8.07         1.45 o
  -5   5   8        320.48        321.23        11.12 o
  -4   5   8          0.01          0.18         0.34 o
  -3   5   8          2.88          4.62         1.05 o
  -2   5   8          1.79          1.55         0.54 o
  -1   5   8        205.54        198.99        21.44 o
   0   5   8         49.75         44.21         2.38 o
   1   5   8        742.10        698.59        11.72 o
   2   5   8          1.95          0.96         0.39 o
   3   5   8         33.07         34.93         2.36 o
   4   5   8         31.95         32.78         3.19 o
   5   5   8         16.34         17.33         1.84 o
  -8   6   8         13.41         13.40         5.70 o
  -7   6   8          9.42         16.11         1.71 o
  -6   6   8         80.83         94.84         5.22 o
  -5   6   8         90.44        106.10         5.90 o
  -4   6   8         15.00         18.05         2.14 o
  -3   6   8          4.21          3.56         0.76 o
  -2   6   8         36.30         40.39         2.89 o
  -1   6   8         12.62         14.35         1.65 o
   0   6   8       2654.58       2570.16        50.73 o
   1   6   8        201.12        196.78         5.27 o
   2   6   8         17.11         16.44         1.62 o
   3   6   8         20.38         18.01         1.58 o
   4   6   8          8.66          0.08         0.13 o
  -8   7   8        103.86         76.10        59.41 o
  -7   7   8         46.71         65.71         3.56 o
  -6   7   8          1.64          3.80         0.98 o
  -5   7   8          0.82         -0.04         0.41 o
  -4   7   8         13.12          9.66         1.75 o
  -3   7   8         14.13         15.51         1.81 o
  -2   7   8         17.66         18.12         1.91 o
  -1   7   8         19.49         20.97         2.09 o
   0   7   8        163.04        157.12         6.36 o
   1   7   8          6.98          5.85         0.80 o
   2   7   8        176.29        180.49         5.52 o
   3   7   8         10.17         11.16         1.46 o
   4   7   8         22.27         23.45         2.56 o
  -8   8   8         10.71         10.68         3.60 o
  -7   8   8         25.06         33.56         2.40 o
  -6   8   8         51.35         66.55         4.28 o
  -5   8   8         43.52         47.36         3.88 o
  -4   8   8        139.52        111.83         6.41 o
  -3   8   8          0.26          0.27         0.31 o
  -2   8   8         25.48         32.04         2.64 o
  -1   8   8         59.46         71.59         4.66 o
   0   8   8          4.50          4.82         0.82 o
   1   8   8          6.88          1.43         1.63 o
   2   8   8          0.59          0.42         0.30 o
   3   8   8          8.52          4.81         0.82 o
  -7   9   8         17.54         22.85         3.19 o
  -6   9   8         31.35         43.55         3.30 o
  -5   9   8        205.13        243.45         9.49 o
  -4   9   8         26.12         31.33         2.50 o
  -3   9   8        182.08        156.85         6.10 o
  -2   9   8          6.75          6.00         1.11 o
  -1   9   8         21.62         26.54         2.63 o
   0   9   8         75.26         95.94         5.83 o
   1   9   8         23.80         20.39         2.19 o
   2   9   8          0.00          0.29         0.24 o
   3   9   8          0.74          0.31         0.22 o
  -7  10   8          6.48         10.60         1.15 o
  -6  10   8          4.27          4.98         1.04 o
  -5  10   8          1.79          1.75         0.73 o
  -4  10   8         26.97         27.35         2.24 o
  -3  10   8          1.88          2.24         0.74 o
  -2  10   8          0.96          1.18         0.37 o
  -1  10   8          1.53          2.89         1.11 o
   0  10   8          1.86          2.30         0.57 o
   1  10   8          7.56          6.79         1.12 o
   2  10   8          4.08          2.56         0.54 o
  -6  11   8          7.54         15.22         1.59 o
  -5  11   8         14.30         14.32         2.27 o
  -4  11   8          0.65          0.93         0.50 o
  -3  11   8         59.52         71.34         3.57 o
  -2  11   8         17.48         19.28         1.61 o
  -1  11   8          0.80          0.88         0.48 o
   0  11   8          1.10          1.15         1.06 o
   1  11   8          0.87          0.17         0.17 o
  -5  12   8         11.76         12.48         1.05 o
  -4  12   8        135.52        155.18         6.63 o
  -3  12   8          2.74          3.82         1.05 o
  -2  12   8          0.12         -0.01         0.35 o
  -1  12   8          0.72          1.49         0.40 o
   0  12   8         16.30         17.55         1.36 o
  -1 -15   9          8.80         12.20         0.95 o
   0 -15   9          1.49          1.25         0.34 o
   1 -15   9          9.76          8.31         0.89 o
  -3 -14   9         55.39         42.88         3.70 o
  -2 -14   9         10.74         13.24         2.45 o
  -1 -14   9          2.89          2.32         2.45 o
   0 -14   9         10.18         -0.87         0.87 o
   1 -14   9         23.57         10.26        10.31 o
   2 -14   9         15.58         10.47         5.79 o
   3 -14   9          1.17          0.75         0.31 o
  -4 -13   9          3.97          2.77         0.93 o
  -3 -13   9         29.35         37.23         4.34 o
  -2 -13   9        166.57        174.19        96.60 o
  -1 -13   9         39.48         17.38         3.77 o
   0 -13   9          3.27          3.51         0.74 o
   1 -13   9          0.39          0.08         0.76 o
   2 -13   9          9.63          8.55         3.21 o
   3 -13   9         13.71         10.40         4.83 o
  -4 -12   9         26.77         27.79         1.70 o
  -3 -12   9          4.52          5.14         0.61 o
  -2 -12   9          4.06          4.12         0.87 o
  -1 -12   9          3.58          3.65         0.48 o
   0 -12   9          7.46          7.70         0.87 o
   1 -12   9          0.29          0.35         0.23 o
   2 -12   9          0.68          0.99         0.46 o
   3 -12   9         53.95         53.09         3.83 o
   4 -12   9          0.70          0.50         0.51 o
  -5 -11   9         31.67         20.68        20.41 o
  -4 -11   9         41.24         41.37        21.20 o
  -3 -11   9          0.34          0.49         0.21 o
  -2 -11   9          2.50          2.07         0.66 o
  -1 -11   9         18.58         21.14         1.46 o
   0 -11   9         11.69         11.87         1.22 o
   1 -11   9          0.40          0.52         0.20 o
   2 -11   9         14.10         13.52         2.19 o
   3 -11   9         25.69         29.73         3.15 o
   4 -11   9          8.90          6.82         2.88 o
  -6 -10   9          5.43          6.16         0.96 o
  -5 -10   9          2.96          3.93         0.60 o
  -4 -10   9          2.19          3.58         0.53 o
  -3 -10   9         29.08         29.68         1.94 o
  -2 -10   9         20.28         18.27         1.72 o
  -1 -10   9         17.96         16.27         1.46 o
   0 -10   9         13.01         13.82         1.56 o
   1 -10   9        118.06        125.23         8.31 o
   2 -10   9         15.07         18.49         2.50 o
   3 -10   9         15.55         17.58         1.80 o
   4 -10   9         25.57         21.14         9.67 o
   5 -10   9         15.99          7.49         1.08 o
  -7  -9   9         16.73         20.49         1.37 o
  -6  -9   9          0.88          0.74         0.44 o
  -5  -9   9         10.70         10.95         2.82 o
  -4  -9   9          0.69          0.94         0.32 o
  -3  -9   9        113.50        133.41         4.14 o
  -2  -9   9         39.81         36.93         5.43 o
  -1  -9   9          4.14          4.53         0.78 o
   0  -9   9         16.57         17.51         2.12 o
   1  -9   9        409.74        406.50        30.40 o
   2  -9   9          3.21          4.63         1.32 o
   3  -9   9         53.84         66.79         4.85 o
   4  -9   9         27.73         28.97         3.09 o
   5  -9   9          0.56          0.59         0.39 o
  -7  -8   9         47.59         40.75         2.41 o
  -6  -8   9         26.60         31.98         1.64 o
  -5  -8   9         49.31         57.88         2.07 o
  -4  -8   9         43.27         38.69         2.15 o
  -3  -8   9         13.78         12.66         1.44 o
  -2  -8   9         70.28         72.93         4.57 o
  -1  -8   9          2.53          2.43         0.44 o
   0  -8   9          0.81          0.70         0.76 o
   1  -8   9        135.87        127.30         6.75 o
   2  -8   9        134.34        149.88         7.86 o
   3  -8   9         11.44         14.61         2.26 o
   4  -8   9         56.12         57.80         6.16 o
   5  -8   9          0.02          0.20         0.40 o
  -7  -7   9          9.35         11.52         1.34 o
  -6  -7   9         15.24         19.18         1.32 o
  -5  -7   9          0.30          0.24         0.10 o
  -4  -7   9          0.00          0.05         0.17 o
  -3  -7   9         13.61         15.04         1.12 o
  -2  -7   9          3.16          3.01         0.65 o
  -1  -7   9         69.15         70.64         3.04 o
   0  -7   9         44.00         44.65         2.50 o
   1  -7   9         69.22         72.70         3.28 o
   2  -7   9        259.72        266.25        10.95 o
   3  -7   9         36.92         42.65         4.03 o
   4  -7   9          6.03          4.18         0.79 o
   5  -7   9          7.94          9.18         0.85 o
   6  -7   9        127.79         80.00         3.60 o
  -8  -6   9          4.15          4.66         0.68 o
  -7  -6   9          7.30          8.23         1.18 o
  -6  -6   9          0.01         -0.05         0.20 o
  -5  -6   9         11.50         12.08         1.18 o
  -4  -6   9          0.45          1.27         0.65 o
  -3  -6   9        136.77        132.56         4.95 o
  -2  -6   9        402.72        510.25        13.43 o
  -1  -6   9         12.19         10.95         1.14 o
   0  -6   9        166.18        157.45         4.84 o
   1  -6   9          2.58          2.33         0.54 o
   2  -6   9        188.37        183.40         8.37 o
   3  -6   9          0.13          0.14         0.17 o
   4  -6   9         31.88         37.47         2.51 o
   5  -6   9        153.97        187.00         5.41 o
   6  -6   9         15.69         14.07         1.09 o
  -8  -5   9         43.31         51.17         2.58 o
  -7  -5   9         20.46         22.36         2.04 o
  -6  -5   9          4.79          5.06         0.69 o
  -5  -5   9         15.41         14.93         1.28 o
  -4  -5   9         15.11         16.38         1.47 o
  -3  -5   9        200.17        215.92         9.01 o
  -2  -5   9          0.58          0.55         0.49 o
  -1  -5   9         30.57         49.60         8.67 o
   0  -5   9         23.09         21.80         2.16 o
   1  -5   9        183.90        194.86        12.23 o
   2  -5   9        196.33        210.60        13.67 o
   3  -5   9          7.33          8.67         1.25 o
   4  -5   9          1.84          1.77         0.51 o
   5  -5   9          1.11          1.55         0.31 o
   6  -5   9          0.83          2.15         0.45 o
  -8  -4   9         21.85         26.82         1.89 o
  -7  -4   9          0.00          0.38         0.33 o
  -6  -4   9        221.09        222.79        12.97 o
  -5  -4   9        104.83         89.80         4.92 o
  -4  -4   9         46.39         45.05         3.72 o
  -3  -4   9          1.59          0.65         0.50 o
  -2  -4   9         58.23         56.43         9.08 o
  -1  -4   9         14.20         11.66         4.00 o
   0  -4   9         27.60         35.82         7.08 o
   1  -4   9        282.20        277.53        20.50 o
   2  -4   9        193.93        199.65        13.16 o
   3  -4   9          2.81          4.11         0.94 o
   4  -4   9         45.08         41.74         2.34 o
   5  -4   9         16.03         18.91         1.55 o
   6  -4   9          4.83          4.77         0.83 o
  -8  -3   9          0.04          0.31         0.25 o
  -7  -3   9          3.74          3.58         0.83 o
  -6  -3   9          1.12          0.93         0.33 o
  -5  -3   9         77.00         72.55        12.67 o
  -4  -3   9         51.81         49.72         4.30 o
  -3  -3   9         96.25         97.14        12.07 o
  -2  -3   9         58.84         51.95         8.54 o
  -1  -3   9        284.82        285.57        20.12 o
   0  -3   9         74.20         71.05         9.58 o
   1  -3   9        113.89         83.16        48.60 o
   2  -3   9         43.14         25.86        16.04 o
   3  -3   9         88.22         81.54         5.07 o
   4  -3   9        241.01        243.40         8.07 o
   5  -3   9         40.53         42.06         2.45 o
   6  -3   9          4.97          6.80         0.82 o
  -8  -2   9          4.33          5.21         0.86 o
  -7  -2   9          2.78          2.88         0.82 o
  -6  -2   9        610.57        546.27        33.34 o
  -5  -2   9         11.99         11.40         1.83 o
  -4  -2   9        399.70        330.70        29.92 o
  -3  -2   9          6.31          6.80         3.07 o
  -2  -2   9       1293.32       1428.61        50.63 o
  -1  -2   9         94.45         96.58        10.93 o
   0  -2   9          8.45         26.44        14.64 o
   1  -2   9          0.06          0.02         0.64 o
   2  -2   9          8.39          2.22         2.07 o
   3  -2   9         69.48         62.73         3.87 o
   4  -2   9         13.63         14.32         1.84 o
   5  -2   9         20.26         21.64         1.48 o
   6  -2   9         37.65         42.83         2.85 o
  -8  -1   9          5.76          6.39         1.00 o
  -7  -1   9          6.87          7.05         1.13 o
  -6  -1   9       1757.64       1541.36        33.52 o
  -5  -1   9        156.13        137.48         5.68 o
  -4  -1   9          5.17          5.07         1.56 o
  -3  -1   9        108.06        112.13         8.04 o
  -2  -1   9          4.22          7.23         3.02 o
  -1  -1   9         36.11         40.81         6.94 o
   0  -1   9         14.34         17.95         2.98 o
   1  -1   9         93.87         78.59         8.70 o
   2  -1   9         37.40         27.11         4.43 o
   3  -1   9        218.07        176.79        83.38 o
   4  -1   9        107.06        110.39         5.01 o
   5  -1   9         55.91         62.93         2.44 o
   6  -1   9         12.81         18.58         1.79 o
  -8   0   9          9.14          9.06         1.55 o
  -7   0   9         58.58         51.56         6.16 o
  -6   0   9        204.86        186.97        16.96 o
  -5   0   9        580.96        694.01        26.16 o
  -4   0   9          3.98          4.96         0.89 o
  -3   0   9         46.75         51.07         5.34 o
  -2   0   9         91.28        103.91         7.18 o
  -1   0   9        108.75        130.55        12.55 o
   0   0   9         11.62          9.90         2.64 o
   1   0   9        114.94        101.43         8.29 o
   2   0   9         45.73         32.93         4.95 o
   3   0   9        186.65        167.41         9.51 o
   4   0   9         37.17         40.43         3.63 o
   5   0   9         83.22         86.31         2.78 o
   6   0   9         29.45         40.02         2.45 o
  -8   1   9          3.74          3.10         1.79 o
  -7   1   9          2.22          2.77         1.75 o
  -6   1   9         52.98         58.40         9.37 o
  -5   1   9        593.60        685.70        15.11 o
  -4   1   9          0.71          1.21         0.48 o
  -3   1   9          8.61         10.36         2.43 o
  -2   1   9          1.32          3.49         2.15 o
  -1   1   9        642.36        677.19        30.60 o
   0   1   9          4.32          2.74         0.96 o
   1   1   9         45.50         39.52         3.27 o
   2   1   9        129.63        107.73        10.20 o
   3   1   9          4.66          4.14         0.79 o
   4   1   9          1.36          4.29         0.99 o
   5   1   9          1.03          1.10         0.36 o
  -7   2   9          5.48          4.43         2.62 o
  -6   2   9          3.39          3.19         3.13 o
  -5   2   9         37.79         36.23         2.60 o
  -4   2   9          4.49          5.16         0.99 o
  -3   2   9          2.03          3.61         0.84 o
  -2   2   9         10.74         12.43         3.81 o
  -1   2   9          9.91          7.27         2.56 o
   0   2   9       1441.53       1256.27        30.20 o
   1   2   9          1.04          1.02         0.79 o
   2   2   9         81.49         69.71        18.17 o
   3   2   9          0.48          0.41         0.25 o
   4   2   9          0.13          0.61         0.41 o
   5   2   9          0.61          1.63         0.50 o
  -8   3   9        102.73         82.69        29.15 o
  -7   3   9          3.00          4.79         2.45 o
  -6   3   9        190.95        226.14         7.64 o
  -5   3   9         18.69         21.91         2.05 o
  -4   3   9         22.02         20.61         1.98 o
  -3   3   9         56.48         58.48         3.41 o
  -2   3   9         16.95         23.04         2.19 o
  -1   3   9        109.80        119.10         8.63 o
   0   3   9       1772.49       1560.87        27.94 o
   1   3   9         15.82         12.82         1.65 o
   2   3   9         28.60         22.04         7.75 o
   3   3   9          0.34          0.26         0.15 o
   4   3   9        108.25        140.49         7.64 o
   5   3   9          9.29         12.25         1.10 o
  -8   4   9         39.48         47.16         9.23 o
  -7   4   9          9.36         14.22         4.23 o
  -6   4   9        123.17        149.54         6.14 o
  -5   4   9          0.94          0.81         0.52 o
  -4   4   9          0.10          0.45         0.42 o
  -3   4   9          1.25          0.86         0.46 o
  -2   4   9        197.34        213.61         8.04 o
  -1   4   9         19.74         19.59         2.05 o
   0   4   9        928.59        838.68        15.40 o
   1   4   9        772.76        683.98        14.00 o
   2   4   9          0.22          0.17         0.30 o
   3   4   9        102.68        110.35        10.05 o
   4   4   9          1.37          1.87         0.78 o
   5   4   9         64.73         87.53         3.78 o
  -8   5   9         64.42         64.07        11.40 o
  -7   5   9         98.74        130.61         4.99 o
  -6   5   9         19.88         30.24         2.59 o
  -5   5   9        176.40        181.43         7.74 o
  -4   5   9         21.61         21.55         3.72 o
  -3   5   9        486.55        445.53        24.51 o
  -2   5   9         41.23         31.74         1.82 o
  -1   5   9        408.29        414.55        33.29 o
   0   5   9          0.35          0.46         0.36 o
   1   5   9        267.07        248.26         7.32 o
   2   5   9          0.47          0.32         0.40 o
   3   5   9          1.35          1.48         0.45 o
   4   5   9          3.13          2.88         0.61 o
  -8   6   9         20.71         16.11         4.10 o
  -7   6   9        296.60        410.07        17.15 o
  -6   6   9         91.18        107.00         5.10 o
  -5   6   9        123.17        140.90         6.33 o
  -4   6   9         92.63         89.43         5.42 o
  -3   6   9          0.31         -0.02         0.38 o
  -2   6   9         34.39         40.83         3.21 o
  -1   6   9         55.05         52.46         2.57 o
   0   6   9          0.68          1.10         0.42 o
   1   6   9          0.59          0.08         0.41 o
   2   6   9         39.68         44.36         3.37 o
   3   6   9          0.27          0.31         0.17 o
  -8   7   9          5.80          4.22         2.36 o
  -7   7   9         16.56         20.63         2.33 o
  -6   7   9         32.78         46.04         3.39 o
  -5   7   9        195.15        207.93         7.93 o
  -4   7   9          2.91          2.21         0.78 o
  -3   7   9         14.00          8.76         1.34 o
  -2   7   9         10.00          8.66         0.94 o
  -1   7   9         21.60         23.87         1.44 o
   0   7   9          6.74          6.72         1.05 o
   1   7   9          6.23          6.43         1.53 o
   2   7   9          0.44          0.94         0.36 o
   3   7   9          1.10          1.00         0.36 o
  -7   8   9          1.62          2.15         0.56 o
  -6   8   9         64.24         89.73         4.74 o
  -5   8   9         10.86         11.58         1.68 o
  -4   8   9        310.79        330.46        44.63 o
  -3   8   9          6.67          7.15         1.15 o
  -2   8   9        162.53        162.26         7.31 o
  -1   8   9         11.28         14.28         1.45 o
   0   8   9         97.16         96.37         4.06 o
   1   8   9         20.60         19.94         2.12 o
   2   8   9         10.16          9.95         1.30 o
   3   8   9          0.56          0.26         0.33 o
  -7   9   9         25.87         46.90         2.51 o
  -6   9   9          0.02          0.04         0.21 o
  -5   9   9          3.77          3.39         0.86 o
  -4   9   9          8.04         10.55         1.62 o
  -3   9   9        247.10        267.20         7.98 o
  -2   9   9         10.63         10.57         0.89 o
  -1   9   9         35.67         31.91         2.60 o
   0   9   9          0.02          0.16         0.17 o
   1   9   9          2.16          1.75         0.55 o
   2   9   9         11.93          9.44         1.04 o
  -6  10   9          4.98          9.28         1.24 o
  -5  10   9          0.01         -0.03         0.40 o
  -4  10   9          1.67          2.59         0.80 o
  -3  10   9          5.54          5.56         0.85 o
  -2  10   9          3.55          4.03         0.88 o
  -1  10   9         95.15         99.96         5.62 o
   0  10   9         53.40         51.34        17.41 o
   1  10   9         90.50         84.75         3.56 o
  -6  11   9          2.75          2.41         0.50 o
  -5  11   9         37.19         47.30         2.19 o
  -4  11   9          0.01          0.21         0.22 o
  -3  11   9          1.33          0.60         0.21 o
  -2  11   9          1.72          0.04         0.55 o
  -1  11   9         40.68         50.53         9.41 o
   0  11   9         22.58         18.31         1.43 o
  -4  12   9         13.79         14.93         1.71 o
  -3  12   9          8.16         10.67         1.50 o
  -2 -14  10          4.98          7.23         1.72 o
  -1 -14  10          2.59          1.62         1.80 o
   2 -14  10          4.83          1.34         1.05 o
  -3 -13  10        100.24        112.04         7.07 o
  -2 -13  10          2.71          2.20         1.90 o
  -1 -13  10        142.91         70.56         7.00 o
   0 -13  10         73.17         61.63         6.02 o
   1 -13  10        140.81        106.49         3.83 o
   2 -13  10          3.72          0.91         1.23 o
   3 -13  10          0.89          0.49         0.41 o
  -4 -12  10          0.37          0.71         0.93 o
  -3 -12  10          1.30          0.99         0.40 o
  -2 -12  10         11.88          9.97         0.94 o
  -1 -12  10          5.84          5.11         0.67 o
   0 -12  10          1.35          1.16         0.28 o
   1 -12  10         22.72         22.76         2.41 o
   2 -12  10         86.34         78.96         6.26 o
   3 -12  10          4.83          3.13         0.81 o
   4 -12  10          5.77          0.86         1.25 o
  -5 -11  10          1.31          1.60         0.38 o
  -4 -11  10         32.48         38.27        20.12 o
  -3 -11  10         19.95         26.19         1.60 o
  -2 -11  10          0.32          0.37         0.27 o
  -1 -11  10          1.00          1.62         0.39 o
   0 -11  10          0.09          0.22         0.12 o
   1 -11  10          1.84          2.12         0.52 o
   2 -11  10         83.69         80.05        11.16 o
   3 -11  10         63.86         51.00         3.68 o
   4 -11  10          0.08          0.01         0.78 o
  -5 -10  10         14.23         15.91         1.45 o
  -4 -10  10          5.53          6.46         0.76 o
  -3 -10  10          6.72          7.89         1.00 o
  -2 -10  10         23.73         26.89         2.09 o
  -1 -10  10         23.40         22.77         1.67 o
   0 -10  10          5.49          4.20         0.77 o
   1 -10  10         21.92         22.44         2.46 o
   2 -10  10         91.38        116.37        13.89 o
   3 -10  10         24.06         30.25         3.26 o
   4 -10  10         49.22         24.20        12.11 o
  -6  -9  10         31.02         41.11         1.80 o
  -5  -9  10         22.70         31.07         2.12 o
  -4  -9  10         21.76         25.65         1.37 o
  -3  -9  10         52.55         63.81         4.10 o
  -2  -9  10          0.60          0.49         0.27 o
  -1  -9  10        154.10        177.63        14.33 o
   0  -9  10          9.90          9.88         1.21 o
   1  -9  10         50.62         55.46         2.88 o
   2  -9  10         20.13         23.89         2.76 o
   3  -9  10          6.48          8.01         1.54 o
   4  -9  10          7.33          2.38         2.04 o
  -7  -8  10         12.50         15.11         1.31 o
  -6  -8  10          1.87          1.42         0.82 o
  -5  -8  10          8.96          9.72         0.89 o
  -4  -8  10         82.23         82.98         9.08 o
  -3  -8  10        122.38        143.78         4.23 o
  -2  -8  10         35.34         37.04         2.21 o
  -1  -8  10         45.94         49.87         3.14 o
   0  -8  10          5.63          3.14         0.66 o
   1  -8  10         45.89         41.25         2.48 o
   2  -8  10         90.96         99.42         6.05 o
   3  -8  10          7.78          9.36         1.72 o
   4  -8  10         19.42         14.07         6.25 o
   5  -8  10         66.95         44.14        23.82 o
  -7  -7  10          3.81          2.92         0.67 o
  -6  -7  10          2.55          2.72         0.46 o
  -5  -7  10          4.96          5.60         0.59 o
  -4  -7  10          2.40          3.22         0.48 o
  -3  -7  10         46.51         52.49         2.56 o
  -2  -7  10          0.11          0.46         0.25 o
  -1  -7  10        319.09        357.81        12.74 o
   0  -7  10         37.35         36.11         2.24 o
   1  -7  10         87.45         95.20         3.93 o
   2  -7  10          0.10          0.29         0.22 o
   3  -7  10          0.36          1.52         0.73 o
   4  -7  10         34.09         34.83        17.54 o
   5  -7  10         28.73          8.36        17.04 o
  -8  -6  10          0.65          0.46         0.19 o
  -7  -6  10         24.46         33.87         2.34 o
  -6  -6  10          2.95          4.61         0.89 o
  -5  -6  10         28.03         29.74         1.46 o
  -4  -6  10         11.95         14.43         1.04 o
  -3  -6  10         93.51         91.72         6.73 o
  -2  -6  10         30.97         41.18         2.34 o
  -1  -6  10         24.36         21.25         1.64 o
   0  -6  10        122.46        130.45         4.59 o
   1  -6  10          0.02          0.44         0.39 o
   2  -6  10         43.09         47.70         4.05 o
   3  -6  10         60.84         70.25         4.97 o
   4  -6  10         41.19         42.02         6.92 o
   5  -6  10         18.90         16.94         2.72 o
  -8  -5  10         37.04         39.98         2.11 o
  -7  -5  10        164.47        208.70         6.91 o
  -6  -5  10        206.73        225.72         5.34 o
  -5  -5  10          0.00          0.20         0.18 o
  -4  -5  10         31.18         30.75         2.56 o
  -3  -5  10         12.95         11.19         1.16 o
  -2  -5  10          0.58          0.71         0.30 o
  -1  -5  10        507.17        528.04        36.94 o
   0  -5  10         85.84         81.50         8.30 o
   1  -5  10        143.58        149.08         8.01 o
   2  -5  10         43.68         41.71         3.71 o
   3  -5  10          1.29          1.16         0.69 o
   4  -5  10          0.22          0.25         0.21 o
   5  -5  10          0.31         -0.01         0.13 o
  -8  -4  10         10.86         11.66         1.13 o
  -7  -4  10          0.01          0.26         0.43 o
  -6  -4  10         87.57         94.63         3.65 o
  -5  -4  10        581.20        550.45        15.08 o
  -4  -4  10          0.37          0.29         0.38 o
  -3  -4  10          4.33          3.96         0.72 o
  -2  -4  10        196.28        189.98        10.87 o
  -1  -4  10         10.22          2.92         4.96 o
   0  -4  10         19.23         18.68         5.49 o
   1  -4  10         11.60          5.85         4.53 o
   2  -4  10          0.62          0.77         0.73 o
   3  -4  10        334.18        323.45        15.91 o
   4  -4  10         26.59         28.62         1.75 o
   5  -4  10         56.96         58.58         2.34 o
  -8  -3  10          6.85          6.75         0.88 o
  -7  -3  10         20.50         20.24         1.88 o
  -6  -3  10         56.05         54.72         3.94 o
  -5  -3  10       1108.79       1047.61        24.37 o
  -4  -3  10         54.32         57.11         5.37 o
  -3  -3  10          8.45          2.40         5.21 o
  -2  -3  10          0.18          0.88         1.20 o
  -1  -3  10          0.24          0.22         0.91 o
   0  -3  10          0.60         -0.02         1.25 o
   1  -3  10         60.36         54.51        35.86 o
   2  -3  10        125.41         14.57         7.15 o
   3  -3  10         27.61         25.02         2.26 o
   4  -3  10         72.08         64.78         2.70 o
   5  -3  10         71.96         84.32         2.90 o
  -8  -2  10          0.09          0.07         0.14 o
  -7  -2  10         10.08          9.05         1.27 o
  -6  -2  10        491.08        479.80        13.23 o
  -5  -2  10        268.83        245.86         8.43 o
  -4  -2  10          2.79          2.78         2.31 o
  -3  -2  10          6.47          4.18         2.06 o
  -2  -2  10          8.39          3.38         1.88 o
  -1  -2  10         53.65         21.64         7.02 o
   0  -2  10          0.14          2.47         1.58 o
   1  -2  10          3.62          2.08         1.11 o
   3  -2  10          5.48          6.14         1.21 o
   4  -2  10         75.09         74.38         4.03 o
   5  -2  10         14.95         18.68         1.11 o
  -8  -1  10         38.11         38.17         2.19 o
  -7  -1  10          3.41          4.09         0.83 o
  -6  -1  10         51.30         46.97         6.44 o
  -5  -1  10         33.72         26.57         6.08 o
  -4  -1  10         10.32          8.89         3.05 o
  -3  -1  10          0.00         -0.02         0.42 o
  -2  -1  10         40.83         34.77        10.45 o
  -1  -1  10         66.35         34.41         6.89 o
   0  -1  10        147.12         49.94         8.79 o
   1  -1  10         41.20         34.66         4.81 o
   2  -1  10         45.38         10.17         5.90 o
   3  -1  10          4.27          4.89         1.01 o
   4  -1  10          1.26          4.59         0.75 o
   5  -1  10         36.03         38.31         2.63 o
  -7   0  10          2.59          0.49         1.13 o
  -6   0  10          4.00          1.37         1.78 o
  -5   0  10         15.21         18.01         7.67 o
  -4   0  10          3.91          3.39         1.04 o
  -3   0  10         20.54         21.62         2.49 o
  -2   0  10          8.11         10.85         6.42 o
  -1   0  10         58.93         36.29         2.57 o
   0   0  10        656.39        413.32        51.14 o
   1   0  10          4.60          2.85         0.72 o
   2   0  10          0.63          3.16         3.26 o
   3   0  10          6.60          8.24         2.05 o
   4   0  10         16.63         25.45         2.31 o
   5   0  10          3.78          2.63         0.54 o
  -6   1  10          0.76         -0.92         1.64 o
  -5   1  10        142.34        159.85        12.32 o
  -4   1  10          0.46          0.78         0.65 o
  -3   1  10         35.34         33.80         4.40 o
  -2   1  10          6.69          7.98         2.28 o
  -1   1  10        281.81        203.76        13.74 o
   0   1  10        234.32        173.38        30.18 o
   1   1  10        676.19        529.31        15.15 o
   2   1  10          4.38          3.42         0.99 o
   3   1  10         16.51         22.15         2.22 o
   4   1  10         71.05         78.28         3.73 o
   5   1  10          2.80          1.58         0.39 o
  -8   2  10          2.24          1.60         1.73 o
  -7   2  10          3.25          2.65         3.75 o
  -6   2  10          6.57          9.09         1.24 o
  -5   2  10          7.49          9.51         1.48 o
  -4   2  10         21.59         24.38         2.17 o
  -3   2  10          2.45          3.46         0.94 o
  -2   2  10         10.64         12.75         1.73 o
  -1   2  10         28.75         25.94         3.36 o
   0   2  10       2608.82       2128.21       356.13 o
   1   2  10        127.07         98.89        23.11 o
   2   2  10         19.24         17.26         5.81 o
   3   2  10          1.52          1.60         0.62 o
   4   2  10          0.00          1.07         0.32 o
   5   2  10          8.31          4.79         0.88 o
  -8   3  10        126.80        117.68         9.94 o
  -7   3  10         68.72         75.77         9.42 o
  -6   3  10         66.95         78.68         4.06 o
  -5   3  10         64.17         66.31         4.20 o
  -4   3  10         23.73         19.12         2.19 o
  -3   3  10        112.61        124.75        14.57 o
  -2   3  10          2.32          3.20         1.01 o
  -1   3  10          0.00         -0.08         0.67 o
   0   3  10        583.16        471.09        65.17 o
   1   3  10          3.42          1.72         0.97 o
   2   3  10        304.32        265.42         9.61 o
   3   3  10          7.90          8.69         1.75 o
   4   3  10         25.17         34.96         2.11 o
  -8   4  10         12.54          8.44         2.53 o
  -7   4  10          3.40          3.93         2.54 o
  -6   4  10        171.69        234.00        12.63 o
  -5   4  10          1.18          0.64         0.47 o
  -4   4  10        164.49        135.58        10.56 o
  -3   4  10          0.11          1.05         0.95 o
  -2   4  10          8.33         12.51         1.84 o
  -1   4  10          0.01         -0.04         0.19 o
   0   4  10          1.59          1.98         0.53 o
   1   4  10         35.93         22.16         5.35 o
   2   4  10          2.83          2.95         0.87 o
   3   4  10          3.83          1.72         0.87 o
   4   4  10          5.22          6.25         0.77 o
  -8   5  10          0.04         -0.37         0.88 o
  -7   5  10          8.01          9.22         1.09 o
  -6   5  10        128.79        184.93         7.14 o
  -5   5  10        163.23        174.97        21.00 o
  -4   5  10         17.92         18.62         2.17 o
  -3   5  10        154.01        113.11         5.76 o
  -2   5  10          0.26          0.68         0.57 o
  -1   5  10          8.36         10.41         1.24 o
   0   5  10          4.33          3.99         0.81 o
   1   5  10          0.09          0.67         0.43 o
   2   5  10          0.97          0.29         0.22 o
   3   5  10         10.92         13.70         1.89 o
  -8   6  10          7.81          3.83         1.80 o
  -7   6  10         28.62         42.44         2.47 o
  -6   6  10          9.00         12.21         1.62 o
  -5   6  10          0.29          0.06         0.56 o
  -4   6  10          2.90          2.32         1.19 o
  -3   6  10          6.65          8.79         1.52 o
  -2   6  10         28.28         27.21         3.52 o
  -1   6  10         42.97         48.73         2.70 o
   0   6  10          2.16          1.20         0.45 o
   1   6  10         62.89         54.08        13.08 o
   2   6  10          2.87          2.75         0.55 o
   3   6  10          0.02         -0.18         0.18 o
  -7   7  10         49.05         88.73         3.59 o
  -6   7  10          1.63          2.05         0.65 o
  -5   7  10          3.00          1.00         1.56 o
  -4   7  10          3.81          3.21         0.93 o
  -3   7  10        125.79        143.65         6.43 o
  -2   7  10         17.39         15.95         1.32 o
  -1   7  10         28.20         29.08         2.24 o
   0   7  10         67.22         76.59         4.81 o
   1   7  10         35.17         29.71         2.59 o
   2   7  10          0.11          0.31         0.24 o
  -7   8  10          8.36          9.94         1.02 o
  -6   8  10         10.99         10.22         1.36 o
  -5   8  10          6.38          7.79         1.29 o
  -4   8  10        176.66        196.97         7.32 o
  -3   8  10          1.71          2.84         0.81 o
  -2   8  10         23.31         20.87         1.29 o
  -1   8  10         22.93         24.03         2.30 o
   0   8  10         61.24         74.68         5.81 o
   1   8  10         55.70         54.27         3.13 o
   2   8  10         28.89         24.85         1.67 o
  -6   9  10          1.46          3.96         0.79 o
  -5   9  10         11.15         11.42         3.17 o
  -4   9  10          6.33         11.25         1.53 o
  -3   9  10          0.28          1.95         0.52 o
  -2   9  10          2.62          3.16         0.80 o
  -1   9  10        166.46        173.68        23.43 o
   0   9  10         10.44          8.93         1.13 o
   1   9  10         77.13         67.07         3.01 o
  -6  10  10          6.45         14.52         1.28 o
  -5  10  10          0.26          0.29         0.23 o
  -4  10  10          7.43          8.35         0.92 o
  -3  10  10          3.22          3.83         1.14 o
  -2  10  10          7.94         11.22         3.59 o
  -1  10  10         18.20         11.49         3.13 o
   0  10  10         13.91         11.41         1.08 o
  -4  11  10          3.16          3.30         0.84 o
  -3  11  10         32.31         43.46        12.04 o
  -2  11  10          1.64          0.86         0.96 o
  -1 -14  11          0.03         -0.53         0.53 o
  -3 -13  11         44.72         32.16         3.16 o
  -1 -13  11          6.07          1.50         0.86 o
   0 -13  11         46.76         29.42         3.86 o
   1 -13  11        190.55         24.56        26.11 o
  -4 -12  11          3.42          3.01         0.83 o
  -3 -12  11          1.28          1.54         0.41 o
  -2 -12  11          0.15          0.23         0.12 o
  -1 -12  11          0.76          0.80         0.24 o
   0 -12  11          7.96          8.43         1.98 o
   1 -12  11          7.54          5.59         1.02 o
   2 -12  11         49.25         31.65         3.96 o
   3 -12  11         17.83          5.38         1.88 o
  -5 -11  11          0.37          0.10         0.09 o
  -4 -11  11         10.24         10.74         6.79 o
  -3 -11  11          0.71          0.42         0.17 o
  -2 -11  11          0.05          0.14         0.30 o
  -1 -11  11          1.88          2.38         0.41 o
   0 -11  11          0.91          0.61         0.26 o
   1 -11  11         45.71         48.64        11.97 o
   2 -11  11         28.05         23.78         6.95 o
   3 -11  11          0.03          0.22         0.26 o
  -5 -10  11         14.56         23.54         1.64 o
  -4 -10  11          1.15          1.40         0.32 o
  -3 -10  11          6.49          6.38         0.79 o
  -2 -10  11        200.93        252.22        12.40 o
  -1 -10  11         20.46         21.54         1.82 o
   0 -10  11         85.15         76.26         4.71 o
   1 -10  11         31.68         33.65         7.01 o
   2 -10  11         26.51         36.96         3.77 o
   3 -10  11          3.25          3.00         0.62 o
   4 -10  11          2.39          0.94         0.38 o
  -6  -9  11          0.29          0.64         0.21 o
  -5  -9  11          3.40          3.36         0.51 o
  -4  -9  11          6.35          7.27         0.81 o
  -3  -9  11         98.99        124.25         6.59 o
  -2  -9  11          5.26          6.62         1.04 o
  -1  -9  11        133.06        193.81        15.66 o
   0  -9  11         52.51         60.69         2.89 o
   1  -9  11        121.95        128.90         6.60 o
   2  -9  11         19.08         28.77         2.81 o
   3  -9  11         10.80         16.95         1.97 o
   4  -9  11         12.03          3.97         1.63 o
  -6  -8  11         37.15         51.94         1.89 o
  -5  -8  11         37.83         46.74         1.66 o
  -4  -8  11          0.71          0.97         0.25 o
  -3  -8  11         22.76         26.40         2.10 o
  -2  -8  11          8.25         12.96         1.12 o
  -1  -8  11          1.27          1.24         0.32 o
   0  -8  11         20.92         22.21         1.71 o
   1  -8  11         20.06         20.05         1.62 o
   2  -8  11         75.22         85.03         5.20 o
   3  -8  11          4.64          5.61         1.18 o
   4  -8  11         10.65         11.67         1.07 o
  -7  -7  11         31.73         48.24         2.44 o
  -6  -7  11          0.96          0.20         0.54 o
  -5  -7  11         59.93         72.54         2.57 o
  -4  -7  11         14.87         18.02         1.17 o
  -3  -7  11         91.08        103.77         3.08 o
  -2  -7  11          8.51          8.32         1.40 o
  -1  -7  11         18.47         22.81         1.71 o
   0  -7  11          1.63          1.34         0.44 o
   1  -7  11         21.09         23.00         1.78 o
   2  -7  11          3.34          4.58         1.14 o
   3  -7  11         39.85         47.94         3.69 o
   4  -7  11         65.70         82.75         4.14 o
  -7  -6  11         24.40         14.82         1.52 o
  -6  -6  11        401.54        481.83        45.14 o
  -5  -6  11          4.08          5.00         0.58 o
  -4  -6  11        272.17        336.07         6.98 o
  -3  -6  11         13.35         15.68         1.24 o
  -2  -6  11         63.24         67.49         4.37 o
  -1  -6  11          8.08          7.99         1.03 o
   0  -6  11        151.42        160.08         5.16 o
   1  -6  11          6.05          6.80         0.97 o
   2  -6  11         61.37         68.79         4.69 o
   3  -6  11        118.09        139.29         6.74 o
   4  -6  11          4.11          3.02         0.81 o
   5  -6  11          3.40          4.56         0.88 o
  -7  -5  11          0.03          0.00         0.14 o
  -6  -5  11        750.44        870.23        26.66 o
  -5  -5  11         30.12         37.37         1.62 o
  -4  -5  11          5.05          5.07         1.96 o
  -3  -5  11         64.72         64.48         2.91 o
  -2  -5  11         10.80         11.88         1.63 o
  -1  -5  11        300.17        322.05        33.31 o
   0  -5  11          3.20          2.70         0.85 o
   1  -5  11         42.09         46.45         4.23 o
   2  -5  11          0.98          0.86         0.61 o
   3  -5  11        132.92        150.01         7.01 o
   4  -5  11         38.48         45.51         3.00 o
   5  -5  11          1.81          1.91         0.67 o
  -8  -4  11          5.18          2.44         0.45 o
  -7  -4  11         21.20         21.76         1.86 o
  -6  -4  11        148.38        173.00         6.87 o
  -5  -4  11        252.12        290.18        22.36 o
  -4  -4  11         46.93         50.31        12.68 o
  -3  -4  11          2.32          2.23         0.52 o
  -2  -4  11         28.15         33.86         7.78 o
  -1  -4  11         23.97         25.58         2.42 o
   0  -4  11         34.19         41.10         8.59 o
   1  -4  11         99.20         17.19         7.80 o
   2  -4  11          4.24          4.93         1.45 o
   3  -4  11        196.28        205.47         6.30 o
   4  -4  11          1.24          0.78         0.28 o
   5  -4  11         38.71         48.45         3.38 o
  -8  -3  11          8.78          6.18         0.77 o
  -7  -3  11          1.48          1.57         0.51 o
  -6  -3  11         33.11         37.12         2.26 o
  -5  -3  11        392.32        411.89        11.96 o
  -4  -3  11         20.46         20.70         2.20 o
  -3  -3  11         28.16         43.11         8.59 o
  -2  -3  11         27.29          8.36        13.43 o
  -1  -3  11       1180.96        997.67       548.75 o
   0  -3  11          0.21         -0.63         2.34 o
   2  -3  11          6.51          6.07         1.69 o
   3  -3  11          7.64          8.44         1.95 o
   4  -3  11          6.60          4.31         0.64 o
   5  -3  11         54.38         79.82         4.15 o
  -7  -2  11          0.63          1.41         0.50 o
  -6  -2  11          0.74          0.72         0.37 o
  -5  -2  11          2.08          1.91         3.46 o
  -4  -2  11          2.14          1.65         2.33 o
  -3  -2  11          1.57         -0.57         0.87 o
  -2  -2  11         37.51         31.04        18.38 o
  -1  -2  11         15.76         12.20         7.39 o
   0  -2  11       1254.16       1469.84        55.29 o
   1  -2  11         56.27         14.46         7.28 o
   2  -2  11         56.06          6.24         4.00 o
   3  -2  11         10.76         11.67         2.22 o
   4  -2  11         22.88         20.35         1.25 o
   5  -2  11         24.99         37.61         2.61 o
  -8  -1  11         97.66        105.93        12.42 o
  -7  -1  11          8.24          6.58         4.41 o
  -6  -1  11         73.67         50.32        12.45 o
  -5  -1  11          3.72          3.43         3.88 o
  -4  -1  11          0.61          1.80         2.63 o
  -3  -1  11          0.98          0.85         0.89 o
  -2  -1  11          8.04         11.90         4.48 o
  -1  -1  11          0.04          0.65         0.87 o
   0  -1  11       1489.73        425.66        58.87 o
   1  -1  11        129.12         29.39        10.11 o
   3  -1  11          2.17          1.54         0.51 o
   4  -1  11        138.19        147.95         4.67 o
  -8   0  11          9.37          9.49         3.87 o
  -6   0  11         35.04         32.73         9.66 o
  -5   0  11         21.59         18.65         7.74 o
  -4   0  11          0.52          2.42         2.67 o
  -3   0  11         17.38         17.86         3.81 o
  -2   0  11         51.82         45.80        12.32 o
  -1   0  11         15.09         11.32         2.92 o
   0   0  11        796.03        259.75        34.89 o
   3   0  11         93.84        102.00         6.93 o
   4   0  11         24.54         25.63         2.22 o
  -7   1  11         58.40         43.22        10.45 o
  -6   1  11          6.05          4.12         2.53 o
  -5   1  11         57.07         53.99        13.03 o
  -4   1  11          0.69          4.06         3.49 o
  -3   1  11        178.65        120.22        40.28 o
  -2   1  11          1.47          0.72         2.26 o
  -1   1  11        355.68        233.93        19.62 o
   0   1  11         37.24         23.05         5.41 o
   1   1  11        228.63        151.30        45.56 o
   2   1  11          0.03          0.37         0.62 o
   3   1  11          1.77          2.62         0.53 o
   4   1  11         10.69         13.24         1.30 o
  -8   2  11         12.01         10.73         4.07 o
  -7   2  11        151.45        134.18        11.86 o
  -6   2  11          1.96          0.30         1.21 o
  -5   2  11         37.37         38.86         2.96 o
  -4   2  11        129.33        127.29        35.10 o
  -3   2  11          0.03          0.39         0.40 o
  -2   2  11        173.98        131.58        19.86 o
  -1   2  11          3.73          1.21         0.86 o
   0   2  11         13.66          8.90         1.43 o
   1   2  11        144.04         96.81        27.69 o
   2   2  11         23.86          3.20         2.87 o
   3   2  11          5.55          1.87         2.87 o
   4   2  11          0.02         -0.14         0.23 o
  -7   3  11          0.01          0.82         1.15 o
  -6   3  11          0.53          1.01         1.44 o
  -5   3  11         78.90         79.78         4.51 o
  -4   3  11          4.74          3.59         1.85 o
  -3   3  11          2.30          0.99         0.84 o
  -2   3  11          0.06         -0.18         1.04 o
  -1   3  11          1.57          2.04         1.19 o
   0   3  11        124.15        106.59        19.32 o
   1   3  11          1.89          1.52         0.62 o
   2   3  11          0.62          0.97         0.82 o
   3   3  11         13.16         16.66         2.27 o
   4   3  11         91.49        109.04         4.53 o
  -7   4  11          1.95          2.22         1.62 o
  -6   4  11         17.34         21.83         2.42 o
  -5   4  11         25.73         32.39         2.80 o
  -4   4  11        307.94        276.90        44.29 o
  -3   4  11          1.50          0.92         0.67 o
  -2   4  11         99.77         65.41         9.99 o
  -1   4  11          4.49          3.01         0.72 o
   0   4  11         47.45         39.12         8.24 o
   1   4  11          2.03          0.89         0.82 o
   2   4  11         10.25          9.08         2.23 o
   3   4  11          1.93          0.87         0.32 o
  -7   5  11          5.27         10.09         4.32 o
  -6   5  11         17.73         26.95         2.28 o
  -5   5  11         37.60         37.55         8.27 o
  -4   5  11          1.60          2.26         0.79 o
  -3   5  11        350.45        379.47        12.32 o
  -2   5  11          4.74          3.44         0.65 o
  -1   5  11          8.94          5.25         1.76 o
   0   5  11         89.26         74.93        11.50 o
   1   5  11         10.19         12.79         4.24 o
   2   5  11          4.88          3.55         0.99 o
  -7   6  11         47.38         64.63        10.88 o
  -6   6  11          0.46          0.78         0.40 o
  -5   6  11          1.21          2.17         0.90 o
  -4   6  11          2.85          4.74         1.11 o
  -3   6  11          0.70          2.00         0.66 o
  -2   6  11          5.16          5.16         0.82 o
  -1   6  11        329.56        294.15        32.69 o
   0   6  11         58.63         51.86         9.53 o
   1   6  11        213.72        219.97        32.38 o
   2   6  11          0.21          0.48         0.35 o
  -7   7  11         65.58        111.81        13.22 o
  -6   7  11         13.30         17.24         1.69 o
  -5   7  11         27.84         31.22         7.39 o
  -4   7  11          1.63          2.33         0.72 o
  -3   7  11          0.88          3.28         0.90 o
  -2   7  11          2.58          1.91         0.46 o
  -1   7  11         38.56         44.88         6.69 o
   0   7  11        138.28        124.23        35.48 o
   1   7  11          2.63          0.40         0.81 o
  -6   8  11         56.19         95.05        59.87 o
  -5   8  11          0.01          0.74         0.39 o
  -4   8  11          0.87          0.70         0.42 o
  -3   8  11         19.25         21.47         8.81 o
  -1   8  11         22.73         25.04         1.86 o
   0   8  11          3.01          2.08         0.87 o
   1   8  11          0.02          0.44         0.22 o
  -6   9  11         16.96         27.64         6.04 o
  -5   9  11          3.93          5.43         2.60 o
  -4   9  11          9.92         14.00         3.80 o
  -3   9  11          2.08          3.13         0.86 o
  -2   9  11          0.02          0.34         0.35 o
  -1   9  11          7.03          9.23         1.63 o
   0   9  11          0.26         -0.03         0.12 o
  -4  10  11          4.78          5.77         2.40 o
  -3  10  11          0.35          0.74         0.55 o
  -2  10  11          1.25          1.36         1.65 o
  -2 -13  12          3.51         -0.44         0.52 o
  -1 -13  12         35.48          3.93         1.14 o
   0 -13  12          1.06          0.21         0.28 o
  -3 -12  12         13.92          9.50         7.78 o
  -2 -12  12         28.85         29.07        12.07 o
  -1 -12  12          2.06         -0.39         0.68 o
   0 -12  12          6.40          7.05         1.62 o
   1 -12  12          0.03         -0.14         0.25 o
  -4 -11  12          9.03          7.65         6.68 o
  -3 -11  12         19.56         29.51         1.39 o
  -2 -11  12          2.91          2.55         0.48 o
  -1 -11  12        163.97        204.79        20.53 o
   0 -11  12         76.97         86.98        12.75 o
   1 -11  12         35.51         28.72        14.71 o
   2 -11  12          6.02          4.15         1.42 o
   3 -11  12         11.10          1.55         1.21 o
  -5 -10  12          6.54          7.72         0.81 o
  -4 -10  12          5.58          6.20         0.63 o
  -3 -10  12          7.50          9.77         0.93 o
  -2 -10  12         13.76         17.72         1.12 o
  -1 -10  12         13.92         13.54         1.06 o
   0 -10  12         78.42         63.09        15.95 o
   1 -10  12         13.86         11.05         5.32 o
   2 -10  12          1.47          2.15         1.34 o
   3 -10  12          9.44          4.09         0.71 o
  -6  -9  12        101.00        120.13         3.37 o
  -5  -9  12          2.00          2.60         0.56 o
  -4  -9  12          2.53          2.82         0.45 o
  -3  -9  12          5.37          6.35         0.69 o
  -2  -9  12          1.24          1.97         0.38 o
  -1  -9  12         24.08         25.15         3.10 o
   0  -9  12         13.70         18.67         1.44 o
   1  -9  12         31.89         40.73         3.11 o
   2  -9  12          0.49          1.00         0.48 o
   3  -9  12         14.00         13.39         1.70 o
  -6  -8  12         68.27        105.81         3.49 o
  -5  -8  12        270.73        387.35         6.99 o
  -4  -8  12         14.84         16.60         1.22 o
  -3  -8  12          0.81          0.92         0.27 o
  -2  -8  12          1.30          1.45         0.43 o
  -1  -8  12          0.60          1.10         0.28 o
   0  -8  12         10.58         11.85         1.16 o
   1  -8  12         29.46         33.79         1.94 o
   2  -8  12         16.00         19.52         2.16 o
   3  -8  12        165.31        199.38         7.01 o
   4  -8  12          1.06          0.49         0.27 o
  -6  -7  12         19.55         24.88         1.23 o
  -5  -7  12        382.55        536.84         7.73 o
  -4  -7  12         57.34         78.21         2.89 o
  -3  -7  12          0.09         -0.09         0.20 o
  -2  -7  12         27.41         29.14         1.84 o
  -1  -7  12        105.81        116.08         3.55 o
   0  -7  12          8.29          8.63         1.03 o
   1  -7  12          5.98          7.68         0.93 o
   2  -7  12         16.95         26.19         2.62 o
   3  -7  12         18.71         21.41         2.09 o
   4  -7  12         90.38         93.81        12.37 o
  -7  -6  12          0.70          0.42         0.24 o
  -6  -6  12        179.61        248.81         5.67 o
  -5  -6  12         47.80         61.62         1.98 o
  -4  -6  12          0.38          0.24         0.21 o
  -3  -6  12          5.47          7.46         1.04 o
  -2  -6  12        143.17        158.59         6.93 o
  -1  -6  12          0.31          0.38         0.21 o
   0  -6  12         34.91         35.03         2.16 o
   1  -6  12         10.46         10.17         1.12 o
   2  -6  12          2.52          1.85         0.74 o
   3  -6  12         24.87         30.80         2.62 o
   4  -6  12          1.05          0.57         0.22 o
  -7  -5  12         32.90         40.47         2.21 o
  -6  -5  12         41.08         42.65        16.19 o
  -5  -5  12         25.47         32.96         1.78 o
  -4  -5  12          0.73          0.72         0.31 o
  -3  -5  12          4.40          5.53         1.09 o
  -2  -5  12          0.47          0.70         0.57 o
  -1  -5  12        115.28        124.06         4.22 o
   0  -5  12        115.65        125.50         6.99 o
   1  -5  12         53.04         52.15         2.60 o
   2  -5  12          3.09          2.34         0.78 o
   3  -5  12          7.47          8.83         1.38 o
   4  -5  12         17.23         16.09         2.67 o
  -7  -4  12          0.12         -0.01         0.13 o
  -6  -4  12          0.79          0.46         0.42 o
  -5  -4  12          4.44          3.66         0.71 o
  -4  -4  12          1.07          0.91         0.49 o
  -3  -4  12          2.89          3.15         0.91 o
  -2  -4  12        182.02         31.97         8.93 o
  -1  -4  12        197.33        178.84        74.76 o
   0  -4  12        760.19        663.85       294.60 o
   1  -4  12         24.80         27.11         2.96 o
   2  -4  12          1.11          1.45         0.48 o
   3  -4  12          6.36          8.81         1.05 o
   4  -4  12         19.16         19.22         4.02 o
  -7  -3  12          0.22          2.45         2.11 o
  -6  -3  12         15.01         17.84         1.63 o
  -5  -3  12         69.27         89.63         4.27 o
  -4  -3  12         83.21         97.52        21.24 o
  -2  -3  12         16.74          4.88         3.75 o
  -1  -3  12         49.24         10.40         3.73 o
   2  -3  12         14.53         16.52         2.52 o
   3  -3  12         51.81         56.60         2.75 o
   4  -3  12          9.63          9.38         0.89 o
  -7  -2  12          1.64          3.16         3.15 o
  -6  -2  12         13.68          7.80         5.23 o
  -5  -2  12         32.40         40.70         2.76 o
  -3  -2  12          0.01          0.07         0.93 o
  -2  -2  12         23.16         21.70         7.68 o
  -1  -2  12          5.78          0.61         1.25 o
   2  -2  12          8.17         11.07         2.08 o
   3  -2  12          4.80          8.36         0.97 o
   4  -2  12         38.44         44.14         1.89 o
  -5  -1  12         31.97         34.39         9.69 o
  -3  -1  12          7.93          2.24         1.66 o
  -2  -1  12          1.35          1.53         1.06 o
  -1  -1  12         38.20         19.23         5.23 o
   1  -1  12         23.29          3.89         3.81 o
   2  -1  12         93.82        108.43         6.75 o
   3  -1  12          2.20          4.57         0.86 o
   4  -1  12         51.26         52.82         3.41 o
  -7   0  12         23.16         17.41         6.13 o
  -6   0  12         48.07         29.96         8.99 o
  -5   0  12         22.90         19.15         7.43 o
  -4   0  12        173.20        112.84        18.37 o
  -3   0  12          3.08         -0.03         1.15 o
  -2   0  12         52.46         41.33        11.05 o
  -1   0  12          5.16          0.59         2.20 o
   1   0  12          4.47         -0.09         1.79 o
   2   0  12          1.58          1.71         0.95 o
   3   0  12          5.38          4.63         0.86 o
   4   0  12          0.53          0.39         0.23 o
  -6   1  12         10.32         12.50         5.54 o
  -5   1  12        229.71        217.79        25.25 o
  -4   1  12          0.45          2.10         1.96 o
  -3   1  12        315.33        158.24        42.62 o
  -2   1  12          5.32          5.18         3.36 o
  -1   1  12          4.50          5.44         4.50 o
   0   1  12          2.70          2.71         2.85 o
   1   1  12          3.78          1.58         2.52 o
   2   1  12          0.00         -0.12         0.20 o
   3   1  12          0.18          0.00         0.08 o
  -7   2  12          0.03         -0.11         1.19 o
  -6   2  12          0.08         -0.18         2.80 o
  -5   2  12         33.37         28.49         8.88 o
  -4   2  12          0.61          2.93         2.24 o
  -3   2  12          8.85          6.08         2.68 o
  -2   2  12        154.49         97.36        12.64 o
  -1   2  12          3.05          1.85         0.57 o
   0   2  12         17.55          6.77         4.34 o
   2   2  12          0.57          0.15         0.40 o
   3   2  12          1.56          1.15         0.61 o
  -6   3  12         12.63         14.93         5.91 o
  -5   3  12         38.80         42.57        10.59 o
  -4   3  12          2.29          0.56         0.95 o
  -3   3  12        209.72        198.45        39.26 o
  -2   3  12         27.27         12.51         4.20 o
  -1   3  12         39.22         30.52         2.40 o
   0   3  12          3.62          2.95         1.02 o
   2   3  12          0.07         -0.02         0.32 o
   3   3  12          0.35         -0.27         0.29 o
  -7   4  12          2.32          2.34         1.96 o
  -6   4  12         66.55         61.54        11.97 o
  -5   4  12         10.09         15.19         6.15 o
  -4   4  12        234.00        255.48        75.83 o
  -3   4  12          0.05         -0.17         1.04 o
  -2   4  12         62.88         23.45         5.72 o
  -1   4  12          0.06          0.04         0.31 o
   0   4  12          5.66          7.83         1.25 o
   2   4  12         47.19         70.34         4.28 o
  -7   5  12         35.34         38.68         7.75 o
  -6   5  12         20.64         22.92         7.04 o
  -5   5  12         40.89         50.07         3.11 o
  -4   5  12          0.48          1.00         0.58 o
  -3   5  12          0.27         -0.34         0.36 o
  -2   5  12          3.73         -0.96         1.61 o
  -1   5  12        372.67        299.06        34.32 o
   0   5  12         32.85         27.96         6.99 o
   1   5  12        170.42        198.26        95.97 o
   2   5  12         15.48         19.90         1.84 o
  -7   6  12         16.46         27.48         6.08 o
  -6   6  12          3.10          7.52         3.71 o
  -5   6  12          1.33          0.46         0.83 o
  -4   6  12          1.12          1.24         1.11 o
  -3   6  12          0.03          0.08         0.31 o
  -2   6  12          1.57          2.07         1.95 o
  -1   6  12          1.15          2.58         0.94 o
   0   6  12          0.02          0.21         0.18 o
   1   6  12        319.93        414.41        11.47 o
  -6   7  12          3.48          2.76         1.40 o
  -5   7  12         49.74         17.94        11.24 o
  -4   7  12          6.72          5.66         4.71 o
  -3   7  12         20.61          6.74         2.74 o
  -2   7  12          4.47          4.46         1.47 o
  -1   7  12         19.49         19.10         3.29 o
   0   7  12         14.78         -0.21         0.21 o
  -5   8  12          8.69         13.25         3.22 o
  -4   8  12         46.26         34.15         4.89 o
  -3   8  12         14.84         20.85         4.93 o
  -2   8  12         87.95        142.88        45.30 o
  -1   8  12         10.34          1.57         1.74 o
  -4   9  12          1.30          1.91         1.40 o
  -3   9  12         12.28         11.98         3.89 o
  -2 -12  13          5.35         -0.38         0.38 o
  -1 -12  13          8.34          4.83         1.23 o
   0 -12  13          0.03         -0.54         0.54 o
  -4 -11  13         27.49         29.30         1.41 o
  -3 -11  13         24.70         31.15         1.42 o
  -2 -11  13         12.85         14.07         1.19 o
  -1 -11  13          0.61          0.59         0.34 o
   0 -11  13          4.71          4.48         0.95 o
   1 -11  13          1.72          1.19         0.65 o
  -5 -10  13          0.00          0.05         0.06 o
  -4 -10  13         37.98         63.77         1.96 o
  -3 -10  13         33.76         43.27         1.87 o
  -2 -10  13         27.75         32.51         1.37 o
  -1 -10  13          7.34          8.40         1.34 o
   0 -10  13         27.51         30.54         4.88 o
   1 -10  13          2.17          1.40         1.37 o
   2 -10  13          6.19          3.85         2.28 o
  -5  -9  13          8.68         11.98         1.02 o
  -4  -9  13         13.23         17.72         1.04 o
  -3  -9  13         12.68         13.36         0.90 o
  -2  -9  13          0.00          0.13         0.11 o
  -1  -9  13          0.35          1.27         0.48 o
   0  -9  13          7.02          7.68         1.22 o
   1  -9  13         41.32         50.33         3.04 o
   2  -9  13         17.90         18.98         2.16 o
  -6  -8  13         23.04         29.88         1.39 o
  -5  -8  13        136.57        202.54        10.33 o
  -4  -8  13          8.49         12.01         0.92 o
  -3  -8  13          8.65         11.00         0.87 o
  -2  -8  13         10.05         10.94         0.88 o
  -1  -8  13         37.46         44.50         2.74 o
   0  -8  13          2.39          2.56         0.48 o
   1  -8  13         48.88         54.23         3.32 o
   2  -8  13         21.57         27.50         2.18 o
   3  -8  13         62.66         91.20         4.13 o
  -6  -7  13         24.04         36.36        12.34 o
  -5  -7  13        275.29        388.57         6.87 o
  -4  -7  13          0.31          0.26         0.25 o
  -3  -7  13         15.66         21.67         1.34 o
  -2  -7  13          3.88          3.96         0.61 o
  -1  -7  13        157.82        186.08         3.88 o
   0  -7  13          0.11         -0.01         0.15 o
   1  -7  13         12.50         13.33         1.69 o
   2  -7  13          7.37          9.14         1.29 o
   3  -7  13          1.25          2.04         0.52 o
  -6  -6  13         17.64         25.83         1.57 o
  -5  -6  13         29.47         41.96         1.74 o
  -4  -6  13          2.06          1.96         0.42 o
  -3  -6  13          0.89          1.25         0.43 o
  -2  -6  13         43.11         46.91         3.35 o
  -1  -6  13          4.42          4.79         0.70 o
   0  -6  13        451.98        516.58        10.00 o
   1  -6  13         13.67         16.31         1.24 o
   2  -6  13          0.02          1.54         0.58 o
   3  -6  13          1.86          1.89         0.52 o
  -6  -5  13         43.31         62.04         2.75 o
  -5  -5  13          8.05         11.58         0.92 o
  -4  -5  13         15.78         17.46         1.82 o
  -3  -5  13          6.44          5.63         1.11 o
  -2  -5  13          5.16          4.90         1.10 o
  -1  -5  13         87.10         96.22         3.48 o
   0  -5  13        590.48        653.52        11.99 o
   1  -5  13        252.40        292.42         7.27 o
   2  -5  13          0.16          0.23         0.26 o
   3  -5  13          0.41          0.44         0.24 o
  -6  -4  13         12.70         17.75         1.45 o
  -5  -4  13          2.65          4.23         0.78 o
  -4  -4  13          0.68          0.42         0.36 o
  -3  -4  13         15.74         18.69         2.00 o
  -2  -4  13        249.42        284.85         9.80 o
  -1  -4  13          4.82          5.76         2.24 o
   0  -4  13        293.56        315.75        17.59 o
   1  -4  13        270.67        285.51        12.00 o
   2  -4  13         48.96         52.68         3.34 o
   3  -4  13         65.05         89.92        15.94 o
  -6  -3  13         45.01         61.15         2.92 o
  -5  -3  13         35.09         42.13         2.63 o
  -4  -3  13          5.15          6.09         1.09 o
  -3  -3  13        181.69         93.34        72.19 o
  -1  -3  13        438.30        454.91        12.45 o
   0  -3  13          0.96         -0.66         1.82 o
   1  -3  13        183.09        199.30        13.43 o
   2  -3  13         27.28         33.91         3.19 o
   3  -3  13          7.68          7.16         0.75 o
  -7  -2  13         90.67        131.18        14.42 o
  -5  -2  13         94.51        116.69         4.76 o
  -4  -2  13         52.02         58.53        14.37 o
  -3  -2  13          4.02          2.65         1.79 o
  -2  -2  13         16.77          5.88         3.61 o
  -1  -2  13          3.89          0.24         1.28 o
   1  -2  13         77.95         12.85         5.27 o
   2  -2  13         12.52         20.07         2.42 o
   3  -2  13         21.81         24.53         2.06 o
  -7  -1  13          0.26          0.98         1.40 o
  -6  -1  13         40.32         30.34         8.20 o
  -5  -1  13         59.99         72.05         3.59 o
  -3  -1  13         90.27         44.48        22.54 o
  -2  -1  13          0.14          0.24         1.10 o
  -1  -1  13          4.15         -0.51         3.04 o
   0  -1  13         11.72          1.66         1.30 o
   1  -1  13          7.25         -0.28         1.12 o
   2  -1  13         23.63         34.93         5.57 o
   3  -1  13          1.37          1.39         0.29 o
  -5   0  13          2.14          2.54         1.14 o
  -4   0  13        200.66        100.24        16.55 o
  -3   0  13          0.01          0.00         0.80 o
  -2   0  13        124.99         52.31         9.39 o
   0   0  13         59.46         14.39         5.84 o
   2   0  13          0.07          0.29         0.24 o
   3   0  13          0.00          0.27         0.12 o
  -7   1  13         10.54         10.22         4.16 o
  -6   1  13          7.76          6.03         3.77 o
  -4   1  13          1.03          0.52         1.36 o
  -3   1  13        139.58         70.20        26.56 o
  -2   1  13          9.93          2.03         1.65 o
  -1   1  13          5.34          1.66         2.52 o
   2   1  13          0.05         -0.06         0.42 o
   3   1  13          0.88          0.99         0.23 o
  -6   2  13          9.46          3.95         2.89 o
  -5   2  13          8.78          7.11         4.01 o
  -4   2  13         12.57          6.62         2.91 o
  -3   2  13          0.72          0.53         2.38 o
  -1   2  13        104.24         30.65         9.00 o
   2   2  13          1.17          0.86         0.41 o
  -5   3  13         75.49         68.45        12.24 o
  -4   3  13          0.17          2.66         2.52 o
  -3   3  13         16.36         12.00         7.14 o
  -2   3  13          2.79          2.50         2.20 o
  -1   3  13         63.43         24.09         7.61 o
   1   3  13         30.58         39.01         3.31 o
   2   3  13        191.29        306.80         9.39 o
  -6   4  13        106.58        115.62        14.30 o
  -5   4  13          9.88          8.29         4.17 o
  -4   4  13          1.09          1.10         1.68 o
  -3   4  13          1.52         -0.06         1.15 o
  -2   4  13         70.72         36.38         7.20 o
  -1   4  13          5.05          2.31         2.93 o
   1   4  13         15.24         15.39        10.97 o
  -7   5  13          1.50         -0.16         0.51 o
  -6   5  13         64.49         72.79        10.55 o
  -5   5  13          0.18          0.04         0.98 o
  -4   5  13          0.84         -0.10         0.65 o
  -3   5  13         25.30         17.52         4.34 o
  -2   5  13          7.07          3.84         3.11 o
  -1   5  13         37.76         18.30         5.83 o
   1   5  13         40.42         63.70         3.30 o
  -6   6  13         33.09         23.33         5.21 o
  -5   6  13          2.17          2.71         1.59 o
  -4   6  13         14.82          8.14         2.53 o
  -3   6  13          0.00          1.11         2.73 o
  -2   6  13          2.13          0.87         1.85 o
  -1   6  13         15.40          5.68         3.16 o
   0   6  13          3.90          2.25         2.21 o
  -5   7  13         15.66          2.81         1.69 o
  -3   7  13         92.86         61.74         9.25 o
  -2   7  13          8.49          4.96         2.66 o
  -3   8  13          0.32          1.22         1.30 o
  -2 -11  14          8.92          5.86         3.55 o
  -1 -11  14          3.44          0.92         0.38 o
   0 -11  14          0.01         -0.51         0.51 o
  -4 -10  14         10.83         13.32         0.88 o
  -3 -10  14          0.51          0.29         0.09 o
  -2 -10  14          8.08          7.89         1.04 o
  -1 -10  14          0.02          0.00         0.14 o
   0 -10  14          0.76          1.25         0.57 o
   1 -10  14          0.33          0.18         0.25 o
  -5  -9  14         26.96         31.71         1.39 o
  -4  -9  14          1.74          1.92         0.30 o
  -3  -9  14          0.00          0.03         0.12 o
  -2  -9  14          4.53          5.16         0.48 o
  -1  -9  14          1.52          2.44         0.46 o
   0  -9  14         79.36         85.28        14.59 o
   1  -9  14          4.72          2.72         3.02 o
  -5  -8  14          3.56          4.42         0.58 o
  -4  -8  14         16.86         21.51         1.08 o
  -3  -8  14          1.59          1.51         0.39 o
  -2  -8  14          0.12          0.21         0.16 o
  -1  -8  14        111.07        144.17        11.80 o
   0  -8  14        243.20        282.96         9.41 o
   1  -8  14         16.76         17.73         1.55 o
   2  -8  14         11.99          6.72         1.06 o
  -5  -7  14          3.91          7.31         1.14 o
  -4  -7  14         38.51         53.51         2.43 o
  -3  -7  14          2.83          3.77         0.48 o
  -2  -7  14          4.54          6.58         0.63 o
  -1  -7  14        299.31        303.83        50.69 o
   0  -7  14         24.34         27.38         1.43 o
   1  -7  14        216.34        261.98         7.75 o
   2  -7  14         23.56         31.20         1.95 o
  -6  -6  14         20.02         28.70         1.43 o
  -5  -6  14          0.49          0.42         0.13 o
  -4  -6  14          0.02          0.47         0.17 o
  -3  -6  14          0.22          0.15         0.15 o
  -2  -6  14         26.10         21.34         1.34 o
  -1  -6  14          5.42          5.61         0.52 o
   0  -6  14        843.34       1037.27        16.15 o
   1  -6  14        177.29        214.86         7.02 o
   2  -6  14          2.57          2.86         0.61 o
  -6  -5  14         19.63         21.76         1.33 o
  -5  -5  14         27.12         33.46         1.43 o
  -4  -5  14          1.86          2.28         0.60 o
  -3  -5  14         42.85         50.43         3.15 o
  -2  -5  14         13.62         14.84         1.71 o
  -1  -5  14         10.60          7.31         0.81 o
   0  -5  14        272.51        326.15         6.74 o
   1  -5  14         13.68         16.40         1.69 o
   2  -5  14         32.27         35.68         2.27 o
  -6  -4  14         17.07         21.61         1.39 o
  -5  -4  14          3.14          3.44         0.46 o
  -4  -4  14         78.57         84.43         3.98 o
  -3  -4  14          0.68          1.27         0.53 o
  -2  -4  14         18.11         18.85         1.99 o
  -1  -4  14         10.34          9.81         0.96 o
   0  -4  14         43.53         45.04         2.06 o
   1  -4  14          7.86          5.31         0.96 o
   2  -4  14          0.58          0.82         0.36 o
  -6  -3  14         12.67         17.57         1.30 o
  -5  -3  14        109.52        148.60        14.32 o
  -4  -3  14         11.44         10.76         1.29 o
  -3  -3  14         88.42         88.30         4.45 o
  -2  -3  14          9.59          2.89         2.28 o
  -1  -3  14         30.94         35.01        16.65 o
   0  -3  14         13.55         16.12         1.54 o
   1  -3  14          7.80          6.03         0.56 o
   2  -3  14          9.69         13.12         2.94 o
  -6  -2  14          7.31          9.31         0.95 o
  -5  -2  14          0.41          0.46         0.34 o
  -4  -2  14          2.95          3.66         0.74 o
  -3  -2  14          1.10         -0.74         2.28 o
  -1  -2  14          3.87          3.18         0.69 o
   0  -2  14         21.32         22.32         9.46 o
   1  -2  14         32.78         27.14         1.63 o
   2  -2  14          8.01          9.29         0.82 o
  -5  -1  14         22.06         24.87         1.78 o
  -4  -1  14          0.40          1.03         0.49 o
  -3  -1  14         39.10         10.04         5.99 o
  -2  -1  14          0.74          0.01         1.28 o
   0  -1  14         65.21         12.81         5.20 o
   1  -1  14         22.37         25.24         3.49 o
   2  -1  14          6.02          6.19         0.65 o
  -5   0  14          4.01          4.18         0.68 o
  -4   0  14        250.20        191.32        28.33 o
  -3   0  14          0.02         -0.42         1.05 o
  -2   0  14         12.97          0.86         2.47 o
  -1   0  14         23.62          6.00         3.56 o
   1   0  14         47.15         56.20         3.77 o
   2   0  14         22.43         29.85         3.67 o
  -7   1  14          7.99          8.32         4.91 o
  -6   1  14          0.52          0.82         0.69 o
  -4   1  14          0.11          0.97         0.90 o
  -3   1  14         38.67         13.11         5.29 o
  -2   1  14          1.05          1.85         2.16 o
  -1   1  14        293.24         88.38        13.58 o
   1   1  14        132.83        184.17         7.24 o
   2   1  14          2.49          3.06         0.48 o
  -7   2  14          1.16         -0.38         0.60 o
  -5   2  14          1.69          2.31         2.34 o
  -4   2  14         12.08         10.80         4.90 o
  -3   2  14          0.02          1.24         2.23 o
   0   2  14          4.16          2.49         1.96 o
   1   2  14        422.18        621.23        15.83 o
  -6   3  14          2.55          4.09         2.51 o
  -5   3  14         24.58         19.25         4.00 o
  -4   3  14          0.03          0.51         1.38 o
  -3   3  14          1.69         -0.24         1.01 o
  -2   3  14          2.90          1.16         1.43 o
   1   3  14          0.94          0.80         0.43 o
  -6   4  14         22.23         21.80         4.97 o
  -5   4  14          7.85          6.15         2.52 o
  -4   4  14         51.06         14.38         4.28 o
  -3   4  14          1.62          1.09         1.10 o
  -2   4  14         81.92         44.94         8.54 o
   0   4  14          2.86          7.31         1.13 o
  -4   5  14          0.15          0.08         0.58 o
  -3   5  14         39.53         17.47         4.86 o
  -2   5  14         36.62         16.65         4.76 o
  -1   5  14          1.45          0.78         1.37 o
  -3   6  14          9.12          3.35         1.70 o
  -3  -9  15          0.00          0.15         0.08 o
  -2  -9  15          0.01         -0.11         0.16 o
  -1  -9  15          1.17          1.59         0.34 o
   0  -9  15        147.93        145.28         5.39 o
  -4  -8  15         12.95         13.37         0.68 o
  -3  -8  15          1.81          1.93         0.28 o
  -2  -8  15          8.08          9.22         0.86 o
  -1  -8  15         22.60         26.62         1.80 o
   0  -8  15        168.63        202.98         6.98 o
  -5  -7  15          3.73          4.78         0.52 o
  -4  -7  15          0.36          0.28         0.12 o
  -3  -7  15         18.22         21.74         2.13 o
  -2  -7  15          5.64          6.10         0.57 o
  -1  -7  15         35.61         58.43         2.22 o
   0  -7  15          0.00          0.03         0.11 o
   1  -7  15         54.99         44.24         2.72 o
  -5  -6  15         13.45         17.47         1.14 o
  -4  -6  15         13.65         18.05         0.99 o
  -3  -6  15          7.18          9.23         0.74 o
  -2  -6  15         92.48        114.22         5.99 o
  -1  -6  15         13.93         19.89         1.60 o
   0  -6  15          0.27          0.17         0.20 o
   1  -6  15        118.42        125.38         4.03 o
  -5  -5  15         16.22          7.08        10.97 o
  -4  -5  15          2.03          1.85         0.32 o
  -3  -5  15         10.72         11.71         0.87 o
  -2  -5  15          2.09          1.62         0.29 o
  -1  -5  15         17.92         19.26         1.65 o
   0  -5  15          5.90          7.37         0.63 o
   1  -5  15          0.33          1.10         0.32 o
  -6  -4  15         28.18         30.07         1.35 o
  -5  -4  15          1.20          0.25         0.43 o
  -4  -4  15        196.86        247.40         7.01 o
  -3  -4  15          0.58          0.64         0.31 o
  -2  -4  15          0.07          1.10         0.46 o
  -1  -4  15         23.65         27.11         2.02 o
   0  -4  15         46.60         53.80         1.88 o
   1  -4  15          1.08          1.02         0.30 o
  -6  -3  15          0.12          0.39         0.15 o
  -5  -3  15         12.96          2.87         8.04 o
  -4  -3  15          0.85          1.25         0.39 o
  -3  -3  15        184.33        234.73         7.25 o
  -2  -3  15         30.50         34.46         2.42 o
  -1  -3  15         18.09         16.09         1.60 o
   0  -3  15         43.47         46.56         1.78 o
   1  -3  15          0.02          0.61         0.24 o
  -6  -2  15          0.03         -0.07         0.11 o
  -5  -2  15          0.49          0.14         0.10 o
  -4  -2  15          0.06          0.29         0.20 o
  -3  -2  15          0.25          0.40         0.24 o
  -2  -2  15          1.95          3.06         0.75 o
  -1  -2  15         59.14         65.70         3.40 o
   0  -2  15         31.04         38.21         1.40 o
   1  -2  15        189.82        181.06         5.36 o
  -6  -1  15          0.03          0.59         0.19 o
  -5  -1  15         46.19          1.09        19.41 o
  -4  -1  15          6.12          7.89         2.32 o
  -3  -1  15          2.01          0.59         0.80 o
  -2  -1  15          0.00         -0.03         0.94 o
  -1  -1  15         31.15          6.82         3.08 o
   0  -1  15         42.08         41.87         2.76 o
   1  -1  15         42.40         39.00         1.96 o
  -6   0  15         22.90         29.44         1.76 o
  -5   0  15          0.75          0.60         0.89 o
  -4   0  15         14.64         17.47         5.94 o
  -3   0  15          1.05          0.22         0.79 o
  -1   0  15          2.50         -0.89         1.10 o
   0   0  15          0.62          0.40         0.29 o
  -6   1  15          5.73          2.81         1.42 o
  -5   1  15          1.02          0.48         0.61 o
  -4   1  15          0.53          0.94         0.38 o
  -3   1  15         97.71         25.18         5.77 o
  -2   1  15          0.07         -0.67         0.70 o
   0   1  15         18.61         16.14         3.85 o
  -4   2  15         10.82          5.59         2.93 o
  -3   2  15          0.20          0.65         0.78 o
  -2   2  15          1.99          0.93         1.46 o
   0   2  15          0.87          2.33         0.57 o
  -5   3  15          3.19          1.97         1.46 o
  -4   3  15          0.05         -0.04         0.53 o
  -3   3  15         51.69         16.47         4.21 o
  -2   3  15          0.35         -0.33         1.12 o
  -5   4  15          3.45          0.45         0.77 o
  -3   4  15          1.98          0.72         0.69 o
  -2   4  15         34.57         14.16         3.56 o
  -3  -7  16        105.95        119.05         3.51 o
  -2  -7  16          2.36          2.25         0.40 o
  -4  -6  16          1.52          1.71         0.31 o
  -3  -6  16          0.63          0.68         0.19 o
  -2  -6  16        164.87        210.08         5.68 o
  -1  -6  16          0.02          0.20         0.14 o
  -4  -5  16          5.71          6.96         0.49 o
  -3  -5  16         71.83         73.69         5.87 o
  -2  -5  16         19.18         20.24         1.40 o
  -1  -5  16        115.06        129.40         3.92 o
  -5  -4  16         35.97         36.28         1.50 o
  -4  -4  16         81.51        100.50         2.31 o
  -3  -4  16          0.00          0.21         0.08 o
  -2  -4  16         45.01         41.66         7.50 o
  -1  -4  16         16.36         18.82         1.30 o
  -5  -3  16          3.84          3.56         0.46 o
  -4  -3  16          1.99          1.99         0.28 o
  -3  -3  16          1.43          0.59         0.24 o
  -2  -3  16          1.61          3.26         0.58 o
  -1  -3  16        105.30        140.14         4.32 o
  -5  -2  16          4.99          4.55         0.52 o
  -4  -2  16          0.20          0.76         0.24 o
  -3  -2  16          0.01         -0.18         0.20 o
  -2  -2  16         31.13         46.13         2.33 o
  -1  -2  16         14.34         15.19         1.18 o
  -5  -1  16         16.35         18.31         1.08 o
  -4  -1  16          6.41          9.35         0.86 o
  -3  -1  16         10.48         10.63         1.03 o
  -2  -1  16          0.11          0.32         0.23 o
  -1  -1  16          8.84         12.53         1.04 o
  -4   0  16         13.36         18.26         1.18 o
  -3   0  16          0.51          0.90         0.31 o
  -2   0  16         29.51         63.68         2.71 o
  -1   0  16          1.22          0.87         0.27 o
  -3   1  16         87.07        130.76         4.04 o
  -2   1  16          3.31          9.55         0.91 o
                                                
