# Supplementary material for: Semiconductive 2D arrays of pancake-bonded oligomers of partially charged TCNQ radicals
Source: IUCrJ. 2022 May 28;9(Pt 4):449–67. doi: 10.1107/S2052252522004717 (PMC9252159; doi:10.1107/S2052252522004717)
Supplement: Supplementary file 3 [file m-09-00449-sup3.zip › lq5043sup18.hkl]

#
# h,k,l, Fc-squared, Fo-squared, sigma(Fo-squared), status flag
#
data_shelx
_shelx_title '13.TCNQ_2_RT'
_shelx_refln_list_code          4
_shelx_F_calc_maximum       59.09
_exptl_crystal_F_000       259.00
_reflns_d_resolution_high  0.7939

loop_
 _space_group_symop_operation_xyz
 'x, y, z'
 '-x, -y, -z'

_cell_length_a     7.2867
_cell_length_b     7.7545
_cell_length_c    13.1305
_cell_angle_alpha  92.616
_cell_angle_beta  103.414
_cell_angle_gamma 113.979

_shelx_F_squared_multiplier     1.000

loop_
 _refln_index_h
 _refln_index_k
 _refln_index_l
 _refln_F_squared_calc
 _refln_F_squared_meas
 _refln_F_squared_sigma
 _refln_observed_status
   1   0   0        229.69        267.29         3.82 o
   3   0   0         14.35         25.59         2.21 o
   4   0   0       1895.05       2230.80        17.51 o
   5   0   0          2.22          1.85         0.26 o
   6   0   0        219.51        239.90         3.39 o
   7   0   0          0.00         -0.03         0.11 o
   8   0   0         22.45         22.17         0.58 o
  -8   1   0          6.18          6.39         0.53 o
  -7   1   0         12.07         13.44         0.74 o
  -6   1   0         32.69         30.05         1.17 o
  -5   1   0         74.16         75.59         3.59 o
  -4   1   0        263.11        273.46         8.08 o
  -3   1   0        434.27        415.13        11.92 o
  -2   1   0       1794.81       1520.60        46.36 o
  -1   1   0        539.83        418.35        12.82 o
   0   1   0        188.53        126.13         2.40 o
   1   1   0       1882.47       1617.18        12.57 o
   2   1   0        114.89        108.59         4.24 o
   3   1   0        193.93        174.94         4.58 o
   4   1   0          8.44          4.55         0.90 o
   5   1   0         18.67         19.77         1.13 o
   6   1   0          1.66          1.63         0.39 o
   7   1   0          2.33          2.83         0.28 o
  -8   2   0          0.00          0.02         0.07 o
  -7   2   0          3.63          3.94         0.69 o
  -6   2   0          1.66          1.78         0.35 o
  -5   2   0         32.63         33.42         3.31 o
  -4   2   0          0.44          0.11         0.23 o
  -3   2   0        405.24        592.30         9.25 o
  -2   2   0         70.81         18.71         0.95 o
  -1   2   0       1843.93       1766.15        16.12 o
   0   2   0         47.65        170.57         2.85 o
   1   2   0        397.26        530.59         8.73 o
   2   2   0         47.31         56.02         2.48 o
   3   2   0         21.60         28.60         2.12 o
   4   2   0          4.55          4.54         1.32 o
   5   2   0          0.35          0.79         0.30 o
   6   2   0          0.03          0.08         0.12 o
   7   2   0          0.04          0.09         0.05 o
  -8   3   0          4.69          5.71         0.64 o
  -7   3   0          0.03          0.12         0.09 o
  -6   3   0         22.12         20.56         1.35 o
  -5   3   0          0.80          1.17         0.59 o
  -4   3   0        124.80        157.95         4.07 o
  -3   3   0          0.25          8.39         0.80 o
  -2   3   0        241.22        155.24         3.16 o
  -1   3   0         11.09          0.02         0.05 o
   0   3   0        241.42        352.08         4.47 o
   1   3   0         28.13         44.26         2.98 o
   2   3   0         93.28         88.99         4.97 o
   3   3   0          4.87          6.19         0.65 o
   4   3   0         33.51         38.25         1.92 o
   5   3   0          2.36          3.06         0.51 o
  -8   4   0          3.98          4.63         0.52 o
  -7   4   0          8.12         10.33         1.06 o
  -6   4   0         14.37         16.64         1.35 o
  -5   4   0         21.02         22.25         1.03 o
  -4   4   0         15.72         18.64         1.47 o
  -3   4   0         46.46         85.55         2.80 o
  -2   4   0         36.52        102.55         2.98 o
  -1   4   0         20.07         16.79         1.02 o
   0   4   0         41.16         58.12         2.20 o
   1   4   0         19.91         27.19         2.09 o
   2   4   0         47.39         55.78         1.40 o
   3   4   0          3.63          3.56         0.59 o
   4   4   0          8.05          9.45         0.90 o
   5   4   0          3.29          2.76         0.42 o
  -8   5   0          0.05         -0.06         0.08 o
  -7   5   0          9.83          0.96         2.12 o
  -6   5   0          0.03         -0.11         0.18 o
  -5   5   0         30.55         31.79         1.16 o
  -4   5   0          1.29          0.24         0.31 o
  -3   5   0         78.23         76.92         4.91 o
  -2   5   0          0.02         -0.16         0.16 o
  -1   5   0         58.15         63.58         3.34 o
   0   5   0          0.02          0.18         0.30 o
   1   5   0         15.63         13.54         0.76 o
   2   5   0          1.49          2.76         0.31 o
   3   5   0          6.84          6.99         0.76 o
   4   5   0          0.02          0.22         0.13 o
  -8   6   0          0.82          1.36         0.21 o
  -7   6   0          0.95          1.21         0.21 o
  -6   6   0          2.77          2.83         0.47 o
  -5   6   0          2.09          1.39         0.28 o
  -4   6   0         28.22         31.70         0.97 o
  -3   6   0         26.98         29.06         0.80 o
  -2   6   0         16.03         14.95         0.71 o
  -1   6   0         10.58         11.89         0.81 o
   0   6   0          7.11          5.37         0.50 o
   1   6   0          1.67          1.55         0.25 o
   2   6   0          0.87          1.28         0.27 o
   3   6   0          0.11          0.08         0.06 o
  -8   7   0          2.99          3.48         0.43 o
  -7   7   0          1.33          1.75         0.30 o
  -6   7   0         10.13         11.12         0.86 o
  -5   7   0          9.20         11.13         0.74 o
  -4   7   0         46.23         46.66         1.22 o
  -3   7   0          2.38          2.13         0.25 o
  -2   7   0         34.85         35.04         1.00 o
  -1   7   0          4.44          3.52         0.41 o
   0   7   0         28.10         28.37         1.18 o
   1   7   0          0.56          0.65         0.23 o
  -7   8   0          1.07          0.53         0.28 o
  -6   8   0          1.47          1.14         0.26 o
  -5   8   0          0.62          0.60         0.19 o
  -4   8   0          0.15          0.22         0.11 o
  -3   8   0          2.06          1.40         0.19 o
  -2   8   0          0.56          0.39         0.16 o
  -1   8   0          0.49          0.14         0.09 o
   0   8   0          0.01          0.03         0.08 o
   1   8   0          1.22          0.88         0.21 o
  -6   9   0          0.24          0.23         0.08 o
  -5   9   0          1.08          0.88         0.23 o
  -4   9   0          0.55          0.08         0.41 o
  -3   9   0          1.21          0.15         0.61 o
  -2   9   0          0.39          0.28         0.23 o
  -1   9   0          0.71          0.97         0.23 o
   1  -9   1          0.00         -0.04         0.08 o
   2  -9   1          0.08          0.03         0.08 o
   3  -9   1          0.35          0.41         0.18 o
   4  -9   1          0.23          0.02         0.08 o
   5  -9   1          0.47          0.05         0.37 o
   6  -9   1          0.18          0.27         0.18 o
  -1  -8   1          0.15         -0.01         0.03 o
   0  -8   1          0.28          0.31         0.12 o
   1  -8   1          1.37          1.55         0.20 o
   2  -8   1          0.10          0.10         0.08 o
   3  -8   1          0.19          0.36         0.16 o
   4  -8   1          0.10         -0.03         0.06 o
   5  -8   1          1.30          0.27         0.56 o
   6  -8   1          0.16          0.10         0.07 o
   7  -8   1          0.29          0.14         0.09 o
  -1  -7   1          3.14          2.98         0.49 o
   0  -7   1         14.57         16.11         0.90 o
   1  -7   1          4.76          4.83         0.50 o
   2  -7   1         41.52         38.06         1.00 o
   3  -7   1         11.89         10.18         0.54 o
   4  -7   1         26.16         23.26         1.07 o
   5  -7   1          1.73          1.20         0.30 o
   6  -7   1         22.70         25.75         1.27 o
   7  -7   1          2.75          3.32         0.55 o
   8  -7   1          4.37          4.25         0.44 o
  -3  -6   1          1.19          1.38         0.26 o
  -2  -6   1          3.08          2.36         0.49 o
  -1  -6   1          0.88          0.35         0.19 o
   0  -6   1          4.04          2.13         0.42 o
   1  -6   1          0.90          0.64         0.15 o
   2  -6   1          2.34          1.11         0.19 o
   3  -6   1          1.15          1.49         0.20 o
   4  -6   1          3.77          4.03         0.42 o
   5  -6   1          1.66          1.63         0.35 o
   6  -6   1          0.02          0.21         0.10 o
   7  -6   1          0.05          0.13         0.08 o
   8  -6   1          0.09          0.11         0.05 o
  -5  -5   1          0.01          0.07         0.04 o
  -4  -5   1          0.03         -0.04         0.07 o
  -3  -5   1          0.51          0.19         0.12 o
  -2  -5   1          0.40          0.59         0.14 o
  -1  -5   1          5.07          5.72         0.67 o
   0  -5   1          1.16          1.18         0.63 o
   1  -5   1         18.78         21.61         1.93 o
   2  -5   1          0.06          0.15         0.37 o
   3  -5   1         23.92         31.38         3.23 o
   4  -5   1          1.78          1.31         0.75 o
   5  -5   1          9.21          9.30         0.56 o
   6  -5   1          0.38          0.18         0.13 o
   7  -5   1          1.07          1.08         0.24 o
   8  -5   1          0.11          0.11         0.10 o
  -5  -4   1          2.12          2.76         0.43 o
  -4  -4   1          7.60          8.05         0.88 o
  -3  -4   1         33.44         35.81         1.49 o
  -2  -4   1         17.10         20.17         0.87 o
  -1  -4   1         93.65         99.58         3.92 o
   0  -4   1        133.52        173.69         3.65 o
   1  -4   1        205.91        308.25         6.10 o
   2  -4   1        185.08        164.60         3.48 o
   3  -4   1         76.28         77.13         4.51 o
   4  -4   1        111.90        136.31         6.41 o
   5  -4   1         27.89         33.32         1.83 o
   6  -4   1         23.25         24.33         1.66 o
   7  -4   1          5.89          6.78         0.84 o
   8  -4   1          5.26          5.35         0.55 o
  -6  -3   1          6.37          6.62         0.61 o
  -5  -3   1          0.01         -0.09         0.11 o
  -4  -3   1         39.53         42.10         2.03 o
  -3  -3   1          2.34          2.69         0.33 o
  -2  -3   1        378.79        387.69        10.15 o
  -1  -3   1          8.94          7.05         0.85 o
   0  -3   1       1533.36       1546.11        13.08 o
   1  -3   1         53.33        144.16         2.15 o
   2  -3   1       1490.93       2013.88        25.96 o
   3  -3   1         37.05         15.30         1.11 o
   4  -3   1        338.55        352.33         6.29 o
   5  -3   1          9.23         11.09         0.90 o
   6  -3   1         55.61         64.15         2.45 o
   7  -3   1          0.25          0.12         0.11 o
   8  -3   1          5.25          6.35         0.44 o
  -7  -2   1          0.25          0.25         0.07 o
  -6  -2   1          1.56          1.52         0.37 o
  -5  -2   1          3.44          4.87         0.69 o
  -4  -2   1         22.70         22.87         1.18 o
  -3  -2   1         27.98         37.76         2.37 o
  -2  -2   1        119.45        137.13         4.41 o
  -1  -2   1        224.15        311.85         4.90 o
   0  -2   1         78.47        212.97         4.57 o
   1  -2   1        855.69        756.60         6.21 o
   2  -2   1         87.99         43.85         1.45 o
   3  -2   1         68.19        122.53         3.12 o
   4  -2   1          0.55          0.07         0.16 o
   5  -2   1          6.98          4.20         1.14 o
   6  -2   1          0.97          0.72         0.20 o
   7  -2   1          2.07          2.05         0.31 o
   8  -2   1          0.00          0.04         0.07 o
  -6  -1   1          1.23          1.93         0.29 o
  -5  -1   1          3.46          3.46         0.37 o
  -4  -1   1          1.79          4.25         0.87 o
  -3  -1   1         81.59         45.12         3.22 o
  -2  -1   1          1.96          4.85         0.86 o
  -1  -1   1        734.17        476.51        10.14 o
   0  -1   1         59.95         99.82         1.62 o
   1  -1   1         24.42        108.05         1.66 o
   2  -1   1        373.74        297.53         3.93 o
   3  -1   1         16.17         11.82         0.99 o
   4  -1   1          6.83          4.65         0.61 o
   5  -1   1          0.88          0.89         0.16 o
   6  -1   1          0.18          0.01         0.05 o
   7  -1   1          2.53          3.01         0.34 o
   8  -1   1          0.04          0.05         0.04 o
  -8   0   1          5.35          5.23         0.43 o
  -6   0   1         32.22         28.68         1.19 o
  -5   0   1          4.10          3.74         0.36 o
  -4   0   1        237.33        207.62         7.49 o
  -3   0   1          1.41         11.55         1.47 o
  -2   0   1       1676.17       1495.30        12.65 o
  -1   0   1        587.59        466.16         4.67 o
   0   0   1       1452.68        658.39        13.67 o
   1   0   1         12.21         37.99         1.11 o
   2   0   1       3035.22       2760.69        18.72 o
   3   0   1         87.45        106.26         3.27 o
   4   0   1        544.55        534.65         8.79 o
   5   0   1         14.30         11.38         0.65 o
   6   0   1         90.19         95.25         2.85 o
   7   0   1          1.68          1.17         0.21 o
  -8   1   1          7.59          8.00         0.61 o
  -7   1   1         24.35          7.61         0.93 o
  -6   1   1         58.34         62.06         2.00 o
  -5   1   1         91.10        115.53         6.30 o
  -4   1   1        194.78        237.97         7.49 o
  -3   1   1        438.44        544.11         5.52 o
  -2   1   1        549.09        823.47        45.12 o
  -1   1   1       2749.85       2669.82        10.91 o
   1   1   1        477.26        632.96         5.94 o
   2   1   1        408.29        415.56         8.96 o
   3   1   1        212.09        256.38         5.69 o
   4   1   1         73.45         89.24         3.95 o
   5   1   1         46.05         49.60         2.15 o
   6   1   1         12.41         14.19         1.10 o
   7   1   1          7.19          7.39         0.34 o
  -8   2   1          0.24          0.25         0.16 o
  -7   2   1          0.13          0.38         0.17 o
  -6   2   1          0.49          0.68         0.16 o
  -5   2   1          2.10          1.53         0.73 o
  -4   2   1          0.72          0.05         0.17 o
  -3   2   1         46.95         92.68         2.38 o
  -2   2   1          4.09         11.16         0.74 o
  -1   2   1        189.69         87.83         1.94 o
   0   2   1         10.94          5.07         0.45 o
   1   2   1          1.58         12.22         1.39 o
   2   2   1          0.71          0.50         0.37 o
   3   2   1          0.21          0.26         0.29 o
   4   2   1          0.72          0.82         0.27 o
   5   2   1          0.00          0.23         0.21 o
   6   2   1          0.57          0.80         0.26 o
  -8   3   1          0.33          0.01         0.06 o
  -7   3   1          0.25          0.39         0.27 o
  -6   3   1          6.10          5.59         0.53 o
  -5   3   1          0.96          1.99         0.81 o
  -4   3   1         29.40         21.98         1.45 o
  -3   3   1          9.24          1.41         0.39 o
  -2   3   1        145.23        287.55         4.10 o
  -1   3   1         67.27        164.36         2.83 o
   0   3   1         62.18         41.36         1.58 o
   1   3   1         39.02         30.33         2.56 o
   2   3   1         10.04         13.59         2.02 o
   3   3   1         17.06         15.07         1.03 o
   4   3   1          0.06          0.00         0.08 o
   5   3   1          1.18          1.58         0.38 o
   6   3   1          0.31          0.06         0.18 o
  -9   4   1          0.49          0.16         0.12 o
  -6   4   1         11.30         12.36         1.15 o
  -5   4   1          2.35          3.11         0.96 o
  -4   4   1         47.17         68.90         2.79 o
  -3   4   1          3.20          1.42         0.37 o
  -2   4   1         54.73         51.47         2.02 o
  -1   4   1         13.50         36.71         1.62 o
   0   4   1         35.76         52.62         2.62 o
   1   4   1          4.29          5.82         1.00 o
   2   4   1          7.24          7.57         0.57 o
   3   4   1          6.31          7.23         0.80 o
   4   4   1          8.11          8.08         0.81 o
   5   4   1          0.37          0.22         0.15 o
  -8   5   1          0.08          0.23         0.21 o
  -7   5   1          7.01          8.57         0.68 o
  -6   5   1          0.29          0.42         0.32 o
  -5   5   1         35.31         45.90         1.38 o
  -4   5   1          7.48          8.62         1.60 o
  -3   5   1         60.36         96.39         3.49 o
  -2   5   1          5.32          9.41         1.72 o
  -1   5   1         75.78        108.44         6.15 o
   0   5   1          5.68          6.54         1.08 o
   1   5   1         33.44         44.73         1.19 o
   2   5   1          4.23          5.59         0.44 o
   3   5   1          4.10          5.31         0.50 o
   4   5   1          0.06          0.04         0.05 o
  -8   6   1          0.50          0.41         0.12 o
  -7   6   1          0.07          0.14         0.13 o
  -6   6   1          4.88          5.80         0.44 o
  -5   6   1          4.64          5.29         0.52 o
  -4   6   1          1.57          1.26         0.18 o
  -3   6   1          1.26          1.31         0.17 o
  -2   6   1         11.70         14.04         0.68 o
  -1   6   1         11.68         15.47         0.71 o
   0   6   1          2.73          3.01         0.34 o
   1   6   1          5.29          8.69         0.73 o
   2   6   1          0.53          0.16         0.17 o
   3   6   1          1.06          0.02         0.03 o
  -8   7   1          0.22          0.21         0.16 o
  -7   7   1          0.66          1.10         0.23 o
  -6   7   1          0.00          0.24         0.16 o
  -5   7   1          0.02          0.21         0.13 o
  -4   7   1          0.46          0.19         0.08 o
  -3   7   1          1.26          1.44         0.17 o
  -2   7   1          2.64          2.98         0.29 o
  -1   7   1          0.28          0.21         0.09 o
   0   7   1          0.66          1.06         0.26 o
   1   7   1          0.01         -0.06         0.06 o
  -7   8   1          1.34          1.00         0.19 o
  -6   8   1          1.79          2.20         0.33 o
  -5   8   1          4.04          3.06         0.42 o
  -4   8   1          3.90          3.00         0.27 o
  -3   8   1          3.26          2.99         0.27 o
  -2   8   1          0.85          0.39         0.14 o
  -1   8   1          4.63          4.40         0.36 o
   0   8   1          0.81          0.57         0.15 o
   1   8   1          1.00          0.84         0.20 o
  -6   9   1          0.04          0.07         0.05 o
  -5   9   1          0.34          0.51         0.19 o
  -4   9   1          0.01          0.00         0.02 o
  -3   9   1          0.27          0.34         0.10 o
  -2   9   1          0.07          0.09         0.07 o
  -1   9   1          0.17          0.19         0.07 o
   1  -9   2          0.06          0.01         0.07 o
   3  -9   2          0.08          0.08         0.05 o
   4  -9   2          0.15          0.40         0.18 o
   5  -9   2          0.07          0.05         0.05 o
   6  -9   2          0.03          0.10         0.12 o
  -1  -8   2          1.91          1.02         0.38 o
   0  -8   2          0.01          0.04         0.04 o
   1  -8   2          2.34          3.43         0.30 o
   2  -8   2          0.10          0.12         0.08 o
   3  -8   2          6.25          7.99         0.63 o
   4  -8   2          0.94          0.38         0.25 o
   5  -8   2          1.23          2.18         0.39 o
   6  -8   2          0.11          0.10         0.12 o
   7  -8   2          1.00          0.98         0.22 o
  -1  -7   2          0.02         -0.01         0.08 o
   0  -7   2          0.00          0.16         0.14 o
   1  -7   2          0.04         -0.03         0.09 o
   2  -7   2          0.42          0.47         0.16 o
   3  -7   2          0.22          0.76         0.30 o
   4  -7   2          1.38          1.61         0.34 o
   5  -7   2          1.76          1.33         0.32 o
   6  -7   2          0.04         -0.01         0.07 o
   7  -7   2          0.12          0.06         0.06 o
   8  -7   2          0.60          0.69         0.15 o
  -4  -6   2          1.93          1.88         0.23 o
  -3  -6   2          1.16          2.16         0.36 o
  -2  -6   2          7.13          9.43         0.53 o
  -1  -6   2          6.47          9.84         0.65 o
   0  -6   2         31.32         38.18         1.76 o
   1  -6   2          4.61          5.12         0.41 o
   2  -6   2         48.90         51.88         1.38 o
   3  -6   2          0.25          0.11         0.16 o
   4  -6   2         23.09         24.59         1.24 o
   5  -6   2          0.44          1.24         0.33 o
   6  -6   2         13.15         16.90         0.80 o
   7  -6   2          0.33          0.46         0.16 o
   8  -6   2          1.86          1.99         0.21 o
  -5  -5   2          0.19          0.27         0.11 o
  -4  -5   2          0.81          0.91         0.28 o
  -3  -5   2          2.22          3.87         0.58 o
  -2  -5   2          0.59          0.42         0.15 o
  -1  -5   2         47.17         58.92         5.41 o
   0  -5   2         13.81         13.65         1.64 o
   1  -5   2         80.40         85.79         3.80 o
   2  -5   2         10.23          8.40         1.70 o
   3  -5   2         62.22         71.18         5.04 o
   4  -5   2          5.06          6.41         0.51 o
   5  -5   2         17.13         16.54         1.07 o
   6  -5   2          0.96          0.56         0.42 o
   7  -5   2          2.63          2.71         0.37 o
   8  -5   2          0.04          0.04         0.14 o
  -6  -4   2          0.10          0.02         0.03 o
  -5  -4   2          0.26          0.26         0.13 o
  -4  -4   2          0.07          0.19         0.17 o
  -3  -4   2          6.03          5.22         0.48 o
  -2  -4   2          9.72         11.01         1.35 o
  -1  -4   2          0.00          0.32         0.25 o
   0  -4   2          6.97          4.64         0.79 o
   1  -4   2          4.35          2.21         0.52 o
   2  -4   2         10.65         26.17         2.63 o
   3  -4   2         23.02         47.54         3.76 o
   4  -4   2          0.09          0.40         0.37 o
   5  -4   2          2.60          3.44         0.62 o
   7  -4   2          1.06          1.75         0.37 o
   8  -4   2          0.01         -0.05         0.05 o
  -6  -3   2          0.88          0.82         0.23 o
  -5  -3   2          0.70          0.94         0.30 o
  -4  -3   2          3.37          3.61         0.92 o
  -3  -3   2          0.06         -0.01         0.13 o
  -2  -3   2          0.01          0.51         0.46 o
  -1  -3   2          0.01          0.07         0.10 o
   0  -3   2          1.26         17.21         1.05 o
   1  -3   2          0.81         11.75         0.58 o
   2  -3   2         47.90         21.88         1.11 o
   3  -3   2          2.02          9.00         0.86 o
   4  -3   2         47.98         73.02         2.95 o
   5  -3   2          0.15         -0.02         0.12 o
   6  -3   2         12.72         14.46         1.18 o
   7  -3   2          0.10          0.04         0.09 o
   8  -3   2          3.85          4.77         0.36 o
  -6  -2   2          0.06          0.09         0.10 o
  -5  -2   2          0.74          0.75         0.30 o
  -4  -2   2          0.86          0.34         0.29 o
  -3  -2   2         11.26          6.16         1.40 o
  -2  -2   2          1.65          0.21         0.15 o
  -1  -2   2         76.15         68.88         1.67 o
   0  -2   2        120.24         63.47         2.74 o
   1  -2   2         14.48         39.30         0.79 o
   2  -2   2          0.37          3.57         0.27 o
   3  -2   2        103.93         71.61         1.84 o
   4  -2   2          2.25          0.99         0.41 o
   5  -2   2          9.40         10.17         0.90 o
   6  -2   2          0.05          0.27         0.20 o
   7  -2   2          0.29          0.20         0.18 o
   8  -2   2          0.10          0.10         0.04 o
  -7  -1   2          0.19          0.49         0.16 o
  -6  -1   2          0.44          0.19         0.13 o
  -5  -1   2          1.42          1.53         0.25 o
  -4  -1   2          6.81          3.37         1.06 o
  -3  -1   2         19.13          2.09         0.69 o
  -2  -1   2         17.04         42.77         2.45 o
  -1  -1   2         50.93          4.72         0.40 o
   0  -1   2        271.41        318.86         9.28 o
   1  -1   2        635.98       1005.95         7.93 o
   2  -1   2         13.99          9.32         0.67 o
   3  -1   2          3.16          8.04         0.82 o
   4  -1   2         23.65         28.98         1.58 o
   5  -1   2          1.24          2.11         0.33 o
   6  -1   2          6.03          6.44         0.52 o
   7  -1   2          0.25          0.71         0.16 o
   8  -1   2          0.50          0.18         0.05 o
  -8   0   2          0.02          0.16         0.09 o
  -7   0   2          1.24          1.67         0.25 o
  -6   0   2          0.50          0.28         0.07 o
  -5   0   2          3.36          4.91         0.61 o
  -4   0   2         35.95         27.18         2.70 o
  -3   0   2         62.98         34.60         2.51 o
  -2   0   2        351.97        295.28         5.53 o
  -1   0   2        681.63        505.47        12.74 o
   1   0   2        205.47        321.14         3.58 o
   2   0   2        384.66        330.36         4.79 o
   3   0   2          4.33          2.71         0.55 o
   4   0   2          7.27          4.36         0.82 o
   5   0   2          4.66          6.05         0.66 o
   6   0   2          0.47          0.57         0.25 o
   7   0   2          1.14          1.92         0.37 o
  -8   1   2          1.83          2.31         0.33 o
  -7   1   2          4.04          3.37         0.63 o
  -6   1   2          8.29          9.81         0.70 o
  -5   1   2         47.54         48.59         4.14 o
  -4   1   2        120.11        133.71         5.67 o
  -3   1   2        171.63        166.62         4.98 o
  -2   1   2        686.20        455.17         3.29 o
  -1   1   2          6.56         34.34         1.56 o
   0   1   2         95.41        101.46         1.57 o
   1   1   2        173.48        108.02         3.61 o
   2   1   2        237.38        219.75         4.56 o
   3   1   2          6.71          4.29         0.74 o
   4   1   2         49.80         45.81         1.75 o
   5   1   2          3.23          3.40         0.57 o
   7   1   2          1.10          0.27         0.94 o
  -8   2   2          0.00          0.22         0.18 o
  -7   2   2          0.01          0.14         0.14 o
  -6   2   2          1.24          1.38         0.28 o
  -5   2   2         32.67         35.50         3.41 o
  -4   2   2          0.60          1.89         0.66 o
  -3   2   2        337.91        249.59         3.68 o
  -2   2   2         21.93          0.15         0.10 o
  -1   2   2        773.66       1102.44        12.85 o
   1   2   2        396.60        295.35         7.20 o
   2   2   2          0.69          0.17         0.27 o
   3   2   2         31.85         29.08         3.12 o
   4   2   2          0.65          0.51         0.22 o
   5   2   2          0.31          0.21         0.13 o
   6   2   2          0.11          0.03         0.05 o
  -9   3   2          0.06          0.08         0.08 o
  -8   3   2          0.54          0.63         0.30 o
  -7   3   2          2.09          2.16         0.52 o
  -6   3   2          0.21          0.08         0.11 o
  -5   3   2          2.96          2.11         0.84 o
  -4   3   2          1.39          2.36         0.73 o
  -3   3   2         14.31         31.99         1.59 o
  -2   3   2          1.80          4.92         0.58 o
  -1   3   2          2.00          6.80         0.73 o
   0   3   2         28.60         56.18         2.38 o
   1   3   2          1.37          2.42         0.57 o
   2   3   2          8.19          6.54         1.50 o
   3   3   2          0.01          0.16         0.12 o
   4   3   2          3.64          4.30         0.65 o
   5   3   2          0.60          0.63         0.24 o
   6   3   2          0.05          0.09         0.08 o
  -9   4   2          0.03         -0.04         0.06 o
  -8   4   2          0.02         -0.06         0.09 o
  -7   4   2          0.00         -0.04         0.13 o
  -6   4   2          2.06          1.57         0.29 o
  -5   4   2          0.05         -0.07         0.19 o
  -4   4   2         18.39         14.47         1.28 o
  -3   4   2          0.95          3.37         0.60 o
  -2   4   2         56.73         93.31         2.95 o
  -1   4   2          1.91         -0.17         0.24 o
   0   4   2         25.17         25.38         1.91 o
   1   4   2          3.44          2.42         0.67 o
   2   4   2          7.03          8.25         0.69 o
   3   4   2          0.05          0.21         0.19 o
   4   4   2          0.00          0.04         0.11 o
   5   4   2          0.22          0.16         0.07 o
  -9   5   2          0.00          0.03         0.08 o
  -8   5   2          0.00          0.10         0.10 o
  -7   5   2          0.02          0.09         0.11 o
  -6   5   2          0.03         -0.01         0.12 o
  -5   5   2          1.65          1.57         0.23 o
  -4   5   2          4.11          3.86         0.72 o
  -3   5   2          0.50          1.22         0.40 o
  -2   5   2          0.04          0.11         0.36 o
  -1   5   2          0.10          0.05         0.29 o
   0   5   2          0.35          0.36         0.11 o
   1   5   2          0.70          0.46         0.18 o
   2   5   2          0.41          1.00         0.19 o
   3   5   2          1.90          2.10         0.30 o
   4   5   2          0.05          0.10         0.06 o
  -8   6   2          0.01         -0.05         0.05 o
  -7   6   2          0.81          0.78         0.17 o
  -6   6   2          0.11          0.21         0.14 o
  -5   6   2          6.56          7.48         0.74 o
  -4   6   2          2.17          3.70         0.32 o
  -3   6   2          0.06          0.00         0.07 o
  -2   6   2          1.31          1.73         0.25 o
  -1   6   2          1.32          1.16         0.20 o
   0   6   2          0.00          0.04         0.13 o
   1   6   2          0.06         -0.10         0.10 o
   2   6   2          0.00         -0.21         0.21 o
   3   6   2          0.07          0.13         0.08 o
  -8   7   2          2.00          1.24         0.50 o
  -7   7   2          0.57          0.48         0.12 o
  -6   7   2         11.64         13.56         0.77 o
  -5   7   2          4.05          4.81         0.47 o
  -4   7   2         12.10         11.98         0.49 o
  -3   7   2          0.21          0.21         0.08 o
  -2   7   2         21.32         22.93         0.81 o
  -1   7   2          1.17          1.22         0.39 o
   0   7   2          4.58          5.66         0.56 o
   1   7   2          0.08          0.07         0.09 o
  -7   8   2          0.93          1.07         0.30 o
  -6   8   2          0.33          0.22         0.11 o
  -5   8   2          1.29          2.15         0.28 o
  -4   8   2          0.61          1.19         0.16 o
  -3   8   2          2.14          2.16         0.23 o
  -2   8   2          1.60          2.04         0.27 o
  -1   8   2          0.42          0.42         0.12 o
   0   8   2          0.24          0.22         0.10 o
   1   8   2          0.46          0.38         0.11 o
  -6   9   2          0.07          0.02         0.04 o
  -5   9   2          0.81         -0.01         0.09 o
  -4   9   2          0.03          0.14         0.08 o
  -3   9   2          0.34          0.78         0.16 o
  -2   9   2          0.00          0.09         0.07 o
   1  -9   3          0.21          0.59         0.18 o
   2  -9   3          0.48          0.78         0.23 o
   3  -9   3          0.00          0.00         0.07 o
   4  -9   3          0.21          0.07         0.22 o
   5  -9   3          0.00         -0.06         0.06 o
   6  -9   3          0.27          0.22         0.09 o
  -1  -8   3          2.66          1.60         0.30 o
   0  -8   3          0.12          0.25         0.09 o
   1  -8   3         11.66         13.99         1.00 o
   2  -8   3          2.05          2.32         0.33 o
   3  -8   3          9.84         11.85         0.59 o
   4  -8   3          0.61          1.02         0.34 o
   5  -8   3         10.14         11.22         1.01 o
   6  -8   3          1.86          1.67         0.35 o
   7  -8   3          1.38          1.53         0.24 o
  -1  -7   3          1.75          1.82         0.29 o
   0  -7   3          2.38          1.29         0.36 o
   1  -7   3          6.20          4.80         0.52 o
   2  -7   3          4.28          3.98         0.38 o
   3  -7   3          4.22          4.33         0.41 o
   4  -7   3          8.24          1.82         4.46 o
   5  -7   3          5.94          8.20         0.74 o
   6  -7   3          0.33          0.18         0.11 o
   7  -7   3          0.21          0.48         0.21 o
  -4  -6   3          0.08          0.12         0.07 o
  -2  -6   3          3.74          3.50         0.33 o
  -1  -6   3          0.90          1.15         0.35 o
   0  -6   3          9.79          6.01         0.63 o
   1  -6   3          0.10          0.06         0.08 o
   2  -6   3         24.26         17.58         0.77 o
   3  -6   3          0.13          0.27         0.12 o
   4  -6   3         24.41         23.27         1.20 o
   5  -6   3          1.11          0.56         0.23 o
   6  -6   3          5.02          5.18         0.52 o
   7  -6   3          0.00         -0.05         0.05 o
   8  -6   3          1.42          1.44         0.16 o
  -5  -5   3          0.08          0.01         0.06 o
  -4  -5   3          0.21         -0.08         0.16 o
  -3  -5   3          0.28          0.10         0.13 o
  -2  -5   3          2.36          3.73         0.65 o
  -1  -5   3          0.32          0.25         0.24 o
   0  -5   3          2.07          1.57         0.53 o
   1  -5   3         31.33         25.12         2.94 o
   2  -5   3          8.41          8.64         1.78 o
   3  -5   3         34.29         22.50         2.99 o
   4  -5   3          0.88          0.49         0.21 o
   5  -5   3         12.98         12.14         0.68 o
   6  -5   3          0.05          0.01         0.14 o
   7  -5   3          1.46          1.62         0.29 o
   8  -5   3          0.01          0.05         0.06 o
  -6  -4   3          0.07          0.01         0.04 o
  -5  -4   3          0.29          0.44         0.20 o
  -4  -4   3          0.02          0.09         0.10 o
  -3  -4   3          0.36          0.56         0.21 o
  -2  -4   3          7.41          4.26         1.48 o
  -1  -4   3         28.79         40.91         2.61 o
   0  -4   3         12.53          7.04         0.98 o
   1  -4   3         47.67         47.35         2.40 o
   2  -4   3         41.21         75.13         4.64 o
   3  -4   3         32.85         62.51         4.59 o
   4  -4   3         10.55          9.44         1.91 o
   5  -4   3          1.34          0.78         0.22 o
   6  -4   3          4.13          5.59         0.42 o
   7  -4   3          0.39          0.35         0.16 o
   8  -4   3          0.21          0.08         0.09 o
  -6  -3   3          0.09          0.12         0.07 o
  -4  -3   3          4.25          4.72         0.62 o
  -3  -3   3         16.60         16.67         2.42 o
  -2  -3   3         69.28         76.55         4.39 o
  -1  -3   3         49.96         54.27         2.25 o
   0  -3   3        473.05        644.90         7.40 o
   1  -3   3         17.68         55.64         2.15 o
   2  -3   3        554.25        489.78        10.77 o
   3  -3   3          0.01          2.63         0.93 o
   4  -3   3         94.37        116.71         6.60 o
   5  -3   3          1.14          1.27         0.36 o
   6  -3   3          2.58          2.35         0.35 o
   7  -3   3          1.26          2.10         0.25 o
   8  -3   3          0.01         -0.01         0.04 o
  -7  -2   3          0.48          0.17         0.08 o
  -6  -2   3          0.04          0.13         0.13 o
  -5  -2   3          2.65          2.92         0.40 o
  -4  -2   3          0.49          0.60         0.15 o
  -3  -2   3          1.44          3.30         0.98 o
  -2  -2   3         17.57          7.26         1.19 o
  -1  -2   3         12.94         13.10         0.75 o
   0  -2   3         87.58         45.71         1.74 o
   1  -2   3          7.76         19.13         1.80 o
   2  -2   3         51.68         39.89         0.95 o
   3  -2   3        112.83        102.70         3.16 o
   4  -2   3          3.93          5.69         0.90 o
   5  -2   3          9.63         11.17         0.69 o
   6  -2   3          0.81          0.87         0.23 o
   7  -2   3          0.32          0.27         0.12 o
   8  -2   3          0.28          0.13         0.10 o
  -7  -1   3          3.73          3.93         0.35 o
  -6  -1   3          0.44          0.53         0.13 o
  -5  -1   3         64.86         75.78         2.06 o
  -4  -1   3          7.68          6.11         1.39 o
  -3  -1   3        645.90        816.09        13.27 o
  -2  -1   3          8.44         33.49         2.14 o
  -1  -1   3       3491.81       4111.95        31.00 o
   0  -1   3        232.29        225.00         1.82 o
   2  -1   3         26.75         37.63         1.44 o
   3  -1   3        515.77        568.62         9.87 o
   4  -1   3          4.44          6.56         0.79 o
   5  -1   3         41.41         48.77         2.22 o
   6  -1   3          0.15          0.25         0.15 o
   7  -1   3          2.02          3.17         0.33 o
  -8   0   3          0.46          0.34         0.12 o
  -7   0   3          0.01         -0.09         0.09 o
  -6   0   3          7.04          8.04         0.51 o
  -5   0   3          1.85          1.33         0.33 o
  -4   0   3         20.22         31.10         2.88 o
  -3   0   3          0.06          5.61         1.01 o
  -2   0   3         78.20        109.65         3.38 o
  -1   0   3          5.67          6.06         0.63 o
   0   0   3        858.80       1168.84        10.86 o
   1   0   3        918.27       1241.15        10.96 o
   2   0   3          0.67          1.67         0.37 o
   3   0   3         71.56         73.25         2.89 o
   4   0   3         15.05         19.44         2.44 o
   5   0   3         10.92         11.31         1.07 o
   6   0   3          3.33          4.51         0.45 o
   7   0   3          0.68          0.99         0.17 o
  -8   1   3          0.76          0.83         0.20 o
  -7   1   3          0.01          0.02         0.15 o
  -6   1   3          0.28          0.31         0.12 o
  -5   1   3          3.49          2.18         0.84 o
  -4   1   3         14.16         20.21         2.19 o
  -3   1   3          0.29          0.68         0.34 o
  -2   1   3        266.59        484.90         7.45 o
  -1   1   3        261.53        144.70         3.76 o
   0   1   3       1222.56       1226.62         8.05 o
   1   1   3          8.99         27.16         1.97 o
   2   1   3         90.76        117.65         4.94 o
   3   1   3          9.96         10.50         1.73 o
   4   1   3          7.45          9.66         0.83 o
   5   1   3          0.43          0.73         0.28 o
   6   1   3          0.49          0.89         0.14 o
   7   1   3          0.05          0.10         0.06 o
  -8   2   3          0.35          0.36         0.21 o
  -7   2   3          2.87          3.03         0.42 o
  -6   2   3          0.02         -0.08         0.16 o
  -5   2   3          6.45          6.77         1.48 o
  -4   2   3          5.89          8.38         1.37 o
  -3   2   3         31.49         58.01         2.73 o
  -2   2   3          2.23         11.08         1.19 o
  -1   2   3         50.94          5.15         0.81 o
   0   2   3         25.14          3.84         0.54 o
   1   2   3         18.92         36.05         1.90 o
   2   2   3         13.58         20.20         2.37 o
   3   2   3          6.65          6.07         0.63 o
   4   2   3          1.33          1.70         0.40 o
   5   2   3          1.29          1.82         0.43 o
   6   2   3          0.25          0.19         0.08 o
  -9   3   3          0.11          0.07         0.05 o
  -7   3   3          0.13          0.21         0.17 o
  -6   3   3          1.48          2.21         0.36 o
  -5   3   3          0.13          0.42         0.53 o
  -4   3   3          0.11         -0.09         0.31 o
  -3   3   3         13.79         34.91         1.71 o
  -2   3   3          0.38          1.89         0.39 o
  -1   3   3          7.05          0.21         0.24 o
   0   3   3         12.71         31.49         1.87 o
   1   3   3          1.54          3.30         0.69 o
   2   3   3          0.11          0.02         0.21 o
   3   3   3          1.03          1.12         0.29 o
   4   3   3          0.10          0.00         0.09 o
   5   3   3          0.02          0.04         0.05 o
  -9   4   3          0.16          0.17         0.13 o
  -8   4   3          1.32          1.08         0.36 o
  -7   4   3          0.46          0.57         0.26 o
  -6   4   3          3.76          3.66         0.33 o
  -5   4   3          0.04          0.02         0.12 o
  -4   4   3         12.96         13.06         1.92 o
  -3   4   3          0.39          0.05         0.14 o
  -2   4   3         25.23         45.57         2.97 o
  -1   4   3          0.17          2.02         0.69 o
   0   4   3         13.36         12.59         1.41 o
   1   4   3          0.08          0.05         0.13 o
   2   4   3          6.96          6.31         0.61 o
   3   4   3          2.75          3.26         0.52 o
   4   4   3          0.39          0.14         0.18 o
   5   4   3          0.20          0.14         0.07 o
  -9   5   3          3.36          3.37         0.34 o
  -8   5   3          0.98          0.87         0.16 o
  -7   5   3         13.93         16.54         0.97 o
  -6   5   3          6.63          7.83         0.58 o
  -5   5   3         32.37         34.58         1.00 o
  -4   5   3         15.58         17.61         0.71 o
  -3   5   3         99.68        108.42         5.58 o
  -2   5   3         60.41         67.07         4.03 o
  -1   5   3         43.73         45.63         3.70 o
   0   5   3         22.37         23.42         0.89 o
   1   5   3         10.62          9.20         0.68 o
   2   5   3          4.56          4.85         0.40 o
   3   5   3          2.02          2.14         0.48 o
   4   5   3          1.58          1.21         0.15 o
  -8   6   3          0.00         -0.02         0.06 o
  -7   6   3          0.23          0.38         0.20 o
  -6   6   3          0.03          0.06         0.15 o
  -5   6   3          0.14         -0.02         0.08 o
  -4   6   3          5.48          8.01         0.49 o
  -3   6   3         11.14         13.79         0.55 o
  -2   6   3          0.26          0.46         0.11 o
  -1   6   3          1.42          1.54         0.44 o
   0   6   3          0.20          0.03         0.10 o
   1   6   3          1.33          1.15         0.25 o
   2   6   3          0.01         -0.08         0.12 o
   3   6   3          0.05          0.11         0.06 o
  -8   7   3          0.20          0.11         0.06 o
  -7   7   3          0.18          0.07         0.10 o
  -6   7   3          1.04          1.21         0.23 o
  -5   7   3          0.44          0.37         0.08 o
  -4   7   3          9.88         12.52         0.50 o
  -3   7   3          1.24          1.87         0.21 o
  -2   7   3          4.18          5.63         0.48 o
  -1   7   3          0.00          0.14         0.12 o
   0   7   3          4.29          4.36         0.49 o
   1   7   3          0.24          0.14         0.17 o
   2   7   3          0.25          0.29         0.11 o
  -7   8   3          1.38          0.05         0.04 o
  -6   8   3          0.48          0.71         0.15 o
  -5   8   3          1.45          1.80         0.25 o
  -4   8   3          1.27          1.70         0.16 o
  -3   8   3          0.30          0.66         0.15 o
  -2   8   3          1.17          2.25         0.27 o
  -1   8   3          0.11          0.18         0.09 o
   0   8   3          1.56          1.74         0.53 o
  -6   9   3          0.00          0.12         0.19 o
  -5   9   3          0.23          0.01         0.02 o
  -3   9   3          0.02         -0.04         0.05 o
  -2   9   3          0.02          0.11         0.08 o
   1  -9   4          0.15          0.07         0.09 o
   2  -9   4          0.44          0.11         0.29 o
   3  -9   4          0.01          0.05         0.07 o
   4  -9   4          0.02          0.19         0.09 o
   5  -9   4          0.03          0.04         0.11 o
  -1  -8   4          1.07          0.43         0.16 o
   0  -8   4          0.50          0.35         0.12 o
   1  -8   4          1.81          1.98         0.38 o
   2  -8   4          0.12          0.18         0.08 o
   3  -8   4          6.46          6.57         0.44 o
   4  -8   4          1.16          1.38         0.36 o
   5  -8   4          1.87          2.34         0.43 o
   6  -8   4          0.01         -0.02         0.13 o
  -2  -7   4          0.00          0.14         0.11 o
  -1  -7   4          1.59          2.92         0.49 o
   0  -7   4          0.01         -0.06         0.09 o
   1  -7   4          1.80          3.32         0.34 o
   2  -7   4          0.55          0.31         0.08 o
   3  -7   4          4.34          5.02         0.64 o
   4  -7   4          0.28          0.38         0.13 o
   5  -7   4          1.34          1.84         0.35 o
   6  -7   4          2.83          3.34         0.53 o
   7  -7   4          2.51          2.79         0.38 o
  -4  -6   4          5.93          7.13         0.50 o
  -3  -6   4          0.00          0.25         0.18 o
  -2  -6   4         19.07         21.54         0.98 o
  -1  -6   4          0.82          1.60         0.44 o
   0  -6   4         14.19         12.05         0.90 o
   1  -6   4          0.54          0.36         0.13 o
   2  -6   4         11.33         10.41         0.60 o
   3  -6   4          3.78          4.26         0.51 o
   4  -6   4          6.17          0.22         0.21 o
   5  -6   4          5.28          7.40         0.53 o
   6  -6   4          1.37          1.60         0.27 o
   7  -6   4          1.01          1.13         0.19 o
  -5  -5   4          0.21          0.19         0.09 o
  -4  -5   4          0.47          0.72         0.23 o
  -3  -5   4          0.62          0.72         0.19 o
  -2  -5   4         15.26         16.15         1.30 o
  -1  -5   4          2.07          2.22         0.47 o
   0  -5   4         16.87         15.74         0.96 o
   1  -5   4         36.26         44.45         4.02 o
   2  -5   4         16.97         22.34         2.96 o
   3  -5   4         24.02         22.89         1.11 o
   4  -5   4          0.40          0.12         0.13 o
   5  -5   4          9.62          9.09         0.75 o
   6  -5   4          0.01         -0.09         0.09 o
   7  -5   4          1.10          0.88         0.18 o
   8  -5   4          0.02          0.12         0.07 o
  -6  -4   4          0.20          0.14         0.08 o
  -5  -4   4          0.79          0.63         0.21 o
  -4  -4   4          1.68          1.01         0.28 o
  -3  -4   4          1.86          1.88         0.43 o
  -2  -4   4          0.29          0.61         0.22 o
  -1  -4   4         41.56         52.60         3.90 o
   0  -4   4          2.61          1.15         0.39 o
   1  -4   4         55.27         48.98         3.76 o
   2  -4   4         22.46         40.10         3.60 o
   3  -4   4         25.59         39.91         3.92 o
   4  -4   4          4.47          3.22         0.50 o
   5  -4   4          0.21          0.28         0.09 o
   6  -4   4          2.02          2.33         0.27 o
   7  -4   4          0.06          0.04         0.06 o
   8  -4   4          0.05          0.10         0.06 o
  -6  -3   4          1.06          1.67         0.33 o
  -5  -3   4          3.68          4.64         0.68 o
  -4  -3   4         13.92         18.38         0.76 o
  -3  -3   4         37.26         36.22         3.57 o
  -2  -3   4         64.24         75.40         4.08 o
  -1  -3   4         75.32         81.46         2.92 o
   0  -3   4        208.61        257.18         7.19 o
   1  -3   4         18.29         42.20         3.15 o
   2  -3   4        182.45        150.09         6.45 o
   3  -3   4          2.11         -0.01         0.20 o
   4  -3   4         25.09         30.96         3.67 o
   5  -3   4          0.24          0.80         0.21 o
   6  -3   4          1.93          1.64         0.24 o
   7  -3   4          0.02          0.06         0.07 o
   8  -3   4          0.59          0.35         0.11 o
  -7  -2   4          0.64          0.52         0.13 o
  -6  -2   4          7.04          8.41         0.61 o
  -5  -2   4          2.11          2.01         0.34 o
  -4  -2   4         37.00         17.40        11.11 o
  -3  -2   4         23.60         16.79         2.15 o
  -2  -2   4        247.83        202.24         3.40 o
  -1  -2   4        139.80        159.52         2.65 o
   0  -2   4        639.27        554.17         6.69 o
   1  -2   4         48.83         53.63         3.25 o
   2  -2   4         46.18         49.92         3.53 o
   3  -2   4         87.90         78.65         2.90 o
   4  -2   4         29.61         31.65         3.51 o
   5  -2   4          2.03          1.86         0.32 o
   6  -2   4          4.07          5.18         0.50 o
   7  -2   4          0.01          0.05         0.07 o
  -7  -1   4          0.02         -0.07         0.07 o
  -6  -1   4          0.08          0.17         0.08 o
  -5  -1   4          1.44          1.77         0.27 o
  -4  -1   4          7.88          6.15         1.41 o
  -3  -1   4          7.69         24.45         2.29 o
  -2  -1   4         10.23         36.74         2.01 o
  -1  -1   4         17.70         40.88         1.29 o
   0  -1   4         91.31         76.64         1.70 o
   1  -1   4        223.40        429.84         5.89 o
   2  -1   4         60.15         86.54         3.26 o
   3  -1   4         50.27         49.28         3.02 o
   4  -1   4          0.38          0.68         0.47 o
   5  -1   4          9.95          9.51         0.56 o
   6  -1   4          0.01          0.04         0.09 o
   7  -1   4          1.23          1.46         0.21 o
  -8   0   4          0.01         -0.06         0.08 o
  -7   0   4          0.21          0.43         0.24 o
  -6   0   4          0.73          1.44         0.26 o
  -5   0   4          4.69          4.21         0.62 o
  -4   0   4          0.58          0.28         0.37 o
  -3   0   4          1.23          0.31         0.27 o
  -2   0   4          8.09          3.80         0.66 o
  -1   0   4         74.70         17.87         1.22 o
   0   0   4         77.00        104.39         2.42 o
   1   0   4        125.20        209.34         5.11 o
   2   0   4         61.34         61.38         3.27 o
   3   0   4          4.75          3.68         0.95 o
   4   0   4          0.36         -0.08         0.29 o
   5   0   4          1.66          1.40         0.26 o
   6   0   4          0.17          0.08         0.10 o
   7   0   4          0.80          0.43         0.09 o
  -7   1   4          1.09          0.86         0.22 o
  -6   1   4         79.05         87.59        10.48 o
  -5   1   4          0.79          0.70         0.53 o
  -4   1   4        382.85        449.41        10.64 o
  -3   1   4          0.70          1.15         0.44 o
  -2   1   4       1491.32       2015.78        16.17 o
  -1   1   4         90.25         26.17         1.82 o
   0   1   4       2026.80       2164.51        11.50 o
   1   1   4          0.23          1.90         0.36 o
   2   1   4        263.06        324.55         8.60 o
   3   1   4          0.81          0.26         0.18 o
   4   1   4         41.75         43.53         1.79 o
   5   1   4          0.01          0.06         0.11 o
   6   1   4          5.94          6.90         0.45 o
  -8   2   4          0.38          0.25         0.15 o
  -7   2   4          2.05          2.07         0.33 o
  -6   2   4          0.02         -0.07         0.12 o
  -5   2   4         21.54         26.02         3.00 o
  -4   2   4          7.56         11.90         1.68 o
  -3   2   4         76.99         67.43         3.55 o
  -2   2   4         26.69          6.02         0.98 o
  -1   2   4        121.93        276.00         6.54 o
   0   2   4         22.76         66.76         2.37 o
   1   2   4         28.36         16.55         1.34 o
   2   2   4          7.98          4.39         0.84 o
   3   2   4          2.35          3.67         0.43 o
   4   2   4          3.25          3.56         0.60 o
   5   2   4          0.02          0.09         0.09 o
   6   2   4          0.30          0.32         0.11 o
  -9   3   4          0.19          0.32         0.11 o
  -8   3   4          0.64          0.51         0.25 o
  -7   3   4          3.67          4.71         0.43 o
  -6   3   4          0.08          0.03         0.11 o
  -5   3   4         20.29         25.44         2.97 o
  -4   3   4          0.70          2.10         0.74 o
  -3   3   4         89.91        133.09         5.41 o
  -2   3   4          1.82          0.30         0.31 o
  -1   3   4         41.34         23.91         2.23 o
   0   3   4         16.21         33.87         2.05 o
   1   3   4         11.52         16.43         1.60 o
   2   3   4          1.88          1.70         0.28 o
   3   3   4          0.17          0.33         0.15 o
   4   3   4          1.29          1.50         0.34 o
   5   3   4          0.40          0.45         0.09 o
  -9   4   4          0.00         -0.07         0.07 o
  -8   4   4          5.22          4.94         0.64 o
  -7   4   4          0.01          0.07         0.13 o
  -6   4   4         19.39         19.24         1.22 o
  -5   4   4          0.00         -0.05         0.20 o
  -4   4   4         32.61         33.66         3.14 o
  -3   4   4          0.21          0.03         0.15 o
  -2   4   4         39.18         30.52         2.64 o
  -1   4   4          0.89          0.08         0.18 o
   0   4   4         25.70         29.46         3.08 o
   1   4   4          2.07          2.11         0.32 o
   2   4   4          9.77          8.92         0.66 o
   3   4   4          0.20          0.12         0.13 o
   4   4   4          6.16          5.85         0.51 o
  -9   5   4          7.56          9.03         0.56 o
  -8   5   4          9.98         11.90         0.71 o
  -7   5   4         29.13         32.01         1.53 o
  -6   5   4         26.07         29.29         1.27 o
  -5   5   4         75.32         86.60         1.90 o
  -4   5   4         72.04         90.34         1.63 o
  -3   5   4         50.09         57.83         4.32 o
  -2   5   4         56.38         75.97         4.65 o
  -1   5   4         53.90         62.53         1.52 o
   0   5   4         69.70         89.54         1.90 o
   1   5   4         17.13         19.46         0.93 o
   2   5   4         31.72         38.24         2.32 o
   3   5   4          3.44          2.85         0.30 o
  -8   6   4          0.03          0.14         0.12 o
  -7   6   4         17.70         22.92         1.03 o
  -6   6   4          0.01         -0.06         0.11 o
  -5   6   4         19.04         18.99         0.87 o
  -4   6   4          2.67          3.74         0.38 o
  -3   6   4         35.82         40.92         1.08 o
  -2   6   4          1.09          1.69         0.24 o
  -1   6   4          6.78          6.98         0.69 o
   0   6   4          0.04          0.19         0.08 o
   1   6   4          4.89          4.25         0.73 o
   2   6   4          0.10          0.07         0.09 o
  -8   7   4          0.03          0.24         0.14 o
  -7   7   4          0.70          0.43         0.35 o
  -6   7   4          0.42          0.32         0.11 o
  -5   7   4          1.33          1.15         0.23 o
  -4   7   4          4.72          4.87         0.35 o
  -3   7   4          4.47          4.39         0.37 o
  -2   7   4          1.29          1.65         0.26 o
  -1   7   4          0.10          0.08         0.07 o
   0   7   4          1.86          1.70         0.29 o
   1   7   4          0.23          0.27         0.10 o
  -7   8   4          0.16          0.32         0.18 o
  -6   8   4          0.93          1.24         0.27 o
  -5   8   4          0.59          1.60         0.31 o
  -4   8   4          2.58          5.65         0.37 o
  -3   8   4          0.48          0.70         0.16 o
  -2   8   4          2.83          4.77         0.38 o
  -1   8   4          0.06          0.13         0.08 o
   0   8   4          0.97          0.97         0.14 o
  -3   9   4          5.32          6.05         0.54 o
  -2   9   4          0.68          0.65         0.15 o
   1  -9   5          0.04          0.06         0.06 o
   2  -9   5          3.29          4.26         0.31 o
   3  -9   5          0.00         -0.06         0.06 o
   4  -9   5          4.48          6.15         0.55 o
   5  -9   5          0.35          0.34         0.13 o
  -1  -8   5          0.07          0.01         0.03 o
   0  -8   5          0.37          0.29         0.14 o
   2  -8   5          0.03          0.10         0.08 o
   3  -8   5          1.55          1.31         0.20 o
   4  -8   5          0.37          0.29         0.08 o
   5  -8   5          0.01          0.18         0.12 o
   6  -8   5          0.21          0.11         0.05 o
  -2  -7   5          0.14          0.31         0.11 o
  -1  -7   5          1.61          1.59         0.24 o
   0  -7   5          0.07          0.49         0.23 o
   1  -7   5          1.47          0.98         0.19 o
   2  -7   5          0.29          0.50         0.14 o
   3  -7   5          0.68          0.75         0.22 o
   4  -7   5          3.12          3.93         0.48 o
   5  -7   5          2.34          2.36         0.48 o
   6  -7   5          0.84          1.27         0.32 o
   7  -7   5          0.42          0.42         0.14 o
  -4  -6   5         21.16         24.54         0.92 o
  -3  -6   5          8.74         10.27         0.81 o
  -2  -6   5         87.05        113.42         3.27 o
  -1  -6   5         17.98         19.36         1.43 o
   0  -6   5        270.47        303.56         5.90 o
   1  -6   5         44.17         47.14         1.25 o
   2  -6   5        303.82        344.78         8.00 o
   3  -6   5         31.40         38.47         1.60 o
   4  -6   5        169.46        195.56         3.61 o
   5  -6   5         13.24         15.72         0.88 o
   6  -6   5         53.38         63.65         1.58 o
   7  -6   5          4.47          5.45         0.41 o
  -5  -5   5          2.69          3.79         0.39 o
  -4  -5   5         11.24         13.58         0.99 o
  -3  -5   5         10.40         11.17         1.05 o
  -2  -5   5         41.00          8.27         1.07 o
  -1  -5   5          5.22          4.71         0.47 o
   0  -5   5         24.09         19.65         0.74 o
   1  -5   5         13.15         15.88         2.52 o
   2  -5   5         18.39         18.41         1.38 o
   3  -5   5          2.16          0.95         0.63 o
   4  -5   5          3.71          2.78         0.33 o
   5  -5   5          1.76          1.74         0.33 o
   6  -5   5          4.00          4.04         0.34 o
   7  -5   5          0.07         -0.03         0.05 o
  -6  -4   5          0.06          0.03         0.08 o
  -4  -4   5          0.00          0.05         0.13 o
  -3  -4   5          2.33          1.58         0.68 o
  -2  -4   5          3.05          4.10         0.43 o
  -1  -4   5         34.97         29.61         2.96 o
   0  -4   5          0.09          0.07         0.28 o
   1  -4   5         28.00         11.23         1.93 o
   2  -4   5          0.35          0.20         0.33 o
   3  -4   5          5.71          6.70         1.75 o
   4  -4   5          6.23          7.31         0.42 o
   5  -4   5          0.98          0.95         0.16 o
   6  -4   5          0.75          0.74         0.13 o
   7  -4   5          0.14          0.05         0.05 o
  -6  -3   5          1.38          2.29         0.37 o
  -5  -3   5          2.26          3.65         0.43 o
  -4  -3   5          7.54          6.44         1.52 o
  -3  -3   5          5.73          8.53         0.63 o
  -2  -3   5         65.23         63.97         4.25 o
  -1  -3   5         48.79         53.89         2.53 o
   0  -3   5        179.47        158.11         3.90 o
   1  -3   5        120.06        100.42         5.23 o
   2  -3   5        116.53        146.27         7.01 o
   3  -3   5         27.26         38.00         3.95 o
   4  -3   5         49.09         50.18         1.23 o
   5  -3   5          3.68          4.29         0.39 o
   6  -3   5          9.35         11.55         0.61 o
   7  -3   5          0.58          0.97         0.12 o
  -7  -2   5          0.20          0.23         0.09 o
  -6  -2   5         10.56         11.50         1.07 o
  -5  -2   5          1.50          1.99         0.34 o
  -4  -2   5         53.39         65.44         5.76 o
  -3  -2   5          1.39          3.10         0.98 o
  -2  -2   5        150.19        255.85         5.16 o
  -1  -2   5          7.30          3.21         0.56 o
   0  -2   5        272.38        374.00         6.06 o
   1  -2   5        115.94        127.64         5.54 o
   2  -2   5        495.09        561.61        12.83 o
   3  -2   5          2.71          3.61         1.19 o
   4  -2   5         65.41         75.50         1.81 o
   5  -2   5          6.55          7.54         0.64 o
   6  -2   5         14.48         16.25         0.70 o
   7  -2   5          1.05          1.30         0.15 o
  -7  -1   5          6.82          6.85         0.76 o
  -6  -1   5          2.99          3.60         0.67 o
  -5  -1   5         36.39         37.46         2.61 o
  -4  -1   5          6.63          9.13         1.70 o
  -3  -1   5        254.78        233.26         7.13 o
  -2  -1   5         68.45         38.71         2.35 o
  -1  -1   5        731.50        733.12         6.39 o
   0  -1   5        283.52        280.48         3.12 o
   1  -1   5        130.64         87.52         3.05 o
   2  -1   5         12.14         23.39         1.85 o
   3  -1   5        168.48        204.57         6.51 o
   4  -1   5          1.90          2.82         0.28 o
   5  -1   5          8.89          9.30         0.68 o
   6  -1   5          0.04          0.01         0.05 o
   7  -1   5          0.49          0.46         0.10 o
  -8   0   5          0.12         -0.06         0.06 o
  -7   0   5          0.45          0.46         0.29 o
  -6   0   5          0.59          0.80         0.30 o
  -5   0   5          3.51          3.83         1.22 o
  -4   0   5         33.56         30.29         2.92 o
  -3   0   5        120.24        100.22         4.37 o
  -2   0   5         86.13         88.70         3.39 o
  -1   0   5        383.94        295.53         5.49 o
   0   0   5          4.17          3.53         0.51 o
   1   0   5          0.47          0.09         0.11 o
   2   0   5         42.96         42.39         2.95 o
   3   0   5         19.95         26.37         2.70 o
   4   0   5          0.04          0.06         0.07 o
   5   0   5          0.42          0.65         0.15 o
   6   0   5          0.01         -0.01         0.05 o
  -8   1   5          6.55          6.48         0.71 o
  -7   1   5          0.00          0.17         0.13 o
  -6   1   5         34.51         35.40         1.85 o
  -5   1   5          4.40          4.76         1.21 o
  -4   1   5        314.88        348.44         9.45 o
  -3   1   5          0.09          0.30         0.27 o
  -2   1   5       1092.58       1038.66        12.51 o
  -1   1   5         32.32          5.21         0.88 o
   0   1   5        842.64       1141.95         9.41 o
   1   1   5          0.27          1.38         0.57 o
   2   1   5        367.58        369.91         9.80 o
   3   1   5          1.30          1.16         0.33 o
   4   1   5         60.26         63.29         1.39 o
   5   1   5          0.41          0.52         0.11 o
   6   1   5          8.99          1.14         4.71 o
  -8   2   5          4.83          5.55         0.52 o
  -7   2   5         15.12         14.94         0.92 o
  -6   2   5         26.27         26.45         2.55 o
  -5   2   5         21.69         23.44         2.92 o
  -4   2   5         30.32         30.39         2.80 o
  -3   2   5         48.66         79.26         4.06 o
  -2   2   5         44.68        113.24         4.61 o
  -1   2   5         54.23         34.33         2.54 o
   0   2   5         19.55          9.28         1.41 o
   1   2   5         50.63         77.71         3.75 o
   2   2   5         12.56         19.65         2.54 o
   3   2   5         14.22         12.91         0.80 o
   4   2   5          3.49          3.50         0.34 o
   5   2   5          4.24          4.57         0.39 o
   6   2   5          1.37          0.73         0.19 o
  -8   3   5          0.17          0.32         0.13 o
  -7   3   5          4.29          4.39         0.41 o
  -6   3   5          3.90          4.78         0.55 o
  -5   3   5         19.46         24.63         1.65 o
  -4   3   5          6.97          6.47         1.36 o
  -3   3   5         44.08         47.39         3.43 o
  -2   3   5          9.35         19.34         2.05 o
  -1   3   5         75.14        137.72         5.75 o
   0   3   5          0.01          1.72         0.74 o
   1   3   5         15.80         17.25         2.47 o
   2   3   5          0.18          0.12         0.06 o
   3   3   5          4.52          5.73         0.55 o
   4   3   5          0.31          0.25         0.15 o
   5   3   5          0.05          0.19         0.10 o
  -8   4   5          1.41          1.80         0.75 o
  -7   4   5          0.33          0.80         0.25 o
  -6   4   5         14.06         15.00         0.89 o
  -5   4   5          5.24          6.04         0.53 o
  -4   4   5         71.38         79.25         5.06 o
  -3   4   5         25.94         23.86         2.68 o
  -2   4   5         88.81        102.87         5.31 o
  -1   4   5         18.21         24.55         2.76 o
   0   4   5         51.77         58.00         1.47 o
   1   4   5          7.88          9.31         0.62 o
   2   4   5         15.93         16.23         0.84 o
   3   4   5          3.59          4.13         0.42 o
   4   4   5          1.42          1.28         0.32 o
  -8   5   5         12.02          2.71         6.30 o
  -7   5   5         12.63         15.20         1.00 o
  -6   5   5         51.13         63.70         2.32 o
  -5   5   5         29.13         34.14         1.94 o
  -4   5   5         91.21         98.67         1.74 o
  -3   5   5         82.45         98.95         1.40 o
  -2   5   5        170.94        201.69         2.15 o
  -1   5   5         32.90         37.78         1.09 o
   0   5   5         80.24         92.15         1.98 o
   1   5   5         18.79         19.59         1.20 o
   2   5   5         32.15         33.30         2.06 o
   3   5   5          5.44          5.52         0.66 o
  -8   6   5          1.42          1.80         0.25 o
  -7   6   5         61.72         76.42         1.91 o
  -6   6   5          4.01          3.77         0.77 o
  -5   6   5        168.94        203.11         3.71 o
  -4   6   5         15.47         18.17         0.91 o
  -3   6   5        160.21        184.17         2.44 o
  -2   6   5          1.86          1.93         0.29 o
  -1   6   5        135.93        163.24         3.30 o
   0   6   5          3.04          4.39         0.55 o
   1   6   5         38.11         48.50         2.39 o
   2   6   5          0.09          0.39         0.19 o
  -8   7   5          0.00          0.05         0.11 o
  -7   7   5          2.04          2.79         0.57 o
  -6   7   5          0.01         -0.11         0.12 o
  -5   7   5          1.32          1.04         0.22 o
  -4   7   5          0.53          0.62         0.13 o
  -3   7   5          1.99          1.39         0.21 o
  -2   7   5          0.02          0.04         0.07 o
  -1   7   5          0.01          0.02         0.07 o
   0   7   5          0.39          0.18         0.08 o
   1   7   5          0.20          0.08         0.09 o
  -7   8   5          0.29          0.01         0.10 o
  -6   8   5          0.15          0.18         0.11 o
  -5   8   5          0.13          0.00         0.12 o
  -4   8   5          0.04          0.07         0.07 o
  -3   8   5          0.31          0.79         0.19 o
  -2   8   5          0.18          0.40         0.15 o
  -1   8   5          0.16          0.35         0.11 o
  -3   9   5          2.64          5.30         0.45 o
   1  -9   6          0.28          0.28         0.13 o
   2  -9   6         11.84         11.03         2.10 o
   3  -9   6          1.13          0.47         0.14 o
   4  -9   6          8.23         11.61         0.68 o
  -1  -8   6          0.45          0.44         0.14 o
   0  -8   6          0.35          0.73         0.21 o
   2  -8   6          0.00          0.27         0.09 o
   3  -8   6          0.13          0.23         0.09 o
   4  -8   6          0.27          0.36         0.09 o
   5  -8   6          0.19          0.08         0.06 o
   6  -8   6          0.02         -0.07         0.07 o
  -2  -7   6          0.01          0.15         0.06 o
  -1  -7   6          0.11         -0.01         0.06 o
   0  -7   6          0.27          0.14         0.13 o
   1  -7   6          0.06          0.12         0.09 o
   2  -7   6          0.41          0.10         0.13 o
   3  -7   6          0.01          0.02         0.08 o
   4  -7   6          0.28          0.13         0.18 o
   5  -7   6          0.09          0.09         0.07 o
   6  -7   6          0.98          0.78         0.12 o
  -4  -6   6          6.98          8.73         0.54 o
  -3  -6   6          6.36          9.75         0.77 o
  -2  -6   6         38.56         44.20         2.00 o
  -1  -6   6         33.34         40.65         2.01 o
   0  -6   6         90.46         88.85         2.21 o
   1  -6   6         43.75         44.58         1.27 o
   2  -6   6        171.47        182.47         3.24 o
   3  -6   6         44.41         49.88         2.30 o
   4  -6   6        115.19        135.06         3.81 o
   5  -6   6         17.52         21.68         0.96 o
   6  -6   6         40.72         44.34         3.41 o
   7  -6   6          4.27          4.69         0.30 o
  -5  -5   6          4.21          5.15         0.44 o
  -4  -5   6         40.88         51.76         1.91 o
  -3  -5   6         13.45         18.16         1.29 o
  -2  -5   6        115.74        142.01         3.19 o
  -1  -5   6         61.23         68.19         2.58 o
   0  -5   6        300.41        331.92         3.21 o
   1  -5   6         66.24         62.66         1.68 o
   2  -5   6        252.82        279.73         4.71 o
   3  -5   6         61.67         68.79         3.13 o
   4  -5   6        133.99        160.47         2.88 o
   5  -5   6         13.81         15.32         0.90 o
   6  -5   6         30.05         36.92         3.09 o
   7  -5   6          3.50          3.63         0.38 o
  -6  -4   6          0.19          0.18         0.09 o
  -5  -4   6          5.60          6.38         0.67 o
  -4  -4   6          0.88          0.92         0.21 o
  -3  -4   6         36.07         39.64         1.41 o
  -2  -4   6         12.93         14.06         0.82 o
  -1  -4   6         88.91         87.96         4.28 o
   0  -4   6          9.57          7.20         1.52 o
   1  -4   6        169.96        181.46         8.03 o
   2  -4   6          2.65          5.16         1.45 o
   3  -4   6         79.49         68.76         2.27 o
   4  -4   6          0.36          0.56         0.15 o
   5  -4   6         20.45         21.54         0.81 o
   6  -4   6          0.06          0.06         0.09 o
   7  -4   6          1.03          1.07         0.18 o
  -6  -3   6          0.27          0.23         0.14 o
  -5  -3   6          0.03          0.09         0.09 o
  -4  -3   6          2.31          2.44         0.55 o
  -3  -3   6          1.97          2.15         0.26 o
  -2  -3   6          0.62          1.12         0.62 o
  -1  -3   6          3.71          4.84         0.80 o
   0  -3   6          0.49         -0.24         0.28 o
   1  -3   6          8.43         12.90         2.01 o
   2  -3   6          0.33          0.61         0.52 o
   3  -3   6         33.44         28.49         3.61 o
   4  -3   6          0.08          0.02         0.09 o
   5  -3   6          9.62          9.55         0.58 o
   6  -3   6          0.09          0.04         0.06 o
   7  -3   6          1.21          1.16         0.18 o
  -7  -2   6          0.27          0.22         0.10 o
  -6  -2   6          3.03          4.94         0.71 o
  -5  -2   6          0.70          0.92         0.31 o
  -4  -2   6          3.76          3.23         1.53 o
  -3  -2   6          6.19          6.87         1.58 o
  -2  -2   6          2.83          0.44         0.55 o
  -1  -2   6          3.38         10.64         1.08 o
   0  -2   6          0.60          0.71         0.31 o
   1  -2   6         24.86         24.42         2.63 o
   2  -2   6         21.12         22.97         2.85 o
   3  -2   6          4.65          5.62         1.58 o
   4  -2   6         11.92         13.87         0.66 o
   5  -2   6          0.02          0.18         0.09 o
   6  -2   6          4.93          5.89         0.40 o
   7  -2   6          0.01         -0.04         0.07 o
  -7  -1   6          6.76          8.52         0.84 o
  -6  -1   6          3.85          5.59         0.52 o
  -5  -1   6         46.00         53.08         3.86 o
  -4  -1   6         34.66         34.66         3.33 o
  -3  -1   6        128.57        185.37         6.49 o
  -2  -1   6         86.26        148.25         4.70 o
  -1  -1   6        266.05        310.06         6.74 o
   0  -1   6        101.12        131.92         3.13 o
   1  -1   6        488.55        655.60         9.47 o
   2  -1   6        358.30        497.15         9.38 o
   3  -1   6         29.04         30.09         3.56 o
   4  -1   6         31.33         30.32         0.97 o
   5  -1   6         16.61         21.02         0.81 o
   6  -1   6          5.23          5.18         0.38 o
  -8   0   6          0.00         -0.01         0.10 o
  -7   0   6          0.10          0.24         0.17 o
  -6   0   6          0.80          0.59         0.25 o
  -5   0   6          6.84          5.46         0.69 o
  -4   0   6          0.05          0.59         0.41 o
  -3   0   6         45.99         64.59         3.62 o
  -2   0   6         15.74         16.63         1.56 o
  -1   0   6        207.30        324.23         7.41 o
   0   0   6        148.95        130.37         3.50 o
   1   0   6        420.41        529.54        10.04 o
   2   0   6          0.05          0.31         0.13 o
   3   0   6         22.14         23.39         0.78 o
   4   0   6          0.55          0.64         0.13 o
   5   0   6          2.91          2.86         0.36 o
   6   0   6          0.02          0.01         0.07 o
  -8   1   6          0.04          0.02         0.06 o
  -7   1   6          0.47          0.21         0.14 o
  -6   1   6          3.76          3.87         0.73 o
  -5   1   6          0.53          0.36         0.13 o
  -4   1   6          2.80          3.35         0.98 o
  -3   1   6          1.13          1.78         0.62 o
  -2   1   6         16.82         36.86         2.51 o
  -1   1   6          0.00         13.22         1.16 o
   0   1   6         63.99         42.45         2.03 o
   1   1   6         26.66         24.56         2.42 o
   2   1   6         23.36         28.79         2.94 o
   3   1   6          5.10          6.86         0.43 o
   4   1   6         10.98          9.83         0.50 o
   5   1   6          0.71          0.47         0.12 o
   6   1   6          2.23          2.09         0.27 o
  -8   2   6          6.98          6.92         0.99 o
  -7   2   6          4.70          5.06         1.26 o
  -6   2   6         26.07         27.77         1.30 o
  -5   2   6         42.70         49.61         1.92 o
  -4   2   6        110.23        120.58         5.78 o
  -3   2   6         88.14         95.01         4.68 o
  -2   2   6        147.43        132.74         5.41 o
  -1   2   6         97.50        168.83         4.28 o
   0   2   6        132.60        199.10         7.21 o
   1   2   6         27.51         24.97         2.79 o
   2   2   6         37.59         36.45         1.30 o
   3   2   6         15.29         16.37         0.74 o
   4   2   6         11.68         12.44         0.61 o
   5   2   6          2.75          2.79         0.36 o
  -8   3   6          0.17          0.31         0.19 o
  -7   3   6         12.53         12.59         0.91 o
  -6   3   6          0.57          0.77         0.32 o
  -5   3   6         35.93         38.94         1.30 o
  -4   3   6          0.02          0.33         0.29 o
  -3   3   6         62.66         93.68         5.04 o
  -2   3   6          0.18          2.52         0.83 o
  -1   3   6         34.65         39.25         3.37 o
   0   3   6          0.28          0.85         0.47 o
   1   3   6         26.06         35.21         1.96 o
   2   3   6          0.00          0.07         0.09 o
   3   3   6          4.82          6.17         0.56 o
   4   3   6          0.78          0.74         0.31 o
   5   3   6          1.83          1.17         0.24 o
  -9   4   6          0.51          0.37         0.12 o
  -8   4   6          0.02          0.10         0.18 o
  -6   4   6          0.02          0.10         0.14 o
  -5   4   6          1.71          1.50         0.27 o
  -4   4   6          0.22          0.08         0.05 o
  -3   4   6          1.09          0.50         0.29 o
  -2   4   6          8.37          6.30         1.43 o
  -1   4   6          0.84          0.61         0.16 o
   0   4   6          2.35          1.94         0.24 o
   1   4   6          0.18          0.22         0.19 o
   2   4   6          0.16          0.01         0.06 o
   3   4   6          0.00          0.33         0.22 o
   4   4   6          0.19          0.10         0.12 o
  -8   5   6          1.20          1.53         0.31 o
  -7   5   6          1.38          0.56         0.24 o
  -6   5   6          4.42          3.83         0.57 o
  -5   5   6          3.65          3.99         0.59 o
  -4   5   6         22.98         25.07         0.90 o
  -3   5   6          0.85          0.39         0.10 o
  -2   5   6          9.84          9.52         0.45 o
  -1   5   6         14.92         17.58         0.77 o
   0   5   6         17.81         20.44         0.99 o
   1   5   6          3.66          4.99         0.59 o
   2   5   6          6.33          6.81         0.57 o
   3   5   6          0.84          0.68         0.22 o
  -8   6   6          0.32          0.29         0.12 o
  -7   6   6         25.56         35.66         1.25 o
  -6   6   6          2.02          3.15         0.66 o
  -5   6   6         63.45         78.87         2.39 o
  -4   6   6          1.43          1.69         0.29 o
  -3   6   6        134.08        176.48         2.66 o
  -2   6   6          9.60         12.40         0.64 o
  -1   6   6         67.80         84.89         1.88 o
   0   6   6          1.01          1.86         0.53 o
   1   6   6         32.53         33.79         1.17 o
   2   6   6          0.85          0.44         0.19 o
  -8   7   6          0.00          0.01         0.08 o
  -7   7   6          5.20          4.67         0.48 o
  -6   7   6          0.08          0.10         0.20 o
  -5   7   6          7.78          7.52         0.71 o
  -4   7   6          0.60          0.72         0.17 o
  -3   7   6          3.07          2.77         0.34 o
  -2   7   6          4.12          4.57         0.41 o
  -1   7   6          1.81          1.05         0.22 o
   0   7   6          1.58          2.11         0.27 o
   1   7   6          0.01          0.03         0.04 o
  -7   8   6          0.00          0.03         0.05 o
  -6   8   6          0.11          0.02         0.14 o
  -5   8   6          0.05          0.12         0.11 o
  -4   8   6          0.29          0.54         0.13 o
  -3   8   6          0.10          0.27         0.10 o
  -2   8   6          0.05          0.06         0.07 o
  -1   8   6          0.07          0.08         0.04 o
  -1  -8   7          1.50          1.79         0.25 o
   0  -8   7          3.50          4.26         0.48 o
   1  -8   7          3.39          4.12         0.52 o
   2  -8   7          6.44          7.77         0.53 o
   3  -8   7          1.86          2.39         0.24 o
   4  -8   7          2.50          3.81         0.26 o
   5  -8   7          1.66          1.50         0.28 o
  -2  -7   7          0.08          0.06         0.05 o
  -1  -7   7          0.00          0.07         0.12 o
   0  -7   7          0.04          0.12         0.11 o
   1  -7   7          0.57          1.16         0.25 o
   2  -7   7          0.31          0.16         0.09 o
   3  -7   7          0.70          0.93         0.18 o
   4  -7   7          0.69          0.55         0.15 o
   5  -7   7          0.12          0.06         0.10 o
   6  -7   7          0.90          0.87         0.14 o
  -4  -6   7          0.11          0.07         0.06 o
  -3  -6   7          0.16          0.12         0.06 o
  -2  -6   7          0.23          0.09         0.14 o
  -1  -6   7          2.69          1.53         0.28 o
   0  -6   7          0.08         -0.03         0.07 o
   1  -6   7          0.03          0.14         0.13 o
   2  -6   7          1.77          1.58         0.30 o
   3  -6   7          0.17          0.55         0.19 o
   4  -6   7          0.06          0.11         0.19 o
   5  -6   7          2.15          2.52         0.37 o
   6  -6   7          0.54          0.96         0.21 o
  -5  -5   7          0.95          1.07         0.19 o
  -4  -5   7         14.88         22.87         1.22 o
  -3  -5   7          3.94          3.91         0.41 o
  -2  -5   7         64.07         75.06         1.91 o
  -1  -5   7          0.50          0.34         0.19 o
   0  -5   7         91.49         89.15         2.06 o
   1  -5   7          1.20          1.06         0.60 o
   2  -5   7        131.39        145.77         3.65 o
   4  -5   7         70.08         79.96         2.74 o
   5  -5   7          0.79          0.18         0.20 o
   6  -5   7         32.65         40.22         1.22 o
   7  -5   7          0.06          0.22         0.10 o
  -5  -4   7          3.91          4.46         0.38 o
  -4  -4   7          0.20          0.21         0.15 o
  -3  -4   7          2.64          2.22         0.33 o
  -2  -4   7          1.29          0.92         0.21 o
  -1  -4   7          2.85          1.97         0.29 o
   0  -4   7          0.01          0.11         0.40 o
   1  -4   7          0.23         -0.21         0.33 o
   2  -4   7          2.01          0.66         0.17 o
   3  -4   7          2.82          4.08         0.58 o
   4  -4   7          4.23          4.82         0.49 o
   5  -4   7          1.82          2.56         0.35 o
   6  -4   7          0.26          0.22         0.21 o
   7  -4   7          1.69          1.98         0.27 o
  -6  -3   7          0.11          0.16         0.08 o
  -5  -3   7          0.57          0.68         0.25 o
  -4  -3   7          0.22          0.32         0.17 o
  -3  -3   7          1.69          1.22         0.26 o
  -2  -3   7          6.89          4.73         1.29 o
  -1  -3   7         12.37          6.49         1.06 o
   0  -3   7         22.21         16.44         2.23 o
   1  -3   7         18.19         11.55         2.11 o
   2  -3   7          3.84          4.39         1.47 o
   3  -3   7          0.20          0.21         0.13 o
   4  -3   7          1.95          2.32         0.30 o
   5  -3   7          0.69          1.17         0.21 o
   6  -3   7          0.01         -0.01         0.05 o
   7  -3   7          0.34          0.34         0.14 o
  -7  -2   7          0.00          0.04         0.06 o
  -6  -2   7          1.71          2.42         0.32 o
  -5  -2   7          0.04          0.32         0.29 o
  -4  -2   7         23.55         27.23         1.24 o
  -3  -2   7          6.07          6.25         1.62 o
  -2  -2   7        105.28        155.13         7.46 o
  -1  -2   7          8.33         14.05         1.34 o
   0  -2   7        161.02        172.25         5.74 o
   1  -2   7          2.68          3.64         1.16 o
   2  -2   7        156.21        166.99         8.28 o
   3  -2   7         14.91         16.24         0.70 o
   4  -2   7          3.52          3.67         0.36 o
   5  -2   7          0.40          0.19         0.09 o
   6  -2   7          1.08          1.54         0.19 o
  -7  -1   7          1.13          1.06         0.31 o
  -6  -1   7          0.90          1.15         0.38 o
  -5  -1   7          1.77          2.31         0.54 o
  -4  -1   7          1.22          2.09         0.31 o
  -3  -1   7         26.07         20.30         2.21 o
  -2  -1   7         28.13         17.17         1.36 o
  -1  -1   7         69.75         70.87         3.28 o
   0  -1   7         64.10         55.27         2.65 o
   1  -1   7          3.84          1.50         0.39 o
   2  -1   7          4.38          8.18         1.83 o
   3  -1   7         42.97         48.85         1.06 o
   4  -1   7          8.01          8.58         0.47 o
   5  -1   7          2.92          3.16         0.31 o
   6  -1   7          1.62          1.91         0.20 o
  -8   0   7          0.00          0.11         0.11 o
  -7   0   7          3.06          4.55         0.68 o
  -6   0   7          0.09          0.03         0.15 o
  -5   0   7         34.20         37.41         1.34 o
  -4   0   7          6.90          5.22         1.24 o
  -3   0   7         93.44        127.59         5.23 o
  -2   0   7          0.15          0.20         0.17 o
  -1   0   7        171.36        250.85         5.81 o
   0   0   7         28.96         20.76         1.50 o
   1   0   7        170.93        218.94         7.09 o
   2   0   7          1.98          1.18         0.62 o
   3   0   7          4.08          5.30         0.40 o
   4   0   7          0.10          0.33         0.13 o
   5   0   7          0.83          0.53         0.13 o
   6   0   7          0.02         -0.06         0.06 o
  -8   1   7          0.96          1.58         0.21 o
  -7   1   7          1.38          2.42         0.52 o
  -6   1   7         17.10         18.36         1.51 o
  -5   1   7         18.33         18.51         0.80 o
  -4   1   7         25.24         24.35         2.66 o
  -3   1   7         16.74         18.54         2.04 o
  -2   1   7         39.65         57.04         3.34 o
  -1   1   7         23.57         60.50         2.69 o
   0   1   7         35.33         24.17         2.42 o
   1   1   7         24.38         26.10         2.72 o
   2   1   7         11.56         14.33         0.73 o
   3   1   7          3.80          4.98         0.36 o
   4   1   7          3.04          2.97         0.31 o
   5   1   7          0.21          0.20         0.10 o
  -8   2   7          0.18          0.34         0.12 o
  -7   2   7          2.02          1.75         0.33 o
  -6   2   7         11.37         12.12         1.21 o
  -5   2   7          1.05          1.29         0.18 o
  -4   2   7         67.92         71.66         4.63 o
  -3   2   7         17.63         23.39         2.45 o
  -2   2   7        196.52        266.22         8.35 o
  -1   2   7         34.45         22.25         1.70 o
   0   2   7         83.53         87.66         5.14 o
   1   2   7         36.93         44.66         2.18 o
   2   2   7         27.63         31.64         1.25 o
   3   2   7          4.70          4.33         0.49 o
   4   2   7          3.32          3.13         0.35 o
   5   2   7          1.20          0.75         0.23 o
  -8   3   7          0.15         -0.05         0.10 o
  -7   3   7          0.29          0.24         0.10 o
  -6   3   7          0.52          0.49         0.23 o
  -5   3   7          5.26          5.98         0.50 o
  -4   3   7          2.23          1.83         0.44 o
  -3   3   7         29.83         29.70         3.04 o
  -2   3   7          0.09          0.91         0.61 o
  -1   3   7         47.76         64.70         4.62 o
   0   3   7          0.00         -0.05         0.12 o
   1   3   7         10.88         11.76         1.19 o
   2   3   7          0.83          1.01         0.25 o
   3   3   7          3.51          3.61         0.47 o
   4   3   7          0.00          0.02         0.11 o
  -8   4   7          0.21          0.36         0.13 o
  -6   4   7          0.07         -0.20         0.20 o
  -5   4   7          7.99          7.47         0.61 o
  -4   4   7          1.07          0.92         0.14 o
  -3   4   7          8.99          8.10         0.47 o
  -2   4   7         19.08         19.72         0.68 o
  -1   4   7          6.86          5.76         0.51 o
   0   4   7          7.49          8.24         0.64 o
   1   4   7          0.00          0.06         0.07 o
   2   4   7          1.91          2.23         0.37 o
   3   4   7          0.46          0.04         0.21 o
  -8   5   7          0.03          0.06         0.12 o
  -7   5   7          0.66          1.21         0.22 o
  -6   5   7          0.04          0.09         0.10 o
  -5   5   7          0.42          0.52         0.22 o
  -4   5   7          4.57          4.61         0.60 o
  -3   5   7          2.44          2.87         0.31 o
  -2   5   7          0.05          0.02         0.06 o
  -1   5   7          2.13          2.52         0.30 o
   0   5   7          1.61          1.71         0.30 o
   1   5   7          0.04         -0.04         0.08 o
   2   5   7          0.00          0.32         0.18 o
  -8   6   7          0.25         -0.01         0.15 o
  -7   6   7          0.33          0.21         0.21 o
  -6   6   7          1.44          2.25         0.55 o
  -5   6   7          0.25          0.55         0.34 o
  -4   6   7          0.40          0.34         0.15 o
  -3   6   7          1.08          0.42         0.16 o
  -2   6   7          2.18          2.14         0.30 o
  -1   6   7          0.87          1.14         0.21 o
   0   6   7          0.26          0.21         0.14 o
   1   6   7          0.23          0.47         0.12 o
  -7   7   7          0.76          1.46         0.25 o
  -6   7   7          0.11          0.04         0.09 o
  -5   7   7          0.78          1.12         0.33 o
  -4   7   7          0.23          0.23         0.12 o
  -3   7   7          0.86          0.76         0.17 o
  -2   7   7          0.05          0.34         0.11 o
  -1   7   7          0.09          0.07         0.06 o
   0   7   7          0.59          0.94         0.15 o
  -6   8   7          3.63          3.96         0.53 o
  -5   8   7          0.69          1.47         0.35 o
  -4   8   7          2.98          2.25         0.42 o
  -3   8   7          0.19          0.34         0.10 o
  -2   8   7          2.74          2.06         0.22 o
   0  -8   8          1.65          2.30         0.31 o
   1  -8   8          0.26          0.30         0.17 o
   2  -8   8          2.62          4.11         0.48 o
   3  -8   8          0.24          0.08         0.07 o
   4  -8   8          3.63          4.15         0.85 o
  -2  -7   8          0.79          0.42         0.09 o
  -1  -7   8          5.32          7.30         0.68 o
   0  -7   8          0.93          0.83         0.26 o
   1  -7   8         13.98         17.11         0.89 o
   2  -7   8          2.01          2.25         0.33 o
   3  -7   8          8.98         10.40         0.76 o
   4  -7   8          1.21          1.43         0.19 o
   5  -7   8          2.18          2.10         0.28 o
  -3  -6   8          0.45          0.48         0.15 o
  -2  -6   8          0.08          0.26         0.10 o
  -1  -6   8          0.86          1.33         0.30 o
   0  -6   8          3.84          3.73         0.45 o
   1  -6   8          9.43         10.90         0.93 o
   2  -6   8          2.23          1.62         0.46 o
   3  -6   8          5.22          6.52         0.61 o
   4  -6   8          3.70          3.03         0.40 o
   5  -6   8          2.58          2.92         0.34 o
   6  -6   8          0.75          1.07         0.24 o
  -4  -5   8          0.71          0.72         0.21 o
  -3  -5   8          0.02         -0.04         0.09 o
  -2  -5   8          2.87          2.84         0.36 o
  -1  -5   8          1.25          1.35         0.38 o
   0  -5   8         23.78         21.02         1.09 o
   1  -5   8          0.22          0.49         0.27 o
   2  -5   8         16.89         14.95         0.97 o
   3  -5   8          0.13          0.04         0.09 o
   4  -5   8         12.17         13.69         0.88 o
   5  -5   8          1.95          1.49         0.40 o
   6  -5   8          1.69          2.61         0.36 o
  -5  -4   8          0.45          0.50         0.12 o
  -4  -4   8          0.26          0.16         0.20 o
  -3  -4   8          1.34          1.91         0.25 o
  -2  -4   8          2.43          2.21         0.26 o
  -1  -4   8          0.03         -0.09         0.12 o
   0  -4   8          0.09          0.27         0.26 o
   1  -4   8          0.13          0.18         0.19 o
   2  -4   8          0.00         -0.03         0.09 o
   3  -4   8          0.07          0.21         0.12 o
   4  -4   8          0.08         -0.03         0.12 o
   5  -4   8          0.52          0.34         0.13 o
   6  -4   8          1.14          0.69         0.17 o
  -6  -3   8          0.00          0.01         0.12 o
  -5  -3   8          0.28          0.13         0.17 o
  -4  -3   8          0.08          0.44         0.19 o
  -3  -3   8          1.49          2.91         0.39 o
  -2  -3   8          0.55          0.18         0.24 o
   0  -3   8          1.34          0.55         0.42 o
   1  -3   8          0.07          0.41         0.47 o
   2  -3   8          1.62          2.32         0.55 o
   3  -3   8          7.96          7.89         0.82 o
   4  -3   8          0.00         -0.06         0.06 o
   5  -3   8          1.11          1.03         0.18 o
   6  -3   8          0.02         -0.01         0.05 o
  -7  -2   8          0.00          0.11         0.10 o
  -6  -2   8          0.98          1.16         0.21 o
  -5  -2   8          0.14          0.37         0.23 o
  -4  -2   8          4.43          3.55         0.45 o
  -3  -2   8          0.02          0.04         0.07 o
  -2  -2   8         22.58         13.99         2.38 o
  -1  -2   8          2.42          1.23         0.62 o
   0  -2   8         36.46         33.30         3.29 o
   1  -2   8         19.35         22.03         2.98 o
   2  -2   8          0.37          0.18         0.08 o
   3  -2   8          2.86          3.40         0.29 o
   4  -2   8          7.67          9.02         0.49 o
   5  -2   8          0.10          0.07         0.05 o
   6  -2   8          0.10          0.07         0.10 o
  -7  -1   8          0.80          0.79         0.24 o
  -6  -1   8          1.90          1.85         0.50 o
  -5  -1   8          2.00          2.06         0.49 o
  -4  -1   8          7.86          8.76         0.66 o
  -3  -1   8         29.79         25.70         3.34 o
  -2  -1   8         67.76         51.70         4.38 o
  -1  -1   8         44.25         38.81         2.47 o
   0  -1   8         83.14         78.39         5.67 o
   1  -1   8          0.14          0.34         0.15 o
   2  -1   8          0.39          0.58         0.12 o
   3  -1   8         11.20         10.42         0.51 o
   4  -1   8          2.36          4.05         0.45 o
   5  -1   8          0.02          0.07         0.08 o
   6  -1   8          0.00          0.08         0.08 o
  -8   0   8          0.01          0.09         0.06 o
  -7   0   8          1.88          1.32         0.21 o
  -6   0   8          0.04          0.06         0.14 o
  -5   0   8          3.11          2.77         0.38 o
  -4   0   8          4.92          4.09         0.36 o
  -3   0   8         31.20         32.12         2.73 o
  -2   0   8          0.24          0.22         0.23 o
  -1   0   8         44.47         39.91         2.23 o
   0   0   8         13.70          9.33         1.49 o
   1   0   8          7.54         11.07         1.69 o
   2   0   8          0.70          0.36         0.10 o
   3   0   8         15.31         14.36         0.67 o
   4   0   8          0.17          0.19         0.09 o
   5   0   8          1.90          2.33         0.30 o
  -8   1   8          0.10          0.08         0.05 o
  -7   1   8          0.11         -0.03         0.12 o
  -6   1   8          0.68          1.04         0.34 o
  -5   1   8          1.26          1.48         0.23 o
  -4   1   8         43.60         47.90         2.06 o
  -3   1   8         45.35         50.22         3.53 o
  -2   1   8        112.30         94.24         3.56 o
  -1   1   8         62.27         47.96         2.60 o
   0   1   8         83.86        108.30         5.59 o
   1   1   8         23.65         32.48         1.78 o
   2   1   8         19.41         18.49         0.96 o
   3   1   8          3.19          3.70         0.36 o
   4   1   8          3.06          4.06         0.43 o
   5   1   8          0.32          0.51         0.14 o
  -8   2   8          0.20          0.34         0.12 o
  -7   2   8          1.05          1.43         0.30 o
  -6   2   8          6.58          7.63         0.95 o
  -5   2   8          7.48          7.46         0.46 o
  -4   2   8         15.04         12.70         1.09 o
  -3   2   8          1.03          0.46         0.38 o
  -2   2   8         20.92         23.88         1.89 o
  -1   2   8          0.35         -0.17         0.25 o
   0   2   8          0.72         -0.01         0.23 o
   1   2   8          9.10         12.21         1.20 o
   2   2   8          1.09          1.44         0.52 o
   3   2   8          1.18          1.53         0.50 o
   4   2   8          0.03          0.11         0.13 o
  -8   3   8          0.24          0.20         0.13 o
  -7   3   8          0.02          0.17         0.17 o
  -6   3   8          1.40          2.36         0.48 o
  -5   3   8          6.16          7.56         0.57 o
  -4   3   8          5.88          6.47         0.60 o
  -3   3   8         31.35         37.28         1.93 o
  -2   3   8          5.62          5.77         0.79 o
  -1   3   8         29.04         35.19         1.60 o
   0   3   8          2.95          3.92         0.49 o
   1   3   8          3.41          4.15         0.57 o
   2   3   8          0.00          0.08         0.07 o
   3   3   8          0.41          0.71         0.20 o
   4   3   8          0.04          0.17         0.09 o
  -8   4   8          0.00         -0.01         0.10 o
  -7   4   8          3.22          3.01         0.69 o
  -6   4   8          0.38          0.58         0.17 o
  -5   4   8         14.45         16.07         0.98 o
  -4   4   8          2.02          2.21         0.22 o
  -3   4   8         14.41         13.68         0.58 o
  -2   4   8         11.19         13.31         0.57 o
  -1   4   8         17.01         17.14         1.18 o
   0   4   8          1.69          1.99         0.33 o
   1   4   8          2.70          2.10         0.32 o
   2   4   8          0.55          0.51         0.19 o
   3   4   8          0.36         -0.01         0.17 o
  -8   5   8          1.50          2.12         0.35 o
  -7   5   8          0.96          1.63         0.24 o
  -6   5   8          6.84          7.57         1.01 o
  -5   5   8          1.48          1.39         0.37 o
  -4   5   8         19.95         23.50         0.91 o
  -3   5   8          6.52          7.77         0.52 o
  -2   5   8          3.96          4.50         0.36 o
  -1   5   8          0.00         -0.04         0.06 o
   0   5   8          4.96          6.00         0.52 o
   1   5   8          0.42          0.50         0.16 o
   2   5   8          0.20          0.33         0.14 o
  -8   6   8          0.01          0.10         0.11 o
  -7   6   8          1.01          1.03         0.31 o
  -6   6   8          0.06          0.01         0.09 o
  -5   6   8          1.82          2.60         0.63 o
  -4   6   8          1.17          2.21         0.30 o
  -3   6   8          0.09          0.14         0.07 o
  -2   6   8          0.00          0.33         0.12 o
  -1   6   8          1.62          1.55         0.27 o
   0   6   8          0.93          1.06         0.19 o
   1   6   8          0.01          0.12         0.10 o
  -7   7   8          0.00          0.04         0.05 o
  -6   7   8          0.06         -0.04         0.07 o
  -5   7   8          0.00          0.04         0.14 o
  -4   7   8          0.06          0.13         0.11 o
  -3   7   8          0.00          0.08         0.07 o
  -2   7   8          0.00         -0.01         0.05 o
  -1   7   8          0.04          0.04         0.04 o
  -6   8   8          1.01          1.58         0.29 o
  -5   8   8          0.01          0.16         0.11 o
  -4   8   8          2.42          3.16         0.41 o
  -3   8   8          0.23          0.37         0.14 o
   0  -8   9          0.41          0.47         0.13 o
   1  -8   9          0.01         -0.01         0.04 o
   2  -8   9          0.66          0.57         0.16 o
   3  -8   9          0.14          0.12         0.08 o
  -2  -7   9          0.50          0.50         0.13 o
  -1  -7   9          1.75          1.61         0.30 o
   0  -7   9          2.11          1.90         0.24 o
   1  -7   9          3.64          3.79         0.54 o
   2  -7   9          1.11          0.88         0.21 o
   3  -7   9          6.73          7.52         0.63 o
   4  -7   9          0.67          0.45         0.12 o
  -3  -6   9          1.85          1.74         0.28 o
  -2  -6   9          0.44          0.91         0.26 o
  -1  -6   9          2.30          3.07         0.35 o
   0  -6   9          3.68          3.68         0.58 o
   1  -6   9          6.31          9.67         0.72 o
   2  -6   9          0.93          0.60         0.27 o
   3  -6   9          0.82          1.80         0.30 o
   4  -6   9          1.04          0.74         0.18 o
   5  -6   9          0.32          0.61         0.21 o
  -4  -5   9          2.47          2.97         0.27 o
  -3  -5   9          0.27          0.30         0.13 o
  -2  -5   9          3.69          4.08         0.43 o
  -1  -5   9          0.08          0.12         0.13 o
   0  -5   9         10.06         10.98         0.78 o
   1  -5   9          0.80          1.13         0.39 o
   2  -5   9          3.31          3.70         0.48 o
   3  -5   9          0.21          0.16         0.15 o
   4  -5   9          3.46          4.07         0.44 o
   5  -5   9          1.04          0.10         0.09 o
   6  -5   9          0.29          0.55         0.17 o
  -5  -4   9          0.15          0.15         0.06 o
  -3  -4   9          0.55          0.71         0.20 o
  -2  -4   9          0.60          0.63         0.11 o
  -1  -4   9          0.13          0.15         0.13 o
   0  -4   9          0.05          0.02         0.12 o
   1  -4   9          0.56          0.23         0.22 o
   2  -4   9          0.17          0.12         0.16 o
   3  -4   9          0.27          0.18         0.14 o
   4  -4   9          0.22          0.25         0.12 o
   5  -4   9          0.01          0.00         0.13 o
   6  -4   9          0.27          0.25         0.15 o
  -6  -3   9          0.11          0.04         0.04 o
  -5  -3   9          0.35          0.95         0.27 o
  -4  -3   9          0.08          0.01         0.06 o
  -3  -3   9          0.25          0.07         0.10 o
  -2  -3   9          1.08          1.05         0.70 o
  -1  -3   9          0.21          0.11         0.17 o
   0  -3   9          0.99          0.91         0.21 o
   1  -3   9          0.27          0.15         0.12 o
   2  -3   9          0.82          1.37         0.28 o
   3  -3   9          1.20          1.18         0.41 o
   4  -3   9          0.49          0.38         0.22 o
   5  -3   9          0.12          0.51         0.14 o
   6  -3   9          0.01         -0.02         0.10 o
  -7  -2   9          0.02          0.05         0.04 o
  -6  -2   9          0.04         -0.04         0.06 o
  -5  -2   9          0.00          0.06         0.15 o
  -4  -2   9          0.62          1.07         0.25 o
  -3  -2   9          1.79          2.16         0.33 o
  -2  -2   9          0.69          2.79         0.50 o
  -1  -2   9          2.33          6.12         1.58 o
   0  -2   9          0.36          0.11         0.24 o
   1  -2   9          0.23          0.46         0.33 o
   2  -2   9          9.83         12.96         0.83 o
   3  -2   9         13.72         14.74         1.40 o
   4  -2   9          0.76          0.63         0.29 o
   5  -2   9          0.01          0.01         0.15 o
   6  -2   9          0.00         -0.05         0.09 o
  -7  -1   9          2.17          2.39         0.41 o
  -6  -1   9          9.39         11.87         1.14 o
  -5  -1   9         10.06          6.03         3.49 o
  -4  -1   9         42.65         45.37         1.28 o
  -3  -1   9          6.44          8.20         0.52 o
  -2  -1   9         75.45         95.94         6.40 o
  -1  -1   9         13.61         12.86         2.20 o
   0  -1   9        101.94         95.06         5.88 o
   1  -1   9         27.23         26.32         1.80 o
   2  -1   9        126.81        131.03         2.06 o
   3  -1   9          0.60          0.86         0.17 o
   4  -1   9         15.34         15.79         0.84 o
   5  -1   9          0.10          0.06         0.13 o
  -8   0   9          0.00          0.08         0.06 o
  -7   0   9          5.64          6.04         0.45 o
  -6   0   9          0.12          0.05         0.19 o
  -5   0   9          4.23          4.94         0.55 o
  -4   0   9          1.11          0.96         0.19 o
  -3   0   9         15.38         14.60         1.15 o
  -2   0   9          1.36          1.16         0.59 o
  -1   0   9          6.38          3.17         0.70 o
   0   0   9          2.26          9.05         1.61 o
   1   0   9          0.63          0.09         0.23 o
   2   0   9          1.24          1.22         0.29 o
   3   0   9          0.07          0.05         0.09 o
   4   0   9          0.14          0.22         0.24 o
   5   0   9          0.07         -0.06         0.07 o
  -8   1   9          0.01          0.01         0.06 o
  -7   1   9          3.68          3.22         0.56 o
  -6   1   9          0.00         -0.27         0.27 o
  -5   1   9          7.78          7.57         0.54 o
  -4   1   9         10.63         11.03         0.59 o
  -3   1   9         28.85         31.51         1.63 o
  -2   1   9         10.72          7.78         1.09 o
  -1   1   9         14.35          9.58         1.24 o
   0   1   9          6.37         12.13         1.06 o
   1   1   9          5.88          6.71         0.85 o
   2   1   9          0.72          1.14         0.47 o
   3   1   9          0.20          0.19         0.18 o
   4   1   9          0.61          0.58         0.16 o
  -8   2   9          0.40          0.58         0.27 o
  -7   2   9          0.00          0.06         0.12 o
  -6   2   9          4.00          3.88         0.64 o
  -5   2   9          0.09          0.18         0.11 o
  -4   2   9          2.99          1.78         0.28 o
  -3   2   9          0.20         -0.12         0.22 o
  -2   2   9          1.60          2.38         0.39 o
  -1   2   9          1.12          2.66         0.38 o
   0   2   9          0.45          0.91         0.30 o
   1   2   9          0.01          0.01         0.11 o
   2   2   9          0.83          0.74         0.23 o
   3   2   9          0.52          0.83         0.27 o
   4   2   9          0.01         -0.02         0.05 o
  -8   3   9          0.99          0.81         0.30 o
  -6   3   9          3.10          4.09         0.62 o
  -5   3   9         10.49          9.95         0.71 o
  -4   3   9          5.83          5.62         0.59 o
  -3   3   9          8.89          6.72         0.52 o
  -2   3   9          7.42          6.01         0.56 o
  -1   3   9          2.28          2.05         0.46 o
   0   3   9          7.28          6.90         0.70 o
   1   3   9          0.19          0.31         0.17 o
   2   3   9          2.25          2.63         0.33 o
   3   3   9          0.39          0.16         0.07 o
  -8   4   9          0.05         -0.03         0.12 o
  -7   4   9          0.64          0.33         0.28 o
  -6   4   9          0.19          0.63         0.18 o
  -5   4   9          0.45          0.74         0.23 o
  -4   4   9          0.08          0.01         0.13 o
  -3   4   9          0.42          0.54         0.12 o
  -2   4   9          0.03         -0.04         0.07 o
  -1   4   9          0.54          0.53         0.18 o
   0   4   9          3.56          4.00         0.44 o
   1   4   9          0.01         -0.05         0.06 o
   2   4   9          0.58          0.60         0.16 o
  -8   5   9          0.14          0.10         0.07 o
  -7   5   9          0.02         -0.03         0.05 o
  -6   5   9          1.39          2.24         0.53 o
  -5   5   9          0.16          0.21         0.14 o
  -4   5   9          3.17          3.48         0.36 o
  -3   5   9          0.66          0.76         0.15 o
  -2   5   9         13.96         16.74         0.72 o
  -1   5   9          0.54          0.47         0.14 o
   0   5   9          1.42          1.55         0.24 o
   1   5   9          0.28          0.22         0.10 o
  -7   6   9          1.48          3.31         0.48 o
  -6   6   9          0.03          0.50         0.24 o
  -5   6   9          1.46          2.60         0.58 o
  -4   6   9          0.10          1.05         0.26 o
  -3   6   9          1.70          2.74         0.35 o
  -2   6   9          3.10          5.35         0.42 o
  -1   6   9          0.04          0.01         0.09 o
   0   6   9          0.87          1.32         0.29 o
  -6   7   9          0.05         -0.07         0.07 o
  -5   7   9          2.03          3.08         0.55 o
  -4   7   9          0.07          0.12         0.10 o
  -3   7   9          1.71          2.74         0.32 o
  -2   7   9          0.14          0.33         0.09 o
  -1   7   9          1.01          1.06         0.20 o
   2  -8  10          0.72          1.24         0.20 o
  -1  -7  10          2.85          2.76         0.32 o
   0  -7  10          2.95          2.94         0.26 o
   1  -7  10          2.44          2.98         0.30 o
   2  -7  10          1.34          1.51         0.31 o
   3  -7  10          2.03          2.47         0.38 o
   4  -7  10          0.76          0.62         0.16 o
  -3  -6  10          1.38          1.85         0.27 o
  -2  -6  10          0.19          0.15         0.06 o
  -1  -6  10          7.21          7.67         0.52 o
   0  -6  10          0.13          0.03         0.09 o
   1  -6  10          6.14          5.34         0.69 o
   2  -6  10          0.08          0.14         0.13 o
   3  -6  10          8.14          8.89         0.61 o
   4  -6  10          0.09          0.14         0.10 o
   5  -6  10          1.61          2.35         0.32 o
  -4  -5  10          2.82          3.32         0.26 o
  -2  -5  10         15.38         17.30         1.02 o
  -1  -5  10          8.37          8.15         0.82 o
   0  -5  10         23.34         21.50         1.41 o
   1  -5  10          5.53          4.60         0.50 o
   2  -5  10         27.03         29.52         1.29 o
   3  -5  10          4.65          5.46         0.52 o
   4  -5  10          8.22         11.51         1.03 o
   5  -5  10          0.60          0.97         0.24 o
  -5  -4  10          1.87          1.96         0.20 o
  -3  -4  10          3.79          2.80         0.36 o
  -2  -4  10          9.95          7.30         0.47 o
  -1  -4  10         10.69          8.28         0.85 o
   0  -4  10         13.77         11.45         0.81 o
   1  -4  10         10.81          8.56         0.72 o
   2  -4  10          9.82          8.56         0.71 o
   3  -4  10          3.46          4.04         0.71 o
   4  -4  10          4.12          4.20         0.68 o
   5  -4  10          0.42          0.53         0.17 o
  -6  -3  10          0.01         -0.09         0.09 o
  -5  -3  10          2.74          3.44         0.45 o
  -4  -3  10          0.00          0.00         0.10 o
  -3  -3  10         13.14         16.43         0.94 o
  -2  -3  10          1.19          1.18         0.38 o
  -1  -3  10         26.84         26.23         1.73 o
   0  -3  10          1.91          1.97         0.50 o
   1  -3  10         16.86         16.16         0.98 o
   2  -3  10          0.00          0.02         0.14 o
   3  -3  10         11.05         12.98         1.29 o
   4  -3  10          1.89          2.26         0.47 o
   5  -3  10          0.32          0.21         0.13 o
  -6  -2  10          0.09          0.02         0.12 o
  -5  -2  10          0.89          1.22         0.39 o
  -4  -2  10          2.15          1.77         0.31 o
  -3  -2  10          4.63          4.76         0.51 o
  -2  -2  10          1.18          1.53         0.43 o
  -1  -2  10          4.32          6.41         0.88 o
   0  -2  10          0.35          0.10         0.28 o
   1  -2  10          1.75          1.16         0.37 o
   2  -2  10          7.55          8.31         1.06 o
   3  -2  10         12.36         12.22         1.22 o
   4  -2  10          0.02         -0.04         0.10 o
   5  -2  10          0.16          0.28         0.17 o
  -7  -1  10          0.75          1.05         0.25 o
  -6  -1  10         17.85         20.71         1.42 o
  -5  -1  10          2.47          2.43         1.00 o
  -4  -1  10         29.64         29.52         1.07 o
  -3  -1  10         16.22         14.66         0.71 o
  -2  -1  10         55.98         47.38         2.11 o
  -1  -1  10          5.56          5.83         0.73 o
   0  -1  10         56.40         47.78         3.75 o
   1  -1  10          0.21          0.58         0.25 o
   2  -1  10         19.90         16.65         1.44 o
   3  -1  10          4.42          4.14         0.69 o
   4  -1  10         25.89         25.89         1.73 o
   5  -1  10          0.06          0.07         0.10 o
  -7   0  10         33.59         40.53         1.07 o
  -6   0  10         12.48         17.93         1.38 o
  -5   0  10        139.22        148.53         3.51 o
  -4   0  10         54.19         58.20         1.78 o
  -3   0  10        196.42        209.94         3.86 o
  -2   0  10         63.83         73.48         2.65 o
  -1   0  10        198.74        228.01         4.58 o
   0   0  10         68.14         86.14         2.28 o
   1   0  10        120.58        120.08         2.80 o
   2   0  10         47.10         56.68         1.88 o
   3   0  10         32.58         33.81         2.13 o
   4   0  10          9.72         11.39         1.06 o
  -8   1  10          0.41          0.23         0.10 o
  -7   1  10          2.40          2.11         0.43 o
  -6   1  10          0.38          0.65         0.31 o
  -5   1  10          0.43          0.24         0.11 o
  -4   1  10          2.19          1.87         0.31 o
  -3   1  10          6.38          5.98         1.64 o
  -2   1  10          3.00          3.74         0.62 o
  -1   1  10         16.27         23.19         1.45 o
   0   1  10          6.86          4.61         0.51 o
   1   1  10          1.36          1.61         0.48 o
   2   1  10          6.58          5.66         0.94 o
   3   1  10          0.37          0.15         0.11 o
   4   1  10          0.40          0.37         0.20 o
  -8   2  10          0.06         -0.03         0.05 o
  -7   2  10          0.40          0.09         0.14 o
  -6   2  10          0.30          0.35         0.13 o
  -5   2  10          0.28          0.09         0.08 o
  -4   2  10         10.27          9.58         0.68 o
  -3   2  10          0.15          0.03         0.21 o
  -2   2  10         24.24         20.26         1.36 o
  -1   2  10          2.34          4.26         0.47 o
   0   2  10         23.80         23.21         1.88 o
   1   2  10          0.14          0.85         0.41 o
   2   2  10          1.70          2.25         0.42 o
   3   2  10          0.66          0.42         0.14 o
  -8   3  10          1.59          1.79         0.25 o
  -6   3  10         11.61          9.98         1.22 o
  -5   3  10         16.05         16.38         0.81 o
  -4   3  10         35.02         32.38         1.57 o
  -3   3  10         39.32         36.63         1.54 o
  -2   3  10         33.55         32.34         1.45 o
  -1   3  10         42.18         43.12         2.55 o
   0   3  10         12.85         14.44         0.96 o
   1   3  10         16.43         14.76         1.26 o
   2   3  10          3.37          3.44         0.32 o
   3   3  10          2.29          2.23         0.34 o
  -8   4  10          0.00         -0.10         0.10 o
  -6   4  10          0.06          0.08         0.08 o
  -5   4  10         22.58         20.21         1.05 o
  -4   4  10          0.23          0.34         0.11 o
  -3   4  10         41.73         37.94         1.43 o
  -2   4  10          0.06          0.13         0.13 o
  -1   4  10         15.29         14.68         0.82 o
   0   4  10          2.48          2.86         0.35 o
   1   4  10          8.43          7.71         0.48 o
   2   4  10          0.13          0.16         0.07 o
  -7   5  10          1.29          0.80         0.22 o
  -6   5  10          1.95          3.03         0.41 o
  -5   5  10          3.37          4.24         0.46 o
  -4   5  10          4.11          3.82         0.85 o
  -3   5  10          0.73          0.80         0.19 o
  -2   5  10         10.69         11.22         0.82 o
  -1   5  10          2.58          2.21         0.29 o
   0   5  10          0.63          0.46         0.11 o
   1   5  10          0.00          0.03         0.06 o
  -7   6  10          0.17          0.38         0.16 o
  -6   6  10          0.40          0.42         0.23 o
  -5   6  10          0.50          1.27         0.40 o
  -4   6  10          1.35          1.86         0.30 o
  -3   6  10          0.28          0.92         0.22 o
  -2   6  10          0.33          0.60         0.22 o
  -1   6  10          1.04          0.17         0.38 o
  -6   7  10          0.16          0.55         0.18 o
  -5   7  10          8.77         12.40         0.95 o
  -4   7  10          0.56          0.79         0.25 o
  -3   7  10          7.13          7.29         0.49 o
   0  -7  11          4.87          7.11         0.45 o
   1  -7  11          4.28          5.56         0.35 o
   2  -7  11          8.39         11.08         0.71 o
   3  -7  11          2.31          2.40         0.30 o
  -1  -6  11          0.11          0.12         0.05 o
   0  -6  11          0.14          0.24         0.12 o
   1  -6  11          2.55          1.78         0.38 o
   2  -6  11          0.18          0.18         0.13 o
   3  -6  11          0.78          0.80         0.25 o
   4  -6  11          0.00          0.07         0.10 o
  -4  -5  11          0.27          0.18         0.08 o
  -3  -5  11          0.20          0.19         0.11 o
  -2  -5  11          0.61          0.58         0.23 o
  -1  -5  11          0.13          0.04         0.06 o
   0  -5  11          3.76          2.27         0.44 o
   1  -5  11          2.03          2.33         0.47 o
   2  -5  11          3.05          2.30         0.48 o
   3  -5  11          1.05          1.14         0.32 o
   4  -5  11          3.10          2.13         0.39 o
   5  -5  11          0.96          0.64         0.17 o
  -5  -4  11          0.56          0.57         0.15 o
  -4  -4  11         12.20          2.10         0.46 o
  -3  -4  11          2.03          2.67         0.33 o
  -2  -4  11         27.91         34.10         1.25 o
  -1  -4  11          1.50          1.24         0.32 o
   0  -4  11         31.75         28.85         1.79 o
   1  -4  11          1.28          1.26         0.39 o
   2  -4  11         24.48         25.40         1.75 o
   3  -4  11          2.07          2.64         0.57 o
   4  -4  11         14.28         17.52         1.19 o
   5  -4  11          0.93          0.63         0.17 o
  -5  -3  11          9.87          8.85         1.55 o
  -4  -3  11          0.85          1.61         0.27 o
  -3  -3  11         19.19         14.08         0.85 o
  -2  -3  11          0.79          0.67         0.20 o
  -1  -3  11         25.14         16.91         1.39 o
   0  -3  11          2.07          1.54         0.48 o
   1  -3  11         24.41         20.55         1.64 o
   2  -3  11          5.63          6.77         0.93 o
   3  -3  11          5.44          4.65         0.72 o
   4  -3  11          0.08          0.32         0.14 o
   5  -3  11          3.84          2.56         0.37 o
  -6  -2  11          0.00          0.17         0.13 o
  -5  -2  11          0.00         -0.06         0.12 o
  -4  -2  11          0.01          0.11         0.12 o
  -3  -2  11          0.44          0.41         0.16 o
  -2  -2  11          5.13          4.08         0.48 o
  -1  -2  11          4.35          3.38         0.67 o
   0  -2  11          9.85          8.74         1.09 o
   1  -2  11          3.99          5.03         0.83 o
   2  -2  11          0.43          0.07         0.18 o
   3  -2  11          1.16          1.12         0.37 o
   4  -2  11          2.87          2.85         0.35 o
   5  -2  11          0.16          0.14         0.09 o
  -7  -1  11          0.00         -0.04         0.04 o
  -6  -1  11          4.14          7.13         0.76 o
  -5  -1  11          0.02          0.18         0.12 o
  -4  -1  11         30.43         33.14         1.13 o
  -3  -1  11          1.39          1.05         0.25 o
  -2  -1  11         53.58         58.25         1.71 o
  -1  -1  11          1.43          1.08         0.38 o
   0  -1  11         59.62         62.93         2.85 o
   1  -1  11          6.52          6.53         0.65 o
   2  -1  11         46.84         53.82         1.82 o
   3  -1  11          0.01         -0.10         0.10 o
   4  -1  11          6.90          8.30         0.83 o
  -7   0  11         21.08         20.46         2.83 o
  -6   0  11         27.40         30.75         1.68 o
  -5   0  11         83.72         93.00         2.28 o
  -4   0  11         78.28         85.38         2.28 o
  -3   0  11        305.57        343.44         5.32 o
  -2   0  11        181.29        199.29         6.78 o
  -1   0  11        367.51        360.57         6.91 o
   0   0  11        131.40        136.55         2.95 o
   1   0  11        196.34        202.84         3.61 o
   2   0  11         45.97         48.66         1.67 o
   3   0  11         59.41         65.86         2.70 o
   4   0  11         11.79         12.90         0.93 o
  -7   1  11         24.73         28.34         1.03 o
  -6   1  11          0.24          0.25         0.17 o
  -5   1  11        103.49        105.97         2.08 o
  -4   1  11          0.22          0.11         0.12 o
  -3   1  11        158.72        170.52         9.32 o
  -2   1  11         11.29         14.01         1.19 o
  -1   1  11        134.63        154.25         4.49 o
   0   1  11         11.81         11.99         0.88 o
   1   1  11         37.12         44.45         2.53 o
   2   1  11         10.54         10.30         1.13 o
   3   1  11         12.73         14.86         1.15 o
  -7   2  11          1.43          1.46         0.38 o
  -6   2  11          0.93          0.91         0.25 o
  -5   2  11          1.97          2.07         0.29 o
  -4   2  11         11.24         12.04         1.36 o
  -3   2  11          2.42          3.06         0.69 o
  -2   2  11         16.73         17.66         1.75 o
  -1   2  11          0.10          0.00         0.23 o
   0   2  11         10.25         10.96         1.25 o
   1   2  11          0.57          0.45         0.28 o
   2   2  11          0.09          0.48         0.25 o
   3   2  11          0.11         -0.03         0.07 o
  -8   3  11          0.00         -0.08         0.08 o
  -6   3  11          0.22         -0.02         0.22 o
  -5   3  11          1.56          1.42         0.29 o
  -4   3  11          0.69          0.73         0.18 o
  -3   3  11          0.62          0.32         0.19 o
  -2   3  11          0.02         -0.11         0.11 o
  -1   3  11          0.00          0.09         0.12 o
   0   3  11          0.48          0.50         0.18 o
   1   3  11          0.08          0.14         0.13 o
   2   3  11          0.54          0.23         0.41 o
  -6   4  11          0.29          0.38         0.16 o
  -5   4  11          3.22          2.83         0.60 o
  -4   4  11          0.09          0.02         0.11 o
  -3   4  11          2.00          0.73         0.28 o
  -2   4  11          0.99          1.14         0.24 o
  -1   4  11          7.53          6.25         0.67 o
   0   4  11          0.16          0.24         0.14 o
   1   4  11          1.75          0.71         0.83 o
  -7   5  11          0.41          0.08         0.06 o
  -6   5  11          0.79          0.38         0.17 o
  -5   5  11          0.39         -0.01         0.18 o
  -4   5  11          1.28          0.93         0.35 o
  -3   5  11          1.44          1.38         0.31 o
  -2   5  11          0.01         -0.04         0.15 o
  -1   5  11          0.02          0.08         0.07 o
  -6   6  11          0.23          0.19         0.12 o
  -5   6  11          0.02          0.08         0.12 o
  -4   6  11          0.41          0.89         0.31 o
  -3   6  11          0.23          0.26         0.15 o
  -2   6  11          0.01          0.07         0.10 o
  -1  -6  12          2.31          3.35         0.68 o
   0  -6  12          0.00         -0.01         0.07 o
   1  -6  12          4.05          6.16         0.56 o
   2  -6  12          0.44          0.60         0.19 o
   3  -6  12          0.87          1.40         0.23 o
  -3  -5  12          0.87          1.16         0.24 o
  -2  -5  12          0.53          0.37         0.16 o
  -1  -5  12          1.09          0.87         0.17 o
   0  -5  12          1.80          2.08         0.26 o
   1  -5  12          2.25          2.54         0.45 o
   2  -5  12          0.77          0.60         0.25 o
   3  -5  12          0.69          0.90         0.23 o
   4  -5  12          0.46          0.30         0.13 o
  -4  -4  12          3.49          4.38         0.49 o
  -3  -4  12          0.08          0.03         0.09 o
  -2  -4  12         10.13          9.12         0.62 o
  -1  -4  12          0.90          0.93         0.29 o
   0  -4  12         16.22         16.20         1.28 o
   1  -4  12          1.63          1.07         0.33 o
   2  -4  12         13.74         15.69         1.25 o
   3  -4  12          0.44          0.41         0.21 o
   4  -4  12          4.62          5.17         0.53 o
  -5  -3  12          4.73          4.44         0.40 o
  -4  -3  12          3.81          3.61         0.38 o
  -3  -3  12         18.60         20.52         0.97 o
  -2  -3  12          8.75         11.39         0.62 o
  -1  -3  12         31.70         30.52         1.88 o
   0  -3  12          8.89         10.60         1.15 o
   1  -3  12         23.35         21.72         1.63 o
   2  -3  12          2.53          2.87         0.57 o
   3  -3  12         17.89         18.60         1.68 o
   4  -3  12          3.47          3.00         0.63 o
  -6  -2  12          0.02          0.01         0.05 o
  -5  -2  12          4.71          5.30         0.66 o
  -4  -2  12          0.29          0.60         0.26 o
  -3  -2  12          9.34          8.62         0.67 o
  -2  -2  12          5.42          4.61         0.51 o
  -1  -2  12         11.78         10.28         1.14 o
   0  -2  12          6.94          6.88         0.94 o
   1  -2  12          5.40          7.34         0.96 o
   2  -2  12          1.00          0.62         0.21 o
   3  -2  12          0.17          0.11         0.07 o
   4  -2  12          3.49          0.49         1.20 o
  -6  -1  12          0.03         -0.02         0.08 o
  -5  -1  12          0.48          0.70         0.18 o
  -4  -1  12          2.71          1.79         0.31 o
  -3  -1  12          1.99          2.06         0.26 o
  -2  -1  12          1.28          1.42         0.27 o
  -1  -1  12          0.01          0.19         0.18 o
   0  -1  12          1.09          1.07         0.41 o
   1  -1  12          0.24          0.17         0.10 o
   2  -1  12          1.43          1.35         0.28 o
   3  -1  12          0.48          0.27         0.12 o
   4  -1  12          0.13          0.19         0.13 o
  -7   0  12          1.79          1.58         0.24 o
  -6   0  12          0.02          0.09         0.13 o
  -5   0  12          5.47          5.00         0.40 o
  -4   0  12          2.58          2.37         0.30 o
  -3   0  12          2.04          2.31         0.49 o
  -2   0  12          3.36          3.30         0.69 o
  -1   0  12          8.29          9.80         1.16 o
   0   0  12         10.69         11.09         1.21 o
   1   0  12          8.63          8.04         0.69 o
   2   0  12          7.98          8.96         0.63 o
   3   0  12          5.04          4.04         0.57 o
  -7   1  12          9.17          1.87         4.33 o
  -6   1  12          0.00          0.03         0.12 o
  -5   1  12         20.25         20.80         0.88 o
  -4   1  12          0.39          0.53         0.19 o
  -3   1  12         53.55         62.94         2.45 o
  -2   1  12          0.07          0.09         0.12 o
  -1   1  12         53.88         53.98         2.65 o
   0   1  12          2.17          1.91         0.34 o
   1   1  12         39.96         38.23         2.15 o
   2   1  12          0.21          0.81         0.31 o
   3   1  12          7.56          7.96         1.16 o
  -6   2  12          0.26          0.38         0.16 o
  -5   2  12          0.05         -0.04         0.08 o
  -4   2  12          1.27          2.13         0.55 o
  -3   2  12          0.17          0.30         0.12 o
  -2   2  12          0.23          0.27         0.27 o
  -1   2  12          0.50          0.46         0.33 o
   0   2  12          0.03         -0.04         0.10 o
   1   2  12          2.28          2.14         0.47 o
   2   2  12          0.66          0.22         0.09 o
  -7   3  12          0.36          0.14         0.12 o
  -6   3  12          0.87          1.13         0.26 o
  -5   3  12          0.65          0.89         0.27 o
  -4   3  12          1.42          2.17         0.40 o
  -3   3  12          0.07          0.22         0.15 o
  -2   3  12          0.59          0.92         0.29 o
  -1   3  12          0.00          0.17         0.18 o
   0   3  12          1.09          1.38         0.29 o
   1   3  12          0.14          0.30         0.12 o
  -7   4  12          1.06          1.77         0.39 o
  -5   4  12          1.52          1.35         0.23 o
  -4   4  12          0.09          0.02         0.09 o
  -3   4  12          2.17          2.45         0.43 o
  -2   4  12          1.39          1.41         0.32 o
  -1   4  12          0.03          0.06         0.07 o
   0   4  12          0.00          0.00         0.06 o
  -6   5  12          0.38          0.66         0.18 o
  -5   5  12          0.54          1.23         0.33 o
  -4   5  12          0.22          0.27         0.12 o
  -3   5  12          0.27          0.36         0.16 o
  -2   5  12          0.94          0.74         0.28 o
  -1   5  12          1.99          1.40         0.30 o
  -5   6  12          0.17          0.07         0.11 o
  -4   6  12          0.15          0.10         0.09 o
  -3   6  12          0.17          0.03         0.06 o
  -1  -6  13          3.15          4.28         0.37 o
   0  -6  13          2.02          2.18         0.30 o
   1  -6  13          2.64          3.08         0.41 o
   2  -6  13          1.01          0.91         0.17 o
  -2  -5  13          0.31          0.48         0.16 o
  -1  -5  13          1.92          3.43         0.46 o
   0  -5  13          0.29          0.21         0.06 o
   1  -5  13          1.91          1.61         0.21 o
   2  -5  13          0.52          0.43         0.10 o
   3  -5  13          1.37          1.15         0.22 o
  -3  -4  13          0.05         -0.02         0.20 o
  -2  -4  13          0.66          0.35         0.12 o
  -1  -4  13          0.07          0.38         0.11 o
   0  -4  13          0.25          0.53         0.26 o
   1  -4  13          0.30          0.11         0.13 o
   2  -4  13          0.29          0.41         0.21 o
   3  -4  13          0.02          0.18         0.12 o
  -5  -3  13          0.13          0.02         0.05 o
  -4  -3  13          0.00         -0.02         0.07 o
  -3  -3  13          0.03          0.00         0.07 o
  -2  -3  13          0.00          0.12         0.09 o
  -1  -3  13          0.41          0.32         0.16 o
   0  -3  13          0.00          0.03         0.12 o
   1  -3  13          1.83          1.71         0.43 o
   2  -3  13          0.38          0.54         0.27 o
   3  -3  13          0.12          0.29         0.14 o
  -4  -2  13          0.02          0.09         0.05 o
  -3  -2  13          1.33          1.39         0.22 o
  -2  -2  13          0.31          0.47         0.14 o
  -1  -2  13          2.54          2.76         0.38 o
   0  -2  13          0.09         -0.11         0.20 o
   1  -2  13          1.26          0.84         0.32 o
   2  -2  13          1.47          1.53         0.38 o
   3  -2  13          1.74          1.76         0.21 o
  -6  -1  13          1.00          0.92         0.16 o
  -5  -1  13          0.02          0.09         0.15 o
  -4  -1  13          3.33          3.03         0.31 o
  -3  -1  13          1.19          1.26         0.23 o
  -2  -1  13          0.03          0.04         0.15 o
  -1  -1  13          0.82          0.97         0.31 o
   0  -1  13          0.05         -0.03         0.16 o
   1  -1  13          1.81          2.11         0.48 o
   2  -1  13          0.01          0.10         0.06 o
   3  -1  13          2.40          2.49         0.36 o
  -6   0  13          0.83          0.68         0.16 o
  -5   0  13          0.10          0.15         0.06 o
  -4   0  13          9.99          9.05         0.69 o
  -3   0  13          0.04         -0.05         0.10 o
  -2   0  13         10.49          9.42         1.10 o
  -1   0  13          4.33          4.55         0.75 o
   0   0  13          7.49          9.14         1.03 o
   1   0  13          2.58          2.96         0.37 o
   2   0  13          0.62          1.17         0.31 o
   3   0  13          0.96          0.38         0.13 o
  -6   1  13          0.41          0.17         0.21 o
  -5   1  13          1.67          1.35         0.21 o
  -4   1  13          0.01          0.06         0.08 o
  -3   1  13          0.09          0.04         0.08 o
  -2   1  13          0.22          0.35         0.19 o
  -1   1  13          0.36          0.49         0.18 o
   0   1  13          2.36          2.72         0.37 o
   1   1  13          0.11          0.35         0.17 o
   2   1  13          0.04          0.38         0.19 o
  -7   2  13          0.02         -0.09         0.11 o
  -6   2  13          0.77          0.35         0.17 o
  -5   2  13          1.43          1.42         0.25 o
  -4   2  13          2.98          3.39         0.69 o
  -3   2  13          3.24          3.49         0.48 o
  -2   2  13          5.91          6.75         0.99 o
  -1   2  13          1.98          2.29         0.37 o
   0   2  13          2.23          2.98         0.40 o
   1   2  13          0.03          0.29         0.12 o
  -7   3  13          0.02         -0.01         0.06 o
  -6   3  13          2.61          1.64         0.35 o
  -5   3  13          0.00         -0.03         0.10 o
  -4   3  13          5.85          5.25         0.59 o
  -3   3  13          0.49          0.65         0.18 o
  -2   3  13          7.32          6.52         0.65 o
  -1   3  13          0.38          0.76         0.21 o
   0   3  13          1.65          1.65         0.27 o
   1   3  13          0.51          0.58         0.16 o
  -6   4  13          0.26          0.07         0.07 o
  -5   4  13          0.70          0.83         0.20 o
  -4   4  13          0.40          0.35         0.16 o
  -3   4  13          1.10          1.20         0.27 o
  -2   4  13          0.11          0.20         0.10 o
  -1   4  13          2.76          2.33         0.44 o
  -5   5  13          0.01         -0.10         0.13 o
  -4   5  13          0.10          0.21         0.16 o
  -3   5  13          0.13          0.19         0.15 o
  -2   5  13          0.01          0.02         0.07 o
  -1  -5  14          1.07          1.58         0.26 o
   0  -5  14          0.02          0.02         0.06 o
   1  -5  14          0.56          0.55         0.16 o
  -3  -4  14          0.21          0.12         0.06 o
  -2  -4  14          0.94          1.87         0.22 o
  -1  -4  14          0.29          0.88         0.16 o
   0  -4  14          2.37          2.49         0.28 o
   1  -4  14          0.10          0.07         0.05 o
   2  -4  14          1.01          1.39         0.28 o
  -4  -3  14          0.41          0.63         0.18 o
  -3  -3  14          0.17          0.11         0.11 o
  -2  -3  14          1.04          0.70         0.16 o
  -1  -3  14          2.20          2.42         0.31 o
   0  -3  14          0.52          0.49         0.13 o
   1  -3  14          3.61          3.87         0.56 o
   2  -3  14          0.21          0.30         0.15 o
  -5  -2  14          0.16          0.24         0.09 o
  -4  -2  14          0.24          0.18         0.13 o
  -3  -2  14          3.54          4.57         0.34 o
  -2  -2  14          0.08          0.10         0.07 o
  -1  -2  14          4.65          5.61         0.47 o
   0  -2  14          0.76          1.04         0.34 o
   1  -2  14          2.08          2.62         0.48 o
   2  -2  14          1.74          2.46         0.39 o
  -5  -1  14          3.89          3.29         0.39 o
  -4  -1  14          7.29          9.70         0.48 o
  -3  -1  14          5.53          6.65         0.57 o
  -1  -1  14          7.84         10.31         1.06 o
   0  -1  14         19.62         23.76         1.53 o
   1  -1  14          2.29          2.83         0.49 o
   2  -1  14          5.45          5.09         0.48 o
  -6   0  14          0.52          0.48         0.19 o
  -5   0  14          0.23          0.52         0.13 o
  -4   0  14          4.33          4.35         0.43 o
  -3   0  14          0.31          0.24         0.13 o
  -2   0  14          1.60          0.43         0.33 o
  -1   0  14          0.93          1.15         0.25 o
   0   0  14          0.30          0.79         0.29 o
   1   0  14          0.31          0.99         0.25 o
  -6   1  14          0.00         -0.11         0.11 o
  -5   1  14          0.46          0.30         0.14 o
  -4   1  14          0.26          0.24         0.11 o
  -3   1  14          0.26          0.42         0.14 o
  -2   1  14          0.31          0.06         0.28 o
  -1   1  14          0.11          0.16         0.14 o
   0   1  14          1.08          0.95         0.34 o
   1   1  14          0.19         -0.03         0.06 o
  -6   2  14          0.16          0.36         0.21 o
  -5   2  14          0.70          0.57         0.18 o
  -4   2  14          0.01          0.04         0.07 o
  -3   2  14          0.80          0.31         0.23 o
  -2   2  14          0.14          0.24         0.11 o
  -1   2  14          0.10          0.10         0.08 o
   0   2  14          0.08          0.19         0.14 o
   1   2  14          0.09          0.00         0.05 o
  -5   3  14          0.01          0.03         0.04 o
  -4   3  14          0.01         -0.04         0.05 o
  -3   3  14          0.05          0.15         0.08 o
  -2   3  14          0.03          0.11         0.11 o
  -1   3  14          0.03          0.00         0.10 o
   0   3  14          0.22          0.06         0.04 o
  -5   4  14          1.42          1.08         0.33 o
  -4   4  14          0.84          1.16         0.38 o
  -3   4  14          1.06          0.68         0.16 o
  -2   4  14          0.29          0.36         0.14 o
  -1  -4  15          0.21          0.54         0.09 o
   0  -4  15          2.50          2.48         0.29 o
  -3  -3  15          1.00          1.01         0.21 o
  -2  -3  15          3.52          3.50         0.30 o
  -1  -3  15          2.41          0.46         2.18 o
   0  -3  15          2.03          3.80         0.48 o
   1  -3  15          2.16          2.52         0.37 o
  -4  -2  15          0.08         -0.03         0.05 o
  -3  -2  15          6.53          7.40         1.13 o
  -2  -2  15          0.20          0.25         0.15 o
   0  -2  15          0.02          0.07         0.14 o
   1  -2  15          2.15          2.83         0.41 o
  -4  -1  15          0.19          0.30         0.10 o
  -3  -1  15          0.10          0.39         0.13 o
  -2  -1  15          1.27          1.58         0.33 o
   0  -1  15          0.02          0.16         0.16 o
   1  -1  15          0.02         -0.01         0.07 o
  -5   0  15          0.32          0.33         0.17 o
  -4   0  15          0.16          0.17         0.07 o
  -3   0  15          0.02          0.10         0.13 o
  -2   0  15          0.09          0.27         0.16 o
  -1   0  15          0.19          0.38         0.19 o
   0   0  15          0.00          0.14         0.10 o
   1   0  15          0.12         -0.06         0.06 o
  -5   1  15          7.31          3.44         0.49 o
  -4   1  15          2.13          0.33         0.61 o
  -3   1  15         13.02          2.93         8.23 o
  -2   1  15          4.02          4.66         0.45 o
  -1   1  15          7.94          7.64         0.52 o
   0   1  15          2.49          2.41         0.40 o
  -5   2  15          2.92          2.36         0.42 o
  -4   2  15          0.49          0.54         0.15 o
  -3   2  15          3.16          3.73         0.40 o
  -2   2  15          0.16          0.26         0.08 o
  -1   2  15          1.71          1.93         0.36 o
  -5   3  15          0.13          0.00         0.05 o
  -4   3  15          0.24          0.11         0.10 o
  -3   3  15          0.05          0.00         0.04 o
  -2   3  15          0.26          0.21         0.11 o
  -3  -2  16          2.06          3.35         0.32 o
  -2  -2  16          0.24          0.24         0.09 o
  -1  -2  16          4.87          8.28         0.56 o
   0  -2  16          0.15          0.27         0.10 o
  -3  -1  16          6.47          6.32         0.61 o
  -2  -1  16          0.71          0.71         0.14 o
  -1  -1  16          4.15          4.93         0.43 o
  -4   0  16          0.00          0.06         0.07 o
  -3   0  16          0.13          0.10         0.05 o
  -2   0  16          0.48          0.62         0.11 o
  -1   0  16          0.15          0.14         0.09 o
  -4   1  16          2.59          1.72         0.53 o
  -3   1  16          5.11          4.10         0.83 o
  -2   1  16          2.73          1.79         0.41 o
                                                
