# Supplementary material for: Semiconductive 2D arrays of pancake-bonded oligomers of partially charged TCNQ radicals
Source: IUCrJ. 2022 May 28;9(Pt 4):449–67. doi: 10.1107/S2052252522004717 (PMC9252159; doi:10.1107/S2052252522004717)
Supplement: Supplementary file 3 [file m-09-00449-sup3.zip › lq5043sup19.hkl]

#
# h,k,l, Fc-squared, Fo-squared, sigma(Fo-squared), status flag
#
data_shelx
_shelx_title '14.TCNQ_2_100K'
_shelx_refln_list_code          4
_shelx_F_calc_maximum      123.31
_exptl_crystal_F_000       302.00
_reflns_d_resolution_high  0.7851

loop_
 _space_group_symop_operation_xyz
 'x, y, z'
 '-x, -y, -z'

_cell_length_a     7.1249
_cell_length_b     7.6572
_cell_length_c    14.4249
_cell_angle_alpha  89.017
_cell_angle_beta   83.589
_cell_angle_gamma  68.340

_shelx_F_squared_multiplier     1.000

loop_
 _refln_index_h
 _refln_index_k
 _refln_index_l
 _refln_F_squared_calc
 _refln_F_squared_meas
 _refln_F_squared_sigma
 _refln_observed_status
   1   0   0        202.15        327.13         4.92 o
   2   0   0        192.74        160.52         7.42 o
   3   0   0         63.92         47.27         5.39 o
   4   0   0          1.07          1.68         1.01 o
   5   0   0          1.18          2.65         0.47 o
   6   0   0        118.56        109.15         3.92 o
   7   0   0          0.50          0.46         0.34 o
   8   0   0          1.31          2.27         0.88 o
  -7   1   0         15.12         17.91         1.44 o
  -6   1   0         10.87         11.58         1.09 o
  -5   1   0         84.12         95.69         3.09 o
  -4   1   0          2.54          4.83         2.89 o
  -3   1   0       1292.25       1113.01        32.12 o
  -2   1   0        257.59        170.42        15.49 o
  -1   1   0        332.07        137.52         7.76 o
   0   1   0        203.28         88.21         4.43 o
   1   1   0       1677.80       1865.33        92.62 o
   2   1   0        550.46        702.12        48.58 o
   3   1   0        216.93        129.73         5.68 o
   4   1   0        143.36        131.83         9.65 o
   5   1   0         11.46          8.57         2.28 o
   6   1   0        727.65        745.50         8.56 o
   7   1   0          0.53          1.44         0.49 o
   8   1   0          0.93          0.54         0.65 o
  -7   2   0          1.06          2.33         1.01 o
  -6   2   0          4.05          3.60         0.61 o
  -5   2   0         18.75         15.37         1.29 o
  -4   2   0          4.32          4.63         0.72 o
  -3   2   0          0.59          5.18         1.74 o
  -2   2   0        120.51        162.05         8.34 o
  -1   2   0       1154.54        751.77        22.14 o
   0   2   0         37.96         49.06         4.78 o
   1   2   0       2184.69       3462.92        34.98 o
   2   2   0         10.01          8.03         2.06 o
   3   2   0       1329.95       1104.01        17.69 o
   4   2   0        117.89         85.19         7.96 o
   5   2   0         16.49          9.98         3.26 o
   6   2   0          1.60          1.88         0.45 o
   7   2   0          6.21          7.72         1.13 o
   8   2   0         23.36         25.99         3.12 o
  -6   3   0          2.07          1.97         0.54 o
  -5   3   0         33.36         30.34         4.03 o
  -4   3   0        129.41        124.35         5.70 o
  -3   3   0          9.67         11.83         2.85 o
  -2   3   0        207.83        201.10        10.54 o
  -1   3   0          1.10          8.04         2.62 o
   0   3   0       1825.37       1724.99        34.19 o
   1   3   0         17.11         63.28         5.89 o
   2   3   0        260.35        304.17        25.49 o
   3   3   0          9.25          6.07         2.01 o
   4   3   0         79.39         78.17         7.93 o
   5   3   0         10.58          4.36         2.24 o
   6   3   0          2.40          1.58         0.45 o
   7   3   0         23.01         22.85         2.06 o
   8   3   0          1.49          2.36         0.59 o
  -6   4   0          0.47          0.25         0.20 o
  -5   4   0          8.69          7.02         2.33 o
  -4   4   0          0.63          1.96         1.14 o
  -3   4   0          0.22          1.65         0.95 o
  -2   4   0          8.30         11.82         2.93 o
  -1   4   0         17.79          9.99         3.46 o
   0   4   0        270.13        267.97        15.75 o
   1   4   0         28.41         42.81         6.07 o
   3   4   0          0.87          2.10         1.06 o
   4   4   0         70.86         62.48         7.55 o
   5   4   0          1.90          5.04         1.94 o
   6   4   0         17.53         15.66         3.52 o
   7   4   0          4.97          8.11         1.14 o
   8   4   0         15.14         16.00         1.30 o
  -5   5   0         41.60         42.35         3.22 o
  -4   5   0          0.02          0.40         0.51 o
  -3   5   0         28.15         20.37         5.11 o
  -2   5   0          1.87          2.83         0.71 o
  -1   5   0        389.53        386.20        11.91 o
   0   5   0          0.20          1.89         1.42 o
   1   5   0         48.19         56.07         8.15 o
   3   5   0        151.89        129.13        11.71 o
   4   5   0         13.78         17.22         3.43 o
   5   5   0         67.96         56.40         4.80 o
   6   5   0         31.61         23.62         4.48 o
   7   5   0         13.87         16.69         2.19 o
   8   5   0         54.48         52.29         4.99 o
  -4   6   0         66.36         72.79         2.58 o
  -3   6   0          1.29          1.52         0.68 o
  -2   6   0          3.00          4.17         1.23 o
  -1   6   0         84.38         65.30         4.23 o
   0   6   0         45.93         31.20         2.85 o
   1   6   0         35.42         26.54         2.20 o
   2   6   0         12.33         14.16         1.72 o
   3   6   0         63.79         68.79         4.43 o
   4   6   0          0.07          1.00         0.58 o
   5   6   0        191.57        163.42         8.23 o
   6   6   0          0.62          2.35         1.48 o
   7   6   0          3.50          3.44         1.00 o
   8   6   0          4.44          4.29         1.42 o
  -2   7   0          1.64          2.17         0.48 o
  -1   7   0          1.13          0.67         0.38 o
   0   7   0          9.24          8.19         1.43 o
   1   7   0          3.04          2.85         0.92 o
   2   7   0        124.79        119.69         8.24 o
   3   7   0          5.34          9.07         2.14 o
   4   7   0          6.18          7.49         1.77 o
   5   7   0         85.32         82.08         5.53 o
   6   7   0         20.40         22.85         2.82 o
   7   7   0          2.37          2.29         0.74 o
   8   7   0          0.29          0.59         0.26 o
  -1   8   0          4.51         -0.35         0.31 o
   0   8   0          0.80          0.74         0.58 o
   1   8   0         10.64         15.03         2.74 o
   2   8   0          0.75          0.83         0.48 o
   3   8   0         18.66         20.48         2.82 o
   4   8   0          8.42          9.15         2.28 o
   5   8   0          1.15          0.64         0.59 o
   6   8   0          5.29          5.37         0.99 o
   7   8   0          0.02          0.78         0.43 o
   1   9   0          8.32          8.15         1.67 o
   2   9   0          0.26          0.62         0.50 o
   3   9   0          0.68          0.49         0.52 o
   4   9   0          0.41          0.55         0.31 o
   5   9   0          0.67          0.57         0.32 o
  -5  -9   1          8.55         15.65         1.82 o
  -4  -9   1          0.07         -0.62         0.49 o
  -3  -9   1         10.15         14.82         2.48 o
  -2  -9   1          0.34          1.33         0.57 o
  -1  -9   1          0.06          0.51         0.49 o
  -7  -8   1          0.29          0.69         0.47 o
  -6  -8   1          3.34          5.00         0.93 o
  -5  -8   1          0.68          0.53         0.59 o
  -4  -8   1         10.45         10.07         2.09 o
  -3  -8   1          0.15          2.08         0.86 o
  -2  -8   1          4.95          3.79         1.05 o
  -1  -8   1          0.00         -0.42         0.70 o
   0  -8   1          6.50          5.08         1.37 o
   1  -8   1          3.54         -0.10         0.19 o
  -8  -7   1          1.03          1.52         0.60 o
  -7  -7   1         14.99         17.34         1.94 o
  -6  -7   1          9.06         11.94         2.76 o
  -5  -7   1          1.76          3.12         1.09 o
  -4  -7   1         29.92         31.51         9.32 o
  -3  -7   1          0.33          1.69         1.05 o
  -2  -7   1         30.71         31.50         3.35 o
  -1  -7   1          0.00          0.52         0.41 o
   0  -7   1         41.17         37.44         3.04 o
   1  -7   1          0.78          1.36         0.39 o
   2  -7   1          5.06          5.01         0.81 o
   3  -7   1          3.68          4.67         0.75 o
  -8  -6   1         59.01          6.70        24.20 o
  -7  -6   1        119.43        132.40         8.10 o
  -6  -6   1         10.51          9.85         2.90 o
  -5  -6   1         33.90         36.64         3.87 o
  -4  -6   1         24.06         18.55         3.22 o
  -3  -6   1          6.48         11.87         1.88 o
  -2  -6   1          7.87         10.01         1.51 o
  -1  -6   1         42.25         33.03         2.79 o
   0  -6   1          8.50          9.02         1.53 o
   1  -6   1          1.43          3.37         0.91 o
   2  -6   1          6.35          9.26         1.81 o
   3  -6   1          0.56          0.18         0.28 o
   4  -6   1          7.18          8.20         0.88 o
  -8  -5   1         16.99         16.52         2.76 o
  -7  -5   1         50.73         55.61         4.07 o
  -6  -5   1         94.57         87.61         8.65 o
  -5  -5   1          3.32          3.69         1.06 o
  -4  -5   1        152.11        122.41         9.30 o
  -3  -5   1         21.59         20.95         3.77 o
  -2  -5   1         69.67        129.90        12.49 o
  -1  -5   1         12.62         28.45         5.88 o
   0  -5   1          0.14          3.94         2.18 o
   1  -5   1         98.59         96.65         4.87 o
   2  -5   1          5.72          6.30         1.28 o
   3  -5   1          0.04          0.03         0.43 o
   4  -5   1          7.66         12.05         2.09 o
   5  -5   1          3.55          3.12         0.54 o
  -8  -4   1          0.38          0.28         0.25 o
  -7  -4   1         77.90         64.86         4.27 o
  -6  -4   1         45.78         38.92         3.71 o
  -5  -4   1          5.90          7.87         1.68 o
  -4  -4   1         39.44         37.35         8.29 o
  -3  -4   1          1.41          7.97         2.54 o
  -2  -4   1        173.40        323.19        16.97 o
  -1  -4   1        249.57        328.81        16.71 o
   0  -4   1        130.66        240.65        14.60 o
   1  -4   1         46.41         84.01         9.43 o
   2  -4   1          8.94          8.10         2.38 o
   3  -4   1         43.76         44.44         5.06 o
   4  -4   1          0.00          3.43         1.23 o
   5  -4   1         14.86         11.66         1.96 o
   6  -4   1          0.00          0.15         0.14 o
  -8  -3   1          0.03          0.65         0.28 o
  -7  -3   1         13.36         15.69         2.51 o
  -6  -3   1          1.17          2.44         0.68 o
  -5  -3   1        126.71         65.39         8.30 o
  -4  -3   1          4.09          5.42         2.29 o
  -3  -3   1          0.70          5.93         3.22 o
  -2  -3   1         45.85         38.34         4.75 o
  -1  -3   1        632.92       1150.80        26.32 o
   0  -3   1        152.96        224.28        11.89 o
   1  -3   1        203.58        217.53        13.39 o
   2  -3   1        315.01        328.83        13.31 o
   3  -3   1          0.49         -0.47         0.99 o
   4  -3   1         36.58         36.44         4.39 o
   5  -3   1          2.64          2.31         0.50 o
   6  -3   1          9.29          9.28         0.96 o
  -8  -2   1         30.05         27.15         2.93 o
  -7  -2   1         70.53         79.54         4.34 o
  -6  -2   1         10.79         10.22         0.96 o
  -5  -2   1         13.92          8.05         2.93 o
  -4  -2   1         60.83         45.54         4.14 o
  -3  -2   1         84.01        126.18         8.24 o
  -2  -2   1         29.91        106.84        15.27 o
  -1  -2   1        260.55        513.10        13.85 o
   0  -2   1          1.49         12.74         2.33 o
   1  -2   1        124.00         54.17         5.54 o
   2  -2   1        438.81        494.18        14.19 o
   3  -2   1          1.88         18.64         3.16 o
   4  -2   1          6.15          6.60         0.96 o
   5  -2   1          0.09         -0.21         0.42 o
   6  -2   1         25.36         30.05         2.06 o
   7  -2   1          2.97          2.14         0.39 o
  -8  -1   1          2.75          5.25         1.84 o
  -7  -1   1          0.01          0.37         0.37 o
  -6  -1   1          5.86          9.91         1.20 o
  -5  -1   1         61.28         52.00        15.80 o
  -4  -1   1        313.31        291.78        14.68 o
  -3  -1   1         58.36         33.65         6.93 o
  -2  -1   1        690.13        625.73        14.23 o
  -1  -1   1       1437.50       1570.31       200.21 o
   0  -1   1       4413.75       4202.85        28.20 o
   1  -1   1        673.42        340.22        11.42 o
   2  -1   1        224.27        160.91        16.55 o
   3  -1   1        220.26        204.92        13.95 o
   4  -1   1          0.11         -1.05         1.14 o
   5  -1   1        153.19        158.52         2.98 o
   6  -1   1          0.56          3.19         0.68 o
   7  -1   1         39.02         58.99         5.90 o
  -8   0   1          0.44          2.37         0.89 o
  -7   0   1          1.25          2.57         0.78 o
  -6   0   1         56.39         62.52         2.45 o
  -5   0   1        208.46        187.35         6.06 o
  -4   0   1          0.18         -0.06         0.61 o
  -3   0   1          8.15          8.43         2.39 o
  -2   0   1        152.38        155.67         5.47 o
  -1   0   1          5.95         16.42         1.36 o
   0   0   1        264.40         80.06         3.02 o
   1   0   1        551.34        601.51         7.50 o
   2   0   1       5843.45       5191.07        42.90 o
   3   0   1         49.71         64.95        13.07 o
   4   0   1         53.37         38.86         6.89 o
   5   0   1          0.12          5.31         0.61 o
   6   0   1         17.35         26.77         2.40 o
   7   0   1          9.77         13.57         1.14 o
   8   0   1          0.01          1.08         0.73 o
  -7   1   1         10.52          9.83         2.15 o
  -6   1   1          2.26          2.32         0.78 o
  -5   1   1        123.39        121.27         3.33 o
  -4   1   1         45.46         37.32         7.52 o
  -3   1   1        259.43        200.33        13.98 o
  -2   1   1         97.05         46.50         6.53 o
  -1   1   1         33.17        101.77         7.52 o
   0   1   1        628.80        552.42        10.12 o
   1   1   1         61.96         21.80         1.40 o
   2   1   1       2468.08       1928.98        24.28 o
   3   1   1        449.21        421.88         7.74 o
   4   1   1        162.23        210.69        12.19 o
   5   1   1          0.41          1.46         0.96 o
   6   1   1         24.43         31.55         2.93 o
   7   1   1          2.57          3.85         0.59 o
   8   1   1         11.14         13.66         2.60 o
  -7   2   1          1.82          1.75         0.72 o
  -6   2   1          9.89         10.64         1.32 o
  -5   2   1         11.61         11.97         1.08 o
  -4   2   1        106.74        100.84         3.43 o
  -3   2   1         21.99         12.67         2.75 o
  -2   2   1        119.98        156.73         8.46 o
  -1   2   1         26.96         32.37         4.92 o
   0   2   1        402.76        551.52        16.35 o
   1   2   1         75.78        237.92         8.98 o
   2   2   1         14.18         20.65         2.04 o
   3   2   1          1.73          4.10         0.83 o
   4   2   1         25.69          7.42         2.49 o
   5   2   1          8.78          5.24         2.09 o
   6   2   1          3.14          2.21         0.41 o
   7   2   1          8.53         10.72         1.06 o
   8   2   1          7.68          8.86         1.22 o
  -6   3   1          0.56          0.76         0.35 o
  -5   3   1         10.18          8.57         1.91 o
  -4   3   1          9.31         12.96         1.90 o
  -3   3   1         36.95         60.85         4.51 o
  -2   3   1        105.76         92.67         7.31 o
  -1   3   1          9.43          7.11         2.67 o
   0   3   1        133.70        254.01        14.27 o
   1   3   1        366.30        739.70        20.49 o
   2   3   1        171.85        170.92        66.24 o
   3   3   1         36.00         57.98         7.20 o
   4   3   1         41.84         49.23         6.09 o
   5   3   1          0.02          0.38         1.11 o
   6   3   1          0.41          1.51         0.40 o
   7   3   1          4.68          4.65         0.69 o
   8   3   1          3.65          4.10         0.79 o
  -6   4   1          0.08          0.32         0.24 o
  -5   4   1         30.35         31.96         3.33 o
  -4   4   1          2.90          0.48         1.16 o
  -3   4   1         19.64         22.69         2.96 o
  -2   4   1          3.39          8.34         2.42 o
  -1   4   1         73.57         71.01         9.43 o
   0   4   1         18.25         32.82         5.69 o
   1   4   1        401.38        617.78        22.69 o
   2   4   1        541.55        853.37        18.13 o
   3   4   1         48.09         29.14         4.81 o
   4   4   1         81.94         65.78         5.92 o
   5   4   1          2.55          2.22         2.62 o
   6   4   1          0.00          0.45         0.61 o
   7   4   1          7.24          6.59         1.84 o
   8   4   1          1.69          2.39         1.07 o
  -5   5   1         29.79         21.12         1.92 o
  -4   5   1         61.92         76.04         5.34 o
  -3   5   1         12.74         12.02         2.29 o
  -2   5   1         15.48         19.13         2.02 o
  -1   5   1         51.65         54.56         4.51 o
   0   5   1         21.70         39.44         7.09 o
   1   5   1         14.85         21.63         5.15 o
   2   5   1         23.23         18.89         8.08 o
   3   5   1         28.16         28.60         5.47 o
   4   5   1         54.25         58.00         7.10 o
   5   5   1         36.47         30.55         3.51 o
   6   5   1         22.65         23.67         4.24 o
   7   5   1         46.37         42.11         3.49 o
   8   5   1         55.57         47.53         4.83 o
  -4   6   1         52.32         50.48         2.10 o
  -3   6   1          0.02          1.83         1.25 o
  -2   6   1         29.52         26.43         3.87 o
  -1   6   1         64.70         49.84         3.52 o
   0   6   1         91.01         87.55         4.74 o
   1   6   1         25.81         27.65         2.68 o
   2   6   1         15.64         11.81         1.51 o
   3   6   1         27.10         28.21         4.15 o
   4   6   1          8.02          6.62         1.27 o
   5   6   1        111.27        105.43         6.62 o
   6   6   1          6.77         10.96         2.96 o
   7   6   1          7.05          4.83         1.13 o
   8   6   1          6.85          5.70         1.56 o
  -3   7   1          0.45          0.89         0.41 o
  -2   7   1          0.08          0.02         0.19 o
  -1   7   1          0.23          0.22         0.30 o
   0   7   1         17.59         14.68         1.86 o
   1   7   1          8.36          9.60         1.71 o
   2   7   1         22.20         27.08         3.07 o
   3   7   1          6.60          8.38         1.97 o
   4   7   1         58.50         39.33         7.90 o
   5   7   1         61.10         49.37         4.28 o
   6   7   1         47.38         49.73         4.03 o
   7   7   1          9.44          8.29         1.35 o
   8   7   1          0.47          0.45         0.35 o
  -1   8   1          0.34          1.08         0.90 o
   0   8   1          0.15         -0.07         0.43 o
   1   8   1         11.61         22.57         3.19 o
   2   8   1         10.19         12.88         2.65 o
   3   8   1          6.40          8.81         1.80 o
   4   8   1          1.49          2.16         0.87 o
   5   8   1          7.32          6.43         2.23 o
   6   8   1          5.92          6.74         1.18 o
   7   8   1          5.10          5.12         1.11 o
   1   9   1          0.51          0.45         0.45 o
   2   9   1          2.04          2.06         0.96 o
   3   9   1          1.09          1.34         0.76 o
   4   9   1          0.16          0.10         0.74 o
   5   9   1         11.78         13.23         1.85 o
   6   9   1          0.31          0.23         0.27 o
  -5  -9   2          0.01          1.77         0.83 o
  -4  -9   2          1.53          4.23         1.41 o
  -3  -9   2          1.99          2.49         0.91 o
  -2  -9   2          0.03          0.21         0.41 o
  -1  -9   2          1.35          0.67         0.56 o
  -7  -8   2          1.15          1.85         0.63 o
  -6  -8   2         15.05         28.00         2.93 o
  -5  -8   2          0.36          2.17         0.97 o
  -4  -8   2          0.41          1.64         0.74 o
  -3  -8   2          6.22          6.18         1.45 o
  -2  -8   2          0.14          1.81         1.35 o
  -1  -8   2          1.57          0.80         0.68 o
   0  -8   2          0.09          1.41         0.91 o
   1  -8   2          1.99          3.57         1.00 o
  -7  -7   2          5.88          7.79         1.29 o
  -6  -7   2          1.31          1.38         0.69 o
  -5  -7   2          5.48          5.24         1.39 o
  -4  -7   2         35.09         39.68         6.15 o
  -3  -7   2         10.27         34.00         5.39 o
  -2  -7   2         29.01         31.82         3.29 o
  -1  -7   2          0.25          1.50         0.74 o
   0  -7   2         34.33         27.39         3.77 o
   1  -7   2          0.02          0.15         0.19 o
   2  -7   2          0.02          0.74         0.30 o
   3  -7   2          5.43          2.04         2.45 o
  -8  -6   2          0.56          0.27         0.13 o
  -7  -6   2        231.16        277.61        13.18 o
  -6  -6   2         54.17         44.36         3.96 o
  -5  -6   2         18.04         23.14         3.06 o
  -4  -6   2         55.92         53.12         4.15 o
  -3  -6   2         21.57         20.49         2.46 o
  -2  -6   2          8.55          7.33         1.48 o
  -1  -6   2         48.40         45.34         3.16 o
   0  -6   2          1.75          3.81         0.91 o
   1  -6   2         44.55         39.35         3.18 o
   2  -6   2         49.72         41.59         3.29 o
   3  -6   2          3.09          2.42         0.65 o
   4  -6   2          2.53          1.83         1.28 o
  -8  -5   2          0.03          0.25         0.36 o
  -7  -5   2          1.71          1.53         0.50 o
  -6  -5   2        153.38        126.49         6.84 o
  -5  -5   2        161.50        145.36         7.79 o
  -4  -5   2          2.07          0.79         0.63 o
  -3  -5   2         76.22         57.84        23.89 o
  -2  -5   2          1.13          0.38         0.98 o
  -1  -5   2        193.03        283.44        18.75 o
   0  -5   2         13.96         12.90         4.05 o
   1  -5   2         50.56         56.45         4.20 o
   2  -5   2         44.91         35.20         3.97 o
   3  -5   2         26.17         34.44         6.36 o
   4  -5   2          0.22          0.11         0.24 o
   5  -5   2          8.01          5.46         0.59 o
  -8  -4   2          0.03          0.48         0.31 o
  -7  -4   2         41.00         36.29         3.56 o
  -6  -4   2          7.07          7.47         1.63 o
  -5  -4   2          4.58          3.60         1.38 o
  -4  -4   2         22.41          9.13         3.14 o
  -3  -4   2         19.84         38.10         5.05 o
  -2  -4   2         46.03         58.19         9.26 o
  -1  -4   2        124.02        139.71        11.18 o
   0  -4   2         12.33         21.93         4.42 o
   1  -4   2         35.66         52.68         7.24 o
   2  -4   2         61.97         60.71         5.49 o
   3  -4   2         12.80         10.61         1.99 o
   4  -4   2          1.61          2.67         1.16 o
   5  -4   2          5.59          4.66         1.04 o
   6  -4   2          0.03          0.32         0.23 o
  -8  -3   2          1.30          1.68         0.52 o
  -7  -3   2         10.10         12.79         1.97 o
  -6  -3   2          0.30          0.20         0.31 o
  -5  -3   2         18.16         17.77         3.23 o
  -4  -3   2          0.02          2.45         1.71 o
  -3  -3   2         35.36         44.00         5.55 o
  -2  -3   2         18.33         13.34         3.97 o
  -1  -3   2         42.96        120.61         8.57 o
   0  -3   2         50.61         47.39         5.38 o
   1  -3   2          5.95          6.43         2.17 o
   2  -3   2        257.78        254.68        22.33 o
   3  -3   2         12.95         17.11         3.20 o
   4  -3   2          9.65         10.35         2.21 o
   5  -3   2          0.85          0.48         0.38 o
   6  -3   2          9.09          8.78         1.32 o
  -8  -2   2          0.91          0.75         0.28 o
  -7  -2   2          0.14          0.65         0.41 o
  -6  -2   2        108.29         98.92         6.01 o
  -5  -2   2         72.49         71.01        16.07 o
  -4  -2   2         47.45         39.90         4.17 o
  -3  -2   2        618.14        655.23        19.34 o
  -2  -2   2          0.75          3.80         1.01 o
  -1  -2   2       1418.66       1637.43        20.58 o
   0  -2   2          7.85         23.92         3.04 o
   1  -2   2        338.54        510.03        16.52 o
   2  -2   2         32.23         53.59         4.51 o
   3  -2   2        420.32        432.82        14.69 o
   4  -2   2          6.10          9.29         2.46 o
   5  -2   2          2.11          1.71         0.53 o
   6  -2   2          1.69          1.13         0.62 o
   7  -2   2          5.74          5.47         0.73 o
  -8  -1   2          6.86          9.84         2.51 o
  -7  -1   2         22.09         24.95         2.34 o
  -6  -1   2          4.87          9.20         0.99 o
  -5  -1   2         39.35         42.41         3.46 o
  -4  -1   2       1074.84       1116.65        21.35 o
  -3  -1   2        104.40         81.52        10.50 o
  -2  -1   2        441.17        550.18        13.94 o
  -1  -1   2         13.32          3.84         0.98 o
   0  -1   2        485.57        972.03        59.76 o
   1  -1   2        934.07       1047.73        17.43 o
   2  -1   2        507.30        424.43        46.90 o
   3  -1   2         52.42         58.49         6.96 o
   4  -1   2          3.07          1.06         0.81 o
   5  -1   2         90.57         96.54         3.31 o
   6  -1   2          0.15          0.85         0.38 o
   7  -1   2          0.39          0.32         0.52 o
  -8   0   2          0.23          1.72         0.72 o
  -7   0   2         57.95         61.44         2.97 o
  -6   0   2         25.88         25.56         1.59 o
  -5   0   2         50.54         50.27         2.61 o
  -4   0   2         68.78         38.39         5.17 o
  -3   0   2         17.93         30.06         4.15 o
  -2   0   2         27.38         41.47         8.67 o
  -1   0   2        716.89        553.20         8.43 o
   0   0   2        398.05        745.64         8.78 o
   1   0   2        484.96        451.80         3.94 o
   3   0   2          1.21          0.14         0.33 o
   4   0   2         11.73         13.73         2.55 o
   5   0   2         14.36         16.38         0.93 o
   6   0   2          8.13          7.72         0.77 o
   7   0   2          1.64          5.33         0.88 o
   8   0   2          2.97          5.31         0.84 o
  -7   1   2          0.01         -0.20         0.56 o
  -6   1   2          5.42          5.43         0.96 o
  -5   1   2         14.77         13.10         1.13 o
  -4   1   2          6.38          7.11         3.47 o
  -3   1   2        515.19        459.17        23.13 o
  -2   1   2         53.60         18.29         2.71 o
  -1   1   2       5039.74       5066.42        53.32 o
   0   1   2        841.12        993.33        22.10 o
   1   1   2        184.59        297.48         4.22 o
   2   1   2         10.58          9.89         1.82 o
   3   1   2        737.24        586.53        51.69 o
   4   1   2        323.01        415.90        17.11 o
   5   1   2         79.56         74.60         8.75 o
   6   1   2         19.73         18.89         1.87 o
   7   1   2         20.35         21.01         1.42 o
   8   1   2         60.72        103.56         4.01 o
  -7   2   2          5.49          6.35         1.32 o
  -6   2   2         12.90         15.76         2.83 o
  -5   2   2          0.73          1.81         0.53 o
  -4   2   2         13.61         15.11         1.33 o
  -3   2   2         36.12         39.50         4.98 o
  -2   2   2          5.24         17.05         2.90 o
  -1   2   2        222.47        228.03        13.64 o
   0   2   2          4.46         39.77         4.63 o
   1   2   2       1325.80       1222.17        20.09 o
   2   2   2        130.99        137.38         5.22 o
   3   2   2        701.85        590.58        11.81 o
   4   2   2         93.78         58.71         6.51 o
   5   2   2        143.99         94.99         9.53 o
   6   2   2         10.60         12.67         1.01 o
   7   2   2         14.84         16.55         1.30 o
  -6   3   2          1.63          3.00         0.66 o
  -5   3   2          0.19          0.53         0.69 o
  -4   3   2          8.82          8.75         1.65 o
  -3   3   2          7.49          7.67         1.55 o
  -2   3   2        623.17        511.67        17.74 o
  -1   3   2         20.24         28.22         5.50 o
   0   3   2        582.52        867.16        26.45 o
   1   3   2         23.66         47.20         5.28 o
   2   3   2       1940.02       1920.91        68.35 o
   3   3   2         28.84         30.85         4.28 o
   4   3   2        354.32        286.34        14.85 o
   5   3   2         42.92         29.84         5.37 o
   6   3   2         10.07          8.35         0.86 o
   7   3   2          3.90          4.14         0.65 o
   8   3   2          1.27          1.96         0.68 o
  -5   4   2          5.28          4.56         1.28 o
  -4   4   2         11.38          7.67         2.47 o
  -3   4   2         45.35         55.77         4.65 o
  -2   4   2          8.07          9.02         1.56 o
  -1   4   2          0.08          2.42         1.88 o
   0   4   2        141.77        181.67        13.81 o
   1   4   2          4.92         18.46         3.97 o
   2   4   2         44.19         70.85        14.99 o
   3   4   2         56.03         33.59         4.96 o
   4   4   2          1.03          3.90         1.70 o
   5   4   2          0.13          0.58         0.42 o
   6   4   2          7.71          6.03         1.83 o
   7   4   2          0.13          0.86         0.83 o
   8   4   2         11.87         11.44         2.32 o
  -5   5   2          6.45          5.37         0.96 o
  -4   5   2        127.43        152.56         7.45 o
  -3   5   2        136.73        116.37        12.71 o
  -2   5   2          0.41          0.92         0.47 o
  -1   5   2         36.78         29.51         3.16 o
   0   5   2         24.08         27.81         6.05 o
   1   5   2        239.68        319.42        19.48 o
   2   5   2         98.10        116.24        19.42 o
   3   5   2         46.44         40.06         6.11 o
   4   5   2          0.57          2.20         0.94 o
   5   5   2         71.19         62.38         5.02 o
   6   5   2         14.57         19.95         4.39 o
   7   5   2          0.02          0.02         0.50 o
   8   5   2          0.00          0.68         0.37 o
  -4   6   2          1.34          1.10         0.31 o
  -3   6   2          1.02          3.04         0.87 o
  -2   6   2        299.02        316.08        27.40 o
  -1   6   2         22.48         21.90         1.95 o
   0   6   2        106.63        104.89         5.64 o
   1   6   2          4.30          6.27         1.26 o
   2   6   2        130.64        128.43         6.77 o
   3   6   2         22.05         19.01         4.58 o
   4   6   2          9.18          6.30         2.08 o
   5   6   2          0.22          0.22         0.58 o
   6   6   2         35.62         35.98         3.72 o
   7   6   2          6.68          4.83         1.15 o
   8   6   2          1.95          3.39         1.15 o
  -3   7   2          3.07          2.78         0.63 o
  -2   7   2          2.47          2.38         0.51 o
  -1   7   2          2.63          2.65         0.70 o
   0   7   2         26.33         27.73         2.53 o
   1   7   2          0.20          0.77         0.68 o
   2   7   2         16.13         22.71         2.84 o
   3   7   2          0.83          2.84         1.30 o
   4   7   2        129.89         97.08        20.65 o
   5   7   2         22.97         23.90         2.93 o
   6   7   2         54.02         56.81         4.32 o
   7   7   2         12.53         13.51         1.71 o
   8   7   2         11.03         11.51         1.81 o
  -1   8   2          0.90          0.77         0.64 o
   0   8   2          0.17          0.62         0.35 o
   1   8   2          4.75          9.12         2.12 o
   2   8   2          0.11          1.80         0.78 o
   3   8   2         40.11         61.26         4.86 o
   4   8   2          1.68          2.01         0.87 o
   5   8   2          0.47          0.61         0.76 o
   6   8   2          2.29          2.12         0.63 o
   7   8   2          0.42          0.00         0.25 o
   1   9   2          0.76          0.39         0.45 o
   2   9   2          0.63          1.73         0.95 o
   3   9   2         13.11         16.29         1.91 o
   4   9   2          0.24          0.30         0.25 o
   5   9   2          0.92          1.56         0.92 o
   6   9   2          0.09          0.30         0.29 o
  -5  -9   3          5.14         12.82         1.93 o
  -4  -9   3          1.97          5.33         1.41 o
  -3  -9   3         14.65         27.08         3.22 o
  -2  -9   3          0.53          0.85         0.61 o
  -1  -9   3          6.52          5.30         1.25 o
  -6  -8   3          0.17          0.19         0.40 o
  -5  -8   3          0.70          0.70         0.58 o
  -4  -8   3         27.65         38.46         6.93 o
  -3  -8   3          0.31          0.66         0.80 o
  -2  -8   3         13.15         11.34         2.78 o
  -1  -8   3          2.45          2.04         1.16 o
   0  -8   3          4.61          4.94         1.51 o
   1  -8   3          1.40          1.16         0.59 o
  -7  -7   3         10.09         12.18         1.52 o
  -6  -7   3          1.24          0.71         0.50 o
  -5  -7   3          6.52          8.61         1.62 o
  -4  -7   3          9.10         10.27         3.08 o
  -3  -7   3         21.58         39.85         4.17 o
  -2  -7   3        109.32        129.11         8.90 o
  -1  -7   3          5.78          5.03         1.63 o
   0  -7   3         40.85         40.92         5.45 o
   1  -7   3          0.73          0.78         0.39 o
   2  -7   3          7.66          9.31         1.45 o
   3  -7   3          0.06          0.15         0.42 o
  -8  -6   3          9.80          9.52         1.72 o
  -7  -6   3         22.71         24.97         2.50 o
  -6  -6   3         86.02         83.65         5.39 o
  -5  -6   3        403.20        431.93        13.57 o
  -4  -6   3        105.44        103.84         6.63 o
  -3  -6   3         17.46         18.61         2.42 o
  -2  -6   3          3.51          1.54         1.00 o
  -1  -6   3          4.82          5.45         1.06 o
   0  -6   3         21.43         26.52         4.59 o
   1  -6   3         20.09         16.97         1.63 o
   2  -6   3          0.31          0.40         0.31 o
   3  -6   3          6.18          7.17         1.07 o
   4  -6   3         10.59         10.70         4.20 o
  -8  -5   3          0.00          0.05         0.08 o
  -7  -5   3         12.17         12.33         1.19 o
  -6  -5   3         26.78         27.80         3.18 o
  -5  -5   3          5.86          6.98         1.69 o
  -4  -5   3        659.05        634.99        17.21 o
  -3  -5   3         63.50         84.57        15.43 o
  -2  -5   3         93.68        131.36        16.20 o
  -1  -5   3          0.48          0.52         0.85 o
   0  -5   3         25.55         33.34         6.60 o
   1  -5   3         94.96        103.58         6.42 o
   2  -5   3         67.75         52.40         6.45 o
   3  -5   3          0.14          1.18         0.71 o
   4  -5   3          0.64          1.92         0.58 o
   5  -5   3          0.27          0.47         0.30 o
  -8  -4   3          1.49          2.44         0.49 o
  -7  -4   3          1.58          1.95         0.51 o
  -6  -4   3          7.95          4.32         1.33 o
  -5  -4   3         76.87         55.45         3.94 o
  -4  -4   3         60.95         53.59         7.69 o
  -3  -4   3          5.83          4.38         6.28 o
  -2  -4   3         73.60         99.10        12.44 o
  -1  -4   3         52.30         51.73         5.34 o
   0  -4   3         47.79        102.48         9.69 o
   1  -4   3          3.17          2.93         1.78 o
   2  -4   3        175.74        208.37        21.99 o
   3  -4   3         25.15         28.59         4.55 o
   4  -4   3          1.77          1.99         0.96 o
   5  -4   3          5.53          4.92         0.94 o
   6  -4   3          0.01         -0.11         0.28 o
  -8  -3   3         14.05         17.34         1.54 o
  -7  -3   3          7.06          6.15         1.02 o
  -6  -3   3          3.06          3.04         1.10 o
  -5  -3   3         52.06         33.98         2.98 o
  -4  -3   3         21.73         10.57         3.07 o
  -3  -3   3        177.58        187.27        11.77 o
  -2  -3   3          7.34          3.47         1.46 o
  -1  -3   3         13.41         76.05         5.53 o
   0  -3   3        276.64        344.14        14.68 o
   1  -3   3        145.65        183.03        11.12 o
   2  -3   3         54.99         80.10        11.15 o
   3  -3   3          5.35          8.00         3.06 o
   4  -3   3         81.84         77.03         7.64 o
   5  -3   3          8.46          7.40         1.34 o
   6  -3   3          2.03          3.20         0.53 o
  -8  -2   3          3.40          3.63         0.64 o
  -7  -2   3          3.26          3.53         0.78 o
  -6  -2   3         69.49         58.86         3.26 o
  -5  -2   3         44.72         32.53         2.79 o
  -4  -2   3         24.36         39.47        13.64 o
  -3  -2   3         39.92         65.47         6.21 o
  -2  -2   3         96.04        134.07        29.10 o
  -1  -2   3          2.90         37.06         5.66 o
   0  -2   3         99.48        173.83         6.82 o
   1  -2   3         76.59        128.44         7.52 o
   2  -2   3         37.63         27.25         3.13 o
   3  -2   3         66.33         83.56         6.26 o
   4  -2   3         36.69         45.79         3.00 o
   5  -2   3          0.30          3.89         0.67 o
   6  -2   3         14.27         14.77         1.97 o
   7  -2   3          0.04         -0.90         0.45 o
  -8  -1   3          2.45          1.40         1.01 o
  -7  -1   3          8.72         10.83         1.41 o
  -6  -1   3         26.61         24.69         2.12 o
  -5  -1   3         18.70         13.90         1.93 o
  -4  -1   3         46.79         44.00         4.50 o
  -3  -1   3         72.74         40.78        13.37 o
  -2  -1   3       1252.81       1441.00        23.10 o
  -1  -1   3         42.95         67.97         3.82 o
   0  -1   3        674.43        590.07        17.93 o
   1  -1   3         35.22         14.62         1.44 o
   2  -1   3        423.83        387.63        26.39 o
   3  -1   3          0.16          0.84         0.65 o
   4  -1   3         10.28          5.60         2.28 o
   5  -1   3         13.49         13.27         1.06 o
   6  -1   3          0.00          1.40         0.48 o
   7  -1   3         19.57         26.53         1.87 o
  -8   0   3          0.04          0.44         0.39 o
  -7   0   3          0.54         -0.03         0.28 o
  -6   0   3          3.35          2.39         0.51 o
  -5   0   3         68.06         68.87         2.87 o
  -4   0   3          7.46          6.42         1.94 o
  -3   0   3        222.05        225.87        11.42 o
  -2   0   3          2.10          7.26         1.31 o
  -1   0   3          8.60         14.83         1.71 o
   0   0   3        827.02       1296.84        20.68 o
   1   0   3       1514.39       1382.52        65.22 o
   2   0   3       1309.73       1048.18        14.89 o
   3   0   3         44.58         24.52         2.94 o
   4   0   3       1670.04        960.09        26.87 o
   5   0   3         39.01         49.80         1.78 o
   6   0   3         13.76         15.16         1.07 o
   7   0   3          0.08         -0.57         0.50 o
   8   0   3          0.31          3.79         0.75 o
  -7   1   3          7.02          8.52         1.94 o
  -6   1   3         14.56         13.90         1.49 o
  -5   1   3        129.85        116.63         3.35 o
  -4   1   3         27.39         22.73         6.94 o
  -3   1   3        331.39        269.40        18.38 o
  -2   1   3         26.43         45.29         7.80 o
  -1   1   3        210.70        143.90         4.73 o
   0   1   3        450.30        726.05        11.92 o
   1   1   3       2331.71       2707.43        14.02 o
   2   1   3        146.54        262.06         6.92 o
   3   1   3         84.37        100.63         5.13 o
   4   1   3        323.05        429.04        17.60 o
   5   1   3        132.04        170.21        12.86 o
   6   1   3        146.40        158.39         4.63 o
   7   1   3         42.30         54.52         2.26 o
   8   1   3          1.97          9.79         1.37 o
  -7   2   3          8.41          8.56         1.43 o
  -6   2   3         12.49         14.59         2.57 o
  -5   2   3          0.22          1.43         0.51 o
  -4   2   3          7.70          5.01         0.67 o
  -3   2   3         13.20          7.16         3.83 o
  -2   2   3        692.47        758.73        19.50 o
  -1   2   3        790.37        747.67        26.37 o
   0   2   3          0.18         15.34         2.21 o
   1   2   3        359.93        294.40         7.87 o
   2   2   3          1.30         14.06         1.33 o
   3   2   3         57.13         61.69         3.09 o
   4   2   3         57.88         46.65         5.70 o
   5   2   3          7.57          8.52         2.79 o
   6   2   3         32.52         28.78         1.61 o
   7   2   3         16.11         23.19         1.56 o
   8   2   3          0.69          4.15         2.77 o
  -6   3   3          0.00          0.02         0.15 o
  -5   3   3          2.44          3.48         1.31 o
  -4   3   3          1.52          0.76         0.63 o
  -3   3   3          0.49          2.73         0.66 o
  -2   3   3         15.72         16.39         3.24 o
  -1   3   3        289.80        332.25        19.32 o
   0   3   3         71.22         60.12         7.18 o
   1   3   3         40.17         70.73         6.82 o
   2   3   3         94.11        109.88         4.38 o
   3   3   3        120.04        164.89        28.25 o
   4   3   3         29.53         15.50         3.52 o
   5   3   3         42.75         17.10         4.02 o
   6   3   3          1.00          1.31         0.55 o
   7   3   3          1.14          2.91         0.88 o
   8   3   3         14.40         20.44         4.32 o
  -5   4   3          9.57          8.30         1.63 o
  -4   4   3          9.61         10.30         1.63 o
  -3   4   3        128.06        117.39         8.99 o
  -2   4   3          6.33          5.19         1.34 o
  -1   4   3         36.94         41.98         7.85 o
   0   4   3         50.44         69.62         8.98 o
   1   4   3        125.51        140.05        11.10 o
   2   4   3         53.59         77.82        11.69 o
   3   4   3         39.31         15.29         3.30 o
   4   4   3        200.55        154.43        11.21 o
   5   4   3         10.38          7.24         1.62 o
   6   4   3         46.92         40.07         8.78 o
   7   4   3          0.14          0.79         0.68 o
   8   4   3          0.12          1.07         0.85 o
  -5   5   3          0.17          0.32         0.22 o
  -4   5   3          5.17          6.60         1.60 o
  -3   5   3         63.69         46.46         4.04 o
  -2   5   3        265.60        278.29        11.13 o
  -1   5   3         31.74         26.17         2.76 o
   0   5   3          1.74          7.49         3.33 o
   1   5   3          7.66         21.24         5.15 o
   2   5   3         72.11        137.69        29.06 o
   3   5   3         18.07         19.45         5.65 o
   4   5   3          3.89          2.29         1.01 o
   5   5   3         19.26          9.46         1.68 o
   6   5   3          1.47          2.26         2.09 o
   7   5   3          8.39         10.03         2.06 o
   8   5   3         18.20         19.08         3.02 o
  -4   6   3          1.45          1.60         0.48 o
  -3   6   3          3.40          1.85         2.27 o
  -2   6   3         97.09         88.82         6.03 o
  -1   6   3          4.64          6.25         1.06 o
   0   6   3          3.42          8.55         1.55 o
   1   6   3          0.15          3.33         1.06 o
   2   6   3          6.16          5.84         1.52 o
   3   6   3         29.43         22.31         4.47 o
   4   6   3         22.62         17.61         2.62 o
   5   6   3         35.03         29.32         3.50 o
   6   6   3          6.93          6.63         1.61 o
   7   6   3          3.51          3.36         1.45 o
   8   6   3          3.18          5.23         1.49 o
  -2   7   3          0.00          0.46         0.32 o
  -1   7   3          2.40          1.89         0.65 o
   0   7   3         29.12         24.35         2.31 o
   1   7   3          0.00          1.74         0.86 o
   2   7   3         20.69         27.57         3.07 o
   3   7   3          0.00          0.23         0.61 o
   4   7   3         10.69          8.03         1.80 o
   5   7   3          4.52          1.44         0.70 o
   6   7   3          0.02         -0.21         0.50 o
   7   7   3          2.01          2.32         1.20 o
   8   7   3          4.82          4.05         1.07 o
  -1   8   3          0.07          0.15         0.66 o
   0   8   3          0.16          0.74         0.66 o
   1   8   3          5.84         10.32         2.11 o
   2   8   3          0.46          3.54         1.09 o
   3   8   3          3.46          7.46         1.70 o
   4   8   3          0.37          0.43         0.57 o
   5   8   3          1.54          3.06         1.50 o
   6   8   3          2.20          3.02         0.80 o
   7   8   3          9.68          8.80         1.46 o
   1   9   3          5.02          4.13         1.27 o
   2   9   3          0.15         -0.02         0.32 o
   3   9   3          0.57          0.95         0.60 o
   4   9   3          9.49          8.48         2.80 o
   5   9   3          0.01          1.09         0.69 o
   6   9   3          0.13         -0.01         0.26 o
  -5  -9   4         23.69         43.32         3.21 o
  -4  -9   4         19.15         46.20         3.86 o
  -3  -9   4          0.16          0.98         0.40 o
  -2  -9   4          4.08          5.60         2.28 o
  -1  -9   4          0.11          0.27         0.27 o
  -6  -8   4          1.91          3.13         1.50 o
  -5  -8   4          1.25          1.67         0.66 o
  -4  -8   4         11.27         33.42         7.23 o
  -3  -8   4          0.80          6.35         2.08 o
  -2  -8   4          0.60          0.71         0.41 o
  -1  -8   4          0.18          0.33         0.89 o
   0  -8   4          0.39          0.37         0.52 o
   1  -8   4          0.33         -0.07         0.20 o
  -7  -7   4         10.57          8.70         1.20 o
  -6  -7   4          1.85          4.08         0.78 o
  -5  -7   4          2.71          5.89         1.30 o
  -4  -7   4          1.74          0.62         0.77 o
  -3  -7   4         13.43         24.02         4.93 o
  -2  -7   4          0.03          0.82         1.13 o
  -1  -7   4         28.19         31.68         5.01 o
   0  -7   4          0.83          2.66         1.42 o
   1  -7   4          1.39          0.75         0.35 o
   2  -7   4         22.15         28.60         2.50 o
   3  -7   4          0.01         -0.25         0.21 o
  -8  -6   4          1.14          0.51         0.28 o
  -7  -6   4          1.37          2.10         0.41 o
  -6  -6   4          1.53          1.80         0.68 o
  -5  -6   4        360.73        402.92        12.04 o
  -4  -6   4        286.92        277.85        10.85 o
  -3  -6   4         17.03         28.12         3.91 o
  -2  -6   4          2.73          2.49         0.72 o
  -1  -6   4         15.12          8.81         1.62 o
   0  -6   4          0.24          0.85         0.57 o
   1  -6   4         34.81         32.18         2.25 o
   2  -6   4          1.37          1.65         0.53 o
   3  -6   4          5.05          5.81         0.92 o
   4  -6   4          2.31          2.03         0.48 o
  -8  -5   4         28.18         22.31         1.76 o
  -7  -5   4          0.04          0.24         0.24 o
  -6  -5   4          3.81          6.63         1.54 o
  -5  -5   4          1.09          2.64         1.04 o
  -4  -5   4         10.14          6.07         1.73 o
  -3  -5   4         22.39         29.98         5.83 o
  -2  -5   4        129.67        242.07        23.18 o
  -1  -5   4         57.89         85.54        13.03 o
   0  -5   4          1.90          2.58         0.72 o
   1  -5   4         34.44         31.86         2.25 o
   2  -5   4         96.19         80.52         7.99 o
   3  -5   4          0.07          0.33         0.35 o
   4  -5   4          0.07          0.14         0.22 o
   5  -5   4          1.48          2.34         0.54 o
  -8  -4   4          1.29          0.69         0.93 o
  -7  -4   4         14.82         11.98         1.47 o
  -6  -4   4         25.51         19.12         2.69 o
  -5  -4   4         32.75         23.51         2.84 o
  -4  -4   4        148.65         91.05        26.75 o
  -3  -4   4         47.95         79.79         9.03 o
  -2  -4   4         26.58         37.77         8.12 o
  -1  -4   4          0.54          0.94         1.57 o
   0  -4   4         14.34         15.91         4.98 o
   1  -4   4          0.50          2.72         1.39 o
   2  -4   4         36.32         35.32         5.22 o
   3  -4   4          0.46          0.95         0.71 o
   4  -4   4         33.89         37.47         3.94 o
   5  -4   4          1.56          1.23         0.28 o
   6  -4   4          0.09         -0.07         0.20 o
  -8  -3   4         11.10         12.40         1.25 o
  -7  -3   4          9.82         10.80         1.55 o
  -6  -3   4         17.93         13.45         2.50 o
  -5  -3   4         59.57         53.44         3.83 o
  -4  -3   4          7.67         14.36         3.72 o
  -3  -3   4        133.44        158.82        11.15 o
  -2  -3   4          0.34          4.72         3.08 o
  -1  -3   4         43.60        117.97        12.54 o
   0  -3   4        330.67        346.00        19.93 o
   1  -3   4          5.88          6.67         1.66 o
   2  -3   4         51.70         44.64         7.58 o
   3  -3   4         43.46         40.16         4.92 o
   4  -3   4         64.44         60.46         3.66 o
   5  -3   4          0.05          1.27         0.36 o
   6  -3   4          0.63          0.94         0.36 o
  -8  -2   4          0.76          0.31         0.56 o
  -7  -2   4          2.39          4.42         1.03 o
  -6  -2   4          0.00          1.57         0.66 o
  -5  -2   4         21.55         19.12         2.24 o
  -4  -2   4        134.24        138.97        18.24 o
  -3  -2   4        305.38        371.40        15.31 o
  -2  -2   4          0.54          1.34         0.99 o
  -1  -2   4        217.99        276.76        53.73 o
   0  -2   4         47.21        105.75         5.58 o
   1  -2   4        562.16        426.18        32.56 o
   2  -2   4         19.21         17.66         2.33 o
   3  -2   4         70.01         80.66         9.51 o
   4  -2   4          8.83         10.62         1.55 o
   5  -2   4         56.73         63.05         2.79 o
   6  -2   4         24.53         23.43         2.45 o
   7  -2   4          0.14          0.06         0.31 o
  -8  -1   4          0.22          1.93         1.10 o
  -7  -1   4         12.80         15.73         1.52 o
  -6  -1   4         48.98         47.23         2.32 o
  -5  -1   4         95.44         76.46         4.97 o
  -4  -1   4          3.04          3.22         1.25 o
  -3  -1   4        145.67        132.63        17.68 o
  -2  -1   4       3671.56       4261.96        24.76 o
  -1  -1   4          1.34         15.57         1.60 o
   0  -1   4        463.25        710.74        17.48 o
   1  -1   4        260.71        284.15        11.12 o
   2  -1   4         84.93        104.30         4.42 o
   3  -1   4        400.60        293.41        16.73 o
   4  -1   4         10.22          2.87         2.05 o
   5  -1   4          0.00          0.05         0.28 o
   6  -1   4          1.72          2.14         0.43 o
   7  -1   4         12.61         22.98         2.01 o
  -7   0   4         28.05         31.15         1.93 o
  -6   0   4          0.32          1.82         0.45 o
  -5   0   4        637.79        553.23         9.74 o
  -4   0   4         26.69         19.75         3.46 o
  -3   0   4        127.97        114.80         8.29 o
  -2   0   4        261.52        195.07        18.26 o
  -1   0   4          6.93         50.07         4.37 o
   0   0   4        193.93        188.58         6.61 o
   1   0   4       1679.57       1533.01        18.01 o
   2   0   4        198.74        125.63         8.29 o
   3   0   4        367.76        282.76        14.13 o
   4   0   4       2993.10       2083.64        41.76 o
   5   0   4          4.92          4.88         0.53 o
   6   0   4          0.89          1.67         0.46 o
   7   0   4         14.69         19.41         2.52 o
   8   0   4          0.26          3.58         0.71 o
  -7   1   4          1.55          1.46         0.79 o
  -6   1   4          3.23          2.59         0.63 o
  -5   1   4        117.79        107.54         3.29 o
  -4   1   4         41.64         35.93         1.70 o
  -3   1   4        110.06        135.21        13.44 o
  -2   1   4         82.11         54.55         7.96 o
  -1   1   4       1450.14       1723.49        22.83 o
   0   1   4          1.88          3.58         0.88 o
   1   1   4      15206.58      15039.10        43.47 o
   2   1   4         79.16        135.43         9.77 o
   3   1   4        225.86        249.21        15.39 o
   4   1   4          0.43          1.62         0.89 o
   5   1   4        198.14        198.01         5.20 o
   6   1   4         64.92         85.11         9.31 o
   7   1   4        116.37        178.19         9.04 o
   8   1   4          1.25          6.32         2.27 o
  -6   2   4          0.00          0.36         0.41 o
  -5   2   4          1.80          1.55         0.43 o
  -4   2   4        148.52        128.73         3.89 o
  -3   2   4          7.96          7.71         3.77 o
  -2   2   4         10.39          8.76         2.20 o
  -1   2   4         28.86         16.95         4.27 o
   0   2   4        415.63        346.24        10.85 o
   1   2   4        278.90        206.47         5.01 o
   2   2   4          1.87          5.29         0.83 o
   3   2   4        323.18        256.12         8.48 o
   4   2   4          0.81          0.66         0.73 o
   5   2   4        108.32         59.37         4.18 o
   6   2   4          0.78          1.19         0.40 o
   7   2   4        119.65        137.85        10.65 o
   8   2   4          1.48          4.93         1.34 o
  -6   3   4          0.14          0.27         0.20 o
  -5   3   4          0.83         -0.01         0.55 o
  -4   3   4          3.54          5.69         1.28 o
  -3   3   4          1.38          0.61         0.34 o
  -2   3   4          1.05          7.07         2.13 o
  -1   3   4         37.21         53.68         8.27 o
   0   3   4        970.65       1107.92        32.20 o
   1   3   4         17.01         19.69         1.87 o
   2   3   4       1111.55       1068.15        13.64 o
   3   3   4          0.61          2.18         0.95 o
   4   3   4        857.09        522.51        19.75 o
   5   3   4        117.55         82.36         3.96 o
   6   3   4         25.48         18.66         2.20 o
   7   3   4          0.22          2.85         0.82 o
   8   3   4          0.10          1.61         1.27 o
  -5   4   4          0.05          0.12         0.27 o
  -4   4   4          6.77          6.55         1.26 o
  -3   4   4          4.99          9.75         1.44 o
  -2   4   4          1.06          1.10         0.75 o
  -1   4   4        253.45        250.24        19.78 o
   0   4   4          1.81         10.14         3.55 o
   1   4   4        100.55        104.85         9.86 o
   2   4   4        211.62        269.29        10.38 o
   3   4   4          3.64          2.48         1.34 o
   4   4   4         62.42         36.45         5.48 o
   5   4   4        115.35        109.78        18.82 o
   6   4   4          7.10          5.89         2.06 o
   7   4   4          4.04          6.34         1.77 o
   8   4   4          8.15          8.97         3.28 o
  -4   5   4          0.58          1.04         0.59 o
  -3   5   4         15.07         10.10         1.64 o
  -2   5   4        223.73        250.31        12.06 o
  -1   5   4        280.42        233.15         9.62 o
   0   5   4         13.03         16.34         3.30 o
   1   5   4        117.58        156.09        13.91 o
   2   5   4         32.71         43.30         7.06 o
   3   5   4        367.67        304.29        18.23 o
   4   5   4          5.14          2.42         0.94 o
   5   5   4         23.14         18.34         2.70 o
   6   5   4          4.17          4.93         1.56 o
   7   5   4         21.88         21.64         3.88 o
   8   5   4         16.85         16.95         2.77 o
  -3   6   4          3.96          3.29         1.03 o
  -2   6   4         13.13         10.66         1.50 o
  -1   6   4          5.66          9.19         1.21 o
   0   6   4       1167.11       1847.65        54.09 o
   1   6   4          2.56          9.98         2.59 o
   2   6   4          0.60          1.52         0.47 o
   3   6   4          5.87          2.98         1.19 o
   4   6   4         71.47         54.74         7.47 o
   5   6   4         19.34         13.70         2.43 o
   6   6   4         15.47         16.48         2.49 o
   7   6   4         11.00         12.55         2.84 o
   8   6   4          0.26          0.83         0.49 o
  -2   7   4          0.19         -0.01         0.28 o
  -1   7   4          0.99          0.99         0.39 o
   0   7   4         12.82         15.56         2.84 o
   1   7   4          2.83          3.02         0.93 o
   2   7   4         11.86         20.12         2.61 o
   3   7   4          3.64          1.99         1.02 o
   4   7   4         25.22         15.90         4.46 o
   5   7   4          1.59          1.65         0.85 o
   6   7   4        239.06        219.83         8.35 o
   7   7   4          0.82          1.35         0.99 o
   8   7   4          2.38          2.10         0.78 o
  -1   8   4         36.53         22.87         3.84 o
   0   8   4          0.41          0.98         0.50 o
   1   8   4         11.21          8.92         2.45 o
   2   8   4          0.61          1.10         0.58 o
   3   8   4         29.00         38.84         3.74 o
   4   8   4          3.74          3.43         1.00 o
   5   8   4         10.08         15.19         3.16 o
   6   8   4         12.36         10.57         2.27 o
   7   8   4          1.53          0.59         0.33 o
   1   9   4          0.82          1.19         0.84 o
   2   9   4         10.50         16.26         4.48 o
   3   9   4          0.15         -0.04         0.36 o
   4   9   4          2.28          1.87         0.67 o
   5   9   4          2.56          1.91         0.80 o
  -4  -9   5         14.08         31.98         2.95 o
  -3  -9   5         10.83         29.48         2.76 o
  -2  -9   5          0.17          0.57         0.36 o
  -6  -8   5         14.23         23.36         2.20 o
  -5  -8   5          9.19         11.23         1.41 o
  -4  -8   5          4.04          7.92         2.17 o
  -3  -8   5          0.16          2.22         0.81 o
  -2  -8   5         23.28         36.20         3.16 o
  -1  -8   5          0.22          1.17         0.99 o
   0  -8   5          2.33          2.32         1.08 o
  -7  -7   5          0.03         -0.51         0.37 o
  -6  -7   5          0.53          0.72         0.35 o
  -5  -7   5         22.40         30.46         2.38 o
  -4  -7   5          1.08          3.60         1.33 o
  -3  -7   5          5.92         14.69         3.32 o
  -2  -7   5          0.01         -0.02         0.67 o
  -1  -7   5          0.19          0.23         0.66 o
   0  -7   5         26.97         37.46         5.14 o
   1  -7   5          0.80          1.29         0.49 o
   2  -7   5         10.60         14.81         1.75 o
   3  -7   5          0.06          0.15         0.12 o
  -7  -6   5          0.70          0.46         0.36 o
  -6  -6   5         20.71         23.42         2.68 o
  -5  -6   5          1.68          2.59         0.88 o
  -4  -6   5         56.55         69.24         5.68 o
  -3  -6   5        352.01        447.42        12.10 o
  -2  -6   5          2.89          2.07         0.96 o
  -1  -6   5          3.72          3.33         1.50 o
   0  -6   5          0.02          0.47         0.23 o
   1  -6   5          0.06          0.52         0.52 o
   2  -6   5          2.13          3.64         0.93 o
   3  -6   5          4.93          6.10         1.29 o
   4  -6   5          4.79          3.96         2.20 o
  -8  -5   5          1.00          1.18         0.58 o
  -7  -5   5         30.97         25.99         2.49 o
  -6  -5   5          4.42          4.77         1.30 o
  -5  -5   5         18.68         18.34         2.18 o
  -4  -5   5        227.73        227.64         8.10 o
  -3  -5   5        140.68        167.52         7.08 o
  -2  -5   5        321.17        557.55        24.43 o
  -1  -5   5         30.18         36.89        12.14 o
   0  -5   5         66.71         41.10         3.84 o
   1  -5   5          0.37          2.37         0.61 o
   2  -5   5          7.53         11.29         1.38 o
   3  -5   5          2.65          6.96         1.21 o
   4  -5   5          0.22          0.89         0.67 o
   5  -5   5          0.00          0.21         0.12 o
  -8  -4   5          0.06          0.34         0.23 o
  -7  -4   5          4.37          3.75         0.70 o
  -6  -4   5         26.37         23.77         2.90 o
  -5  -4   5         17.64         11.73         2.20 o
  -4  -4   5         59.46         48.73         4.12 o
  -3  -4   5        183.22        256.69        16.42 o
  -2  -4   5        119.48        161.44        17.15 o
  -1  -4   5          0.12          1.21         1.36 o
   0  -4   5         77.38         85.80         7.25 o
   1  -4   5          1.42          2.09         1.19 o
   2  -4   5        167.45        164.60        16.60 o
   3  -4   5         14.45         13.96         2.58 o
   4  -4   5         19.18         24.28         2.18 o
   5  -4   5          6.11          4.03         1.08 o
   6  -4   5          0.25         -0.18         0.19 o
  -8  -3   5         30.99         33.63         1.88 o
  -7  -3   5         15.75         14.40         2.20 o
  -6  -3   5        102.08         72.61         4.99 o
  -5  -3   5          8.67          7.93         1.54 o
  -4  -3   5          0.33          2.32         1.15 o
  -3  -3   5         38.23         41.48         5.86 o
  -2  -3   5          1.33         14.55         3.33 o
  -1  -3   5        141.12        174.34        37.34 o
   0  -3   5        172.65        196.34        16.35 o
   1  -3   5         13.80         12.40         3.97 o
   2  -3   5          1.15          3.81         2.00 o
   3  -3   5         17.80         13.59         2.48 o
   4  -3   5          2.37          3.35         0.80 o
   5  -3   5          6.03          5.87         0.75 o
   6  -3   5         30.45         32.08         1.65 o
  -8  -2   5         21.45         19.58         1.39 o
  -7  -2   5          0.23          0.41         0.34 o
  -6  -2   5         20.23         13.05         1.27 o
  -5  -2   5          0.15          0.33         0.63 o
  -4  -2   5        422.24        344.00        14.03 o
  -3  -2   5         60.76         36.21         8.61 o
  -2  -2   5        165.89        347.51        14.05 o
  -1  -2   5         86.64         88.32         6.76 o
   0  -2   5        440.85        507.44        27.24 o
   1  -2   5         21.46         36.89         4.19 o
   2  -2   5         38.94         40.71         5.76 o
   3  -2   5         95.26         40.75         7.38 o
   4  -2   5          1.57          1.02         0.80 o
   5  -2   5         10.39         12.33         1.28 o
   6  -2   5          0.29          0.99         0.34 o
   7  -2   5          1.93          3.86         0.66 o
  -7  -1   5         32.75         28.60         1.93 o
  -6  -1   5         35.37         28.89         1.80 o
  -5  -1   5         37.45         30.99         2.68 o
  -4  -1   5        132.31        118.36        18.51 o
  -3  -1   5         75.13         78.64        11.11 o
  -2  -1   5         45.38         71.70         3.99 o
  -1  -1   5         11.67         67.32         3.56 o
   0  -1   5       2303.40       2777.53        37.35 o
   1  -1   5          0.85          7.46         1.78 o
   2  -1   5        512.40        416.97        18.93 o
   3  -1   5         23.59         23.40         4.99 o
   4  -1   5        205.91         97.06        10.56 o
   5  -1   5         33.62         41.14         2.54 o
   6  -1   5          5.64          9.00         0.87 o
   7  -1   5          3.23          3.69         0.76 o
  -7   0   5        112.70        126.92         3.63 o
  -6   0   5          2.20          2.63         0.55 o
  -5   0   5         96.13         84.16         3.09 o
  -4   0   5         80.64         69.94        11.59 o
  -3   0   5        160.23        137.94         8.93 o
  -2   0   5          5.67          1.48         0.54 o
  -1   0   5        510.74        601.36        27.03 o
   0   0   5        107.78        125.43         6.18 o
   1   0   5         48.50         20.72         2.41 o
   2   0   5         59.72        116.41         8.88 o
   3   0   5         21.38         15.83         3.63 o
   4   0   5         30.27         30.00         5.61 o
   5   0   5          3.57          2.24         0.45 o
   6   0   5        469.63        733.27         8.31 o
   7   0   5          1.46          7.59         1.15 o
   8   0   5          3.54         10.49         1.08 o
  -7   1   5         10.61         16.07         2.20 o
  -6   1   5         23.51         23.25         1.79 o
  -5   1   5         14.46         15.53         1.25 o
  -4   1   5        263.72        223.71         4.35 o
  -3   1   5         75.34         56.84         9.22 o
  -2   1   5        141.20        166.41        14.35 o
  -1   1   5        464.09        605.44        11.17 o
   0   1   5          1.31          6.20         1.35 o
   1   1   5       1450.78       1890.87        70.62 o
   2   1   5         88.65        107.35        12.61 o
   3   1   5         77.06         63.57         8.41 o
   4   1   5         78.29         77.68         8.84 o
   5   1   5          9.85         13.13         1.02 o
   6   1   5         65.62         94.09         3.23 o
   7   1   5         11.25         31.12         6.70 o
   8   1   5         13.53         29.34         7.61 o
  -6   2   5          0.01          1.46         0.99 o
  -5   2   5          1.03          1.20         0.41 o
  -4   2   5         15.71         12.77         1.45 o
  -3   2   5         18.47         16.86         2.25 o
  -2   2   5        118.42        106.91         7.66 o
  -1   2   5        127.77        116.68         7.93 o
   0   2   5        487.58        787.87        17.23 o
   1   2   5          0.22          4.19         1.22 o
   2   2   5        208.92        186.07        11.73 o
   3   2   5        178.48        158.62         7.02 o
   4   2   5          2.56          2.42         1.07 o
   5   2   5         39.10         26.68         2.15 o
   6   2   5          4.38          3.44         0.71 o
   7   2   5         94.77        121.02        18.21 o
   8   2   5          1.22          3.68         1.91 o
  -6   3   5          4.79          2.74         0.54 o
  -5   3   5         13.24         13.15         2.30 o
  -4   3   5          0.23          1.53         0.73 o
  -3   3   5          4.46          3.64         0.73 o
  -2   3   5          9.32          5.63         1.97 o
  -1   3   5        164.10        189.12        16.00 o
   0   3   5        105.09        127.07        11.29 o
   1   3   5        127.91        147.94        12.23 o
   2   3   5         46.40         52.89         3.20 o
   3   3   5          2.05          8.38         1.73 o
   4   3   5          0.65          0.52         0.61 o
   5   3   5          0.07          1.16         0.73 o
   6   3   5         69.69         54.37         3.52 o
   7   3   5          0.21          0.35         0.68 o
   8   3   5          1.69          3.24         1.75 o
  -5   4   5          1.75          2.19         0.80 o
  -4   4   5         10.54         13.48         2.05 o
  -3   4   5         44.96         36.24         2.79 o
  -2   4   5          2.75          5.56         1.49 o
  -1   4   5        172.59        143.88         7.44 o
   0   4   5          5.25         18.34         5.17 o
   1   4   5         13.00          7.04         2.66 o
   2   4   5         79.72         98.44         9.01 o
   3   4   5         92.97         27.36         7.00 o
   5   4   5          8.80          5.72         1.70 o
   6   4   5         49.14         37.09         9.60 o
   7   4   5         10.54          9.73         2.98 o
   8   4   5          2.81          4.33         1.06 o
  -4   5   5          6.88          6.54         1.41 o
  -3   5   5          2.35          3.91         1.33 o
  -2   5   5         19.83         22.32         3.10 o
  -1   5   5        117.36        100.00        12.18 o
   0   5   5        469.35        502.48        25.52 o
   1   5   5         67.94        106.78        11.79 o
   2   5   5         42.87         64.41         8.51 o
   3   5   5        123.87        112.26         7.98 o
   4   5   5          2.95          1.05         0.92 o
   5   5   5         43.20         32.89         3.71 o
   6   5   5          0.12          2.56         1.02 o
   7   5   5         22.14         23.52         3.08 o
   8   5   5          0.53          1.29         0.86 o
  -3   6   5          2.11          2.83         0.91 o
  -2   6   5          3.19          2.59         0.75 o
  -1   6   5          2.65          2.45         0.63 o
   0   6   5         29.75         50.55         5.05 o
   1   6   5         21.81         46.88         3.77 o
   2   6   5        288.12        349.90        11.77 o
   3   6   5          3.47          2.96         1.69 o
   4   6   5          5.05          3.76         1.21 o
   5   6   5         13.91          9.13         1.95 o
   6   6   5         20.13         23.25         3.51 o
   7   6   5          1.69          1.70         1.22 o
   8   6   5          2.82          3.72         1.14 o
  -2   7   5          0.08          0.22         0.20 o
  -1   7   5          5.09          3.53         0.68 o
   0   7   5         22.43         23.19         3.28 o
   1   7   5         10.12         15.09         2.06 o
   2   7   5          3.92          7.54         1.92 o
   3   7   5          1.60          1.14         0.75 o
   4   7   5          6.48          7.04         2.44 o
   5   7   5          0.06          0.29         0.50 o
   6   7   5         15.55         13.86         2.06 o
   7   7   5          8.39         10.99         2.25 o
  -1   8   5         11.24          6.41         1.79 o
   0   8   5          7.28          9.81         1.58 o
   1   8   5          0.20          1.45         0.96 o
   2   8   5          1.68          2.99         0.91 o
   3   8   5          0.07          1.02         0.62 o
   4   8   5          0.81          0.62         0.50 o
   5   8   5         10.83         14.44         3.04 o
   6   8   5         19.41         14.16         2.57 o
   2   9   5         17.02         36.88         3.45 o
   3   9   5          4.31          4.97         1.24 o
   4   9   5          3.85          2.38         0.74 o
   5   9   5          4.95          4.18         1.22 o
  -5  -8   6         27.23         40.29         2.30 o
  -4  -8   6          0.52          2.58         1.26 o
  -3  -8   6          0.46          0.57         0.41 o
  -2  -8   6         12.77         21.39         2.29 o
  -1  -8   6          0.02          1.61         1.05 o
   0  -8   6          2.33          1.56         0.83 o
   1  -8   6          0.69          0.70         0.62 o
  -7  -7   6          2.20          2.78         0.73 o
  -6  -7   6          0.60          0.58         0.61 o
  -5  -7   6          0.89          1.50         0.68 o
  -4  -7   6          0.00         -0.14         0.94 o
  -3  -7   6         19.25         32.78         4.39 o
  -2  -7   6          7.22          6.63         1.58 o
  -1  -7   6          0.01          0.02         0.50 o
   0  -7   6          1.70          1.77         0.59 o
   1  -7   6          7.91          9.17         1.23 o
   2  -7   6          0.25          1.00         0.36 o
  -7  -6   6          6.03         12.62         0.91 o
  -6  -6   6          1.96          4.23         1.09 o
  -5  -6   6          0.14         -0.07         0.34 o
  -4  -6   6          0.81          2.08         0.78 o
  -3  -6   6        363.52        485.77        12.51 o
  -2  -6   6         87.36        149.96        11.30 o
  -1  -6   6          1.07          2.30         1.03 o
   0  -6   6          0.91          1.42         0.57 o
   1  -6   6          0.06          1.57         0.65 o
   2  -6   6          0.80          0.72         0.43 o
   3  -6   6          4.53          6.41         1.03 o
   4  -6   6          3.72          3.49         1.74 o
  -7  -5   6          5.32          3.21         0.76 o
  -6  -5   6         67.12         70.36         4.77 o
  -5  -5   6         22.44         18.98         2.78 o
  -4  -5   6        128.64        166.33         6.52 o
  -3  -5   6         85.03        131.65         6.64 o
  -2  -5   6        206.44        357.19        36.50 o
  -1  -5   6         49.99         40.23         7.29 o
   0  -5   6        120.05        101.86         4.28 o
   1  -5   6          9.30         10.20         1.57 o
   2  -5   6          8.78         10.36         1.34 o
   3  -5   6         26.95         32.48         3.52 o
   4  -5   6          2.48          2.27         0.82 o
   5  -5   6          0.44          0.48         0.26 o
  -8  -4   6          1.19          0.87         0.27 o
  -7  -4   6         18.51         18.33         1.99 o
  -6  -4   6         12.50          7.76         1.68 o
  -5  -4   6         58.00         38.97         3.90 o
  -4  -4   6          5.04          5.20         1.05 o
  -3  -4   6        268.60        348.79        19.66 o
  -2  -4   6         94.16         74.35         9.14 o
  -1  -4   6         86.84         83.52        25.70 o
   0  -4   6          4.95          5.92         3.20 o
   1  -4   6          0.00          0.72         0.31 o
   2  -4   6         73.43         75.77         9.31 o
   3  -4   6         37.34         33.93         2.77 o
   4  -4   6          2.26          1.16         0.38 o
   5  -4   6          0.06          0.08         0.22 o
  -8  -3   6          0.19          0.19         0.12 o
  -7  -3   6         35.50         40.54         6.17 o
  -6  -3   6        119.60         85.72         5.35 o
  -5  -3   6          0.31          0.67         0.59 o
  -4  -3   6          0.50          2.63         0.80 o
  -3  -3   6        134.62        163.62        11.89 o
  -2  -3   6          5.51          5.72         2.23 o
  -1  -3   6        110.49         82.75         7.85 o
   0  -3   6         67.89         53.14         9.12 o
   1  -3   6          0.97          4.32         1.35 o
   2  -3   6          1.72          0.98         0.90 o
   3  -3   6          0.14          0.92         0.69 o
   4  -3   6         13.78         14.35         1.73 o
   5  -3   6         10.45          9.25         0.94 o
   6  -3   6          5.77          4.97         0.95 o
  -7  -2   6          3.82          3.95         0.69 o
  -6  -2   6          6.71          7.09         0.84 o
  -5  -2   6          0.11          0.74         0.46 o
  -4  -2   6         38.61         21.70         2.23 o
  -3  -2   6         17.68         12.39         7.06 o
  -2  -2   6        268.00        318.10        13.73 o
  -1  -2   6         10.97         29.25         4.41 o
   0  -2   6         28.64         31.76         4.94 o
   1  -2   6         16.41          9.64         2.41 o
   2  -2   6          0.07          5.24         1.95 o
   3  -2   6         22.00          8.45         3.65 o
   4  -2   6          0.90          0.93         0.66 o
   5  -2   6          3.05          3.99         0.88 o
   6  -2   6          0.28          0.76         0.24 o
   7  -2   6          3.00          3.62         0.58 o
  -7  -1   6         56.85         57.95         2.55 o
  -6  -1   6          4.17          4.59         0.70 o
  -5  -1   6         79.94         71.43         4.47 o
  -4  -1   6         43.09         30.79         3.67 o
  -3  -1   6         74.82         94.98        11.50 o
  -2  -1   6        177.92        246.74        33.68 o
  -1  -1   6          3.10          1.51         0.49 o
   0  -1   6       1782.48       2030.97        36.59 o
   1  -1   6          0.88          7.35         1.86 o
   2  -1   6          4.44          1.07         1.32 o
   3  -1   6         60.53         50.05         7.91 o
   4  -1   6          1.17          2.13         0.96 o
   5  -1   6          9.55         17.09         2.10 o
   6  -1   6          4.14          8.08         0.86 o
   7  -1   6          0.15         -0.22         0.52 o
  -7   0   6        224.21        230.32         4.41 o
  -6   0   6         56.22         54.34         2.37 o
  -5   0   6         20.63         25.24         1.72 o
  -4   0   6         81.23         63.65         5.14 o
  -3   0   6        306.82        392.44        24.28 o
  -2   0   6         53.91         47.17         4.43 o
  -1   0   6        229.36        350.87        11.68 o
   0   0   6         67.98         69.11         5.17 o
   1   0   6          3.74         17.55         2.56 o
   2   0   6         76.63         72.92         7.88 o
   3   0   6         14.56         32.34         5.92 o
   4   0   6          6.90          4.44         2.70 o
   5   0   6         34.61         37.44         2.07 o
   6   0   6        355.48        592.06         7.46 o
   7   0   6          0.13          0.49         0.82 o
   8   0   6         10.94         29.42         1.65 o
  -7   1   6          0.36          0.95         0.52 o
  -6   1   6         11.50         13.39         1.27 o
  -5   1   6         62.10         59.48         2.40 o
  -4   1   6         43.41         44.69         1.98 o
  -3   1   6         75.48         62.13        10.95 o
  -2   1   6          0.26          0.35         1.22 o
  -1   1   6        366.75        507.28        14.23 o
   0   1   6        468.36        480.87        12.79 o
   1   1   6         72.40         35.99         2.51 o
   2   1   6        524.44        658.91        23.63 o
   3   1   6       1169.89       1473.85        38.23 o
   4   1   6          0.03          0.62         0.93 o
   5   1   6         57.87         77.50         2.46 o
   6   1   6          2.92          3.68         0.65 o
   7   1   6         75.22        126.27         4.86 o
   8   1   6         32.76         79.35        15.54 o
  -6   2   6          0.03          0.24         0.35 o
  -5   2   6          0.40          0.50         0.52 o
  -4   2   6         10.65          8.10         1.19 o
  -3   2   6          3.02          2.42         0.73 o
  -2   2   6        326.40        334.14        24.02 o
  -1   2   6         24.41         15.44         4.48 o
   0   2   6          8.81         14.12         2.50 o
   1   2   6        282.93        381.08        39.55 o
   2   2   6          2.61          5.62         2.31 o
   3   2   6         50.15         35.35         3.42 o
   4   2   6          1.38          3.24         1.43 o
   5   2   6          5.00          5.45         0.73 o
   6   2   6          0.99          0.66         0.47 o
   7   2   6          8.63         12.29         1.67 o
   8   2   6         14.00         22.79         4.04 o
  -6   3   6          3.66          2.92         0.68 o
  -5   3   6         17.24         14.72         2.37 o
  -4   3   6          0.18          0.80         0.50 o
  -3   3   6          0.22          0.66         0.37 o
  -2   3   6          0.07          0.48         0.30 o
  -1   3   6         64.10         83.50        11.33 o
   0   3   6         69.47         80.46         9.40 o
   1   3   6         19.14         20.90         3.17 o
   2   3   6        631.41        587.81        24.95 o
   3   3   6         28.83         17.97         4.88 o
   4   3   6        229.96         85.93        11.13 o
   5   3   6         14.49          9.86         2.82 o
   6   3   6        126.32         87.33         4.39 o
   7   3   6          0.58          1.14         0.73 o
   8   3   6         17.32         30.52         4.85 o
  -5   4   6         20.40         17.41         2.02 o
  -4   4   6          6.81          5.05         1.29 o
  -3   4   6          2.41          6.04         1.14 o
  -2   4   6          6.88          7.04         1.26 o
  -1   4   6         32.12         37.19         3.78 o
   0   4   6         11.84         17.81         4.99 o
   1   4   6        287.43        340.88        18.61 o
   2   4   6          3.04          5.74         1.81 o
   3   4   6         73.83         27.38         7.00 o
   4   4   6          6.98          7.89         2.16 o
   5   4   6         15.33         11.34         2.19 o
   6   4   6         33.95         39.79        10.98 o
   7   4   6         18.95         18.93         2.82 o
   8   4   6         16.82         12.67         3.98 o
  -4   5   6         24.10         22.26         2.36 o
  -3   5   6         12.71         10.00         2.16 o
  -2   5   6          0.04          1.41         0.87 o
  -1   5   6          0.55          1.06         0.61 o
   0   5   6        340.48        423.88        12.51 o
   1   5   6        487.55        771.01        24.50 o
   2   5   6        100.18        112.42         4.86 o
   3   5   6          2.47          4.04         1.04 o
   4   5   6          0.87          0.20         0.78 o
   5   5   6         92.48         58.65         7.25 o
   6   5   6          0.65          1.59         0.82 o
   7   5   6          0.02         -0.33         0.54 o
   8   5   6          1.20          0.92         0.65 o
  -3   6   6         29.99         23.61         2.26 o
  -2   6   6         15.20         14.83         1.85 o
  -1   6   6         11.78         11.34         1.71 o
   0   6   6         17.65         22.19         3.43 o
   1   6   6          2.58          4.63         1.26 o
   2   6   6        832.71        992.68        23.41 o
   3   6   6         34.19         33.82         4.48 o
   4   6   6          4.13          2.68         0.95 o
   5   6   6          0.19          0.37         0.47 o
   6   6   6         23.39         22.19         2.79 o
   7   6   6          7.07          5.89         1.87 o
   8   6   6          0.15          1.30         0.71 o
  -2   7   6          0.00          0.04         0.37 o
  -1   7   6         33.44         46.41         5.55 o
   0   7   6         24.15         22.51         3.09 o
   1   7   6         41.60         55.71         6.45 o
   2   7   6          3.55          4.30         1.45 o
   3   7   6          0.28          0.71         0.64 o
   4   7   6          1.30          0.80         0.81 o
   5   7   6          4.49          4.39         1.22 o
   6   7   6          0.02          0.02         0.51 o
   7   7   6          7.17          7.32         1.74 o
   0   8   6         11.70          7.61         2.35 o
   1   8   6        107.54        152.15        13.50 o
   2   8   6          4.41         10.00         1.52 o
   3   8   6         11.34          8.84         1.69 o
   4   8   6          1.38          2.13         0.87 o
   5   8   6         23.50         24.88         3.80 o
   6   8   6          5.43          6.46         1.61 o
   2   9   6         21.88         40.62         3.18 o
   3   9   6          0.55          1.70         0.83 o
   4   9   6         26.26         30.82         3.11 o
  -5  -8   7          1.17          0.39         0.54 o
  -4  -8   7          4.75         10.44         2.06 o
  -3  -8   7          1.45          1.91         0.93 o
  -2  -8   7          8.72         11.86         1.59 o
  -1  -8   7          0.87          1.39         1.20 o
   0  -8   7         13.74         16.64         2.62 o
   1  -8   7          0.38         -0.55         0.47 o
  -6  -7   7          2.42          3.21         0.74 o
  -5  -7   7          6.53          8.75         1.10 o
  -4  -7   7          0.33          0.08         0.36 o
  -3  -7   7          0.53          2.37         0.94 o
  -2  -7   7          0.55          2.57         0.83 o
  -1  -7   7          4.83          5.58         1.35 o
   0  -7   7          5.53          5.42         2.00 o
   1  -7   7          0.27         -0.05         0.39 o
   2  -7   7          2.77          4.03         1.23 o
  -7  -6   7          1.05          1.58         0.31 o
  -6  -6   7          6.87         10.16         1.53 o
  -5  -6   7         11.02         12.18         1.53 o
  -4  -6   7          8.40         12.79         1.75 o
  -3  -6   7          0.00          0.26         0.44 o
  -2  -6   7        109.64        124.00         7.30 o
  -1  -6   7        447.20        531.01        20.85 o
   0  -6   7          0.45          2.17         0.70 o
   1  -6   7         11.04         13.22         1.82 o
   2  -6   7          1.87          1.22         0.64 o
   3  -6   7          2.21          2.80         0.68 o
  -7  -5   7         13.02         14.43         2.04 o
  -6  -5   7          0.86          1.47         0.77 o
  -5  -5   7         16.83         17.09         2.75 o
  -4  -5   7         71.28         89.85         4.78 o
  -3  -5   7        144.06        223.03         7.36 o
  -2  -5   7          0.66          2.20         0.96 o
  -1  -5   7          5.28          5.69         1.06 o
   0  -5   7        225.19        177.66         6.26 o
   1  -5   7         28.83         30.21         2.93 o
   2  -5   7         26.67         25.67         2.62 o
   3  -5   7          2.47          2.84         0.85 o
   4  -5   7          0.41          0.28         0.42 o
   5  -5   7          4.67          4.06         0.50 o
  -7  -4   7         41.36         38.45         5.14 o
  -6  -4   7          1.91          1.38         0.76 o
  -5  -4   7          0.74          2.18         0.95 o
  -4  -4   7          0.28          0.36         0.37 o
  -3  -4   7         95.56        127.31         5.05 o
  -2  -4   7         16.86         10.16         4.76 o
  -1  -4   7         27.29         12.41         3.53 o
   0  -4   7        124.35         85.59         7.63 o
   1  -4   7          8.42          6.84         1.28 o
   2  -4   7          0.17          1.72         1.21 o
   3  -4   7         54.68         54.08         4.88 o
   4  -4   7          1.87          3.75         0.99 o
   5  -4   7          0.00          0.05         0.18 o
  -7  -3   7          2.15          2.16         0.53 o
  -6  -3   7         46.61         31.71         3.18 o
  -5  -3   7          4.92          6.07         1.50 o
  -4  -3   7         44.90         47.08         3.94 o
  -3  -3   7         15.93         23.09         3.77 o
  -2  -3   7         27.26         60.90         7.25 o
  -1  -3   7         73.60         60.67         7.34 o
   0  -3   7         14.95         11.74         3.81 o
   1  -3   7         12.08         11.52         3.99 o
   2  -3   7          0.44         -0.32         0.32 o
   3  -3   7         15.37         20.31         2.12 o
   4  -3   7          0.55          0.94         0.57 o
   5  -3   7          1.97          1.88         0.43 o
   6  -3   7          1.21          0.13         0.42 o
  -7  -2   7         15.65         17.81         1.66 o
  -6  -2   7          7.96          4.80         0.98 o
  -5  -2   7          8.99          4.73         0.93 o
  -4  -2   7          6.65         11.08         1.93 o
  -3  -2   7          8.67         12.32         4.82 o
  -2  -2   7        335.01        399.71        13.37 o
  -1  -2   7        192.37        147.02        10.87 o
   0  -2   7        213.78        242.82        14.56 o
   1  -2   7        184.12        151.15        13.11 o
   2  -2   7         57.05         34.86         6.69 o
   3  -2   7         17.51         15.89         2.67 o
   4  -2   7          1.04          2.23         0.73 o
   5  -2   7          9.74          7.96         0.97 o
   6  -2   7          3.85          4.54         0.87 o
   7  -2   7          0.03         -0.57         0.31 o
  -7  -1   7        167.32        167.10        10.37 o
  -6  -1   7          9.58         13.04         1.15 o
  -5  -1   7         37.43         21.29         4.11 o
  -4  -1   7         13.85         10.83         1.57 o
  -3  -1   7         58.71         58.15        10.63 o
  -2  -1   7        836.01       1147.39        42.85 o
  -1  -1   7          7.72         14.44         2.65 o
   0  -1   7         34.58         47.54         4.86 o
   1  -1   7         43.46         53.83         9.50 o
   2  -1   7        495.18        509.52        23.49 o
   3  -1   7          6.56          2.93         2.11 o
   4  -1   7         93.59         83.71        12.68 o
   5  -1   7          0.14         -0.22         0.36 o
   6  -1   7         38.34         49.84         2.11 o
   7  -1   7         18.75         29.97         2.07 o
  -7   0   7         24.50         28.12         2.74 o
  -6   0   7        121.55        127.35         3.42 o
  -5   0   7        396.19        367.12         6.45 o
  -4   0   7         28.99         21.05         3.02 o
  -3   0   7         12.15         16.61         5.25 o
  -2   0   7         52.75         52.28         5.12 o
  -1   0   7        193.08        225.19        10.45 o
   0   0   7         43.61         58.40         3.88 o
   1   0   7        230.92        223.56        19.43 o
   2   0   7          0.32          1.82         1.52 o
   3   0   7         21.04         16.06         4.90 o
   4   0   7        159.53        164.75        10.37 o
   5   0   7          6.91         10.51         0.99 o
   6   0   7         19.20         33.97         1.77 o
   7   0   7          1.58          1.60         0.73 o
  -6   1   7         30.03         30.48         1.72 o
  -5   1   7          2.95          2.83         0.53 o
  -4   1   7        370.23        329.11         8.92 o
  -3   1   7         53.98         51.61        10.30 o
  -2   1   7        155.89        195.67        16.77 o
  -1   1   7         21.40         22.00         3.21 o
   0   1   7         74.41        141.44         7.49 o
   1   1   7        593.88        904.13        28.99 o
   2   1   7        346.12        476.89        21.72 o
   3   1   7          6.15          8.01         2.91 o
   4   1   7         68.42         60.63         9.32 o
   5   1   7         44.21         52.85         2.16 o
   6   1   7         27.53         46.88         2.11 o
   7   1   7          0.58          0.12         0.36 o
   8   1   7          8.97         20.11         6.75 o
  -6   2   7          0.08          0.11         0.25 o
  -5   2   7         21.84         18.68         2.19 o
  -4   2   7         34.96         26.89         2.15 o
  -3   2   7          0.23          0.62         0.42 o
  -2   2   7         10.26          6.34         3.61 o
  -1   2   7          0.14          3.59         2.06 o
   0   2   7        227.26        288.66        11.83 o
   1   2   7         52.62         72.03         8.86 o
   2   2   7       1617.73       2039.20        46.54 o
   3   2   7        138.74        165.33        13.95 o
   4   2   7         16.78          3.84         2.66 o
   5   2   7         18.69         20.28         2.07 o
   6   2   7          1.00          0.78         0.82 o
   7   2   7          0.35          2.01         0.82 o
   8   2   7         25.90         45.76         5.30 o
  -5   3   7         36.15         31.56         3.25 o
  -4   3   7          2.70          3.14         1.03 o
  -3   3   7         13.73          7.75         1.16 o
  -2   3   7          0.00         -0.10         0.26 o
  -1   3   7         51.17         66.89        10.31 o
   0   3   7        222.15        235.42        16.65 o
   1   3   7         19.68         27.01         3.65 o
   2   3   7          6.99          8.86         3.64 o
   3   3   7          0.10          3.23         2.07 o
   4   3   7         35.14         15.06         5.28 o
   5   3   7         35.08         29.23         2.57 o
   6   3   7          0.15          0.31         0.93 o
   7   3   7         12.30         13.07         3.89 o
   8   3   7          1.57          5.33         1.99 o
  -5   4   7          4.44          2.74         0.71 o
  -4   4   7         33.90         32.85         3.56 o
  -3   4   7          4.47          7.68         1.27 o
  -2   4   7          1.55          0.96         0.90 o
  -1   4   7         42.38         44.05         4.33 o
   0   4   7         30.14         39.19         3.10 o
   1   4   7        103.49        102.01        10.41 o
   2   4   7         38.34         43.21         8.19 o
   3   4   7          5.37          4.16         2.49 o
   4   4   7         28.02         17.82         2.10 o
   5   4   7         44.73         28.30        12.11 o
   6   4   7         72.21         68.37        15.19 o
   7   4   7          0.16          0.50         0.54 o
   8   4   7         14.77         14.22         5.73 o
  -4   5   7          1.58          0.76         0.45 o
  -3   5   7          4.97          1.01         2.65 o
  -2   5   7         10.90         14.70         3.00 o
  -1   5   7          5.01          3.27         1.42 o
   0   5   7         20.04         23.00         3.10 o
   1   5   7         18.19         46.75         2.74 o
   2   5   7        508.15        452.78        14.33 o
   3   5   7         27.39         25.34         2.65 o
   4   5   7          8.28          4.11         1.23 o
   5   5   7         36.66         19.54         4.19 o
   6   5   7          0.29          0.89         1.24 o
   7   5   7         15.63         13.37         2.14 o
   8   5   7          0.73          1.28         0.70 o
  -2   6   7          5.25          3.55         0.83 o
  -1   6   7         16.41         18.73         4.15 o
   0   6   7          6.13          8.69         2.49 o
   1   6   7          2.50          5.77         1.26 o
   2   6   7         69.75         94.37         7.26 o
   3   6   7         12.06         34.39         4.92 o
   4   6   7        257.31        207.75        13.33 o
   5   6   7          4.50          4.85         1.54 o
   6   6   7          1.61          1.14         0.69 o
   7   6   7          0.30          0.71         0.55 o
   8   6   7          2.69          2.85         0.83 o
  -1   7   7          3.27          3.43         1.13 o
   0   7   7          4.78          7.93         1.33 o
   1   7   7         58.71         85.57        10.34 o
   2   7   7          6.80          8.84         2.10 o
   3   7   7          4.12          5.48         1.66 o
   4   7   7          2.87          4.48         2.06 o
   5   7   7          2.54          1.19         0.71 o
   6   7   7         10.73          9.12         1.53 o
   7   7   7         11.10          9.59         1.87 o
   0   8   7          0.02         -0.29         0.56 o
   1   8   7          0.23          1.61         0.76 o
   2   8   7         12.72         21.97         2.04 o
   3   8   7          2.96          4.30         1.13 o
   4   8   7          1.51          1.42         0.69 o
   5   8   7          0.28          0.46         0.74 o
   6   8   7          4.28          2.68         0.97 o
  -4  -8   8         17.99         39.84         3.72 o
  -3  -8   8          9.34         17.41         2.64 o
  -2  -8   8          1.43          0.69         1.37 o
  -1  -8   8          2.35          2.50         0.91 o
   0  -8   8          2.32          1.91         0.82 o
  -6  -7   8         38.77         38.33         2.65 o
  -5  -7   8          1.51          4.87         0.74 o
  -4  -7   8          0.37          0.72         0.45 o
  -3  -7   8          2.98          3.18         1.43 o
  -2  -7   8          1.00          1.17         0.49 o
  -1  -7   8         10.82         11.17         1.54 o
   0  -7   8          0.06          0.24         0.91 o
   1  -7   8          0.01          2.63         1.21 o
   2  -7   8          1.67          0.51         0.35 o
  -6  -6   8          0.32          1.22         0.56 o
  -5  -6   8          0.71          1.75         0.57 o
  -4  -6   8         16.73         32.26         2.59 o
  -3  -6   8          5.71          5.21         2.47 o
  -2  -6   8          0.05          0.13         0.47 o
  -1  -6   8         64.77         79.39         5.61 o
   0  -6   8         95.35         73.45         5.08 o
   1  -6   8         17.46         20.72         2.21 o
   2  -6   8          0.08          0.50         0.43 o
   3  -6   8          1.72          0.72         1.45 o
  -7  -5   8          0.29          0.26         0.29 o
  -6  -5   8         14.21         19.09         2.18 o
  -5  -5   8          8.18          8.48         1.65 o
  -4  -5   8         82.80         92.82         7.20 o
  -3  -5   8        152.63        201.86         6.93 o
  -2  -5   8          7.02          4.51         2.04 o
  -1  -5   8          0.61          1.29         0.87 o
   0  -5   8         92.16         81.26         4.13 o
   1  -5   8          8.19         11.48         1.85 o
   2  -5   8         88.39         91.83         6.21 o
   3  -5   8          2.36          1.69         1.42 o
   4  -5   8          0.06         -0.20         0.13 o
  -7  -4   8          1.70          2.42         0.51 o
  -6  -4   8          0.50         -0.27         0.77 o
  -5  -4   8         56.52         55.61         4.52 o
  -4  -4   8          1.16          0.67         0.41 o
  -3  -4   8         18.02         27.46         2.48 o
  -2  -4   8         29.46         38.69         6.78 o
  -1  -4   8         41.25         24.28         3.14 o
   0  -4   8         21.39         13.22         1.53 o
   1  -4   8         25.57         16.71         1.75 o
   2  -4   8         21.85         20.51         2.74 o
   3  -4   8         28.48         20.94        13.15 o
   4  -4   8          1.39          2.33         0.61 o
   5  -4   8          0.31          0.10         0.12 o
  -7  -3   8          2.93          2.18         0.86 o
  -6  -3   8          0.54          0.39         0.73 o
  -5  -3   8        166.81        129.91         7.06 o
  -4  -3   8        138.64        140.25         6.91 o
  -3  -3   8         66.05         60.02         3.66 o
  -2  -3   8         20.42         25.56         4.69 o
  -1  -3   8         70.83         47.51         7.20 o
   0  -3   8          6.44          2.38         1.56 o
   1  -3   8         69.69         48.13         8.13 o
   2  -3   8          0.10          0.54         0.40 o
   3  -3   8         35.24         26.26         9.88 o
   4  -3   8          6.30          5.36         1.52 o
   5  -3   8          1.33          0.91         0.30 o
   6  -3   8          0.78          0.82         0.21 o
  -7  -2   8         10.39          8.89         1.05 o
  -6  -2   8         20.52         20.24         1.62 o
  -5  -2   8         21.50         19.39         1.96 o
  -4  -2   8         51.65         50.86         5.89 o
  -3  -2   8          9.29         10.66         1.74 o
  -2  -2   8          8.06          6.51         3.85 o
  -1  -2   8         16.26         20.07         3.55 o
   0  -2   8        215.93        153.21        13.66 o
   1  -2   8         48.44         33.27         5.02 o
   2  -2   8         10.25          6.92         3.28 o
   3  -2   8         14.19          9.94         2.11 o
   4  -2   8         16.72         19.12         2.64 o
   5  -2   8          8.80          7.55         0.93 o
   6  -2   8          0.40          1.05         0.31 o
  -7  -1   8         94.08         72.54         9.62 o
  -6  -1   8          7.75         11.85         1.03 o
  -5  -1   8        137.34        104.67        14.21 o
  -4  -1   8          9.40          6.98         1.04 o
  -3  -1   8         70.31        100.66         6.79 o
  -2  -1   8          4.24          3.00         2.71 o
  -1  -1   8        396.87        586.28        18.53 o
   0  -1   8          1.89          2.22         1.15 o
   1  -1   8          4.94          9.25         2.31 o
   2  -1   8        505.58        476.79        24.86 o
   3  -1   8         10.99          3.94         3.00 o
   4  -1   8          4.33          3.35         0.86 o
   5  -1   8          5.80         11.39         1.26 o
   6  -1   8          2.51          2.91         0.49 o
   7  -1   8          1.00          2.40         0.53 o
  -6   0   8          2.89          2.60         0.48 o
  -5   0   8        625.11        555.24         9.42 o
  -4   0   8        282.31        274.64        51.84 o
  -3   0   8        146.69        117.69        19.41 o
  -2   0   8         48.36         53.92         8.72 o
  -1   0   8        567.90        867.87        18.11 o
   0   0   8          5.38         12.63         2.69 o
   1   0   8        192.82        308.33        18.54 o
   2   0   8        142.47        197.68        15.98 o
   3   0   8          0.22          0.40         0.90 o
   4   0   8          4.11          6.07         2.12 o
   5   0   8         46.50         68.74         2.62 o
   6   0   8          4.90          7.19         0.75 o
   7   0   8         12.27         19.58         1.58 o
  -6   1   8          0.04         -0.35         0.50 o
  -5   1   8          1.68          1.78         0.60 o
  -4   1   8         29.79         39.90         2.55 o
  -3   1   8          6.85          5.29         1.45 o
  -2   1   8         96.76        108.03        13.60 o
  -1   1   8        206.48        217.99        11.06 o
   0   1   8          0.62          3.63         1.35 o
   1   1   8        327.02        409.53        21.39 o
   2   1   8        714.56        920.11        32.83 o
   3   1   8        224.01        243.32        18.29 o
   4   1   8         18.21         17.58         1.41 o
   5   1   8        196.54        258.75         5.67 o
   6   1   8          4.66          3.75         0.54 o
   7   1   8         11.86         25.75         2.01 o
   8   1   8          5.18          2.91         1.07 o
  -6   2   8         15.90         11.51         1.59 o
  -5   2   8         26.24         22.69         2.26 o
  -4   2   8         87.00         82.36         3.72 o
  -3   2   8          3.94          5.00         1.02 o
  -2   2   8          0.37          0.19         0.29 o
  -1   2   8          2.07          0.37         1.19 o
   0   2   8        330.83        377.65        14.32 o
   1   2   8          1.54          1.86         1.23 o
   2   2   8        711.16        873.43        33.15 o
   3   2   8         25.76         24.02         5.81 o
   4   2   8        116.20        114.14         8.75 o
   5   2   8          7.30          7.43         1.07 o
   6   2   8          0.52          0.51         0.41 o
   7   2   8          0.63          4.75         1.07 o
   8   2   8         16.44         31.83         4.11 o
  -5   3   8         40.97         32.99         3.07 o
  -4   3   8          1.11          1.76         0.74 o
  -3   3   8         99.08         74.90         3.55 o
  -2   3   8          8.42          7.18         1.23 o
  -1   3   8          7.18          9.35         1.83 o
   0   3   8         92.67         88.97         7.78 o
   1   3   8          2.15          1.45         1.50 o
   2   3   8         71.30         61.65         9.52 o
   3   3   8         31.62         22.96         6.21 o
   4   3   8        187.03        171.98         7.68 o
   5   3   8          0.30          2.07         1.92 o
   6   3   8         34.46         28.29         2.40 o
   7   3   8          2.44          2.75         1.71 o
   8   3   8         76.54        114.74         8.28 o
  -4   4   8         22.12         21.51         1.96 o
  -3   4   8         34.58         31.84         2.77 o
  -2   4   8          2.91          2.06         1.20 o
  -1   4   8          0.12          1.34         0.91 o
   0   4   8         72.40         86.90         5.25 o
   1   4   8         15.23         18.66         2.05 o
   2   4   8         16.35         14.43         1.73 o
   3   4   8        311.51        255.45         7.65 o
   4   4   8          0.16          0.74         0.60 o
   5   4   8         38.49         27.12        13.24 o
   6   4   8         18.31         17.31         5.02 o
   7   4   8          1.11          1.25         0.69 o
   8   4   8          0.01          0.07         0.85 o
  -3   5   8          4.43          3.37         0.90 o
  -2   5   8        108.78        117.78         8.20 o
  -1   5   8          0.08          0.16         0.93 o
   0   5   8          1.60          1.25         0.91 o
   1   5   8          8.96         12.59         1.49 o
   2   5   8        168.62        166.57         5.70 o
   3   5   8        349.84        349.21        10.32 o
   4   5   8         31.93         24.05         2.50 o
   5   5   8          7.17          3.74         1.58 o
   6   5   8          4.43          6.04         2.29 o
   7   5   8         12.95         13.98         2.10 o
   8   5   8          0.02          0.22         0.25 o
  -2   6   8          3.59          2.93         0.95 o
  -1   6   8         38.64         48.14         4.12 o
   0   6   8         20.79         44.17         4.88 o
   1   6   8         16.30         18.28         2.18 o
   2   6   8         65.02         62.16         5.94 o
   3   6   8         43.42         41.15         5.13 o
   4   6   8        687.20        493.42        13.01 o
   5   6   8          2.84          5.65         1.52 o
   6   6   8          5.42          3.93         1.16 o
   7   6   8          4.34          2.55         1.09 o
  -1   7   8         35.72         36.95         4.67 o
   0   7   8          0.03          1.59         0.72 o
   1   7   8        199.22        392.64        22.69 o
   2   7   8          0.95          6.11         1.78 o
   3   7   8          3.02          5.01         1.56 o
   4   7   8          0.03          0.04         1.05 o
   5   7   8          0.04          0.15         0.37 o
   6   7   8          0.23          0.01         0.28 o
   7   7   8         13.02         11.85         1.87 o
   1   8   8          6.54          7.86         1.34 o
   2   8   8          1.78          2.41         0.73 o
   3   8   8         73.68         72.03         4.26 o
   4   8   8          2.02          1.97         0.98 o
   5   8   8         10.04          7.05         1.79 o
  -4  -8   9          2.30          3.18         0.86 o
  -3  -8   9          5.02          5.72         1.32 o
  -2  -8   9          7.50         12.19         1.73 o
  -1  -8   9          0.28          0.67         0.48 o
   0  -8   9          1.52          1.26         0.57 o
  -5  -7   9         58.96         76.63         4.69 o
  -4  -7   9          1.06          2.41         1.07 o
  -3  -7   9         10.26         13.40         2.79 o
  -2  -7   9          1.20          1.47         0.59 o
  -1  -7   9          0.14         -0.01         0.25 o
   0  -7   9          0.01          0.34         0.40 o
   1  -7   9          0.01         -0.33         0.46 o
  -6  -6   9          0.36          0.31         0.27 o
  -5  -6   9          0.36          0.63         0.42 o
  -4  -6   9          2.13          5.58         0.99 o
  -3  -6   9          0.43          1.11         1.04 o
  -2  -6   9         11.52         13.25         1.84 o
  -1  -6   9          4.19          2.47         0.78 o
   0  -6   9         13.88         12.08         1.99 o
   1  -6   9        122.95        107.79         8.94 o
   2  -6   9          3.02          6.47         1.86 o
   3  -6   9          1.14          0.61         0.19 o
  -6  -5   9          0.41          0.91         0.50 o
  -5  -5   9         16.08         17.44         2.32 o
  -4  -5   9         29.83         32.89         2.76 o
  -3  -5   9          0.08          5.62         1.15 o
  -2  -5   9         25.15         24.85         4.92 o
  -1  -5   9          0.25          0.17         0.71 o
   0  -5   9          0.39         -0.02         0.53 o
   1  -5   9          3.53          2.87         0.85 o
   2  -5   9         71.08         89.28        13.33 o
   3  -5   9          4.01          2.45         3.64 o
   4  -5   9          9.23          8.87         0.91 o
  -7  -4   9          7.67          6.99         1.04 o
  -6  -4   9          5.37          5.75         1.24 o
  -5  -4   9         37.18         33.53         3.43 o
  -4  -4   9          5.03          8.62         1.98 o
  -3  -4   9         73.45        102.78         5.08 o
  -2  -4   9        119.14        102.54         5.31 o
  -1  -4   9          3.94          3.03         0.98 o
   0  -4   9         21.94         16.74         1.64 o
   1  -4   9          2.98          1.07         0.46 o
   2  -4   9         42.04         34.56         3.26 o
   3  -4   9         42.57         44.43        13.05 o
   4  -4   9         11.46          6.16         0.79 o
   5  -4   9          0.72          0.63         0.21 o
  -7  -3   9          1.74          2.40         0.52 o
  -6  -3   9          0.08         -0.25         0.50 o
  -5  -3   9          9.30          9.35         1.84 o
  -4  -3   9        117.10        128.01        12.50 o
  -3  -3   9        195.74        156.04         8.08 o
  -2  -3   9         47.43         51.42         2.93 o
  -1  -3   9         34.37         26.26         3.35 o
   0  -3   9          5.46          5.40         1.02 o
   1  -3   9         26.59         19.02         2.57 o
   2  -3   9          0.54          0.45         0.56 o
   3  -3   9         67.31         62.46        25.35 o
   4  -3   9         11.11         11.53         2.14 o
   5  -3   9          0.10          0.26         0.19 o
   6  -3   9          0.04         -0.38         0.49 o
  -7  -2   9          5.35          5.26         0.69 o
  -6  -2   9          2.58          2.65         0.52 o
  -5  -2   9         76.42         63.52         7.47 o
  -4  -2   9         13.06         13.98         2.45 o
  -3  -2   9          8.12          6.39         1.10 o
  -2  -2   9         10.33         21.33         3.58 o
  -1  -2   9         12.54         11.69         2.87 o
   0  -2   9         90.16         87.00         8.05 o
   1  -2   9        267.47        220.07        18.02 o
   2  -2   9         40.82         30.00         3.21 o
   3  -2   9          3.86          3.15         1.10 o
   4  -2   9          4.36          5.24         0.84 o
   5  -2   9          0.28          0.65         0.27 o
   6  -2   9          0.12          0.19         0.20 o
  -6  -1   9          0.15          0.01         0.15 o
  -5  -1   9        421.53        386.72        22.61 o
  -4  -1   9         35.52         23.15         2.76 o
  -3  -1   9        132.54        132.86         6.08 o
  -2  -1   9         28.69         22.45         6.99 o
  -1  -1   9          0.57          0.13         0.51 o
   0  -1   9        226.06        248.69        13.29 o
   1  -1   9         20.40         21.65         5.87 o
   2  -1   9         41.96         51.45         9.11 o
   3  -1   9         27.49         17.52         2.44 o
   4  -1   9        178.32        181.64         5.93 o
   5  -1   9          0.01          0.65         0.31 o
   6  -1   9          8.95         11.89         1.11 o
   7  -1   9          3.37          5.12         0.68 o
  -6   0   9         39.90         33.27         2.14 o
  -5   0   9          2.32          3.08         0.57 o
  -4   0   9        272.39        254.53        54.80 o
  -3   0   9        909.09        822.41        64.40 o
  -2   0   9         87.18        106.17        12.92 o
  -1   0   9        203.16        262.80        10.67 o
   0   0   9          2.02          3.79         1.57 o
   1   0   9        223.31        312.88        19.95 o
   2   0   9          0.20          6.25         3.27 o
   3   0   9        133.62        172.02        17.68 o
   4   0   9         11.07         14.34         1.88 o
   5   0   9          2.39          4.48         0.67 o
   6   0   9          6.43         13.86         1.03 o
   7   0   9          0.55          0.53         0.31 o
  -6   1   9          0.36          0.59         0.42 o
  -5   1   9          5.50          6.60         1.21 o
  -4   1   9        242.66        224.91         6.10 o
  -3   1   9        145.02        146.38        18.58 o
  -2   1   9         49.60         76.48         3.95 o
  -1   1   9          1.79          3.94         1.63 o
   0   1   9        159.16        181.69        15.01 o
   1   1   9         18.03         16.65         4.58 o
   2   1   9          1.06          2.49         2.02 o
   3   1   9         81.08        127.68        14.07 o
   4   1   9         16.44         13.58         1.63 o
   5   1   9         19.68         20.24         1.70 o
   6   1   9          5.38          7.94         0.83 o
   7   1   9         18.41         36.28         2.20 o
  -5   2   9         20.85         17.82         2.54 o
  -4   2   9         73.77         67.35         3.30 o
  -3   2   9        167.66        148.77         5.86 o
  -2   2   9          0.37          2.08         0.60 o
  -1   2   9          3.76          7.25         1.71 o
   0   2   9          0.40          0.84         0.65 o
   1   2   9          3.49          2.66         2.51 o
   2   2   9        888.72       1156.47        41.51 o
   3   2   9         55.38         69.94        10.62 o
   4   2   9         68.40         70.33         7.18 o
   5   2   9         30.74         30.63         2.02 o
   6   2   9          3.23          5.35         0.97 o
   7   2   9          6.79         11.66         1.38 o
   8   2   9          7.96         12.79         2.34 o
  -5   3   9          5.45          3.93         0.93 o
  -4   3   9          0.33          0.46         0.37 o
  -3   3   9         62.63         47.38         2.77 o
  -2   3   9          5.45          7.22         1.35 o
  -1   3   9         66.36         57.00         2.74 o
   0   3   9         34.49         37.38         2.55 o
   1   3   9          4.07         10.59         4.18 o
   2   3   9          3.89          4.24         1.32 o
   3   3   9         80.02         65.68        12.36 o
   4   3   9          5.68          7.87         1.56 o
   5   3   9          3.46          3.42         1.45 o
   6   3   9         27.88         31.78         8.85 o
   7   3   9          4.81          4.70         1.39 o
   8   3   9         19.30         33.59         4.04 o
  -4   4   9         20.39         15.96         1.49 o
  -3   4   9         10.16          8.51         1.45 o
  -2   4   9         64.17         53.09         5.72 o
  -1   4   9         44.94         40.86         5.31 o
   0   4   9         69.03         69.30         3.92 o
   1   4   9          1.53          3.74         0.80 o
   2   4   9          0.11          1.03         0.47 o
   3   4   9          4.56          4.77         1.11 o
   4   4   9          1.53          3.67         1.04 o
   5   4   9         11.69         10.02         5.37 o
   6   4   9          0.00          0.05         0.90 o
   7   4   9          0.77          0.61         0.56 o
   8   4   9          3.97          2.78         1.09 o
  -3   5   9          9.96         10.03         2.83 o
  -2   5   9         20.01         21.00         3.45 o
  -1   5   9          4.22          3.86         1.50 o
   0   5   9         47.39         62.76         7.81 o
   1   5   9          3.88          5.99         1.04 o
   2   5   9         59.95         50.28         3.44 o
   3   5   9          1.79          2.74         1.01 o
   4   5   9        358.81        244.86        17.80 o
   5   5   9         81.06         45.63        10.24 o
   6   5   9         28.84         24.73         4.28 o
   7   5   9          6.03          5.83         1.74 o
  -2   6   9          3.62          6.06         1.19 o
  -1   6   9          2.26          2.58         0.95 o
   0   6   9         13.16         28.53         3.92 o
   1   6   9         21.16         23.10         2.46 o
   2   6   9          3.28          5.17         1.23 o
   3   6   9          6.91          7.09         2.31 o
   4   6   9          0.00          0.31         0.72 o
   5   6   9          1.06          3.93         1.24 o
   6   6   9        188.05        158.73         6.61 o
   7   6   9          1.22          4.03         1.35 o
  -1   7   9         16.40         10.54         2.52 o
   0   7   9          1.42          2.30         0.62 o
   1   7   9         10.24         20.35         2.85 o
   2   7   9          3.96         10.23         2.26 o
   3   7   9          3.12          3.50         1.31 o
   4   7   9          0.45          0.82         0.87 o
   5   7   9          1.65          0.65         0.50 o
   6   7   9          1.78          0.67         0.53 o
   1   8   9          5.89          4.43         1.64 o
   2   8   9         14.81         15.28         3.23 o
   3   8   9          1.61          1.54         0.58 o
   4   8   9          5.95          6.19         3.54 o
   5   8   9          8.96          6.15         1.48 o
  -4  -7  10         40.60         69.82         5.14 o
  -3  -7  10         13.81         22.32         3.29 o
  -2  -7  10          0.03          0.50         0.37 o
  -1  -7  10          0.10          0.15         0.26 o
   0  -7  10          0.09         -0.22         0.44 o
   1  -7  10          1.44          0.23         0.25 o
  -5  -6  10          0.00          0.43         2.23 o
  -4  -6  10          2.01          8.24         1.34 o
  -3  -6  10          5.07          4.95         1.93 o
  -2  -6  10          2.47          4.94         1.35 o
  -1  -6  10         10.27          3.70         5.36 o
   0  -6  10          7.60          2.96         1.73 o
   1  -6  10         32.50         25.20         4.08 o
   2  -6  10         26.60         45.80         4.54 o
  -6  -5  10          4.45          4.04         5.91 o
  -5  -5  10          1.74          0.84         0.59 o
  -4  -5  10          1.14          1.68         0.60 o
  -3  -5  10          8.39          8.29         1.35 o
  -2  -5  10         64.43         55.79         4.90 o
  -1  -5  10          7.73          9.32         6.59 o
   0  -5  10         24.06         21.94         3.96 o
   1  -5  10          1.76          1.50         1.32 o
   2  -5  10         46.02         50.02         8.65 o
   3  -5  10          6.84          0.88         1.22 o
  -6  -4  10         17.18         12.61         2.97 o
  -5  -4  10          0.17          0.17         0.52 o
  -4  -4  10          3.62          5.70         1.51 o
  -3  -4  10        238.47        249.61        15.70 o
  -2  -4  10        108.82         97.03         5.28 o
  -1  -4  10         26.54         23.40         6.33 o
   0  -4  10          0.52          1.54         0.99 o
   1  -4  10          4.47          2.66         0.88 o
   2  -4  10          0.01          0.27         0.39 o
   3  -4  10          0.20          0.84         2.44 o
   4  -4  10          1.04          0.79         0.26 o
   5  -4  10          0.11         -0.07         0.16 o
  -6  -3  10         10.68         12.93         3.73 o
  -5  -3  10         15.42         13.89         3.31 o
  -4  -3  10          8.29         10.48         2.19 o
  -3  -3  10         27.64         19.57         3.42 o
  -2  -3  10        415.09        311.59         7.75 o
  -1  -3  10         16.32         10.27         1.67 o
   0  -3  10         19.34         16.29         2.41 o
   1  -3  10         31.04         17.08         1.81 o
   2  -3  10          2.80          2.35         0.89 o
   3  -3  10          2.12          8.55         1.82 o
   4  -3  10         24.78         22.86         1.75 o
   5  -3  10          0.00          0.24         0.17 o
  -6  -2  10         13.34         13.11         0.98 o
  -5  -2  10         75.33         65.93         7.35 o
  -4  -2  10          0.76          0.58         0.71 o
  -3  -2  10          0.00          3.49         0.81 o
  -2  -2  10         83.49         73.31         3.79 o
  -1  -2  10          7.23          7.81         1.47 o
   0  -2  10          3.52          6.85         1.43 o
   1  -2  10         14.06          7.18         1.76 o
   2  -2  10        122.76         71.60         6.22 o
   3  -2  10          6.50          2.48         2.09 o
   4  -2  10          3.81          3.21         0.75 o
   5  -2  10          5.18          6.65         0.72 o
   6  -2  10          2.84          2.84         0.34 o
  -6  -1  10          4.65          3.12         0.44 o
  -5  -1  10         63.89         56.22         4.11 o
  -4  -1  10         12.88         11.51         3.04 o
  -3  -1  10        465.15        464.82        21.84 o
  -2  -1  10          4.06          4.17         1.25 o
  -1  -1  10         61.54         71.84         7.55 o
   0  -1  10         75.23         50.44         6.33 o
   1  -1  10        248.11        286.70        21.57 o
   2  -1  10         44.92         45.34         5.16 o
   3  -1  10          0.03          1.02         0.57 o
   4  -1  10         60.12         45.03         9.33 o
   5  -1  10          1.31          1.74         0.44 o
   6  -1  10          5.44          6.33         0.57 o
  -6   0  10          1.34          1.26         0.59 o
  -5   0  10          0.56          0.58         0.37 o
  -4   0  10          1.99          2.02         3.79 o
  -3   0  10        725.49        693.52        25.95 o
  -2   0  10        320.43        392.75        10.38 o
  -1   0  10         10.82          5.04         2.54 o
   0   0  10          5.13         10.49         3.71 o
   1   0  10         85.73        128.32        13.86 o
   2   0  10          1.12          3.12         2.91 o
   3   0  10          1.77          2.04         2.40 o
   4   0  10         33.82         50.07         2.68 o
   5   0  10          6.37         10.07         1.24 o
   6   0  10          3.90          7.69         0.71 o
   7   0  10          8.05         13.92         2.09 o
  -5   1  10          5.40          4.26         0.84 o
  -4   1  10         27.35         28.87         2.56 o
  -3   1  10         85.01         75.33         4.07 o
  -2   1  10         87.31         75.66         6.41 o
  -1   1  10         48.50         49.08         3.45 o
   0   1  10        134.60        184.20        16.40 o
   1   1  10         62.54         63.57         9.93 o
   2   1  10          1.69          2.55         2.27 o
   3   1  10        102.82        144.42        16.69 o
   4   1  10         33.14         53.22         2.49 o
   5   1  10          2.08          2.83         0.66 o
   6   1  10          0.04          0.50         0.57 o
   7   1  10         14.01         26.76         4.30 o
  -5   2  10          0.19          0.68         0.60 o
  -4   2  10          0.95          1.76         0.57 o
  -3   2  10        313.15        302.32         8.31 o
  -2   2  10         26.97         29.50         2.09 o
  -1   2  10         24.51         25.74         2.14 o
   0   2  10         10.76         10.04         1.97 o
   1   2  10         37.48         29.97         2.86 o
   2   2  10          0.04          2.40         1.02 o
   3   2  10        181.86        202.54        12.63 o
   4   2  10          0.92         -0.67         0.93 o
   5   2  10          0.22          0.91         1.20 o
   6   2  10         51.46         58.17        17.79 o
   7   2  10          2.67          2.12         1.53 o
  -4   3  10          7.12          4.62         0.94 o
  -3   3  10         36.97         26.51         2.03 o
  -2   3  10          0.72          0.83         0.66 o
  -1   3  10        125.32        115.21         4.85 o
   0   3  10          3.25          2.38         0.60 o
   1   3  10          0.00          0.99         0.73 o
   2   3  10          9.31         11.63         2.46 o
   3   3  10         68.33         73.15         6.71 o
   4   3  10         11.90          8.41         1.94 o
   5   3  10         17.99         18.43         5.03 o
   6   3  10         15.51         20.09         4.86 o
   7   3  10          0.22          0.09         0.38 o
  -4   4  10         10.77          5.22         0.98 o
  -3   4  10          0.88          1.06         0.52 o
  -2   4  10         69.36         66.30         4.12 o
  -1   4  10         14.29         24.31         3.96 o
   0   4  10          2.46          9.35         1.25 o
   1   4  10         21.00         23.24         2.01 o
   2   4  10          1.13          2.35         0.83 o
   3   4  10          7.21          5.14         1.21 o
   4   4  10          0.48          0.70         0.45 o
   5   4  10         72.86         56.68        22.79 o
   6   4  10          3.92          5.06         1.95 o
   7   4  10          2.22          3.07         0.97 o
  -3   5  10          1.15          1.92         0.84 o
  -2   5  10          0.06          2.80         1.00 o
  -1   5  10          3.89          3.20         0.85 o
   0   5  10        112.31        150.22        23.85 o
   1   5  10          3.58          7.89         1.20 o
   2   5  10          2.21          3.10         0.84 o
   3   5  10          0.33          1.07         0.57 o
   4   5  10         81.43         54.66         5.05 o
   5   5  10         58.05         40.03         4.25 o
   6   5  10         11.33         15.78         3.22 o
   7   5  10          5.31          5.26         1.47 o
  -2   6  10          4.75          3.81         1.01 o
  -1   6  10          7.98         13.96         2.00 o
   0   6  10          0.00          0.58         0.74 o
   1   6  10         47.88         52.70         4.57 o
   2   6  10         38.79         43.14         3.60 o
   3   6  10          1.10          1.04         0.63 o
   4   6  10          6.25          3.72         1.10 o
   5   6  10          4.94          5.34         1.38 o
   6   6  10        214.54        166.85        12.79 o
   7   6  10          0.83          2.44         0.91 o
   0   7  10         13.49         16.91         3.54 o
   1   7  10         31.79         59.90         4.39 o
   2   7  10         12.56         14.94         2.22 o
   3   7  10         62.67         63.40         4.71 o
   4   7  10          8.65          9.17         2.41 o
   5   7  10          2.12          1.19         0.85 o
   6   7  10          0.00         -0.14         0.21 o
   2   8  10         21.02         19.39         2.33 o
   3   8  10          1.65          0.88         0.67 o
   4   8  10          9.87          9.11         1.69 o
  -4  -7  11          2.08          7.61         2.49 o
  -3  -7  11         25.05         18.38        16.31 o
  -2  -7  11          0.34          1.61         1.04 o
  -1  -7  11          8.61          6.99         2.39 o
   0  -7  11          0.20          0.06         0.42 o
  -5  -6  11          1.70          0.58         0.42 o
  -4  -6  11         14.32         18.53         2.86 o
  -3  -6  11          0.03          0.32         0.43 o
  -2  -6  11         19.20         20.85         3.40 o
  -1  -6  11          0.55          0.22         0.45 o
   0  -6  11         12.57         14.78         1.92 o
   1  -6  11          1.36          0.91         0.88 o
   2  -6  11          5.90          2.12         6.52 o
  -6  -5  11          1.01          3.90         1.19 o
  -5  -5  11         11.35         24.01         3.73 o
  -4  -5  11          3.95          6.11         2.67 o
  -3  -5  11          3.24          4.28         3.22 o
  -2  -5  11         25.13         17.49         5.78 o
  -1  -5  11          6.06          5.45         1.59 o
   0  -5  11         74.75         65.16        18.98 o
   1  -5  11          0.63          1.29         1.02 o
   2  -5  11          4.14          3.86         1.57 o
   3  -5  11          0.40          0.13         0.23 o
  -6  -4  11          0.57          1.53         1.38 o
  -5  -4  11         20.69         14.68        10.85 o
  -4  -4  11          0.81          1.62         0.74 o
  -3  -4  11          1.61          1.88         0.72 o
  -2  -4  11         97.09         91.15         7.90 o
  -1  -4  11         19.79         11.91         5.52 o
   0  -4  11          5.24          3.70         1.22 o
   1  -4  11          4.17          3.54         2.11 o
   2  -4  11          1.84          1.02         0.74 o
   3  -4  11          0.23         -0.44         0.70 o
   4  -4  11         13.25         10.38         1.88 o
  -6  -3  11         11.94          6.27         0.67 o
  -5  -3  11          0.14          0.78         2.74 o
  -4  -3  11          4.75          7.19         3.02 o
  -3  -3  11          0.08          0.52         0.57 o
  -2  -3  11          2.51          4.39         2.59 o
  -1  -3  11         92.40         51.78         4.73 o
   0  -3  11          0.48         -0.20         0.42 o
   1  -3  11         36.93         20.90         3.01 o
   2  -3  11          0.07         -0.49         1.13 o
   3  -3  11         44.75         57.69         7.09 o
   4  -3  11         17.76         21.46         4.87 o
   5  -3  11          0.35          0.47         0.59 o
  -6  -2  11          0.69          1.29         0.31 o
  -5  -2  11          2.93          5.07         2.37 o
  -4  -2  11          0.04          2.83         1.11 o
  -3  -2  11         13.68         23.32         4.95 o
  -2  -2  11         17.85         20.54         2.39 o
  -1  -2  11          2.79          4.12         1.13 o
   0  -2  11          2.31          2.11         0.70 o
   1  -2  11          0.00          0.04         0.38 o
   2  -2  11          1.09         -1.50         1.26 o
   3  -2  11         12.55          7.34         2.48 o
   4  -2  11         56.39         70.82         8.39 o
   5  -2  11          1.25          1.12         0.36 o
   6  -2  11          0.90          1.31         0.43 o
  -6  -1  11          1.80          2.45         0.62 o
  -5  -1  11          0.08          1.04         0.30 o
  -4  -1  11         14.91         14.12         1.71 o
  -3  -1  11        402.65        484.14        44.17 o
  -2  -1  11         15.43          8.62         1.82 o
  -1  -1  11         18.86         24.35         2.70 o
   0  -1  11        106.30         85.87         4.70 o
   1  -1  11          1.24          2.05         1.13 o
   2  -1  11         18.16         10.59         2.55 o
   3  -1  11          1.28          3.34         1.95 o
   4  -1  11         18.07         20.06         2.51 o
   5  -1  11          0.02          0.87         0.42 o
   6  -1  11         27.96         34.43         4.26 o
  -5   0  11          0.01          0.22         0.28 o
  -4   0  11         38.40         36.22         2.82 o
  -3   0  11          5.55          6.20         1.73 o
  -2   0  11        322.18        382.40         9.76 o
  -1   0  11       1767.15       2055.07        26.63 o
   0   0  11         15.43         14.01         1.92 o
   1   0  11          7.43          6.89         1.45 o
   2   0  11          3.52          3.13         1.11 o
   3   0  11         16.25         28.72         7.85 o
   4   0  11          0.51          1.20         0.47 o
   5   0  11         30.00         51.16         2.51 o
   6   0  11          0.43          0.64         0.32 o
  -5   1  11         23.54         23.34         1.78 o
  -4   1  11         14.81         15.16         1.77 o
  -3   1  11         46.17         54.47         3.43 o
  -2   1  11         42.21         54.20         5.64 o
  -1   1  11          1.47          1.06         0.61 o
   0   1  11        109.80        138.72         6.28 o
   1   1  11         18.42         21.22         2.50 o
   2   1  11         50.54         55.39         3.83 o
   3   1  11          2.92          2.52         2.66 o
   4   1  11         15.09         16.78         4.74 o
   5   1  11        106.21        165.16         5.41 o
   6   1  11          0.04          0.42         1.25 o
   7   1  11          0.00          0.97         1.05 o
  -5   2  11          8.36          6.04         1.13 o
  -4   2  11          0.41          0.28         0.27 o
  -3   2  11         21.07         31.74         2.62 o
  -2   2  11          5.88          8.84         1.15 o
  -1   2  11         13.71         14.01         2.42 o
   0   2  11         11.64         14.06         2.41 o
   1   2  11          1.48          0.93         0.59 o
   2   2  11         22.09         24.98         2.75 o
   3   2  11        111.05        158.79         8.82 o
   4   2  11         29.30         39.16         7.50 o
   5   2  11         13.16         15.70         4.77 o
   6   2  11         12.28         13.36         3.10 o
   7   2  11          8.13         13.80         3.05 o
  -4   3  11         20.48         14.91         1.48 o
  -3   3  11         49.69         45.54         3.22 o
  -2   3  11          5.46          4.86         1.03 o
  -1   3  11         80.98         71.40         4.52 o
   0   3  11          0.00          1.24         0.54 o
   1   3  11         57.36         51.96         4.92 o
   2   3  11          4.26          4.65         1.56 o
   3   3  11        220.74        221.66        11.14 o
   4   3  11         14.84         11.29         2.19 o
   5   3  11          5.20          3.11         2.11 o
   6   3  11          0.01          1.77         0.88 o
   7   3  11          1.98          0.81         1.97 o
  -3   4  11          0.21          1.00         0.36 o
  -2   4  11          9.17          8.27         1.39 o
  -1   4  11         14.43         20.56         3.46 o
   0   4  11        137.89        156.98         7.57 o
   1   4  11        148.75        163.91         5.43 o
   2   4  11          6.36          6.86         1.37 o
   3   4  11         22.41         19.39         2.41 o
   4   4  11         12.76          7.64         1.43 o
   5   4  11          3.06          1.46         1.00 o
   6   4  11          7.59          5.20         1.40 o
   7   4  11          1.62          1.41         0.59 o
  -2   5  11         11.24         12.65         1.78 o
  -1   5  11          0.03          1.23         0.52 o
   0   5  11          8.24         11.10         2.77 o
   1   5  11         22.70         22.44         1.88 o
   2   5  11         62.48         64.25         3.39 o
   3   5  11          8.87          7.92         1.22 o
   4   5  11         12.74         10.05         1.65 o
   5   5  11          0.86          0.16         0.40 o
   6   5  11        153.17        134.18         8.76 o
   7   5  11         64.35         45.90         3.89 o
  -1   6  11         18.83         38.95         5.53 o
   0   6  11          0.91          0.48         0.78 o
   1   6  11          0.65          1.27         0.43 o
   2   6  11          0.28          0.29         0.97 o
   3   6  11         18.80         13.72         1.74 o
   4   6  11         12.27         10.68         1.80 o
   5   6  11          3.95          1.01         0.67 o
   6   6  11          0.32          0.02         0.16 o
   1   7  11         22.03         44.55         3.35 o
   2   7  11          0.83          0.43         0.54 o
   3   7  11          0.11          0.99         0.88 o
   4   7  11         15.23         12.12         2.49 o
   5   7  11          2.94          2.77         1.15 o
  -1  -7  12         11.79          4.33         1.03 o
  -4  -6  12          2.38          2.06         0.72 o
  -3  -6  12          0.01          0.71         0.75 o
  -2  -6  12          0.10          0.32         0.31 o
  -1  -6  12          0.31          1.39         0.60 o
   0  -6  12          2.19          4.90         1.59 o
   1  -6  12          0.38          0.40         0.46 o
  -5  -5  12          3.10          3.37         0.88 o
  -4  -5  12          0.26          5.30         1.95 o
  -3  -5  12         16.26         15.62         3.16 o
  -2  -5  12          4.59          2.33         0.93 o
  -1  -5  12          6.60          5.21         1.03 o
   0  -5  12          0.00          0.40         0.34 o
   1  -5  12         11.88         16.42         3.33 o
   2  -5  12          0.35          1.10         0.66 o
   3  -5  12          0.12         -0.20         0.24 o
  -5  -4  12          1.21          2.50         2.75 o
  -4  -4  12         15.59         19.42        15.04 o
  -3  -4  12          0.00          1.99         1.65 o
  -2  -4  12         46.61         48.46         4.32 o
  -1  -4  12         32.46         11.58         2.01 o
   0  -4  12          0.15          0.71         0.62 o
   1  -4  12          3.92          5.47         1.92 o
   2  -4  12          0.39         -1.80         1.21 o
   3  -4  12          0.28          0.46         0.54 o
   4  -4  12          0.25          0.21         0.19 o
  -5  -3  12          1.54          2.82         2.86 o
  -4  -3  12         16.75         19.35         9.61 o
  -3  -3  12          3.54          4.46         3.56 o
  -2  -3  12         67.02         52.60         6.84 o
  -1  -3  12         82.94         53.90         5.01 o
   0  -3  12         99.62         80.33         5.08 o
   1  -3  12          0.00          0.55         0.86 o
   2  -3  12          1.49          3.51         1.83 o
   3  -3  12          0.15          0.40         0.80 o
   4  -3  12         24.10         28.21         2.44 o
   5  -3  12          4.88          2.19         0.46 o
  -5  -2  12         13.40          7.52         1.39 o
  -4  -2  12         78.83         78.00        11.84 o
  -3  -2  12         42.91         47.79        10.75 o
  -2  -2  12         29.72         22.12         4.62 o
  -1  -2  12          6.68          4.04         1.08 o
   0  -2  12         21.45         13.84         1.95 o
   1  -2  12          0.19          0.14         0.61 o
   2  -2  12          0.64         -0.24         0.95 o
   3  -2  12          0.01          0.12         0.47 o
   4  -2  12          0.32          1.56         0.70 o
   5  -2  12          0.10          0.20         0.20 o
  -5  -1  12          4.28          1.17         2.67 o
  -4  -1  12         18.08         18.84         3.64 o
  -3  -1  12         26.99         28.28         5.90 o
  -2  -1  12         16.44          8.92         1.86 o
  -1  -1  12        315.65        353.35        19.48 o
   0  -1  12          1.05          1.26         0.64 o
   1  -1  12         33.87         34.33         3.19 o
   2  -1  12         70.88         69.11         8.22 o
   3  -1  12         25.84         17.98         3.91 o
   4  -1  12         12.13         12.45         1.40 o
   5  -1  12          5.49          6.60         0.81 o
   6  -1  12         21.33         23.56         2.54 o
  -5   0  12          1.16          2.28         0.55 o
  -4   0  12          0.80          0.48         0.46 o
  -3   0  12         33.82         31.31         3.77 o
  -2   0  12          0.14         -0.14         0.60 o
  -1   0  12        367.98        381.01        11.72 o
   0   0  12        596.37        818.28        17.04 o
   1   0  12        149.65        164.94         6.93 o
   2   0  12         16.31         20.43         2.35 o
   3   0  12         26.45         27.36         4.99 o
   4   0  12          4.72          6.29         1.27 o
   5   0  12          0.91          1.98         0.47 o
   6   0  12          2.33          5.21         1.93 o
  -5   1  12          3.27          2.46         0.76 o
  -4   1  12        156.65        147.36         5.01 o
  -3   1  12         53.12         48.90         3.35 o
  -2   1  12          6.31         11.63         1.66 o
  -1   1  12          9.26         10.87         1.71 o
   0   1  12         23.84         25.47         2.82 o
   1   1  12          1.60          0.97         0.62 o
   2   1  12        156.76        249.09         9.58 o
   3   1  12         56.04         73.31         4.69 o
   4   1  12          0.32          0.79         0.95 o
   5   1  12          0.17          2.23         0.74 o
   6   1  12         30.55         57.41         7.06 o
   7   1  12          7.35          9.33         1.92 o
  -4   2  12          3.15          2.55         0.90 o
  -3   2  12         65.48         75.70         3.54 o
  -2   2  12        104.29         93.61         4.25 o
  -1   2  12         63.79         73.43         3.35 o
   0   2  12         39.52         47.46         5.18 o
   1   2  12         23.16         24.83         3.30 o
   2   2  12          9.24          5.11         1.79 o
   3   2  12        108.51        128.51         8.07 o
   4   2  12         28.82         21.80         5.63 o
   5   2  12          0.15          1.29         1.46 o
   6   2  12          0.18         -0.26         0.36 o
   7   2  12          0.29          1.08         0.76 o
  -4   3  12         13.68          8.26         1.21 o
  -3   3  12         72.31         79.01         7.00 o
  -2   3  12         14.33         12.35         3.27 o
  -1   3  12         77.50         77.71         5.39 o
   0   3  12          3.42          1.71         0.61 o
   1   3  12        109.21        118.17         8.22 o
   2   3  12          0.02          0.68         0.83 o
   3   3  12        128.23        156.27         9.44 o
   4   3  12         26.76         29.10         3.26 o
   5   3  12          2.14          1.28         1.60 o
   6   3  12          1.54          1.96         0.98 o
   7   3  12          6.24          4.00         1.41 o
  -3   4  12          0.27          0.26         0.22 o
  -2   4  12          9.33         13.89         1.66 o
  -1   4  12          8.00          8.70         2.11 o
   0   4  12         57.22         52.72         2.83 o
   1   4  12          4.09          4.18         0.86 o
   2   4  12         15.50         13.03         1.90 o
   3   4  12         23.36         23.81         2.54 o
   4   4  12          0.33          1.39         0.80 o
   5   4  12          3.32          1.60         0.78 o
   6   4  12          2.73          3.84         1.90 o
   7   4  12         17.62         14.85         1.89 o
  -2   5  12          0.21          1.80         0.78 o
  -1   5  12         13.80         14.89         2.59 o
   0   5  12         10.14         11.84         1.58 o
   1   5  12         22.86         25.02         2.48 o
   2   5  12         47.65         51.12         4.11 o
   3   5  12          1.48          2.45         0.98 o
   4   5  12          0.02         -0.07         0.35 o
   5   5  12          0.40          0.34         0.45 o
   6   5  12         23.89         20.07         3.02 o
   0   6  12          0.65          5.63         1.44 o
   1   6  12          5.89         10.89         1.32 o
   2   6  12          3.10          2.33         0.68 o
   3   6  12         14.67          9.12         1.34 o
   4   6  12         31.70         18.80         2.08 o
   5   6  12         10.69          6.96         1.29 o
   6   6  12         13.22          7.52         1.53 o
   2   7  12         25.27         22.54         2.24 o
   3   7  12         52.32         41.83         3.88 o
   4   7  12          2.55          2.54         1.03 o
  -3  -6  13          0.88          1.53         0.55 o
  -2  -6  13         15.21          9.28         1.68 o
  -1  -6  13          1.36          0.60         0.55 o
   0  -6  13          7.60          6.72         1.63 o
   1  -6  13          0.70         -0.12         0.33 o
  -4  -5  13          0.01          0.49         0.42 o
  -3  -5  13          1.01          1.24         0.64 o
  -2  -5  13          0.49          0.73         0.29 o
  -1  -5  13          6.18          4.36         1.09 o
   0  -5  13          0.55          0.14         0.50 o
   1  -5  13          2.12          0.77         1.07 o
   2  -5  13          8.82          7.63         1.67 o
  -5  -4  13         14.01         12.37         1.41 o
  -4  -4  13          0.27          0.45         0.41 o
  -3  -4  13         44.65         37.62         4.15 o
  -2  -4  13         20.64         14.51         1.71 o
  -1  -4  13         13.48         11.87         1.55 o
   0  -4  13          0.00          0.98         1.18 o
   1  -4  13          6.72          5.56         2.17 o
   2  -4  13          2.93          1.80         1.19 o
   3  -4  13          0.15         -0.12         0.21 o
  -5  -3  13          1.34          1.31         0.70 o
  -4  -3  13          6.95          4.68         1.37 o
  -3  -3  13          0.13         -0.18         0.61 o
  -2  -3  13         21.77         18.55         3.93 o
  -1  -3  13         73.38         84.37         8.19 o
   0  -3  13         14.77         15.62         2.14 o
   1  -3  13         56.39         32.74         5.52 o
   2  -3  13          5.18          3.24         1.56 o
   3  -3  13          9.00         14.73         2.13 o
   4  -3  13          6.43          5.77         3.36 o
  -5  -2  13          6.24          6.10         1.09 o
  -4  -2  13         23.76         21.90         2.79 o
  -3  -2  13         14.00         20.75         3.21 o
  -2  -2  13         80.66         56.87         4.95 o
  -1  -2  13         10.73         18.08         2.62 o
   0  -2  13         14.28         14.54         2.32 o
   1  -2  13          0.04          0.66         0.63 o
   2  -2  13          1.74          1.58         0.98 o
   3  -2  13          1.32          1.70         1.18 o
   4  -2  13         16.70         21.57         3.65 o
   5  -2  13         13.01          8.04         2.14 o
  -5  -1  13         78.85         84.06         3.90 o
  -4  -1  13          7.35          7.52         1.15 o
  -3  -1  13         22.64         21.51         3.17 o
  -2  -1  13         19.78         21.19         2.74 o
  -1  -1  13        317.62        391.55        19.38 o
   0  -1  13         38.53         37.59         4.20 o
   1  -1  13          3.45          1.08         0.66 o
   2  -1  13        118.59        120.30        10.87 o
   3  -1  13          1.71          5.02         1.95 o
   4  -1  13         19.97         25.79         2.36 o
   5  -1  13          4.49          4.60         0.91 o
  -5   0  13          2.46          1.43         0.42 o
  -4   0  13         45.67         46.53         4.69 o
  -3   0  13          4.52          5.89         1.61 o
  -2   0  13         95.98        122.70         8.03 o
  -1   0  13          0.38          0.49         0.76 o
   0   0  13        101.56        137.45         7.15 o
   1   0  13        697.04        935.28        17.88 o
   2   0  13         16.59         25.10         2.78 o
   3   0  13          0.10          2.18         1.44 o
   4   0  13          2.04          2.84         0.84 o
   5   0  13          7.86         11.80         1.45 o
   6   0  13          0.05          1.42         0.83 o
  -4   1  13         17.05         16.86         1.91 o
  -3   1  13         25.37         24.98         1.94 o
  -2   1  13         55.60         60.27         3.11 o
  -1   1  13         13.69         10.90         1.77 o
   0   1  13         90.43        113.83         6.48 o
   1   1  13          7.58          9.94         2.02 o
   2   1  13         46.88         62.67         4.73 o
   3   1  13          0.03          1.08         0.64 o
   4   1  13         43.76         59.48         8.86 o
   5   1  13          0.61          2.28         1.81 o
   6   1  13          0.50          1.74         1.29 o
  -4   2  13          0.80          0.90         0.47 o
  -3   2  13         74.70         75.36         5.68 o
  -2   2  13         95.88        105.76         4.25 o
  -1   2  13         32.02         29.95         2.05 o
   0   2  13         64.37         82.21         4.89 o
   1   2  13          0.24          1.21         0.99 o
   2   2  13         40.46         49.34         5.13 o
   3   2  13         18.73         26.82         3.81 o
   4   2  13          0.00          0.49         1.09 o
   5   2  13          2.01          2.63         1.37 o
   6   2  13         14.01          1.23        14.86 o
  -3   3  13         37.08         42.64         2.59 o
  -2   3  13         92.90        111.72         6.74 o
  -1   3  13          3.16          4.16         0.93 o
   0   3  13         11.74         10.62         1.31 o
   1   3  13         59.90         59.97         3.31 o
   2   3  13          0.01         -0.05         0.78 o
   3   3  13        198.62        280.17        12.00 o
   4   3  13         40.31         42.02         2.76 o
   5   3  13          6.75          5.83         2.47 o
   6   3  13          1.38          0.62         0.49 o
  -2   4  13          9.23          9.27         1.15 o
  -1   4  13          8.20         12.35         2.26 o
   0   4  13          9.05          8.32         1.09 o
   1   4  13         55.76         68.06         3.31 o
   2   4  13         71.19         67.11         3.44 o
   3   4  13          2.36          1.79         0.73 o
   4   4  13         24.60         20.39         2.12 o
   5   4  13          5.47          4.15         0.75 o
   6   4  13          1.72          0.72         0.48 o
  -1   5  13          3.96          7.25         1.54 o
   0   5  13          1.93          3.41         0.74 o
   1   5  13          5.72          4.11         0.99 o
   2   5  13          0.54          0.92         0.41 o
   3   5  13          3.16          3.35         0.76 o
   4   5  13         58.46         36.30         2.76 o
   5   5  13          0.02          1.18         0.51 o
   6   5  13          4.22          3.39         1.10 o
   0   6  13          2.18          1.58         0.92 o
   1   6  13         34.72         52.43         8.15 o
   2   6  13          0.51          1.19         0.40 o
   3   6  13          4.72          2.94         0.67 o
   4   6  13          0.04          0.08         0.24 o
   5   6  13         20.07         11.11         1.31 o
  -3  -5  14          0.51          1.09         0.59 o
  -2  -5  14          2.98          2.63         0.61 o
  -1  -5  14          1.79          0.38         0.64 o
   0  -5  14          3.83          1.43         0.90 o
   1  -5  14          0.85         -0.53         0.50 o
  -4  -4  14         12.03         21.54         2.24 o
  -3  -4  14          5.14          3.55         1.12 o
  -2  -4  14          7.05          9.49         1.45 o
  -1  -4  14          0.93          2.74         0.78 o
   0  -4  14          1.12          0.65         0.55 o
   1  -4  14         40.04         30.20         4.37 o
   2  -4  14          0.94         -0.27         0.61 o
   3  -4  14          2.30          0.66         0.31 o
  -4  -3  14          0.52          0.53         0.43 o
  -3  -3  14          0.31          1.41         0.88 o
  -2  -3  14         70.83         65.14        12.71 o
  -1  -3  14         84.08         84.54         5.97 o
   0  -3  14          0.01          0.88         0.68 o
   1  -3  14          3.27          1.56         1.12 o
   2  -3  14         20.82         27.86         4.28 o
   3  -3  14          3.34          2.25         1.12 o
   4  -3  14          1.89          1.33         0.37 o
  -4  -2  14         12.00         11.71         1.79 o
  -3  -2  14         18.56         23.11         3.16 o
  -2  -2  14          3.33          5.39         1.34 o
  -1  -2  14        118.99        143.39        11.92 o
   0  -2  14          3.73          3.70         1.42 o
   1  -2  14          3.79          3.17         0.88 o
   2  -2  14          7.71          6.22         2.23 o
   3  -2  14          0.20          0.38         0.62 o
   4  -2  14          6.81         12.30         2.85 o
  -4  -1  14        119.03        121.11        11.14 o
  -3  -1  14         58.06         86.97        14.03 o
  -2  -1  14          1.04          5.01         1.77 o
  -1  -1  14          7.74          7.33         1.67 o
   0  -1  14          5.38         10.77         1.99 o
   1  -1  14        149.89        206.30         8.41 o
   2  -1  14          7.57          6.03         2.37 o
   3  -1  14         16.79         22.77         2.05 o
   4  -1  14          0.00          0.09         0.42 o
   5  -1  14          6.34          6.45         3.64 o
  -4   0  14          2.12          4.96         0.71 o
  -3   0  14          1.52          1.51         0.43 o
  -2   0  14         25.32         20.30         3.08 o
  -1   0  14         20.41         20.92         2.72 o
   0   0  14          1.58          2.87         1.15 o
   1   0  14        267.70        359.22        11.08 o
   2   0  14        293.59        472.10        17.60 o
   3   0  14        155.49        183.02        11.98 o
   4   0  14          6.77          9.89         3.27 o
   5   0  14          1.43          3.94         1.93 o
  -4   1  14         17.39         21.31         2.01 o
  -3   1  14         24.41         23.28         3.58 o
  -2   1  14        117.49        118.65        13.17 o
  -1   1  14         18.21         18.90         2.08 o
   0   1  14         78.56        118.51         5.73 o
   1   1  14          8.02          9.39         1.96 o
   2   1  14         48.86         77.66         5.00 o
   3   1  14          3.06          5.03         1.50 o
   4   1  14         36.52         54.98         7.99 o
   5   1  14         15.17         15.63         3.52 o
   6   1  14          2.04          3.19         1.24 o
  -3   2  14         86.47        116.13         5.77 o
  -2   2  14         60.91         76.72         8.24 o
  -1   2  14          6.70          8.15         1.31 o
   0   2  14          0.62          0.57         0.45 o
   1   2  14         31.45         38.33         4.70 o
   2   2  14          2.52          3.47         1.53 o
   3   2  14          6.85          5.06         1.30 o
   4   2  14          3.25          4.40         2.29 o
   5   2  14          0.80          0.34         1.31 o
   6   2  14          0.59          3.38         1.44 o
  -2   3  14        170.90        210.18        11.53 o
  -1   3  14         20.82         33.58         3.43 o
   0   3  14          1.56          2.43         0.66 o
   1   3  14         83.92         81.65         3.66 o
   2   3  14         15.60         13.23         1.77 o
   3   3  14          3.62          3.00         0.88 o
   4   3  14         59.19         64.07         3.55 o
   5   3  14          0.24          1.90         1.54 o
   6   3  14          0.01          0.01         0.25 o
  -1   4  14          2.12          2.76         0.96 o
   0   4  14         17.73         23.42         3.02 o
   1   4  14          0.54          0.61         0.37 o
   2   4  14         53.16         51.39         3.35 o
   3   4  14         18.31         22.46         2.25 o
   4   4  14          2.48          0.90         0.48 o
   5   4  14          4.66          5.03         1.59 o
   6   4  14          1.08          1.04         0.61 o
   0   5  14          2.41          2.13         0.84 o
   1   5  14         33.50         33.05         2.36 o
   2   5  14         38.28         33.59         2.54 o
   3   5  14          0.12          0.33         0.37 o
   4   5  14         22.91         13.34         1.23 o
   5   5  14          2.60          2.19         0.64 o
   2   6  14          2.48          2.57         0.79 o
   3   6  14         10.94          7.73         1.07 o
   4   6  14          0.60         -0.06         0.32 o
  -1  -5  15          5.67          4.28         1.20 o
   0  -5  15          0.03          0.04         0.35 o
  -3  -4  15          5.90          5.75         1.15 o
  -2  -4  15          5.96          6.23         1.02 o
  -1  -4  15         17.14         11.66         1.55 o
   0  -4  15          0.93          0.75         0.79 o
   1  -4  15          2.38          1.44         1.08 o
   2  -4  15          1.78          0.88         1.67 o
  -4  -3  15         17.28         13.03         1.26 o
  -3  -3  15          1.33          0.99         0.64 o
  -2  -3  15          0.20          1.42         0.67 o
  -1  -3  15         44.93         47.33         3.31 o
   0  -3  15         15.02         13.29         3.11 o
   1  -3  15          2.66          2.88         1.42 o
   2  -3  15          6.12          6.02         1.81 o
   3  -3  15         10.91          6.56         0.83 o
  -4  -2  15          4.65          5.39         0.84 o
  -3  -2  15         19.63         30.78         3.08 o
  -2  -2  15          2.22          3.48         1.25 o
  -1  -2  15         24.17         24.29         3.42 o
   0  -2  15         26.19         14.25         2.01 o
   1  -2  15          0.51         -0.06         0.44 o
   2  -2  15         10.78         10.07         2.63 o
   3  -2  15          0.16          0.51         0.27 o
   4  -2  15          9.90         19.42         2.62 o
  -4  -1  15          7.55          8.49         1.08 o
  -3  -1  15         48.38         50.36         3.93 o
  -2  -1  15          5.92         12.60         2.27 o
  -1  -1  15          7.81          8.94         1.72 o
   0  -1  15          0.62          1.01         0.73 o
   1  -1  15         89.62        100.06         5.21 o
   2  -1  15          4.55          2.55         1.62 o
   3  -1  15         18.13         19.56         3.37 o
   4  -1  15          9.75         14.04         3.05 o
  -3   0  15         12.53         12.21         1.11 o
  -2   0  15         18.08         19.07         3.01 o
  -1   0  15          0.71          1.80         0.94 o
   0   0  15         32.07         67.81         4.67 o
   1   0  15         31.51         40.32         3.52 o
   2   0  15         47.62         77.50         4.46 o
   3   0  15        163.82        206.03        11.59 o
   4   0  15         26.63         36.79         5.54 o
   5   0  15          0.07          0.31         0.59 o
  -3   1  15         26.84         39.44         3.08 o
  -2   1  15         14.54         19.12         2.40 o
  -1   1  15         13.44         17.27         1.78 o
   0   1  15        221.86        276.86        19.60 o
   1   1  15          0.48          3.17         1.45 o
   2   1  15          0.13          0.87         0.87 o
   3   1  15          1.40          1.53         0.80 o
   4   1  15         52.53         72.97         8.14 o
   5   1  15          0.61          0.67         0.81 o
  -2   2  15         25.64         31.00         2.45 o
  -1   2  15          0.11          0.15         0.34 o
   0   2  15          0.57          1.29         0.53 o
   1   2  15          3.23          3.24         0.97 o
   2   2  15         18.76         32.22         3.84 o
   3   2  15          2.78          4.25         1.20 o
   4   2  15         11.76         17.90         1.95 o
   5   2  15          0.68          0.42         0.54 o
  -2   3  15          9.10         10.60         1.47 o
  -1   3  15          3.53         11.92         1.40 o
   0   3  15          1.90          1.61         0.42 o
   1   3  15          2.58          2.84         0.66 o
   2   3  15          2.26          2.23         0.60 o
   3   3  15         74.37         93.26         4.14 o
   4   3  15         26.12         26.11         1.87 o
   5   3  15          4.38          4.87         1.33 o
  -1   4  15          0.16          1.53         0.64 o
   0   4  15          3.25          4.42         0.77 o
   1   4  15          1.39          2.13         0.52 o
   2   4  15          0.32          0.44         0.25 o
   3   4  15          4.60          2.33         0.57 o
   4   4  15        175.36        114.37         3.85 o
   5   4  15         13.44          4.48         1.02 o
   1   5  15         11.84         11.93         1.12 o
   2   5  15          2.21          2.47         0.61 o
   3   5  15          2.70          2.28         0.46 o
   4   5  15          2.70          2.34         0.54 o
  -1  -4  16          1.71          0.97         0.63 o
   0  -4  16          2.19          2.14         0.99 o
   1  -4  16          7.15          3.18         1.01 o
  -3  -3  16          7.81          8.93         1.19 o
  -2  -3  16          0.27          0.13         0.30 o
  -1  -3  16         18.16         13.79         1.50 o
   0  -3  16          0.50          0.66         0.71 o
   1  -3  16          0.81          0.49         0.72 o
   2  -3  16          0.82          0.38         0.52 o
  -3  -2  16         44.22         51.35         3.05 o
  -2  -2  16          4.69          4.14         1.08 o
  -1  -2  16         24.63         25.25         3.47 o
   0  -2  16         23.62         23.23         2.18 o
   1  -2  16         14.08         15.02         3.24 o
   2  -2  16          0.12          0.65         0.84 o
   3  -2  16          0.18         -0.02         0.49 o
  -3  -1  16         78.88         88.78         3.78 o
  -2  -1  16         57.41         64.40         8.56 o
  -1  -1  16         18.18         22.41         2.82 o
   0  -1  16          0.22          1.60         0.67 o
   1  -1  16         10.30          9.03         1.42 o
   2  -1  16          3.12          3.46         1.60 o
   3  -1  16         34.16         56.30         6.18 o
   4  -1  16          0.22          1.12         0.73 o
  -2   0  16          0.00          1.67         0.58 o
  -1   0  16          2.22          2.44         1.07 o
   0   0  16          2.89          3.35         1.24 o
   1   0  16          6.50          6.70         1.34 o
   2   0  16          0.00          0.44         0.37 o
   3   0  16        104.42        148.56        11.09 o
   4   0  16         57.44         92.87         7.38 o
  -2   1  16         42.12         51.13         2.39 o
  -1   1  16         10.52         10.75         1.86 o
   0   1  16         21.49         25.35         5.96 o
   1   1  16         60.64         71.45        16.06 o
   2   1  16          0.41          4.74         1.29 o
   3   1  16          8.07          8.77         2.66 o
   4   1  16         10.86         22.74         1.83 o
  -2   2  16          4.48          5.00         1.00 o
  -1   2  16         44.34         16.76        35.19 o
   0   2  16          1.94          2.01         0.43 o
   1   2  16          0.80          2.79         0.60 o
   2   2  16          1.09          1.40         0.60 o
   3   2  16          1.44          2.44         0.57 o
   4   2  16          2.30          1.79         0.67 o
  -1   3  16         86.13         84.40         4.22 o
   0   3  16         28.64         35.18         2.16 o
   1   3  16         19.04         28.98         1.91 o
   2   3  16          1.41          1.75         0.47 o
   3   3  16         32.00         32.73         2.14 o
   4   3  16         40.73         37.18         2.59 o
   1   4  16          0.43          0.20         0.25 o
   2   4  16          9.06          8.18         0.83 o
   3   4  16          0.03          0.05         0.20 o
   4   4  16          3.00          1.73         0.48 o
   0  -3  17          5.20          4.36         1.27 o
   1  -3  17          0.01          0.00         0.25 o
  -2  -2  17          0.68          0.86         0.39 o
  -1  -2  17          0.97          0.70         0.40 o
   0  -2  17         44.94         38.18         6.72 o
   1  -2  17          0.26          1.00         0.80 o
   2  -2  17         14.46         15.74         2.60 o
  -2  -1  17         16.17         24.81         2.06 o
  -1  -1  17        124.11        135.11         5.66 o
   0  -1  17          3.64          4.23         1.07 o
   1  -1  17          0.35         -0.10         0.26 o
   3  -1  17         24.55         34.64         3.82 o
  -1   0  17          7.61          9.29         1.52 o
   0   0  17         13.86         13.87         1.96 o
   1   0  17          6.09          9.90         1.64 o
   2   0  17          4.38         -0.21         0.22 o
   3   0  17         37.09         50.07         5.22 o
  -1   1  17         54.33         74.61         3.98 o
   0   1  17         15.19         20.84         1.51 o
   1   1  17          1.68          1.63         0.39 o
   2   1  17         54.81         53.12         6.58 o
   3   1  17          0.00          0.11         0.24 o
   0   2  17          2.14          2.27         0.74 o
   1   2  17          3.19          5.64         0.75 o
   2   2  17          9.32         14.34         1.32 o
   3   2  17          3.09          3.47         0.85 o
   1   3  17         35.56         46.43        12.30 o
   2   3  17          0.96          0.48         0.20 o
   3   3  17         10.37          9.29         2.82 o
   0   0  18          0.06          0.96         0.43 o
   1   0  18          3.80          3.11         0.68 o
   2   0  18          0.11          0.95         0.37 o
   2   1  18         25.45         38.95         2.33 o
                                                
