# Supplementary material for: Semiconductive 2D arrays of pancake-bonded oligomers of partially charged TCNQ radicals
Source: IUCrJ. 2022 May 28;9(Pt 4):449–67. doi: 10.1107/S2052252522004717 (PMC9252159; doi:10.1107/S2052252522004717)
Supplement: Supplementary file 3 [file m-09-00449-sup3.zip › lq5043sup20.hkl]

#
# h,k,l, Fc-squared, Fo-squared, sigma(Fo-squared), status flag
#
data_shelx
_shelx_title '14.TCNQ_2_RT'
_shelx_refln_list_code          4
_shelx_F_calc_maximum       69.68
_exptl_crystal_F_000       302.00
_reflns_d_resolution_high  0.7908

loop_
 _space_group_symop_operation_xyz
 'x, y, z'
 '-x, -y, -z'

_cell_length_a     7.2179
_cell_length_b     7.6887
_cell_length_c    14.5445
_cell_angle_alpha  89.176
_cell_angle_beta   82.570
_cell_angle_gamma  69.284

_shelx_F_squared_multiplier     1.000

loop_
 _refln_index_h
 _refln_index_k
 _refln_index_l
 _refln_F_squared_calc
 _refln_F_squared_meas
 _refln_F_squared_sigma
 _refln_observed_status
   1   0   0        247.31        437.75         5.54 o
   2   0   0        167.67        159.76         4.98 o
   3   0   0         56.81         38.49         3.15 o
   4   0   0          0.41          0.96         0.47 o
   5   0   0          1.74          2.86         0.51 o
   6   0   0         27.04         25.34         1.96 o
   7   0   0          0.05          0.58         0.32 o
   8   0   0          0.26          0.35         0.17 o
  -8   1   0          1.13          1.76         0.24 o
  -7   1   0          5.37          6.43         0.87 o
  -6   1   0          2.79          3.55         0.75 o
  -5   1   0         34.92         38.56         1.93 o
  -4   1   0          1.20          1.69         0.69 o
  -3   1   0       1019.12       1117.93        12.51 o
  -2   1   0        191.16        146.08         3.62 o
  -1   1   0        338.30        173.82         4.68 o
   0   1   0        203.88         86.64         2.52 o
   1   1   0       1621.71       1878.43        17.10 o
   2   1   0        624.00        853.10        16.23 o
   3   1   0        120.90         88.95         4.70 o
   4   1   0         58.52         48.51         4.43 o
   5   1   0          2.64          2.65         0.86 o
   6   1   0        241.94        233.46         7.96 o
   7   1   0          0.49          0.34         0.15 o
   8   1   0          0.00          0.18         0.12 o
  -7   2   0          0.54          0.90         0.32 o
  -6   2   0          3.93          4.31         0.50 o
  -5   2   0         13.24         11.62         0.91 o
  -4   2   0          3.62          3.47         0.70 o
  -3   2   0          2.04          5.83         1.63 o
  -2   2   0         95.05        129.98         5.88 o
  -1   2   0       1116.93        965.84         7.77 o
   0   2   0         31.36         41.13         1.62 o
   1   2   0       2079.49       2776.81        12.80 o
   2   2   0         11.21          7.49         0.82 o
   3   2   0        888.68        801.92        54.68 o
   4   2   0         68.23         43.86         4.27 o
   5   2   0          7.70          7.12         2.05 o
   6   2   0          0.62          0.55         0.31 o
   7   2   0          5.97          6.40         0.48 o
   8   2   0          7.77         11.08         0.82 o
  -7   3   0          0.01          0.07         0.10 o
  -6   3   0          0.25         -0.05         0.29 o
  -5   3   0          9.31          5.65         0.66 o
  -4   3   0         48.70         46.21         1.78 o
  -3   3   0          4.60          4.29         1.62 o
  -2   3   0        154.45        124.57         6.80 o
  -1   3   0          0.64          4.97         1.26 o
   0   3   0       1578.47       1353.68         8.39 o
   1   3   0          1.28         11.54         0.94 o
   2   3   0        170.15        202.50         6.35 o
   3   3   0          3.96          1.85         0.53 o
   4   3   0         64.75         51.41         4.62 o
   5   3   0          1.35          0.44         0.85 o
   6   3   0          0.42          0.32         0.14 o
   7   3   0          6.36          6.22         0.48 o
   8   3   0          0.00          0.10         0.11 o
  -6   4   0          0.77          0.99         0.19 o
  -5   4   0          3.64          3.17         0.61 o
  -4   4   0          0.03          0.33         0.17 o
  -3   4   0          0.34          0.47         0.18 o
  -2   4   0         16.73         12.73         2.55 o
  -1   4   0          3.16          1.20         0.82 o
   0   4   0        281.52        298.49         9.77 o
   1   4   0         39.80         67.45         3.02 o
   2   4   0          0.82          3.43         0.72 o
   3   4   0          4.15          1.86         0.68 o
   4   4   0         34.71         33.90         4.50 o
   5   4   0          1.35          1.49         0.43 o
   6   4   0         10.60          7.45         0.52 o
   7   4   0          0.21          0.41         0.15 o
   8   4   0          1.97          2.25         0.27 o
   9   4   0          0.66          0.65         0.16 o
  -5   5   0         22.23         23.66         2.64 o
  -4   5   0          0.05          0.16         0.14 o
  -3   5   0          9.82          9.02         0.80 o
  -2   5   0          5.32          5.52         0.63 o
  -1   5   0        224.39        196.10         3.93 o
   0   5   0          0.00          0.53         0.49 o
   1   5   0         59.60         71.67         5.54 o
   2   5   0         22.46         28.95         3.73 o
   3   5   0         72.11         91.11         6.85 o
   4   5   0          5.36          5.35         1.78 o
   5   5   0         17.98         15.56         0.91 o
   6   5   0         23.51         18.06         0.77 o
   7   5   0          2.49          3.65         0.51 o
   8   5   0         16.92         16.15         1.08 o
  -3   6   0          1.65          1.58         0.49 o
  -2   6   0          0.01          0.13         0.20 o
  -1   6   0         48.21         37.78         2.39 o
   0   6   0         19.46         17.55         1.00 o
   1   6   0         24.38         18.91         0.95 o
   2   6   0          3.61          4.12         0.34 o
   3   6   0         45.42         44.78         1.95 o
   4   6   0          0.50          1.59         0.34 o
   5   6   0         73.88         71.34         2.06 o
   6   6   0          0.88          1.32         0.28 o
   7   6   0          5.85          4.29         0.57 o
   8   6   0          6.02          2.90         0.37 o
  -3   7   0          0.34          0.28         0.11 o
  -2   7   0          1.10          0.83         0.25 o
  -1   7   0          0.20         -0.13         0.32 o
   0   7   0          3.70          2.90         0.65 o
   1   7   0          0.09          0.31         0.15 o
   2   7   0         96.58         95.04         1.91 o
   3   7   0          8.04          7.44         0.53 o
   4   7   0          0.04          0.26         0.12 o
   5   7   0         51.38         51.45         4.31 o
   6   7   0          2.56          4.55         0.65 o
   7   7   0          1.36          1.26         0.28 o
   8   7   0          0.05          0.00         0.05 o
  -1   8   0          4.68          2.52         0.31 o
   0   8   0          2.06          2.19         0.70 o
   1   8   0          2.27          3.46         0.64 o
   2   8   0          0.38          0.59         0.23 o
   3   8   0          6.17          5.64         0.41 o
   4   8   0          8.27          8.47         0.67 o
   5   8   0          0.00          0.09         0.11 o
   6   8   0          2.54          2.10         0.25 o
   7   8   0          0.01          0.10         0.08 o
   0   9   0          0.50          0.03         0.12 o
   1   9   0          2.48          2.23         0.46 o
   2   9   0          0.00          0.84         0.37 o
   3   9   0          0.90          0.95         0.34 o
   4   9   0          0.58          0.14         0.41 o
   5   9   0          0.00          0.00         0.06 o
  -5  -9   1          1.33          1.67         0.23 o
  -4  -9   1          0.01          0.12         0.07 o
  -3  -9   1          2.61         -0.01         0.04 o
  -2  -9   1          0.00          0.08         0.13 o
  -1  -9   1          0.09          0.06         0.15 o
   0  -9   1          0.26          0.33         0.17 o
  -7  -8   1          0.06          0.05         0.07 o
  -6  -8   1          0.73          1.38         0.21 o
  -5  -8   1          0.09          0.29         0.15 o
  -4  -8   1          7.54          7.64         0.77 o
  -3  -8   1          0.27          0.48         0.17 o
  -2  -8   1          5.16          4.29         0.36 o
  -1  -8   1          0.15          0.10         0.17 o
   0  -8   1          3.40          4.34         0.61 o
   1  -8   1          2.63          1.64         0.27 o
   2  -8   1          0.24          0.09         0.12 o
  -7  -7   1          1.80          1.98         0.33 o
  -6  -7   1          1.01          1.39         0.25 o
  -5  -7   1          0.74          1.06         0.25 o
  -4  -7   1          5.72          5.91         0.54 o
  -3  -7   1          0.02         -0.08         0.11 o
  -2  -7   1         20.07         18.41         0.82 o
  -1  -7   1          5.88          5.58         0.50 o
   0  -7   1         23.03         18.31         1.62 o
   1  -7   1          0.10          0.06         0.18 o
   2  -7   1          1.61          1.64         0.34 o
   3  -7   1          0.15          0.29         0.14 o
  -8  -6   1         18.69         14.56         0.61 o
  -7  -6   1         38.37         34.96         1.64 o
  -6  -6   1          0.02          0.35         0.12 o
  -5  -6   1         16.20         17.08         1.39 o
  -4  -6   1         24.63         26.65         2.68 o
  -3  -6   1          3.02          4.21         0.39 o
  -2  -6   1          1.31          2.13         0.23 o
  -1  -6   1         32.59         34.26         0.91 o
   0  -6   1          2.56          2.79         0.33 o
   1  -6   1          1.56          1.99         0.59 o
   2  -6   1          1.75          1.01         1.25 o
   3  -6   1          1.22          0.78         0.26 o
   4  -6   1          4.76          5.10         0.59 o
  -8  -5   1          5.29          4.58         0.58 o
  -7  -5   1         10.26         12.02         1.12 o
  -6  -5   1         59.91         54.82         2.15 o
  -5  -5   1          2.14          2.86         0.37 o
  -4  -5   1         87.23         70.84         2.84 o
  -3  -5   1         10.38          9.66         1.37 o
  -1  -5   1         14.30         18.99         2.72 o
   0  -5   1          0.16          1.73         0.97 o
   1  -5   1         22.64         24.94         1.44 o
   2  -5   1         12.78         15.38         3.73 o
   3  -5   1          0.51          0.35         0.15 o
   4  -5   1          2.51          2.00         0.32 o
   5  -5   1          4.00          2.84         0.47 o
  -8  -4   1          0.08          0.11         0.11 o
  -7  -4   1         14.08         13.34         1.06 o
  -6  -4   1         18.35         14.46         0.88 o
  -5  -4   1          8.32          5.77         0.52 o
  -4  -4   1         26.10         22.47         2.25 o
  -3  -4   1          3.24          8.25         1.50 o
  -2  -4   1        140.19        230.05         5.59 o
  -1  -4   1        198.79        136.20         5.02 o
   0  -4   1        127.30        165.80        12.54 o
   1  -4   1         30.92         37.70         2.66 o
   2  -4   1          6.10          5.41         1.66 o
   3  -4   1         20.53         15.38         1.01 o
   4  -4   1          0.14          0.41         0.22 o
   5  -4   1          4.98          3.64         0.66 o
   6  -4   1          0.28          0.39         0.14 o
  -8  -3   1          0.29          0.49         0.16 o
  -7  -3   1          6.08          5.82         0.54 o
  -6  -3   1          0.15          0.41         0.20 o
  -5  -3   1         58.30         25.34         3.61 o
  -4  -3   1          3.18          6.83         1.13 o
  -3  -3   1         12.69         19.48         1.72 o
  -2  -3   1         28.52         24.77         1.71 o
  -1  -3   1        533.76        779.33        18.51 o
   0  -3   1        194.19        276.78         7.70 o
   1  -3   1        263.85        312.31         9.07 o
   2  -3   1        201.76        180.73         8.06 o
   3  -3   1          0.44          0.25         0.67 o
   4  -3   1         10.81          8.60         1.08 o
   5  -3   1          0.45          0.58         0.25 o
   6  -3   1          3.83          4.39         0.52 o
   7  -3   1          0.02          0.06         0.12 o
  -8  -2   1          3.09          3.82         0.51 o
  -7  -2   1         17.69         17.55         0.93 o
  -6  -2   1         27.10         20.65         4.05 o
  -5  -2   1         12.05          8.02         1.46 o
  -4  -2   1         43.93         30.06         3.49 o
  -3  -2   1         60.21         94.25         5.17 o
  -2  -2   1         51.66        121.33         5.59 o
  -1  -2   1        259.73        398.87         7.02 o
   0  -2   1         11.47         19.35         1.78 o
   1  -2   1         87.92         38.45         2.66 o
   2  -2   1        261.66        275.00        37.60 o
   3  -2   1          2.44          6.59         5.62 o
   4  -2   1          2.61          2.16         0.58 o
   5  -2   1          0.49          0.74         0.23 o
   6  -2   1          8.95         11.05         0.79 o
   7  -2   1          0.97          0.88         0.32 o
  -8  -1   1          0.50          0.64         0.18 o
  -7  -1   1          0.09          0.23         0.29 o
  -6  -1   1          4.18          6.34         1.00 o
  -5  -1   1         22.64         22.12         2.77 o
  -4  -1   1        246.24        238.10         6.57 o
  -3  -1   1         42.13         25.50         1.79 o
  -2  -1   1        583.39        546.77        13.01 o
  -1  -1   1       1339.55       1384.70        16.42 o
   1  -1   1        595.69        397.49         9.96 o
   2  -1   1        170.73        140.83         5.24 o
   3  -1   1        169.19        196.68         7.48 o
   4  -1   1          0.36          0.43         0.28 o
   5  -1   1         47.54         43.21         3.62 o
   6  -1   1          0.00          0.63         0.38 o
   7  -1   1         12.94         17.72         1.39 o
   8  -1   1          0.00          0.13         0.11 o
  -8   0   1          0.06          0.46         0.17 o
  -7   0   1          0.78          1.80         0.49 o
  -6   0   1         21.73         24.20         1.94 o
  -5   0   1         56.56         53.72         2.94 o
  -4   0   1          0.04          0.41         0.30 o
  -3   0   1          1.66          5.00         1.33 o
  -2   0   1        138.47        135.39         8.38 o
   0   0   1        297.76         98.75         1.70 o
   1   0   1        645.32        774.24         8.03 o
   2   0   1       4855.05       4630.72        26.99 o
   3   0   1         24.25         49.49         3.67 o
   4   0   1         29.46         21.45         3.16 o
   5   0   1          0.06          0.61         0.95 o
   6   0   1          3.32          4.55         0.85 o
   7   0   1          1.46          1.90         0.51 o
   8   0   1          0.11          0.09         0.09 o
  -7   1   1          3.73          6.17         0.85 o
  -6   1   1          1.69          2.10         0.42 o
  -5   1   1         63.55         57.22         2.59 o
  -4   1   1         12.57         15.12         1.88 o
  -3   1   1        120.14        107.65         7.23 o
  -2   1   1         57.59         30.55         1.76 o
  -1   1   1         29.00        126.22         2.66 o
   0   1   1        665.33        520.26         6.71 o
   1   1   1         57.16         17.57         0.85 o
   2   1   1       2649.49       2289.25        20.57 o
   3   1   1        406.42        436.27        10.92 o
   4   1   1        102.06        114.61         6.83 o
   5   1   1          1.35          0.71         0.95 o
   6   1   1          1.25          1.96         0.59 o
   7   1   1          2.03          0.98         0.65 o
   8   1   1          1.49          1.92         0.39 o
  -7   2   1          0.29          0.07         0.16 o
  -6   2   1          4.34          5.23         0.74 o
  -5   2   1          4.25          5.11         0.91 o
  -4   2   1         69.76         62.92         1.61 o
  -3   2   1         14.10          8.66         1.94 o
  -2   2   1         99.73        131.96         6.09 o
  -1   2   1          7.16         11.44         0.94 o
   0   2   1        264.52        331.81         3.28 o
   1   2   1         67.92        172.47         3.00 o
   2   2   1          6.40         18.40         1.45 o
   3   2   1          0.28          2.02         0.83 o
   4   2   1         10.59          4.42         1.46 o
   5   2   1          2.63          1.39         1.10 o
   6   2   1          2.39          1.75         0.42 o
   7   2   1          2.07          2.11         0.50 o
   8   2   1          6.09          6.11         0.45 o
  -6   3   1          0.05          0.11         0.18 o
  -5   3   1          1.89          1.35         0.35 o
  -4   3   1          7.36          7.65         0.52 o
  -3   3   1         14.08         18.32         3.17 o
  -2   3   1         55.51         47.92         2.99 o
  -1   3   1          0.48          0.89         0.37 o
   0   3   1        105.31        178.48         3.43 o
   1   3   1        486.59        787.59         7.26 o
   2   3   1        170.23        207.82        17.07 o
   3   3   1         30.46         45.62         2.50 o
   4   3   1         35.98         30.79         3.78 o
   5   3   1          1.04          0.77         0.79 o
   6   3   1          0.31          0.44         0.15 o
   7   3   1          1.00          1.17         0.23 o
   8   3   1          1.03          0.81         0.14 o
   9   3   1          1.53          1.46         0.24 o
  -6   4   1          0.00          0.21         0.11 o
  -5   4   1          9.02          9.05         1.03 o
  -4   4   1          0.15          0.60         0.22 o
  -3   4   1          5.38          4.80         0.47 o
  -2   4   1          1.47          1.14         0.95 o
  -1   4   1         38.45         27.88         3.39 o
   0   4   1          8.95         14.16         2.26 o
   1   4   1        282.83        355.41        11.18 o
   2   4   1        464.24        642.19        33.46 o
   3   4   1         30.59         20.90         1.79 o
   4   4   1         67.67         63.98         6.37 o
   5   4   1          0.45          0.89         0.22 o
   6   4   1          0.06          0.04         0.10 o
   7   4   1          2.26          1.44         0.22 o
   8   4   1          1.19          1.44         0.20 o
   9   4   1          0.43          0.45         0.14 o
  -5   5   1         15.37         14.05         2.29 o
  -4   5   1         18.20         12.33         0.68 o
  -3   5   1         13.63         10.64         0.70 o
  -2   5   1          9.87          7.39         0.87 o
  -1   5   1         31.45         34.02         1.61 o
   0   5   1          1.19          3.03         1.17 o
   1   5   1         35.38         38.34         4.09 o
   2   5   1          5.17          3.80         1.34 o
   3   5   1         35.07         38.12         4.74 o
   4   5   1         37.52         37.68         4.99 o
   5   5   1          7.84          7.80         0.54 o
   6   5   1          7.31          7.34         0.52 o
   7   5   1         13.34         13.07         1.12 o
   8   5   1         23.31         19.56         1.20 o
  -4   6   1         15.10         12.69         0.93 o
  -3   6   1          2.27          6.47         0.60 o
  -2   6   1         32.82         28.22         1.50 o
  -1   6   1         36.32         27.97         1.14 o
   0   6   1         44.59         40.31         1.52 o
   1   6   1         33.53         34.43         1.54 o
   2   6   1          3.50          2.46         0.27 o
   3   6   1         22.88         25.02         1.48 o
   4   6   1          2.35          3.18         0.45 o
   5   6   1         36.86         36.19         1.48 o
   6   6   1          0.70          0.93         0.26 o
   7   6   1          1.26          1.33         0.36 o
   8   6   1          0.20          0.24         0.12 o
  -3   7   1          0.02         -0.09         0.14 o
  -2   7   1          0.11          0.15         0.13 o
  -1   7   1          0.90          1.29         0.35 o
   0   7   1          8.03          6.43         1.04 o
   1   7   1          1.19          1.47         0.25 o
   2   7   1         15.48         14.41         0.76 o
   3   7   1          1.28          3.40         0.39 o
   4   7   1         36.83         31.33         1.34 o
   5   7   1         18.18         18.45         1.47 o
   6   7   1         12.47         16.89         1.26 o
   7   7   1          1.61          0.01         0.05 o
   8   7   1          0.01          0.04         0.06 o
  -1   8   1          0.33          0.23         0.12 o
   0   8   1          0.45          1.89         0.81 o
   1   8   1          8.87          8.09         2.18 o
   2   8   1          7.19          9.07         0.69 o
   3   8   1          1.30          1.67         0.26 o
   4   8   1          0.12          0.03         0.08 o
   5   8   1          1.84          2.47         0.41 o
   6   8   1          3.05          3.05         0.53 o
   7   8   1          0.93          0.77         0.17 o
   0   9   1          0.10          0.11         0.14 o
   1   9   1          0.41          1.12         0.32 o
   2   9   1          0.01          0.65         0.33 o
   3   9   1          0.78          0.54         0.16 o
   4   9   1          0.02         -0.10         0.15 o
   5   9   1          2.55          0.51         1.80 o
   6   9   1          0.10          0.00         0.08 o
  -5  -9   2          0.26          0.36         0.11 o
  -4  -9   2          1.06          0.47         0.76 o
  -3  -9   2          0.12          0.38         0.19 o
  -1  -9   2          0.82          1.01         0.22 o
   0  -9   2          0.05          0.05         0.14 o
  -7  -8   2          0.03          0.13         0.08 o
  -6  -8   2          4.52          6.24         0.41 o
  -5  -8   2          0.21          0.12         0.09 o
  -4  -8   2          1.08          1.29         0.21 o
  -3  -8   2          0.77          1.09         0.23 o
  -2  -8   2          1.07          1.20         0.21 o
  -1  -8   2          0.30          0.22         0.26 o
   0  -8   2          0.16          0.23         0.39 o
   1  -8   2          0.45          0.70         0.35 o
   2  -8   2          0.58          0.18         0.13 o
  -7  -7   2          3.48          3.82         0.42 o
  -6  -7   2          1.52          1.27         0.24 o
  -5  -7   2          3.37          3.11         0.40 o
  -4  -7   2         13.35         18.55         0.98 o
  -3  -7   2         16.82         27.86         1.01 o
  -2  -7   2          7.38          8.22         0.56 o
  -1  -7   2          2.45          1.91         0.31 o
   0  -7   2         34.98         27.98         1.96 o
   1  -7   2          0.62          0.41         0.61 o
   2  -7   2          0.03          0.27         0.20 o
   3  -7   2          0.89          0.44         0.23 o
  -8  -6   2          0.87          0.61         0.11 o
  -7  -6   2         50.27         52.67         2.02 o
  -6  -6   2         44.51         35.26         1.88 o
  -5  -6   2          0.29          0.41         0.18 o
  -4  -6   2         32.61         33.88         2.09 o
  -3  -6   2         11.46         10.14         0.73 o
  -2  -6   2          2.40          1.51         0.25 o
  -1  -6   2         43.75         46.73         2.29 o
   0  -6   2          0.77          1.31         0.23 o
   1  -6   2         31.47         20.69         1.81 o
   2  -6   2         19.72         15.35         3.26 o
   3  -6   2          2.97          1.96         0.38 o
   4  -6   2          0.37          0.20         0.44 o
  -8  -5   2          0.06         -0.02         0.06 o
  -7  -5   2          0.90          0.82         0.23 o
  -6  -5   2         81.01         69.99         1.94 o
  -5  -5   2         56.19         47.43         2.02 o
  -4  -5   2         14.77         10.35         0.94 o
  -3  -5   2         28.74         21.42         2.75 o
  -2  -5   2          1.74          1.53         0.51 o
  -1  -5   2        110.57        127.81         6.93 o
   0  -5   2         11.54         11.97         2.31 o
   1  -5   2         10.70         14.15         1.32 o
   2  -5   2         32.00         26.98         2.06 o
   3  -5   2          9.97          9.65         1.41 o
   4  -5   2          0.10         -0.10         0.16 o
   5  -5   2          1.52          1.52         0.35 o
  -8  -4   2          0.00          0.01         0.08 o
  -7  -4   2         12.83         11.38         0.77 o
  -6  -4   2          0.81          0.94         0.25 o
  -5  -4   2          4.14          2.91         0.39 o
  -4  -4   2         15.00          5.03         1.77 o
  -3  -4   2         19.33         22.33         2.06 o
  -2  -4   2         39.42         47.73         2.59 o
  -1  -4   2        118.61        144.75         4.19 o
   0  -4   2         31.38         35.89         3.20 o
   1  -4   2         14.14          9.80         1.02 o
   2  -4   2         52.63         39.53         4.31 o
   3  -4   2          1.00          0.61         0.70 o
   4  -4   2          3.38          2.66         0.75 o
   5  -4   2          0.50          0.64         0.22 o
   6  -4   2          0.00          0.02         0.10 o
  -8  -3   2          0.26          0.47         0.15 o
  -7  -3   2          6.43          7.56         0.85 o
  -6  -3   2          0.07          0.23         0.16 o
  -5  -3   2          8.31          9.22         0.71 o
  -4  -3   2          1.03          0.75         0.47 o
  -3  -3   2         26.20         32.66         4.44 o
  -2  -3   2          5.45          5.09         0.80 o
  -1  -3   2         15.35         43.82         1.96 o
   0  -3   2          8.76          7.27         0.80 o
   1  -3   2         15.23         11.83         1.94 o
   2  -3   2        249.04        187.67         8.18 o
   3  -3   2         18.87         13.14         2.60 o
   4  -3   2          4.94          2.99         0.76 o
   5  -3   2          0.15          0.25         0.18 o
   6  -3   2          1.51          1.89         0.30 o
   7  -3   2          0.63          0.31         0.15 o
  -8  -2   2          0.34          0.79         0.18 o
  -7  -2   2          0.20          0.23         0.26 o
  -6  -2   2         47.97         40.15         2.10 o
  -5  -2   2         40.93         26.12         3.84 o
  -4  -2   2         47.19         42.92         2.29 o
  -3  -2   2        432.70        504.68         7.80 o
  -2  -2   2          0.58          6.00         0.67 o
  -1  -2   2       1296.20       1132.29         7.57 o
   0  -2   2         17.89         18.66         1.70 o
   1  -2   2        338.44        489.76        12.79 o
   2  -2   2         14.84         20.30         5.68 o
   3  -2   2        312.36        273.00        10.34 o
   4  -2   2          0.84          1.84         1.25 o
   5  -2   2          0.49          0.18         0.35 o
   6  -2   2          1.42          0.94         0.42 o
   7  -2   2          2.13          2.54         0.49 o
  -8  -1   2          0.64          0.63         0.14 o
  -7  -1   2          5.60          6.89         0.62 o
  -6  -1   2          4.68          7.00         0.65 o
  -5  -1   2         16.15         15.93         2.18 o
  -4  -1   2        590.07        643.90        11.06 o
  -3  -1   2         88.86         71.51         4.26 o
  -2  -1   2        362.56        457.10         7.88 o
  -1  -1   2          2.16          0.39         0.11 o
   0  -1   2        555.79        943.32         4.92 o
   1  -1   2        917.89       1155.62        11.63 o
   2  -1   2        419.57        388.44         8.82 o
   3  -1   2         40.34         50.63         4.11 o
   4  -1   2          0.25          0.20         0.32 o
   5  -1   2         48.92         48.68         3.90 o
   6  -1   2          0.10          0.36         0.37 o
   7  -1   2          0.15          0.24         0.20 o
   8  -1   2          0.59          0.88         0.18 o
  -8   0   2          0.00          0.12         0.09 o
  -7   0   2         10.84         14.04         1.29 o
  -6   0   2          9.64         11.09         1.41 o
  -5   0   2         18.01         24.48         1.69 o
  -4   0   2         32.59         22.64         2.18 o
  -3   0   2         26.08         31.69         2.07 o
  -2   0   2         20.76         36.67         1.47 o
  -1   0   2        675.78        498.88         5.05 o
   0   0   2        412.59        732.75         4.26 o
   1   0   2        479.09        523.88         7.63 o
   3   0   2          4.26          0.78         0.61 o
   4   0   2          5.32          8.80         1.98 o
   5   0   2          6.53          6.61         1.30 o
   6   0   2          1.42          0.93         0.44 o
   7   0   2          1.32          1.92         0.48 o
   8   0   2          0.18          0.15         0.07 o
  -7   1   2          0.04         -0.16         0.22 o
  -6   1   2          1.23          1.45         0.34 o
  -5   1   2         13.99         14.70         1.44 o
  -4   1   2          4.49          4.83         1.55 o
  -3   1   2        335.19        367.17         7.60 o
  -2   1   2         47.01         30.62         2.46 o
  -1   1   2       4638.66       5416.19       154.38 o
   0   1   2        952.21        985.55        10.06 o
   1   1   2        194.84        368.51         7.18 o
   2   1   2          1.07         19.90         2.18 o
   3   1   2        685.08        620.69        13.63 o
   4   1   2        308.28        316.58        11.76 o
   5   1   2         37.92         21.02         4.15 o
   6   1   2          9.22          9.70         1.93 o
   7   1   2          5.19          6.72         0.78 o
   8   1   2         10.48         15.27         2.40 o
  -7   2   2          0.47          0.07         0.08 o
  -6   2   2          1.97          2.80         0.43 o
  -5   2   2          1.20          1.51         0.28 o
  -4   2   2          9.68          9.39         0.62 o
  -3   2   2         39.39         41.31         4.08 o
  -2   2   2          4.54         12.82         1.25 o
  -1   2   2        122.42        122.42         3.28 o
   0   2   2          2.03         23.36         2.04 o
   1   2   2       1207.36       1082.64        15.28 o
   2   2   2        110.37        123.41         5.47 o
   3   2   2        498.91        462.22        12.44 o
   4   2   2         46.89         27.59         3.74 o
   5   2   2         42.83         26.45         4.10 o
   6   2   2          6.09          1.00         1.33 o
   7   2   2          8.24          9.24         1.01 o
   8   2   2          0.03          0.18         0.09 o
  -6   3   2          0.27          0.49         0.21 o
  -5   3   2          0.33          0.14         0.21 o
  -4   3   2          2.36          1.23         0.40 o
  -3   3   2          3.78          3.18         0.63 o
  -2   3   2        393.84        379.98        11.60 o
  -1   3   2         10.46         15.40         1.36 o
   0   3   2        453.44        625.19        10.02 o
   1   3   2         30.63         43.98         3.58 o
   2   3   2       1486.93       1604.75        23.91 o
   4   3   2        215.87        150.86         8.49 o
   5   3   2         21.22          7.55         2.50 o
   6   3   2          2.93          2.53         0.31 o
   7   3   2          1.16          1.36         0.21 o
   8   3   2          0.23          0.12         0.09 o
   9   3   2          0.34          0.27         0.12 o
  -6   4   2          0.04         -0.14         0.14 o
  -5   4   2          7.40          7.52         0.64 o
  -4   4   2          4.99          4.32         0.41 o
  -3   4   2         21.13         18.92         0.93 o
  -2   4   2          4.34          5.25         0.66 o
  -1   4   2          0.53          1.91         1.03 o
   0   4   2        115.73        131.31         6.47 o
   1   4   2         12.11         24.73         3.02 o
   2   4   2         57.97         79.81         5.85 o
   3   4   2         28.64         31.42         4.14 o
   4   4   2          3.43          5.83         1.99 o
   5   4   2          0.05          0.40         0.16 o
   6   4   2          1.16          1.30         0.30 o
   7   4   2          0.05         -0.02         0.13 o
   8   4   2          2.68          2.86         0.36 o
   9   4   2          0.10          0.06         0.09 o
  -5   5   2          2.14          2.08         0.38 o
  -4   5   2         37.15         26.45         1.18 o
  -3   5   2         96.41        109.97         2.15 o
  -2   5   2          0.72          0.40         0.24 o
  -1   5   2         15.38         16.35         0.95 o
   0   5   2          3.91          3.30         1.38 o
   1   5   2        147.87        156.66         8.56 o
   2   5   2         49.90         54.92         5.29 o
   3   5   2         32.12         34.94         4.68 o
   4   5   2          1.58          0.73         0.23 o
   5   5   2         34.44         31.15         1.52 o
   6   5   2          5.13          5.40         0.45 o
   7   5   2          0.01          0.02         0.13 o
   8   5   2          0.45          0.27         0.25 o
  -4   6   2          0.00          0.00         0.09 o
  -3   6   2          0.04          0.17         0.42 o
  -2   6   2        138.19        126.59         9.95 o
  -1   6   2          4.07          3.84         1.10 o
   0   6   2         28.05         31.80         1.67 o
   1   6   2          6.74          7.19         0.53 o
   2   6   2         56.53         53.24         2.21 o
   3   6   2         11.09          8.63         0.59 o
   4   6   2          1.62          1.96         0.38 o
   5   6   2          0.82          0.40         0.20 o
   6   6   2          8.27          9.38         0.73 o
   7   6   2          1.13          1.25         0.42 o
   8   6   2          0.07          0.14         0.12 o
  -3   7   2          0.33          0.10         0.14 o
  -2   7   2          0.21          0.14         0.12 o
  -1   7   2          1.00          1.41         0.28 o
   0   7   2          8.06          6.85         0.50 o
   1   7   2          0.05          0.42         0.18 o
   2   7   2          6.11          7.45         0.67 o
   3   7   2          1.25          1.92         0.27 o
   4   7   2         65.88         61.97         1.82 o
   5   7   2          4.45          6.54         0.63 o
   6   7   2          9.77         11.88         0.92 o
   7   7   2          5.06          6.00         0.60 o
   8   7   2          0.80          0.90         0.17 o
  -1   8   2          0.13          0.03         0.12 o
   0   8   2          0.18          0.24         0.16 o
   1   8   2          7.47          8.19         1.33 o
   2   8   2          0.90          1.65         0.31 o
   3   8   2         10.83         15.82         0.89 o
   4   8   2          0.52          0.65         0.17 o
   5   8   2          0.01          0.21         0.12 o
   6   8   2          2.95          1.99         0.46 o
   7   8   2          0.18          0.04         0.05 o
   0   9   2          0.43          0.21         0.15 o
   1   9   2          0.03         -0.16         0.16 o
   2   9   2          0.07          0.09         0.11 o
   3   9   2          3.64          4.96         0.36 o
   4   9   2          0.06          0.17         0.13 o
   5   9   2          0.87          0.74         0.22 o
   6   9   2          0.02          0.05         0.07 o
  -5  -9   3          0.71          1.66         0.22 o
  -4  -9   3          0.04          0.19         0.08 o
  -3  -9   3          3.67          5.22         0.56 o
  -2  -9   3          0.23          0.20         0.16 o
  -1  -9   3          2.25          1.88         0.46 o
  -6  -8   3          0.05          0.04         0.18 o
  -5  -8   3          0.94          1.02         0.21 o
  -4  -8   3          9.45         16.62         0.85 o
  -3  -8   3          0.05          0.18         0.14 o
  -2  -8   3         10.49          9.92         1.45 o
  -1  -8   3          0.60          0.46         0.32 o
   1  -8   3          0.53          0.66         0.46 o
   2  -8   3          0.95          0.86         0.26 o
  -7  -7   3          6.63          0.71         2.77 o
  -6  -7   3          1.00          0.64         0.17 o
  -5  -7   3          1.99          2.27         0.33 o
  -4  -7   3          2.01          2.74         0.37 o
  -3  -7   3         16.60         23.66         0.94 o
  -2  -7   3         45.30         50.05         1.65 o
  -1  -7   3          4.83          3.45         0.41 o
   0  -7   3         24.82         22.51         1.73 o
   2  -7   3          4.83          3.77         1.40 o
   3  -7   3          0.01          0.15         0.18 o
  -8  -6   3          0.72          0.65         0.15 o
  -7  -6   3          6.45          6.65         0.45 o
  -6  -6   3         56.54         12.44         1.23 o
  -5  -6   3        168.70        181.45         8.41 o
  -4  -6   3         33.33         36.52         1.38 o
  -3  -6   3         10.14         10.38         0.75 o
  -2  -6   3          0.38          0.51         0.17 o
  -1  -6   3          5.72          5.40         0.53 o
   0  -6   3          5.63          4.32         0.45 o
   1  -6   3         11.17          8.42         1.18 o
   2  -6   3          0.00          0.02         0.50 o
   3  -6   3          6.01          4.48         0.82 o
   4  -6   3          2.79          1.74         1.45 o
  -8  -5   3          0.01          0.06         0.12 o
  -7  -5   3          3.32          3.37         0.59 o
  -6  -5   3         11.99         11.43         0.79 o
  -5  -5   3          0.03          0.31         0.20 o
  -4  -5   3        426.94        410.34         6.97 o
  -3  -5   3         37.73         46.76         4.28 o
  -2  -5   3         99.98        104.27         6.02 o
  -1  -5   3          1.03          3.53         1.20 o
   0  -5   3         36.20         42.59         4.15 o
   1  -5   3         53.72         49.76         2.46 o
   2  -5   3         39.05         30.58         2.15 o
   3  -5   3          1.65          1.03         0.53 o
   4  -5   3          0.04          0.18         0.21 o
   5  -5   3          0.18          0.11         0.16 o
  -8  -4   3          0.13          0.46         0.13 o
  -7  -4   3          0.01          0.15         0.13 o
  -6  -4   3          3.65          2.08         0.38 o
  -5  -4   3         27.03         22.21         1.76 o
  -4  -4   3         38.55         30.10         7.56 o
  -3  -4   3          0.42          1.40         0.74 o
  -2  -4   3         47.74         48.64         3.78 o
  -1  -4   3         30.15         21.49         1.63 o
   0  -4   3         27.02         37.27         2.24 o
   1  -4   3          0.61          0.83         0.37 o
   2  -4   3        166.73        131.04         5.07 o
   3  -4   3         18.56         18.89         1.04 o
   4  -4   3          0.35          0.41         0.31 o
   5  -4   3          2.12          2.21         0.31 o
   6  -4   3          0.04         -0.20         0.20 o
  -8  -3   3          1.29          1.72         0.34 o
  -7  -3   3          1.74          1.29         0.29 o
  -6  -3   3          0.00          0.32         0.27 o
  -5  -3   3         34.98         27.84         3.04 o
  -4  -3   3          8.60          5.75         2.49 o
  -3  -3   3        150.72        148.11         8.58 o
  -2  -3   3          7.06          3.48         0.51 o
  -1  -3   3         15.31         39.48         1.82 o
   0  -3   3        280.67        288.33         8.28 o
   1  -3   3        129.34        117.68         5.34 o
   2  -3   3         49.24         49.79         4.22 o
   3  -3   3         13.74         10.52         2.36 o
   4  -3   3         36.67         36.33         2.56 o
   5  -3   3          1.48          1.37         0.51 o
   6  -3   3          0.09          0.08         0.21 o
   7  -3   3          0.01          0.04         0.11 o
  -8  -2   3          0.52          0.55         0.15 o
  -7  -2   3          1.59          0.91         0.38 o
  -6  -2   3         17.53         13.49         1.43 o
  -5  -2   3         20.56         16.25         2.63 o
  -4  -2   3         49.50         53.58         3.30 o
  -3  -2   3         25.68         44.63         1.95 o
  -2  -2   3         80.69        146.46         2.43 o
  -1  -2   3          4.83         18.93         1.71 o
   0  -2   3        155.32        220.65         3.39 o
   1  -2   3         49.95         63.41        12.27 o
   2  -2   3         22.00         10.66         2.46 o
   3  -2   3         19.85         18.65         2.89 o
   4  -2   3         15.74         18.31         3.49 o
   5  -2   3          0.73          1.90         0.61 o
   6  -2   3          4.40          4.17         0.77 o
   7  -2   3          0.21         -0.05         0.16 o
  -8  -1   3          0.27          0.07         0.07 o
  -7  -1   3          0.04          0.43         0.18 o
  -6  -1   3         12.78         13.51         1.51 o
  -5  -1   3          5.96          5.21         0.85 o
  -4  -1   3         23.24         24.08         2.22 o
  -3  -1   3         34.63         24.48         2.07 o
  -2  -1   3       1161.50       1288.30        43.75 o
  -1  -1   3         33.08         65.80         1.16 o
   0  -1   3        593.89        467.62         5.51 o
   1  -1   3         34.17         12.00         1.31 o
   2  -1   3        477.69        481.41        10.61 o
   3  -1   3          0.18          0.55         0.63 o
   4  -1   3         10.38         12.75         2.84 o
   5  -1   3          6.11          6.10         0.73 o
   6  -1   3          0.06          0.45         0.32 o
   7  -1   3          3.67          4.13         0.65 o
   8  -1   3          0.10          0.01         0.07 o
  -8   0   3          0.08          0.12         0.06 o
  -7   0   3          0.00         -0.06         0.14 o
  -6   0   3          1.86          1.50         0.35 o
  -5   0   3         16.53         18.89         0.97 o
  -4   0   3          0.07          0.88         0.53 o
  -3   0   3        111.82        129.82        11.85 o
  -2   0   3          1.62          7.32         0.61 o
  -1   0   3         12.35         12.84         0.92 o
   0   0   3        797.01       1073.38         5.98 o
   1   0   3       1402.55       1505.38        14.83 o
   2   0   3       1654.89       1529.26        18.30 o
   3   0   3         29.06         25.05         2.86 o
   4   0   3        983.23        945.41        21.14 o
   5   0   3         14.34         22.04         3.62 o
   6   0   3          3.44          1.84         0.35 o
   7   0   3          0.00         -0.04         0.11 o
   8   0   3          0.02          0.04         0.09 o
  -7   1   3          0.98          1.15         0.25 o
  -6   1   3          1.46          2.67         0.42 o
  -5   1   3         43.34         50.80         2.74 o
  -4   1   3         20.22         18.09         2.92 o
  -3   1   3        237.13        227.21         8.51 o
  -2   1   3          7.40         19.40         2.07 o
  -1   1   3        151.80        106.97         2.11 o
   0   1   3        584.41        841.10         5.25 o
   1   1   3       2465.30       3267.65        23.72 o
   2   1   3        155.95        268.19         8.47 o
   3   1   3        113.94        119.78         6.77 o
   4   1   3        320.26        322.50        12.62 o
   5   1   3         97.00         85.14         7.43 o
   6   1   3         45.65         36.78         1.72 o
   7   1   3          9.98         14.16         1.17 o
   8   1   3          1.74          2.01         0.21 o
  -7   2   3          0.55          0.27         0.19 o
  -6   2   3          4.35          5.83         0.58 o
  -5   2   3          0.11          0.21         0.14 o
  -4   2   3          9.33          8.02         0.91 o
  -3   2   3          8.67          4.97         1.53 o
  -2   2   3        565.21        617.04         8.93 o
  -1   2   3        600.30        575.95        19.11 o
   1   2   3        392.68        335.73         8.80 o
   2   2   3          6.12         19.94         2.37 o
   3   2   3         36.71         35.33         3.61 o
   4   2   3         27.33         21.93         3.38 o
   5   2   3          1.79          2.07         1.27 o
   6   2   3         10.12          9.38         2.04 o
   7   2   3         10.53         14.05         1.26 o
   8   2   3          0.22          0.30         0.11 o
  -6   3   3          0.01         -0.12         0.14 o
  -5   3   3          0.56          0.67         0.16 o
  -4   3   3          0.28          0.24         0.16 o
  -3   3   3          0.70          0.83         0.15 o
  -2   3   3          8.59          8.08         1.17 o
  -1   3   3        138.87        154.94         4.54 o
   0   3   3         60.10         55.91         3.49 o
   1   3   3         54.29         90.53         5.27 o
   2   3   3        111.25        153.48         7.70 o
   3   3   3        149.99         58.63         5.07 o
   4   3   3         23.08          9.81         2.41 o
   5   3   3         18.84          9.07         2.46 o
   6   3   3          0.85          0.83         0.40 o
   7   3   3          2.87          2.41         0.39 o
   8   3   3          1.82          1.87         0.29 o
   9   3   3          0.15          0.14         0.09 o
  -5   4   3          2.22          1.86         0.23 o
  -4   4   3          1.58          0.63         0.18 o
  -3   4   3         53.56         44.65         1.42 o
  -2   4   3         12.53         13.22         1.55 o
  -1   4   3         11.10         12.77         2.42 o
   0   4   3         38.75         50.11         2.79 o
   1   4   3         52.52         36.96         3.92 o
   2   4   3         28.99         43.74         4.51 o
   3   4   3         16.76         13.49         2.76 o
   4   4   3        181.94        155.93        10.42 o
   5   4   3          2.56          1.70         0.34 o
   6   4   3         22.55         19.81         0.84 o
   7   4   3          0.05          0.09         0.13 o
   8   4   3          0.14          0.07         0.27 o
   9   4   3          0.04          0.05         0.07 o
  -5   5   3          0.01         -0.03         0.16 o
  -4   5   3          2.10          1.37         0.26 o
  -3   5   3         45.11         44.32         6.05 o
  -2   5   3         98.46         85.73         3.67 o
  -1   5   3         26.29         24.08         0.98 o
   0   5   3          0.96          1.70         0.93 o
   1   5   3          1.06          3.04         0.82 o
   2   5   3         71.56        116.19         7.96 o
   3   5   3         14.53         13.32         2.94 o
   4   5   3          4.65          5.07         0.72 o
   5   5   3         15.21         11.24         0.66 o
   6   5   3          1.45          1.62         0.26 o
   7   5   3          1.67          1.73         0.32 o
   8   5   3          2.48          2.84         0.46 o
  -4   6   3          0.20          0.30         0.13 o
  -3   6   3          0.40          0.20         0.13 o
  -2   6   3         44.81         41.87         1.34 o
  -1   6   3         24.85         22.14         3.12 o
   0   6   3         22.90         26.76         1.36 o
   1   6   3          0.01          0.17         0.28 o
   2   6   3          6.34          5.36         0.81 o
   3   6   3         21.56         21.92         1.45 o
   4   6   3          5.06          4.93         0.49 o
   5   6   3         13.88         13.36         0.92 o
   6   6   3          2.00          1.92         0.35 o
   7   6   3          0.21          0.26         0.13 o
   8   6   3          1.22          1.55         0.31 o
  -3   7   3          0.29          0.04         0.11 o
  -2   7   3          0.04          0.12         0.11 o
  -1   7   3          1.26          1.36         0.33 o
   0   7   3          9.07         10.45         0.68 o
   1   7   3          0.21          1.42         0.43 o
   2   7   3         11.88         14.53         1.21 o
   3   7   3          0.30          0.14         0.18 o
   4   7   3         10.99          8.35         0.78 o
   5   7   3         12.69         10.99         0.83 o
   6   7   3          0.36          0.50         0.20 o
   7   7   3          0.00          0.42         0.17 o
   8   7   3          0.64          0.46         0.12 o
  -1   8   3          0.26          0.31         0.23 o
   0   8   3          0.02          0.15         0.16 o
   1   8   3          2.19          1.40         0.33 o
   2   8   3          3.16          4.65         0.49 o
   3   8   3          4.00          5.32         0.51 o
   4   8   3          0.37          0.17         0.13 o
   5   8   3          1.91          2.09         0.57 o
   6   8   3          3.99          3.24         0.89 o
   7   8   3          1.00          0.81         0.22 o
   1   9   3          1.93          3.22         0.46 o
   2   9   3          0.00          0.06         0.13 o
   3   9   3          0.03          0.13         0.08 o
   4   9   3          0.99          1.39         0.30 o
   5   9   3          0.06          0.07         0.09 o
   6   9   3          0.01          0.02         0.07 o
  -5  -9   4          5.04          8.29         0.43 o
  -4  -9   4         11.15         18.51         1.12 o
  -3  -9   4          0.45          0.84         0.25 o
  -2  -9   4          2.78          3.08         0.47 o
  -1  -9   4          0.12          0.23         0.12 o
  -6  -8   4          0.00          0.15         0.08 o
  -5  -8   4          0.36          0.30         0.13 o
  -4  -8   4          4.30          7.87         3.69 o
  -3  -8   4          1.06          3.76         0.43 o
  -2  -8   4          1.20          1.38         0.25 o
  -1  -8   4          0.00          0.51         0.32 o
   1  -8   4          0.05          0.24         0.28 o
  -7  -7   4          2.36          1.79         0.58 o
  -6  -7   4          0.12          0.31         0.19 o
  -5  -7   4          2.68          4.38         0.45 o
  -4  -7   4          0.01         -0.06         0.13 o
  -3  -7   4          9.47         13.33         0.72 o
  -2  -7   4          0.04          0.51         0.22 o
  -1  -7   4         31.94         30.54         3.77 o
   0  -7   4          0.06          0.47         0.33 o
   2  -7   4         15.92         15.79         1.34 o
   3  -7   4          0.17          0.09         0.14 o
  -7  -6   4          0.01          0.25         0.11 o
  -6  -6   4          2.37          2.00         0.30 o
  -5  -6   4        118.67        134.88         2.10 o
  -4  -6   4        245.18        293.31        16.69 o
  -3  -6   4         34.11         44.06         1.55 o
  -2  -6   4          1.77          0.97         0.22 o
  -1  -6   4         13.99          9.23         0.69 o
   0  -6   4          1.06          0.66         0.21 o
   1  -6   4         27.88         20.78         1.76 o
   2  -6   4          0.67          0.37         0.18 o
   3  -6   4          6.24          5.33         0.85 o
   4  -6   4          0.70          0.77         0.34 o
  -8  -5   4          2.81          2.51         0.36 o
  -7  -5   4          0.15          0.16         0.10 o
  -6  -5   4          0.27          0.33         0.29 o
  -5  -5   4          0.04          0.49         0.29 o
  -4  -5   4         20.94         20.82         1.31 o
  -3  -5   4          1.66          6.66         0.59 o
  -2  -5   4        147.69        182.47         8.37 o
   0  -5   4          2.17          1.68         0.32 o
   1  -5   4         20.07         19.40         1.57 o
   2  -5   4         49.69         39.78         2.43 o
   3  -5   4          1.98          1.42         0.30 o
   4  -5   4          0.21          0.19         0.17 o
   5  -5   4          0.60          0.86         0.19 o
  -8  -4   4          0.47          0.43         0.19 o
  -7  -4   4          3.01          2.92         0.39 o
  -6  -4   4          5.71          4.75         0.53 o
  -5  -4   4         15.16         13.31         0.86 o
  -4  -4   4         51.02         36.85         1.63 o
  -3  -4   4         48.03         54.28         4.73 o
  -2  -4   4         32.45         29.70         3.08 o
  -1  -4   4          1.51          4.74         1.20 o
   0  -4   4         24.20         22.00         2.81 o
   1  -4   4          0.05          0.22         0.34 o
   2  -4   4          8.68          9.45         0.96 o
   3  -4   4          2.65          3.84         0.49 o
   4  -4   4         21.28         20.78         1.40 o
   5  -4   4          0.03          0.16         0.13 o
   6  -4   4          0.23          0.38         0.16 o
  -8  -3   4          2.31          2.91         0.34 o
  -7  -3   4          0.78          1.19         0.26 o
  -6  -3   4          6.55          4.69         0.55 o
  -5  -3   4         28.31         31.24         8.35 o
  -4  -3   4          9.09         10.28         1.57 o
  -3  -3   4         96.40        113.76         4.43 o
  -2  -3   4          1.33          1.92         0.83 o
  -1  -3   4         32.02         63.22         3.48 o
   0  -3   4        251.86        291.46        23.23 o
   1  -3   4         21.70         11.91         1.22 o
   2  -3   4         20.70         10.66         2.03 o
   3  -3   4         29.99         21.25         3.47 o
   4  -3   4         53.77         48.62         2.99 o
   5  -3   4          1.49          2.10         0.38 o
   6  -3   4          0.26          0.51         0.28 o
   7  -3   4          0.04          0.03         0.12 o
  -8  -2   4          0.31          0.40         0.09 o
  -7  -2   4          0.32          1.17         0.25 o
  -6  -2   4          0.50          1.16         0.36 o
  -5  -2   4          4.01          2.98         0.85 o
  -4  -2   4        105.54        117.09         5.70 o
  -3  -2   4        232.76        299.48         7.07 o
  -2  -2   4          0.78          0.35         0.26 o
  -1  -2   4        157.33        201.36         5.96 o
   0  -2   4         39.98         65.12         2.63 o
   1  -2   4        514.49        330.07         8.00 o
   2  -2   4          6.35          6.77         1.46 o
   3  -2   4         63.18         55.71         5.18 o
   4  -2   4          4.68          5.44         0.58 o
   5  -2   4         28.18         33.23         1.41 o
   6  -2   4          3.97          5.34         0.99 o
   7  -2   4          0.01         -0.02         0.16 o
  -8  -1   4          0.34          0.38         0.11 o
  -7  -1   4          3.60          4.79         0.48 o
  -6  -1   4          8.26          7.52         1.12 o
  -5  -1   4         48.63         55.34         1.90 o
  -4  -1   4          1.72          1.87         0.66 o
  -3  -1   4         92.94         95.45         3.24 o
  -2  -1   4       2777.86       3345.42        23.91 o
  -1  -1   4          2.96         10.93         1.05 o
   0  -1   4        499.33        736.04         5.89 o
   1  -1   4        213.17        217.05        17.84 o
   2  -1   4         66.88         88.52         4.86 o
   3  -1   4        339.13        379.28        12.33 o
   4  -1   4          9.36          7.24         2.28 o
   5  -1   4          0.01          0.29         0.16 o
   6  -1   4          0.06          0.25         0.20 o
   7  -1   4          2.75          3.63         0.59 o
   8  -1   4          0.05          0.14         0.11 o
  -7   0   4          6.40         10.70         0.87 o
  -6   0   4          0.27          0.60         0.48 o
  -5   0   4        207.06        248.01         8.42 o
  -4   0   4          3.59          4.48         1.40 o
  -3   0   4         80.96         72.35         5.19 o
  -2   0   4        154.73        130.98         4.60 o
   0   0   4        174.59        165.17         2.20 o
   1   0   4       1454.55       1484.31        16.14 o
   2   0   4        144.83         88.31         4.89 o
   3   0   4        303.26        256.15         9.93 o
   4   0   4       2306.73       2370.47        35.16 o
   5   0   4          1.01          1.80         0.31 o
   6   0   4          1.24          0.95         0.25 o
   7   0   4          3.17          4.03         0.52 o
   8   0   4          0.04          0.18         0.09 o
  -7   1   4          0.97          0.90         0.17 o
  -6   1   4          0.80          1.09         0.31 o
  -5   1   4         35.40         36.60         2.26 o
  -4   1   4         10.75         12.46         0.58 o
  -3   1   4         86.32        110.22         6.07 o
  -2   1   4         66.65         57.36         3.86 o
  -1   1   4       1081.33       1206.58         9.35 o
   0   1   4          0.32          7.53         1.27 o
   2   1   4         68.42        117.61         5.70 o
   3   1   4        176.58        182.91         8.46 o
   4   1   4          0.55          1.30         0.94 o
   5   1   4        151.82        113.99         9.18 o
   6   1   4         54.97         56.51         8.04 o
   7   1   4         27.16         37.58         1.88 o
   8   1   4          0.01          0.08         0.07 o
  -7   2   4          0.47          0.77         0.22 o
  -6   2   4          0.02          0.08         0.11 o
  -5   2   4          0.33          0.15         0.15 o
  -4   2   4         45.46         44.40         1.91 o
  -3   2   4          3.79          4.01         1.45 o
  -2   2   4          7.43          8.26         1.10 o
  -1   2   4          4.17          3.38         0.63 o
   0   2   4        349.09        295.92         8.94 o
   1   2   4        322.84        203.78        40.34 o
   3   2   4        238.31        162.81         8.27 o
   4   2   4          0.04          1.06         0.93 o
   5   2   4         42.33         28.37         4.41 o
   6   2   4          0.31          0.57         0.90 o
   7   2   4         19.09         26.84         1.67 o
   8   2   4          0.33          0.37         0.18 o
  -6   3   4          0.21          0.25         0.15 o
  -5   3   4          0.01         -0.05         0.10 o
  -4   3   4          2.15          1.96         0.34 o
  -3   3   4          0.38          0.38         0.14 o
  -2   3   4          3.91          5.98         1.05 o
  -1   3   4         20.37         29.14         2.09 o
   0   3   4        732.27        845.45        15.05 o
   1   3   4         11.32         13.49         2.04 o
   2   3   4        755.41        816.09        18.22 o
   3   3   4          0.74          1.32         0.98 o
   4   3   4        498.87        318.29        13.30 o
   5   3   4         65.68         36.53         5.05 o
   6   3   4          8.49          7.46         0.71 o
   7   3   4          0.67          0.82         0.24 o
   8   3   4          0.04          0.13         0.12 o
  -5   4   4          0.01          0.11         0.12 o
  -4   4   4          1.71          1.52         0.29 o
  -3   4   4          0.46          0.86         0.19 o
  -2   4   4          0.00          0.34         0.15 o
  -1   4   4        132.81        117.79         6.77 o
   0   4   4          1.55          2.16         0.60 o
   1   4   4         50.76         53.80         4.74 o
   2   4   4        131.06        167.56         8.86 o
   3   4   4          2.30          2.82         1.36 o
   4   4   4         34.52         21.09         3.96 o
   5   4   4         56.48         48.94         1.63 o
   6   4   4         11.98         10.80         0.80 o
   7   4   4          1.26          1.09         0.27 o
   8   4   4          1.11          1.45         0.25 o
  -5   5   4          0.02         -0.18         0.18 o
  -4   5   4          0.24         -0.10         0.35 o
  -3   5   4          6.01          4.47         0.46 o
  -2   5   4         85.29         73.37         1.94 o
  -1   5   4        226.64        239.56        12.99 o
   0   5   4          6.05          8.40         1.38 o
   1   5   4         66.39         81.78         4.23 o
   2   5   4         31.89         44.85         5.02 o
   3   5   4        204.71        170.48        10.41 o
   4   5   4          0.45          0.41         0.30 o
   5   5   4          8.22          7.26         1.17 o
   6   5   4          5.32          4.07         0.39 o
   7   5   4          7.08          6.46         0.53 o
   8   5   4          2.87          2.76         0.46 o
  -4   6   4          1.31          1.13         0.25 o
  -3   6   4          0.68          0.58         0.21 o
  -2   6   4          1.77          1.11         0.21 o
  -1   6   4          3.16          3.01         0.63 o
   0   6   4        556.32        627.01         6.40 o
   1   6   4         10.10         18.29         1.52 o
   2   6   4          0.28          0.46         0.23 o
   3   6   4         10.71          8.91         0.71 o
   4   6   4         23.32         23.05         1.24 o
   5   6   4          3.72          2.84         0.43 o
   6   6   4          1.85          1.89         0.32 o
   7   6   4          2.66          3.04         0.36 o
   8   6   4          0.24          0.20         0.16 o
  -2   7   4          0.24          0.11         0.11 o
  -1   7   4          0.13         -0.25         0.34 o
   0   7   4          5.27          5.67         0.68 o
   1   7   4          0.85          1.27         0.36 o
   2   7   4          0.85          1.83         0.35 o
   3   7   4          0.64          0.59         0.17 o
   4   7   4          6.32          5.81         0.57 o
   5   7   4          0.65          0.89         0.24 o
   6   7   4         68.66         78.96         2.66 o
   7   7   4          1.44          1.45         0.24 o
   8   7   4          0.07          0.11         0.07 o
  -1   8   4         12.63         12.23         0.92 o
   0   8   4          0.02          0.20         0.25 o
   1   8   4          2.02          1.60         0.25 o
   2   8   4          0.06          0.30         0.12 o
   3   8   4         17.23         18.36         1.01 o
   4   8   4          2.95          2.95         0.37 o
   5   8   4          0.82          1.75         0.41 o
   6   8   4          3.29          2.56         1.27 o
   7   8   4          0.75          0.58         0.15 o
   1   9   4          2.21          4.49         0.47 o
   2   9   4          1.51          2.04         0.27 o
   3   9   4          0.20         -0.06         0.19 o
   4   9   4          0.55          0.25         0.15 o
   5   9   4          0.19          0.20         0.10 o
  -4  -9   5         12.08         26.39         1.05 o
  -3  -9   5          2.25          4.59         0.51 o
  -2  -9   5          0.38          0.21         0.15 o
  -1  -9   5          1.16          1.29         0.82 o
  -6  -8   5          2.00          2.27         1.14 o
  -5  -8   5          0.97          1.25         0.21 o
  -4  -8   5          0.22          0.25         0.19 o
  -3  -8   5          0.18          1.24         0.25 o
  -2  -8   5          9.22         13.56         1.34 o
  -1  -8   5          0.02          0.19         0.20 o
   1  -8   5          0.99          1.35         0.36 o
  -7  -7   5          0.19          0.10         0.09 o
  -6  -7   5          0.03         -0.07         0.13 o
  -5  -7   5         16.56         20.02         1.19 o
  -4  -7   5          0.08          0.44         0.31 o
  -3  -7   5          4.73          4.70         0.43 o
  -2  -7   5          0.34          0.68         0.29 o
  -1  -7   5          0.18          0.38         0.18 o
   0  -7   5          9.61         10.38         1.20 o
   1  -7   5          0.40          0.42         0.32 o
   2  -7   5          5.26          5.90         0.82 o
   3  -7   5          0.59          0.22         0.16 o
  -7  -6   5          0.14          0.14         0.06 o
  -6  -6   5          5.71          5.62         0.45 o
  -5  -6   5          2.13          3.18         0.40 o
  -4  -6   5         74.63        104.77         2.23 o
  -3  -6   5        157.32        185.19         4.22 o
  -2  -6   5          5.97          7.51         0.54 o
  -1  -6   5          0.67          0.83         0.23 o
   0  -6   5          0.28          0.23         0.31 o
   1  -6   5          0.44          0.78         0.40 o
   2  -6   5          0.14          0.33         0.18 o
   3  -6   5          1.81          1.77         0.28 o
   4  -6   5          0.66          0.31         0.47 o
  -8  -5   5          0.11          0.16         0.09 o
  -7  -5   5          9.00          8.00         0.85 o
  -6  -5   5          0.85          1.01         0.23 o
  -5  -5   5          7.55          6.64         0.60 o
  -4  -5   5        132.28        139.95         2.99 o
  -3  -5   5         57.92         67.00         1.42 o
  -2  -5   5        278.61        342.96         6.66 o
  -1  -5   5         13.21         11.94         0.88 o
   0  -5   5         70.44         42.50         1.58 o
   1  -5   5          0.22          1.24         0.41 o
   2  -5   5          0.19          1.63         0.57 o
   3  -5   5          0.54          1.60         0.34 o
   4  -5   5          0.33          0.46         0.19 o
   5  -5   5          0.03          0.22         0.15 o
  -8  -4   5          0.07          0.11         0.11 o
  -7  -4   5          0.61          0.21         0.13 o
  -6  -4   5          6.51          5.90         0.58 o
  -5  -4   5          6.32          5.34         0.55 o
  -4  -4   5         18.27         14.15         0.83 o
  -3  -4   5        117.09        126.62         7.36 o
  -2  -4   5         60.74         69.36         5.01 o
  -1  -4   5          2.85          1.06         0.72 o
   0  -4   5         65.87         43.83         3.78 o
   1  -4   5          1.70          1.08         0.72 o
   2  -4   5         92.74         78.74         2.69 o
   3  -4   5         14.22         13.62         1.43 o
   4  -4   5         18.33         20.47         1.10 o
   5  -4   5          2.05          2.53         0.40 o
   6  -4   5          0.01         -0.04         0.12 o
  -8  -3   5          3.27          4.67         0.42 o
  -7  -3   5          3.75          3.48         0.40 o
  -6  -3   5         24.36         22.04         2.27 o
  -5  -3   5          1.54          1.70         0.35 o
  -4  -3   5          0.45          2.09         1.07 o
  -3  -3   5         22.87         28.37         3.41 o
  -2  -3   5          2.63          9.64         1.78 o
  -1  -3   5        145.79        188.73         7.03 o
   0  -3   5        145.69        136.35         5.87 o
   1  -3   5         18.03         11.74         1.88 o
   2  -3   5          2.36          3.66         1.33 o
   3  -3   5         21.92         17.34         2.22 o
   4  -3   5          2.40          2.62         0.40 o
   5  -3   5          5.51          6.10         0.82 o
   6  -3   5          9.95         10.61         1.04 o
   7  -3   5          0.12          0.08         0.11 o
  -8  -2   5          1.66          1.29         0.16 o
  -7  -2   5          0.11          0.36         0.16 o
  -6  -2   5          4.83          4.49         0.44 o
  -5  -2   5          0.53          0.79         0.26 o
  -4  -2   5        200.29        179.24         8.70 o
  -3  -2   5         24.51         19.19         2.63 o
  -2  -2   5        207.76        338.15         9.62 o
  -1  -2   5         80.29         97.54         4.57 o
   0  -2   5        418.16        488.34         9.94 o
   1  -2   5         33.46         42.72         3.07 o
   2  -2   5         42.92         32.44         3.37 o
   3  -2   5         46.41         31.43         3.94 o
   4  -2   5          0.18          0.61         0.28 o
   5  -2   5          0.97          1.01         0.37 o
   6  -2   5          0.04          0.40         0.22 o
   7  -2   5          1.13          1.64         0.37 o
  -8  -1   5          2.38          2.75         0.34 o
  -7  -1   5          1.24          1.60         0.21 o
  -6  -1   5          6.91          6.17         0.58 o
  -5  -1   5          2.50          4.75         0.91 o
  -4  -1   5         58.12         54.73         4.77 o
  -3  -1   5         65.03         65.70         4.60 o
  -2  -1   5         30.15         52.91         2.02 o
  -1  -1   5         27.65         79.29         2.68 o
   0  -1   5       2058.86       2385.82        31.55 o
   1  -1   5          0.97          4.49         0.58 o
   2  -1   5        424.62        360.76        10.61 o
   3  -1   5          5.76         12.23         2.40 o
   4  -1   5        150.82        161.29         9.98 o
   5  -1   5         19.34         21.85         1.06 o
   6  -1   5          2.82          3.31         0.49 o
   7  -1   5          0.44          0.55         0.25 o
   8  -1   5          0.04          0.04         0.08 o
  -7   0   5         29.75         42.51         1.21 o
  -6   0   5          0.23          0.30         0.20 o
  -5   0   5         41.29         47.45         2.14 o
  -4   0   5         26.31         25.79         3.22 o
  -3   0   5         97.14         89.57         6.32 o
  -2   0   5          6.83          2.37         0.57 o
  -1   0   5        380.16        421.73         6.19 o
   0   0   5         72.56         74.34         1.64 o
   1   0   5         12.75          3.70         0.90 o
   2   0   5         57.91         99.47         5.61 o
   3   0   5          9.91          7.52         2.01 o
   4   0   5         63.50         70.65         6.40 o
   5   0   5          4.43          3.45         0.42 o
   6   0   5        176.89        247.48         4.88 o
   7   0   5          0.45          1.45         0.68 o
   8   0   5          0.46          0.32         0.17 o
  -7   1   5          1.96          3.13         0.24 o
  -6   1   5         11.00         14.25         1.44 o
  -5   1   5          4.77          6.12         0.65 o
  -4   1   5         62.41         68.86         1.86 o
  -3   1   5         42.66         36.46         3.67 o
  -2   1   5         97.82        113.54         5.88 o
  -1   1   5        411.17        452.87         6.42 o
   0   1   5          0.73          4.42         0.61 o
   1   1   5        994.84       1176.23        16.50 o
   2   1   5         80.13        100.58         5.58 o
   3   1   5         21.40         16.84         2.69 o
   4   1   5         42.70         48.23         5.42 o
   5   1   5         18.60         25.15         1.97 o
   6   1   5         42.27         24.83         1.74 o
   8   1   5          3.11          3.48         0.37 o
  -6   2   5          0.03          0.01         0.10 o
  -5   2   5          0.02          0.17         0.14 o
  -4   2   5          9.42          7.65         0.57 o
  -3   2   5          3.71          4.07         1.40 o
  -2   2   5         89.94         84.14         3.73 o
  -1   2   5         82.44         76.11         3.09 o
   0   2   5        434.04        597.62        32.48 o
   1   2   5          0.92          0.73         0.54 o
   2   2   5        177.23        203.69         8.69 o
   3   2   5        131.76        109.27         7.03 o
   4   2   5          0.04          1.69         1.14 o
   5   2   5         21.50         18.06         3.92 o
   6   2   5          0.75          1.31         0.73 o
   7   2   5         22.93          7.84         1.13 o
   8   2   5          0.73          0.77         0.19 o
  -6   3   5          0.87          0.80         0.26 o
  -5   3   5          2.63          2.23         0.24 o
  -4   3   5          0.05          0.16         0.14 o
  -3   3   5          4.14          3.25         0.39 o
  -2   3   5          2.58          2.56         0.75 o
  -1   3   5        106.49        108.86         4.27 o
   0   3   5         70.21         85.52         3.60 o
   1   3   5         46.86         49.86         4.12 o
   2   3   5         15.77         24.63         3.24 o
   3   3   5          1.98          4.86         1.76 o
   4   3   5          2.91          1.73         1.08 o
   5   3   5          1.63          0.93         0.33 o
   6   3   5         32.23         27.56         1.90 o
   7   3   5          1.06          1.27         0.31 o
   8   3   5          0.03          0.16         0.28 o
  -5   4   5          1.53          1.66         0.41 o
  -4   4   5          2.37          2.42         0.44 o
  -3   4   5         11.55          7.77         1.31 o
  -2   4   5          0.84          0.93         0.16 o
  -1   4   5        103.15         99.61         4.66 o
   0   4   5         12.44         21.25         2.04 o
   1   4   5          9.84          4.32         0.94 o
   2   4   5         55.17         74.14         6.13 o
   3   4   5         37.89         29.72         4.21 o
   4   4   5          9.01          4.09         2.04 o
   5   4   5          5.37          3.55         0.66 o
   6   4   5         29.61         22.47         1.15 o
   7   4   5          3.21          2.51         0.41 o
   8   4   5          1.75          1.61         0.26 o
  -4   5   5          3.23          2.85         0.36 o
  -3   5   5          0.27          0.11         0.20 o
  -2   5   5         13.77         10.97         0.82 o
  -1   5   5         87.72         93.67         2.93 o
   0   5   5        189.17        161.45        18.24 o
   1   5   5         51.44         63.11         3.85 o
   2   5   5         20.23         23.16         3.74 o
   3   5   5         46.61         52.34         6.38 o
   4   5   5          4.15          3.66         0.68 o
   5   5   5         11.52          9.37         2.97 o
   6   5   5          0.14          0.45         0.18 o
   7   5   5          8.41          7.71         0.65 o
   8   5   5          0.11          0.17         0.10 o
  -3   6   5          0.20          0.38         0.17 o
  -2   6   5          1.55          2.05         0.39 o
  -1   6   5          0.94          0.57         0.20 o
   0   6   5         28.92         39.20         1.43 o
   1   6   5          1.59         24.34         4.88 o
   2   6   5        196.63        195.67        24.95 o
   3   6   5          1.65          1.31         0.30 o
   4   6   5          6.71          5.90         0.59 o
   5   6   5          7.05          6.40         0.62 o
   6   6   5          2.56          4.31         0.48 o
   7   6   5          0.42          0.54         0.17 o
   8   6   5          0.42          0.41         0.19 o
  -2   7   5          0.15          0.21         0.31 o
  -1   7   5          0.00         -0.22         0.28 o
   0   7   5          7.43          7.72         0.57 o
   1   7   5          3.14          3.35         0.43 o
   2   7   5          1.22          3.25         0.38 o
   3   7   5          1.58          1.47         0.31 o
   4   7   5          5.71          5.77         0.58 o
   5   7   5          0.02          0.10         0.19 o
   6   7   5          0.32          0.43         0.18 o
   7   7   5          0.16          0.74         0.19 o
  -1   8   5          3.63          3.74         0.47 o
   0   8   5          0.06          0.90         0.32 o
   1   8   5          0.23          0.52         0.15 o
   2   8   5          0.02          0.08         0.11 o
   3   8   5          0.21          0.18         0.12 o
   4   8   5          0.63          0.43         0.16 o
   5   8   5          6.65          7.92         0.81 o
   6   8   5          4.82          5.33         0.59 o
   7   8   5          0.06          0.16         0.09 o
   2   9   5          6.36          9.45         0.78 o
   3   9   5          2.49          4.69         0.60 o
   4   9   5          0.54          0.21         0.25 o
   5   9   5          0.63          0.62         0.13 o
  -3  -9   6          1.57          2.54         0.36 o
  -2  -9   6          9.82         14.23         0.85 o
  -5  -8   6         12.45         16.91         0.82 o
  -4  -8   6          0.68          1.24         0.27 o
  -3  -8   6          0.26          0.29         0.14 o
  -2  -8   6          6.76         10.65         1.74 o
  -1  -8   6          0.55          1.01         0.42 o
   1  -8   6          0.18          0.55         0.25 o
  -6  -7   6          0.06          0.13         0.10 o
  -5  -7   6          0.15          0.56         0.20 o
  -4  -7   6          1.31          2.54         0.50 o
  -3  -7   6         13.39         21.17         1.02 o
  -2  -7   6          1.47          1.13         0.26 o
  -1  -7   6          0.19          0.47         0.18 o
   0  -7   6          1.45          2.10         0.55 o
   2  -7   6          0.44          1.08         0.37 o
  -7  -6   6          1.51          2.19         0.33 o
  -6  -6   6          1.06          1.16         0.20 o
  -5  -6   6          0.86          0.66         0.19 o
  -4  -6   6          1.47          2.80         0.38 o
  -3  -6   6        182.32        240.79        11.16 o
  -2  -6   6        126.64        205.01        11.12 o
  -1  -6   6          3.66          4.17         0.48 o
   0  -6   6          0.47          0.33         0.40 o
   1  -6   6          0.31          1.11         0.47 o
   2  -6   6          0.04          0.13         0.16 o
   3  -6   6          3.38          3.12         0.36 o
  -7  -5   6          0.77          1.07         0.31 o
  -6  -5   6         14.13         13.63         1.24 o
  -5  -5   6          8.74          8.74         0.66 o
  -4  -5   6         52.54         56.39         1.65 o
  -3  -5   6         68.22         94.31         1.75 o
  -2  -5   6        213.99        245.80         4.38 o
  -1  -5   6         11.21          9.34         0.64 o
   0  -5   6        130.01         83.84         2.28 o
   1  -5   6          3.66          3.78         0.69 o
   2  -5   6          5.46          4.03         0.78 o
   3  -5   6         13.45         15.19         0.93 o
   4  -5   6          1.07          0.88         0.20 o
   5  -5   6          0.02          0.09         0.10 o
  -8  -4   6          0.60          0.64         0.16 o
  -7  -4   6          7.28          7.69         0.85 o
  -6  -4   6          5.56          4.49         0.57 o
  -5  -4   6         28.22         23.30         1.38 o
  -4  -4   6          6.13          3.86         0.35 o
  -3  -4   6        161.02        187.74         9.42 o
  -2  -4   6         43.21         33.90         3.75 o
  -1  -4   6         86.44        102.07         6.29 o
   0  -4   6          8.59          5.35         1.42 o
   1  -4   6          4.55          2.42         1.00 o
   2  -4   6         30.42         26.35         1.60 o
   3  -4   6         26.83         26.68         1.54 o
   4  -4   6          6.58          5.65         0.78 o
   5  -4   6          0.04          0.10         0.13 o
   6  -4   6          3.55          3.23         0.44 o
  -8  -3   6          0.24          0.20         0.09 o
  -7  -3   6          5.78          6.22         0.51 o
  -6  -3   6         36.49         26.31         2.41 o
  -5  -3   6          0.09          0.20         0.14 o
  -4  -3   6          0.04          0.83         0.24 o
  -3  -3   6         92.16        118.83         7.10 o
  -2  -3   6          1.48          1.87         0.85 o
  -1  -3   6         81.98        102.96         5.56 o
   0  -3   6         56.67         50.64         3.94 o
   1  -3   6          4.11          4.87         1.30 o
   2  -3   6          0.24          1.39         0.84 o
   3  -3   6          0.05          1.51         0.25 o
   4  -3   6          1.94          2.40         0.37 o
   5  -3   6          5.64          5.87         0.75 o
   6  -3   6          4.67          4.58         0.55 o
  -7  -2   6          0.91          1.03         0.18 o
  -6  -2   6          4.96          4.84         0.43 o
  -5  -2   6          0.50          0.88         0.21 o
  -4  -2   6         28.42         22.01         1.02 o
  -3  -2   6          2.80          5.71         1.52 o
  -2  -2   6        209.85        258.68         8.97 o
  -1  -2   6         12.00         26.41         2.61 o
   0  -2   6          6.39         12.77         1.74 o
   1  -2   6          1.64          0.76         0.41 o
   2  -2   6          0.79          4.10         1.28 o
   3  -2   6         21.82         12.49         2.72 o
   4  -2   6          2.70          2.24         0.33 o
   5  -2   6          1.83          2.13         0.34 o
   6  -2   6          0.00          0.21         0.18 o
   7  -2   6          1.08          1.49         0.34 o
  -7  -1   6         18.02         24.63         0.76 o
  -6  -1   6          4.26          3.48         0.36 o
  -5  -1   6         22.51         24.10         2.02 o
  -4  -1   6         15.78         12.94         1.37 o
  -3  -1   6         41.97         41.38         3.80 o
  -2  -1   6        120.43        185.82         7.33 o
  -1  -1   6          2.06          1.37         0.40 o
   0  -1   6       1610.03       1731.48        12.34 o
   1  -1   6          1.27          5.47         0.58 o
   2  -1   6          1.31          1.32         0.81 o
   3  -1   6         29.98         32.25         4.16 o
   4  -1   6          2.91          3.20         0.99 o
   5  -1   6         13.55         16.74         0.93 o
   6  -1   6          3.91          5.54         0.75 o
   7  -1   6          0.11          0.43         0.26 o
  -7   0   6         40.25         50.53         0.98 o
  -6   0   6         19.07         22.53         1.09 o
  -5   0   6          6.05         11.02         0.63 o
  -4   0   6         24.93         30.43         0.92 o
  -3   0   6        144.64        164.52        11.81 o
  -2   0   6         50.82         41.15         2.40 o
  -1   0   6        214.24        278.72         5.51 o
   0   0   6         38.73         35.45         1.20 o
   1   0   6          0.31          7.50         0.71 o
   2   0   6         56.94         53.67         4.26 o
   3   0   6         12.38         21.10         3.26 o
   4   0   6         10.45         11.39         2.65 o
   5   0   6         17.21         16.69         0.92 o
   6   0   6        195.21        269.72         6.04 o
   7   0   6          0.06          0.40         0.17 o
   8   0   6          2.94          3.34         0.45 o
  -7   1   6          0.02          0.20         0.10 o
  -6   1   6          5.32          8.17         0.59 o
  -5   1   6         27.78         31.45         1.05 o
  -4   1   6          5.90          9.06         0.51 o
  -3   1   6         40.99         33.66         3.59 o
  -2   1   6          0.41          0.58         0.23 o
  -1   1   6        282.18        366.85         8.46 o
   0   1   6        337.36        318.52         5.54 o
   1   1   6         41.16         25.53         1.44 o
   2   1   6        396.14        457.55        12.69 o
   3   1   6        788.93        829.90        19.60 o
   4   1   6          2.83          2.27         1.35 o
   5   1   6         25.44         32.57         1.25 o
   6   1   6          0.01          0.42         0.28 o
   7   1   6         33.03         47.25         2.09 o
   8   1   6         11.23         15.80         1.42 o
  -6   2   6          0.02         -0.08         0.11 o
  -5   2   6          0.00          0.12         0.16 o
  -4   2   6          2.45          2.01         0.23 o
  -3   2   6          0.55          0.47         0.15 o
  -2   2   6        154.44        165.57         8.00 o
  -1   2   6         13.39          8.46         1.10 o
   0   2   6          5.28          6.87         1.43 o
   1   2   6        344.23        412.36        10.95 o
   2   2   6          3.96          5.32         1.49 o
   3   2   6         23.20         12.40         2.66 o
   4   2   6          0.03          0.07         0.59 o
   5   2   6          3.72          3.56         0.79 o
   7   2   6          2.19          2.93         0.43 o
   8   2   6          2.82          3.30         0.36 o
  -6   3   6          0.14          0.21         0.13 o
  -5   3   6          2.57          2.40         0.30 o
  -4   3   6          0.72          0.50         0.22 o
  -3   3   6          0.03          0.27         0.12 o
  -2   3   6          0.68          1.11         0.25 o
  -1   3   6         38.13         47.26         2.96 o
   0   3   6         19.83         18.25         1.74 o
   1   3   6         19.77         18.81         1.84 o
   2   3   6        473.73        447.26        14.09 o
   3   3   6         15.50         14.45         2.92 o
   4   3   6         98.51         59.90         6.24 o
   5   3   6          5.38          4.52         1.80 o
   6   3   6         44.82         41.11         2.31 o
   7   3   6          0.10          0.57         0.23 o
   8   3   6          5.93          7.17         0.53 o
  -5   4   6          6.03          5.04         0.37 o
  -4   4   6          2.04          1.75         0.27 o
  -3   4   6          0.64          0.69         0.18 o
  -2   4   6          1.40          0.81         0.29 o
  -1   4   6          9.12         11.65         0.58 o
   0   4   6          3.28          3.59         0.83 o
   1   4   6        151.91        172.89         6.11 o
   2   4   6          1.09          2.32         1.94 o
   3   4   6         28.08         25.78         4.03 o
   4   4   6          5.50          5.50         1.66 o
   5   4   6          8.63          7.39         0.66 o
   6   4   6         14.96         13.98         1.35 o
   7   4   6          4.55          4.57         0.38 o
   8   4   6          6.16          5.70         0.46 o
  -4   5   6          2.33          2.31         0.29 o
  -3   5   6          1.01          0.56         0.24 o
  -2   5   6          0.01          0.40         0.19 o
  -1   5   6          1.92          2.03         0.35 o
   0   5   6        153.52        158.28         2.96 o
   1   5   6        326.26        404.97        10.03 o
   2   5   6         44.55         49.26         2.01 o
   3   5   6          1.14          2.08         0.57 o
   4   5   6          0.01         -0.09         0.65 o
   5   5   6         41.16         34.85         2.05 o
   6   5   6          0.33          0.18         0.20 o
   7   5   6          0.00          0.18         0.11 o
   8   5   6          0.59          0.25         0.11 o
  -3   6   6          6.11          4.60         0.31 o
  -2   6   6          5.75          7.23         0.61 o
  -1   6   6          2.61          2.72         0.34 o
   0   6   6          2.46          3.59         0.45 o
   1   6   6          0.45          2.30         0.48 o
   2   6   6        395.08        373.80         5.93 o
   3   6   6          1.55          3.66         0.65 o
   4   6   6          2.42          2.38         0.40 o
   5   6   6          2.02          1.41         0.31 o
   6   6   6          6.60          7.34         0.61 o
   7   6   6          0.70          0.79         0.21 o
   8   6   6          0.17          0.08         0.10 o
  -1   7   6          8.51          8.15         0.69 o
   0   7   6          8.13          7.68         0.55 o
   1   7   6          6.11          8.04         0.96 o
   2   7   6          0.84          0.99         0.29 o
   3   7   6          0.08          0.14         0.17 o
   4   7   6          0.54          0.53         0.19 o
   5   7   6          0.57          0.87         0.31 o
   6   7   6          0.06         -0.06         0.13 o
   7   7   6          1.06          1.14         0.20 o
   0   8   6          3.11          2.90         0.46 o
   1   8   6         29.91         38.53         1.03 o
   2   8   6          0.21          0.88         0.19 o
   3   8   6          1.58          1.51         0.24 o
   4   8   6          0.19          0.37         0.14 o
   5   8   6          6.03          6.59         0.68 o
   6   8   6          0.71          1.28         0.29 o
   2   9   6          8.05         11.68         0.80 o
   3   9   6          1.55          4.91         0.58 o
   4   9   6          4.27          3.20         0.46 o
  -5  -8   7          1.88          2.44         0.27 o
  -4  -8   7          0.71          1.50         0.21 o
  -3  -8   7          0.01          0.00         0.12 o
  -2  -8   7          1.83          2.14         0.47 o
  -1  -8   7          1.98          1.93         0.45 o
   0  -8   7          7.50          4.58         0.49 o
  -6  -7   7          0.01          0.05         0.10 o
  -5  -7   7          0.55          0.95         0.23 o
  -4  -7   7          0.13          0.31         0.14 o
  -3  -7   7          2.15          3.99         0.43 o
  -2  -7   7          0.02          0.47         0.26 o
  -1  -7   7          4.13          2.36         0.59 o
   0  -7   7          1.67          1.66         0.45 o
   2  -7   7          1.22          2.15         0.27 o
  -7  -6   7          0.10          0.29         0.12 o
  -6  -6   7          1.13          2.37         0.43 o
  -5  -6   7          2.96          3.28         0.36 o
  -4  -6   7          5.69          6.47         0.73 o
  -3  -6   7          0.51          0.40         0.19 o
  -2  -6   7        134.17        194.84        13.32 o
  -1  -6   7        244.22        239.61        30.04 o
   0  -6   7          0.64         -0.03         0.37 o
   1  -6   7          5.23          3.98         0.76 o
   2  -6   7          1.00          0.52         0.39 o
   3  -6   7          1.95          2.03         0.29 o
   4  -6   7          0.00          0.16         0.13 o
  -7  -5   7          3.00          3.09         0.44 o
  -6  -5   7          0.04          0.03         0.15 o
  -5  -5   7         11.96         13.40         0.79 o
  -4  -5   7         24.61         29.54         1.32 o
  -3  -5   7         98.35        130.35         2.39 o
  -2  -5   7          1.11          1.61         0.26 o
  -1  -5   7          0.14          1.23         0.22 o
   0  -5   7        234.33        153.41         5.40 o
   1  -5   7          8.96          7.97         1.04 o
   2  -5   7         20.14         15.48         1.45 o
   3  -5   7          0.08          0.38         0.17 o
   4  -5   7          0.70          0.48         0.22 o
   5  -5   7          1.18          0.82         0.24 o
  -7  -4   7         12.43         10.15         0.87 o
  -6  -4   7          2.67          2.40         0.59 o
  -5  -4   7          0.15          0.48         0.20 o
  -4  -4   7          0.41          0.29         0.23 o
  -3  -4   7         46.33         52.46         1.46 o
  -2  -4   7          1.50          1.32         0.83 o
  -1  -4   7         34.74         27.60         3.49 o
   0  -4   7         60.78         44.60         4.33 o
   1  -4   7         11.35          7.15         1.90 o
   2  -4   7          0.77          2.08         0.50 o
   3  -4   7         37.49         35.50         1.93 o
   4  -4   7          0.22          0.21         0.18 o
   5  -4   7          0.00          0.18         0.16 o
   6  -4   7          3.20          2.93         0.39 o
  -7  -3   7          0.42          0.46         0.12 o
  -6  -3   7         11.28         10.99         0.65 o
  -5  -3   7          0.94          0.60         0.23 o
  -4  -3   7         20.56         19.96         1.01 o
  -3  -3   7          5.29          7.95         2.00 o
  -2  -3   7         36.06         55.15         4.67 o
  -1  -3   7         56.42         77.36         5.29 o
   0  -3   7          7.21          5.81         1.47 o
   1  -3   7          7.35          7.08         1.63 o
   2  -3   7          0.07          0.22         0.38 o
   3  -3   7         11.16         18.16         0.97 o
   4  -3   7          2.20          2.46         0.37 o
   5  -3   7          1.58          1.83         0.44 o
   6  -3   7          0.51          0.96         0.19 o
  -7  -2   7          2.97          3.53         0.28 o
  -6  -2   7          1.73          1.27         0.20 o
  -5  -2   7          0.63          0.30         0.13 o
  -4  -2   7          2.35          4.02         0.35 o
  -3  -2   7          9.88         10.11         2.11 o
  -2  -2   7        241.32        294.42        10.23 o
  -1  -2   7        101.49         93.64         5.37 o
   0  -2   7        198.65        269.79         8.88 o
   1  -2   7        191.64        171.65         7.23 o
   3  -2   7          9.14          5.65         1.90 o
   4  -2   7          0.09          0.98         0.26 o
   5  -2   7          1.13          0.95         0.40 o
   6  -2   7          0.88          1.61         0.36 o
   7  -2   7          0.14          0.19         0.17 o
  -7  -1   7         39.06         41.73         0.88 o
  -6  -1   7          1.44          1.92         0.31 o
  -5  -1   7          4.52          3.53         0.38 o
  -4  -1   7          4.12          4.20         0.29 o
  -3  -1   7         26.68         26.62         3.19 o
  -2  -1   7        471.12        594.40        13.91 o
  -1  -1   7          5.21         12.26         1.77 o
   0  -1   7         32.72         39.22         2.09 o
   1  -1   7         65.18         74.91         3.17 o
   2  -1   7        389.26        375.77        12.08 o
   3  -1   7          6.63          4.51         1.74 o
   4  -1   7         41.52         54.46         2.00 o
   5  -1   7          0.61          0.60         0.21 o
   6  -1   7         18.18         27.89         1.14 o
   7  -1   7          6.51          6.18         0.69 o
  -7   0   7          4.06          4.09         1.88 o
  -6   0   7         25.96         35.99         1.05 o
  -5   0   7        154.25        176.80         9.40 o
  -4   0   7          7.96          7.35         0.41 o
  -3   0   7          7.88          6.59         1.54 o
  -2   0   7         34.89         33.36         2.29 o
  -1   0   7        127.75        138.59         4.24 o
   0   0   7         31.96         43.37         2.13 o
   1   0   7        165.82        144.52         3.93 o
   2   0   7          3.51          6.95         1.64 o
   3   0   7         28.67         17.44         3.13 o
   4   0   7        101.07         93.71         7.98 o
   5   0   7          7.69          9.59         0.73 o
   6   0   7         20.92         30.67         1.26 o
   7   0   7          1.59          1.39         0.25 o
   8   0   7         18.49         24.10         1.07 o
  -6   1   7          6.41          7.12         0.60 o
  -5   1   7          0.35          0.48         0.31 o
  -4   1   7        138.98        150.96         3.14 o
  -3   1   7         15.96         17.82         0.55 o
  -2   1   7         56.31         69.01         5.29 o
  -1   1   7         23.39         22.44         2.70 o
   0   1   7         65.07        104.57         3.25 o
   1   1   7        479.58        578.87        16.77 o
   2   1   7        237.07        108.75         6.67 o
   3   1   7          4.35          5.15         1.63 o
   4   1   7         42.33         38.91         5.16 o
   5   1   7          3.34          4.49         0.47 o
   6   1   7         10.93         16.26         1.34 o
   8   1   7          4.39          5.81         0.41 o
  -6   2   7          0.56          0.52         0.15 o
  -5   2   7          2.06          2.38         0.28 o
  -4   2   7          9.03          9.04         0.47 o
  -3   2   7          0.48          0.23         0.12 o
  -2   2   7          7.68          6.03         1.68 o
  -1   2   7          0.41          0.76         0.38 o
   0   2   7        148.59        153.56         5.06 o
   1   2   7         55.72         65.88         3.89 o
   2   2   7       1306.45       1322.89        23.74 o
   4   2   7          5.44          3.18         1.76 o
   5   2   7         11.11         10.32         2.23 o
   7   2   7          0.36          0.43         0.22 o
   8   2   7          2.85          5.20         0.42 o
  -5   3   7         14.19         13.53         0.60 o
  -4   3   7          0.71          0.38         0.17 o
  -3   3   7          6.01          4.18         0.37 o
  -2   3   7          0.07          0.13         0.09 o
  -1   3   7         42.15         42.32         2.95 o
   0   3   7        106.49        108.52         6.63 o
   1   3   7          9.11         12.49         1.59 o
   2   3   7          5.05          5.65         1.67 o
   3   3   7          0.01          1.07         1.00 o
   4   3   7         10.49          6.85         2.41 o
   5   3   7         11.05          9.04         0.74 o
   6   3   7          1.72          1.76         0.37 o
   7   3   7          5.28          4.19         1.36 o
   8   3   7          0.33          0.96         0.19 o
  -5   4   7          1.69          1.06         0.22 o
  -4   4   7          8.16          7.98         0.51 o
  -3   4   7          3.62          4.91         0.52 o
  -2   4   7          0.28          0.25         0.23 o
  -1   4   7         19.68         21.53         0.78 o
   0   4   7         11.55         13.59         0.80 o
   1   4   7         74.65         89.71         6.52 o
   2   4   7         26.42         30.34         4.09 o
   3   4   7          0.62          0.41         0.75 o
   4   4   7         16.44         15.14         3.80 o
   5   4   7         15.51         12.33         0.83 o
   6   4   7         21.26         12.58         8.14 o
   7   4   7          0.52          0.33         0.27 o
   8   4   7          7.45          6.97         0.49 o
  -4   5   7          0.00         -0.04         0.13 o
  -3   5   7          1.47          1.73         0.42 o
  -2   5   7          5.71          6.95         0.73 o
  -1   5   7          1.87          1.39         0.24 o
   0   5   7         19.41         19.84         1.13 o
   1   5   7         31.47         43.92         2.64 o
   2   5   7        185.50        172.22         7.11 o
   3   5   7         19.73         21.49         3.18 o
   4   5   7          4.69          3.11         0.79 o
   5   5   7         12.63          9.86         1.14 o
   6   5   7          0.11          0.09         0.14 o
   7   5   7          2.77          2.72         0.27 o
   8   5   7          0.04          0.11         0.15 o
  -3   6   7          0.06         -0.04         0.09 o
  -2   6   7          3.24          4.09         0.43 o
  -1   6   7          2.87          2.70         0.34 o
   0   6   7          5.66          7.33         0.72 o
   1   6   7          0.98          2.56         0.48 o
   2   6   7         65.93         59.58         2.32 o
   3   6   7         26.18         17.54         1.35 o
   4   6   7        109.48        107.51         7.47 o
   5   6   7          0.85          1.12         0.29 o
   6   6   7          1.34          1.50         0.28 o
   7   6   7          0.27          0.34         0.14 o
   8   6   7          0.24          0.24         0.13 o
  -2   7   7          0.02          0.28         0.17 o
  -1   7   7          1.09          1.12         0.33 o
   0   7   7          6.10         10.81         0.83 o
   1   7   7          6.04          6.62         0.67 o
   2   7   7          2.48          3.14         0.51 o
   3   7   7          0.87          1.23         0.27 o
   4   7   7          2.53          3.39         0.43 o
   5   7   7          1.44          1.12         0.23 o
   6   7   7          4.39          4.52         0.59 o
   7   7   7          1.37          1.41         0.27 o
   0   8   7          0.00         -0.14         0.15 o
   1   8   7          0.31          0.55         0.15 o
   2   8   7          1.05          2.22         0.59 o
   3   8   7          0.99          1.61         0.29 o
   4   8   7          0.67          0.78         0.17 o
   5   8   7          0.16          0.22         0.17 o
   6   8   7          2.97          2.43         0.35 o
  -5  -8   8          0.43          0.53         0.15 o
  -4  -8   8          6.09         11.38         0.86 o
  -3  -8   8          7.68         12.97         0.99 o
  -2  -8   8          0.84          1.03         0.33 o
  -1  -8   8          1.18          0.53         0.23 o
   0  -8   8          1.03          1.47         0.33 o
  -6  -7   8         16.61         16.43         0.81 o
  -5  -7   8          1.09          1.93         0.22 o
  -4  -7   8          0.36          0.80         0.19 o
  -3  -7   8          0.66          1.89         0.28 o
  -2  -7   8          0.29          0.73         0.21 o
  -1  -7   8          7.59          7.82         0.98 o
   0  -7   8          0.00          0.19         0.19 o
   1  -7   8          0.27          0.34         0.15 o
   2  -7   8          0.72          0.90         0.17 o
  -6  -6   8          0.18          0.29         0.17 o
  -5  -6   8          0.20          0.59         0.15 o
  -4  -6   8          8.32         13.37         0.76 o
  -3  -6   8          1.28          1.32         0.25 o
  -2  -6   8          0.05          0.12         0.11 o
  -1  -6   8         41.01         33.42        14.51 o
   0  -6   8        117.09         96.63         3.60 o
   1  -6   8         15.00         12.31         1.25 o
   2  -6   8          0.03          0.25         0.23 o
   3  -6   8          0.89          0.96         0.22 o
  -7  -5   8          0.90          0.39         0.16 o
  -6  -5   8          2.70          2.96         0.53 o
  -5  -5   8          2.84          3.72         0.67 o
  -4  -5   8         30.22         33.37         1.23 o
  -3  -5   8         84.75        110.56        10.06 o
  -2  -5   8          1.66          1.97         0.30 o
  -1  -5   8          0.22          0.34         0.13 o
   0  -5   8         98.46         67.42         2.79 o
   1  -5   8          0.02          0.93         0.47 o
   2  -5   8         77.82         61.06         2.78 o
   3  -5   8          0.69          0.99         0.27 o
   4  -5   8          0.33          0.50         0.22 o
  -7  -4   8          0.96          1.13         0.26 o
  -6  -4   8          1.05          0.64         0.30 o
  -5  -4   8         28.97         23.73         1.81 o
  -4  -4   8          0.39         -0.08         0.28 o
  -3  -4   8          2.68          4.65         0.69 o
  -2  -4   8         21.63         33.84         1.46 o
  -1  -4   8         31.89         23.55         1.35 o
   0  -4   8         12.13          9.65         0.50 o
   1  -4   8         33.24         19.43         1.65 o
   2  -4   8         17.48         12.06         1.21 o
   3  -4   8          3.91          6.56         0.87 o
   4  -4   8          0.04          0.15         0.21 o
   5  -4   8          0.13          0.12         0.13 o
  -7  -3   8          0.89          0.88         0.23 o
  -6  -3   8          0.14          0.22         0.11 o
  -5  -3   8         46.50         33.37         2.18 o
  -4  -3   8         64.45         62.59         1.49 o
  -3  -3   8         29.55         30.45         1.73 o
  -2  -3   8         11.95         15.99         2.75 o
  -1  -3   8         48.55         63.41         5.12 o
   0  -3   8          7.78          6.45         1.64 o
   1  -3   8         55.09         40.79         4.19 o
   2  -3   8          0.43          0.36         0.20 o
   3  -3   8         18.93         21.34         1.46 o
   4  -3   8          4.49          6.25         0.58 o
   5  -3   8          0.65          0.90         0.32 o
   6  -3   8          0.03          0.06         0.19 o
  -7  -2   8          0.18          0.09         0.07 o
  -6  -2   8          5.49          5.26         0.35 o
  -5  -2   8          8.42          6.27         0.39 o
  -4  -2   8         27.79         26.36         0.87 o
  -3  -2   8          2.22          3.27         0.56 o
  -2  -2   8         11.20          7.99         1.89 o
  -1  -2   8          5.32          9.44         1.81 o
   0  -2   8        178.87        179.20         7.70 o
   1  -2   8         34.25         27.07         3.06 o
   2  -2   8         26.66         19.70         2.84 o
   3  -2   8          6.63          5.78         0.45 o
   4  -2   8          7.15          8.50         0.93 o
   5  -2   8          4.83          4.52         0.48 o
   6  -2   8          0.01          0.26         0.17 o
   7  -2   8          0.41          0.47         0.18 o
  -7  -1   8         10.49         10.50         0.50 o
  -6  -1   8          0.37          1.03         0.16 o
  -5  -1   8         67.33         70.69         1.60 o
  -4  -1   8          0.26          0.37         0.17 o
  -3  -1   8         32.67         41.58         1.51 o
  -2  -1   8          1.52          1.20         0.81 o
  -1  -1   8        283.07        366.46        10.32 o
   0  -1   8          0.33          0.79         0.31 o
   1  -1   8          2.80          5.08         1.24 o
   2  -1   8        413.89        303.06        14.76 o
   3  -1   8          2.17          1.73         1.23 o
   4  -1   8          1.45          2.00         0.35 o
   5  -1   8          2.82          4.07         0.46 o
   6  -1   8          2.29          2.56         0.35 o
   7  -1   8          0.26          0.45         0.14 o
  -7   0   8          0.00          0.02         0.08 o
  -6   0   8          2.11          1.89         0.23 o
  -5   0   8        163.12        161.31         2.43 o
  -4   0   8        125.34        140.74         3.09 o
  -3   0   8         66.78         70.15         1.28 o
  -2   0   8         28.57         31.92         2.38 o
  -1   0   8        351.61        493.53        11.48 o
   0   0   8          2.02          5.13         0.83 o
   1   0   8        184.72        211.71         5.15 o
   2   0   8         89.51         93.08         3.98 o
   3   0   8          2.67          2.99         1.48 o
   4   0   8          1.32          2.56         0.38 o
   5   0   8         23.19         28.31         1.23 o
   6   0   8          0.89          1.06         0.25 o
   7   0   8          3.39          1.01         0.36 o
   8   0   8         18.73         25.31         0.96 o
  -6   1   8          0.16          0.05         0.07 o
  -5   1   8          0.00          0.20         0.25 o
  -4   1   8          2.33          6.10         0.39 o
  -3   1   8          0.38          0.82         0.16 o
  -2   1   8         75.26         75.37         5.77 o
  -1   1   8        116.09        119.76         6.82 o
   0   1   8          1.57          0.80         0.58 o
   1   1   8        251.84        283.68        10.24 o
   2   1   8        415.12        420.59        12.76 o
   3   1   8        131.96        119.68         8.30 o
   4   1   8         11.39          9.11         2.51 o
   5   1   8         98.63        121.25         3.20 o
   6   1   8          0.23          0.18         0.19 o
   7   1   8          3.08          3.62         0.67 o
   8   1   8          0.32          0.17         0.09 o
  -6   2   8          1.60          1.59         0.30 o
  -5   2   8          5.83          7.01         0.41 o
  -4   2   8         22.05         23.26         0.73 o
  -3   2   8          0.43          0.65         0.13 o
  -2   2   8          0.01          0.21         0.10 o
  -1   2   8          1.62          0.99         0.76 o
   0   2   8        169.13        180.85        14.10 o
   1   2   8          0.61          2.80         0.72 o
   2   2   8        408.87        356.42        12.18 o
   3   2   8          7.91          7.24         2.23 o
   5   2   8          1.63          1.35         0.30 o
   6   2   8          0.00          0.37         0.25 o
   7   2   8          0.27          0.51         0.33 o
   8   2   8          1.59          2.89         0.29 o
  -5   3   8          8.41          8.00         0.51 o
  -4   3   8          0.01          0.26         0.16 o
  -3   3   8         22.52         19.19         0.74 o
  -2   3   8          2.99          3.15         0.25 o
  -1   3   8          6.06          6.51         0.40 o
   0   3   8         29.58         27.88         2.32 o
   1   3   8          3.64          2.75         0.82 o
   2   3   8         74.05         64.45         5.57 o
   3   3   8         10.14          7.98         2.24 o
   4   3   8        102.65         89.44        14.98 o
   5   3   8          0.00          0.36         0.17 o
   6   3   8          7.33          7.89         0.69 o
   7   3   8          0.73          0.72         0.22 o
   8   3   8         15.32         19.73         0.76 o
  -4   4   8          5.46          5.73         0.39 o
  -3   4   8         15.92         14.16         1.01 o
  -2   4   8          1.18          0.65         0.21 o
  -1   4   8          0.63          1.00         0.25 o
   0   4   8         25.91         26.09         1.02 o
   1   4   8          4.72          6.66         0.89 o
   2   4   8          3.55          3.17         0.52 o
   3   4   8        130.15        118.11         6.24 o
   4   4   8          0.13          0.38         0.18 o
   5   4   8         12.33         12.77         1.21 o
   6   4   8          2.88          2.16         0.37 o
   7   4   8          0.37          0.39         0.15 o
   8   4   8          0.00          0.24         0.12 o
  -4   5   8          0.26          0.24         0.12 o
  -3   5   8          0.89          0.93         0.22 o
  -2   5   8         21.66         22.92         1.87 o
  -1   5   8          0.75          0.84         0.18 o
   0   5   8          0.02          0.27         0.15 o
   1   5   8          8.05          9.88         0.88 o
   2   5   8         88.67         91.31         4.20 o
   3   5   8        192.28        202.56         4.47 o
   4   5   8         11.23         11.03         1.14 o
   5   5   8          0.88          0.85         0.32 o
   6   5   8          1.42          1.46         0.41 o
   7   5   8          2.20          2.44         0.29 o
   8   5   8          0.19          0.05         0.06 o
  -3   6   8          0.15          0.29         0.14 o
  -2   6   8          0.62          0.69         0.32 o
  -1   6   8          7.92          7.99         0.76 o
   0   6   8          9.16         11.29         0.69 o
   1   6   8          4.73          4.50         0.60 o
   3   6   8         14.19         11.92         1.06 o
   4   6   8        276.71        266.05        15.19 o
   5   6   8          0.59          0.69         0.26 o
   6   6   8          3.08          3.10         0.39 o
   7   6   8          1.77          1.45         0.23 o
   8   6   8          0.83          0.52         0.15 o
  -1   7   8          6.17          6.19         0.66 o
   0   7   8          0.56          0.52         0.15 o
   1   7   8         46.72         55.59         1.79 o
   2   7   8          0.35          1.10         0.33 o
   3   7   8          2.05          1.92         0.32 o
   4   7   8          0.05          0.14         0.11 o
   5   7   8          0.27          0.39         0.15 o
   6   7   8          1.20          1.17         0.28 o
   7   7   8          1.35          1.73         0.26 o
   1   8   8          3.16          3.55         0.39 o
   2   8   8          0.49          1.07         0.22 o
   3   8   8         15.04         17.25         0.83 o
   4   8   8          0.12          0.48         0.12 o
   5   8   8          0.84          0.65         0.33 o
   6   8   8          0.33          0.34         0.14 o
  -4  -8   9          0.37          0.41         0.15 o
  -3  -8   9          6.19         10.96         0.81 o
  -2  -8   9          2.10          2.91         0.44 o
  -1  -8   9          0.70          0.08         0.14 o
  -5  -7   9         11.34         20.44         1.06 o
  -4  -7   9          0.20          0.90         0.21 o
  -3  -7   9          1.64          2.11         0.29 o
  -2  -7   9          0.35          0.50         0.30 o
  -1  -7   9          0.94          0.89         0.37 o
   0  -7   9          0.16          0.44         0.25 o
   1  -7   9          0.13          0.16         0.10 o
   2  -7   9          1.34          1.46         0.24 o
  -6  -6   9          0.03          0.28         0.15 o
  -5  -6   9          0.04          0.23         0.19 o
  -4  -6   9          0.57          2.60         0.31 o
  -3  -6   9          0.10          0.30         0.14 o
  -2  -6   9         11.48          8.82         0.74 o
  -1  -6   9          3.56          3.29         0.67 o
   0  -6   9         28.57         25.12         1.75 o
   1  -6   9         61.44         58.30         2.53 o
   2  -6   9          3.24          3.32         0.40 o
   3  -6   9          0.36          0.63         0.20 o
  -6  -5   9          0.17          0.04         0.12 o
  -5  -5   9          8.00          8.94         0.98 o
  -3  -5   9          1.74          3.88         0.45 o
  -2  -5   9          4.92          5.04         0.49 o
  -1  -5   9          0.40          0.44         0.15 o
   0  -5   9          2.65          1.62         0.33 o
   1  -5   9          0.02          0.25         0.19 o
   2  -5   9         79.25         87.76         6.52 o
   3  -5   9          0.21          0.26         0.23 o
   4  -5   9          5.13          5.50         0.57 o
  -7  -4   9          0.66          0.39         0.30 o
  -6  -4   9          1.00          0.65         0.26 o
  -5  -4   9         20.54         15.05         0.96 o
  -4  -4   9          6.36          8.16         1.07 o
  -3  -4   9         39.85         48.38         2.44 o
  -2  -4   9         65.05         71.72         1.79 o
  -1  -4   9          0.60          0.59         0.17 o
   0  -4   9          9.53          8.58         0.77 o
   1  -4   9          5.35          2.97         0.54 o
   2  -4   9         15.19         13.06         1.32 o
   3  -4   9         28.93         30.33         1.84 o
   4  -4   9          9.55          8.90         0.94 o
   5  -4   9          1.00          0.75         0.21 o
  -7  -3   9          0.00          0.04         0.07 o
  -6  -3   9          0.05          0.11         0.11 o
  -5  -3   9          2.20          2.10         0.30 o
  -4  -3   9         59.10         57.37         2.72 o
  -3  -3   9         76.53         62.74         3.23 o
  -2  -3   9         38.03         48.58         2.12 o
  -1  -3   9         12.98         16.04         1.17 o
   0  -3   9          9.44          7.45         0.76 o
   1  -3   9         19.15         17.64         1.22 o
   2  -3   9          0.98          0.91         0.31 o
   3  -3   9         32.07         38.15         1.65 o
   4  -3   9          9.96         11.21         0.77 o
   5  -3   9          0.01          0.07         0.10 o
   6  -3   9          0.05          0.44         0.21 o
  -7  -2   9          0.02          0.22         0.14 o
  -6  -2   9          0.06          0.06         0.07 o
  -5  -2   9         26.09         24.18         0.73 o
  -4  -2   9          2.24          3.38         0.29 o
  -3  -2   9          0.62          0.77         0.16 o
  -2  -2   9          9.01         14.72         2.63 o
   0  -2   9         83.35         82.94         5.61 o
   1  -2   9        154.07        127.37         7.18 o
   2  -2   9         27.28         26.40         1.52 o
   3  -2   9          4.37          4.64         0.45 o
   4  -2   9          7.97          9.10         0.81 o
   5  -2   9          0.06          0.39         0.18 o
   6  -2   9          0.07          0.09         0.09 o
  -6  -1   9          0.06         -0.06         0.09 o
  -5  -1   9        133.56        134.38         2.51 o
  -4  -1   9          7.08          6.26         0.48 o
  -3  -1   9         45.30         42.82         1.31 o
  -2  -1   9          9.36          7.39         1.77 o
  -1  -1   9          2.03          0.73         0.39 o
   0  -1   9        121.57        132.27         4.53 o
   1  -1   9         20.81         22.48         2.76 o
   2  -1   9         47.19         39.61         3.91 o
   3  -1   9         24.28         19.84         1.69 o
   4  -1   9        101.36        125.41        12.54 o
   5  -1   9          0.00          0.50         0.19 o
   6  -1   9          2.26          2.61         0.34 o
   7  -1   9          1.02          1.17         0.25 o
  -6   0   9          3.25          3.78         0.31 o
  -5   0   9          1.72          2.78         0.42 o
  -4   0   9         89.84        114.24         1.66 o
  -3   0   9        389.68        405.82         2.89 o
  -2   0   9         52.00         63.31         5.34 o
  -1   0   9        107.07        126.85         4.72 o
   0   0   9          1.55          3.96         0.80 o
   1   0   9        125.05        129.91         6.10 o
   2   0   9          0.03          1.98         0.62 o
   3   0   9         77.68         64.93         6.28 o
   4   0   9          5.89          9.11         0.73 o
   5   0   9          0.09          1.49         0.31 o
   6   0   9          3.30          4.77         0.49 o
   7   0   9          0.68          0.81         0.19 o
  -6   1   9          0.13          0.03         0.06 o
  -5   1   9          1.34          1.36         0.30 o
  -4   1   9         70.05         77.39         1.42 o
  -3   1   9         38.87         40.00         1.01 o
  -2   1   9         34.22         41.17         0.93 o
  -1   1   9          0.79          2.20         0.98 o
   0   1   9         93.29         93.17         6.02 o
   1   1   9          1.75          2.67         1.02 o
   2   1   9         10.14         10.92         1.30 o
   3   1   9         54.66         65.31         6.25 o
   4   1   9          8.14         10.08         0.78 o
   5   1   9          2.69          3.34         0.45 o
   6   1   9          1.06          2.07         0.51 o
   7   1   9          0.79          1.13         0.36 o
   8   1   9          0.68          1.36         0.17 o
  -5   2   9          2.19          2.88         0.38 o
  -4   2   9         23.62         23.91         0.67 o
  -3   2   9         29.35         32.59         0.73 o
  -2   2   9          0.06          0.36         0.11 o
  -1   2   9          2.44          2.80         0.27 o
   0   2   9          1.20          0.92         0.70 o
   1   2   9          1.20          0.86         0.83 o
   2   2   9        466.96        398.86        27.78 o
   3   2   9         38.82         31.89         4.38 o
   4   2   9         55.56         55.91         3.28 o
   5   2   9         12.27         12.64         1.16 o
   6   2   9          0.62          0.85         0.22 o
   7   2   9          1.85          1.86         0.49 o
   8   2   9          0.46          1.33         0.19 o
  -5   3   9          1.63          1.43         0.26 o
  -4   3   9          0.29          0.54         0.16 o
  -3   3   9         31.44         29.88         0.80 o
  -2   3   9          0.28          0.32         0.13 o
  -1   3   9         28.33         21.86         0.82 o
   0   3   9         14.13         14.18         0.58 o
   1   3   9          3.41          4.14         1.49 o
   2   3   9          8.79          8.64         1.53 o
   3   3   9         54.32         42.45         4.92 o
   4   3   9          0.15          1.28         0.31 o
   5   3   9          0.87          1.18         0.26 o
   6   3   9          7.73          8.59         0.80 o
   7   3   9          0.55          0.79         0.21 o
   8   3   9          1.12          2.03         0.23 o
  -4   4   9          2.30          0.47         0.71 o
  -3   4   9          4.07          3.91         0.61 o
  -2   4   9         22.70         21.58         0.94 o
  -1   4   9         14.86         14.70         0.86 o
   0   4   9         26.58         24.24         1.26 o
   1   4   9          0.92          1.90         0.29 o
   2   4   9          0.26          0.64         0.27 o
   3   4   9         12.86         11.63         0.73 o
   4   4   9          0.71          1.05         0.30 o
   5   4   9          1.33          0.94         0.29 o
   6   4   9          0.08          0.13         0.14 o
   7   4   9          0.01          0.19         0.10 o
   8   4   9          0.21          0.19         0.09 o
  -3   5   9          1.63          1.96         0.28 o
  -2   5   9          1.06          0.97         0.41 o
  -1   5   9          0.25          0.36         0.21 o
   0   5   9         14.45         15.63         0.83 o
   1   5   9          1.47          1.79         0.36 o
   2   5   9         30.14         26.68         1.95 o
   3   5   9         10.25         13.17         2.64 o
   4   5   9        110.74         97.78         6.48 o
   5   5   9         26.60         23.15         5.66 o
   6   5   9          9.43          6.39         0.84 o
   7   5   9          0.75          0.67         0.16 o
   8   5   9          0.00         -0.04         0.10 o
  -2   6   9          0.98          1.14         0.30 o
  -1   6   9          1.55          1.16         0.52 o
   0   6   9          6.43          8.32         0.51 o
   1   6   9          3.47          3.65         0.57 o
   2   6   9          3.38          4.43         0.90 o
   3   6   9          1.65          1.37         0.59 o
   4   6   9          7.60          6.94         0.84 o
   5   6   9          0.72          1.07         0.28 o
   6   6   9         45.71         46.70         6.06 o
   7   6   9          0.16          0.37         0.11 o
  -1   7   9          7.12          7.20         0.62 o
   0   7   9          0.13          0.40         0.16 o
   1   7   9          0.59          1.79         0.48 o
   2   7   9          0.11          1.65         0.65 o
   3   7   9          2.82          3.59         0.34 o
   4   7   9          0.15          0.18         0.12 o
   5   7   9          0.07          0.09         0.08 o
   6   7   9          1.51          1.64         0.31 o
   7   7   9          0.56          0.53         0.14 o
   1   8   9          1.04          1.46         0.30 o
   2   8   9          3.02          3.63         0.61 o
   3   8   9          2.19          2.04         0.27 o
   4   8   9          0.32          0.56         0.28 o
   5   8   9          1.38          1.21         0.22 o
  -4  -7  10         26.19         57.66         1.89 o
  -3  -7  10          5.12          8.25         0.85 o
  -1  -7  10          0.05          0.58         0.27 o
   0  -7  10          0.00          0.10         0.14 o
   1  -7  10          2.05          1.96         0.33 o
  -6  -6  10          3.46          3.76         0.36 o
  -5  -6  10          0.09          0.13         0.08 o
  -4  -6  10          3.61          4.75         0.62 o
  -3  -6  10          1.32          1.72         0.22 o
  -2  -6  10          1.47          2.49         0.38 o
  -1  -6  10          2.80          2.57         0.41 o
   0  -6  10          4.80          3.33         0.60 o
   1  -6  10         22.93         25.05         4.29 o
   3  -6  10          5.85          6.83         0.54 o
  -6  -5  10          0.87          1.51         0.30 o
  -5  -5  10          1.23          0.60         0.19 o
  -4  -5  10          0.44          0.70         0.31 o
  -3  -5  10          6.35          8.20         0.57 o
  -2  -5  10         39.26         37.39         1.26 o
  -1  -5  10          6.22          6.34         1.75 o
   0  -5  10         18.81          9.21         3.21 o
   1  -5  10          1.51          1.42         0.45 o
   2  -5  10         44.82         53.17         3.75 o
   3  -5  10          0.38          0.53         0.22 o
   4  -5  10         16.45         17.72         0.92 o
  -5  -4  10          0.24          0.24         0.17 o
  -4  -4  10          0.02          0.48         0.33 o
  -2  -4  10         56.94         67.19         2.83 o
  -1  -4  10         44.04         29.04         1.10 o
   0  -4  10          0.09          0.55         0.31 o
   1  -4  10          5.61          2.51         0.59 o
   2  -4  10          0.01          0.18         0.14 o
   4  -4  10          1.14          0.82         0.22 o
   5  -4  10          1.47          1.29         0.24 o
  -5  -3  10          5.27          3.85         0.46 o
  -4  -3  10          2.86          2.78         0.45 o
  -3  -3  10          7.64          5.16         0.79 o
  -2  -3  10        254.32        281.48         5.33 o
  -1  -3  10          9.48          7.97         0.87 o
   0  -3  10         14.61         11.84         1.00 o
   1  -3  10         20.28         17.19         1.27 o
   2  -3  10          1.79          1.90         0.55 o
   3  -3  10          0.18          3.30         0.45 o
   4  -3  10         11.06         14.76         0.92 o
   5  -3  10          0.08          0.16         0.12 o
   6  -3  10          0.00          0.17         0.16 o
  -5  -2  10         12.22         10.89         0.53 o
  -4  -2  10          1.44          1.67         0.24 o
  -3  -2  10          0.13          0.72         0.20 o
  -2  -2  10         61.40         66.20         5.79 o
  -1  -2  10          4.60          5.10         0.66 o
   0  -2  10         10.94          9.55         0.85 o
   1  -2  10          8.15          7.16         0.77 o
   2  -2  10        105.10         75.79         4.73 o
   3  -2  10          6.75          5.95         0.50 o
   4  -2  10          3.46          4.20         0.51 o
   5  -2  10          0.75          1.10         0.26 o
   6  -2  10          0.79          0.36         0.23 o
  -6  -1  10          0.61          0.37         0.11 o
  -5  -1  10         12.16         13.87         0.57 o
  -4  -1  10          0.56          1.09         0.20 o
  -3  -1  10        244.13        255.41         3.93 o
  -2  -1  10          0.40          1.09         0.16 o
  -1  -1  10         34.87         40.64         2.86 o
   0  -1  10         42.66         36.21         3.70 o
   1  -1  10        171.95        163.49         8.04 o
   2  -1  10         31.74         26.83         2.18 o
   3  -1  10          1.45          2.77         0.33 o
   4  -1  10         47.98         59.26         5.18 o
   5  -1  10          2.27          1.74         0.33 o
   6  -1  10          2.59          2.48         0.32 o
   7  -1  10          0.00          0.00         0.06 o
  -6   0  10          0.06          0.22         0.10 o
  -5   0  10          0.10          0.07         0.11 o
  -4   0  10          0.84          0.89         0.15 o
  -3   0  10        289.31        294.82         2.49 o
  -2   0  10        163.76        188.42         2.74 o
  -1   0  10          3.78          2.58         1.17 o
   0   0  10          3.72          3.56         1.32 o
   1   0  10         63.44         71.45         3.49 o
   2   0  10          1.05          1.66         0.75 o
   3   0  10          4.05          4.79         0.41 o
   4   0  10         10.67         14.85         0.93 o
   5   0  10          5.44          6.92         0.62 o
   6   0  10          1.12          1.82         0.30 o
   7   0  10          2.37          1.42         0.57 o
  -6   1  10          6.51          5.61         0.48 o
  -5   1  10          1.12          0.70         0.15 o
  -4   1  10         12.94         13.81         0.52 o
  -3   1  10         18.15         20.94         0.63 o
  -2   1  10         55.07         52.23         0.95 o
  -1   1  10         38.88         37.16         1.11 o
   0   1  10        100.75        105.65         6.88 o
   1   1  10         27.70         25.12         3.38 o
   2   1  10          0.14          0.06         0.31 o
   3   1  10         67.31         58.99         5.22 o
   4   1  10         12.31         20.21         1.80 o
   5   1  10          0.13          0.40         0.16 o
   6   1  10          0.12          0.14         0.13 o
   7   1  10          3.74          4.65         0.61 o
  -5   2  10          0.04          0.12         0.15 o
  -4   2  10          0.07          1.00         0.16 o
  -3   2  10         67.06         72.16         1.59 o
  -2   2  10          9.97         10.33         0.44 o
  -1   2  10          8.59          8.30         0.44 o
   0   2  10          4.21          5.35         0.38 o
   1   2  10         12.89         14.13         1.95 o
   2   2  10          0.25          1.09         0.79 o
   3   2  10         79.11         54.65         5.87 o
   4   2  10          1.75          2.23         0.41 o
   5   2  10          3.36          3.79         0.47 o
   6   2  10         17.49         20.01         1.99 o
   7   2  10          0.08          0.03         0.13 o
   8   2  10          0.10          0.18         0.07 o
  -4   3  10          0.68          0.68         0.20 o
  -3   3  10         11.81         10.16         0.92 o
  -2   3  10          0.12          0.00         0.13 o
  -1   3  10         40.97         37.78         1.24 o
   0   3  10          1.14          1.14         0.20 o
   1   3  10          0.05          0.02         0.16 o
   2   3  10         17.93         20.62         2.05 o
   3   3  10         34.31         30.44         3.03 o
   4   3  10          2.73          2.02         0.54 o
   5   3  10          5.70          5.13         0.52 o
   6   3  10          7.67          7.86         1.05 o
   7   3  10          0.06          0.02         0.09 o
   8   3  10          0.65          0.54         0.11 o
  -4   4  10          2.94          2.88         0.39 o
  -3   4  10          0.54          0.80         0.27 o
  -2   4  10         15.64         15.66         1.09 o
  -1   4  10         13.69         15.31         1.26 o
   0   4  10          0.96          2.29         0.43 o
   1   4  10          3.68          3.73         0.53 o
   2   4  10          0.03          0.43         0.21 o
   3   4  10          3.18          2.89         0.62 o
   4   4  10          0.28          0.61         0.26 o
   5   4  10         19.94         16.41         1.31 o
   6   4  10          0.97          0.65         0.26 o
   7   4  10          0.28          0.14         0.09 o
   8   4  10          0.21          0.13         0.10 o
  -3   5  10          0.10          0.14         0.09 o
  -2   5  10          0.20          0.57         0.18 o
  -1   5  10          0.35         -0.03         0.38 o
   0   5  10         39.10         49.47         1.73 o
   1   5  10          2.98          4.70         0.56 o
   2   5  10          1.07          0.89         0.30 o
   3   5  10          1.50          2.03         0.48 o
   4   5  10         38.60         32.57         2.08 o
   5   5  10         35.67         34.81        10.33 o
   6   5  10          3.12          3.21         0.44 o
   7   5  10          0.80          0.94         0.27 o
  -2   6  10          0.13          0.41         0.17 o
  -1   6  10          1.61          1.93         0.36 o
   0   6  10          0.08          0.28         0.20 o
   1   6  10          9.47         10.30         0.88 o
   2   6  10          9.74          8.13         1.27 o
   3   6  10          0.16          0.22         0.15 o
   4   6  10          0.56          0.78         0.25 o
   5   6  10          0.84          1.43         0.35 o
   6   6  10         69.64         64.79        15.96 o
   7   6  10          0.30          0.18         0.12 o
   0   7  10          1.69          0.84         0.32 o
   1   7  10          5.45          8.79         0.74 o
   2   7  10          1.10          1.96         0.33 o
   3   7  10         11.93         12.52         2.48 o
   4   7  10          1.49          1.24         0.18 o
   5   7  10          0.24          0.28         0.11 o
   6   7  10          0.00         -0.08         0.12 o
   2   8  10          1.26          1.41         0.21 o
   3   8  10          0.01          0.01         0.07 o
   4   8  10          1.86          1.78         0.24 o
  -4  -7  11          3.24          6.92         0.64 o
  -2  -7  11          2.28          2.81         0.45 o
  -1  -7  11          2.27          1.61         0.33 o
   0  -7  11          0.38          0.30         0.18 o
  -5  -6  11          0.96          1.64         0.16 o
  -4  -6  11          2.90          3.90         0.36 o
  -3  -6  11          0.12          0.39         0.15 o
  -2  -6  11         11.11         10.84         0.98 o
  -1  -6  11          0.02          0.00         0.14 o
   0  -6  11          9.27          5.56         0.67 o
   1  -6  11          0.22          0.11         0.13 o
   2  -6  11         10.21         10.55         0.80 o
  -6  -5  11          0.25          0.30         0.11 o
  -5  -5  11          3.12          4.54         0.42 o
  -4  -5  11          1.43          0.92         0.31 o
  -3  -5  11          2.94          3.05         0.57 o
  -2  -5  11          6.57          7.80         0.82 o
  -1  -5  11          8.12          6.61         0.64 o
   0  -5  11         31.60         24.48         1.64 o
   1  -5  11          3.03          1.77         0.51 o
   2  -5  11          1.15          1.35         0.27 o
   3  -5  11          1.57          0.88         0.26 o
   4  -5  11         25.93         25.23         0.94 o
  -6  -4  11          0.10          0.20         0.12 o
  -5  -4  11          3.11          1.97         0.29 o
  -4  -4  11          0.10          0.38         0.20 o
  -3  -4  11          4.15          2.91         0.62 o
  -2  -4  11         69.05         84.44         3.19 o
  -1  -4  11         13.64          9.12         1.03 o
   0  -4  11          1.34          1.51         0.46 o
   1  -4  11          4.58          2.65         0.63 o
   2  -4  11          1.22          1.49         0.31 o
   3  -4  11          0.18          0.65         0.25 o
   4  -4  11          2.85          4.89         0.83 o
   5  -4  11          3.30          2.13         0.26 o
  -6  -3  11          3.13          1.37         0.50 o
  -5  -3  11          0.46          0.83         0.22 o
  -4  -3  11          1.81          1.89         1.26 o
  -3  -3  11          0.77          0.82         0.36 o
  -2  -3  11          0.07          1.10         0.43 o
  -1  -3  11         28.32         18.29         1.32 o
   0  -3  11          0.08          0.23         0.20 o
   1  -3  11         14.19         11.69         1.24 o
   2  -3  11          0.80          0.77         0.24 o
   3  -3  11         23.04         22.80        14.22 o
   4  -3  11          7.15         10.70         0.77 o
   5  -3  11          0.01         -0.01         0.09 o
  -6  -2  11          0.00          0.04         0.11 o
  -5  -2  11          0.12          0.37         0.14 o
  -4  -2  11          0.63          1.35         0.49 o
  -3  -2  11         10.04          6.89         4.18 o
  -2  -2  11          3.59          5.91         0.54 o
  -1  -2  11          5.21          6.27         0.77 o
   0  -2  11          1.71          1.19         0.34 o
   1  -2  11          0.02          0.07         0.31 o
   2  -2  11          0.52          0.47         0.21 o
   3  -2  11          3.60          4.42         0.44 o
   4  -2  11         37.60         50.49         3.55 o
   5  -2  11          2.68          3.11         0.37 o
  -6  -1  11          0.10          0.21         0.12 o
  -5  -1  11          0.05          0.09         0.13 o
  -4  -1  11          3.95          3.25         0.38 o
  -3  -1  11        172.14        193.27         3.00 o
  -2  -1  11          2.49          1.55         0.22 o
  -1  -1  11         10.27         11.21         0.63 o
   0  -1  11         45.47         41.55         1.40 o
   1  -1  11          0.00          0.98         0.30 o
   2  -1  11          4.38          4.02         0.64 o
   3  -1  11          0.65          1.07         0.21 o
   4  -1  11          9.91         15.03         0.93 o
   5  -1  11          0.63          0.67         0.22 o
   6  -1  11         10.23         12.99         0.66 o
  -5   0  11          0.10          0.02         0.09 o
  -4   0  11          9.71         10.66         0.48 o
  -3   0  11          3.79          4.05         0.30 o
  -2   0  11        177.57        211.67         2.52 o
  -1   0  11        812.23        898.99         5.48 o
   0   0  11          7.66          6.50         0.44 o
   1   0  11          1.46          1.79         0.45 o
   2   0  11          2.97          3.26         0.55 o
   3   0  11          5.83          7.84         0.69 o
   4   0  11          0.63          1.24         0.28 o
   5   0  11          7.27          9.60         0.71 o
   6   0  11          0.00          0.06         0.10 o
   7   0  11          0.52          0.87         0.21 o
  -5   1  11          3.17          3.80         0.38 o
  -4   1  11          4.43          5.15         0.33 o
  -3   1  11         14.08         16.21         0.54 o
  -2   1  11         15.77         15.05         0.56 o
  -1   1  11          1.54          1.52         0.19 o
   0   1  11         87.44         96.35         3.10 o
   1   1  11         12.82         14.02         2.66 o
   2   1  11         28.05         22.39         2.20 o
   3   1  11          0.43          0.50         0.40 o
   4   1  11         15.60         17.00         1.09 o
   5   1  11         43.63         55.98         1.65 o
   6   1  11          0.23          0.29         0.16 o
   7   1  11          0.23          0.22         0.09 o
  -5   2  11          0.92          0.75         0.20 o
  -4   2  11          0.02          0.10         0.16 o
  -3   2  11          3.69          5.42         0.33 o
  -2   2  11          4.72          4.61         0.32 o
  -1   2  11          1.45          2.19         0.24 o
   0   2  11          3.00          4.27         0.36 o
   1   2  11          0.32          0.09         0.16 o
   2   2  11         10.25          8.45         2.33 o
   3   2  11         46.35         34.00         4.66 o
   4   2  11          4.47          5.90         0.78 o
   5   2  11          4.60          5.44         0.73 o
   6   2  11         13.70         15.29         1.14 o
   7   2  11          2.29          2.96         0.30 o
  -4   3  11          2.04          1.90         0.54 o
  -3   3  11         11.67         11.83         0.74 o
  -2   3  11          1.19          1.10         0.17 o
  -1   3  11         37.10         34.41         1.40 o
   0   3  11          0.32          0.52         0.25 o
   1   3  11         18.77         15.11         0.96 o
   2   3  11          6.48          6.67         0.69 o
   3   3  11        101.26         85.17         5.19 o
   4   3  11          8.15          6.81         1.04 o
   5   3  11          1.71          1.46         0.32 o
   6   3  11          0.17          0.48         0.22 o
   7   3  11          0.28          0.32         0.15 o
  -3   4  11          0.07          0.25         0.14 o
  -2   4  11          2.17          1.87         0.27 o
  -1   4  11          7.36          7.36         1.18 o
   0   4  11         53.43         51.02         2.31 o
   1   4  11         48.05         51.73         2.34 o
   2   4  11          1.12          1.16         0.35 o
   3   4  11         13.61         11.14         1.12 o
   4   4  11          2.42          2.30         0.53 o
   5   4  11          5.43          4.32         0.65 o
   6   4  11          1.19          0.78         0.27 o
   7   4  11          0.00         -0.02         0.07 o
  -2   5  11          2.41          1.74         0.45 o
  -1   5  11          0.11          0.24         0.22 o
   0   5  11          0.89          1.35         0.40 o
   1   5  11          4.25          3.62         0.48 o
   2   5  11         18.87         17.62         1.25 o
   3   5  11          1.35          1.02         0.56 o
   4   5  11          5.38          4.96         1.10 o
   5   5  11          3.22          3.69         1.80 o
   6   5  11         35.72         27.56         2.91 o
   7   5  11         13.00         10.39         2.73 o
  -1   6  11          4.04          5.82         0.64 o
   0   6  11          0.02          0.13         0.11 o
   1   6  11          1.56          1.53         0.27 o
   2   6  11          1.49          2.39         0.42 o
   3   6  11          1.48          0.81         0.25 o
   4   6  11          5.71          4.44         0.56 o
   5   6  11          1.16          0.79         0.26 o
   6   6  11          3.16          3.13         0.42 o
   7   6  11          0.21          0.48         0.13 o
   1   7  11         10.96         15.93         2.17 o
   2   7  11          0.26          0.48         0.22 o
   3   7  11          0.97          0.89         0.21 o
   4   7  11          5.41          4.01         0.37 o
   5   7  11          0.21          0.36         0.09 o
   6   7  11          0.77          0.52         0.13 o
  -3  -7  12          9.39          5.35         0.52 o
  -2  -7  12         11.94          6.54         0.59 o
  -4  -6  12          1.09          1.68         0.42 o
  -3  -6  12          0.57          0.77         0.26 o
  -2  -6  12          0.69          1.15         0.23 o
  -1  -6  12          0.29          0.34         0.21 o
   0  -6  12          2.24          2.50         0.43 o
   1  -6  12          0.07          0.11         0.07 o
   2  -6  12          0.81          0.54         0.17 o
  -5  -5  12          0.05          0.21         0.13 o
  -4  -5  12          0.03          0.16         0.12 o
  -3  -5  12          6.23          7.26         0.54 o
  -2  -5  12          3.27          2.45         0.35 o
  -1  -5  12          4.82          3.78         0.66 o
   0  -5  12          0.61          0.67         0.31 o
   1  -5  12          8.31          6.63         1.11 o
   2  -5  12          0.49          0.21         0.20 o
   3  -5  12          0.02          0.29         0.15 o
  -5  -4  12          0.37          0.30         0.12 o
  -4  -4  12          5.71          7.91         0.65 o
  -3  -4  12          0.01          0.32         0.18 o
  -2  -4  12         14.41         16.46         1.33 o
  -1  -4  12         25.10         16.26         1.39 o
   0  -4  12          0.45          0.45         0.32 o
   1  -4  12          7.26          5.48         0.58 o
   2  -4  12          0.00          0.45         0.14 o
   3  -4  12          0.00          0.18         0.11 o
   4  -4  12          0.10          0.11         0.08 o
  -5  -3  12          0.54          0.43         0.11 o
  -4  -3  12         10.29          9.04         0.87 o
  -3  -3  12          0.33          0.24         0.25 o
  -2  -3  12         24.26         31.53         1.92 o
  -1  -3  12         49.62         44.34         2.24 o
   0  -3  12         68.55         48.93         2.42 o
   1  -3  12          0.50          0.65         0.24 o
   2  -3  12          2.09          1.76         0.35 o
   3  -3  12          0.13          0.86         0.33 o
   4  -3  12          8.21         10.89         0.67 o
   5  -3  12          3.34          3.58         0.28 o
  -5  -2  12          0.95          0.94         0.15 o
  -4  -2  12         20.37         19.88         1.00 o
  -3  -2  12         10.79         10.75         0.79 o
  -2  -2  12         23.29         20.98         1.40 o
  -1  -2  12          2.13          2.43         0.38 o
   0  -2  12         20.58         16.82         1.03 o
   1  -2  12          0.06          0.29         0.31 o
   2  -2  12          0.05          0.57         0.38 o
   3  -2  12          0.17          0.59         0.21 o
   4  -2  12          0.84          1.60         0.32 o
   5  -2  12          0.00          0.29         0.13 o
  -5  -1  12          0.60          0.83         0.18 o
  -4  -1  12          5.04          3.56         0.44 o
  -3  -1  12          5.92          7.64         0.60 o
  -2  -1  12          2.07          1.19         0.21 o
  -1  -1  12        192.80        192.99         3.60 o
   0  -1  12          0.73          0.74         0.17 o
   1  -1  12         18.32         14.07         1.80 o
   2  -1  12         36.14         33.95         3.55 o
   3  -1  12          9.96         10.31         0.65 o
   4  -1  12          3.81          5.05         0.54 o
   5  -1  12          2.31          2.64         0.35 o
   6  -1  12         10.39         12.34         0.83 o
  -5   0  12          0.00          0.19         0.13 o
  -4   0  12          0.24          0.48         0.15 o
  -3   0  12          4.86          4.88         0.37 o
  -2   0  12          1.74          2.12         0.27 o
  -1   0  12        193.16        186.44         2.98 o
   0   0  12        322.02        374.56         3.59 o
   1   0  12         60.49         55.88         3.17 o
   2   0  12          9.16         10.04         1.56 o
   3   0  12         15.08         16.71         3.17 o
   4   0  12          2.07          2.84         0.40 o
   5   0  12          1.36          1.75         0.29 o
   6   0  12          0.65          0.79         0.22 o
  -5   1  12          0.00          0.14         0.10 o
  -4   1  12         26.42         26.49         0.78 o
  -3   1  12         12.30         12.21         0.52 o
  -2   1  12          5.94          5.94         0.38 o
  -1   1  12          6.52          6.31         0.51 o
   0   1  12         21.55         21.83         1.43 o
   1   1  12          1.10          0.89         0.33 o
   2   1  12        101.66        104.81         3.46 o
   3   1  12         18.10         30.10         1.93 o
   4   1  12          0.55          0.63         0.29 o
   5   1  12          1.15          2.32         0.50 o
   6   1  12          8.32         12.26         1.00 o
   7   1  12          1.18          1.82         0.30 o
  -4   2  12          0.22          0.43         0.23 o
  -3   2  12         10.46         11.76         0.58 o
  -2   2  12         16.06         17.43         0.58 o
  -1   2  12         12.36         14.13         0.67 o
   0   2  12         15.90         17.64         0.86 o
   1   2  12          4.74          3.67         0.81 o
   2   2  12          2.05          1.52         0.39 o
   3   2  12         27.50         27.17         2.12 o
   4   2  12          9.54         10.06         0.99 o
   5   2  12          0.47          0.53         0.34 o
   6   2  12          0.10          0.05         0.14 o
  -3   3  12         14.35         16.25         0.87 o
  -2   3  12          2.62          3.34         0.34 o
  -1   3  12         30.77         27.61         1.84 o
   0   3  12          0.89          0.59         0.27 o
   1   3  12         37.61         37.26         1.90 o
   2   3  12          0.99          1.44         0.37 o
   3   3  12         49.75         45.10         4.14 o
   4   3  12          7.65          5.75         1.04 o
   5   3  12          1.36          1.62         0.49 o
   7   3  12          1.14          0.91         0.20 o
  -3   4  12          0.00          0.05         0.13 o
  -2   4  12          4.38          4.93         0.69 o
  -1   4  12          1.42          1.11         0.20 o
   0   4  12         12.29         11.73         1.46 o
   1   4  12          0.52          0.67         0.36 o
   2   4  12          9.45          8.18         0.76 o
   3   4  12         13.90         13.97         1.55 o
   4   4  12          0.13          0.30         0.31 o
   5   4  12          0.06         -0.21         0.38 o
   6   4  12          0.26          0.12         0.31 o
   7   4  12          3.46          2.97         0.57 o
  -2   5  12          0.14          0.02         0.11 o
  -1   5  12          1.93          1.60         0.39 o
   0   5  12          1.58          1.78         0.38 o
   1   5  12          4.61          3.09         1.20 o
   2   5  12         18.58         19.10         1.22 o
   3   5  12          0.34          0.90         0.55 o
   4   5  12          0.19          0.32         0.44 o
   5   5  12          0.56          0.91         0.43 o
   6   5  12          8.26          6.65         0.84 o
   7   5  12          2.64          2.22         0.26 o
   0   6  12          0.43          1.30         0.26 o
   1   6  12          1.58          2.51         0.27 o
   2   6  12          0.76          1.43         0.43 o
   4   6  12          5.45          3.84         0.45 o
   5   6  12          1.60          1.13         0.19 o
   6   6  12          0.90          1.01         0.22 o
   2   7  12          3.37          4.24         0.44 o
   3   7  12          9.07         11.42         0.79 o
   4   7  12          0.73          0.72         0.20 o
  -3  -6  13          0.59          0.77         0.16 o
  -2  -6  13          4.39          3.29         1.22 o
  -1  -6  13          0.22          0.28         0.14 o
   0  -6  13          5.22          6.94         0.59 o
  -4  -5  13          0.09          0.04         0.07 o
  -3  -5  13          0.79          1.20         0.24 o
  -2  -5  13          0.47          0.60         0.28 o
  -1  -5  13          4.35          2.73         0.52 o
   0  -5  13          0.08          0.31         0.14 o
   1  -5  13          0.42          0.59         0.25 o
   2  -5  13          2.00          3.96         0.57 o
  -5  -4  13          2.75          2.63         0.99 o
  -4  -4  13          0.04          0.03         0.14 o
  -3  -4  13         10.70         10.19         2.44 o
  -2  -4  13          6.23          6.07         1.48 o
  -1  -4  13         15.47         10.89         1.12 o
   0  -4  13          0.56          0.33         0.28 o
   1  -4  13          2.04          1.81         0.32 o
   2  -4  13          1.77          2.07         0.31 o
   3  -4  13          0.61          0.73         0.17 o
   4  -4  13          0.74          0.57         0.16 o
  -5  -3  13          0.42          0.33         0.07 o
  -4  -3  13          2.87          1.98         0.23 o
  -3  -3  13          0.44          0.75         0.29 o
  -2  -3  13          8.26          7.01         1.59 o
  -1  -3  13         36.02         36.05         1.52 o
   0  -3  13         19.93         15.58         0.99 o
   1  -3  13         23.61         19.34         1.61 o
   2  -3  13          1.68          1.52         0.25 o
   3  -3  13          2.33          5.06         1.51 o
   4  -3  13          1.41          2.25         0.27 o
   5  -3  13          0.24          0.30         0.11 o
  -5  -2  13          2.02          2.16         0.30 o
  -4  -2  13          4.11          3.88         0.32 o
  -3  -2  13          5.77          7.46         0.51 o
  -2  -2  13         23.37         19.97         1.13 o
  -1  -2  13         11.67         11.36         0.86 o
   0  -2  13          4.64          4.72         0.55 o
   1  -2  13          0.60          0.77         0.38 o
   2  -2  13          1.37          1.05         0.45 o
   3  -2  13          1.63          2.18         0.47 o
   4  -2  13          5.89          8.48         0.78 o
   5  -2  13          5.27          6.99         0.73 o
  -5  -1  13         10.77          9.07         0.72 o
  -4  -1  13          1.43          0.95         0.21 o
  -3  -1  13          3.11          3.57         0.35 o
  -2  -1  13          5.16          5.57         0.42 o
  -1  -1  13        152.12        164.15         3.55 o
   0  -1  13         12.93         10.88         2.05 o
   1  -1  13          0.41          0.37         0.32 o
   2  -1  13         48.49         55.05         5.84 o
   4  -1  13          8.20         13.02         0.77 o
   5  -1  13          0.25          0.40         0.29 o
   6  -1  13          0.31          0.25         0.09 o
  -5   0  13          0.33          0.16         0.11 o
  -4   0  13          7.38          6.76         0.54 o
  -3   0  13          0.40          0.61         0.14 o
  -2   0  13         33.38         33.27         1.09 o
  -1   0  13          0.45          0.51         0.14 o
   0   0  13         82.56         91.00         2.00 o
   1   0  13        318.97        321.65         7.19 o
   2   0  13          6.55          7.54         1.09 o
   4   0  13          0.50          0.47         0.18 o
   5   0  13          1.97          2.79         0.51 o
   6   0  13          0.02         -0.03         0.13 o
  -4   1  13          1.72          1.69         0.37 o
  -3   1  13          5.11          6.61         0.46 o
  -2   1  13         11.64         12.16         0.66 o
  -1   1  13          3.05          3.03         0.35 o
   0   1  13         33.68         34.94         1.43 o
   1   1  13          4.03          3.93         0.56 o
   2   1  13         48.06         50.93         3.02 o
   3   1  13          0.30          0.99         0.34 o
   4   1  13         17.10         19.94         1.39 o
   5   1  13          1.53          1.02         0.23 o
  -3   2  13         13.14         12.99         0.91 o
  -2   2  13         14.73         18.78         0.70 o
  -1   2  13         10.42         11.73         0.75 o
   0   2  13         24.43         24.36         1.00 o
   1   2  13          0.36          0.41         0.16 o
   2   2  13         10.52          8.08         6.06 o
   3   2  13          4.36          3.16         1.77 o
   4   2  13          0.33          0.35         0.17 o
   5   2  13          0.58          0.87         0.20 o
   6   2  13          3.14          4.85         0.55 o
   7   2  13          0.11          0.12         0.07 o
  -3   3  13          7.26          7.63         0.66 o
  -2   3  13         13.40         13.80         1.22 o
  -1   3  13          0.92          0.93         0.25 o
   0   3  13          3.19          2.75         0.56 o
   1   3  13         28.42         27.74         1.33 o
   2   3  13          0.12          0.19         0.28 o
   3   3  13         55.62         47.53         2.04 o
   4   3  13         11.74         12.07         1.61 o
   5   3  13          0.88          1.04         0.40 o
   6   3  13          0.11          0.11         0.11 o
   7   3  13          0.13          0.33         0.20 o
  -2   4  13          0.30          0.28         0.17 o
  -1   4  13          1.05          1.51         0.31 o
   0   4  13          2.40          1.94         0.31 o
   1   4  13         18.41         20.37         1.37 o
   2   4  13         20.82         15.35         1.22 o
   3   4  13          0.15          0.20         0.31 o
   4   4  13         11.38         11.04         1.67 o
   5   4  13          1.04          0.57         0.42 o
   6   4  13          0.36          0.16         0.23 o
  -1   5  13          0.71          0.54         0.32 o
   0   5  13          1.79          2.07         0.29 o
   1   5  13          1.12          0.70         0.25 o
   2   5  13          0.69          0.51         0.34 o
   3   5  13          0.06          0.09         0.23 o
   4   5  13         10.80          8.75         1.13 o
   5   5  13          0.00          0.03         0.17 o
   6   5  13          1.15          1.61         0.27 o
   1   6  13          4.66          6.35         0.95 o
   2   6  13          0.06         -0.13         0.13 o
   3   6  13          1.52          1.01         0.32 o
   4   6  13          0.38          0.33         0.11 o
   5   6  13          1.25          1.26         0.21 o
  -1  -6  14          0.21          0.17         0.12 o
  -3  -5  14          0.21          0.29         0.11 o
  -2  -5  14          1.29          0.69         0.57 o
  -1  -5  14          0.53          0.11         0.17 o
   0  -5  14          1.89          1.39         0.36 o
   1  -5  14          0.12          0.05         0.07 o
  -4  -4  14          4.80          6.93         0.51 o
  -3  -4  14          0.63          0.49         0.23 o
  -2  -4  14          3.98          3.73         0.44 o
  -1  -4  14          0.51          0.95         0.26 o
   0  -4  14          1.50          1.27         0.38 o
   1  -4  14         30.76         24.72         1.62 o
   2  -4  14          0.17          0.62         0.21 o
   3  -4  14          3.04          2.80         0.34 o
  -4  -3  14          0.01          0.07         0.07 o
  -3  -3  14          0.00          0.18         0.12 o
  -2  -3  14         38.60         35.93         6.11 o
  -1  -3  14         28.91         26.02         2.98 o
   0  -3  14          1.46          1.10         0.37 o
   1  -3  14          1.56          1.61         0.49 o
   2  -3  14         17.93         18.49         1.26 o
   3  -3  14          0.40          0.70         0.17 o
   4  -3  14          0.15          0.46         0.24 o
  -4  -2  14          2.56          2.31         0.28 o
  -3  -2  14          4.62          4.86         0.37 o
  -2  -2  14          0.52          0.41         0.15 o
  -1  -2  14         50.64         49.90         2.08 o
   0  -2  14          3.99          3.15         0.54 o
   1  -2  14          1.69          1.77         0.50 o
   2  -2  14          6.44          8.80         1.12 o
   3  -2  14          0.01          0.47         0.17 o
   4  -2  14          3.23          5.28         0.77 o
   5  -2  14          3.97          5.22         0.46 o
  -4  -1  14         22.78         22.99         2.44 o
  -3  -1  14          9.23          9.36         0.68 o
  -2  -1  14          0.45          0.53         0.15 o
  -1  -1  14          1.61          2.00         0.33 o
   0  -1  14          2.11          3.40         0.67 o
   1  -1  14         99.01         93.76         3.34 o
   2  -1  14          2.10          3.69         0.49 o
   3  -1  14         10.21         17.24         1.63 o
   4  -1  14          0.23          0.12         0.11 o
   5  -1  14          3.09          1.83         2.20 o
  -4   0  14          0.02          0.32         0.12 o
  -3   0  14          0.08          0.12         0.11 o
  -2   0  14          5.62          6.24         0.53 o
  -1   0  14          4.61          4.59         0.47 o
   0   0  14          2.03          2.71         0.34 o
   1   0  14        135.98        127.63        15.82 o
   2   0  14        150.74        149.32        20.66 o
   3   0  14         59.17         73.22        20.79 o
   4   0  14          1.46          2.43         0.47 o
   5   0  14          1.62          1.44         0.33 o
   6   0  14          0.02         -0.08         0.08 o
  -3   1  14          0.93          1.45         0.20 o
  -2   1  14         33.77         37.00         1.14 o
  -1   1  14          3.11          3.18         0.41 o
   0   1  14         38.03         37.79         1.21 o
   1   1  14          2.08          2.13         0.44 o
   2   1  14         30.79         27.18         2.84 o
   3   1  14          0.60          0.85         0.62 o
   4   1  14         24.61         31.40         1.55 o
   5   1  14          1.95          2.17         0.30 o
   6   1  14          1.05          1.29         0.26 o
  -3   2  14         19.90         23.88         1.42 o
  -2   2  14          8.06         10.35         0.85 o
  -1   2  14          3.63          5.18         0.52 o
   0   2  14          0.06          0.28         0.14 o
   1   2  14          9.67         11.22         0.86 o
   2   2  14          0.43          0.54         0.26 o
   3   2  14          1.36          1.15         0.37 o
   4   2  14          0.32          0.58         0.31 o
   5   2  14          0.25          0.68         0.25 o
   6   2  14          0.72          0.93         0.50 o
  -2   3  14         17.89         22.21         1.57 o
  -1   3  14          4.60          5.60         0.62 o
   0   3  14          0.35          0.77         0.42 o
   1   3  14         27.62         26.19         1.21 o
   2   3  14          2.41          1.85         0.37 o
   3   3  14          1.22          1.57         0.35 o
   4   3  14         13.75         13.54         1.59 o
   5   3  14          0.41          0.89         0.51 o
   6   3  14          0.23          0.16         0.28 o
  -1   4  14          0.08         -0.02         0.06 o
   0   4  14          4.97          5.88         0.64 o
   1   4  14          0.10          0.16         0.20 o
   2   4  14         14.46         13.32         1.03 o
   3   4  14         16.99         15.76         1.72 o
   4   4  14          0.28          0.43         0.44 o
   5   4  14          0.33          0.47         0.37 o
   6   4  14          0.11          0.22         0.21 o
   0   5  14          0.01         -0.14         0.19 o
   1   5  14          5.83          4.53         0.47 o
   2   5  14          6.86          6.06         0.87 o
   3   5  14          0.08          0.18         0.17 o
   4   5  14         10.75          8.96         0.55 o
   5   5  14          0.14          0.05         0.09 o
   2   6  14          0.84          0.67         0.19 o
   3   6  14          1.12          1.35         0.27 o
   4   6  14          0.26          0.13         0.10 o
  -2  -5  15          0.00          0.03         0.09 o
  -1  -5  15          4.21          2.73         0.41 o
   0  -5  15          0.00          0.16         0.14 o
  -3  -4  15          1.30          1.23         0.58 o
  -2  -4  15          2.91          1.93         0.61 o
  -1  -4  15          5.09          4.15         1.51 o
   0  -4  15          0.24          0.03         0.18 o
   1  -4  15          0.00          0.26         0.15 o
   2  -4  15          2.53          2.99         0.45 o
  -4  -3  15          2.10          1.56         0.26 o
  -3  -3  15          0.12          0.14         0.19 o
  -2  -3  15          0.06          0.39         0.23 o
  -1  -3  15         17.51         15.43         1.54 o
   0  -3  15          9.87          9.01         0.98 o
   1  -3  15          0.69          0.69         0.21 o
   3  -3  15          3.71          5.91         0.61 o
  -4  -2  15          0.01          0.29         0.14 o
  -3  -2  15          7.49          9.92         0.78 o
  -2  -2  15          0.08          0.25         0.14 o
  -1  -2  15          6.67          5.68         0.77 o
   0  -2  15          2.96          2.39         0.77 o
   1  -2  15          0.00          0.05         0.23 o
   2  -2  15          2.90          4.08         0.77 o
   3  -2  15          0.10          0.15         0.18 o
   4  -2  15          4.01          6.96         0.60 o
  -4  -1  15          1.71          3.07         0.36 o
  -3  -1  15          9.18          9.19         0.85 o
  -2  -1  15          2.21          3.27         0.32 o
  -1  -1  15          0.68          0.46         0.19 o
   0  -1  15          0.26          0.16         0.13 o
   1  -1  15         41.80         47.72         5.30 o
   2  -1  15          1.67          1.80         0.35 o
   3  -1  15          7.62         13.07         1.11 o
   4  -1  15          1.70          2.56         0.42 o
   5  -1  15          0.86          2.00         0.30 o
  -3   0  15          2.27          2.02         0.40 o
  -2   0  15          2.85          2.48         0.37 o
  -1   0  15          0.17          0.24         0.16 o
   0   0  15         14.94         14.01         0.98 o
   1   0  15          3.96          3.90         0.74 o
   2   0  15         35.35         43.93        14.31 o
   3   0  15         63.81         84.27        24.35 o
   4   0  15         11.59         16.01         0.75 o
   5   0  15          0.10          0.09         0.16 o
  -3   1  15          6.83          8.99         0.75 o
  -2   1  15          1.87          2.26         0.36 o
  -1   1  15          7.01          8.17         0.60 o
   0   1  15         49.96         51.00         1.46 o
   1   1  15          1.09          0.82         0.23 o
   2   1  15          0.02          0.20         0.36 o
   3   1  15          0.91          0.53         0.33 o
   4   1  15         32.06         42.15         1.37 o
   5   1  15          0.34          0.47         0.34 o
  -2   2  15          3.97          5.42         0.54 o
  -1   2  15          0.03         -0.28         0.28 o
   0   2  15          0.01          0.44         0.35 o
   1   2  15          0.18          0.13         0.18 o
   2   2  15          4.55          5.55         0.59 o
   3   2  15          0.45          0.45         0.22 o
   4   2  15          1.81          3.96         0.57 o
   5   2  15          0.08          0.70         0.28 o
   6   2  15          0.85          0.48         0.26 o
  -2   3  15          0.53          0.71         0.27 o
  -1   3  15          1.03          1.85         0.33 o
   0   3  15          0.19          0.11         0.42 o
   1   3  15          0.03          0.22         0.25 o
   2   3  15          0.72          0.79         0.23 o
   3   3  15         26.11         23.79         1.06 o
   4   3  15          4.59          4.25         0.55 o
   5   3  15          0.11          0.24         0.36 o
  -1   4  15          0.13          0.33         0.19 o
   0   4  15          0.39          0.15         0.25 o
   1   4  15          0.19          0.41         0.18 o
   2   4  15          0.01         -0.09         0.15 o
   3   4  15          0.53          0.55         0.33 o
   4   4  15         42.08         30.35         1.96 o
   5   4  15          5.37          4.76         0.66 o
   1   5  15          2.09          1.30         0.33 o
   2   5  15          0.00          0.07         0.16 o
   4   5  15          0.61          0.30         0.17 o
  -2  -4  16          1.79          1.70         0.30 o
  -1  -4  16          0.02          0.07         0.08 o
   0  -4  16          0.89          1.17         0.26 o
   1  -4  16          2.52          4.53         0.56 o
  -3  -3  16          2.31          1.51         0.26 o
  -2  -3  16          0.01         -0.04         0.12 o
  -1  -3  16          5.17          3.60         1.40 o
   0  -3  16          0.69          1.06         0.21 o
   1  -3  16          0.05          0.17         0.13 o
   2  -3  16          0.24          0.88         0.26 o
   3  -3  16          0.22          0.48         0.15 o
  -3  -2  16         16.78         12.41         0.79 o
  -2  -2  16          0.14          0.12         0.07 o
  -1  -2  16          6.94          7.00         1.73 o
   0  -2  16         10.32          7.26         1.28 o
   1  -2  16          4.36          4.43         0.49 o
   2  -2  16          0.62          1.22         0.34 o
   3  -2  16          0.13          0.04         0.11 o
  -3  -1  16         16.55         13.75         0.84 o
  -2  -1  16         15.92         13.97         1.01 o
  -1  -1  16          1.29          0.69         0.18 o
   0  -1  16          0.13          0.19         0.16 o
   1  -1  16          2.46          3.53         0.70 o
   2  -1  16          0.28          0.23         0.22 o
   3  -1  16         19.82         26.77         1.29 o
   4  -1  16          0.03          0.18         0.10 o
  -2   0  16          0.66          0.66         0.18 o
  -1   0  16          0.36          0.40         0.16 o
   0   0  16          0.40          0.50         0.14 o
   1   0  16          1.95          0.74         0.41 o
   2   0  16          0.46          0.23         0.18 o
   3   0  16         45.73         56.29         1.43 o
   4   0  16         22.42         27.24         0.87 o
  -2   1  16          5.60          7.37         0.78 o
  -1   1  16          0.81          0.08         0.12 o
   0   1  16         10.16         10.10         0.74 o
   1   1  16         13.81         14.97         1.01 o
   2   1  16          2.21          2.10         0.33 o
   3   1  16          1.97          1.93         0.37 o
   4   1  16          8.36         10.85         1.37 o
   5   1  16          0.00          0.11         0.20 o
  -2   2  16          0.43          0.37         0.20 o
  -1   2  16         12.26         13.52         0.80 o
   0   2  16          1.34          1.31         0.35 o
   1   2  16          0.00          0.30         0.24 o
   2   2  16          0.59          0.40         0.19 o
   3   2  16          0.54          1.02         0.35 o
   4   2  16          0.09          0.28         0.14 o
   5   2  16          0.16         -0.10         0.16 o
  -1   3  16          9.00         11.42         0.90 o
   0   3  16          1.79          2.63         0.45 o
   1   3  16          4.85          4.45         0.73 o
   2   3  16          0.03          0.27         0.20 o
   3   3  16          8.60          6.30         0.59 o
   4   3  16          5.70          4.45         0.74 o
   5   3  16          6.86          6.79         0.72 o
   0   4  16          2.88          2.32         0.40 o
   1   4  16          0.03         -0.12         0.12 o
   3   4  16          0.25          0.33         0.21 o
   4   4  16          0.28          0.37         0.22 o
  -1  -3  17          2.00          1.51         0.28 o
   0  -3  17          1.80          1.39         0.29 o
  -1  -2  17          0.00          0.27         0.15 o
   0  -2  17         15.23          6.38         0.54 o
   1  -2  17          0.99          0.84         0.15 o
   2  -2  17          2.65          2.80         1.36 o
  -2  -1  17          5.78          5.20         0.47 o
  -1  -1  17         31.13         20.72         0.80 o
   0  -1  17          0.86          0.85         0.23 o
   1  -1  17          0.16         -0.02         0.30 o
   2  -1  17          0.27          0.06         0.18 o
   3  -1  17         10.91         11.40         0.62 o
  -1   0  17          1.23          0.57         0.23 o
   0   0  17          1.11          0.14         0.46 o
   1   0  17          1.81          1.22         0.28 o
   2   0  17          3.70          2.82         0.41 o
   3   0  17          5.20          6.20         0.69 o
   4   0  17         16.54         13.00         0.96 o
  -1   1  17         11.36         11.06         0.95 o
   0   1  17          1.41          1.78         0.49 o
   1   1  17          0.11          0.31         0.21 o
   2   1  17         10.01         11.24         1.33 o
   3   1  17          0.26          0.25         0.13 o
   4   1  17          1.28          1.27         0.29 o
   0   2  17          0.45          0.10         0.11 o
   1   2  17          0.80          0.34         0.41 o
   2   2  17          2.47          2.36         0.33 o
   3   2  17          0.09          0.25         0.13 o
   4   2  17          1.97          1.45         0.34 o
   1   3  17          6.52          6.53         0.48 o
   2   3  17          0.01         -0.03         0.09 o
   3   3  17          0.72          0.87         0.28 o
   1  -1  18          4.03          1.50         0.38 o
   2  -1  18          0.06          0.22         0.13 o
   0   0  18          0.27          0.36         0.21 o
   1   0  18          0.19          0.04         0.11 o
   2   0  18          0.00          0.22         0.13 o
   1   1  18          0.07          0.11         0.16 o
   2   1  18          7.99          8.25         0.74 o
                                                
