# Supplementary material for: Semiconductive 2D arrays of pancake-bonded oligomers of partially charged TCNQ radicals
Source: IUCrJ. 2022 May 28;9(Pt 4):449–67. doi: 10.1107/S2052252522004717 (PMC9252159; doi:10.1107/S2052252522004717)
Supplement: Supplementary file 3 [file m-09-00449-sup3.zip › lq5043sup2.hkl]

#
# h,k,l, Fc-squared, Fo-squared, sigma(Fo-squared), status flag
#
data_shelx
_shelx_title '1_2.TCNQ_2Br'
_shelx_refln_list_code          4
_shelx_F_calc_maximum      184.24
_exptl_crystal_F_000       413.00
_reflns_d_resolution_high  0.7933

loop_
 _space_group_symop_operation_xyz
 'x, y, z'
 '-x, -y, -z'

_cell_length_a     7.2378
_cell_length_b     7.7475
_cell_length_c    17.8746
_cell_angle_alpha  83.578
_cell_angle_beta   83.241
_cell_angle_gamma  67.104

_shelx_F_squared_multiplier     1.000

loop_
 _refln_index_h
 _refln_index_k
 _refln_index_l
 _refln_F_squared_calc
 _refln_F_squared_meas
 _refln_F_squared_sigma
 _refln_observed_status
   3   0   0         70.99        106.34         5.64 o
   4   0   0        758.81        750.28        19.76 o
   5   0   0        122.79         98.58         3.97 o
   6   0   0         39.49         43.61         3.02 o
   7   0   0         80.37         80.67         3.18 o
   8   0   0          5.30          3.83         0.82 o
  -7   1   0          0.48          0.06         0.53 o
  -6   1   0        341.24        329.08         8.85 o
  -5   1   0        143.18        154.36         5.30 o
  -4   1   0       1678.05       1625.55        51.13 o
  -3   1   0        476.16        448.74        14.02 o
  -2   1   0       3524.96       3215.43        67.81 o
  -1   1   0         86.04         56.02         6.56 o
   0   1   0        534.85        767.77        16.15 o
   1   1   0        900.66       1007.65        15.12 o
   2   1   0       1374.57        877.11        13.00 o
   3   1   0       1610.09       1698.49        28.59 o
   4   1   0         36.46         70.10         4.85 o
   5   1   0       1411.02       1349.83        42.86 o
   6   1   0        138.19        136.57         5.06 o
   7   1   0        136.95        132.13         4.29 o
   8   1   0          6.61          7.33         1.30 o
  -7   2   0          4.08          1.50         0.68 o
  -6   2   0         87.67         77.56         3.06 o
  -5   2   0          0.25          1.98         0.82 o
  -4   2   0          3.61          4.30         3.29 o
  -3   2   0        626.59        599.70        26.71 o
  -2   2   0        275.41        295.13        15.31 o
  -1   2   0       5442.55       5392.41        77.15 o
   0   2   0        111.44        337.89         7.34 o
   1   2   0      10143.18      11738.62       123.88 o
   3   2   0       1461.75       1856.03        48.78 o
   4   2   0        113.23        118.93         9.26 o
   5   2   0        245.67        268.88        16.30 o
   6   2   0         33.98         39.15         3.49 o
   7   2   0         23.09         28.03         3.00 o
   8   2   0         47.88         58.68         3.67 o
  -6   3   0          9.19          9.23         1.41 o
  -5   3   0        354.00        371.33        10.83 o
  -4   3   0         14.67         17.72         2.12 o
  -3   3   0       1396.29       1283.33        46.32 o
  -2   3   0        208.20        211.59        14.58 o
  -1   3   0       1728.00       1728.53        45.56 o
   0   3   0       2408.35       1346.78        21.94 o
   1   3   0       1325.22       1128.76        25.57 o
   2   3   0         39.25         69.95         2.53 o
   3   3   0         50.09         36.43         3.53 o
   4   3   0       1648.97       1537.13        34.40 o
   5   3   0         66.03         92.48         9.31 o
   6   3   0        400.27        436.39        15.34 o
   7   3   0         29.62         27.84         2.33 o
   8   3   0         93.09        100.84         4.89 o
  -6   4   0          0.51          0.13         0.48 o
  -5   4   0         58.07         57.76         3.20 o
  -4   4   0          2.25          3.24         1.07 o
  -3   4   0          1.59          5.68         1.52 o
  -2   4   0        260.52        248.89        17.92 o
  -1   4   0          4.94          4.56         2.32 o
   0   4   0       1905.03       1903.09        36.91 o
   1   4   0         48.71         99.50         4.96 o
   2   4   0       1406.52       1662.11        45.92 o
   3   4   0       1105.74       1062.17        30.23 o
   4   4   0        880.28        916.75        60.25 o
   5   4   0          0.09          4.04         1.58 o
   6   4   0        123.19        141.72         5.45 o
   7   4   0          0.33         -0.06         0.72 o
   8   4   0          1.35          1.19         0.69 o
   9   4   0         10.17          5.49         0.95 o
  -5   5   0          1.52          1.90         0.96 o
  -4   5   0        122.42        126.91         4.10 o
  -3   5   0         23.77         22.17         2.04 o
  -2   5   0        531.25        508.24        11.25 o
  -1   5   0         13.04         18.50         1.61 o
   0   5   0       1122.09       1084.58        28.23 o
   1   5   0         26.23         22.16         3.07 o
   2   5   0        386.39        406.12        24.93 o
   3   5   0        135.41        112.69        12.78 o
   4   5   0          5.45          8.96         3.90 o
   5   5   0        510.43        530.32         9.33 o
   6   5   0         25.87         28.88         2.89 o
   7   5   0         83.03         88.28         6.72 o
   8   5   0         12.27          8.42         1.21 o
  -4   6   0         78.89         33.61        54.47 o
  -3   6   0          3.91          3.92         1.03 o
  -2   6   0         44.81         63.27         5.84 o
  -1   6   0        193.31        176.28         6.83 o
   0   6   0         38.29         34.03         2.39 o
   1   6   0        431.97        432.46         8.44 o
   2   6   0          2.74          9.93         1.02 o
   3   6   0        784.14        805.48        11.38 o
   4   6   0        116.64        128.24         3.15 o
   5   6   0        221.92        238.95         6.10 o
   6   6   0         31.16         31.16         2.03 o
   7   6   0         47.62         43.39         3.36 o
   8   6   0          5.53          7.53         1.05 o
  -3   7   0         71.99         79.07         5.03 o
  -2   7   0         20.95         19.43         3.03 o
  -1   7   0        117.03        114.60         7.19 o
   0   7   0         35.14         34.09         4.62 o
   1   7   0        313.34        346.05        11.38 o
   2   7   0          0.95          1.15         0.67 o
   3   7   0         52.87         54.61         2.16 o
   4   7   0          2.69          3.96         0.79 o
   5   7   0         15.17         15.57         1.54 o
   6   7   0         99.40        105.64         5.27 o
   7   7   0          0.06          1.65         0.84 o
   8   7   0         18.07         10.74         1.32 o
  -1   8   0         13.81         21.43         1.72 o
   0   8   0         56.38         64.96         3.44 o
   1   8   0          5.87          3.33         0.79 o
   2   8   0         63.18         54.93         2.67 o
   3   8   0         13.47          8.92         1.00 o
   4   8   0        187.84        227.73         5.88 o
   5   8   0         12.84         10.17         1.63 o
   6   8   0         36.85         34.03         2.37 o
   7   8   0          3.01          0.84         0.73 o
   1   9   0          8.29          2.15         4.78 o
   2   9   0         40.86         12.45        30.20 o
   3   9   0          0.21         -0.13         0.62 o
   4   9   0         10.12          6.66         0.85 o
   5   9   0          0.74          0.49         0.56 o
   6   9   0          0.37         -0.66         0.73 o
  -6  -9   1          2.07          1.14         0.71 o
  -5  -9   1          8.18          7.42         1.01 o
  -4  -9   1          0.13          1.59         0.56 o
  -3  -9   1          1.53         -0.12         0.81 o
  -2  -9   1         19.56         24.91         1.67 o
  -1  -9   1          1.74          2.73         0.64 o
  -7  -8   1          0.10         -0.25         0.82 o
  -6  -8   1         26.95         27.85         2.04 o
  -5  -8   1          3.23          0.78         0.83 o
  -4  -8   1        114.09        128.75         4.24 o
  -3  -8   1         38.90         32.26         1.79 o
  -2  -8   1        194.42        195.35         5.28 o
  -1  -8   1          4.24          3.22         1.47 o
   0  -8   1         46.00         41.46         2.66 o
   1  -8   1          0.10          0.36         1.40 o
  -8  -7   1         31.59         24.76         1.96 o
  -7  -7   1         42.65         40.72         4.21 o
  -6  -7   1         72.24         62.00         3.95 o
  -5  -7   1          1.27          1.60         1.89 o
  -4  -7   1         74.37         76.37         2.50 o
  -3  -7   1          4.71          5.75         0.82 o
  -2  -7   1         16.13         11.19         1.08 o
  -1  -7   1         68.65         83.75         3.73 o
   0  -7   1          6.96          7.21         1.44 o
   1  -7   1        188.20        198.04         5.67 o
   2  -7   1         15.34         16.02         2.64 o
   3  -7   1         34.67         32.50         3.20 o
  -8  -6   1          2.56          1.72         0.64 o
  -7  -6   1          6.18          5.45         1.42 o
  -6  -6   1          0.10          0.54         0.70 o
  -5  -6   1        160.92        167.01         4.95 o
  -4  -6   1          3.68          5.58         0.83 o
  -3  -6   1        469.44        517.08         7.52 o
  -2  -6   1        229.79        213.68         4.36 o
  -1  -6   1        779.51        709.48         9.64 o
   0  -6   1         26.49         27.75         2.23 o
   1  -6   1        249.65        240.46         8.10 o
   2  -6   1         17.59         26.66         2.86 o
   3  -6   1         12.84         12.53         2.01 o
   4  -6   1          0.35          2.07         1.52 o
  -8  -5   1          1.91          1.52         1.00 o
  -7  -5   1        202.70        236.27        11.62 o
  -6  -5   1         79.67         79.18         4.64 o
  -5  -5   1        383.54        392.38         7.36 o
  -4  -5   1         21.70         23.51         1.69 o
  -3  -5   1        448.29        441.56        25.68 o
  -2  -5   1        254.83        188.96        12.48 o
  -1  -5   1        498.75        401.64        14.15 o
   0  -5   1        196.66        185.60        12.83 o
   1  -5   1         11.12         18.15         1.60 o
   2  -5   1        378.79        383.83        10.20 o
   3  -5   1         27.50         26.42         2.21 o
   4  -5   1        179.73        183.06         6.73 o
   5  -5   1         16.80         14.06         1.92 o
  -8  -4   1          6.00          7.31         1.97 o
  -7  -4   1         53.33         50.52         2.98 o
  -6  -4   1         39.34         37.93         2.54 o
  -5  -4   1          6.09          2.66         1.23 o
  -4  -4   1        353.46        378.95        13.68 o
  -3  -4   1          2.40          7.85         1.68 o
  -2  -4   1       2409.91       2378.79        47.66 o
  -1  -4   1        963.33        945.96        29.39 o
   0  -4   1       1429.10       1493.98        26.41 o
   1  -4   1        269.08        280.11        16.32 o
   2  -4   1        890.17        929.67        36.85 o
   3  -4   1          7.04          9.26         1.89 o
   4  -4   1         60.87         54.90         2.92 o
   5  -4   1         41.03         45.37         2.24 o
   6  -4   1          0.41          1.93         1.01 o
  -8  -3   1         39.97         37.03         2.79 o
  -7  -3   1         17.24         17.92         1.88 o
  -6  -3   1        638.29        676.02        23.48 o
  -5  -3   1        185.77        232.50        15.36 o
  -4  -3   1        682.77        746.18        19.02 o
  -3  -3   1         65.21         93.33         4.75 o
  -2  -3   1       6920.12       5969.56        60.00 o
  -1  -3   1         48.12         24.55         1.48 o
   0  -3   1        564.27        465.23        11.01 o
   1  -3   1       1365.40       1114.26        33.30 o
   2  -3   1        244.08        228.69        14.99 o
   3  -3   1       1085.54        986.84        39.19 o
   4  -3   1         37.83         35.65         2.87 o
   5  -3   1        416.81        473.50         9.88 o
   6  -3   1          5.52          3.53         1.02 o
  -8  -2   1         64.82         75.33         4.11 o
  -7  -2   1          4.39          5.91         1.57 o
  -6  -2   1        172.94        189.20        13.28 o
  -5  -2   1         83.21         87.07         9.43 o
  -4  -2   1         81.67         57.43         6.51 o
  -3  -2   1       2622.02       2492.20        27.46 o
  -1  -2   1      11963.58      13415.05       167.96 o
   0  -2   1       2255.00       2513.56        31.93 o
   1  -2   1       3517.75       4110.09        59.96 o
   2  -2   1        629.16        661.90        24.47 o
   3  -2   1       1336.43       1273.96        42.01 o
   4  -2   1          3.99          3.58         1.66 o
   5  -2   1         42.48         47.67         2.61 o
   6  -2   1         62.25         61.03         2.70 o
   7  -2   1          3.92          6.30         1.11 o
  -8  -1   1          1.35          0.95         0.58 o
  -7  -1   1        170.72        157.27         9.62 o
  -6  -1   1         23.21         25.86         3.00 o
  -5  -1   1        474.09        499.69        23.94 o
  -4  -1   1       1224.71       1156.65        24.83 o
  -3  -1   1       6874.06       6605.77        74.47 o
  -2  -1   1         27.76         26.80         2.06 o
   0  -1   1        207.24         95.21         3.28 o
   1  -1   1          4.80         32.21         1.62 o
   2  -1   1       2261.07       1859.61        30.98 o
   3  -1   1        148.41        177.28         8.02 o
   4  -1   1       1265.57       1213.40        46.69 o
   5  -1   1          0.77          5.33         1.11 o
   6  -1   1        327.93        313.22         7.09 o
   7  -1   1         20.32         18.21         1.41 o
  -8   0   1          3.10          1.57         0.48 o
  -7   0   1        139.86        140.43         4.20 o
  -6   0   1          0.43          3.67         2.05 o
  -5   0   1        254.45        215.50        11.91 o
  -4   0   1         21.48         10.38         2.27 o
  -3   0   1        225.15        128.70         6.61 o
  -2   0   1      31894.64      30681.20       320.45 o
  -1   0   1        576.96        689.89        15.11 o
   2   0   1       4149.91       4907.96       115.38 o
   3   0   1        474.63        551.00        13.75 o
   4   0   1       1571.84       1595.53        31.69 o
   5   0   1          1.54          4.42         1.03 o
   6   0   1         55.99         56.34         2.86 o
   7   0   1         34.16         37.35         2.14 o
   8   0   1          3.16          6.05         1.01 o
  -7   1   1          1.14          3.31         0.73 o
  -6   1   1        229.25        224.03         6.96 o
  -5   1   1         39.76         40.92         2.64 o
  -4   1   1       1449.95       1404.30        47.36 o
  -3   1   1        130.87        186.20        12.97 o
  -2   1   1       4301.96       4032.84       261.73 o
  -1   1   1        217.40         26.79         1.96 o
   0   1   1        570.79       1364.61        19.79 o
   1   1   1       3465.86       1806.80        36.23 o
   2   1   1        825.72        688.12        12.90 o
   3   1   1       3611.59       2766.06        41.88 o
   4   1   1          3.09         13.71         2.15 o
   5   1   1        662.15        648.01        26.73 o
   6   1   1         27.97         28.80         1.92 o
   7   1   1        199.51        187.35         5.26 o
   8   1   1          7.66          6.40         1.23 o
  -7   2   1          5.60          3.82         0.92 o
  -6   2   1        120.12        117.08         3.80 o
  -5   2   1         17.77         17.52         1.85 o
  -4   2   1         93.77         97.52         7.27 o
  -3   2   1        255.94        219.32        15.69 o
  -2   2   1        515.52        305.52        16.10 o
  -1   2   1       2565.44       2472.40        46.56 o
   0   2   1        101.36         20.17         1.99 o
   1   2   1       2152.57       3327.33        37.65 o
   2   2   1       1253.65       1451.37        25.07 o
   3   2   1       2536.75       3053.12        65.46 o
   4   2   1        376.11        441.85        18.51 o
   5   2   1       1149.72       1065.39        35.96 o
   6   2   1          0.01         -0.26         3.00 o
   7   2   1         42.93         43.78         3.82 o
   8   2   1         12.91         13.93         1.91 o
  -6   3   1          1.47          0.88         0.60 o
  -5   3   1        181.56        152.28         6.50 o
  -4   3   1          2.00          2.36         0.85 o
  -3   3   1       1527.09       1425.94        50.61 o
  -2   3   1          0.60         31.69         5.65 o
  -1   3   1       2191.46       2321.69        47.62 o
   0   3   1       1760.14       1558.31        29.02 o
   1   3   1       2454.87       2437.33        30.16 o
   2   3   1        543.55        303.23         9.42 o
   3   3   1        839.57        701.11        22.13 o
   4   3   1        274.37        330.85        15.95 o
   5   3   1          6.95         14.62         3.83 o
   6   3   1        420.02        421.29        17.09 o
   7   3   1         34.06         28.40         2.95 o
   8   3   1         91.95        101.95         4.97 o
  -6   4   1          5.55          3.92         0.77 o
  -5   4   1         97.77        104.87         3.79 o
  -4   4   1         11.20          9.05         2.61 o
  -3   4   1        197.47        196.08         8.71 o
  -2   4   1         48.41         46.38         7.60 o
  -1   4   1        501.06        431.50        21.26 o
   0   4   1       1084.57       1135.00        25.94 o
   1   4   1        601.20        552.63        15.44 o
   2   4   1       2212.09       2423.41        55.43 o
   3   4   1        241.07        305.62        17.77 o
   4   4   1        812.37        880.30        30.04 o
   5   4   1        165.24        196.43        13.74 o
   6   4   1        515.79        563.24        11.47 o
   7   4   1          0.01          1.31         0.82 o
   8   4   1         20.49         18.82         1.91 o
   9   4   1          5.46          4.31         0.93 o
  -5   5   1          0.75         -0.07         0.89 o
  -4   5   1        104.34        100.17         3.61 o
  -3   5   1          4.90          2.92         1.49 o
  -2   5   1        751.49        768.30        18.82 o
  -1   5   1        229.47        189.85         8.66 o
   0   5   1       1027.06       1118.27        44.01 o
   1   5   1        207.06        216.31        18.40 o
   2   5   1        621.53        569.95        30.33 o
   3   5   1         92.08         67.92         9.97 o
   4   5   1        232.28        217.37        22.65 o
   5   5   1         73.40         77.15         4.08 o
   6   5   1         16.63         16.55         2.13 o
   7   5   1        104.35        105.85         7.40 o
   8   5   1         11.28         10.67         2.10 o
  -4   6   1         57.23         64.67         4.11 o
  -3   6   1          0.01          0.88         0.81 o
  -1   6   1         37.05         39.74         4.31 o
   0   6   1        114.91        103.90         8.01 o
   1   6   1        254.75        234.67         7.99 o
   2   6   1         51.71         56.81         4.00 o
   3   6   1        645.05        641.15        12.10 o
   4   6   1        185.93        193.56         5.22 o
   5   6   1        345.46        326.27         7.32 o
   6   6   1          9.49          6.24         1.27 o
   7   6   1         93.09         91.47         4.69 o
   8   6   1          1.40          0.50         1.29 o
  -3   7   1         20.20         20.23         2.53 o
  -2   7   1          7.64          6.18         1.92 o
  -1   7   1        201.44        212.70        10.11 o
   0   7   1         64.31         56.64         3.93 o
   1   7   1        330.61        322.17        12.96 o
   2   7   1         14.03         13.12         1.67 o
   3   7   1         73.15         82.24         2.88 o
   4   7   1          2.32          1.49         0.75 o
   5   7   1         82.81         84.34         4.75 o
   6   7   1         17.01         16.59         1.80 o
   7   7   1          5.98          4.77         1.11 o
   8   7   1         17.33         12.35         1.50 o
  -1   8   1         19.37         21.27         1.77 o
   0   8   1          1.81          1.57         0.80 o
   1   8   1         16.36         25.88         2.54 o
   2   8   1         62.49         65.85         2.91 o
   3   8   1         24.86         29.49         2.14 o
   4   8   1         95.55         93.88         4.33 o
   5   8   1          8.41          3.67         1.96 o
   6   8   1         68.88         23.52        34.26 o
   7   8   1         17.52         13.35         1.88 o
   1   9   1         10.84          8.31         1.53 o
   2   9   1         54.74         55.10         4.13 o
   3   9   1          4.53          4.58         0.99 o
   4   9   1         31.41         39.04         2.20 o
   5   9   1          0.00         -0.27         0.60 o
   6   9   1          3.38          3.03         0.60 o
  -5  -9   2         17.95         12.18         1.16 o
  -4  -9   2          4.26          6.19         1.38 o
  -3  -9   2         10.62          9.85         1.63 o
  -2  -9   2          2.42          2.97         0.66 o
  -1  -9   2          1.01          2.93         0.63 o
  -7  -8   2          4.89          5.61         1.23 o
  -6  -8   2          1.30          0.64         1.10 o
  -5  -8   2          8.80          6.00         1.22 o
  -4  -8   2        140.27        166.69         4.78 o
  -3  -8   2          1.15          1.21         0.60 o
  -2  -8   2         87.14         87.63         2.89 o
  -1  -8   2         28.66         31.58         2.39 o
   0  -8   2         81.23         84.35         3.58 o
   1  -8   2          4.50          3.81         1.21 o
  -7  -7   2          7.03          2.54         1.40 o
  -6  -7   2         92.51         96.90         7.78 o
  -5  -7   2         12.83         15.53         2.22 o
  -4  -7   2        199.03        186.32         4.07 o
  -3  -7   2         44.55         44.16         1.83 o
  -2  -7   2         65.06         53.33         2.25 o
  -1  -7   2         59.10         59.73         2.67 o
   0  -7   2          6.30          8.53         1.16 o
   1  -7   2         48.25         51.29         3.02 o
   2  -7   2          2.08         -0.18         1.05 o
   3  -7   2         63.15         75.83         4.75 o
  -8  -6   2         10.72          5.66         0.89 o
  -7  -6   2          0.09          0.59         1.09 o
  -6  -6   2         60.95         73.10         4.71 o
  -5  -6   2         26.91         33.99         2.21 o
  -4  -6   2         31.79         28.37         1.60 o
  -3  -6   2        440.26        427.00         6.59 o
  -2  -6   2         37.27         43.39         1.93 o
  -1  -6   2        573.10        561.47         9.42 o
   0  -6   2         52.57         54.52         3.07 o
   1  -6   2        265.39        251.40         8.41 o
   2  -6   2        103.52        115.68         5.82 o
   3  -6   2        175.85        255.98        15.70 o
   4  -6   2         24.97         43.76         4.01 o
  -8  -5   2          0.99          1.16         1.44 o
  -7  -5   2        113.25        121.42         8.19 o
  -6  -5   2         57.52         59.53         3.27 o
  -5  -5   2        377.19        380.66         9.30 o
  -4  -5   2         45.59         68.64         2.65 o
  -3  -5   2       1219.51       1120.29        33.03 o
  -2  -5   2        111.25         98.99         9.18 o
  -1  -5   2        553.95        553.64        15.50 o
   0  -5   2         84.90         77.30         8.44 o
   1  -5   2          2.01          3.16         0.87 o
   2  -5   2        302.39        298.37        13.92 o
   3  -5   2         27.46         27.35         2.25 o
   4  -5   2        236.95        289.60         9.30 o
   5  -5   2          5.14          1.72         0.94 o
  -8  -4   2          4.53          3.12         0.68 o
  -7  -4   2         28.72         27.85         2.21 o
  -6  -4   2         13.57         16.05         2.24 o
  -5  -4   2        385.80        394.17         9.48 o
  -4  -4   2        457.71        428.56        12.80 o
  -3  -4   2         39.11         35.45         3.26 o
  -2  -4   2       1512.40       1331.53        38.28 o
  -1  -4   2        732.74        743.68        16.31 o
   0  -4   2       1343.14       1452.06        26.40 o
   1  -4   2        277.98        369.71        19.09 o
   2  -4   2       1507.20       1513.00        49.98 o
   3  -4   2          0.14          1.92         0.64 o
   4  -4   2        157.46        154.32         5.00 o
   5  -4   2          6.60         10.51         1.19 o
   6  -4   2          9.28          7.42         1.45 o
  -8  -3   2         32.34         37.36         2.69 o
  -7  -3   2          8.70          9.27         1.73 o
  -6  -3   2        182.37        174.64         6.92 o
  -5  -3   2        114.16        144.57        12.27 o
  -4  -3   2       3319.75       3277.95        53.37 o
  -3  -3   2        534.50        613.37        13.77 o
  -2  -3   2       1528.11       1848.59        29.62 o
  -1  -3   2         45.24         86.46         4.19 o
   0  -3   2        280.69        406.10        10.46 o
   1  -3   2        999.64        708.78        18.20 o
   2  -3   2         52.24         51.62         6.99 o
   3  -3   2        397.28        423.97        23.79 o
   4  -3   2          3.35          5.52         1.33 o
   5  -3   2        213.28        204.91         6.06 o
   6  -3   2         24.93         22.76         2.13 o
  -8  -2   2         73.37         83.03         4.25 o
  -7  -2   2         21.36         23.12         2.66 o
  -6  -2   2        318.01        326.54        11.71 o
  -5  -2   2         81.60         76.68         9.08 o
  -4  -2   2        523.41        443.90        19.96 o
  -3  -2   2        899.55        789.01        12.32 o
  -2  -2   2        271.69        217.93         5.70 o
  -1  -2   2       2468.76       2892.78        37.64 o
   0  -2   2        499.07        720.34        15.15 o
   1  -2   2       3764.06       4107.94        96.80 o
   2  -2   2        301.26        339.70        16.33 o
   3  -2   2       1589.82       1592.53        48.02 o
   4  -2   2          6.34         10.10         2.29 o
   5  -2   2        369.67        370.62         7.01 o
   6  -2   2          2.53          5.97         0.94 o
   7  -2   2          7.93         10.15         1.38 o
  -8  -1   2         11.66         17.37         1.77 o
  -7  -1   2         19.20         17.22         1.73 o
  -6  -1   2         51.92         50.89         4.22 o
  -5  -1   2       1097.46       1086.22        38.84 o
  -4  -1   2        233.49        296.19        11.37 o
  -3  -1   2       2258.11       2673.96        30.14 o
  -2  -1   2         51.38         36.60         2.10 o
  -1  -1   2       3503.19       4520.96        79.41 o
   0  -1   2        999.06        871.77        15.31 o
   1  -1   2        902.61       1101.61        17.36 o
   2  -1   2        658.81        483.46        16.50 o
   3  -1   2       1745.52       1185.80        38.67 o
   4  -1   2        712.12        664.86        23.27 o
   5  -1   2         43.26         37.33         2.58 o
   6  -1   2        291.14        238.94         6.07 o
   7  -1   2         25.23         20.92         1.49 o
  -8   0   2          5.17          4.00         1.19 o
  -7   0   2        123.11        113.45         3.71 o
  -6   0   2        146.59        125.88         5.19 o
  -5   0   2        588.42        520.14        11.55 o
  -4   0   2       2126.49       1466.15        32.45 o
  -3   0   2        956.36        821.20        20.38 o
  -2   0   2       3057.96       1293.49        23.72 o
  -1   0   2        128.44        121.67         4.65 o
   0   0   2       3961.65       5239.18        97.19 o
   1   0   2         98.74         35.92         1.73 o
   2   0   2       7603.99       8318.16       109.89 o
   3   0   2       1369.21       1340.35        35.37 o
   4   0   2        975.85       1066.74        23.80 o
   5   0   2         69.83         74.91         3.46 o
   6   0   2        313.89        288.27         6.85 o
   7   0   2          1.87          2.02         0.71 o
   8   0   2          6.35         13.01         1.37 o
  -7   1   2          6.28          6.28         0.85 o
  -6   1   2         70.23         66.47         3.58 o
  -5   1   2          4.88          4.59         3.17 o
  -4   1   2       1132.82       1039.03        40.33 o
  -3   1   2         36.56         68.90         8.18 o
  -2   1   2       1918.59       2598.87        62.32 o
  -1   1   2       5431.89       4844.65        65.23 o
   0   1   2      16045.49      19298.63       345.13 o
   2   1   2        698.33       1136.38        20.71 o
   3   1   2         67.73         53.90         3.36 o
   4   1   2        821.70        639.52        23.03 o
   5   1   2        642.08        563.00        24.24 o
   6   1   2          0.62          1.67         0.77 o
   7   1   2        264.23        256.85         6.33 o
   8   1   2         36.34         38.95         2.81 o
  -7   2   2          7.84          4.21         1.16 o
  -6   2   2        186.25        190.74         5.93 o
  -5   2   2         19.27         17.92         2.35 o
  -4   2   2        600.31        578.17        11.46 o
  -3   2   2          3.53          2.98         1.56 o
  -2   2   2       1808.31       1457.56        43.30 o
  -1   2   2        224.25        245.27         8.40 o
   0   2   2          2.23          1.11         0.84 o
   1   2   2       3617.28       4062.48        54.64 o
   2   2   2        925.95        988.13        24.55 o
   3   2   2       6333.77       5893.07       116.63 o
   4   2   2        231.30        304.09        14.75 o
   5   2   2        922.51        944.06        32.99 o
   6   2   2         46.28         59.76         4.53 o
   7   2   2        170.26        188.24         8.30 o
   8   2   2          0.30          1.49         0.78 o
  -6   3   2          9.44         13.04         1.58 o
  -5   3   2         66.50         53.97         5.30 o
  -4   3   2         24.46         18.28         2.06 o
  -3   3   2       1218.49       1192.66        25.49 o
  -2   3   2        924.95        864.15        33.69 o
  -1   3   2       1711.58       1874.51        36.02 o
   0   3   2        350.91        449.72        12.99 o
   1   3   2       3329.77       3487.66        48.25 o
   2   3   2        688.19        667.55        19.05 o
   3   3   2       1713.81       1578.76        39.06 o
   4   3   2        295.60        234.65        13.02 o
   5   3   2         11.94         20.52         4.46 o
   6   3   2        127.20        120.43         5.64 o
   7   3   2         11.71         12.56         2.04 o
   8   3   2         86.53         97.79         4.93 o
   9   3   2          7.49          3.18         0.57 o
  -6   4   2          8.57          5.48         0.81 o
  -5   4   2        153.76        170.85         4.84 o
  -4   4   2         18.89         16.86         2.20 o
  -3   4   2        546.84        552.74        20.64 o
  -2   4   2         17.20         13.69         4.26 o
  -1   4   2         97.33        106.95        10.34 o
   0   4   2       1153.89        993.28        24.08 o
   1   4   2        228.50        129.77         6.43 o
   2   4   2       1121.09       1137.13        32.52 o
   3   4   2        219.18        261.15        13.61 o
   4   4   2       1607.64       1599.19        43.65 o
   5   4   2        120.54        139.31         9.77 o
   6   4   2        622.64        645.19        12.46 o
   7   4   2          0.66          3.02         1.19 o
   8   4   2         41.65         43.20         2.99 o
   9   4   2          1.48          0.39         0.57 o
  -5   5   2         12.00         16.18         2.13 o
  -4   5   2         66.96         82.78         3.27 o
  -3   5   2          4.47          3.00         1.54 o
  -2   5   2        367.51        356.18        11.94 o
  -1   5   2        112.86        118.06         5.93 o
   0   5   2       1039.65       1022.07        34.06 o
   1   5   2         54.67         66.90        10.30 o
   2   5   2       1424.38       1276.43        48.70 o
   3   5   2        197.27        156.18        15.26 o
   4   5   2        241.27        252.20        28.28 o
   5   5   2        105.12         95.88         4.20 o
   6   5   2         15.87         12.85         3.06 o
   7   5   2         32.49         27.16         2.48 o
   8   5   2          9.28         12.23         2.24 o
   9   5   2         11.60          3.83         0.81 o
  -4   6   2         46.69         42.60         2.32 o
  -3   6   2         12.37         12.13         1.67 o
  -2   6   2        242.95        260.33        10.63 o
  -1   6   2          0.19         -0.87         1.72 o
   0   6   2        134.39        129.64         8.84 o
   1   6   2         57.16         47.08         5.15 o
   2   6   2         50.33         45.00         3.08 o
   3   6   2        386.55        343.47         6.12 o
   4   6   2          0.28          1.55         0.96 o
   5   6   2        332.22        316.74         7.26 o
   6   6   2         82.47         68.80         4.62 o
   7   6   2        107.63        108.76         3.88 o
   8   6   2          3.08          3.04         1.21 o
  -3   7   2         22.12         28.51         2.95 o
  -2   7   2          0.56         -0.80         1.20 o
  -1   7   2        137.23        140.64         8.05 o
   0   7   2         35.87         33.25         2.99 o
   1   7   2        162.41        141.41         6.22 o
   2   7   2          0.83          4.76         1.39 o
   3   7   2        760.92        746.37        13.15 o
   4   7   2         41.40         37.87         2.16 o
   5   7   2         19.54         23.38         2.21 o
   6   7   2          5.80          9.21         1.33 o
   7   7   2          4.23          3.67         0.72 o
   8   7   2         16.70         13.86         1.68 o
  -1   8   2         63.21         84.91         3.55 o
   0   8   2          0.01         -0.20         0.91 o
   1   8   2         26.63         28.89         2.62 o
   2   8   2         12.97          8.96         1.61 o
   3   8   2          0.77          1.69         0.80 o
   4   8   2         42.32         34.30         2.81 o
   5   8   2         14.61         12.26         1.73 o
   6   8   2         58.70         62.30         3.41 o
   7   8   2          4.30          1.73         0.46 o
   1   9   2          6.35          7.08         1.55 o
   2   9   2         50.88         68.80         4.59 o
   3   9   2          8.63          8.39         1.23 o
   4   9   2         68.90         80.32         3.25 o
   5   9   2          2.30          1.71         0.94 o
   6   9   2          4.52          3.60         0.67 o
  -5  -9   3         31.04         26.09         2.37 o
  -3  -9   3         28.89         34.74         2.80 o
  -2  -9   3          1.26          8.58         0.96 o
  -1  -9   3          1.77          0.42         0.59 o
  -7  -8   3          6.78          5.05         1.12 o
  -6  -8   3          3.86          8.07         1.92 o
  -5  -8   3          3.59          3.48         0.93 o
  -4  -8   3          8.75          9.89         1.02 o
  -3  -8   3          2.77          2.36         0.56 o
  -2  -8   3         96.71        102.32         3.13 o
  -1  -8   3         29.87         35.04         2.50 o
   0  -8   3         93.06        111.63         4.35 o
   1  -8   3         12.84         10.86         1.64 o
  -7  -7   3          5.25          3.13         1.33 o
  -6  -7   3         73.66         70.45         5.19 o
  -5  -7   3         55.22         59.01         3.74 o
  -4  -7   3        222.81        225.30         4.14 o
  -3  -7   3         16.26         18.69         1.25 o
  -2  -7   3        153.33        152.18         3.44 o
  -1  -7   3          3.09          2.14         0.74 o
   0  -7   3         61.60         71.83         3.28 o
   1  -7   3         43.93         60.06         3.00 o
   2  -7   3          0.11          0.24         0.78 o
   3  -7   3         43.19         53.15         3.81 o
  -8  -6   3         32.35         10.07        13.74 o
  -7  -6   3         18.09         17.54         1.97 o
  -6  -6   3         37.95         34.58         2.45 o
  -5  -6   3         17.86         20.54         2.31 o
  -4  -6   3         55.79         61.22         2.40 o
  -3  -6   3        152.13        151.51         3.96 o
  -2  -6   3         11.40         14.06         1.17 o
  -1  -6   3        297.69        309.66         8.49 o
   0  -6   3        326.35        299.80         7.67 o
   1  -6   3        785.32        861.90        14.72 o
   2  -6   3          5.51         15.85         2.26 o
   3  -6   3         38.59         34.13         3.05 o
   4  -6   3          7.13          7.23         1.69 o
  -8  -5   3          0.04          0.76         0.61 o
  -7  -5   3         59.38         64.54         5.84 o
  -6  -5   3          6.35          6.23         1.26 o
  -5  -5   3        419.65        403.81        13.22 o
  -4  -5   3        316.24        339.70         7.61 o
  -3  -5   3        637.15        670.43        24.83 o
  -2  -5   3        200.43        195.09        13.18 o
  -1  -5   3        713.14        750.57        32.15 o
   0  -5   3         78.90         73.03         5.07 o
   1  -5   3         91.66         87.77         4.14 o
   2  -5   3        120.21        124.77         6.11 o
   3  -5   3          1.98          5.47         1.19 o
   4  -5   3         19.33         17.06         1.84 o
   5  -5   3          6.45          3.29         0.69 o
  -8  -4   3         18.28         15.38         2.22 o
  -7  -4   3        209.94        235.03         6.72 o
  -6  -4   3          9.59         12.98         1.83 o
  -5  -4   3        177.16        199.70         8.70 o
  -4  -4   3         70.14         68.47         4.98 o
  -3  -4   3         49.95         42.35         3.73 o
  -2  -4   3        634.68        601.56        14.97 o
  -1  -4   3          2.64          5.43         1.54 o
   0  -4   3       1279.83       1398.72        43.68 o
   1  -4   3         85.23        109.13        10.28 o
   2  -4   3       1354.12       1369.87        32.42 o
   3  -4   3          2.29          6.41         0.99 o
   4  -4   3        327.95        317.73         6.77 o
   5  -4   3          6.80          9.17         1.08 o
   6  -4   3         30.89         19.49         2.26 o
  -8  -3   3          0.26          1.27         0.60 o
  -7  -3   3          4.31          7.29         1.58 o
  -6  -3   3        389.84        393.56        12.71 o
  -5  -3   3         84.84         95.24        10.14 o
  -4  -3   3        583.05        713.74        29.95 o
  -3  -3   3        304.24        390.34         8.73 o
  -2  -3   3       1415.66       1776.25        25.31 o
  -1  -3   3         36.58         88.91         5.08 o
   0  -3   3       2925.38       2946.09        49.27 o
   1  -3   3         20.43          7.82         1.85 o
   2  -3   3        872.88        772.09        29.78 o
   3  -3   3          1.70          5.18         1.71 o
   4  -3   3         29.38         32.89         2.16 o
   5  -3   3        183.77        174.47         5.54 o
   6  -3   3          2.73          1.62         0.81 o
  -8  -2   3         53.53         50.93         3.17 o
  -7  -2   3         19.91         15.75         2.22 o
  -6  -2   3        373.45        376.03        12.69 o
  -5  -2   3          1.90          8.54         3.04 o
  -4  -2   3        809.19        749.62        18.95 o
  -3  -2   3        136.22         95.81         5.13 o
  -2  -2   3         41.64         50.80         2.83 o
  -1  -2   3        529.13        646.47        12.58 o
   0  -2   3          7.41          6.65         1.75 o
   1  -2   3       2766.61       2807.70        61.72 o
   2  -2   3         27.90         56.52         6.41 o
   3  -2   3       2456.95       2271.92        61.66 o
   4  -2   3        242.55        254.52         7.71 o
   5  -2   3        435.40        439.82         9.58 o
   6  -2   3          0.24          0.57         0.89 o
   7  -2   3         38.59         43.52         4.19 o
  -8  -1   3          8.43         10.44         1.37 o
  -7  -1   3         45.00         47.62         3.36 o
  -6  -1   3         39.26         43.38         3.89 o
  -5  -1   3        227.49        279.13        10.38 o
  -4  -1   3         91.78        117.39         7.36 o
  -3  -1   3       1192.10       1496.09        28.62 o
  -2  -1   3         48.58        194.10         5.49 o
  -1  -1   3      16098.12      18540.47       866.52 o
   0  -1   3        280.85        525.31        14.61 o
   1  -1   3      15203.89      15253.93       226.63 o
   2  -1   3         20.45          3.13         0.90 o
   3  -1   3        434.95        474.36        13.26 o
   4  -1   3        247.74        165.40        13.46 o
   5  -1   3          0.02          2.74         0.81 o
   6  -1   3        217.96        214.32         5.72 o
   7  -1   3          0.12          1.32         0.72 o
  -8   0   3         17.18         16.62         1.42 o
  -7   0   3        140.90        133.43         4.61 o
  -6   0   3         46.41         55.15         3.35 o
  -5   0   3        662.55        680.59        19.03 o
  -4   0   3       1676.78       1411.71        47.26 o
  -3   0   3       2519.88       2154.23        39.81 o
  -2   0   3        434.11        264.06        12.05 o
  -1   0   3         17.77         14.12         2.26 o
   0   0   3        377.75        758.39        18.70 o
   1   0   3        228.00        248.94         8.51 o
   2   0   3       3510.31       3847.05        53.96 o
   3   0   3        521.28        581.35        14.06 o
   4   0   3       2164.97       1993.80        37.68 o
   5   0   3        189.82        191.92         4.88 o
   6   0   3        314.29        336.90         7.61 o
   7   0   3         10.80         15.26         1.47 o
   8   0   3         26.42         28.02         1.98 o
  -7   1   3         34.57         40.32         1.95 o
  -6   1   3         10.52          7.74         1.31 o
  -5   1   3         46.45         43.66         3.24 o
  -4   1   3        271.87        290.67        20.55 o
  -3   1   3       1034.96        817.49        32.94 o
   0   1   3       5749.04       7179.70       133.64 o
   1   1   3        678.74        978.27        21.33 o
   2   1   3       8090.22       8661.74       113.43 o
   3   1   3          5.22          6.70         1.28 o
   4   1   3        757.04        732.97        25.02 o
   5   1   3        301.09        252.92        15.31 o
   6   1   3         12.81         10.31         1.23 o
   7   1   3        107.91        108.28         3.94 o
   8   1   3          0.60          5.55         1.10 o
  -7   2   3          3.81          2.60         0.70 o
  -6   2   3        213.33        230.08         9.74 o
  -5   2   3         15.33         11.73         2.04 o
  -4   2   3        923.47        846.02        15.00 o
  -3   2   3        238.70        221.85        17.15 o
  -2   2   3       1558.59       1439.13        44.66 o
  -1   2   3        528.45        311.69         9.89 o
   0   2   3        470.91        401.45        13.00 o
   1   2   3       7355.74       5592.05        74.93 o
   2   2   3         51.58         14.83         2.25 o
   3   2   3       1642.18       1787.46        42.49 o
   4   2   3        216.90        283.31        14.18 o
   5   2   3       1596.65       1651.62        47.63 o
   6   2   3         62.58         66.20         4.04 o
   7   2   3        158.29        166.46         5.15 o
   8   2   3          6.35          7.41         1.36 o
  -6   3   3         55.77         64.19         3.26 o
  -5   3   3         11.40         12.02         2.67 o
  -4   3   3         28.02         41.46         4.64 o
  -3   3   3        454.65        437.80        13.60 o
  -2   3   3         23.06          8.75         3.49 o
  -1   3   3       1427.43       1502.22        30.52 o
   0   3   3       1896.16       1673.97        31.71 o
   1   3   3       4121.12       4218.36        58.39 o
   2   3   3        377.67        474.42        15.48 o
   3   3   3       1407.44       1616.66        40.04 o
   4   3   3          2.48          1.46         1.15 o
   5   3   3        205.47        225.86        14.62 o
   6   3   3         18.98         20.14         2.31 o
   7   3   3          1.27          2.77         1.10 o
   8   3   3         54.19         57.70         3.73 o
   9   3   3          1.19          0.53         0.37 o
  -6   4   3          2.64          2.15         0.57 o
  -5   4   3        140.75        153.33         5.46 o
  -4   4   3         34.20         29.82         2.79 o
  -3   4   3        317.22        319.60        11.83 o
  -2   4   3          1.11          5.69         2.35 o
  -1   4   3       1192.97       1019.73        37.02 o
   0   4   3         15.79          6.26         3.27 o
   1   4   3        364.39        306.80        10.68 o
   2   4   3       1205.19       1075.45        28.22 o
   3   4   3         87.19         52.93         5.42 o
   4   4   3       1065.45       1071.82        33.14 o
   5   4   3        108.27        111.75        10.17 o
   6   4   3        439.91        467.71        12.40 o
   7   4   3         24.49         21.56         2.51 o
   8   4   3        128.51        153.23         6.09 o
   9   4   3          0.37          0.18         0.46 o
  -5   5   3         22.39         27.23         2.65 o
  -4   5   3          7.12          5.34         0.92 o
  -3   5   3         25.56         31.04         3.95 o
  -2   5   3        213.77        181.30         9.50 o
  -1   5   3          0.26          1.91         0.81 o
   0   5   3       1138.82       1087.85        28.80 o
   1   5   3        307.76        299.56        22.10 o
   2   5   3       1169.49       1117.43        45.61 o
   3   5   3         15.88         33.62         7.26 o
   4   5   3        609.00        625.08        48.06 o
   5   5   3          4.48          8.51         1.82 o
   6   5   3         96.04        100.41         7.64 o
   7   5   3          0.11          2.13         1.32 o
   8   5   3          0.87          3.33         1.47 o
   9   5   3         38.14         23.77         1.80 o
  -4   6   3         67.30         62.84         2.76 o
  -3   6   3         16.59         12.19         1.67 o
  -2   6   3        170.26        172.85         8.66 o
  -1   6   3         29.30         34.72         3.67 o
   0   6   3        257.87        262.40         9.01 o
   1   6   3          3.58          3.75         1.26 o
   2   6   3        127.21        122.25         5.16 o
   3   6   3         64.00         63.16         3.40 o
   4   6   3         10.18          8.35         1.37 o
   5   6   3        250.70        237.33         7.28 o
   6   6   3         31.64         29.98         2.43 o
   7   6   3        108.91        131.95         4.35 o
   8   6   3          6.44          4.04         1.33 o
  -3   7   3          5.59          5.54         1.26 o
  -2   7   3          6.00          9.14         2.28 o
  -1   7   3         33.01         17.52         2.81 o
   0   7   3          1.21          4.61         1.31 o
   1   7   3        467.82        379.35        16.19 o
   2   7   3         85.22         79.85         4.77 o
   3   7   3        347.38        384.04         7.67 o
   4   7   3          7.35          7.18         0.99 o
   5   7   3        125.04        135.40         5.24 o
   6   7   3          0.13         -0.55         0.73 o
   7   7   3         31.54         30.56         1.85 o
   8   7   3          0.23         -0.03         0.70 o
  -1   8   3         53.34         56.76         5.28 o
   0   8   3          7.12          8.76         2.09 o
   1   8   3         81.91         91.42         7.39 o
   2   8   3          0.51          0.46         1.33 o
   3   8   3          5.62          8.72         1.24 o
   4   8   3          3.77          3.61         0.73 o
   5   8   3          0.89          1.63         0.91 o
   6   8   3         55.59         59.97         3.35 o
   7   8   3         11.38          8.31         1.01 o
   1   9   3          0.93          0.99         0.80 o
   2   9   3         53.02         64.60         4.47 o
   3   9   3         11.36          8.97         1.61 o
   4   9   3         41.28         44.76         2.39 o
   5   9   3          5.55          3.85         0.88 o
   6   9   3         27.47         27.90         2.89 o
  -2  -9   4         13.41         16.76         1.67 o
  -6  -8   4          5.76          4.12         1.27 o
  -5  -8   4          6.07          4.29         1.26 o
  -4  -8   4          1.41          1.32         0.62 o
  -3  -8   4          0.21          0.27         0.42 o
  -2  -8   4         65.32         90.81         3.22 o
  -1  -8   4         10.16         11.63         1.50 o
   0  -8   4         82.64         97.28         3.23 o
   1  -8   4         10.51          9.88         1.66 o
  -7  -7   4          1.79          3.31         1.37 o
  -6  -7   4         34.90         33.47         2.65 o
  -5  -7   4         14.28         12.56         1.68 o
  -4  -7   4        186.41        197.96         3.99 o
  -3  -7   4         52.31         45.78         1.85 o
  -2  -7   4        229.82        244.94         4.47 o
  -1  -7   4          9.20          6.79         1.04 o
   0  -7   4        102.79         99.62         3.29 o
   1  -7   4          4.36          9.39         1.24 o
   2  -7   4          7.43          5.26         1.14 o
  -8  -6   4         17.69         10.07         1.50 o
  -7  -6   4         11.25         10.96         2.45 o
  -6  -6   4        128.98        151.59         9.90 o
  -5  -6   4          2.96          3.22         1.07 o
  -4  -6   4        111.16        113.57         3.22 o
  -3  -6   4         10.65         15.93         1.08 o
  -2  -6   4         19.56         19.63         1.29 o
  -1  -6   4        607.48        602.99        11.33 o
   0  -6   4         48.24         49.35         2.52 o
   1  -6   4         83.22         81.65         3.78 o
   2  -6   4         76.47         84.64         4.86 o
   3  -6   4        186.22        220.86        11.59 o
  -8  -5   4          4.59          3.13         0.74 o
  -7  -5   4         24.83         27.73         3.93 o
  -6  -5   4          2.89          3.90         1.31 o
  -5  -5   4        120.33        102.35         9.22 o
  -4  -5   4        105.05        117.62         3.19 o
  -3  -5   4        599.81        651.70        16.19 o
  -2  -5   4        113.00        113.01        10.14 o
  -1  -5   4        859.40        881.39        25.50 o
   0  -5   4          2.53          7.82         1.57 o
   1  -5   4        497.40        474.72         9.07 o
   2  -5   4        104.81        128.64         6.22 o
   3  -5   4         11.30         12.53         2.27 o
   4  -5   4        121.58        142.61         4.69 o
   5  -5   4          0.04          1.00         1.13 o
  -8  -4   4          4.04          1.56         0.96 o
  -7  -4   4         90.60         99.11         7.32 o
  -6  -4   4         43.11         34.00        16.21 o
  -5  -4   4        319.06        323.07         9.64 o
  -4  -4   4         22.67         14.07         4.89 o
  -3  -4   4        764.18        628.47        21.62 o
  -2  -4   4        124.30        119.29         6.53 o
  -1  -4   4        458.75        355.99        14.17 o
   0  -4   4        858.77        834.69        23.11 o
   1  -4   4         54.04         44.25         5.09 o
   2  -4   4        930.99        860.46        16.08 o
   3  -4   4         62.92         58.44         2.60 o
   4  -4   4        452.98        519.22         9.98 o
   5  -4   4          5.95          6.94         0.95 o
   6  -4   4         37.07         29.02         2.57 o
  -8  -3   4          4.77          9.83         1.16 o
  -7  -3   4         20.88         23.69         2.51 o
  -6  -3   4          5.06          9.71         1.84 o
  -5  -3   4          0.00         -0.96         1.46 o
  -4  -3   4        442.45        469.12        24.77 o
  -3  -3   4         20.88         39.00         3.64 o
  -2  -3   4       4614.41       4430.47        67.87 o
  -1  -3   4        403.30        467.82        17.55 o
   0  -3   4       4164.67       4339.67        91.11 o
   1  -3   4        668.59        688.30        26.30 o
   2  -3   4        596.71        602.43        26.14 o
   3  -3   4         14.65          7.13         1.00 o
   4  -3   4         50.98         54.27         2.94 o
   5  -3   4         55.99         48.46         2.86 o
   6  -3   4          0.23          0.87         0.69 o
  -8  -2   4         38.55         35.57         2.50 o
  -7  -2   4         17.66         14.31         2.03 o
  -6  -2   4        263.59        263.69        10.17 o
  -5  -2   4        263.89        300.77        10.77 o
  -4  -2   4       1807.67       1636.85        45.76 o
  -3  -2   4        111.08        132.76         6.75 o
  -2  -2   4        329.32        449.73        19.21 o
  -1  -2   4          5.14          4.22         1.31 o
   0  -2   4        631.87        501.01        16.86 o
   1  -2   4       2815.41       2428.34        56.03 o
   2  -2   4        607.90        533.78        21.96 o
   3  -2   4       1386.89       1324.15        43.25 o
   4  -2   4         20.81         30.39         2.07 o
   5  -2   4        587.58        593.53        11.62 o
   6  -2   4         35.01         34.57         2.87 o
  -8  -1   4         46.66         56.55         3.02 o
  -7  -1   4          4.37          4.16         0.83 o
  -6  -1   4         74.95         78.82         5.34 o
  -5  -1   4        111.20        123.18         6.58 o
  -4  -1   4          1.30          3.55         1.62 o
  -3  -1   4       1254.46       1341.48        38.28 o
  -2  -1   4         92.01        168.21         9.64 o
  -1  -1   4      33944.89      39623.42       712.26 o
   0  -1   4         46.39         79.36         5.35 o
   1  -1   4       1660.40       2558.77        36.94 o
   2  -1   4        375.00        534.48        12.14 o
   3  -1   4        761.83        901.10        25.33 o
   4  -1   4         28.36         15.82         4.23 o
   5  -1   4        272.44        270.12         5.89 o
   6  -1   4         83.64         78.09         3.32 o
   7  -1   4          4.35          3.91         0.97 o
  -8   0   4          9.39         19.46         1.44 o
  -7   0   4         80.19         90.15         3.65 o
  -6   0   4        266.96        278.40         8.07 o
  -5   0   4        859.90        840.49        22.19 o
  -4   0   4          6.21         31.98         6.39 o
  -3   0   4       1737.47       1750.51        48.51 o
  -2   0   4         47.66         17.22         3.26 o
  -1   0   4        608.11        854.86        23.97 o
   0   0   4       1166.21        461.16        14.57 o
   1   0   4         32.11         49.34         4.00 o
   2   0   4       5205.66       4403.07        62.10 o
   3   0   4         50.47         81.11         4.72 o
   4   0   4       1528.61       1546.52        31.05 o
   5   0   4        167.44        168.83         4.60 o
   6   0   4        347.67        341.11         7.73 o
   7   0   4         21.33         21.51         1.67 o
   8   0   4         53.34         50.37         2.63 o
  -7   1   4         65.40         71.40         2.55 o
  -6   1   4         23.56         27.56         2.31 o
  -5   1   4          1.44          3.60         1.09 o
  -4   1   4        554.03        452.03        27.32 o
  -3   1   4        273.40        145.72        13.63 o
  -2   1   4        678.69        931.30        29.71 o
  -1   1   4        574.54        626.02        20.36 o
   0   1   4      12506.01      13133.30       241.70 o
   2   1   4       4089.30       4844.72        67.13 o
   3   1   4        266.43        319.87         9.77 o
   4   1   4        247.48        363.83        16.50 o
   5   1   4          3.01          7.89         2.67 o
   6   1   4        301.79        295.24         6.69 o
   7   1   4        108.43         92.91         4.41 o
   8   1   4          1.75          1.57         0.72 o
  -7   2   4          0.34         -0.12         0.47 o
  -6   2   4        119.17        115.12         4.35 o
  -5   2   4          3.87          3.69         1.00 o
  -4   2   4        909.55        769.09        11.85 o
  -3   2   4        109.81        126.48        13.45 o
  -2   2   4       1628.23       1763.75        53.70 o
  -1   2   4        348.87        115.67         5.48 o
   0   2   4       2667.06       2369.11        51.10 o
   1   2   4         80.20         61.50         3.77 o
   2   2   4        945.88        615.36        36.61 o
   3   2   4       1954.08       1811.76        43.55 o
   4   2   4         33.48         52.04         5.98 o
   5   2   4        703.68        777.54        29.26 o
   6   2   4         57.61         59.08         3.17 o
   7   2   4        352.13        363.70         9.98 o
   8   2   4         21.47         24.24         2.36 o
  -6   3   4         24.65         23.87         1.92 o
  -4   3   4        126.90        122.14         8.03 o
  -3   3   4         44.61         43.34         4.13 o
  -2   3   4         23.10         30.89         6.38 o
  -1   3   4       1907.24       1720.50        34.11 o
   0   3   4        111.13        150.09        10.43 o
   1   3   4       2631.28       2990.07        70.87 o
   2   3   4        744.12        755.36        21.61 o
   3   3   4       1229.30       1547.33        39.10 o
   4   3   4        143.72        195.98        11.87 o
   5   3   4        670.64        754.65        28.94 o
   6   3   4          0.04         -0.47         0.77 o
   7   3   4         39.86         38.49         3.58 o
   8   3   4         26.38         32.03         2.76 o
   9   3   4          0.04          0.82         0.39 o
  -6   4   4          0.37         -0.17         0.49 o
  -5   4   4         45.61         42.71         4.12 o
  -4   4   4          0.58          1.05         1.17 o
  -3   4   4        781.77        682.08        22.02 o
  -2   4   4        174.64        161.57         8.70 o
  -1   4   4        854.65        921.43        36.01 o
   0   4   4         11.71         25.27         3.51 o
   1   4   4       1647.04       1578.98        26.84 o
   3   4   4        263.47        224.06        11.72 o
   4   4   4        569.16        578.69        22.55 o
   5   4   4         58.14         55.79         7.06 o
   6   4   4        367.30        395.90        19.58 o
   7   4   4          9.74         12.98         2.00 o
   8   4   4         70.10         69.90         3.93 o
  -5   5   4         46.90         58.71         3.69 o
  -4   5   4          0.06          1.24         0.79 o
  -3   5   4        106.27        126.57         8.12 o
  -2   5   4        126.99        117.76         5.98 o
  -1   5   4          1.45          3.67         1.99 o
   0   5   4        400.17        380.76        15.91 o
   1   5   4         14.54         13.45         4.88 o
   2   5   4       1489.48       1349.59        52.06 o
   3   5   4        219.24        248.03        34.82 o
   4   5   4        719.29        787.16        15.89 o
   5   5   4        202.44        179.40         6.06 o
   6   5   4        233.29        210.64        10.95 o
   7   5   4         39.78         48.66         5.20 o
   8   5   4         10.68          9.69         2.10 o
  -4   6   4         27.36         19.51         2.06 o
  -3   6   4         12.02          8.67         2.35 o
  -2   6   4        178.14        187.67         9.30 o
  -1   6   4         64.15         65.10         4.17 o
   0   6   4        658.80        645.14        21.80 o
   1   6   4          9.68          9.06         1.67 o
   2   6   4        128.79        148.55         6.12 o
   3   6   4          0.21          2.27         1.20 o
   4   6   4         33.26         26.22         2.66 o
   5   6   4        154.46        159.74         8.25 o
   6   6   4          0.74          2.43         0.91 o
   7   6   4         74.22         71.75         3.13 o
   8   6   4         10.89          8.37         1.67 o
  -3   7   4          1.10          1.95         0.81 o
  -2   7   4         48.96         18.45        36.60 o
  -1   7   4         78.23         78.34         5.88 o
   0   7   4          0.07          0.55         1.39 o
   1   7   4         65.81         61.20         4.26 o
   2   7   4         14.99         14.19         2.09 o
   3   7   4        376.01        374.85         9.30 o
   4   7   4          4.51          5.14         0.92 o
   5   7   4        239.78        250.48         7.28 o
   6   7   4         61.95         62.63         3.26 o
   7   7   4         29.95         26.40         1.74 o
  -1   8   4         64.23         71.04         8.14 o
   0   8   4         12.84         11.24         2.21 o
   1   8   4         83.46         95.25         4.65 o
   2   8   4          8.77          7.84         1.23 o
   3   8   4        118.15        110.52         3.61 o
   4   8   4          1.88          1.81         0.66 o
   5   8   4          0.34          1.35         0.91 o
   6   8   4         22.24         23.40         2.15 o
   7   8   4          0.05         -0.16         1.16 o
   1   9   4          1.01          0.43         2.17 o
   2   9   4         14.92         14.43         2.13 o
   3   9   4          4.36          1.61         0.67 o
   4   9   4         63.55         78.91         3.19 o
   5   9   4          9.17          6.75         1.54 o
   6   9   4         30.06         22.55         2.10 o
  -6  -8   5          2.88          2.63         1.05 o
  -5  -8   5         26.88         28.67         2.85 o
  -4  -8   5          1.24          0.85         0.58 o
  -3  -8   5         12.42          8.82         0.89 o
  -2  -8   5         21.65         33.99         1.92 o
  -1  -8   5          0.01          0.70         0.58 o
   0  -8   5         21.45         20.43         2.81 o
   1  -8   5          4.85          4.67         1.13 o
  -7  -7   5          3.40          5.79         1.46 o
  -6  -7   5         13.93         16.14         1.83 o
  -5  -7   5          7.99          7.81         1.56 o
  -4  -7   5        107.59        115.56         2.79 o
  -3  -7   5         22.47         17.62         1.16 o
  -2  -7   5        213.64        212.77         4.40 o
  -1  -7   5         39.20         37.44         2.39 o
   0  -7   5        137.82        135.43         3.85 o
   1  -7   5          6.01          3.56         1.23 o
   2  -7   5         36.59         42.79         2.71 o
  -8  -6   5         29.11         25.28         2.07 o
  -7  -6   5         15.62         14.36         2.55 o
  -6  -6   5         94.66         96.77         7.29 o
  -5  -6   5         50.84         46.10         3.11 o
  -4  -6   5         84.08         82.86         2.34 o
  -3  -6   5         65.04         73.07         2.26 o
  -2  -6   5        581.69        552.12         7.20 o
  -1  -6   5         13.37         17.79         1.75 o
   0  -6   5         41.05         48.69         2.72 o
   1  -6   5        306.14        308.71         7.68 o
   2  -6   5         11.57         10.29         1.75 o
   3  -6   5        137.66        160.35         7.56 o
   4  -6   5          9.64          8.47         1.71 o
  -8  -5   5          8.27          1.37         2.18 o
  -7  -5   5          0.69          3.49         1.90 o
  -6  -5   5         15.46         21.05         1.97 o
  -5  -5   5         67.81         67.16         7.17 o
  -4  -5   5          0.04          0.75         0.70 o
  -3  -5   5        622.26        612.52         7.77 o
  -2  -5   5        164.32        170.62         5.80 o
  -1  -5   5        813.59        817.48        15.00 o
   0  -5   5        605.35        611.26         8.83 o
   1  -5   5        627.00        663.39        11.28 o
   2  -5   5         33.37         32.40         3.14 o
   3  -5   5         97.35        107.66         5.78 o
   4  -5   5          0.05          1.18         1.23 o
   5  -5   5          4.63          6.88         1.55 o
  -8  -4   5          2.93          2.59         1.15 o
  -7  -4   5         78.90         78.00         6.35 o
  -6  -4   5         60.12         57.87         3.71 o
  -5  -4   5        567.00        556.36        13.43 o
  -4  -4   5        119.84        129.33         6.05 o
  -3  -4   5       1048.23       1021.67        45.45 o
  -2  -4   5          0.77          3.18         1.59 o
  -1  -4   5        517.27        494.79        13.42 o
   0  -4   5        372.42        276.46        16.10 o
   1  -4   5         70.63         41.40         7.64 o
   2  -4   5        492.77        503.10        13.29 o
   3  -4   5          4.51          8.41         1.36 o
   4  -4   5        303.28        351.51         7.05 o
   5  -4   5         25.60         24.29         3.40 o
  -8  -3   5         15.00         16.19         1.23 o
  -7  -3   5         72.11         83.45         4.63 o
  -6  -3   5          9.34          9.41         1.46 o
  -5  -3   5         65.36         76.20         3.83 o
  -4  -3   5        466.02        467.00        25.86 o
  -3  -3   5          5.64          9.72         2.61 o
  -2  -3   5       3161.50       2903.05        66.81 o
  -1  -3   5        869.02        915.50        28.08 o
   0  -3   5       1295.80       1562.33        41.89 o
   1  -3   5        154.62        254.50        11.47 o
   2  -3   5       1726.78       1586.53        49.34 o
   3  -3   5         11.98         16.67         1.46 o
   4  -3   5        159.24        169.99         5.39 o
   5  -3   5         18.52         16.46         1.71 o
   6  -3   5         12.50         20.79         3.54 o
  -8  -2   5         13.92          9.79         1.36 o
  -7  -2   5         17.36         16.90         2.17 o
  -6  -2   5        278.16        291.36        10.81 o
  -5  -2   5        182.68        199.80         8.55 o
  -4  -2   5       1275.83       1244.45        39.64 o
  -3  -2   5         16.62         58.22         6.52 o
  -2  -2   5       1891.54       1942.76        47.63 o
  -1  -2   5         87.44         92.46         6.81 o
   0  -2   5         11.16         76.15         6.28 o
   1  -2   5        513.61        442.48        18.06 o
   2  -2   5        281.11        200.14        13.04 o
   3  -2   5       1061.47        950.04        36.22 o
   4  -2   5         77.62         78.23         3.87 o
   5  -2   5        415.33        384.09         8.97 o
   6  -2   5         16.28         14.01         1.94 o
   7  -2   5         75.76         74.00         4.77 o
  -8  -1   5         34.67         38.19         2.31 o
  -7  -1   5          6.12          5.98         1.40 o
  -6  -1   5        114.91        109.66         6.26 o
  -5  -1   5         29.83         29.81         3.31 o
  -4  -1   5        253.30        229.17        11.72 o
  -3  -1   5       2062.83       1631.43        46.42 o
  -2  -1   5         49.17         79.09         6.93 o
  -1  -1   5       1802.46       2280.47        51.65 o
   0  -1   5         26.63         55.43         4.60 o
   1  -1   5       2030.14       2697.34        40.06 o
   2  -1   5        830.34        911.08        18.10 o
   3  -1   5       2818.10       2711.19        45.04 o
   4  -1   5         72.67         83.02        10.13 o
   5  -1   5        125.56        136.16         4.06 o
   6  -1   5         31.87         32.67         2.17 o
   7  -1   5         23.31         28.62        15.76 o
  -7   0   5         57.18         57.44         2.77 o
  -6   0   5         18.27         27.50         3.07 o
  -5   0   5        396.08        404.80        13.74 o
  -4   0   5         86.81         79.96        10.95 o
  -3   0   5       1635.94       1590.14        47.60 o
  -2   0   5        668.55        718.50        25.54 o
  -1   0   5       4846.57       4781.23        98.21 o
   0   0   5          0.57          8.87         2.04 o
   1   0   5        413.53        628.78        19.54 o
   2   0   5       1116.59        897.87        17.66 o
   3   0   5        182.79        156.20         9.73 o
   4   0   5        780.73        738.07        19.56 o
   5   0   5          2.27          7.42         1.03 o
   6   0   5        437.84        447.67         9.21 o
   7   0   5         30.29         25.86         2.07 o
   8   0   5         65.54         54.42         2.64 o
  -7   1   5         29.57         28.17         1.73 o
  -6   1   5          0.74          2.67         0.93 o
  -5   1   5        324.84        306.81         8.57 o
  -4   1   5         49.05         35.55         7.66 o
  -3   1   5        205.07        173.39        10.50 o
  -2   1   5       1992.27       1662.66        46.32 o
  -1   1   5        306.29        134.65         8.93 o
   0   1   5       2616.79       3029.03        63.84 o
   1   1   5        693.68        827.32        21.80 o
   2   1   5       1312.60       1984.95        42.67 o
   3   1   5       1153.81       1138.31        23.21 o
   4   1   5       3545.30       3274.76        74.33 o
   5   1   5          0.70         12.64         1.80 o
   6   1   5        109.72        126.24         4.56 o
   7   1   5          4.90          4.54         0.94 o
   8   1   5          9.34         11.55         1.54 o
  -7   2   5          2.47          2.46         0.81 o
  -6   2   5         46.34         30.93         2.16 o
  -5   2   5          1.31          5.42         1.16 o
  -4   2   5        758.09        743.01        11.75 o
  -3   2   5         63.28         81.38        11.40 o
  -2   2   5       1583.35       1636.13        53.92 o
  -1   2   5       1106.94       1028.74        21.10 o
   0   2   5       3343.66       3368.10        71.05 o
   1   2   5         11.73          4.10         1.25 o
   2   2   5       2279.22       1973.07        29.82 o
   4   2   5         12.23         13.23         3.05 o
   5   2   5        666.24        643.81        26.29 o
   6   2   5         44.90         46.71         2.64 o
   7   2   5        135.53        139.40         7.00 o
   8   2   5         10.39          7.17         1.37 o
  -6   3   5         91.91        113.69         4.09 o
  -5   3   5         17.16         14.32         1.90 o
  -4   3   5        149.11        148.85         5.58 o
  -3   3   5          3.87          0.89         1.36 o
  -2   3   5        445.05        426.09        25.38 o
  -1   3   5       1001.96        915.27        35.41 o
   0   3   5          5.21          3.54         1.88 o
   1   3   5       1673.52       1739.97        43.50 o
   2   3   5        472.86        536.38        17.90 o
   4   3   5        326.48        432.58        18.78 o
   5   3   5       1617.23       1592.11        46.97 o
   6   3   5          0.52          2.85         2.08 o
   7   3   5        103.52        101.24         5.86 o
   8   3   5          0.20         -0.20         0.68 o
  -5   4   5         78.54         81.91         5.47 o
  -4   4   5         12.83          7.97         1.48 o
  -3   4   5        288.27        283.39        12.96 o
  -2   4   5         40.91         41.57         4.47 o
  -1   4   5       1544.44       1566.25        52.33 o
   0   4   5        380.15        402.25        15.38 o
   1   4   5       1412.13       1356.45        25.20 o
   2   4   5          5.18         11.52         2.43 o
   3   4   5        496.56        497.45        19.03 o
   4   4   5        309.97        295.45        15.52 o
   5   4   5         22.29         18.64         4.30 o
   6   4   5         35.92         42.01         3.73 o
   7   4   5         49.45         56.61         4.19 o
   8   4   5        122.69        137.85         4.46 o
  -5   5   5         48.43         52.77         3.27 o
  -4   5   5          1.83          2.70         1.31 o
  -3   5   5         80.36         80.84         6.47 o
  -2   5   5          5.27          2.53         2.07 o
  -1   5   5        332.62        302.36        11.99 o
   0   5   5        174.93        156.46        13.22 o
   1   5   5         28.73         25.38         6.43 o
   2   5   5        891.16        787.52        38.68 o
   3   5   5        341.77        353.99        16.40 o
   4   5   5        764.39        754.12        18.04 o
   5   5   5          1.53          5.77         1.32 o
   6   5   5        350.17        339.30        15.25 o
   7   5   5         67.23         69.18         6.04 o
   8   5   5         45.21         44.95         6.66 o
  -4   6   5         18.99         18.73         1.90 o
  -3   6   5          1.74          1.25         1.30 o
  -2   6   5        198.71        221.12        10.42 o
  -1   6   5         58.34         50.77         5.63 o
   0   6   5        326.82        314.33        14.54 o
   1   6   5          5.74          6.53         1.86 o
   2   6   5        677.01        616.10        13.26 o
   3   6   5         11.31          9.59         1.44 o
   4   6   5        180.00        165.68         6.54 o
   5   6   5         34.97         30.64         2.57 o
   6   6   5          1.77          1.34         1.26 o
   7   6   5         36.25         36.22         2.83 o
   8   6   5         16.87         14.54         2.50 o
  -2   7   5         33.49         36.86         2.96 o
  -1   7   5          1.05          1.62         0.82 o
   0   7   5         67.78         87.29         7.34 o
   1   7   5         56.53         50.17         3.71 o
   2   7   5          3.74          4.01         2.12 o
   3   7   5        210.12        186.01         6.24 o
   4   7   5         63.54         60.42         2.77 o
   5   7   5        144.22        142.07         5.46 o
   6   7   5         23.94         23.72         2.03 o
   7   7   5         55.26         49.10         2.30 o
  -1   8   5         32.53         28.29         5.93 o
   0   8   5         18.15         13.53         2.34 o
   1   8   5        163.62        153.09         6.42 o
   2   8   5          5.51          5.45         0.94 o
   3   8   5         78.98         86.12         4.17 o
   4   8   5          1.13          1.34         0.58 o
   5   8   5         32.31         33.21         2.31 o
   6   8   5          4.78          5.77         1.02 o
   7   8   5          0.00          0.12         0.67 o
   1   9   5         11.29         17.93         1.43 o
   2   9   5         19.00         25.65         2.78 o
   3   9   5          0.34         -0.09         0.59 o
   4   9   5         29.28         31.12         1.94 o
   5   9   5          5.86          2.67         2.37 o
   6   9   5         20.21         12.98         1.60 o
  -6  -8   6          5.70          1.56         0.78 o
  -5  -8   6         47.35         43.57         6.17 o
  -4  -8   6          7.12          1.51         3.40 o
  -3  -8   6         31.20         28.07         1.63 o
  -2  -8   6          2.12          3.70         0.77 o
  -1  -8   6          8.81         12.33         1.38 o
   0  -8   6         27.19         40.41         3.14 o
   1  -8   6          0.34          0.45         0.56 o
  -7  -7   6          6.93          6.09         1.34 o
  -6  -7   6          1.23          2.81         1.81 o
  -5  -7   6          2.09          5.07         1.29 o
  -4  -7   6         49.68         51.27         2.32 o
  -3  -7   6         16.13         13.97         1.01 o
  -2  -7   6        149.06        154.59         3.36 o
  -1  -7   6         54.92         53.81         2.36 o
   0  -7   6        177.31        194.37         5.52 o
   1  -7   6         22.73         21.85         2.24 o
   2  -7   6         64.07         95.34         5.64 o
  -7  -6   6         15.35         12.96         2.30 o
  -6  -6   6         41.50         34.98         2.86 o
  -5  -6   6          1.93          2.90         1.05 o
  -4  -6   6        536.93        548.58        14.31 o
  -3  -6   6        272.82        283.59         4.67 o
  -2  -6   6         67.33         69.77         2.51 o
  -1  -6   6         80.79         83.52         3.73 o
   0  -6   6         30.77         26.54         2.61 o
   1  -6   6         70.02         74.02         3.54 o
   2  -6   6          0.75          2.26         1.06 o
   3  -6   6         64.43         73.14         3.97 o
  -8  -5   6         17.37         13.44         1.67 o
  -7  -5   6          5.73          5.57         1.96 o
  -6  -5   6         68.25         84.22         3.75 o
  -5  -5   6         36.77         41.93         3.30 o
  -4  -5   6         10.72         12.13         1.35 o
  -3  -5   6        310.98        295.88         5.04 o
  -2  -5   6        340.57        365.58         6.50 o
  -1  -5   6        439.46        466.41         8.37 o
   0  -5   6          3.76          6.84         1.14 o
   1  -5   6        807.44        863.46        13.55 o
   2  -5   6         84.55         67.18         4.43 o
   3  -5   6        186.30        201.73         7.89 o
   4  -5   6          0.22          0.19         1.00 o
  -8  -4   6          0.25          1.14         0.86 o
  -7  -4   6         65.25         68.85         4.03 o
  -6  -4   6         29.89         28.73         2.56 o
  -5  -4   6        378.67        399.02        14.94 o
  -4  -4   6        100.24        132.36         4.75 o
  -3  -4   6        764.32        793.49        40.52 o
  -2  -4   6        113.53        125.05        10.73 o
  -1  -4   6        285.69        342.59        18.29 o
   0  -4   6         97.32         80.51         7.28 o
   1  -4   6        293.65        270.21        18.24 o
   2  -4   6         56.87         62.06         4.10 o
   3  -4   6         15.31         16.97         1.81 o
   4  -4   6        197.92        195.65         6.12 o
   5  -4   6          9.52          5.17         1.14 o
  -8  -3   6          3.22          2.08         0.53 o
  -7  -3   6         70.98         79.06         4.32 o
  -6  -3   6          0.08          2.74         0.87 o
  -5  -3   6        219.69        217.80         6.86 o
  -4  -3   6         51.48         42.74         8.03 o
  -3  -3   6         12.11         13.76         3.54 o
  -2  -3   6        234.00        269.16        14.68 o
  -1  -3   6          7.16          9.26         2.64 o
   0  -3   6       2163.12       2083.99        53.97 o
   1  -3   6        320.20        341.97        18.39 o
   2  -3   6       1290.38       1326.27        45.12 o
   3  -3   6         12.16         17.65         1.55 o
   4  -3   6        459.97        492.65        10.03 o
   5  -3   6          3.81          5.07         1.14 o
   6  -3   6         31.27         42.80         4.49 o
  -8  -2   6          7.44          8.02         0.83 o
  -7  -2   6          0.11          1.69         0.98 o
  -6  -2   6        115.50        123.44         6.51 o
  -5  -2   6         51.45         61.14         3.56 o
  -4  -2   6        868.57        950.52        34.92 o
  -3  -2   6          5.61         34.98         5.50 o
  -2  -2   6       1999.97       2022.73        50.88 o
  -1  -2   6        582.46        517.80        19.27 o
   0  -2   6       3032.18       2892.16        66.08 o
   1  -2   6        120.70         78.95         7.54 o
   2  -2   6        413.99        401.06        20.04 o
   3  -2   6        355.14        285.78        18.79 o
   4  -2   6          9.87         11.80         1.37 o
   5  -2   6        290.97        260.05         7.17 o
   6  -2   6         19.60         15.33         2.00 o
   7  -2   6         78.27         87.87         5.64 o
  -8  -1   6         28.74         25.75         1.74 o
  -7  -1   6         10.26          8.96         1.57 o
  -6  -1   6        211.95        227.06         9.47 o
  -5  -1   6          7.23          4.70         1.48 o
  -4  -1   6        648.80        637.86        29.07 o
  -3  -1   6         50.90         28.48         5.18 o
  -2  -1   6          7.07          8.45         2.45 o
  -1  -1   6         58.80        181.10        10.32 o
   0  -1   6          5.42         15.78         2.75 o
   1  -1   6       7143.28       6591.37       132.56 o
   2  -1   6       1073.27       1159.78        35.67 o
   3  -1   6        792.57        907.56        20.79 o
   4  -1   6        103.19         94.84        11.31 o
   5  -1   6        616.76        653.33        11.53 o
   6  -1   6          5.64          8.26         1.15 o
   7  -1   6         32.64         44.34         2.38 o
  -7   0   6          2.35          1.38         0.63 o
  -6   0   6          1.36          3.49         1.22 o
  -5   0   6        257.77        247.09        10.27 o
  -4   0   6        164.22        150.28        10.69 o
  -3   0   6       1770.67       1761.97        52.91 o
  -2   0   6        248.28        363.75        18.08 o
  -1   0   6       4978.31       5060.59       104.90 o
   0   0   6         64.84        161.58         9.04 o
   1   0   6       2126.76       2437.03        52.35 o
   2   0   6         45.42         52.15         3.63 o
   3   0   6       1693.02       1509.50        29.27 o
   4   0   6        673.22        629.72        24.32 o
   5   0   6          0.49          3.79         1.08 o
   6   0   6        303.62        301.59         7.30 o
   7   0   6         19.32         12.18         1.51 o
   8   0   6         62.34         46.44         2.27 o
  -7   1   6        104.06        129.87         4.02 o
  -6   1   6         57.49         50.45         2.95 o
  -5   1   6        197.38        193.03         6.64 o
  -4   1   6          0.88          1.46         0.79 o
  -3   1   6       1200.32       1111.09        30.97 o
  -2   1   6        108.07         84.03         8.82 o
  -1   1   6        300.24        237.47        13.21 o
   0   1   6        463.07        659.90        21.28 o
   1   1   6        747.52        669.76        20.04 o
   2   1   6       9468.95       8769.92       242.23 o
   3   1   6         56.99          5.35         2.57 o
   4   1   6       1040.88       1202.62        35.64 o
   5   1   6        133.95        157.34         4.67 o
   6   1   6        414.43        446.99         9.52 o
   7   1   6          3.37          3.02         0.97 o
   8   1   6         34.95         43.89         2.82 o
  -7   2   6         12.12         14.51         1.42 o
  -6   2   6         10.24          8.21         1.12 o
  -5   2   6          0.57          0.89         0.73 o
  -4   2   6        392.90        384.19         7.81 o
  -3   2   6         97.60        114.77        14.40 o
  -2   2   6       1136.91       1232.85        31.21 o
  -1   2   6        621.88        625.89        24.34 o
   0   2   6       3209.35       3406.84        73.95 o
   1   2   6       1267.46       1171.34        29.82 o
   2   2   6       2512.21       2488.60        37.79 o
   3   2   6        234.24        158.83         9.77 o
   4   2   6        135.81        179.56        11.58 o
   5   2   6         12.49         23.00         2.39 o
   6   2   6          0.00          3.57         1.09 o
   7   2   6        248.37        252.29         9.83 o
   8   2   6         12.76         11.55         1.64 o
  -6   3   6         49.53         48.24         2.44 o
  -5   3   6          8.70          5.00         1.24 o
  -4   3   6        334.91        354.11         7.52 o
  -3   3   6         18.26         21.09         2.14 o
  -2   3   6        447.00        411.14        26.45 o
  -1   3   6        254.21        188.99        15.73 o
   0   3   6        328.52        226.44         9.58 o
   1   3   6       1036.27       1052.67        27.72 o
   2   3   6         19.61         43.18         4.74 o
   3   3   6       2537.42       2412.66        56.89 o
   4   3   6        111.39        160.13        11.11 o
   5   3   6       1205.70       1212.24        23.06 o
   6   3   6         18.85         16.95         2.18 o
   7   3   6        269.03        315.91        11.21 o
   8   3   6          0.77          0.87         0.53 o
  -5   4   6          4.69          4.92         1.46 o
  -4   4   6         17.86         24.68         3.53 o
  -3   4   6        265.42        257.61        12.28 o
  -2   4   6         65.99         70.06         5.93 o
  -1   4   6        986.48        926.05        39.35 o
   0   4   6        141.86        166.94        10.04 o
   1   4   6       1517.22       1523.39        28.80 o
   2   4   6         42.83         71.55         6.40 o
   4   4   6         15.69         17.73         3.83 o
   5   4   6         72.95         73.95         4.19 o
   6   4   6         99.14         95.50         5.80 o
   7   4   6          4.99         10.76         1.91 o
   8   4   6         44.48         43.73         2.37 o
  -5   5   6         23.13         16.47         1.64 o
  -4   5   6         11.62         12.36         2.12 o
  -3   5   6        245.99        249.79        11.74 o
  -2   5   6          4.60          4.59         1.47 o
  -1   5   6        229.25        239.24        11.24 o
   0   5   6         13.99         12.78         2.42 o
   1   5   6         19.83         13.97         5.17 o
   3   5   6         84.62         59.50         6.56 o
   4   5   6        594.75        588.39        12.08 o
   5   5   6        366.96        336.02         9.01 o
   6   5   6        359.40        372.88        15.90 o
   7   5   6         10.19         25.48         2.13 o
   8   5   6         50.58         42.79         3.62 o
  -4   6   6          8.93          9.83         1.33 o
  -3   6   6          1.89          3.88         1.14 o
  -2   6   6         63.99         66.75         5.53 o
  -1   6   6          4.43          3.06         1.17 o
   0   6   6        375.60        311.83        14.54 o
   1   6   6         13.85         18.16         6.48 o
   2   6   6       1148.06       1050.80        17.21 o
   3   6   6         31.15         29.84         2.33 o
   4   6   6        165.77        174.54         5.76 o
   5   6   6          0.01         -0.53         0.98 o
   6   6   6         16.93         16.00         3.11 o
   7   6   6         62.60         79.01         4.14 o
   8   6   6          8.21         14.46         1.30 o
  -2   7   6         85.66         16.00         2.11 o
  -1   7   6          1.29          0.69         0.64 o
   0   7   6         99.33        108.27         8.25 o
   1   7   6         20.91         14.94         2.76 o
   2   7   6          4.19          6.49         2.22 o
   3   7   6          4.87          4.16         1.16 o
   4   7   6          0.10          1.17         0.94 o
   5   7   6        174.64        185.72         7.51 o
   6   7   6          8.90          7.88         1.22 o
   7   7   6         55.35         59.21         3.19 o
   8   7   6          8.91          6.63         0.91 o
  -1   8   6         42.84         51.25         3.93 o
   0   8   6          0.95         -0.84         0.84 o
   1   8   6         51.24         50.71         5.92 o
   2   8   6         14.35          7.34         1.39 o
   3   8   6        179.34        197.56         6.56 o
   4   8   6          6.00          4.69         0.87 o
   5   8   6         32.78         33.08         2.27 o
   6   8   6          1.07          0.62         0.61 o
   7   8   6         16.82         18.59         2.01 o
   1   9   6         18.34         24.51         2.40 o
   2   9   6          1.37         -0.09         0.81 o
   3   9   6          3.54          3.35         0.78 o
   4   9   6          6.88          4.24         0.64 o
   5   9   6          0.11          0.24         0.50 o
   6   9   6         21.70         17.73         1.80 o
  -5  -8   7         37.67         18.06        21.79 o
  -4  -8   7         26.07         29.33         3.02 o
  -3  -8   7         47.92         23.44        26.78 o
  -2  -8   7          0.04          1.01         0.63 o
  -1  -8   7         23.70         29.22         1.92 o
   0  -8   7          0.97          2.54         0.90 o
  -7  -7   7         17.45         15.38         1.61 o
  -6  -7   7          0.15          0.05         0.62 o
  -5  -7   7          9.00         11.18         1.67 o
  -4  -7   7         12.03         14.86         1.50 o
  -3  -7   7          1.34          1.68         0.70 o
  -2  -7   7         87.14         95.87         2.74 o
  -1  -7   7         26.92         29.96         2.18 o
   0  -7   7        156.11        186.89         5.54 o
   1  -7   7          4.80          1.50         1.16 o
   2  -7   7         44.27         40.63         3.46 o
  -7  -6   7          1.70          5.48         1.57 o
  -6  -6   7        106.82        128.83         4.27 o
  -5  -6   7        139.45        174.01         7.94 o
  -4  -6   7         56.22         52.75         3.68 o
  -3  -6   7          6.71          8.88         0.85 o
  -2  -6   7        307.58        311.19         5.65 o
  -1  -6   7          1.08          1.55         1.03 o
   0  -6   7        130.44        123.22         5.52 o
   1  -6   7          0.59          1.11         0.77 o
   2  -6   7          2.70          2.23         1.10 o
   3  -6   7         34.69         37.52         3.88 o
  -8  -5   7         23.27         17.83         1.69 o
  -7  -5   7          5.66          4.38         1.68 o
  -6  -5   7         77.03         78.54         3.51 o
  -5  -5   7          0.20          1.55         1.06 o
  -4  -5   7          1.42          2.52         0.93 o
  -3  -5   7         41.99         42.56         1.84 o
  -2  -5   7        324.55        263.84         4.67 o
  -1  -5   7        345.35        391.24         6.97 o
   0  -5   7        287.63        238.93         7.05 o
   1  -5   7        572.06        562.75        10.98 o
   2  -5   7          2.05          3.86         1.40 o
   3  -5   7        248.48        267.56         9.01 o
   4  -5   7          4.84          5.45         1.93 o
  -8  -4   7          1.94          1.52         0.77 o
  -7  -4   7         14.99         16.11         1.81 o
  -6  -4   7          2.04          0.06         0.86 o
  -5  -4   7        150.94        163.55         6.66 o
  -4  -4   7         68.96         73.23         3.28 o
  -3  -4   7        525.45        532.10        20.25 o
  -2  -4   7        105.43        105.50        10.36 o
  -1  -4   7       1465.95       1500.15        46.29 o
   0  -4   7         70.87         71.66         5.49 o
   1  -4   7        427.50        406.61         8.02 o
   2  -4   7          3.02          1.62         1.11 o
   3  -4   7          3.65          6.39         1.58 o
   4  -4   7         73.93         69.50         3.43 o
   5  -4   7          0.55          0.38         0.90 o
  -8  -3   7          5.64          2.15         0.84 o
  -7  -3   7         77.20         70.40         3.84 o
  -6  -3   7         19.08         19.96         1.91 o
  -5  -3   7        271.35        268.14         8.51 o
  -4  -3   7         88.07        113.12         5.46 o
  -3  -3   7        231.79        197.56        13.68 o
  -2  -3   7        124.86        104.14         9.44 o
  -1  -3   7          6.45          4.17         1.77 o
   0  -3   7        900.44        923.06        25.92 o
   1  -3   7         32.91         75.85         8.83 o
   2  -3   7       1277.01       1312.82        46.33 o
   3  -3   7        115.97        117.22         3.98 o
   4  -3   7        492.85        512.97        10.33 o
   5  -3   7         12.28         12.53         2.06 o
   6  -3   7         58.29         68.58        10.50 o
  -8  -2   7          0.01         -0.43         0.43 o
  -7  -2   7         13.32         19.12         2.15 o
  -6  -2   7         55.28         57.28         4.31 o
  -5  -2   7          2.25          0.70         0.85 o
  -4  -2   7        225.12        261.69        17.56 o
  -3  -2   7        125.66        111.63        10.31 o
  -2  -2   7       6252.82       5826.15       122.75 o
  -1  -2   7         72.75        126.20         9.27 o
   0  -2   7       2033.07       2097.66        51.39 o
   1  -2   7         68.88        114.28         9.82 o
   2  -2   7       1338.64       1347.00        43.91 o
   3  -2   7         53.53         27.68         6.11 o
   4  -2   7         27.55         37.23         2.39 o
   5  -2   7        154.94        151.29         6.25 o
   7  -2   7         55.91         53.18         4.14 o
  -8  -1   7         25.90         22.64         1.43 o
  -7  -1   7          4.59          3.38         1.08 o
  -6  -1   7        207.19        224.17         9.34 o
  -5  -1   7        166.24        180.90         8.69 o
  -4  -1   7        680.90        661.67        30.97 o
  -3  -1   7         14.68         21.89         4.80 o
  -2  -1   7        259.77        274.63        15.25 o
  -1  -1   7        325.11        295.49        14.45 o
   0  -1   7         48.15         41.24         4.76 o
   1  -1   7       1067.86       1105.60        33.79 o
   2  -1   7         40.08         79.51         4.80 o
   3  -1   7       2327.12       2157.00        62.72 o
   4  -1   7        255.99        261.16         7.05 o
   5  -1   7        439.84        507.71         9.79 o
   6  -1   7         33.51         41.08         2.41 o
   7  -1   7         52.43         48.59         2.92 o
  -7   0   7          0.01          0.21         0.51 o
  -6   0   7          4.60          3.26         1.33 o
  -5   0   7        122.15        114.39         6.79 o
  -4   0   7          0.19          0.37         0.83 o
  -3   0   7        895.30        958.84        37.34 o
  -2   0   7        208.36        286.08        16.67 o
  -1   0   7       3706.45       3790.55        84.04 o
   0   0   7        599.60        718.25        23.25 o
   1   0   7       6410.03       6240.12       122.85 o
   2   0   7         16.43         49.51         3.89 o
   3   0   7        727.24        861.74        20.86 o
   4   0   7         63.02         44.48         4.67 o
   5   0   7         44.77         50.91         2.83 o
   6   0   7        155.24        142.00         4.83 o
   7   0   7          0.67          3.25         0.91 o
   8   0   7         48.75         45.24         2.97 o
  -7   1   7         28.94         25.67         1.45 o
  -6   1   7          0.87          6.77         1.23 o
  -5   1   7        407.17        421.21        10.72 o
  -4   1   7        111.65        106.69         4.31 o
  -3   1   7        910.66        918.79        28.87 o
  -2   1   7         46.09         48.48         7.23 o
  -1   1   7        406.67        444.26        19.92 o
   0   1   7       4816.05       3425.89        75.58 o
   1   1   7        823.72        500.04        17.71 o
   2   1   7        466.47        602.69        13.98 o
   3   1   7        127.21        163.89         6.80 o
   4   1   7       1937.27       2078.52        53.45 o
   5   1   7         90.80        109.13         3.94 o
   6   1   7        516.76        577.84        13.76 o
   7   1   7         26.73         25.84         2.78 o
   8   1   7         32.95         30.92         2.31 o
  -6   2   7          0.10         -0.18         0.47 o
  -5   2   7         10.29          6.98         1.20 o
  -4   2   7         84.80         79.65         4.12 o
  -3   2   7         14.43         16.00         5.79 o
  -2   2   7        872.21        843.09        26.04 o
  -1   2   7        639.92        589.26        24.84 o
   0   2   7       2827.42       3108.37        70.92 o
   1   2   7        355.64        414.63        16.04 o
   2   2   7       1450.06       1711.66        29.11 o
   3   2   7        162.93        226.40        12.16 o
   4   2   7        878.51       1035.03        33.00 o
   5   2   7         73.58         58.44         3.42 o
   6   2   7          2.23          3.32         2.01 o
   7   2   7         49.08         42.16         3.75 o
   8   2   7          0.07          0.71         0.78 o
  -6   3   7         43.61         43.08         2.96 o
  -5   3   7          8.48          4.31         1.21 o
  -4   3   7        264.93        266.49         6.36 o
  -3   3   7         30.29         26.15         2.45 o
  -2   3   7        718.18        643.25        35.75 o
  -1   3   7          5.03          8.14         2.32 o
   0   3   7        740.62        713.04        25.88 o
   1   3   7        721.01        529.77        18.82 o
   2   3   7        525.41        384.63        16.20 o
   3   3   7       1141.87       1113.42        32.90 o
   4   3   7        159.61        173.21        11.96 o
   5   3   7        902.19        966.89        19.80 o
   6   3   7          6.18          7.52         1.80 o
   7   3   7        199.54        208.59         8.74 o
   8   3   7         11.69          9.38         1.63 o
  -5   4   7          2.39          1.44         0.94 o
  -4   4   7         22.18         32.14         3.88 o
  -3   4   7         88.25         59.23        10.19 o
  -2   4   7          0.92         -0.16         2.35 o
  -1   4   7        545.42        510.17        29.51 o
   0   4   7          3.12         18.16         3.65 o
   1   4   7       1765.17       1717.70        33.08 o
   2   4   7        431.70        423.44        17.71 o
   3   4   7        847.32        963.90        30.78 o
   4   4   7          1.94          3.33         1.46 o
   5   4   7        423.24        396.89         9.06 o
   6   4   7          0.04          0.50         0.77 o
   7   4   7          3.83          4.02         1.08 o
   8   4   7         17.49         15.16         1.41 o
  -3   5   7        106.97        109.43         7.42 o
  -2   5   7         41.51         43.14         3.68 o
  -1   5   7        335.00        331.78        13.03 o
   0   5   7          0.16          1.04         1.05 o
   1   5   7        433.27        383.97        12.71 o
   3   5   7         36.48         28.94         2.98 o
   4   5   7        453.82        455.55        10.34 o
   5   5   7         52.07         52.52         4.42 o
   6   5   7        155.62        157.41         9.72 o
   7   5   7         70.27         73.19         3.55 o
   8   5   7         72.84         18.05        32.92 o
  -3   6   7         20.87         30.03         2.27 o
  -2   6   7         45.69         36.12         4.04 o
  -1   6   7          4.84          9.03         1.72 o
   0   6   7        283.25        253.02        12.93 o
   1   6   7         41.48         40.24         4.67 o
   2   6   7        637.86        624.78        12.87 o
   3   6   7         12.58         14.39         1.74 o
   4   6   7        244.09        236.84         9.78 o
   5   6   7          0.07          3.39         1.14 o
   6   6   7        243.98        252.56        12.37 o
   7   6   7         21.43         32.46         2.64 o
   8   6   7          0.32          2.24         0.63 o
  -1   7   7          3.96          5.11         1.15 o
   0   7   7         74.55         87.00         6.48 o
   1   7   7         15.42         19.96         3.53 o
   2   7   7        133.71        146.54         8.94 o
   3   7   7          4.11          4.15         1.15 o
   4   7   7          6.24          5.58         1.28 o
   5   7   7        103.14        114.17         4.60 o
   6   7   7          6.83          7.37         1.20 o
   7   7   7         47.25         24.52        24.26 o
   8   7   7         10.00          6.28         0.70 o
  -1   8   7          2.50          2.24         1.00 o
   0   8   7          0.34          0.91         0.84 o
   1   8   7         72.20         74.53         4.17 o
   2   8   7          9.36          5.96         1.22 o
   3   8   7         90.54         96.83         4.40 o
   4   8   7         12.36         10.76         1.37 o
   5   8   7        115.02        135.64         4.49 o
   6   8   7          9.56          7.65         1.33 o
   7   8   7          7.98          4.53         1.05 o
   1   9   7         24.32         24.82         2.29 o
   2   9   7          1.32          2.14         0.95 o
   3   9   7         18.79         22.53         2.77 o
   4   9   7          3.88          5.95         0.97 o
   5   9   7          3.47          4.96         0.87 o
   6   9   7         20.78         14.07         1.59 o
  -4  -8   8          2.00          0.51         0.89 o
  -3  -8   8         44.57         53.97         3.64 o
  -2  -8   8         16.81         19.41         1.48 o
  -1  -8   8         38.21         39.94         4.76 o
   0  -8   8          0.17          0.41         0.48 o
  -6  -7   8          3.69          2.30         0.63 o
  -5  -7   8         23.13         20.84         2.02 o
  -4  -7   8          0.15          2.11         0.77 o
  -3  -7   8         12.45         11.82         1.26 o
  -2  -7   8         34.74         46.79         2.42 o
  -1  -7   8          0.93          2.25         0.74 o
   0  -7   8         46.18         42.91         2.28 o
   1  -7   8         17.50         17.49         1.66 o
   2  -7   8         72.57         63.95         7.25 o
  -7  -6   8          3.65          7.97         1.53 o
  -6  -6   8          0.69          1.91         0.85 o
  -5  -6   8          0.94          4.19         1.10 o
  -4  -6   8        167.51        166.96         8.04 o
  -3  -6   8         63.66         56.41         2.56 o
  -2  -6   8        262.70        253.75         4.94 o
  -1  -6   8         74.87         64.19         2.99 o
   0  -6   8        202.69        210.76         7.31 o
   1  -6   8          5.42          8.17         1.46 o
   2  -6   8         26.58         24.88         2.35 o
   3  -6   8         12.63         17.30         2.61 o
  -7  -5   8         12.38         12.28         2.26 o
  -6  -5   8         27.58         20.05         1.78 o
  -5  -5   8         25.18         26.04         2.29 o
  -4  -5   8        526.35        560.66        11.58 o
  -3  -5   8          0.01          2.03         0.85 o
  -2  -5   8          0.80          7.59         2.11 o
  -1  -5   8        177.72        176.14         5.08 o
   0  -5   8          0.96          2.09         0.95 o
   1  -5   8        255.17        246.50         6.67 o
   2  -5   8         13.32         12.02         1.97 o
   3  -5   8        221.00        245.99         8.32 o
   4  -5   8         31.05         35.62         3.82 o
  -7  -4   8          0.54          0.90         0.79 o
  -6  -4   8          1.60          2.76         1.09 o
  -5  -4   8         48.34         48.49         3.58 o
  -4  -4   8          3.82          2.26         0.79 o
  -3  -4   8        994.78       1010.09        17.00 o
  -2  -4   8        205.20        213.09         9.43 o
  -1  -4   8        878.83        934.99        35.50 o
   0  -4   8        158.60        188.71         5.93 o
   1  -4   8        636.79        596.80        13.00 o
   2  -4   8          3.49          7.55         1.43 o
   3  -4   8         81.04         77.92         4.85 o
   4  -4   8         14.16         13.04         2.24 o
   5  -4   8          0.86          5.21         1.88 o
  -8  -3   8          2.58          1.18         0.66 o
  -7  -3   8         45.55         41.70         2.71 o
  -6  -3   8         68.60         83.97         3.78 o
  -5  -3   8        426.89        459.29        11.73 o
  -4  -3   8         12.07         20.70         2.60 o
  -3  -3   8        230.69        255.52        16.62 o
  -2  -3   8         39.41         35.69         5.85 o
  -1  -3   8        287.77        282.89        16.44 o
   0  -3   8        518.33        483.25        21.78 o
   1  -3   8         16.27         13.60         4.56 o
   2  -3   8        700.37        714.74        20.98 o
   3  -3   8         49.42         47.45         3.30 o
   4  -3   8        414.47        415.71         9.60 o
   5  -3   8         29.39         19.90         9.50 o
   6  -3   8         75.14         75.01         5.18 o
  -7  -2   8         23.92         28.83         2.44 o
  -6  -2   8          0.98          1.50         0.88 o
  -5  -2   8          7.61         13.18         1.80 o
  -4  -2   8        446.93        429.41        12.21 o
  -3  -2   8         29.15         28.42         5.42 o
  -2  -2   8       2198.66       2159.22        57.11 o
  -1  -2   8          5.11         53.79         6.35 o
   0  -2   8       2629.09       2604.46        62.57 o
   1  -2   8        406.94        489.24        23.29 o
   2  -2   8        671.37        807.73        33.64 o
   3  -2   8          5.73         11.09         1.32 o
   4  -2   8        263.45        269.20         6.83 o
   5  -2   8         43.61         39.12         3.57 o
   6  -2   8          7.65         13.57         2.84 o
   7  -2   8         29.90         24.67         2.75 o
  -7  -1   8         10.12          9.10         1.43 o
  -6  -1   8        138.80        143.11         7.07 o
  -5  -1   8         46.36         44.33         4.18 o
  -4  -1   8        663.35        675.20        12.65 o
  -3  -1   8          4.18         -2.25         2.25 o
  -2  -1   8        687.83        715.60        27.69 o
  -1  -1   8        552.61        412.85        18.41 o
   0  -1   8        421.08        413.16        17.43 o
   1  -1   8       2202.46       1743.08        44.45 o
   2  -1   8          1.76          4.58         1.62 o
   3  -1   8        946.08        918.51        38.70 o
   4  -1   8         79.63         88.75         3.38 o
   5  -1   8        353.31        366.38         8.10 o
   6  -1   8         23.36         19.01         2.31 o
  -7   0   8          2.32          2.57         0.64 o
  -6   0   8         38.81         41.13         3.55 o
  -5   0   8          9.91         11.04         2.18 o
  -4   0   8         56.74         57.47         3.09 o
  -3   0   8        352.85        384.03        23.07 o
  -2   0   8         58.06         73.44         8.66 o
  -1   0   8       3618.87       3478.99        80.06 o
   0   0   8         35.17        108.11         8.23 o
   1   0   8       2024.71       2282.14        53.33 o
   2   0   8        469.77        556.26        24.98 o
   3   0   8        920.21       1128.39        26.26 o
   4   0   8         16.75         34.17         4.26 o
   5   0   8        334.71        344.00         8.00 o
   6   0   8         54.49         43.58         3.41 o
   7   0   8          4.62          8.34         1.44 o
  -7   1   8         24.25         20.71         1.16 o
  -6   1   8          1.57          1.39         0.90 o
  -5   1   8        286.81        291.35         8.35 o
  -4   1   8        137.44        136.22         4.38 o
  -3   1   8        566.87        669.02        33.36 o
  -2   1   8        119.73         49.14         7.69 o
  -1   1   8       2215.08       2088.18        56.70 o
   0   1   8        247.33        214.76        12.44 o
   1   1   8       1178.49        997.05        29.39 o
   2   1   8       1099.48        952.72        20.15 o
   3   1   8          0.08          2.61         1.11 o
   4   1   8       1024.34       1116.39        35.53 o
   5   1   8         55.38         58.32         3.40 o
   6   1   8        248.46        262.95         8.56 o
   7   1   8         27.40         20.99         2.45 o
   8   1   8         63.40         61.25         2.37 o
  -6   2   8          3.64          3.33         0.71 o
  -5   2   8         49.97         60.28         3.32 o
  -4   2   8          3.00          1.18         1.30 o
  -3   2   8         80.78         86.63         4.10 o
  -2   2   8        701.24        643.86        31.02 o
  -1   2   8          5.37          3.52         2.05 o
   0   2   8       1400.96       1632.84        45.23 o
   1   2   8        813.53        815.73        26.24 o
   2   2   8       1745.91       2083.99        35.24 o
   3   2   8          7.97         50.82         5.85 o
   4   2   8       1067.10       1189.61        37.44 o
   5   2   8         37.94         47.87         3.47 o
   6   2   8        166.24        161.52         7.90 o
   7   2   8         17.48         16.65         2.44 o
   8   2   8          6.60         12.00         1.17 o
  -6   3   8         17.75         15.47         1.66 o
  -5   3   8          0.76         -0.71         0.76 o
  -4   3   8        251.28        238.55         5.95 o
  -3   3   8         59.60         51.75         4.77 o
  -2   3   8        660.86        722.13        17.00 o
  -1   3   8         66.08         87.85         7.67 o
   0   3   8       1654.85       1661.17        47.41 o
   1   3   8          1.56          1.45         1.22 o
   2   3   8        445.96        372.46        16.83 o
   3   3   8        743.88        763.20        26.58 o
   4   3   8         12.87         14.30         3.41 o
   5   3   8        119.97        149.98         6.34 o
   6   3   8         49.28         48.61         4.22 o
   7   3   8        210.18        216.34         6.54 o
   8   3   8         14.10         14.06         1.76 o
  -5   4   8          0.68          1.50         0.81 o
  -4   4   8         62.27         78.73         5.81 o
  -3   4   8         16.91         14.61         5.35 o
  -2   4   8        102.02         93.25         5.02 o
  -1   4   8        244.44        218.68        13.36 o
   0   4   8         34.70         27.10         6.35 o
   1   4   8       1029.37       1056.86        28.26 o
   2   4   8          8.34         30.53         4.77 o
   3   4   8       1191.88       1254.63        38.06 o
   4   4   8        311.89        300.20        16.79 o
   5   4   8        550.40        542.19        13.87 o
   6   4   8          1.12          0.67         0.76 o
   7   4   8         78.00         81.64         3.85 o
   8   4   8          1.80          3.30         0.87 o
  -3   5   8        111.46        114.46         7.35 o
  -2   5   8         38.61         37.33         3.42 o
  -1   5   8        626.39        682.07        17.42 o
   0   5   8         18.16         16.66         2.07 o
   1   5   8        159.41        161.97        11.72 o
   2   5   8          0.01          0.43         0.76 o
   3   5   8        740.74        644.48        15.99 o
   4   5   8         60.01         58.30         4.42 o
   5   5   8         34.65         36.20         4.57 o
   6   5   8        150.93        167.92        11.72 o
   7   5   8         14.18         14.92         1.63 o
   8   5   8         68.00         15.49        29.76 o
  -3   6   8         39.36         50.14         5.52 o
  -2   6   8         13.50          9.69         2.24 o
  -1   6   8         24.25         27.49         2.83 o
   0   6   8         63.05         55.17         5.87 o
   1   6   8         15.31         13.14         2.90 o
   2   6   8        289.45        266.07         9.10 o
   3   6   8          4.94          6.36         1.25 o
   4   6   8        722.79        706.70        63.27 o
   5   6   8        324.27        323.09        12.44 o
   6   6   8         28.28         24.52         3.69 o
   7   6   8          5.88         14.44         1.75 o
   8   6   8         29.15         25.27         2.24 o
  -2   7   8         31.45         27.87         2.49 o
  -1   7   8         25.26         27.25         3.00 o
   0   7   8        187.11        227.20         7.49 o
   1   7   8          6.81          6.38         2.06 o
   2   7   8        202.83        191.43        10.19 o
   3   7   8          1.28          1.29         2.64 o
   4   7   8          7.56          6.54         1.30 o
   5   7   8         22.98         23.10         2.07 o
   6   7   8          0.44          1.84         0.94 o
   7   7   8         41.19         49.75         2.80 o
   8   7   8          0.95          0.15         0.44 o
  -1   8   8          3.35          3.79         1.05 o
   0   8   8          7.82         13.47         2.09 o
   1   8   8         17.02         14.38         1.80 o
   2   8   8          0.34          0.46         1.13 o
   3   8   8        111.86        129.77         8.78 o
   4   8   8         14.75         13.31         1.77 o
   5   8   8         48.43         36.14         2.73 o
   6   8   8          9.34          6.52         1.47 o
   7   8   8         20.88         14.86         1.65 o
   2   9   8          2.19          0.75         0.77 o
   3   9   8         33.23         30.57         1.88 o
   4   9   8          0.63         -0.02         0.57 o
   5   9   8          0.73          0.96         0.46 o
  -4  -8   9          9.10          8.32         1.33 o
  -3  -8   9         37.78         44.51         3.02 o
  -2  -8   9         11.09          8.14         1.45 o
  -1  -8   9         41.96         36.66         3.72 o
  -6  -7   9          6.80          4.60         0.67 o
  -5  -7   9         38.45         15.41        21.74 o
  -4  -7   9          3.38          1.94         0.84 o
  -3  -7   9         70.29         81.02         3.89 o
  -2  -7   9          0.10         -0.62         0.62 o
  -1  -7   9          0.07          0.15         0.61 o
   0  -7   9         42.32         44.59         2.17 o
   1  -7   9          3.94          4.18         0.78 o
  -7  -6   9         17.15         21.89         1.96 o
  -6  -6   9         10.88         15.02         1.66 o
  -5  -6   9          0.79          0.69         0.87 o
  -4  -6   9         80.52         84.53         3.17 o
  -3  -6   9         52.05         54.24         2.44 o
  -2  -6   9        145.68        136.98         3.81 o
  -1  -6   9         48.64         50.47         3.04 o
   0  -6   9        250.65        262.51         7.55 o
   1  -6   9          4.44          3.72         1.69 o
   2  -6   9         64.09         67.41         3.74 o
   3  -6   9          0.64         -0.87         1.15 o
  -7  -5   9          7.69          5.73         1.51 o
  -6  -5   9        181.59        225.86         5.67 o
  -5  -5   9         33.95         32.66         2.45 o
  -4  -5   9         40.97         43.62         2.41 o
  -3  -5   9         11.99         12.74         1.29 o
  -2  -5   9        295.75        301.29         6.36 o
  -1  -5   9         23.50         23.08         1.65 o
   0  -5   9          9.66          9.75         1.65 o
   1  -5   9         67.17         68.07         5.49 o
   2  -5   9         28.55         32.30         2.91 o
   3  -5   9        164.70        187.46         9.65 o
   4  -5   9          2.38          3.54         1.59 o
  -7  -4   9          0.33          0.51         0.96 o
  -6  -4   9         29.87         35.28         3.92 o
  -5  -4   9         39.53         47.27         3.45 o
  -4  -4   9          2.47          2.86         0.96 o
  -3  -4   9        257.76        232.70         9.85 o
  -2  -4   9         35.82         51.80         2.31 o
  -1  -4   9        621.00        645.78         9.39 o
   0  -4   9        140.23        159.58         5.55 o
   1  -4   9        700.19        631.65        16.67 o
   2  -4   9         19.54         17.74         2.22 o
   3  -4   9        167.97        180.17         7.31 o
   4  -4   9          2.28          1.51         1.07 o
   5  -4   9         28.53         38.62         3.66 o
  -7  -3   9         38.03          1.05         0.43 o
  -6  -3   9         16.21         13.74         1.51 o
  -5  -3   9        183.18        182.78         6.84 o
  -4  -3   9         28.16         30.51         2.56 o
  -3  -3   9        718.85        765.43        35.91 o
  -2  -3   9         87.63         81.04         9.15 o
  -1  -3   9        289.36        324.22        18.52 o
   0  -3   9         64.95         60.91         7.73 o
   1  -3   9        111.16         99.73        10.32 o
   2  -3   9        296.70        286.43         8.14 o
   3  -3   9          8.59          8.62         1.78 o
   4  -3   9        257.54        143.21        96.45 o
   5  -3   9         12.30          8.68         1.54 o
   6  -3   9         79.81         76.34         3.00 o
  -7  -2   9         28.64         27.52         2.24 o
  -6  -2   9          6.13         10.13         1.39 o
  -5  -2   9        104.11        126.46         5.26 o
  -4  -2   9         11.47         14.72         2.15 o
  -3  -2   9          0.20          0.18         1.41 o
  -2  -2   9        784.23        746.58        29.36 o
  -1  -2   9          3.51         26.62         4.70 o
   0  -2   9        896.61       1023.27        33.42 o
   1  -2   9        399.55        487.09        21.52 o
   2  -2   9       1378.35       1321.60        48.34 o
   3  -2   9         91.64         79.56         6.44 o
   4  -2   9        312.95        307.32        13.38 o
   6  -2   9         19.74         32.70         3.87 o
  -7  -1   9          0.54          3.34         0.86 o
  -6  -1   9         86.37         84.36         5.14 o
  -5  -1   9          9.59          7.86         1.83 o
  -4  -1   9        380.17        380.78         8.95 o
  -3  -1   9        351.30        391.04        22.76 o
  -2  -1   9       2145.08       2125.39        58.61 o
  -1  -1   9         21.44          6.20         2.18 o
   0  -1   9        467.76        577.44        22.46 o
   1  -1   9         31.53         26.57         4.35 o
   2  -1   9        363.97        333.80        22.06 o
   3  -1   9        314.81        314.60        22.94 o
   4  -1   9         11.29         10.00         2.10 o
   5  -1   9        507.13        536.78        15.88 o
   6  -1   9         55.11         49.96         2.98 o
   7  -1   9         53.21         50.32         4.20 o
  -7   0   9          4.54          3.73         0.87 o
  -6   0   9         58.66         64.26         4.32 o
  -5   0   9          6.36          8.07         2.06 o
  -4   0   9        181.03        185.18         5.75 o
  -3   0   9        232.54        234.93        18.42 o
  -2   0   9        167.00        143.73        12.73 o
  -1   0   9        538.17        590.78        24.42 o
   0   0   9        196.96        239.04        13.48 o
   1   0   9       1641.40       1675.70        43.94 o
   2   0   9        421.48        477.37        18.98 o
   3   0   9       2055.14       1313.59       965.80 o
   4   0   9         41.99         64.17         3.40 o
   5   0   9        309.73        354.41        10.01 o
   6   0   9          0.02          1.43         0.98 o
   7   0   9         16.51         19.20         2.01 o
  -6   1   9          0.55          0.65         0.86 o
  -5   1   9        137.09        153.08         7.64 o
  -4   1   9          2.87          4.86         1.00 o
  -3   1   9        692.32        740.06        14.02 o
  -2   1   9        855.24        892.00        37.05 o
  -1   1   9       1630.38       1754.90        51.60 o
   0   1   9         19.61         45.90         5.93 o
   1   1   9       1728.45       1578.64        42.27 o
   2   1   9        204.22        163.51         7.46 o
   3   1   9         77.54         94.79         5.79 o
   4   1   9         34.72         51.52         6.59 o
   5   1   9          3.66          5.15         1.16 o
   6   1   9        313.79        316.90        11.60 o
   7   1   9         12.36          7.36         1.52 o
   8   1   9         69.61         70.66         2.42 o
  -6   2   9          4.81          3.33         0.87 o
  -5   2   9         88.68         98.65         5.37 o
  -4   2   9          1.63          2.73         0.98 o
  -3   2   9        297.24        322.39         8.75 o
  -2   2   9        172.82        170.75        15.84 o
  -1   2   9         14.08         17.67         4.39 o
   0   2   9       1135.92       1205.54        38.55 o
   1   2   9         26.69         13.03         3.03 o
   2   2   9        932.33       1132.19        23.56 o
   3   2   9        756.69        784.77        27.60 o
   4   2   9       2154.07       2255.30        59.56 o
   5   2   9          0.39          3.68         2.00 o
   6   2   9        351.55        370.17        12.89 o
   7   2   9          0.45          2.43         1.14 o
   8   2   9         17.35         22.02         1.58 o
  -6   3   9          9.28          6.55         0.97 o
  -5   3   9          0.06          0.26         0.53 o
  -4   3   9        106.87        101.56         3.68 o
  -3   3   9         16.28         15.11         3.12 o
  -2   3   9        771.05        825.87        18.65 o
  -1   3   9        209.56        239.85        13.72 o
   0   3   9       1075.22       1113.28        38.13 o
   1   3   9          1.93         13.28         3.56 o
   2   3   9       1093.81       1042.30        33.24 o
   3   3   9          0.33          0.77         1.02 o
   4   3   9         53.19         57.66         7.42 o
   5   3   9         75.37         83.67         3.37 o
   6   3   9         32.09         34.90         2.69 o
   7   3   9        160.07        164.30         7.43 o
   8   3   9          9.01          9.25         1.38 o
  -5   4   9          3.63          2.59         0.91 o
  -4   4   9         96.32        103.53         6.38 o
  -3   4   9          0.17          0.92         1.93 o
  -2   4   9        111.32        125.46         6.30 o
  -1   4   9         23.35         21.62         2.42 o
   0   4   9         63.16         57.82         9.86 o
   1   4   9        599.71        575.42        19.84 o
   2   4   9        195.36        164.81        11.81 o
   3   4   9        810.18        856.09        30.41 o
   4   4   9        149.43        154.09         5.53 o
   5   4   9        639.28        645.44        13.88 o
   6   4   9          3.95          5.21         1.26 o
   7   4   9        135.06        140.36        10.10 o
   8   4   9          0.23          2.16         0.77 o
  -3   5   9        103.30        130.00         7.56 o
  -2   5   9         24.42         22.95         2.41 o
  -1   5   9        120.26        124.52         6.07 o
   0   5   9          0.30          4.42         1.44 o
   1   5   9       1887.90       1569.31        38.25 o
   2   5   9         90.79         83.71         5.49 o
   3   5   9         41.56         60.73         3.86 o
   4   5   9         41.47         38.03         3.58 o
   5   5   9         56.47         46.98         5.16 o
   6   5   9         77.11         79.49         6.18 o
   7   5   9          0.69          1.48         0.74 o
   8   5   9         44.51          9.12        17.85 o
  -3   6   9         41.39         46.50         6.80 o
  -2   6   9          1.03          1.36         1.14 o
  -1   6   9         67.91         86.31         7.40 o
   0   6   9         14.99         10.64         1.89 o
   1   6   9         17.27         16.84         3.10 o
   2   6   9        240.77        208.50        10.49 o
   3   6   9        200.40        186.33         6.03 o
   4   6   9         78.84         71.63         3.67 o
   5   6   9          1.55          7.00         2.73 o
   6   6   9        195.10        185.44         9.79 o
   7   6   9         16.76         15.05         2.41 o
   8   6   9         19.16         11.78         1.06 o
  -2   7   9         36.94         40.57         2.06 o
  -1   7   9          3.92         -0.15         0.88 o
   0   7   9        117.31        115.83         6.47 o
   1   7   9          4.30          5.84         2.25 o
   2   7   9        151.37        138.89         8.50 o
   3   7   9          4.00          2.92         1.10 o
   4   7   9         63.72         60.76         4.01 o
   5   7   9          0.57          1.59         1.04 o
   6   7   9         26.86         30.66         2.58 o
   7   7   9         12.97         16.13         1.55 o
   0   8   9         25.79         32.05         2.99 o
   1   8   9         15.26         20.79         2.94 o
   2   8   9          1.32          3.53         1.56 o
   3   8   9         17.43         12.43         2.71 o
   4   8   9          1.28          1.04         0.53 o
   5   8   9         52.20         51.80         3.08 o
   6   8   9          5.48          3.40         0.82 o
   7   8   9         25.18         17.04         1.57 o
   2   9   9          2.71          3.12         1.02 o
   3   9   9         15.89         12.94         1.20 o
   4   9   9         15.29         25.63         2.41 o
   5   9   9         29.13         26.55         6.02 o
  -2  -8  10         11.40         14.82         1.59 o
  -5  -7  10         44.22         50.70         3.49 o
  -4  -7  10         24.60         30.84         2.05 o
  -3  -7  10         31.02         32.26         2.28 o
  -2  -7  10          0.26          0.92         0.70 o
  -1  -7  10         15.90         11.67         1.36 o
   0  -7  10          5.93         11.66         1.06 o
   1  -7  10          1.40          2.29         0.62 o
  -6  -6  10          0.05          1.55         0.76 o
  -5  -6  10          1.88          2.06         0.77 o
  -4  -6  10         15.53         16.86         1.58 o
  -3  -6  10          0.11          0.47         0.71 o
  -2  -6  10         89.43         93.72         3.57 o
  -1  -6  10         17.62         18.25         1.79 o
   0  -6  10        203.47        226.72         6.70 o
   1  -6  10         25.49         13.25         1.58 o
   2  -6  10         91.40         94.51         3.66 o
   3  -6  10          1.71          0.93         0.78 o
  -7  -5  10          2.92          2.28         0.85 o
  -6  -5  10          4.52          3.02         0.75 o
  -5  -5  10         11.88         10.85         1.45 o
  -4  -5  10        252.24        264.71         6.06 o
  -3  -5  10         55.23         48.93         2.94 o
  -2  -5  10        178.86        171.75         4.59 o
  -1  -5  10          3.35          2.56         0.88 o
   0  -5  10         57.09         49.99         3.11 o
   1  -5  10         15.18         12.58         2.52 o
   2  -5  10          9.44          6.13         1.93 o
   3  -5  10         44.66         36.47         3.90 o
   4  -5  10          7.49          5.78         1.51 o
  -7  -4  10          0.83          1.97         1.16 o
  -6  -4  10         34.18         35.80         2.91 o
  -5  -4  10          4.67          8.32         1.57 o
  -4  -4  10         23.43         20.68         2.55 o
  -3  -4  10         55.89         54.43         3.06 o
  -2  -4  10          0.02          1.14         0.97 o
  -1  -4  10        381.43        376.00         9.77 o
   0  -4  10         67.11         65.88         3.79 o
   1  -4  10        477.91        507.39        18.65 o
   2  -4  10         17.97         15.49         2.08 o
   3  -4  10        319.04        304.04        12.93 o
   4  -4  10         26.57         25.65         3.46 o
   5  -4  10         25.65         24.70         2.65 o
  -7  -3  10          7.62          6.99         1.78 o
  -6  -3  10          5.72          4.75         0.98 o
  -5  -3  10        129.44        130.72         5.60 o
  -4  -3  10         18.45         18.07         2.41 o
  -3  -3  10        715.10        774.34        14.43 o
  -2  -3  10        122.25        116.44         6.76 o
  -1  -3  10        665.89        700.18        29.85 o
   0  -3  10          6.81          7.47         3.23 o
   1  -3  10        333.31        338.91         8.30 o
   2  -3  10         57.82         44.43         3.33 o
   3  -3  10         30.27         26.05         3.60 o
   4  -3  10        135.97        125.88         4.70 o
   5  -3  10         12.51          9.31         2.33 o
   6  -3  10         59.85         44.20         3.21 o
  -7  -2  10         37.20         41.36         2.46 o
  -6  -2  10         25.94         28.10         2.10 o
  -5  -2  10        159.45        168.19         6.05 o
  -4  -2  10          4.85          4.19         1.35 o
  -3  -2  10         25.58         22.85         2.13 o
  -2  -2  10          1.53          3.42         2.63 o
  -1  -2  10          4.19          2.43         2.17 o
   0  -2  10       1550.22       1347.41        42.08 o
   1  -2  10        188.97        194.32        13.74 o
   2  -2  10        797.58        818.53        32.24 o
   3  -2  10        122.70        113.92         6.12 o
   4  -2  10        321.06        350.07        11.00 o
   5  -2  10         12.48         12.95         1.99 o
   6  -2  10         73.23         85.64         5.73 o
  -7  -1  10          3.32          7.14         1.08 o
  -6  -1  10         23.05         23.69         2.57 o
  -5  -1  10         34.32         38.28         3.74 o
  -4  -1  10        420.79        410.16         9.42 o
  -3  -1  10          9.16         19.35         3.47 o
  -2  -1  10       1123.69       1185.69        41.05 o
  -1  -1  10        204.04        202.37        13.68 o
   0  -1  10       1392.20       1477.35        42.86 o
   1  -1  10        160.57        169.93        11.94 o
   2  -1  10       1040.45       1015.64        34.14 o
   3  -1  10        287.82        273.20        16.79 o
   4  -1  10          2.68          5.96         1.19 o
   5  -1  10        112.11        101.54         4.69 o
   6  -1  10          2.17         11.23         1.66 o
   7  -1  10         97.05        105.32         5.16 o
  -7   0  10          2.89          0.99         0.44 o
  -6   0  10         72.30         77.08         4.54 o
  -5   0  10         12.35         12.91         2.37 o
  -4   0  10        333.19        370.52         9.48 o
  -3   0  10          0.00          0.57         0.67 o
  -2   0  10        183.56        192.33        15.54 o
  -1   0  10        272.80        237.04        15.27 o
   0   0  10          2.84          9.00         3.00 o
   1   0  10       2006.53       1895.30        49.90 o
   2   0  10         39.73         70.62         5.10 o
   3   0  10       1163.01       1266.97        50.03 o
   4   0  10        108.68        119.28         5.28 o
   5   0  10        385.51        430.73        11.38 o
   6   0  10         27.78         29.94         3.05 o
   7   0  10        130.83        168.98        12.71 o
  -6   1  10         13.17         17.31         1.96 o
  -5   1  10         67.04         70.99         4.96 o
  -4   1  10         41.11         36.58         2.88 o
  -3   1  10        354.52        346.26        13.65 o
  -2   1  10         93.01        111.87        12.63 o
  -1   1  10       1387.33       1466.26        47.31 o
   0   1  10        286.02        298.81        16.63 o
   1   1  10       1267.25       1315.51        38.62 o
   2   1  10        177.77        165.47         8.00 o
   3   1  10        514.78        554.22        15.98 o
   4   1  10         84.44         61.47         3.88 o
   5   1  10          7.42          9.44         1.61 o
   6   1  10        169.10        180.29         8.26 o
   7   1  10          5.72          5.35         1.02 o
   8   1  10         56.17         41.27         2.09 o
  -6   2  10          2.37          0.38         0.42 o
  -5   2  10        120.31        144.11         8.28 o
  -4   2  10         22.84         23.97         1.87 o
  -3   2  10        153.02        162.63         6.00 o
  -2   2  10         40.95         37.54         2.52 o
  -1   2  10        770.50        726.26        32.43 o
   0   2  10        148.67        160.55        12.78 o
   1   2  10         47.07         35.30         5.40 o
   2   2  10       1852.20       1794.46        34.06 o
   3   2  10         59.61         78.93         8.17 o
   4   2  10       1312.29       1380.06        25.56 o
   5   2  10          5.92         11.42         2.97 o
   6   2  10        356.85        418.36        13.87 o
   7   2  10          6.65          6.17         1.21 o
   8   2  10         22.28         19.03         1.72 o
  -5   3  10          9.11         15.12         1.26 o
  -4   3  10         59.89         55.20         2.60 o
  -3   3  10          6.48          8.13         2.56 o
  -2   3  10        363.54        359.73        10.38 o
  -1   3  10          9.41         18.02         2.00 o
   0   3  10       1276.90       1350.02        45.11 o
   1   3  10        374.01        393.34        19.51 o
   2   3  10        704.24        738.73        27.98 o
   3   3  10          0.14          2.47         1.63 o
   4   3  10        308.62        322.07        16.10 o
   5   3  10         52.85         49.56         3.13 o
   6   3  10          0.09          2.95         2.53 o
   7   3  10         59.33         67.37         4.47 o
   8   3  10          0.43          1.13         0.65 o
  -5   4  10          2.60          1.37         0.57 o
  -4   4  10         53.26         51.41         4.17 o
  -3   4  10         15.08         13.68         5.33 o
  -2   4  10        343.87        399.86        15.62 o
  -1   4  10          2.27          0.69         1.00 o
   0   4  10          1.48          6.84         1.52 o
   1   4  10         74.89         65.85         8.19 o
   2   4  10          6.13          2.97         2.22 o
   3   4  10        546.71        302.15       260.10 o
   4   4  10          7.31         13.71         1.59 o
   5   4  10        416.67        450.08        10.84 o
   6   4  10          5.68          4.07         1.08 o
   7   4  10        116.61        120.16        12.51 o
   8   4  10          6.32          5.63         1.03 o
  -3   5  10          5.10          2.68         1.17 o
  -2   5  10          5.15         11.88         2.00 o
  -1   5  10        500.27        459.35        12.46 o
   0   5  10         50.09         43.68         3.40 o
   1   5  10        398.14        378.88        14.80 o
   2   5  10          0.64          3.60         1.30 o
   3   5  10        421.05        430.95        28.79 o
   4   5  10          1.61          1.77         1.83 o
   5   5  10        169.02        157.91         9.28 o
   6   5  10         12.55         12.76         1.61 o
   7   5  10          9.02          9.68         1.21 o
   8   5  10         11.47          7.66         1.11 o
  -3   6  10         39.54         45.62         3.10 o
  -2   6  10          4.26          4.65         1.54 o
  -1   6  10        143.65        176.04        10.43 o
   0   6  10         19.12         22.13         2.52 o
   1   6  10          8.79         12.77         2.31 o
   2   6  10         43.68         56.84         5.28 o
   3   6  10        116.14        114.74         5.60 o
   4   6  10        347.76        334.83        17.50 o
   5   6  10         21.63         25.34         3.55 o
   7   6  10         20.96         21.05         1.88 o
   8   6  10         26.06         17.35         1.70 o
  -1   7  10          0.48          2.14         0.97 o
   0   7  10         46.57         41.73         2.95 o
   1   7  10         10.10          6.95         2.22 o
   2   7  10        167.57        177.78         9.49 o
   3   7  10         10.51         11.01         3.05 o
   4   7  10        174.65        187.37         6.99 o
   5   7  10          8.51          6.88         1.39 o
   6   7  10         21.64         16.90         1.86 o
   7   7  10          1.96          3.84         0.81 o
   0   8  10         24.06         23.08         2.35 o
   1   8  10          0.64          3.35         1.42 o
   2   8  10         19.62         21.07         2.91 o
   3   8  10         11.11         13.36         2.29 o
   4   8  10          1.90          3.71         0.82 o
   5   8  10         34.33         41.72         3.62 o
   6   8  10          1.07          0.27         0.53 o
   2   9  10         14.04         20.15         1.83 o
   3   9  10         50.38         58.47         2.81 o
   4   9  10          0.90          0.77         0.63 o
  -5  -7  11         12.86         12.18         1.55 o
  -4  -7  11          7.83          7.10         1.64 o
  -3  -7  11         48.57         44.90         2.77 o
  -2  -7  11          3.95          0.07         0.42 o
  -1  -7  11         53.56         61.45         2.75 o
   0  -7  11          6.09         10.98         1.11 o
  -6  -6  11          3.04          1.30         0.69 o
  -5  -6  11         19.92         25.01         2.00 o
  -4  -6  11          0.53          2.36         0.71 o
  -3  -6  11         19.84         19.38         1.68 o
  -2  -6  11         42.16         51.97         3.84 o
  -1  -6  11         28.05         30.71         1.90 o
   0  -6  11        103.66        108.51         4.18 o
   1  -6  11          3.44          1.49         0.64 o
   2  -6  11         86.11         97.71         5.26 o
  -6  -5  11         32.37         40.27         2.71 o
  -5  -5  11          9.05          7.68         1.21 o
  -4  -5  11        106.05        102.63         3.39 o
  -3  -5  11         47.77         37.90         2.50 o
  -2  -5  11        167.68        163.77         5.79 o
  -1  -5  11         19.96         19.47         1.68 o
   0  -5  11        308.68        301.22         8.06 o
   1  -5  11          7.29          7.17         1.23 o
   2  -5  11          4.07          2.69         1.37 o
   3  -5  11         18.92         19.27         2.63 o
   4  -5  11          0.19          3.40         0.97 o
  -7  -4  11         10.61         11.08         1.57 o
  -6  -4  11         69.04         78.87         3.91 o
  -5  -4  11          5.20          5.69         1.32 o
  -4  -4  11         40.44         35.64         2.70 o
  -3  -4  11          0.14          0.36         0.90 o
  -2  -4  11         33.45         31.63         2.23 o
  -1  -4  11        142.93        160.00         4.66 o
   0  -4  11          2.23          4.62         1.15 o
   1  -4  11        370.80        384.05        10.02 o
   2  -4  11         87.93         71.20         4.19 o
   3  -4  11        194.79        180.55         9.34 o
   4  -4  11          2.63          1.68         1.17 o
   5  -4  11         55.15         40.96         2.87 o
  -7  -3  11          3.16          5.73         1.42 o
  -6  -3  11          0.40          0.88         1.08 o
  -5  -3  11         38.58         41.44         3.01 o
  -4  -3  11         22.78         14.24         2.29 o
  -3  -3  11        678.61        719.86        13.91 o
  -2  -3  11         42.34         37.98         4.10 o
  -1  -3  11        628.07        693.59        30.70 o
   0  -3  11         95.91        103.26         5.22 o
   1  -3  11        577.86        544.49        12.35 o
   2  -3  11          0.02          0.77         1.00 o
   3  -3  11         42.81         52.47         2.79 o
   4  -3  11         44.69         45.09         2.90 o
   5  -3  11          8.60         17.94         1.69 o
  -7  -2  11         28.44         22.53         1.52 o
  -6  -2  11          8.01          6.41         1.07 o
  -5  -2  11        127.91        138.30         5.30 o
  -4  -2  11         32.93         29.86         4.82 o
  -3  -2  11        201.58        199.46         6.42 o
  -2  -2  11          5.03          4.92         2.60 o
  -1  -2  11         21.91         21.80         4.81 o
   0  -2  11        401.48        396.05        20.92 o
   1  -2  11          1.73          3.95         2.22 o
   2  -2  11        595.80        589.14        15.21 o
   3  -2  11         67.74         62.99         4.46 o
   4  -2  11        398.54        378.69        14.62 o
   5  -2  11         42.05         52.39         4.84 o
   6  -2  11         76.33         83.04         6.25 o
  -7  -1  11          1.11          0.67         0.43 o
  -6  -1  11         15.26         14.57         1.93 o
  -5  -1  11         20.80         27.00         3.05 o
  -4  -1  11         83.75         84.46         4.16 o
  -3  -1  11         68.79         71.01         3.56 o
  -2  -1  11        907.48        933.91        36.66 o
  -1  -1  11        192.10        204.47        14.47 o
   0  -1  11       1911.03       2006.58        55.08 o
   1  -1  11         36.99         47.68         6.57 o
   2  -1  11        384.39        404.99        20.74 o
   3  -1  11         13.81         16.73         2.04 o
   4  -1  11        264.07        283.39         9.59 o
   5  -1  11        129.64        124.48         6.33 o
   6  -1  11          2.06          2.80         1.47 o
   7  -1  11         29.28         26.36         2.39 o
  -6   0  11         70.82         88.08         4.60 o
  -5   0  11         29.51         31.89         3.34 o
  -4   0  11        217.67        228.00         7.31 o
  -3   0  11         16.39         21.60         1.87 o
  -2   0  11        350.01        393.16        23.49 o
  -1   0  11        224.80        194.42        14.45 o
   0   0  11        405.10        341.03        18.18 o
   1   0  11        341.33        328.04        17.24 o
   2   0  11         11.35         16.47         2.72 o
   3   0  11        818.96        875.42        45.86 o
   4   0  11         72.76         77.99         5.26 o
   5   0  11        713.04        796.39        21.40 o
   6   0  11         27.85         33.17         3.09 o
   7   0  11         10.74          7.76         1.53 o
  -6   1  11          0.83          0.51         0.58 o
  -5   1  11          4.35          2.72         1.17 o
  -4   1  11         41.22         53.93         3.42 o
  -3   1  11        236.31        213.19         9.60 o
  -2   1  11         30.01         30.72         2.16 o
  -1   1  11        800.09        923.23        36.52 o
   0   1  11        704.97        688.37        28.01 o
   1   1  11       1145.38       1215.27        38.18 o
   2   1  11          2.06         13.26         2.48 o
   3   1  11        887.28        974.18        33.47 o
   4   1  11          1.62          1.11         1.54 o
   5   1  11         44.20         54.07         4.47 o
   6   1  11         33.08         31.11         3.27 o
   7   1  11          1.53          3.89         1.55 o
  -6   2  11          2.22          0.65         0.41 o
  -5   2  11         48.05         34.07        13.04 o
  -4   2  11          6.23          4.01         0.99 o
  -3   2  11        473.53        439.89        11.44 o
  -2   2  11         78.88         80.33         3.35 o
  -1   2  11        190.11        214.66        17.28 o
   0   2  11        197.94        149.85        12.97 o
   1   2  11        527.28        468.56        22.06 o
   2   2  11        681.11        661.96        18.43 o
   3   2  11          0.64          3.03         2.13 o
   4   2  11        359.86        443.41         9.68 o
   5   2  11         14.84         16.59         2.04 o
   6   2  11        249.52        289.61        23.29 o
   7   2  11         19.24         22.01         1.91 o
   8   2  11         44.11         39.35         2.29 o
  -5   3  11         13.42         16.74         1.28 o
  -4   3  11         11.75          9.62         1.13 o
  -3   3  11         26.60         31.17         2.61 o
  -2   3  11        195.45        211.56         7.77 o
  -1   3  11         37.11         36.00         1.88 o
   0   3  11        637.69        692.31        31.32 o
   1   3  11         43.06         61.11         7.77 o
   2   3  11        896.73        942.26        33.96 o
   3   3  11         19.31         39.30         6.27 o
   4   3  11        625.71        619.58        13.43 o
   5   3  11          0.16          0.03         1.00 o
   6   3  11         54.45         64.28        11.23 o
   7   3  11          0.65          0.70         1.47 o
   8   3  11          1.51          3.64         0.82 o
  -4   4  11         73.98         86.10         4.97 o
  -3   4  11         15.83         13.57         2.05 o
  -2   4  11        159.65        164.46         9.60 o
  -1   4  11          4.07          4.13         1.00 o
   0   4  11        216.11        222.95         5.45 o
   1   4  11          0.74          2.07         0.77 o
   2   4  11        258.90        210.31         6.39 o
   3   4  11        231.51        221.58         8.11 o
   4   4  11          7.53          4.86         1.12 o
   5   4  11        174.87        207.42         7.87 o
   6   4  11         45.47         43.27         2.81 o
   7   4  11        118.45        117.53         5.75 o
   8   4  11         14.70         13.61         1.40 o
  -4   5  11         22.16         27.50         2.00 o
  -3   5  11         50.35         53.89         9.54 o
  -2   5  11          1.93          4.00         1.10 o
  -1   5  11          9.72          6.77         1.72 o
   0   5  11          0.57         -0.80         1.74 o
   1   5  11        586.70        556.40        18.74 o
   2   5  11          2.04          2.56         2.90 o
   3   5  11        501.25        496.11        13.94 o
   4   5  11         63.75         50.29         4.88 o
   6   5  11          8.95          7.00         1.28 o
  -2   6  11          0.55          0.55         0.79 o
  -1   6  11         23.78         21.31         3.48 o
   0   6  11         67.69         84.21         4.70 o
   1   6  11        435.76        494.99        15.88 o
   2   6  11         27.62         27.48         3.79 o
   3   6  11          0.37         -0.09         0.91 o
   4   6  11         68.84         73.74         4.40 o
   5   6  11          0.04         -0.98         1.35 o
   6   6  11         68.85         70.55         5.24 o
   7   6  11          3.20          1.71         0.92 o
   8   6  11         36.65         24.88         1.83 o
  -1   7  11          3.23          6.09         1.33 o
   0   7  11         31.53         33.45         2.54 o
   1   7  11          2.00          0.96         0.98 o
   2   7  11        166.16        181.52         6.60 o
   3   7  11         12.16         10.37         2.27 o
   4   7  11         96.19         93.90         4.52 o
   5   7  11         14.64         11.73         1.64 o
   6   7  11         40.25         33.75         2.83 o
   7   7  11          0.59          0.45         0.49 o
   0   8  11         27.24         23.94         2.06 o
   1   8  11          0.55          1.21         1.09 o
   2   8  11         32.44         34.68         3.49 o
   3   8  11          1.08          1.84         1.15 o
   4   8  11         13.79          3.34         8.50 o
   5   8  11         21.01         31.62         2.97 o
   6   8  11          2.75          2.16         0.84 o
  -4  -7  12          5.69          3.18         1.04 o
  -3  -7  12         40.47         42.47         2.11 o
  -2  -7  12         24.92         32.21         2.66 o
  -1  -7  12         42.06         41.52         3.19 o
   0  -7  12          0.92          1.36         0.81 o
  -5  -6  12         33.42         39.56         2.29 o
  -4  -6  12          2.75          1.57         0.55 o
  -3  -6  12          9.74          8.98         1.16 o
  -2  -6  12          9.50         13.19         1.65 o
  -1  -6  12          2.57          3.89         0.76 o
   0  -6  12         30.70         32.10         2.04 o
   1  -6  12          5.24          2.93         0.76 o
   2  -6  12         63.50         64.00         3.60 o
  -6  -5  12          1.63          1.44         0.44 o
  -5  -5  12          0.89          0.38         0.71 o
  -4  -5  12         55.34         54.79         2.58 o
  -3  -5  12         11.00          8.69         1.27 o
  -2  -5  12        254.27        261.20        13.10 o
  -1  -5  12         78.33         84.84         3.35 o
   0  -5  12        138.90        123.25         4.63 o
   1  -5  12          3.20          3.34         0.94 o
   2  -5  12         58.83         57.02         4.48 o
   3  -5  12          0.72          0.47         1.08 o
  -6  -4  12         30.84         31.22         3.30 o
  -5  -4  12         10.39          9.78         1.26 o
  -4  -4  12        100.32         98.11         4.26 o
  -3  -4  12         20.43         18.47         1.80 o
  -2  -4  12         95.71         98.40         5.94 o
  -1  -4  12         47.14         54.38         2.73 o
   0  -4  12          0.63          1.47         0.77 o
   1  -4  12        104.74        110.93         6.66 o
   2  -4  12          0.07          2.37         1.40 o
   3  -4  12        173.44        170.49         8.49 o
   4  -4  12         29.96         31.04         3.12 o
  -7  -3  12          0.03          0.79         0.71 o
  -6  -3  12          6.27         10.22         1.96 o
  -5  -3  12         18.87         17.71         1.98 o
  -4  -3  12          2.34          2.74         1.18 o
  -3  -3  12        217.79        261.21        11.95 o
  -2  -3  12          7.78          8.77         2.04 o
  -1  -3  12        591.31        624.47        29.78 o
   0  -3  12        135.49        183.96        15.28 o
   1  -3  12        313.74        320.83        29.59 o
   2  -3  12         25.24         22.27         3.12 o
   3  -3  12        244.24        233.26         9.44 o
   4  -3  12          2.67          3.15         1.01 o
   5  -3  12          2.66          1.37         0.66 o
  -7  -2  12         13.35          9.48         1.38 o
  -6  -2  12         14.56         15.76         1.38 o
  -5  -2  12        114.11        115.65         5.75 o
  -4  -2  12          8.00          4.91         1.67 o
  -3  -2  12        291.96        316.59         8.42 o
  -2  -2  12         45.00         38.99         3.42 o
  -1  -2  12        162.06        186.52        14.72 o
   0  -2  12        101.17        114.54        11.19 o
   1  -2  12         71.30         73.10         9.06 o
   2  -2  12        398.14        358.73        32.36 o
   3  -2  12         19.24         25.25         2.35 o
   4  -2  12        220.62        217.58         7.84 o
   5  -2  12         26.93         23.99         2.11 o
   6  -2  12         74.38         65.92         8.71 o
  -6  -1  12          1.93          1.83         0.83 o
  -5  -1  12         13.62         18.07         2.45 o
  -4  -1  12         50.47         49.89         3.12 o
  -3  -1  12          0.02         -0.29         0.96 o
  -2  -1  12        507.16        552.24        27.90 o
  -1  -1  12          9.08         17.99         4.57 o
   0  -1  12        583.21        598.22        26.27 o
   1  -1  12        276.15        307.25        18.15 o
   2  -1  12       1032.02       1004.60        38.28 o
   3  -1  12          3.08          7.50         1.18 o
   4  -1  12         91.82         94.36         4.20 o
   5  -1  12          1.00          0.30         0.82 o
   6  -1  12         32.78         40.89         2.62 o
  -6   0  12         37.50         39.50         2.77 o
  -5   0  12         15.05         14.96         2.32 o
  -4   0  12        156.94        152.86         5.71 o
  -3   0  12         13.12         11.26         1.22 o
  -2   0  12        607.69        638.51        11.70 o
  -1   0  12         46.81         60.21         8.25 o
   0   0  12        571.94        517.96        24.06 o
   1   0  12        123.23        121.50        10.71 o
   2   0  12         20.01         14.57         2.97 o
   3   0  12        639.94        645.34        12.78 o
   4   0  12          8.24         11.67         2.11 o
   5   0  12         32.47         26.58         3.16 o
   6   0  12         13.65          7.69         1.23 o
   7   0  12        150.50         96.98        72.38 o
  -6   1  12         27.51         32.37         2.19 o
  -5   1  12          0.09          0.74         0.76 o
  -4   1  12         49.32         63.63         7.04 o
  -3   1  12         81.06         85.24         4.49 o
  -2   1  12          7.42          9.25         1.38 o
  -1   1  12        514.97        582.80        28.87 o
   0   1  12          1.02          0.30         1.32 o
   1   1  12        729.65        801.43        30.40 o
   2   1  12        106.68        122.20         7.64 o
   3   1  12        982.72       1026.47        16.22 o
   4   1  12         32.65         37.55         2.57 o
   5   1  12        233.74        245.47         7.80 o
   6   1  12          0.56          1.15         0.85 o
   7   1  12         35.60         54.18         3.24 o
  -5   2  12         79.25         79.68         4.24 o
  -4   2  12         27.86         23.11         2.24 o
  -3   2  12        120.54        118.80         5.31 o
  -2   2  12         19.09         24.05         2.11 o
  -1   2  12        775.41        794.66        10.55 o
   0   2  12          2.83         13.16         4.16 o
   1   2  12        631.56        553.88        25.41 o
   2   2  12         65.32         76.12         9.05 o
   3   2  12         38.42         35.11         2.36 o
   4   2  12         44.85         56.74         3.19 o
   5   2  12         36.42         49.21         3.49 o
   6   2  12        224.61        262.59        17.02 o
   7   2  12         13.87         11.44         1.38 o
   8   2  12         49.98         10.56         1.07 o
  -5   3  12         29.67         25.87         1.63 o
  -4   3  12          1.71          3.30         0.72 o
  -3   3  12         26.30         28.48         2.03 o
  -2   3  12         17.30          9.81         3.05 o
  -1   3  12         22.35         23.28         1.59 o
   0   3  12        472.45        479.74         8.42 o
   1   3  12         11.60         17.40         1.72 o
   2   3  12        813.23        816.59        17.78 o
   3   3  12        205.52        198.70         5.99 o
   4   3  12        606.66        648.91        14.08 o
   5   3  12         34.20         35.39         3.03 o
   6   3  12        155.98        186.15        21.03 o
   7   3  12          8.99         20.11         2.88 o
  -4   4  12         23.37         19.96         2.09 o
  -3   4  12         11.21         10.34         1.19 o
  -2   4  12        168.68        186.02         9.95 o
  -1   4  12          7.17          5.57         1.08 o
   0   4  12        642.77        623.54         9.21 o
   1   4  12         14.78         12.98         1.30 o
   2   4  12        286.69        244.08         5.78 o
   3   4  12         30.78         30.16         1.89 o
   4   4  12          1.47          1.34         1.70 o
   5   4  12        112.13         91.66        46.70 o
   6   4  12         16.84         17.40         2.42 o
   7   4  12        102.80        119.56         5.57 o
   8   4  12          1.01          0.12         0.36 o
  -3   5  12          6.79         14.31         1.98 o
  -2   5  12         53.70         70.83         3.75 o
  -1   5  12         56.20         62.60         4.15 o
   0   5  12          1.24          2.15         1.63 o
   1   5  12        182.20        171.15         4.88 o
   2   5  12          4.97          4.57         1.73 o
   3   5  12        380.17        349.10        13.45 o
   4   5  12        129.83        122.61         6.80 o
   5   5  12        120.84        112.91         4.65 o
   6   5  12          2.45          2.04         1.24 o
   7   5  12         39.84         32.18         5.87 o
   8   5  12          0.51          0.55         0.50 o
  -2   6  12         24.36         35.70         3.05 o
  -1   6  12        219.98        244.23        10.05 o
   0   6  12          1.27          4.91         1.97 o
   1   6  12         85.51         84.33         4.57 o
   2   6  12          0.69         -0.79         0.83 o
   3   6  12         43.78         35.08         3.93 o
   4   6  12          4.36          5.83         1.40 o
   5   6  12         29.67         35.52         3.82 o
   6   6  12         51.17         56.22         4.28 o
   7   6  12          3.42          4.57         0.81 o
  -1   7  12         13.24         16.22         3.18 o
   0   7  12         23.64         28.49         2.20 o
   1   7  12          1.51          5.24         1.28 o
   2   7  12         32.10         30.25         2.59 o
   3   7  12          4.75          1.81         1.20 o
   4   7  12         95.43         99.93         3.62 o
   5   7  12         10.78          8.97         1.33 o
   6   7  12         36.75         31.88         2.14 o
   7   7  12          3.06          0.83         0.39 o
   1   8  12          3.57          2.99         1.16 o
   2   8  12         42.70         44.65         3.76 o
   3   8  12          0.36         -0.24         0.72 o
   4   8  12          8.77         10.31         2.14 o
   5   8  12          0.09          0.34         0.66 o
   6   8  12          4.41          1.60         0.65 o
  -3  -7  13         13.17         10.37         1.17 o
  -2  -7  13          3.68          1.60         0.68 o
  -1  -7  13         47.34         49.91         2.93 o
  -5  -6  13         13.32         10.04         1.36 o
  -3  -6  13         46.43         48.98         2.61 o
  -2  -6  13          0.04          0.18         0.85 o
  -1  -6  13          9.87         10.21         1.84 o
   0  -6  13          5.16          3.04         1.05 o
   1  -6  13          1.91          7.14         1.25 o
  -6  -5  13          0.06         -0.32         0.58 o
  -4  -5  13         37.11         52.53         3.34 o
  -3  -5  13          6.77          8.68         1.18 o
  -2  -5  13         56.67         49.84         4.40 o
  -1  -5  13         19.83         19.40         1.57 o
   0  -5  13        169.68        165.93         5.13 o
   1  -5  13         11.46          7.37         1.66 o
   2  -5  13         95.43         96.00         5.28 o
   3  -5  13          4.93          3.58         0.93 o
  -6  -4  13         24.08         21.90         2.31 o
  -5  -4  13          6.09          2.95         0.81 o
  -4  -4  13        125.02        140.79         8.04 o
  -3  -4  13         24.27         20.23         2.80 o
  -2  -4  13         64.86         65.29         4.71 o
  -1  -4  13          2.04          1.32         1.00 o
   0  -4  13        129.03        119.66         5.43 o
   1  -4  13         48.83         48.24         4.26 o
   2  -4  13          5.64          5.57         1.83 o
   3  -4  13         70.61         62.47         4.54 o
   4  -4  13          4.05          2.29         0.92 o
  -6  -3  13         19.65         24.18         1.86 o
  -5  -3  13          0.00          1.33         1.45 o
  -4  -3  13          2.33          2.06         1.08 o
  -3  -3  13         52.36         54.80         5.25 o
  -2  -3  13          0.05          0.97         1.77 o
  -1  -3  13        216.98        223.58        17.44 o
   1  -3  13        519.71        463.45        14.86 o
   2  -3  13         61.33         50.45         4.43 o
   3  -3  13         92.63         84.09         3.81 o
   4  -3  13          0.84          0.47         0.71 o
   5  -3  13         38.05         35.69         2.73 o
  -6  -2  13          1.28         -0.44         0.69 o
  -5  -2  13         57.05         58.47         3.06 o
  -4  -2  13         34.05         32.92         4.46 o
  -3  -2  13        334.24        364.29         9.91 o
  -2  -2  13         23.97         19.86         2.64 o
  -1  -2  13        309.74        320.79        20.26 o
   0  -2  13          0.37         -1.79         1.89 o
   1  -2  13        154.61        136.30        11.26 o
   2  -2  13         51.65         54.43         4.20 o
   3  -2  13          8.03         10.85         1.50 o
   4  -2  13        134.28        128.14         4.96 o
   5  -2  13          3.72          0.75         0.74 o
   6  -2  13         58.22         45.98         2.69 o
  -6  -1  13          1.55          2.01         0.72 o
  -5  -1  13         49.20         61.59         3.26 o
  -4  -1  13          7.40          8.97         2.27 o
  -3  -1  13         55.16         69.38         3.21 o
  -2  -1  13         50.87         42.95         5.23 o
  -1  -1  13         23.32         31.27         2.58 o
   0  -1  13        773.83        725.17        19.19 o
   1  -1  13         26.81         36.13         3.01 o
   2  -1  13        360.02        348.58         8.49 o
   3  -1  13         96.07         57.13        33.04 o
   4  -1  13        377.78        389.23        13.88 o
   5  -1  13          6.13          7.45         1.36 o
   6  -1  13         43.99         55.32         3.97 o
  -6   0  13         15.80         15.01         1.54 o
  -5   0  13          0.02          0.07         0.80 o
  -4   0  13        118.68        110.03         4.65 o
  -3   0  13         95.31         96.50         3.49 o
  -2   0  13        444.46        417.60         9.70 o
  -1   0  13         80.60         84.58         3.42 o
   0   0  13        634.31        584.84        26.79 o
   1   0  13         80.00         71.80         8.56 o
   2   0  13        151.22        143.16         4.37 o
   3   0  13        108.11        113.14         5.83 o
   4   0  13          7.68          9.74         2.48 o
   5   0  13        421.49        492.48        11.18 o
   6   0  13         10.25          8.20         1.94 o
   7   0  13         42.70         43.38         3.08 o
  -6   1  13         19.19         21.00         1.48 o
  -5   1  13          4.05          4.57         1.22 o
  -4   1  13         39.00         42.73         2.88 o
  -3   1  13         16.05         18.77         2.30 o
  -2   1  13        179.50        182.64         6.04 o
  -1   1  13        161.30        175.96         4.51 o
   0   1  13          1.45          3.19         0.78 o
   1   1  13        492.86        548.54        25.31 o
   2   1  13        300.77        280.95         7.17 o
   3   1  13       1045.46       1030.65        16.62 o
   4   1  13         19.11         15.17         1.87 o
   5   1  13        443.68        540.72        12.46 o
   6   1  13          0.21          0.93         1.17 o
   7   1  13         13.51         11.37         2.04 o
  -5   2  13          5.78          3.09         0.90 o
  -4   2  13          0.04          0.59         1.01 o
  -3   2  13        208.71        222.98         7.35 o
  -2   2  13         35.73         38.95         2.78 o
  -1   2  13        578.16        561.86         8.88 o
   0   2  13         86.85         83.60         3.05 o
   1   2  13        462.94        461.05         7.88 o
   2   2  13          7.58          5.94         1.11 o
   3   2  13        130.27        121.54         9.75 o
   4   2  13         43.82         50.07         3.01 o
   5   2  13          5.43          9.68         1.73 o
   6   2  13        112.75        124.98         5.13 o
   7   2  13          2.74          2.53         0.84 o
  -4   3  13          4.33          5.47         0.91 o
  -3   3  13        116.76        132.99         5.16 o
  -2   3  13          5.37          5.90         2.33 o
  -1   3  13         19.44         22.41         2.16 o
   0   3  13        153.48        140.79         3.73 o
   1   3  13         15.25         15.76         1.44 o
   2   3  13        396.50        413.62        14.05 o
   3   3  13        132.52        127.17         4.70 o
   4   3  13        468.63        516.17        19.03 o
   5   3  13          4.73         10.84         2.15 o
   6   3  13        177.52        198.64        29.33 o
   7   3  13          7.00          7.18         1.89 o
  -4   4  13         14.33         13.47         1.60 o
  -3   4  13          1.49          0.81         0.56 o
  -2   4  13        137.09        128.37         7.95 o
  -1   4  13          3.06          2.73         1.34 o
   0   4  13        569.22        544.83         8.77 o
   1   4  13         22.98         18.19         1.52 o
   2   4  13        116.83        136.68         4.07 o
   3   4  13          1.11          2.35         1.38 o
   4   4  13         82.30         76.99         3.33 o
   6   4  13         16.75          9.27         1.76 o
  -3   5  13          0.42          3.34         0.97 o
  -2   5  13         36.99         38.23         2.60 o
  -1   5  13          5.29         10.21         1.80 o
   0   5  13          8.87          8.90         1.28 o
   1   5  13         12.61         13.74         2.28 o
   2   5  13          8.23          7.86         1.44 o
   3   5  13        149.61        136.31         5.15 o
   4   5  13          2.53          3.91         0.99 o
   5   5  13        154.36        156.59        12.30 o
   6   5  13          9.37          8.03         1.21 o
   7   5  13         49.19         43.64         2.69 o
  -2   6  13          2.01          9.78         1.46 o
  -1   6  13         14.60          9.58         1.35 o
   0   6  13          6.08          6.34         1.52 o
   1   6  13        153.18        147.29         5.90 o
   2   6  13          7.17          4.80         1.22 o
   3   6  13        145.46        159.12         5.84 o
   4   6  13          1.05         -0.03         0.77 o
   5   6  13         21.27         12.48         1.63 o
   6   6  13          7.76         10.33         1.34 o
   7   6  13          7.36          8.01         1.46 o
  -1   7  13         20.63         24.72         1.90 o
   0   7  13          0.15          0.28         0.70 o
   1   7  13          9.99         12.33         1.64 o
   2   7  13         25.30         25.26         2.34 o
   3   7  13          0.11          0.54         0.91 o
   4   7  13         39.87         40.55         2.71 o
   5   7  13          2.61          3.36         0.89 o
   6   7  13         38.94         30.14         3.26 o
   1   8  13          2.88          1.64         0.66 o
   2   8  13         22.71         20.68         2.40 o
   3   8  13         14.46         21.86         1.89 o
   4   8  13         35.86         41.93         2.62 o
   5   8  13          0.47          2.22         0.76 o
  -4  -6  14          9.20          7.47         1.37 o
  -3  -6  14         29.73         26.36         1.65 o
  -2  -6  14          4.72          3.16         1.01 o
  -1  -6  14         23.91         16.66         2.06 o
   0  -6  14          0.01          0.40         0.77 o
   1  -6  14          4.96          4.37         1.08 o
  -5  -5  14          2.47          1.57         0.63 o
  -4  -5  14          0.15          1.03         1.12 o
  -3  -5  14          4.38          4.59         0.94 o
  -2  -5  14         47.36         48.18         6.76 o
  -1  -5  14          7.20          6.32         2.31 o
   0  -5  14        102.02        115.66         5.61 o
   1  -5  14         22.71         15.43         1.98 o
   2  -5  14         68.56         61.46         3.57 o
  -6  -4  14          9.07          7.23         1.14 o
  -5  -4  14          3.25          1.15         0.84 o
  -4  -4  14         67.17         73.83         3.98 o
  -3  -4  14         29.49         27.06         2.79 o
  -2  -4  14        202.36        173.47         7.13 o
  -1  -4  14          8.86          4.24         2.23 o
   0  -4  14         51.83         50.77         3.25 o
   1  -4  14          0.24          0.37         1.09 o
   2  -4  14         26.27         25.34         2.83 o
   3  -4  14         24.39         26.36         2.58 o
  -6  -3  14         19.73         16.81         1.91 o
  -5  -3  14          0.48          1.82         1.17 o
  -4  -3  14         19.32         17.63         2.07 o
  -3  -3  14          1.52          4.05         1.95 o
  -2  -3  14          7.48          6.16         2.49 o
   3  -3  14        193.85        190.24         8.31 o
   4  -3  14         18.67          4.48         8.74 o
  -6  -2  14          0.19         -0.64         0.64 o
  -5  -2  14         30.63         30.75         2.02 o
  -4  -2  14          8.20          6.68         1.22 o
  -3  -2  14        211.97        224.62         7.30 o
  -2  -2  14         25.43         23.86         3.13 o
  -1  -2  14        320.25        337.15        21.39 o
   0  -2  14         87.49         95.19        11.07 o
   1  -2  14        274.80        271.33         9.73 o
   2  -2  14          3.21          6.14         1.53 o
   3  -2  14         60.29         66.77         4.84 o
   4  -2  14         64.84         63.42         4.49 o
   5  -2  14          0.05          0.79         0.92 o
  -6  -1  14          4.60          4.11         0.77 o
  -5  -1  14         53.02         65.58         3.10 o
  -4  -1  14          7.86          9.78         2.14 o
  -3  -1  14         51.32         52.07         2.71 o
  -2  -1  14         73.92         81.19         3.58 o
  -1  -1  14         52.34         46.65         3.23 o
   0  -1  14         77.22         85.61         4.56 o
   1  -1  14         37.17         32.53         2.16 o
   2  -1  14        679.14        640.26        21.47 o
   3  -1  14         41.77         38.24         2.59 o
   4  -1  14        264.16        283.36        11.25 o
   5  -1  14         21.92         25.13         3.04 o
   6  -1  14         56.19         58.13         3.71 o
  -6   0  14          3.36          2.92         0.62 o
  -5   0  14          0.06          0.61         0.62 o
  -4   0  14         54.10         46.23         2.88 o
  -3   0  14         19.10         21.36         2.19 o
  -2   0  14        328.80        304.81         7.97 o
  -1   0  14         29.69         28.32         2.06 o
   0   0  14        403.46        399.03         8.46 o
   1   0  14        422.34        418.35         7.39 o
   2   0  14        442.41        431.86         8.46 o
   3   0  14        203.28        204.78         9.25 o
   4   0  14         11.48          9.21         2.43 o
   5   0  14         20.63         20.18         3.03 o
   6   0  14          0.00          0.95         0.88 o
  -5   1  14          4.41          4.68         1.10 o
  -4   1  14         98.55        107.62         4.29 o
  -3   1  14          2.21          1.51         1.15 o
  -2   1  14        141.04        142.02         7.19 o
  -1   1  14         26.00         25.55         1.75 o
   0   1  14          3.13          5.67         0.91 o
   1   1  14        419.32        404.27         8.00 o
   2   1  14         28.06         23.08         1.55 o
   3   1  14        609.39        664.76        20.72 o
   4   1  14          4.46          8.78         2.43 o
   5   1  14        165.13        177.05         7.71 o
   6   1  14         27.57         19.93        13.34 o
   7   1  14         51.57         44.31         5.00 o
  -5   2  14          9.01          8.86         1.13 o
  -4   2  14          0.23         -0.05         0.63 o
  -3   2  14         86.19         89.01         4.30 o
  -2   2  14         10.93          8.81         1.48 o
  -1   2  14        286.37        288.63         6.82 o
   0   2  14         83.17         78.64         3.03 o
   1   2  14        380.45        380.04         7.53 o
   2   2  14          4.32          8.86         1.52 o
   3   2  14        328.25        316.19         8.62 o
   4   2  14         13.20          9.08         5.07 o
   5   2  14         20.78         14.39         1.95 o
   6   2  14         18.61         20.98         2.22 o
   7   2  14          0.60          2.80         1.19 o
  -4   3  14          3.12          2.75         0.59 o
  -3   3  14         70.89         77.73         2.97 o
  -2   3  14          0.03         -0.06         1.14 o
  -1   3  14         37.51         32.22         1.91 o
   0   3  14          1.46          1.60         0.71 o
   1   3  14         13.63         11.86         1.33 o
   2   3  14        196.63        186.05         6.65 o
   3   3  14         39.78         31.52         2.85 o
   4   3  14        242.67        295.75        13.72 o
   5   3  14         37.23         47.06         5.94 o
   6   3  14        133.48         97.14        81.70 o
   7   3  14          5.11          1.36         1.01 o
  -3   4  14          2.72          6.34         0.79 o
  -2   4  14         53.98         37.11         2.61 o
  -1   4  14          5.79          5.34         2.04 o
   0   4  14        215.54        232.17         5.21 o
   1   4  14          2.97          3.92         0.93 o
   2   4  14        275.82        268.05         5.48 o
   3   4  14          6.13          5.21         1.33 o
   4   4  14        287.45        292.27        14.82 o
   5   4  14          0.75         -0.07         0.85 o
   6   4  14         11.52          7.62         1.52 o
   7   4  14         17.60         27.21         2.22 o
  -3   5  14          1.70          0.96         0.53 o
  -2   5  14         46.51         51.90         3.34 o
  -1   5  14          2.53          0.83         1.53 o
   0   5  14         39.29         40.11         2.42 o
   1   5  14          3.74          8.64         1.03 o
   2   5  14         30.24         27.48         1.95 o
   3   5  14        139.07        146.18         7.40 o
   4   5  14          1.05          1.40         0.80 o
   5   5  14        113.52        111.80         8.46 o
   6   5  14         21.38         23.02         2.32 o
   7   5  14         37.42         32.48         2.06 o
  -2   6  14          0.43          1.25         0.51 o
  -1   6  14         31.19         26.67         1.92 o
   0   6  14          2.74          3.62         1.19 o
   1   6  14        126.80        144.22         5.71 o
   2   6  14          6.07          4.78         1.15 o
   3   6  14        101.00         86.90         4.14 o
   4   6  14         13.64         10.10         1.94 o
   5   6  14         74.49         66.62         5.38 o
   6   6  14          0.34          0.80         0.60 o
   7   6  14          3.77          1.65         0.71 o
   0   7  14          0.31          0.51         0.55 o
   1   7  14         20.00         21.35         2.09 o
   2   7  14          1.01          2.69         1.01 o
   3   7  14         10.75         14.16         1.70 o
   4   7  14         23.49         28.83         4.91 o
   5   7  14          0.04          0.45         0.51 o
   6   7  14         50.16         40.15         6.75 o
   2   8  14         32.99         32.48         2.59 o
   3   8  14          0.78          0.11         0.79 o
   4   8  14         17.01          9.20         1.27 o
  -2  -6  15          7.58          4.36         0.91 o
  -1  -6  15         51.24         48.41         2.97 o
   0  -6  15          3.47          1.46         0.75 o
  -5  -5  15         11.60         10.14         1.35 o
  -4  -5  15          0.67          0.47         1.50 o
  -3  -5  15          9.89          8.38         3.08 o
  -2  -5  15         11.31         17.81         1.66 o
  -1  -5  15          1.29          3.05         1.00 o
  -5  -4  15          2.60          1.85         0.76 o
  -4  -4  15         79.58        100.43         4.25 o
  -3  -4  15          3.41          1.27         1.45 o
  -2  -4  15         51.21         42.69         3.45 o
  -1  -4  15         38.22         34.32         4.77 o
   0  -4  15        156.41        170.38        10.26 o
  -5  -3  15          6.00          2.09         2.15 o
  -4  -3  15         47.33         50.69         3.18 o
  -3  -3  15          0.05         -0.40         1.00 o
  -2  -3  15         14.33         10.89         2.11 o
  -1  -3  15          6.12          9.12         3.17 o
   1  -3  15        175.75        211.05        12.60 o
  -5  -2  15          8.17          1.87         4.30 o
  -4  -2  15          0.86          0.44         0.85 o
  -3  -2  15         90.91         86.42         6.23 o
  -2  -2  15         39.12         40.27         3.99 o
   1  -2  15        279.24        259.78         9.39 o
   2  -2  15          1.27          1.09         1.11 o
   3  -2  15         60.06         58.60         4.27 o
   4  -2  15         10.17         12.25         2.00 o
   5  -2  15          3.12          3.03         0.96 o
  -5  -1  15         26.70         23.28         1.68 o
  -4  -1  15          0.34          2.15         1.26 o
  -3  -1  15        127.62        129.86         5.34 o
  -2  -1  15         19.46         14.02         1.51 o
  -1  -1  15         68.70         69.80         4.32 o
   0  -1  15        155.01        153.55         6.28 o
   1  -1  15          3.27          2.77         1.91 o
   2  -1  15        197.19        210.83         6.28 o
   3  -1  15         11.29         12.93         1.49 o
   4  -1  15        168.53        161.22         7.92 o
   5  -1  15         14.35         13.47         2.13 o
   6  -1  15         38.21         26.90         2.19 o
  -5   0  15          7.09          9.99         1.09 o
  -4   0  15         28.99         29.49         3.07 o
  -3   0  15          1.64          3.42         1.06 o
  -2   0  15        121.52        128.89         4.75 o
  -1   0  15        291.71        325.82        11.02 o
   0   0  15        382.23        404.28         8.68 o
   1   0  15         85.40         83.49         2.87 o
   2   0  15        353.82        347.76         8.06 o
   3   0  15         49.33         44.25         3.22 o
   4   0  15         85.15         78.01         3.85 o
   5   0  15          2.55          2.27         0.91 o
   6   0  15         10.73         11.76         1.20 o
  -5   1  15          3.31          2.96         0.83 o
  -4   1  15         57.35         52.72         2.77 o
  -3   1  15         14.76         13.37         1.77 o
  -2   1  15         88.82         84.84         5.00 o
  -1   1  15          1.70          2.19         0.77 o
   0   1  15        168.36        157.14         4.33 o
   1   1  15        173.68        175.44         4.54 o
   2   1  15         72.91         55.51         2.55 o
   3   1  15         21.65         31.05         2.07 o
   4   1  15         41.88         48.24         3.21 o
   5   1  15        229.84        151.29       115.08 o
   6   1  15          6.93          7.64         1.14 o
  -4   2  15          6.45          8.32         1.92 o
  -3   2  15         11.72         10.17         1.55 o
  -2   2  15          0.00          0.31         0.84 o
  -1   2  15        162.69        160.75         4.74 o
   0   2  15          6.62          5.69         1.01 o
   1   2  15        396.10        397.56         6.86 o
   2   2  15         29.38         27.82         1.83 o
   3   2  15        423.77        408.73        10.12 o
   4   2  15          5.41          3.06         1.05 o
   5   2  15         87.48         59.63        45.58 o
   6   2  15          0.02          3.42         1.90 o
   7   2  15          5.38          6.72         0.80 o
  -4   3  15          3.20          1.96         0.63 o
  -3   3  15         56.74         53.66         3.44 o
  -2   3  15          5.06          2.38         1.12 o
  -1   3  15        111.96        111.85         4.77 o
   0   3  15          6.02          7.19         1.12 o
   1   3  15        294.88        278.61         7.82 o
   2   3  15         55.55         60.67         2.84 o
   3   3  15          0.05          1.38         0.88 o
   4   3  15        101.05        122.66         5.32 o
   5   3  15          9.35          8.97         1.53 o
   6   3  15         91.45        101.36         7.40 o
   7   3  15         11.72         13.07         1.42 o
  -3   4  15          7.84         10.27         1.17 o
  -2   4  15          5.93          3.02         0.96 o
  -1   4  15          0.73         -0.70         1.55 o
   0   4  15        148.38        149.86         4.02 o
   1   4  15          0.53          0.89         0.71 o
   2   4  15        380.38        369.98         6.60 o
   3   4  15         83.27         81.04         4.02 o
   4   4  15        114.52        121.37         6.78 o
   5   4  15          2.32          0.76         0.87 o
   6   4  15         50.67         45.79         3.33 o
   7   4  15          0.49          2.13         0.65 o
  -2   5  15         34.57         32.12         2.43 o
  -1   5  15          7.35         25.01         3.25 o
   0   5  15        130.75        152.18         5.95 o
   1   5  15          1.60          2.46         0.71 o
   2   5  15         30.72         29.89         2.02 o
   3   5  15         30.78         40.93         3.53 o
   4   5  15          2.44          0.98         1.49 o
   5   5  15         45.43         58.26         3.93 o
   6   5  15          0.62          0.30         0.57 o
   7   5  15         38.84         27.66         2.21 o
  -1   6  15         12.21         11.60         1.14 o
   0   6  15          0.24          1.58         1.43 o
   1   6  15         39.42         35.88         2.69 o
   2   6  15          4.34          3.71         0.92 o
   3   6  15        131.46        140.58         5.11 o
   4   6  15          9.39          8.62         2.59 o
   5   6  15         33.07         23.37         1.74 o
   6   6  15          3.23          0.73         0.73 o
   0   7  15          2.72          1.85         0.60 o
   1   7  15         31.04         24.98         1.93 o
   2   7  15          0.05         -0.17         0.69 o
   3   7  15         23.45         28.13         2.21 o
   4   7  15         18.10         31.14         5.51 o
   5   7  15          0.67          3.90         2.22 o
  -3  -5  16          9.75         10.04         1.79 o
  -2  -5  16          0.05          0.11         0.88 o
  -1  -5  16          9.35          9.32         1.14 o
  -5  -4  16          0.22          1.83         0.70 o
  -4  -4  16          2.65          1.43         0.68 o
  -3  -4  16          1.96          0.40         0.79 o
  -2  -4  16         90.47         95.90         7.85 o
  -1  -4  16         22.36         26.06         3.86 o
   0  -4  16        101.26        108.82         7.75 o
  -5  -3  16          1.40          0.78         0.85 o
  -4  -3  16         39.06         41.15         2.77 o
  -3  -3  16         25.85         16.72         6.52 o
  -2  -3  16         55.34         53.89         3.88 o
  -1  -3  16         12.16         23.60         4.23 o
   0  -3  16         19.75         15.23         4.15 o
   1  -3  16         38.75         43.31         5.48 o
  -5  -2  16          0.92          1.39         0.92 o
  -4  -2  16          0.20          0.69         0.64 o
  -3  -2  16         34.16         36.60         2.57 o
  -2  -2  16          3.72          4.56         1.24 o
   1  -2  16        153.00        150.68         6.63 o
   2  -2  16         22.40         20.81         2.47 o
   3  -2  16         84.06         82.22         4.79 o
   4  -2  16          1.11          1.24         0.84 o
  -5  -1  16         25.90         24.06         1.42 o
  -4  -1  16         28.30         28.21         2.75 o
  -3  -1  16         72.18         69.63         3.62 o
  -2  -1  16          0.18          0.86         0.69 o
  -1  -1  16        170.49        164.49         6.85 o
   0  -1  16          2.17          4.63         1.47 o
   1  -1  16         37.02         22.27         2.76 o
   2  -1  16         27.63         28.29         2.84 o
   3  -1  16          0.07          0.06         1.08 o
   4  -1  16         59.26         54.96         4.22 o
   5  -1  16          5.17          3.96         1.24 o
  -5   0  16         15.48         21.85         1.73 o
  -4   0  16          1.47          1.13         0.93 o
  -3   0  16          7.02         14.41         1.65 o
  -2   0  16         82.93         97.01         3.37 o
  -1   0  16        104.94        132.90         6.40 o
   0   0  16        131.47        137.40         4.98 o
   1   0  16        183.40        180.71         4.83 o
   2   0  16        421.80        420.52        11.27 o
   3   0  16         16.72         12.29         1.58 o
   4   0  16        166.80        176.05         5.71 o
   5   0  16          0.10          0.06         1.28 o
   6   0  16         19.77         25.32         2.42 o
  -5   1  16          1.23         -0.08         0.37 o
  -4   1  16         25.36         17.37         2.06 o
  -3   1  16         10.29          9.78         1.47 o
  -2   1  16        155.64        157.73         4.54 o
  -1   1  16          1.81          2.40         0.97 o
   0   1  16        342.65        321.93         6.91 o
   1   1  16         13.83         11.83         1.32 o
   2   1  16          8.49          6.77         1.13 o
   3   1  16         49.67         55.18         2.69 o
   4   1  16          0.86          2.31         0.91 o
   5   1  16         81.11         86.07         3.86 o
   6   1  16          5.53          5.33         0.93 o
  -4   2  16         16.19         18.90         1.85 o
  -3   2  16          1.11          1.31         0.87 o
  -2   2  16         10.05         13.80         1.38 o
  -1   2  16         90.44         93.86         4.29 o
   0   2  16          0.73          1.31         0.83 o
   1   2  16        260.40        256.46         6.13 o
   2   2  16         69.67         67.24         2.95 o
   3   2  16        277.12        317.21         7.04 o
   4   2  16         16.36         15.59         1.57 o
   5   2  16        129.54        147.87         5.73 o
   6   2  16          0.14          1.85         0.80 o
  -3   3  16         29.87         26.19         2.10 o
  -2   3  16          2.13          1.63         2.53 o
  -1   3  16        290.60        335.93        13.25 o
   0   3  16         10.69          8.44         1.19 o
   1   3  16         61.44         53.05         3.17 o
   2   3  16          4.94          6.65         1.07 o
   3   3  16         36.99         32.39         2.15 o
   4   3  16         32.10         44.08         3.41 o
   5   3  16          1.51          3.08         0.91 o
   6   3  16         61.74         80.39         3.01 o
   7   3  16          0.72          0.47         0.41 o
  -3   4  16         12.76         13.81         1.52 o
  -2   4  16          5.64          5.64         0.78 o
  -1   4  16          4.27          3.53         2.00 o
   0   4  16         51.55         51.99         2.25 o
   1   4  16          4.36          4.26         0.79 o
   2   4  16        106.08        110.60         4.76 o
   3   4  16         16.47         16.72         1.59 o
   4   4  16        133.74        132.87         8.90 o
   5   4  16         15.93         12.07         1.60 o
   6   4  16         35.78         32.04         2.56 o
   7   4  16          0.01          0.52         0.36 o
  -2   5  16         31.91         30.56         1.56 o
  -1   5  16          0.18         -0.52         1.21 o
   0   5  16         76.17         84.01         4.14 o
   1   5  16          0.29          0.17         0.59 o
   2   5  16         37.51         29.48         1.93 o
   3   5  16          0.79         -0.09         0.79 o
   4   5  16         36.86         41.19         2.61 o
   5   5  16         24.11         32.80         2.74 o
   6   5  16          0.00          1.16         0.56 o
  -1   6  16          0.55          0.37         0.41 o
   0   6  16          3.86          5.31         1.56 o
   1   6  16         30.61         36.97         2.53 o
   2   6  16          0.08          1.05         0.71 o
   3   6  16         33.78         34.30         2.39 o
   4   6  16          5.03          3.54         1.54 o
   5   6  16         37.52         45.01         4.38 o
   6   6  16          2.52          3.26         1.54 o
   1   7  16         28.97         24.39         1.88 o
   2   7  16          0.11         -0.01         0.58 o
   3   7  16          9.24          4.95         1.01 o
   4   7  16          3.61          3.12         1.00 o
   5   7  16         11.70         25.90         3.29 o
  -3  -5  17         19.80         16.13         1.72 o
  -2  -5  17          1.04         -0.41         0.69 o
  -1  -5  17         14.31          6.92         0.80 o
   0  -5  17          1.27          1.04         0.58 o
  -4  -4  17          3.51          3.79         0.67 o
  -3  -4  17          0.37          0.22         0.59 o
  -2  -4  17         31.78         38.43         3.76 o
  -1  -4  17          7.49          6.53         1.00 o
   0  -4  17         42.37         35.63         3.76 o
  -4  -3  17         39.23         39.88         3.07 o
  -3  -3  17          0.68          1.80         0.87 o
  -2  -3  17         46.54         42.77         4.67 o
  -1  -3  17          8.82          7.57         2.19 o
   0  -3  17         46.35         38.50         4.88 o
   1  -3  17          0.39          1.89         1.65 o
  -5  -2  17          0.07         -0.52         0.52 o
  -4  -2  17          8.31         10.22         2.07 o
  -3  -2  17          8.23         10.63         1.20 o
  -2  -2  17          3.65          3.50         1.01 o
   2  -2  17         26.26         24.07         2.40 o
   3  -2  17        119.71        114.46         5.22 o
   4  -2  17          9.06          0.66         0.44 o
  -4  -1  17          0.53          1.44         0.61 o
  -3  -1  17         76.76         72.63         4.03 o
  -2  -1  17         29.74         25.23         4.10 o
  -1  -1  17        133.23        127.54         4.47 o
   0  -1  17          7.17          7.07         1.61 o
   1  -1  17         83.35         75.70         4.80 o
   2  -1  17          1.39          3.20         1.40 o
   3  -1  17          7.54          7.35         1.80 o
   4  -1  17         66.27         86.04         4.97 o
   5  -1  17          1.18          1.82         0.82 o
  -4   0  17          0.51          2.24         0.85 o
  -3   0  17        112.54        163.94         5.02 o
  -2   0  17          4.09          3.81         0.97 o
  -1   0  17         12.17         14.18         1.99 o
   0   0  17        130.39        150.05         7.00 o
   1   0  17         35.20         36.93         2.54 o
   2   0  17        249.36        276.19         7.71 o
   3   0  17          1.05          0.36         0.59 o
   4   0  17        145.25        167.87         5.20 o
   5   0  17          8.72          6.71         0.85 o
  -4   1  17         21.79         23.61         2.08 o
  -3   1  17          0.84          1.06         0.70 o
  -2   1  17        152.92        170.81         4.51 o
  -1   1  17         70.11         74.23         3.60 o
   0   1  17         64.34         55.04         3.13 o
   1   1  17          1.38          3.57         1.13 o
   2   1  17        144.79        135.19         4.19 o
   3   1  17          0.87          2.10         0.73 o
   4   1  17          0.76          1.96         1.01 o
   5   1  17         29.72         36.29         2.26 o
   6   1  17          0.19          0.01         0.34 o
  -4   2  17         20.54         21.63         1.62 o
  -3   2  17          0.19          0.36         0.59 o
  -2   2  17         10.91          9.31         1.54 o
  -1   2  17         13.55         12.97         1.71 o
   0   2  17          0.66          0.12         0.77 o
   1   2  17         84.91        101.58         3.66 o
   2   2  17         14.80         14.76         1.45 o
   3   2  17        161.42        172.86         4.90 o
   4   2  17          0.38          0.73         0.70 o
   5   2  17        114.83        128.11         7.59 o
   6   2  17          5.17          2.99         0.68 o
  -3   3  17         30.37         33.54         1.74 o
  -2   3  17          1.66          0.90         1.04 o
  -1   3  17         85.15         79.06         3.69 o
   0   3  17          3.32          1.19         0.79 o
   1   3  17        100.56        102.34         3.90 o
   2   3  17          5.75          2.75         0.74 o
   3   3  17         68.12         63.36         2.89 o
   4   3  17         11.36         16.30         1.52 o
   5   3  17         21.67         22.46         1.74 o
   6   3  17         15.46         21.11         1.53 o
  -2   4  17          0.79          1.38         0.53 o
  -1   4  17          6.02          5.32         1.25 o
   0   4  17          1.50          4.64         2.35 o
   1   4  17          6.08          7.04         1.17 o
   2   4  17         91.09         94.30         4.04 o
   3   4  17          3.49          3.21         0.85 o
   4   4  17         65.51         75.01         3.19 o
   5   4  17          2.34          2.00         0.99 o
   6   4  17         46.21         39.60         2.74 o
  -1   5  17          0.82         -0.29         0.64 o
   0   5  17         45.43         35.80         3.70 o
   1   5  17          5.30          4.36         0.73 o
   2   5  17         91.94        100.85         2.99 o
   3   5  17          4.14          3.25         1.06 o
   4   5  17         26.10         25.22         3.38 o
   5   5  17          2.16          5.56         2.57 o
   6   5  17         11.48          9.90         1.86 o
   0   6  17          8.59          9.46         1.63 o
   1   6  17          0.96          1.73         1.58 o
   2   6  17          2.64          3.58         0.86 o
   3   6  17         19.50         19.34         1.62 o
   4   6  17          0.01          1.32         1.09 o
   5   6  17         44.21         73.27         4.90 o
   3   7  17         31.18         42.16         3.83 o
   4   7  17          0.55          2.51         1.45 o
  -3  -4  18          2.10          1.35         0.79 o
  -2  -4  18          4.19          5.99         1.45 o
  -1  -4  18          0.15         -1.07         1.07 o
   0  -4  18         27.69         15.86         2.38 o
  -4  -3  18         13.39          9.03         1.40 o
  -3  -3  18          8.31          5.04         1.06 o
  -2  -3  18         48.39         42.80         4.58 o
  -1  -3  18         20.79         22.30         3.21 o
   0  -3  18         60.62         59.97         5.30 o
   1  -3  18          0.65          1.77         1.48 o
  -4  -2  18         15.79         13.67         1.93 o
  -3  -2  18          0.33          1.24         0.90 o
  -2  -2  18          7.04          5.77         1.34 o
  -1  -2  18         16.39         21.96         2.46 o
   2  -2  18          7.89         10.75         2.55 o
   3  -2  18         76.49         -0.23         0.23 o
  -4  -1  18          2.67          1.04         1.60 o
  -3  -1  18         36.00         33.69         2.03 o
  -2  -1  18         17.23         17.63         1.82 o
  -1  -1  18         73.66         72.11         3.05 o
   0  -1  18         21.02         20.68         2.22 o
   1  -1  18        116.70        127.08         5.99 o
   2  -1  18          3.30          9.85         1.80 o
   3  -1  18         17.35         13.55         1.92 o
   4  -1  18          4.74          6.19         1.35 o
  -4   0  18          4.42          5.45         0.77 o
  -3   0  18          2.88          1.92         1.05 o
  -2   0  18          2.59          3.17         0.70 o
  -1   0  18         20.67         18.20         1.70 o
   0   0  18         43.82         62.84         4.16 o
   1   0  18          1.14          3.62         1.45 o
   2   0  18         67.50         75.71         5.08 o
   3   0  18          3.74          3.16         0.91 o
   4   0  18         97.95        104.03         3.60 o
   5   0  18          4.58          3.83         1.07 o
  -4   1  18         10.98         11.68         1.18 o
  -3   1  18          6.17          6.57         1.35 o
  -2   1  18         19.39         13.14         1.53 o
  -1   1  18          0.13          1.26         0.83 o
   0   1  18        146.29        152.33         6.95 o
   1   1  18         23.59         22.31         2.22 o
   2   1  18        130.12        125.63         3.90 o
   3   1  18          0.28          3.13         0.81 o
   4   1  18         25.81         21.85         1.88 o
   5   1  18          7.93         12.13         1.19 o
  -3   2  18          0.50          0.55         0.49 o
  -2   2  18         20.38         16.52         1.68 o
  -1   2  18          1.60          0.92         0.73 o
   0   2  18         23.78         21.72         1.67 o
   1   2  18         30.75         35.87         2.17 o
   2   2  18         12.34         13.95         1.83 o
   3   2  18         74.22         86.94         3.23 o
   4   2  18          9.05         11.68         1.22 o
   5   2  18         67.28         69.70         5.15 o
   6   2  18          3.47          2.37         0.49 o
  -2   3  18          0.15          0.44         0.62 o
  -1   3  18         58.51         65.17         3.43 o
   0   3  18          2.09          1.62         1.04 o
   1   3  18         93.28         94.46         3.46 o
   2   3  18          7.52          7.31         1.17 o
   3   3  18        134.77        143.51         3.65 o
   4   3  18          2.02          0.19         0.59 o
   5   3  18         22.97         22.90         1.45 o
   6   3  18          3.54          6.08         0.92 o
  -2   4  18          4.19          4.36         1.08 o
  -1   4  18         38.38         39.15         3.36 o
   0   4  18          0.12         -0.74         0.74 o
   1   4  18          5.31          4.57         0.94 o
   2   4  18         18.76         26.28         1.84 o
   3   4  18         12.36         12.85         1.42 o
   4   4  18         56.03         67.72         3.09 o
   5   4  18          4.49          3.61         0.67 o
   6   4  18         32.72         27.94         1.78 o
  -1   5  18          0.17          0.23         0.50 o
   0   5  18         37.76         34.33         3.64 o
   1   5  18          1.79          0.59         1.37 o
   2   5  18         50.06         51.05         2.34 o
   3   5  18          6.47          6.69         1.08 o
   4   5  18         50.61         55.57         3.12 o
   5   5  18          0.31          0.06         1.74 o
   1   6  18          0.08          2.15         1.28 o
   2   6  18         12.82         13.20         2.36 o
   3   6  18         13.41         23.42         1.98 o
   4   6  18          0.11         -0.37         0.97 o
   5   6  18         16.05         19.57         2.30 o
  -2  -4  19          0.87          1.61         0.67 o
  -1  -4  19          1.58          0.85         0.79 o
  -3  -3  19          2.87          2.07         0.74 o
  -2  -3  19         31.33         31.46         2.95 o
  -1  -3  19          6.83          4.61         1.54 o
   0  -3  19         43.49         40.80         3.80 o
   1  -3  19          1.88         -0.47         0.47 o
  -3  -2  19          1.30          1.24         0.65 o
  -2  -2  19         15.90         13.65         1.58 o
  -1  -2  19          5.22          6.79         1.96 o
   0  -2  19          4.49          5.14         1.96 o
   1  -2  19         19.80         31.86         3.99 o
   2  -2  19          0.15         -0.67         0.67 o
  -3  -1  19         10.28         10.01         1.98 o
  -2  -1  19          3.99          3.68         0.90 o
  -1  -1  19         45.88         46.26         2.80 o
   0  -1  19          0.63          0.91         0.76 o
   1  -1  19         98.05         98.40         4.74 o
   2  -1  19          8.09          5.84         1.32 o
   3  -1  19         38.50         27.39         2.35 o
   4  -1  19          1.08          0.74         0.55 o
  -3   0  19         28.49         23.92         2.15 o
  -2   0  19          1.77          1.10         0.68 o
  -1   0  19         51.35         55.76         2.66 o
   0   0  19          3.38          4.96         1.29 o
   1   0  19         10.05          7.83         1.60 o
   2   0  19         11.59         12.70         2.03 o
   3   0  19          1.05          2.86         1.11 o
   4   0  19         47.94         52.01         3.40 o
  -3   1  19          5.85         10.37         1.44 o
  -2   1  19         33.07         16.37        21.43 o
  -1   1  19          6.31          7.28         1.15 o
   0   1  19         69.63         74.24         4.42 o
   1   1  19          9.38          8.89         1.32 o
   2   1  19        118.15        115.44         4.38 o
   3   1  19          0.38          0.07         0.61 o
   4   1  19         59.87         67.63         4.31 o
   5   1  19          6.80          7.92         1.41 o
  -3   2  19          1.48          0.26         0.39 o
  -2   2  19         37.18         36.42         2.05 o
  -1   2  19          3.54          3.44         0.72 o
   0   2  19         56.76         61.26         3.67 o
   1   2  19          5.62          8.53         1.32 o
   2   2  19          6.92          7.92         1.36 o
   3   2  19         21.94         29.65         1.78 o
   4   2  19          0.72          0.49         0.77 o
   5   2  19         34.19         38.26         5.56 o
  -2   3  19          0.01          1.14         0.48 o
  -1   3  19         15.99         15.30         1.55 o
   0   3  19          0.64          0.41         0.72 o
   1   3  19        100.10        109.28         3.49 o
   2   3  19         19.79         21.84         1.61 o
   3   3  19         59.52         60.03         4.93 o
   4   3  19          4.79          2.49         0.67 o
   5   3  19         28.26         23.67         1.68 o
  -1   4  19         21.33         15.48         1.03 o
   0   4  19          0.63         -0.36         1.23 o
   1   4  19         30.00         30.81         1.76 o
   2   4  19          3.84          7.74         1.22 o
   3   4  19          7.57          7.45         1.54 o
   4   4  19         17.48         28.24         2.10 o
   5   4  19          0.79          2.08         1.08 o
   0   5  19          7.58          6.78         1.41 o
   1   5  19          0.28          2.60         1.44 o
   2   5  19         47.65         49.81         2.72 o
   3   5  19          2.53          1.77         1.51 o
   4   5  19         24.72         25.78         1.94 o
   5   5  19          3.19          1.86         1.02 o
   2   6  19         10.66         10.17         1.88 o
   3   6  19          0.98          0.96         1.08 o
  -2  -3  20         11.78          8.27         1.29 o
  -1  -3  20          1.54         -0.91         0.91 o
   0  -3  20         20.93          7.41         1.39 o
  -2  -2  20         23.69          6.92         9.04 o
  -1  -2  20          0.31          2.72         1.26 o
   0  -2  20         14.01          9.11         2.10 o
   1  -2  20          0.02          0.83         1.08 o
  -3  -1  20          3.23          3.57         0.99 o
  -2  -1  20          3.16          5.01         0.95 o
  -1  -1  20         21.64         18.01         1.81 o
   1  -1  20         65.10         39.88         2.51 o
   2  -1  20          7.81          6.23         1.07 o
   3  -1  20         48.76         47.30         2.41 o
  -3   0  20         21.49         14.09         1.76 o
  -2   0  20          4.68          3.87         0.83 o
  -1   0  20         33.82         24.92         1.96 o
   0   0  20          0.46         -0.21         0.55 o
   1   0  20         23.32         16.94         1.97 o
   2   0  20          1.02          1.97         0.96 o
   3   0  20          0.04          2.17         0.89 o
   4   0  20         20.02         21.69         1.78 o
  -2   1  20          4.44          4.21         1.11 o
  -1   1  20          0.92          0.99         0.53 o
   0   1  20         36.34         45.85         3.13 o
   1   1  20          3.52          3.73         1.21 o
   2   1  20         70.06         84.25         4.67 o
   3   1  20         20.48         21.84         2.47 o
   4   1  20         45.53         48.75         3.19 o
  -2   2  20         34.43         34.68         2.41 o
  -1   2  20          2.15          0.72         0.45 o
   0   2  20         24.44         19.91         2.03 o
   1   2  20          0.17          3.43         1.23 o
   2   2  20         21.42         18.55         1.70 o
   3   2  20          3.48          4.91         0.97 o
   4   2  20          0.12          2.70         1.09 o
   5   2  20         20.20         26.84         2.00 o
  -1   3  20          4.20          3.79         0.78 o
   0   3  20          0.00         -0.24         0.60 o
   1   3  20         27.19         29.66         2.00 o
   2   3  20          2.64          3.32         0.90 o
   3   3  20         39.63         42.86         2.86 o
   4   3  20          5.00          4.22         0.95 o
   0   4  20          0.17          0.16         0.88 o
   1   4  20         19.00         16.82         1.43 o
   2   4  20          1.62          0.79         0.58 o
   3   4  20         10.93          9.39         1.23 o
   4   4  20          2.76          4.70         0.87 o
   1   5  20          0.57          1.28         1.00 o
   2   5  20          9.71         11.51         1.90 o
   3   5  20          0.85          1.95         0.73 o
   4   5  20         14.73         11.62         1.68 o
  -1  -2  21          4.53          4.79         1.14 o
   0  -2  21         17.03          8.41         1.48 o
  -1  -1  21          8.73          8.46         1.59 o
   0  -1  21          3.23          5.04         1.52 o
   1  -1  21         28.56         27.34         3.06 o
   2  -1  21          0.16         -0.40         0.74 o
  -2   0  21          2.77          3.63         0.99 o
  -1   0  21         21.15         13.79         1.19 o
   0   0  21          3.06          1.55         0.62 o
   1   0  21         28.75         28.65         2.09 o
   2   0  21          0.11          0.31         0.62 o
   3   0  21          4.29          2.22         0.71 o
  -1   1  21          4.47          3.59         1.11 o
   0   1  21         10.91         13.40         1.17 o
   1   1  21          5.88          9.36         1.04 o
   2   1  21         24.32         26.91         2.27 o
   3   1  21          0.64          3.10         0.94 o
   4   1  21         36.58         33.02         2.03 o
  -1   2  21          0.78          1.15         0.78 o
   0   2  21         22.42         17.57         1.73 o
   1   2  21          4.06          3.70         1.03 o
   2   2  21         22.87         22.63         2.20 o
   3   2  21          0.77          1.88         0.95 o
   4   2  21         18.89         24.38         1.95 o
   0   3  21          2.45          2.43         0.94 o
   1   3  21         12.03         14.41         1.58 o
   2   3  21          0.15          0.55         0.80 o
   3   3  21         19.81         22.74         3.21 o
   1   4  21         19.55         11.89         1.60 o
   2   4  21          3.30          1.78         0.74 o
   0  -1  22          2.00          2.01         0.74 o
   0   0  22          2.67          1.60         0.92 o
   1   0  22         28.33         19.29         2.31 o
   0   1  22          1.31          0.28         0.65 o
   1   1  22         11.27         17.07         1.44 o
   2   1  22         10.89         11.83         1.23 o
   0   2  22         15.57          9.70         1.20 o
   1   2  22          1.94          0.90         0.48 o
   2   2  22         40.69         46.81         2.60 o
   2   3  22          4.81          6.23         0.94 o
                                                
