# Supplementary material for: Semiconductive 2D arrays of pancake-bonded oligomers of partially charged TCNQ radicals
Source: IUCrJ. 2022 May 28;9(Pt 4):449–67. doi: 10.1107/S2052252522004717 (PMC9252159; doi:10.1107/S2052252522004717)
Supplement: Supplementary file 3 [file m-09-00449-sup3.zip › lq5043sup3.hkl]

#
# h,k,l, Fc-squared, Fo-squared, sigma(Fo-squared), status flag
#
data_shelx
_shelx_title '2.TCNQ_2_100K'
_shelx_refln_list_code          4
_shelx_F_calc_maximum      157.39
_exptl_crystal_F_000       546.00
_reflns_d_resolution_high  0.7926

loop_
 _space_group_symop_operation_xyz
 'x, y, z'
 '-x, y+1/2, -z+1/2'
 '-x, -y, -z'
 'x, -y-1/2, z-1/2'

_cell_length_a    13.2712
_cell_length_b    12.5807
_cell_length_c     7.7388
_cell_angle_alpha  90.000
_cell_angle_beta   90.466
_cell_angle_gamma  90.000

_shelx_F_squared_multiplier     1.000

loop_
 _refln_index_h
 _refln_index_k
 _refln_index_l
 _refln_F_squared_calc
 _refln_F_squared_meas
 _refln_F_squared_sigma
 _refln_observed_status
   1   0   0       2705.52       1544.78        34.05 o
   2   0   0        425.12        664.06        31.51 o
   3   0   0       2867.41       3051.09        83.01 o
   4   0   0        246.37        177.68        13.86 o
   5   0   0        203.94        175.64        15.35 o
   6   0   0       1059.89       1034.07        51.61 o
   7   0   0        480.24        456.92        37.07 o
   8   0   0        382.76        511.49        42.05 o
   9   0   0         13.95         13.99         7.60 o
  10   0   0        916.85        799.68       133.67 o
  11   0   0       2091.64       1892.32       328.90 o
  12   0   0         34.37         23.96         4.92 o
  13   0   0          3.32          2.46         1.50 o
  14   0   0         12.15         13.74         3.01 o
  15   0   0         11.63         10.88         2.24 o
  16   0   0          9.48          0.16         0.15 o
   1   1   0        857.72        640.50        27.47 o
   2   1   0        159.44         72.72         6.06 o
   3   1   0       1247.22       1320.72        74.95 o
   4   1   0         13.37         15.06         3.86 o
   5   1   0        373.87        494.75        25.75 o
   6   1   0        980.33        914.56        30.08 o
   7   1   0         33.89         28.81         5.88 o
   8   1   0         41.57         55.57         9.86 o
   9   1   0          7.89          7.10         3.71 o
  10   1   0        248.60        210.05        17.26 o
  11   1   0       1702.72       1511.56       165.38 o
  12   1   0        260.58        197.52         9.60 o
  13   1   0        123.34         84.52         6.01 o
  14   1   0          1.95          4.84         1.25 o
  15   1   0          1.02          0.61         0.31 o
  16   1   0          0.18          0.29         0.09 o
   0   2   0       1101.88        985.38        14.18 o
   1   2   0        703.70        696.89         8.05 o
   2   2   0       1072.88       1047.35        41.93 o
   3   2   0        840.32        782.79        53.82 o
   4   2   0       1156.99       1173.30        35.74 o
   5   2   0        320.69        305.31        20.70 o
   6   2   0         69.25         59.31         9.98 o
   7   2   0         36.35         34.63         8.44 o
   8   2   0          0.32         -0.32         0.68 o
   9   2   0          1.00          2.04         2.24 o
  10   2   0         13.95         13.33         2.17 o
  11   2   0         21.73         19.97         2.83 o
  12   2   0         36.45         35.05         3.90 o
  13   2   0         17.30         19.47         4.52 o
  14   2   0          9.80         14.98         1.35 o
  15   2   0          0.07          0.68         0.53 o
  16   2   0          1.68          1.09         0.41 o
   1   3   0         91.73         51.46         2.87 o
   2   3   0         29.60         53.03         6.46 o
   3   3   0       1634.43       1724.45        66.06 o
   4   3   0          1.79          0.25         1.99 o
   5   3   0        266.53        329.96        35.78 o
   6   3   0        630.12        565.24        51.79 o
   7   3   0         29.46         40.32        15.32 o
   8   3   0        126.17        112.38        26.86 o
   9   3   0         91.57         69.88        13.53 o
  10   3   0        447.53        373.47        33.75 o
  11   3   0       1419.99       1304.32       145.93 o
  12   3   0        239.39        200.53        14.34 o
  13   3   0         61.26         44.51         6.31 o
  14   3   0         12.29         18.13         3.46 o
  15   3   0         13.29         14.08         1.80 o
  16   3   0          0.37          0.27         0.14 o
   1   4   0      10408.51       7956.30       172.78 o
   2   4   0       1481.72       1246.83        64.23 o
   3   4   0          7.23          3.82         0.89 o
   4   4   0        127.97        149.30         7.39 o
   5   4   0          2.52          3.02         3.17 o
   6   4   0        914.26        771.62        62.42 o
   7   4   0        379.00        337.33        44.67 o
   8   4   0        326.24        437.17        53.59 o
   9   4   0          0.55         -0.10         0.60 o
  10   4   0        594.89        529.42        28.40 o
  11   4   0       1925.27       1705.10        41.53 o
  12   4   0          4.02          2.16         1.65 o
  13   4   0          7.62          9.98         2.79 o
  14   4   0          3.35          4.35         1.62 o
  15   4   0          4.42          7.43         1.28 o
  16   4   0          4.47          1.34         0.45 o
   1   5   0        578.78        523.30        23.03 o
   2   5   0        305.86        235.62         7.05 o
   3   5   0        230.77        187.41        25.91 o
   4   5   0         13.66         17.89         8.47 o
   5   5   0        160.51        186.54        29.75 o
   6   5   0        493.72        365.11        44.46 o
   7   5   0          7.35          0.75         2.11 o
   8   5   0          2.20          4.89         5.70 o
   9   5   0          6.49          2.25         1.13 o
  10   5   0         86.73         75.88         7.48 o
  11   5   0       1366.76       1156.59        33.82 o
  12   5   0        143.36        151.86        11.45 o
  13   5   0         72.07         72.51         5.69 o
  14   5   0          6.83          8.46         1.60 o
  15   5   0          0.01         -0.06         0.30 o
   0   6   0        191.94        146.62        21.66 o
   1   6   0        493.98        455.77        40.03 o
   2   6   0         53.50         35.85        12.05 o
   3   6   0         15.89          5.69         4.52 o
   4   6   0        332.06        428.69        45.07 o
   5   6   0         13.57         20.35        10.78 o
   6   6   0          0.35          3.38         4.75 o
   7   6   0         30.83         30.83        14.79 o
   8   6   0          3.32          1.08         0.95 o
   9   6   0         11.63          5.94         2.13 o
  10   6   0          0.02         -0.06         0.33 o
  11   6   0          0.69          2.90         1.71 o
  12   6   0         20.40         26.30         3.70 o
  13   6   0          0.24          0.24         0.44 o
  14   6   0          0.34          0.06         0.26 o
  15   6   0         43.84         54.35         4.39 o
   1   7   0          2.71          3.53         3.12 o
   2   7   0         71.26        112.95        22.94 o
   3   7   0        572.83        572.92        54.23 o
   4   7   0         13.05          2.27         4.33 o
   5   7   0        124.15        128.34        28.24 o
   6   7   0        135.17        128.98        29.38 o
   7   7   0         26.70         37.96        16.69 o
   8   7   0         52.30         28.32         5.58 o
   9   7   0         40.19         28.63         7.87 o
  10   7   0        315.07        317.54        16.39 o
  11   7   0       1004.09       1073.57        23.96 o
  12   7   0        103.45        103.14        18.50 o
  13   7   0          2.49          2.11         1.32 o
  14   7   0         40.72          9.90         2.27 o
   0   8   0      15129.20      17790.63       308.41 o
   1   8   0       2863.91       2825.46        86.63 o
   2   8   0        187.17        169.33        21.48 o
   3   8   0        145.71        131.66        28.63 o
   4   8   0         15.62         18.04        11.08 o
   5   8   0         79.99        120.79        24.36 o
   6   8   0         67.32         75.74        13.71 o
   7   8   0         50.68         23.61         9.26 o
   8   8   0        239.54        130.61        19.12 o
   9   8   0          1.55         -0.81         1.72 o
  10   8   0        535.82        452.45       133.36 o
  11   8   0        717.69        598.45       273.00 o
  12   8   0         71.61         81.77         8.54 o
  13   8   0          6.44          3.10         1.56 o
  14   8   0          1.76          0.75         0.36 o
   1   9   0        117.46        122.53        20.41 o
   2   9   0         35.07         36.12        10.97 o
   3   9   0        117.87        105.85         9.96 o
   4   9   0          1.13          0.57         4.18 o
   5   9   0         30.18         36.21         7.47 o
   6   9   0        126.22         58.02        15.50 o
   7   9   0          5.39          4.15         3.67 o
   8   9   0          4.41          4.13         1.77 o
   9   9   0          0.00         -1.22         1.48 o
  10   9   0         80.31        112.06        14.15 o
  11   9   0        635.90        960.59        35.23 o
  12   9   0         92.14        102.68         9.32 o
  13   9   0         30.88         32.15         4.09 o
   0  10   0          6.69          1.04         0.98 o
   1  10   0        112.13         84.85         9.28 o
   2  10   0          0.17          1.55         1.75 o
   3  10   0          3.52          0.63         2.26 o
   4  10   0        238.79        396.40        23.02 o
   5  10   0          2.03         16.88         4.94 o
   6  10   0          1.24          0.18         0.74 o
   7  10   0         29.05         44.06        13.77 o
   8  10   0          4.26          0.85         1.82 o
   9  10   0         17.25         18.80         5.30 o
  10  10   0          1.20          0.95         0.62 o
  11  10   0          0.00          1.31         1.16 o
  12  10   0         30.74         44.24         5.25 o
   1  11   0          5.49          1.50         1.98 o
   2  11   0         17.62          0.61         4.29 o
   3  11   0        132.04        101.05        11.58 o
   4  11   0         27.02         44.80         7.75 o
   5  11   0         46.98         72.70        10.07 o
   6  11   0         19.07         23.99         3.53 o
   7  11   0         30.11         36.97        19.78 o
   8  11   0          3.96          2.09         0.92 o
   9  11   0          1.58          3.45         2.06 o
  10  11   0        182.47        221.43        14.49 o
  11  11   0        516.98        576.71        19.88 o
  12  11   0         59.84         23.27         3.14 o
   0  12   0       3584.85       3705.33        58.06 o
   1  12   0       1261.50       1444.99        64.25 o
   2  12   0         44.01         92.08         7.14 o
   3  12   0         82.13         69.11         6.19 o
   4  12   0          6.23          2.46         1.26 o
   5  12   0         30.73         30.30         4.15 o
   6  12   0          9.21          9.80         2.63 o
   7  12   0         16.74         17.87         9.01 o
   8  12   0        121.73        154.43         6.71 o
   9  12   0          0.27          0.23         0.50 o
  10  12   0        308.13        317.04        14.75 o
   1  13   0         27.28         14.82         2.62 o
   2  13   0          0.00          2.34         0.89 o
   3  13   0         66.46         99.32         7.46 o
   4  13   0          2.84         10.74         2.34 o
   5  13   0          9.75          4.61         1.61 o
   6  13   0         28.47         33.29         7.87 o
   7  13   0         15.30         16.37         2.25 o
   8  13   0          3.21          1.85         1.44 o
   9  13   0          3.88          2.40         0.99 o
   0  14   0          2.04          0.67         0.88 o
   1  14   0         33.52         57.81        15.42 o
   2  14   0          2.74          0.50         0.56 o
   3  14   0          7.65          6.23         2.55 o
   4  14   0         94.93         83.95        40.14 o
   5  14   0          3.68         -0.27         0.27 o
   6  14   0          6.57          3.20         1.46 o
   7  14   0          7.64         10.69         2.20 o
   1  15   0          2.08          1.54         0.50 o
   2  15   0          0.20          5.58         1.42 o
   3  15   0         24.47         29.60         3.24 o
   4  15   0         29.72         21.33         2.58 o
   5  15   0         15.96          8.38         1.38 o
 -16   1   1         48.16         17.38        33.40 o
 -15   1   1         42.92         48.82         2.30 o
 -14   1   1          3.50          2.88         0.63 o
 -13   1   1         17.41         19.29         2.19 o
 -12   1   1        151.66        157.37         7.86 o
 -11   1   1        193.23        124.57         7.51 o
 -10   1   1        456.21        359.66        52.26 o
  -9   1   1         54.44         38.17         8.71 o
  -8   1   1        205.67        221.27        19.37 o
  -7   1   1        199.47        156.50        14.95 o
  -6   1   1        337.74        285.64        16.47 o
  -5   1   1        862.82        873.31        15.76 o
  -4   1   1        228.89        201.98         8.10 o
  -3   1   1       1844.58       1430.20        15.79 o
  -2   1   1        501.66        602.13        10.28 o
  -1   1   1      11710.30      11115.74        99.49 o
   0   1   1        394.76        217.56         7.33 o
   1   1   1        482.65        538.76        16.86 o
   2   1   1       1471.04       1564.99        44.94 o
   3   1   1        782.92        810.75        26.26 o
   4   1   1        256.58        225.92        15.91 o
   5   1   1       1357.43       1446.94        45.04 o
   6   1   1        643.07        759.34        35.96 o
   7   1   1        464.07        546.99        26.01 o
   8   1   1        671.72        670.35        30.92 o
   9   1   1        169.98        176.82        19.22 o
  10   1   1         70.39         60.55         6.30 o
  11   1   1          5.99          1.51         0.64 o
  12   1   1         22.38         12.08         2.40 o
  13   1   1         12.65          5.37         1.56 o
  14   1   1        200.48        177.75         7.81 o
  15   1   1          1.66          5.36         1.10 o
  16   1   1         37.78         34.71         3.14 o
 -16   2   1        219.47        266.09         6.79 o
 -15   2   1        168.70        236.88         5.35 o
 -14   2   1         92.01         84.71         4.88 o
 -13   2   1         19.61         31.43         2.35 o
 -12   2   1        405.31        387.91        15.88 o
 -11   2   1        105.78        100.48         7.90 o
 -10   2   1         11.41          9.64         2.62 o
  -9   2   1          7.06         14.19         7.45 o
  -8   2   1       1069.92       1150.21        64.49 o
  -7   2   1          0.05         -0.26         1.32 o
  -6   2   1        531.43        503.39        22.60 o
  -5   2   1       7675.40       8477.51        74.12 o
  -4   2   1       3186.06       2982.31        32.62 o
  -3   2   1       1886.82       1737.71        35.99 o
  -2   2   1         95.17         73.03         4.48 o
  -1   2   1        286.69        218.49         3.79 o
   0   2   1        785.57        548.30        43.36 o
   1   2   1        315.84        122.26         6.86 o
   2   2   1        228.17        464.13        21.23 o
   3   2   1      24772.93      24463.12       239.17 o
   4   2   1       1120.09       1462.39        40.06 o
   5   2   1        743.66        661.31        30.71 o
   6   2   1        563.70        679.05        34.07 o
   7   2   1          0.57          1.81         1.89 o
   8   2   1         21.62         23.09         7.36 o
   9   2   1        565.39        538.57        29.82 o
  10   2   1        267.49        251.38        29.20 o
  11   2   1        506.70        455.97        44.97 o
  12   2   1         24.41         14.62         2.64 o
  13   2   1          2.53          1.07         0.66 o
  14   2   1        256.67        264.40        27.06 o
  15   2   1          3.13          3.77         1.36 o
  16   2   1          0.25          0.51         0.21 o
 -16   3   1        112.58        130.08         4.59 o
 -15   3   1          0.00         -0.41         0.41 o
 -14   3   1         19.89         29.23         2.17 o
 -13   3   1         17.93         23.00         2.76 o
 -12   3   1        227.49        293.42        36.22 o
 -11   3   1         45.54         30.34         4.66 o
 -10   3   1        145.87        117.38        18.51 o
  -9   3   1         25.33         22.49         9.19 o
  -8   3   1        693.16        618.23        37.09 o
  -7   3   1          0.08          4.96         2.93 o
  -6   3   1         10.63         -0.24         1.56 o
  -5   3   1         92.04        177.42        26.60 o
  -4   3   1        526.17        420.12        27.50 o
  -3   3   1       1204.92       1018.81        31.65 o
  -2   3   1        728.39        656.62        16.18 o
  -1   3   1       3753.71       3881.42       328.06 o
   0   3   1       4285.12       2887.80        63.89 o
   1   3   1       2706.31       1858.39        34.45 o
   2   3   1       1104.53        747.73        34.50 o
   3   3   1        852.05        759.37        28.64 o
   4   3   1        905.50        948.38        34.46 o
   5   3   1         10.43         10.93         4.04 o
   6   3   1       1948.56       2212.14        78.45 o
   7   3   1          6.95          9.33         4.05 o
   8   3   1        148.85        141.21        18.93 o
   9   3   1        435.13        460.85        28.14 o
  10   3   1         60.91         57.61         7.04 o
  11   3   1          0.61          1.36         0.40 o
  12   3   1          0.16          0.25         0.40 o
  13   3   1          0.10         -0.16         0.97 o
  14   3   1        169.96        140.89         9.89 o
  15   3   1          0.73          0.07         0.20 o
  16   3   1         75.63         77.80         4.57 o
 -16   4   1          0.64          1.62         0.48 o
 -15   4   1          0.34          1.23         0.88 o
 -14   4   1          0.00         -0.21         0.32 o
 -13   4   1          2.50          2.45         1.20 o
 -12   4   1         57.88         53.60         6.67 o
 -11   4   1          3.41          1.46         1.37 o
 -10   4   1          7.77          7.53         2.44 o
  -9   4   1          8.96          6.70         2.05 o
  -8   4   1          1.85          2.93         2.42 o
  -7   4   1          6.45         11.51         8.30 o
  -6   4   1          5.06          1.36         1.89 o
  -5   4   1          0.24          3.32         4.33 o
  -4   4   1          0.37          5.89         1.76 o
  -3   4   1         40.80        100.75         6.94 o
  -2   4   1          0.29         13.62         2.31 o
  -1   4   1       1772.80       2176.03        29.77 o
   0   4   1        213.79        325.51         9.29 o
   1   4   1          6.13         22.25         3.03 o
   2   4   1         14.19          3.97         1.38 o
   3   4   1          2.00          5.05         2.55 o
   4   4   1         39.28         35.33         4.95 o
   5   4   1          8.27          5.54         2.11 o
   6   4   1         75.89         63.11        17.75 o
   7   4   1         93.71         72.39        20.69 o
   8   4   1        115.93         93.08        24.82 o
   9   4   1          0.04          0.94         1.03 o
  10   4   1         55.12         37.38         4.91 o
  11   4   1          7.28          3.26         1.53 o
  12   4   1          3.54          1.91         1.57 o
  13   4   1          1.22          1.55         0.87 o
  14   4   1          9.45         16.41         3.15 o
  15   4   1         10.15         15.75         1.76 o
  16   4   1          8.02         10.08         1.52 o
 -15   5   1         28.64         31.39         3.65 o
 -14   5   1          0.11          0.14         0.41 o
 -13   5   1          1.42          1.02         0.98 o
 -12   5   1        438.64        438.95        61.94 o
 -11   5   1          1.69          1.97         1.25 o
 -10   5   1         15.56         17.76         3.68 o
  -9   5   1         31.54         24.31         3.93 o
  -8   5   1        459.29        442.05        56.56 o
  -7   5   1          0.86          2.78         4.05 o
  -6   5   1         89.20         63.88        18.81 o
  -5   5   1        399.57        349.60        40.66 o
  -4   5   1         14.87         26.68        10.52 o
  -3   5   1        202.07        293.90        71.47 o
  -2   5   1       1510.09       1592.71        27.05 o
  -1   5   1       1666.64       1719.23        60.17 o
   0   5   1        918.83        899.41        23.10 o
   1   5   1         13.51          9.41         1.65 o
   2   5   1         62.54         34.26         4.19 o
   3   5   1         31.48         75.85         6.27 o
   4   5   1        203.04        311.03        13.40 o
   5   5   1          1.75         10.63         7.52 o
   6   5   1       1752.30       1927.16       102.04 o
   7   5   1          0.07          0.93         3.13 o
   8   5   1         34.42         26.81        14.05 o
   9   5   1        367.82        336.52        17.15 o
  10   5   1          1.64          0.83         1.19 o
  11   5   1          0.19          0.13         0.60 o
  12   5   1         55.12         40.44         6.33 o
  13   5   1         57.46         35.91         5.36 o
  14   5   1         88.68        119.96        28.98 o
  15   5   1          0.73          0.43         0.27 o
 -15   6   1        112.88        132.95        17.50 o
 -14   6   1         27.84         22.36         3.62 o
 -13   6   1         58.85         54.70        21.16 o
 -12   6   1        212.21        147.56        85.18 o
 -11   6   1        112.58         98.99        19.35 o
 -10   6   1          1.84          0.86         0.61 o
  -9   6   1          1.48         -0.24         2.51 o
  -8   6   1        350.63        309.99        14.75 o
  -7   6   1         35.53         19.19        11.53 o
  -6   6   1        427.46        406.71        49.39 o
  -5   6   1       2926.08       3046.27       126.47 o
  -4   6   1       1108.26       1019.94        68.84 o
  -3   6   1        404.47        497.06        61.26 o
  -2   6   1        179.01        195.38        22.58 o
  -1   6   1        157.33        158.34        11.27 o
   0   6   1        244.50        240.27        15.59 o
   1   6   1        458.46        405.56        15.32 o
   2   6   1        146.88         80.18         7.31 o
   3   6   1       4131.76       4519.74       140.15 o
   4   6   1         14.81          8.38         7.00 o
   5   6   1       1000.58       1048.66        75.65 o
   6   6   1         49.25         58.82        18.80 o
   7   6   1         30.29         34.62        15.49 o
   8   6   1          0.63          0.90         0.83 o
   9   6   1        316.33        240.63        26.93 o
  10   6   1        315.76        309.88        56.49 o
  11   6   1        250.48        223.66        14.94 o
  12   6   1          3.07          0.90         1.23 o
  13   6   1          0.55         -0.31         0.61 o
  14   6   1        147.08        174.87        31.76 o
  15   6   1          0.01          0.11         0.18 o
 -14   7   1          0.00         -0.06         0.23 o
 -13   7   1          1.37          0.66         0.82 o
 -12   7   1         38.31         43.01         4.26 o
 -11   7   1         80.94         63.91        30.75 o
 -10   7   1        136.68        119.80        12.13 o
  -9   7   1          3.36          2.44         1.20 o
  -8   7   1        211.29        180.54        11.48 o
  -7   7   1         30.94         48.17        13.18 o
  -6   7   1          5.96          2.40         4.08 o
  -5   7   1         31.63         50.63        16.89 o
  -4   7   1        197.38        116.05        25.45 o
  -3   7   1        322.49        255.68        35.48 o
  -2   7   1         93.54        132.03        23.24 o
  -1   7   1       1790.30       2855.60       643.81 o
   0   7   1        486.21        462.11        21.41 o
   1   7   1        239.03        201.75        20.53 o
   2   7   1          2.63         40.59        13.84 o
   3   7   1          1.35          3.75         4.70 o
   4   7   1          7.98          3.25         4.58 o
   5   7   1        248.38        307.89        44.17 o
   6   7   1        329.40        276.03        43.26 o
   7   7   1         88.41         87.10        16.37 o
   8   7   1        166.74        127.56        41.95 o
   9   7   1        171.80        113.10        23.44 o
  10   7   1        177.71        184.50        32.07 o
  11   7   1          1.11          1.38         1.05 o
  12   7   1          1.59          2.17         1.29 o
  13   7   1          1.19          1.96         0.91 o
  14   7   1        125.28         74.08        41.24 o
 -14   8   1          0.17         -0.16         0.22 o
 -13   8   1          3.07          2.89         0.92 o
 -12   8   1        104.93        142.77        11.31 o
 -11   8   1          2.36          0.94         1.82 o
 -10   8   1         14.74         17.93         3.23 o
  -9   8   1          6.15          3.75         2.99 o
  -8   8   1          1.52          1.56         1.86 o
  -7   8   1          1.53          0.15         0.65 o
  -6   8   1          1.26          0.18         0.35 o
  -5   8   1         13.45         11.57         3.83 o
  -4   8   1          0.49          2.05         4.03 o
  -3   8   1         11.45         15.23         8.92 o
  -2   8   1         73.47         38.58        14.58 o
  -1   8   1        910.36       1302.15        59.19 o
   0   8   1         10.65         29.72         8.93 o
   1   8   1         57.57         40.39        10.36 o
   2   8   1        163.17        137.61        19.25 o
   3   8   1         64.99         47.78        17.56 o
   4   8   1         13.26          7.52         7.15 o
   5   8   1         46.18         20.79        11.66 o
   6   8   1          0.27          0.54         1.79 o
   7   8   1          9.92          9.87         6.19 o
   8   8   1         50.39         33.11         9.99 o
   9   8   1         28.95         16.84         6.82 o
  10   8   1         59.31         67.64        15.06 o
  11   8   1          6.60          6.41         1.81 o
  12   8   1         11.82          8.46         4.23 o
  13   8   1          0.11          0.42         0.42 o
  14   8   1          3.32          1.32         0.57 o
 -13   9   1         20.37         17.75         2.33 o
 -12   9   1        273.35        420.24        17.59 o
 -11   9   1          2.10          5.76         2.50 o
 -10   9   1          0.33          1.33         1.62 o
  -9   9   1         18.43         23.24         6.55 o
  -8   9   1        189.47        270.13        11.17 o
  -7   9   1          0.01          0.83         0.94 o
  -6   9   1         14.59          6.96         3.12 o
  -5   9   1         81.91         52.06         5.40 o
  -4   9   1         11.07         29.38         5.87 o
  -3   9   1         41.80         66.08         8.05 o
  -2   9   1        586.60        569.85        21.66 o
  -1   9   1        597.39        702.01        48.30 o
   0   9   1        140.35        149.31        22.14 o
   1   9   1        165.52        180.58        24.32 o
   2   9   1        161.67        165.14        23.39 o
   3   9   1          5.72          3.40         2.13 o
   4   9   1          6.20          4.20         2.68 o
   5   9   1         23.27         23.95         5.00 o
   6   9   1        424.23        286.28        39.97 o
   7   9   1         44.24         51.57         8.69 o
   8   9   1         38.37         40.59         7.42 o
   9   9   1        123.71         84.95        10.22 o
  10   9   1          3.60          2.55         2.16 o
  11   9   1          4.41         -0.69         1.35 o
  12   9   1         35.05         37.03         5.99 o
  13   9   1         35.71         22.26         3.67 o
 -12  10   1        123.25        103.00        15.65 o
 -11  10   1         57.12         86.23         8.80 o
 -10  10   1          8.56          7.85         3.05 o
  -9  10   1         29.26         48.13         7.88 o
  -8  10   1         44.58         52.42         4.54 o
  -7  10   1         72.12         89.90         6.85 o
  -6  10   1        277.43        180.54       115.08 o
  -5  10   1        902.14        862.05       192.16 o
  -4  10   1        378.86        405.23        16.14 o
  -3  10   1         57.40         61.71         5.30 o
  -2  10   1        172.61        211.17         9.69 o
  -1  10   1        145.80        172.71         9.98 o
   0  10   1          2.06          0.34         0.34 o
   1  10   1         58.49         29.96         7.38 o
   2  10   1         42.96         11.93        12.23 o
   3  10   1        769.43        822.42        30.77 o
   4  10   1         65.10         82.74        10.20 o
   5  10   1        279.30        469.10        28.66 o
   6  10   1         55.73         12.31         5.33 o
   7  10   1          0.01         -0.28         0.93 o
   8  10   1          7.20          0.71         0.72 o
   9  10   1         89.42         98.89        34.79 o
  10  10   1        324.33        429.81        23.80 o
  11  10   1         88.18         95.30         9.55 o
  12  10   1          0.00          0.22         0.11 o
 -11  11   1         23.73         27.98         3.69 o
 -10  11   1         34.87         41.29         4.87 o
  -9  11   1          7.99         12.71         4.07 o
  -8  11   1         58.79         83.98         5.25 o
  -7  11   1         46.97         56.50         5.02 o
  -6  11   1          0.04          0.60         0.92 o
  -5  11   1         48.10         38.95        19.75 o
  -4  11   1         20.58          8.66         2.37 o
  -3  11   1          5.18          4.59         1.64 o
  -2  11   1         97.42         84.39         6.92 o
  -1  11   1        617.73        574.24        71.04 o
   0  11   1        128.74         71.47        20.52 o
   1  11   1         37.85         22.03        18.69 o
   2  11   1          2.34          0.96         2.45 o
   3  11   1          0.93          0.36         0.72 o
   4  11   1          9.85         16.02         4.68 o
   5  11   1         44.35         26.69         6.04 o
   6  11   1        214.21        275.34        21.03 o
   7  11   1         12.04         11.95         4.06 o
   8  11   1         24.50         18.83         4.96 o
   9  11   1        161.10        191.44        14.60 o
  10  11   1        128.94        144.53        11.35 o
  11  11   1          0.42         -0.06         0.16 o
 -10  12   1         33.25         17.38         3.57 o
  -9  12   1         11.74         17.38         4.05 o
  -8  12   1          0.24          0.46         0.45 o
  -7  12   1          1.49          2.94         1.13 o
  -6  12   1          0.15          1.92         1.31 o
  -5  12   1         12.51         16.03         5.87 o
  -4  12   1          1.53          1.32         0.92 o
  -3  12   1          5.42         23.67         8.29 o
  -2  12   1        109.54         41.18         6.02 o
  -1  12   1        399.44        361.55       242.01 o
   0  12   1          0.03          3.28         2.63 o
   1  12   1         24.01          4.96         3.31 o
   2  12   1         44.88         15.41        22.79 o
   3  12   1          5.05          9.33         3.25 o
   4  12   1          0.69          0.48         1.22 o
   5  12   1          5.55          7.56         3.18 o
   6  12   1          5.69          2.43         1.02 o
   7  12   1          6.51          8.22         1.89 o
   8  12   1         36.06         41.93         3.59 o
   9  12   1         47.32         58.53         6.84 o
  10  12   1         40.84         29.72         4.31 o
  -9  13   1          1.07          1.18         0.88 o
  -8  13   1         37.69          3.49        24.64 o
  -7  13   1          2.58          1.31         0.59 o
  -6  13   1          1.09          0.07         0.32 o
  -5  13   1         11.34          0.17         0.42 o
  -4  13   1          9.23         39.36         5.74 o
  -3  13   1          6.18         29.85         3.84 o
  -2  13   1        328.51        306.84        12.72 o
  -1  13   1        204.01        203.70        12.61 o
   0  13   1        116.99        159.42         8.42 o
   1  13   1         56.14         41.05         3.77 o
   2  13   1         38.41         24.86         3.43 o
   3  13   1          0.24          5.83         2.06 o
   4  13   1          5.45         15.77         2.64 o
   5  13   1         19.68          7.03         1.72 o
   6  13   1        135.14        154.81         9.82 o
   7  13   1         48.97         35.68        14.59 o
   8  13   1         15.02          6.40         4.73 o
   9  13   1         47.06         73.04         5.85 o
  -7  14   1         15.80         17.72         3.85 o
  -6  14   1         86.47        130.29        31.83 o
  -5  14   1        377.12        318.17        87.70 o
  -4  14   1        143.19        234.46        84.98 o
  -3  14   1         14.42         53.17        27.57 o
  -2  14   1         74.02         61.47         5.80 o
  -1  14   1         43.01         32.99        11.20 o
   0  14   1          0.03          1.07         1.31 o
   1  14   1         21.01         31.21         5.67 o
   2  14   1         21.80         33.62         2.76 o
   3  14   1        135.15        127.15         9.59 o
   4  14   1         59.22         53.08         5.80 o
   5  14   1         71.10         46.18         5.27 o
   6  14   1         35.43         27.56         3.28 o
   7  14   1          0.35          1.14         0.45 o
  -5  15   1         19.42         46.41         3.21 o
  -4  15   1         11.55          0.31         0.27 o
  -3  15   1          2.80         12.06         1.95 o
  -2  15   1         62.67         76.21         5.08 o
  -1  15   1        262.46        252.73        51.77 o
   0  15   1         41.50         16.35         2.27 o
   1  15   1          1.98          0.63         0.16 o
   2  15   1          8.88         16.09         2.88 o
   3  15   1          1.30          4.15         1.42 o
   4  15   1          3.35          2.08         1.08 o
   5  15   1         13.52         17.15         1.96 o
 -16   0   2         12.55         12.64         1.49 o
 -15   0   2          0.01          0.63         0.55 o
 -14   0   2          1.92          2.73         0.88 o
 -13   0   2        224.22        265.43        26.23 o
 -12   0   2         33.97         33.53         5.23 o
 -11   0   2         67.97         55.93         6.61 o
 -10   0   2        221.74        112.72        14.60 o
  -9   0   2          1.37          9.38         6.01 o
  -8   0   2         42.44         72.43        15.51 o
  -7   0   2        226.03        259.90        15.86 o
  -6   0   2        557.15        672.87        25.89 o
  -5   0   2         84.55         65.33         7.60 o
  -4   0   2       2240.84       2244.91       125.10 o
  -3   0   2          1.14          0.66         0.69 o
  -2   0   2       6786.77       5962.18        54.05 o
  -1   0   2        486.11        451.80        13.47 o
   0   0   2       1333.81       1141.42        21.95 o
   1   0   2        477.53        487.10        19.01 o
   2   0   2         36.19         11.45         4.11 o
   3   0   2         96.70         41.23         9.28 o
   4   0   2       2859.01       2753.57        89.28 o
   5   0   2        607.23       1047.69        61.34 o
   6   0   2          0.29         -0.06         1.43 o
   7   0   2        820.23        999.70        57.68 o
   8   0   2        149.65        106.75        20.09 o
   9   0   2          6.06          4.62         4.24 o
  10   0   2         33.12         25.57         3.13 o
  11   0   2          8.73          6.84         2.36 o
  12   0   2          5.14          5.47         2.28 o
  13   0   2         44.89         39.53         5.76 o
  14   0   2         80.65         77.09         7.30 o
  15   0   2        113.21        122.38         7.40 o
 -16   1   2         54.59         61.60         5.78 o
 -15   1   2          0.20          0.11         0.16 o
 -14   1   2          6.06          5.40         0.89 o
 -13   1   2         47.45         60.48         3.20 o
 -12   1   2          1.87          3.30         0.76 o
 -11   1   2          7.08          8.89         1.43 o
 -10   1   2         53.99         41.62         5.64 o
  -9   1   2         14.35         18.96         8.15 o
  -8   1   2         41.34         45.55        11.79 o
  -7   1   2        830.34       1029.16        87.44 o
  -6   1   2        186.63        261.57        11.50 o
  -5   1   2        254.58        316.62        11.66 o
  -4   1   2          0.53          1.06         0.56 o
  -3   1   2         94.12        117.49         5.29 o
  -2   1   2        403.33        445.87        10.41 o
  -1   1   2        138.58        154.12         8.41 o
   0   1   2       1273.30       1219.20        24.23 o
   1   1   2       3169.46       3573.17       124.17 o
   2   1   2         11.62         71.00         6.66 o
   3   1   2          4.77          8.58         2.83 o
   4   1   2        832.61        718.74        28.95 o
   5   1   2         15.79         63.47         9.48 o
   6   1   2          0.08          2.82         1.78 o
   7   1   2        125.08        126.47        16.05 o
   8   1   2         12.03          6.44         2.95 o
   9   1   2         33.59         41.44         9.33 o
  10   1   2         37.47         42.30         3.24 o
  11   1   2        103.26         75.69         4.41 o
  12   1   2         68.52         52.42         4.91 o
  13   1   2          0.00          0.27         0.31 o
  14   1   2          1.05          0.35         0.43 o
  15   1   2          5.97          3.42         0.84 o
  16   1   2          6.71         15.17         1.82 o
 -16   2   2          1.23          0.03         0.23 o
 -15   2   2          0.02          0.93         0.34 o
 -14   2   2          0.10          0.14         0.13 o
 -13   2   2          0.01          0.52         0.38 o
 -12   2   2          0.99          0.60         0.26 o
 -11   2   2          5.36          4.74         1.12 o
 -10   2   2         22.56         22.95         2.95 o
  -9   2   2         90.63         82.80         8.35 o
  -8   2   2         77.35         74.94        14.88 o
  -7   2   2         38.98         26.08         5.26 o
  -6   2   2        106.64         90.43         7.26 o
  -5   2   2         94.66         66.90         4.49 o
  -4   2   2         71.23         51.61         4.22 o
  -3   2   2         44.88         38.33         2.75 o
  -2   2   2         35.38         34.90         2.14 o
  -1   2   2          0.99          2.61         0.65 o
   0   2   2          4.30          4.09         0.94 o
   1   2   2         25.14          0.19         0.47 o
   2   2   2         64.69        147.23         6.75 o
   3   2   2          0.01          6.77         2.62 o
   4   2   2        140.41        124.16        11.96 o
   5   2   2         98.65        101.71        12.15 o
   6   2   2         95.18        119.85        14.47 o
   7   2   2         32.78         51.91        10.34 o
   8   2   2         53.92         66.79        12.62 o
   9   2   2         19.75         25.01         3.41 o
  10   2   2         19.74         21.07         2.19 o
  11   2   2          7.14          8.27         1.51 o
  12   2   2          7.18          8.45         1.89 o
  13   2   2          0.08          0.40         0.57 o
  14   2   2          0.16          0.11         0.22 o
  15   2   2          0.01          0.22         0.30 o
  16   2   2          0.02          0.05         0.16 o
 -16   3   2         34.31         43.92         2.50 o
 -15   3   2          1.45          1.09         1.48 o
 -14   3   2          8.37          6.88         1.25 o
 -13   3   2         30.44         41.99         2.92 o
 -12   3   2         13.31          7.51         1.28 o
 -11   3   2         11.14          7.01         1.49 o
 -10   3   2          4.57          5.48         1.26 o
  -9   3   2         27.56         34.30         2.98 o
  -8   3   2         78.29         82.72        15.62 o
  -7   3   2        581.04        623.94        38.04 o
  -6   3   2        221.18        322.05        24.85 o
  -5   3   2        148.15        157.29         9.49 o
  -4   3   2         77.86        105.93         6.35 o
  -3   3   2        115.88         95.53         6.93 o
  -2   3   2        546.42        498.46        17.42 o
  -1   3   2        690.27        593.00        29.08 o
   0   3   2        133.09        171.16         8.19 o
   1   3   2        921.92        902.95        16.39 o
   2   3   2          9.66          6.07         1.81 o
   3   3   2         43.87         51.77         5.72 o
   4   3   2         19.87         24.27         3.62 o
   5   3   2        417.73        424.56        25.49 o
   6   3   2        133.59        132.60        15.70 o
   7   3   2          0.35         -0.28         1.83 o
   8   3   2         41.23         30.83         8.93 o
   9   3   2         14.98         14.21         2.08 o
  10   3   2         33.86         34.06         2.88 o
  11   3   2         60.08         53.52         3.79 o
  12   3   2         33.96         29.46         3.55 o
  13   3   2         17.97         18.71         4.08 o
  14   3   2          0.00         -0.02         0.54 o
  15   3   2         24.25         26.25         3.34 o
  16   3   2          0.01          3.37         0.88 o
 -15   4   2          6.88          7.03         1.01 o
 -14   4   2         22.08         17.25         3.63 o
 -13   4   2         85.27        116.53         5.92 o
 -12   4   2          0.88          2.08         0.67 o
 -11   4   2        108.15        111.29        13.70 o
 -10   4   2        271.59        218.24        23.99 o
  -9   4   2         14.79         11.29         2.25 o
  -8   4   2          2.34         -5.24         5.86 o
  -7   4   2          2.10          1.66         1.87 o
  -6   4   2         24.63         49.00         6.47 o
  -5   4   2        117.94         96.40        14.49 o
  -4   4   2        292.54        403.06        15.80 o
  -3   4   2        330.83        224.33        11.25 o
  -2   4   2       1957.26       2134.52       132.04 o
  -1   4   2         79.20        101.66         7.86 o
   0   4   2        653.41        705.49        39.07 o
   1   4   2         26.94         28.72         3.44 o
   2   4   2        121.40        140.85         9.27 o
   3   4   2        106.02        152.46        10.24 o
   4   4   2        573.15        581.97        32.92 o
   5   4   2       1195.37       1860.55       113.49 o
   6   4   2        140.58        155.09        12.52 o
   7   4   2       1056.39       1350.81        77.18 o
   8   4   2          2.14          0.43         1.80 o
   9   4   2         27.85         37.31         4.37 o
  10   4   2          1.96          4.75         1.26 o
  11   4   2          6.56          9.15         3.50 o
  12   4   2         48.44         58.19         7.64 o
  13   4   2          1.63          1.59         1.23 o
  14   4   2         20.94         16.89         3.24 o
  15   4   2         60.11         54.74        22.70 o
 -15   5   2          0.66          0.42         0.23 o
 -14   5   2          0.81          0.03         0.13 o
 -13   5   2         38.63         47.81         6.24 o
 -12   5   2         18.79         19.39         3.96 o
 -11   5   2         30.09         33.01         3.82 o
 -10   5   2         89.38         76.52         8.91 o
  -9   5   2          5.10          4.40         1.20 o
  -8   5   2         21.40         13.40         2.56 o
  -7   5   2        342.49        433.36        52.26 o
  -6   5   2        294.27        271.10        38.66 o
  -5   5   2         22.77         49.26         6.57 o
  -4   5   2         14.09          1.32         0.96 o
  -3   5   2         32.76         16.14         3.21 o
  -2   5   2          5.36         23.09         3.70 o
  -1   5   2          8.05          0.82         0.66 o
   0   5   2        730.44        897.12        22.49 o
   1   5   2       1370.62       1713.11        33.20 o
   2   5   2          0.38         17.75         3.78 o
   3   5   2        104.04         35.08         5.14 o
   4   5   2       1208.19       1170.23        65.78 o
   5   5   2         94.33         39.30         6.14 o
   6   5   2        109.87         83.64         9.67 o
   7   5   2        434.81        414.34        50.57 o
   8   5   2         19.01         16.16         3.22 o
   9   5   2        108.21         85.84         9.17 o
  10   5   2         96.17         86.71        20.90 o
  11   5   2         27.37         26.19         5.33 o
  12   5   2         21.31         24.35         4.87 o
  13   5   2          2.91          5.34         2.05 o
  14   5   2          0.87          1.33         0.89 o
  15   5   2          0.10         -0.01         0.17 o
 -15   6   2         10.86         16.79         2.27 o
 -14   6   2          4.74         10.02         1.27 o
 -13   6   2         12.09         26.51         4.40 o
 -11   6   2          3.24          2.12         1.83 o
 -10   6   2          0.59          0.37         0.72 o
  -9   6   2         66.98         64.99         8.31 o
  -8   6   2          8.38          3.78         1.59 o
  -7   6   2         21.24         18.66         6.33 o
  -6   6   2          9.15         11.03         7.91 o
  -5   6   2          1.30          0.45         2.96 o
  -4   6   2          1.14          0.49         1.67 o
  -3   6   2          5.22          1.02         0.90 o
  -2   6   2          0.04          3.60         1.57 o
  -1   6   2         47.72         13.10         2.88 o
   0   6   2          5.95          1.69         0.81 o
   1   6   2          1.51          3.12         1.46 o
   2   6   2        748.95       1087.96        26.80 o
   3   6   2        303.78        434.22        44.57 o
   4   6   2          1.60         -0.06         1.36 o
   5   6   2          8.92         14.02         8.79 o
   6   6   2          5.17         10.65         7.87 o
   7   6   2         75.98         58.57        14.12 o
   8   6   2          7.27          6.30         2.02 o
   9   6   2         48.55         48.03         5.69 o
  10   6   2          8.68          4.49         6.32 o
  11   6   2         15.19         17.36         5.22 o
  12   6   2          0.45          0.67         0.71 o
  13   6   2         30.68         29.10         4.32 o
  14   6   2         14.60         20.97         5.18 o
 -14   7   2          3.30          2.71         0.89 o
 -13   7   2         23.08         35.03         4.76 o
 -12   7   2         25.87         21.50         3.05 o
 -11   7   2         24.71         28.62         5.90 o
 -10   7   2          1.04          2.80         2.02 o
  -9   7   2         84.43        132.34        13.57 o
  -8   7   2        160.45        144.22        13.35 o
  -7   7   2         72.88         77.71         7.23 o
  -6   7   2        441.06        585.90        15.47 o
  -5   7   2          0.82          1.43         3.24 o
  -4   7   2        360.11        502.45        60.24 o
  -3   7   2          8.02         17.46         5.56 o
  -2   7   2         20.18          6.93         2.34 o
  -1   7   2        219.26        231.78        11.95 o
   0   7   2          0.69          0.99         0.72 o
   1   7   2         30.73         46.60         6.33 o
   2   7   2        107.17        125.24        11.72 o
   3   7   2          1.60          3.07         4.60 o
   4   7   2         11.69         26.42        12.30 o
   5   7   2         81.82         42.73        16.71 o
   6   7   2          0.25         -0.12         1.24 o
   7   7   2         24.61         29.90         8.11 o
   8   7   2         11.01          8.46         4.54 o
   9   7   2         75.64         56.65         9.97 o
  10   7   2        106.21         89.38        18.76 o
  11   7   2          0.26          0.45         0.47 o
  12   7   2          1.15         -0.03         0.27 o
  13   7   2         86.41         77.95         5.23 o
  14   7   2          7.24          4.60         0.89 o
 -14   8   2         13.90         18.36         2.31 o
 -13   8   2         39.00         20.03        15.97 o
 -12   8   2          1.69          5.13         1.43 o
 -11   8   2          9.67          9.71         3.05 o
 -10   8   2         38.34         34.31         7.43 o
  -9   8   2          6.87          9.38         4.15 o
  -8   8   2         12.41         15.54         4.61 o
  -7   8   2          6.14          9.26         1.92 o
  -6   8   2         17.35         18.46         2.84 o
  -5   8   2         92.13        120.10         7.41 o
  -4   8   2         32.62         18.89         8.13 o
  -3   8   2        208.26        296.89        29.92 o
  -2   8   2        203.10        415.67        37.31 o
  -1   8   2          0.21          1.35         1.20 o
   0   8   2        216.60        228.81        37.57 o
   1   8   2          0.04          0.60         0.76 o
   2   8   2         69.44         96.81        25.06 o
   3   8   2         31.86         65.79        20.92 o
   4   8   2        341.85        276.37        61.57 o
   5   8   2        200.51        203.01        41.57 o
   6   8   2         34.35         45.20         9.85 o
   7   8   2         47.76         34.55        17.19 o
   8   8   2        111.36         74.13        15.49 o
   9   8   2         22.62         23.75         8.95 o
  10   8   2         27.62         27.68         9.07 o
  11   8   2         12.29         19.82         3.41 o
  12   8   2          8.07          9.19         1.78 o
  13   8   2          0.14          0.04         0.39 o
 -13   9   2          5.84         11.53         1.94 o
 -12   9   2          3.40          5.28         1.05 o
 -11   9   2          0.76          0.98         0.36 o
 -10   9   2         15.31         18.38         4.44 o
  -9   9   2         15.34         19.57         5.71 o
  -8   9   2          3.25          5.86         1.44 o
  -7   9   2        213.43        318.38        11.32 o
  -6   9   2        109.82        154.91         8.30 o
  -5   9   2         50.88         56.01         5.28 o
  -4   9   2         22.08         29.57         3.86 o
  -3   9   2          3.07          0.77         0.63 o
  -2   9   2         34.45         11.68        11.23 o
  -1   9   2          3.78          0.87         1.18 o
   0   9   2         52.11         95.83         8.91 o
   1   9   2        267.95        370.11        12.33 o
   2   9   2          3.35         30.15         3.98 o
   3   9   2          1.28          4.96         3.15 o
   4   9   2        182.55        100.24        16.71 o
   5   9   2         12.97         24.41         7.32 o
   6   9   2          6.28          4.63         3.04 o
   7   9   2         49.55         41.26        11.64 o
   8   9   2         18.54          5.38         4.06 o
   9   9   2          3.58          1.63         1.94 o
  10   9   2         13.47          9.03         3.73 o
  11   9   2         25.66         17.40         5.54 o
  12   9   2         11.16          5.63         2.86 o
  13   9   2         15.75          4.20         1.78 o
 -12  10   2          0.03          0.23         0.22 o
 -11  10   2          0.10          0.19         0.36 o
 -10  10   2          0.73          0.60         0.46 o
  -9  10   2         53.90         85.98        13.05 o
  -8  10   2          0.00          1.10         0.58 o
  -7  10   2         52.51         74.43         5.44 o
  -6  10   2          3.91          8.71         2.05 o
  -5  10   2          0.55          0.62         0.78 o
  -4  10   2          0.10          0.06         0.58 o
  -3  10   2          0.04          2.35         1.14 o
  -2  10   2          4.69         14.71         2.75 o
  -1  10   2         27.17          6.32         1.75 o
   0  10   2         13.52         -0.26         1.23 o
   1  10   2         36.27          5.14         1.23 o
   2  10   2        274.55        410.42        26.97 o
   3  10   2         34.68         65.19         6.18 o
   4  10   2         81.04         60.76         8.04 o
   5  10   2         12.70          6.85         3.26 o
   6  10   2         14.93         13.00         3.72 o
   7  10   2          8.91          1.05         1.51 o
   8  10   2          8.83          8.55         3.35 o
   9  10   2         14.26          1.65         1.69 o
  10  10   2          1.91          3.73         1.98 o
  11  10   2          0.23          0.54         0.71 o
  12  10   2          8.77          3.46         1.59 o
 -11  11   2         33.38          5.97         2.18 o
 -10  11   2          3.42          0.98         1.12 o
  -9  11   2         29.11         46.29         7.66 o
  -8  11   2         32.18         49.11         3.78 o
  -7  11   2         75.58        102.97         6.16 o
  -6  11   2        135.36        192.19         9.05 o
  -5  11   2         24.61         15.72         2.80 o
  -4  11   2         85.16        163.24         9.44 o
  -3  11   2          0.20          6.30         1.86 o
  -2  11   2          0.00         17.46         3.12 o
  -1  11   2         77.57         25.64         5.48 o
   0  11   2         14.01          0.14         0.50 o
   1  11   2          0.00         10.45         2.54 o
   2  11   2         30.96         21.45         3.32 o
   3  11   2          1.42          3.82         1.18 o
   4  11   2          4.06          2.60         3.58 o
   5  11   2         71.94         33.11         6.69 o
   6  11   2          4.24          1.33         1.65 o
   7  11   2          0.32          0.29         0.92 o
   8  11   2          0.40          1.38         1.04 o
   9  11   2          0.60          0.12         0.45 o
  10  11   2         10.06          6.52         2.29 o
  11  11   2          2.08          1.34         1.00 o
 -10  12   2          4.97         -0.07         0.39 o
  -9  12   2          7.58         11.38         3.58 o
  -8  12   2          8.12          9.48         1.51 o
  -7  12   2          0.29          0.25         0.42 o
  -6  12   2         10.07          2.23         0.97 o
  -5  12   2         41.83         91.46         6.28 o
  -4  12   2         11.37          0.68         0.62 o
  -3  12   2         50.03        103.24         7.40 o
  -2  12   2         18.53          3.04         1.28 o
  -1  12   2          0.01          9.24         2.48 o
   0  12   2         46.67         84.42         7.67 o
   1  12   2         13.73          3.66         1.73 o
   2  12   2         66.12         36.15        31.48 o
   3  12   2         42.10         48.89         4.54 o
   4  12   2         93.43          3.33         2.09 o
   5  12   2        130.13        148.99        12.57 o
   6  12   2         28.21         39.39         6.56 o
   7  12   2          8.16         11.24         2.96 o
   8  12   2         14.89         10.16         1.77 o
   9  12   2          1.79          3.07         1.54 o
  10  12   2          2.21          1.40         0.80 o
  -9  13   2          6.05          0.00         0.47 o
  -8  13   2          0.57          0.22         0.33 o
  -7  13   2         38.39         63.02        13.18 o
  -6  13   2        122.29        122.16        10.53 o
  -5  13   2          9.63         26.22         4.79 o
  -4  13   2          7.61         40.43         4.04 o
  -3  13   2         20.17          3.42         1.20 o
  -2  13   2         19.84         60.33         3.96 o
  -1  13   2          1.21         28.47         4.04 o
   0  13   2          0.85          6.05         1.67 o
   1  13   2         35.11         23.85         3.34 o
   2  13   2          0.08          0.23         0.37 o
   5  13   2         18.02         -0.45         0.68 o
   6  13   2          4.86          3.51         1.40 o
   7  13   2         26.71         30.30         3.73 o
   8  13   2          8.25          0.27         0.39 o
  -6  14   2          4.54          1.00         0.46 o
  -5  14   2          1.00          3.74         1.10 o
  -4  14   2          0.36          2.82         1.07 o
  -3  14   2          2.75          0.62         0.51 o
  -2  14   2         20.02         11.11         2.19 o
  -1  14   2          3.40          4.06         1.34 o
   0  14   2          2.56          0.98         0.72 o
   1  14   2         29.45         26.55         2.51 o
   2  14   2        120.53        206.24        39.02 o
   3  14   2          2.98         10.62         2.66 o
   4  14   2         55.01        124.06         8.75 o
   5  14   2          1.39          7.32         1.83 o
   6  14   2          2.13          1.76         0.96 o
  -4  15   2         28.89         36.79         2.95 o
  -3  15   2          0.23          0.59         0.41 o
  -2  15   2         10.09         16.34         2.20 o
  -1  15   2         15.16         19.87         2.41 o
   0  15   2          7.73         10.08         4.75 o
   1  15   2          0.58          0.73         0.67 o
   2  15   2         10.70          9.60         2.48 o
   3  15   2          0.32          0.73         0.77 o
   4  15   2          0.84          2.55         0.89 o
 -15   1   3          4.96          4.83         0.68 o
 -14   1   3          9.79          9.17         1.02 o
 -13   1   3         21.58         26.64         1.93 o
 -12   1   3          2.71          0.97         0.40 o
 -11   1   3         69.10         60.68         7.58 o
 -10   1   3        173.77        168.73         6.70 o
  -9   1   3          6.00          8.92         1.51 o
  -8   1   3          1.16          8.98         4.61 o
  -7   1   3        113.66        205.91        13.95 o
  -6   1   3          3.69          2.56         1.20 o
  -5   1   3        529.90        755.30        23.99 o
  -4   1   3         48.33         34.86         4.38 o
  -3   1   3         14.15         21.19         3.09 o
  -2   1   3         62.04         84.56         5.53 o
  -1   1   3        191.43        125.96         6.45 o
   0   1   3          0.03          7.06         1.36 o
   1   1   3        329.09        348.20        11.82 o
   2   1   3        367.62        466.38        17.75 o
   3   1   3        197.17        264.43        12.50 o
   4   1   3       1081.28       1423.42        41.27 o
   5   1   3        246.12        294.03        20.88 o
   6   1   3          4.81         23.88         6.48 o
   7   1   3         44.54         31.26         7.90 o
   8   1   3          6.57          1.89         1.73 o
   9   1   3          1.14          0.93         0.63 o
  10   1   3         34.34         34.92         2.64 o
  11   1   3         40.53         22.55         2.51 o
  12   1   3        220.02        218.31        12.85 o
  13   1   3         10.40         24.00         2.95 o
  14   1   3          6.18          3.88         1.03 o
  15   1   3         32.18         34.09         2.38 o
 -15   2   3          3.30          8.63         0.88 o
 -14   2   3          4.37          6.01         0.91 o
 -13   2   3          1.64          3.04         0.58 o
 -12   2   3          1.91          1.85         0.71 o
 -11   2   3         87.91         86.25         5.45 o
 -10   2   3        481.76        471.75        10.37 o
  -9   2   3        154.96        168.70        10.82 o
  -8   2   3         85.91         67.00         5.51 o
  -7   2   3        460.26        604.46        23.82 o
  -6   2   3        129.84        257.97        14.81 o
  -5   2   3          5.76          0.70         0.72 o
  -4   2   3        101.62        183.18        10.28 o
  -3   2   3         49.48         90.18         6.36 o
  -2   2   3          4.68          1.86         0.90 o
  -1   2   3       1358.17       1298.60        32.81 o
   0   2   3       1580.29       1639.11        29.89 o
   1   2   3       7621.73       7055.44        97.97 o
   2   2   3       1038.27       1123.49        19.82 o
   3   2   3        223.46        237.71        10.56 o
   4   2   3         94.62         82.41         6.89 o
   5   2   3          2.37          3.38         2.31 o
   6   2   3         22.00         43.73         8.80 o
   7   2   3        112.70        127.15        21.78 o
   8   2   3          7.85          0.97         0.40 o
   9   2   3         24.41          5.89         1.04 o
  10   2   3        180.12        183.49        11.50 o
  11   2   3        106.42         73.48         4.51 o
  12   2   3         21.30         23.69         3.14 o
  13   2   3          2.81          2.81         1.03 o
  14   2   3          0.70          0.18         0.18 o
  15   2   3         36.31         54.57         4.53 o
 -15   3   3          0.22          0.40         0.20 o
 -14   3   3          0.94          0.02         0.20 o
 -13   3   3         60.55         56.87         3.01 o
 -12   3   3          5.71          7.78         1.55 o
 -11   3   3        119.77        118.00         5.65 o
 -10   3   3        113.24        110.20         4.35 o
  -9   3   3         11.17          5.55         1.06 o
  -8   3   3         13.95         10.74         1.72 o
  -7   3   3         63.33         62.83        12.44 o
  -6   3   3         43.83        106.60        13.65 o
  -5   3   3        122.22        126.42        10.77 o
  -4   3   3         15.73         38.87         7.90 o
  -3   3   3        173.84        184.99        16.05 o
  -2   3   3        320.63        321.59        10.53 o
  -1   3   3         10.38         12.85         2.03 o
   0   3   3        140.73        107.87         5.67 o
   1   3   3        345.36        275.91        14.85 o
   2   3   3         66.55         45.17         5.77 o
   3   3   3        556.79        746.21        24.85 o
   4   3   3       1446.33       1928.20        42.21 o
   5   3   3         61.82         51.99         6.16 o
   6   3   3         36.83         94.15         8.94 o
   7   3   3         42.87         22.43         4.63 o
   8   3   3          7.97          1.41         0.75 o
   9   3   3          0.10         -0.08         0.39 o
  10   3   3         28.38         23.14         2.48 o
  11   3   3         43.84         34.53         3.04 o
  12   3   3        152.57        143.27         5.90 o
  13   3   3          0.06          1.76         0.85 o
  14   3   3         33.73         32.25         4.40 o
  15   3   3         79.83        129.21         6.57 o
 -15   4   3          0.06          0.07         0.11 o
 -14   4   3          7.12          7.54         1.71 o
 -13   4   3          2.10          0.27         0.46 o
 -12   4   3          2.64          7.90         1.39 o
 -11   4   3         12.90         20.24         2.39 o
 -10   4   3         15.25         17.54         2.51 o
  -9   4   3          7.19          5.95         1.39 o
  -8   4   3          0.21          0.04         0.19 o
  -7   4   3          6.56          9.21         5.18 o
  -6   4   3         28.10         53.64        11.11 o
  -5   4   3        108.65        129.75        11.66 o
  -4   4   3         51.34         45.46         6.63 o
  -3   4   3        278.65        338.22        23.41 o
  -2   4   3        239.10        271.15        19.35 o
  -1   4   3        199.78        251.38        17.49 o
   0   4   3         70.92         90.49         5.25 o
   1   4   3         20.07         53.58         4.34 o
   2   4   3         12.06          3.58         1.73 o
   3   4   3         13.63          4.50         1.93 o
   4   4   3          6.67         32.06         5.61 o
   5   4   3         17.82         30.57         5.88 o
   6   4   3         46.53         53.98         8.36 o
   7   4   3          4.84          7.68         3.27 o
   8   4   3          3.43          7.42         1.43 o
   9   4   3          5.82          8.57         1.80 o
  10   4   3          0.00         -0.10         0.54 o
  11   4   3          0.09          0.73         0.62 o
  12   4   3          0.66          0.72         0.59 o
  13   4   3         15.67         18.27         3.68 o
  14   4   3          9.81          8.14         2.05 o
  15   4   3          0.75          0.22         0.26 o
 -15   5   3          0.04          0.16         0.26 o
 -14   5   3          5.89          8.89         1.71 o
 -13   5   3         19.27         15.69         2.87 o
 -12   5   3          5.14          8.64         1.41 o
 -11   5   3         61.24         55.83         3.96 o
 -10   5   3         76.40         94.27         5.87 o
  -9   5   3         29.52         24.15         3.69 o
  -8   5   3         82.25         77.94         6.47 o
  -7   5   3          1.61          4.87         1.61 o
  -6   5   3         57.93         92.75        11.64 o
  -5   5   3        184.11        283.00        18.88 o
  -4   5   3          1.74          0.19         1.24 o
  -3   5   3          6.41          6.99         2.80 o
  -2   5   3         19.23         11.31         4.44 o
  -1   5   3        271.04        367.83        23.57 o
   0   5   3         47.39         65.93         7.99 o
   1   5   3        109.55         68.46         8.15 o
   2   5   3        377.69        371.80        19.29 o
   3   5   3          1.43          0.02         0.56 o
   4   5   3        305.39        443.82        31.54 o
   5   5   3        183.91        249.93        17.22 o
   6   5   3         17.97         35.84         6.77 o
   7   5   3          4.25          2.99         1.09 o
   8   5   3         36.61         22.58         2.84 o
   9   5   3         31.40         24.45         3.05 o
  10   5   3          2.60          2.55         1.03 o
  11   5   3        143.65        152.25         7.62 o
  12   5   3         73.68         59.12         4.94 o
  13   5   3          0.01         -0.07         0.35 o
  14   5   3          4.93          8.24         1.83 o
 -14   6   3          0.26          0.62         0.25 o
 -13   6   3          8.90         14.19         1.59 o
 -12   6   3          0.43         -0.05         0.45 o
 -11   6   3         84.99         77.38        13.65 o
 -10   6   3        223.09        228.77        16.16 o
  -9   6   3         28.50         34.52         3.71 o
  -8   6   3         62.24         48.09         4.26 o
  -7   6   3        276.08        231.23        29.77 o
  -6   6   3         50.77         45.57         7.93 o
  -5   6   3         38.52         55.28         9.44 o
  -4   6   3          0.03          0.49         1.68 o
  -3   6   3         16.23         11.26         3.50 o
  -2   6   3        169.25        168.84        13.64 o
  -1   6   3         79.53         75.09         7.90 o
   0   6   3       1778.76       2057.09        78.83 o
   1   6   3       1470.79       1902.30        60.14 o
   2   6   3         15.87         19.67         4.81 o
   3   6   3        253.15        280.30        24.54 o
   4   6   3         42.42         29.09         6.02 o
   5   6   3         15.78         29.31         6.06 o
   6   6   3         86.73        116.02        25.08 o
   7   6   3          2.16          1.45         0.97 o
   8   6   3         28.01         43.96         5.37 o
   9   6   3          0.25          5.50         1.46 o
  10   6   3        182.39        221.93         9.46 o
  11   6   3         41.88         35.66         3.78 o
  12   6   3         31.76         31.65         4.82 o
  13   6   3          0.40          0.05         0.37 o
  14   6   3          0.00         -0.03         0.17 o
 -14   7   3          1.26          1.10         0.63 o
 -13   7   3          8.17          5.39         1.15 o
 -12   7   3          2.79          0.70         0.30 o
 -11   7   3         26.94         31.59         5.27 o
 -10   7   3        126.00        149.76        12.24 o
  -9   7   3         33.75         23.22         3.66 o
  -8   7   3         40.98         47.74         7.40 o
  -7   7   3         36.06         35.65         2.78 o
  -6   7   3         19.38         28.99         2.56 o
  -5   7   3         34.59         39.24         3.38 o
  -4   7   3          3.07          6.14         2.20 o
  -3   7   3          5.97          4.29         2.57 o
  -2   7   3         31.02         34.10         6.35 o
  -1   7   3          0.82          1.51         1.25 o
   0   7   3         16.70         16.47         5.29 o
   1   7   3         74.71         67.99         9.84 o
   2   7   3          0.34          1.69         1.60 o
   3   7   3        178.40        337.81        36.14 o
   4   7   3        428.56        570.80        68.43 o
   5   7   3         87.93         33.44        10.37 o
   6   7   3          0.10         15.33         5.50 o
   7   7   3        106.64         58.04        11.44 o
   8   7   3         47.25         18.67         7.92 o
   9   7   3         22.59         24.91         3.45 o
  10   7   3         77.89        107.68         6.32 o
  11   7   3          1.92          0.11         0.39 o
  12   7   3        187.48        205.06        10.62 o
  13   7   3          7.95         18.63         2.11 o
  14   7   3          2.69          0.26         0.55 o
 -13   8   3         13.80         14.07         2.33 o
 -12   8   3          0.01          1.72         0.78 o
 -11   8   3          5.14         15.30         2.39 o
 -10   8   3          9.22         20.38         4.13 o
  -9   8   3          5.52          8.61         2.12 o
  -8   8   3          2.34          2.52         1.54 o
  -7   8   3          0.05         -0.39         0.45 o
  -6   8   3          1.31          0.90         0.72 o
  -5   8   3          2.77          9.41         1.90 o
  -4   8   3         29.65         31.53         3.37 o
  -3   8   3         13.12         28.95         3.18 o
  -2   8   3          1.19          4.36         1.44 o
  -1   8   3          0.12          5.12         2.53 o
   0   8   3         10.06          2.07         0.66 o
   1   8   3         12.50          0.26         0.26 o
   2   8   3         95.97         38.18         4.48 o
   3   8   3         54.26         14.32         2.19 o
   4   8   3          4.28         37.53         8.79 o
   5   8   3         24.08         43.38         9.51 o
   6   8   3         84.28         97.20        21.90 o
   7   8   3          0.10         -0.56         0.56 o
   8   8   3          5.01          3.51         3.74 o
   9   8   3          5.10          2.99         1.29 o
  10   8   3         36.08         21.08         7.58 o
  11   8   3         30.27         16.50         5.88 o
  12   8   3         27.01         28.07         6.83 o
  13   8   3          0.73          0.97         1.14 o
 -12   9   3         36.34         38.49         3.60 o
 -11   9   3          5.64          4.53         1.40 o
 -10   9   3         88.72        146.51         9.10 o
  -9   9   3         20.44         15.14         2.82 o
  -8   9   3         52.12         65.29         5.79 o
  -7   9   3          7.10         22.67         2.91 o
  -6   9   3         10.97          9.14         1.92 o
  -5   9   3         98.60        151.53         8.00 o
  -4   9   3          0.83          1.31         0.82 o
  -3   9   3          3.92          4.72         1.26 o
  -2   9   3          1.09          0.26         0.58 o
  -1   9   3        185.57        274.96        10.80 o
   0   9   3         88.63        138.09        10.35 o
   1   9   3          0.93          5.13         1.32 o
   2   9   3        110.57         47.24         6.21 o
   3   9   3         43.31         14.57         2.32 o
   4   9   3         36.13         83.69        18.72 o
   5   9   3        151.06        118.32        19.51 o
   6   9   3          0.22          2.23         3.71 o
   7   9   3          1.13          1.98         2.86 o
   8   9   3          1.41          0.96         0.70 o
   9   9   3          0.46          0.51         0.83 o
  10   9   3          9.69         11.81         6.08 o
  11   9   3         36.48         41.52         6.98 o
  12   9   3         86.33         10.76         2.94 o
 -11  10   3         89.06         71.83        47.32 o
 -10  10   3         55.62         55.77         6.90 o
  -9  10   3          0.02          1.10         1.34 o
  -8  10   3          8.66          6.04         1.97 o
  -7  10   3         47.92         72.55         5.13 o
  -6  10   3        102.52        153.30         7.78 o
  -5  10   3          0.43          0.86         0.31 o
  -4  10   3         29.81         31.84         3.87 o
  -3  10   3         16.22         10.29         2.30 o
  -2  10   3          2.73          7.09         3.97 o
  -1  10   3         82.99         32.89         3.91 o
   0  10   3        539.10        718.72        18.38 o
   1  10   3        465.40        307.02        11.98 o
   2  10   3          6.91         33.00         3.77 o
   3  10   3         58.63        113.09        11.44 o
   4  10   3          2.70          5.83         4.47 o
   5  10   3         24.44          9.75         5.93 o
   6  10   3         29.73         21.90         5.23 o
   7  10   3          8.47          3.43         2.15 o
   8  10   3          4.31          0.55         0.64 o
   9  10   3         13.00         10.18         2.87 o
  10  10   3         20.71          8.50         3.56 o
  11  10   3         79.44         19.91         4.11 o
 -10  11   3         24.69         13.90         3.24 o
  -9  11   3          0.97          0.85         1.31 o
  -8  11   3          2.92          5.60         1.59 o
  -7  11   3          0.06          0.25         0.24 o
  -6  11   3         24.26         40.46         3.95 o
  -5  11   3          0.42          0.49         0.59 o
  -4  11   3          5.77         14.29         2.94 o
  -3  11   3          0.29          0.06         0.37 o
  -2  11   3          4.29         15.39         2.70 o
  -1  11   3          1.46          3.57         1.51 o
   0  11   3          0.65          7.36         2.12 o
   1  11   3         30.96         53.21         5.22 o
   2  11   3          0.59         -0.05         1.07 o
   3  11   3         18.69          8.51         2.76 o
   4  11   3         78.69         80.14        16.01 o
   5  11   3         45.96         34.81        10.32 o
   6  11   3          3.88          4.20         3.28 o
   7  11   3         15.16          5.92         3.28 o
   8  11   3          0.00          0.28         0.68 o
   9  11   3          1.73         -0.01         1.17 o
  10  11   3          2.52          1.78         1.28 o
  -9  12   3          0.01          0.48         0.93 o
  -8  12   3          0.17          0.30         0.27 o
  -7  12   3          3.13          4.53         1.13 o
  -6  12   3          0.50          0.22         0.84 o
  -5  12   3          2.26          5.41         2.81 o
  -4  12   3         21.00         32.78         3.80 o
  -3  12   3         14.00         13.68         2.58 o
  -2  12   3          4.16         -0.21         0.21 o
  -1  12   3          7.74          2.37         1.16 o
   0  12   3          1.85          0.53         0.56 o
   1  12   3          5.48          3.58         1.09 o
   2  12   3         19.98         28.71         4.92 o
   3  12   3         17.21         22.87         4.18 o
   4  12   3          6.00          7.10         4.49 o
   5  12   3          2.98          2.58         3.01 o
   6  12   3         14.55          2.89         2.92 o
   7  12   3         17.59          5.58         9.17 o
   8  12   3          1.28         -0.02         0.74 o
  -8  13   3         36.86          3.65         1.52 o
  -7  13   3          6.43         26.40         2.32 o
  -6  13   3          3.43          0.33         0.31 o
  -5  13   3         26.49          1.97        10.42 o
  -4  13   3          1.42          3.24         1.13 o
  -3  13   3          0.88          1.32         0.98 o
  -2  13   3          7.66         16.51         3.37 o
  -1  13   3         36.86         46.87         7.51 o
   0  13   3         24.87         30.78         5.15 o
   1  13   3          1.12          2.80         1.67 o
   2  13   3         30.11         25.58         5.31 o
   3  13   3         34.54         29.30         8.28 o
   4  13   3         13.35         -1.24         1.54 o
   5  13   3         36.81         -1.62         1.62 o
   6  13   3          2.27         -0.05         0.24 o
   7  13   3          1.52          1.62         0.51 o
  -5  14   3          2.73          0.86         0.42 o
  -4  14   3          2.61          6.78         1.47 o
  -3  14   3          2.00          3.11         1.03 o
  -2  14   3          0.34          0.19         0.17 o
  -1  14   3         32.86         31.47         2.57 o
   0  14   3        202.44        266.69         7.48 o
   1  14   3        147.66        172.99         6.28 o
   2  14   3         28.58         30.71         4.22 o
   3  14   3         13.90         15.97         3.03 o
   4  14   3          0.03          2.63         1.25 o
   5  14   3         18.46         58.66         4.73 o
 -15   0   4         27.53         36.51         2.64 o
 -14   0   4         12.78         23.02         2.62 o
 -13   0   4        161.54        221.28        25.93 o
 -12   0   4          5.58         12.82         4.63 o
 -11   0   4        122.10         98.59        13.19 o
 -10   0   4          1.12          1.27         0.22 o
  -9   0   4         20.63         11.22         1.81 o
  -8   0   4          6.83          5.63         1.12 o
  -7   0   4         55.01         59.76         6.06 o
  -6   0   4        722.84       1067.46       209.47 o
  -5   0   4        428.89        608.45        30.55 o
  -4   0   4        115.24        105.07        12.50 o
  -3   0   4         15.47          2.54         1.98 o
  -2   0   4         63.02         50.34         7.29 o
  -1   0   4          3.28         29.21         5.30 o
   0   0   4        397.35        478.06        21.53 o
   1   0   4        596.84        500.20        22.52 o
   2   0   4         86.09         97.04        10.51 o
   3   0   4        214.10        208.29        16.04 o
   4   0   4        665.12       1055.15        37.56 o
   5   0   4       1155.72       1373.99        60.36 o
   6   0   4         17.14          9.58         5.53 o
   7   0   4          0.07         -0.01         0.29 o
   8   0   4          5.27         13.18         3.42 o
   9   0   4         20.62         32.16         5.68 o
  10   0   4        127.11         78.32         6.73 o
  11   0   4        249.17        241.45        14.28 o
  12   0   4        200.09        137.18        10.15 o
  13   0   4         12.53          7.51         2.11 o
  14   0   4         10.06          8.87         2.04 o
 -15   1   4          3.77          4.19         1.36 o
 -14   1   4          0.29          0.56         0.32 o
 -13   1   4          2.51          5.23         0.78 o
 -12   1   4          0.11          3.11         0.75 o
 -11   1   4         80.58         78.20         3.45 o
 -10   1   4         71.23         62.52         4.39 o
  -9   1   4        119.03        128.19         4.36 o
  -8   1   4          3.08          3.50         0.70 o
  -7   1   4         16.02         15.41         1.72 o
  -6   1   4         22.79         23.00         4.08 o
  -5   1   4          4.70         12.67         3.07 o
  -4   1   4          9.52          2.09         1.23 o
  -3   1   4         23.11         27.84         4.16 o
  -2   1   4        362.97        485.38        15.96 o
  -1   1   4         22.03         32.34         3.97 o
   0   1   4        615.06        699.29        18.37 o
   1   1   4        386.67        395.12        14.19 o
   2   1   4         27.24         26.03         3.84 o
   3   1   4          1.04         -0.26         1.28 o
   4   1   4         12.74          9.80         3.67 o
   5   1   4        169.42        161.79        15.70 o
   6   1   4        140.58        213.02        19.01 o
   7   1   4         40.66         50.34         4.03 o
   8   1   4          9.10          9.08         1.38 o
   9   1   4          7.39         15.59         1.67 o
  10   1   4         28.57         22.64         2.23 o
  11   1   4          0.70          0.78         0.46 o
  12   1   4          0.16          0.71         0.62 o
  13   1   4          0.62          0.57         0.46 o
  14   1   4          7.89         10.38         1.52 o
  15   1   4         21.81         29.60         2.63 o
 -15   2   4          5.51          5.56         1.93 o
 -14   2   4          5.61          6.21         1.27 o
 -13   2   4          3.29          2.56         1.24 o
 -12   2   4          1.80          0.79         0.37 o
 -11   2   4          0.02          0.31         0.17 o
 -10   2   4          0.98          2.62         0.64 o
  -9   2   4          4.25          1.37         0.46 o
  -8   2   4         24.27         19.07         1.60 o
  -7   2   4         18.80         12.59         1.38 o
  -6   2   4         14.20         14.68         3.33 o
  -5   2   4         15.63         16.84         5.59 o
  -4   2   4          7.54         11.65         4.55 o
  -3   2   4         19.05         28.94         4.29 o
  -2   2   4          9.08          4.89         1.57 o
  -1   2   4          5.80          2.87         1.02 o
   0   2   4         45.91         51.42         4.49 o
   1   2   4        109.30        120.78         8.00 o
   2   2   4         49.66         75.70         6.53 o
   3   2   4         17.22         32.29         4.47 o
   4   2   4          0.12          3.06         2.31 o
   5   2   4          0.01          1.74         1.65 o
   6   2   4          0.29          0.98         0.18 o
   7   2   4          3.31          9.79         1.70 o
   8   2   4          0.00          0.21         0.39 o
   9   2   4          8.29          7.24         1.15 o
  10   2   4          0.89          0.31         0.42 o
  11   2   4          0.81          0.13         0.39 o
  12   2   4          0.90          0.31         0.34 o
  13   2   4          2.29          2.71         0.86 o
  14   2   4          4.14          0.54         2.34 o
  15   2   4          0.10          0.11         0.14 o
 -14   3   4         10.45         10.34         2.06 o
 -13   3   4          0.37          0.24         0.22 o
 -12   3   4          1.94          0.01         0.25 o
 -11   3   4         76.79         78.70         3.69 o
 -10   3   4         47.23         41.71         2.47 o
  -9   3   4         62.63         66.61         3.14 o
  -8   3   4          2.73          2.86         0.61 o
  -7   3   4          3.08          4.06         0.95 o
  -6   3   4          2.08          2.59         2.01 o
  -5   3   4          7.07          3.24         1.96 o
  -4   3   4         30.50         12.66         5.24 o
  -3   3   4          0.39          1.81         1.35 o
  -2   3   4        352.99        497.25        28.10 o
  -1   3   4          4.96          7.31         1.82 o
   0   3   4        767.86        869.00        19.92 o
   1   3   4        188.25        200.89         9.50 o
   2   3   4         50.55         66.90         5.73 o
   3   3   4        198.85        257.95        17.16 o
   4   3   4          3.20          4.11         2.47 o
   5   3   4        171.54        172.57        17.62 o
   6   3   4         51.73         84.10        12.76 o
   7   3   4          5.11          4.64         1.38 o
   8   3   4          0.84          0.48         0.57 o
   9   3   4          0.07          0.75         0.37 o
  10   3   4         26.66         30.88         2.81 o
  11   3   4          3.31          1.58         0.62 o
  12   3   4          0.00          1.44         0.61 o
  13   3   4          3.73          0.36         1.00 o
  14   3   4          0.00          0.60         0.48 o
 -14   4   4          0.01          0.02         0.02 o
 -13   4   4         47.41         36.26         3.19 o
 -12   4   4         13.79          4.00         0.81 o
 -11   4   4         20.04         23.04         1.94 o
 -10   4   4         22.23         29.74         2.28 o
  -9   4   4          0.25          0.17         0.20 o
  -8   4   4          1.97          0.67         0.46 o
  -7   4   4         72.35         73.30         3.67 o
  -6   4   4        583.48        591.09       123.68 o
  -5   4   4        278.48        389.88        22.18 o
  -4   4   4        123.56        174.45        20.28 o
  -3   4   4          3.56          0.81         2.03 o
  -2   4   4         33.15         16.05         5.41 o
  -1   4   4          5.11         34.79         6.11 o
   0   4   4        298.36        375.73        20.08 o
   1   4   4        396.68        413.60        19.99 o
   2   4   4        113.92        172.05         9.44 o
   3   4   4         43.37         23.14         5.14 o
   4   4   4        210.12        327.48        19.88 o
   5   4   4        422.21        495.77        27.06 o
   6   4   4         75.75         84.69        14.72 o
   7   4   4          8.30          2.98         1.22 o
   8   4   4          1.26          4.97         1.05 o
   9   4   4         12.34         27.40         2.65 o
  10   4   4        124.11         77.02         4.31 o
  11   4   4        230.37        244.69         9.60 o
  12   4   4        169.17        119.65         6.30 o
  13   4   4         14.64         10.51         2.53 o
  14   4   4          4.06          1.71         0.73 o
 -14   5   4          4.55         11.44         1.91 o
 -13   5   4          3.02          6.18         0.85 o
 -12   5   4          2.73         13.87         1.34 o
 -11   5   4         92.58        120.88         5.09 o
 -10   5   4         25.89         20.63         1.89 o
  -9   5   4         44.22         55.78         4.15 o
  -8   5   4          0.44         -0.50         0.57 o
  -7   5   4         62.85         43.88         4.14 o
  -6   5   4         42.53         26.32         4.87 o
  -5   5   4         19.99         11.88         6.01 o
  -4   5   4         18.89         18.01         4.86 o
  -3   5   4          7.17          3.94         2.42 o
  -2   5   4         49.21         56.28        11.02 o
  -1   5   4        159.97        167.22        14.80 o
   0   5   4        129.31        169.75        14.64 o
   1   5   4        390.53        454.38        23.98 o
   2   5   4        185.04        233.04        17.20 o
   3   5   4        165.44        166.78        14.74 o
   4   5   4         49.08         32.01         6.55 o
   5   5   4        104.99         76.82         8.30 o
   6   5   4        106.29        167.89        16.21 o
   7   5   4         12.93         30.41         5.15 o
   8   5   4          3.54         15.17         2.39 o
   9   5   4          8.89         32.96         3.54 o
  10   5   4         33.37         15.64         2.28 o
  11   5   4          0.03          1.13         0.59 o
  12   5   4          1.72          1.08         0.71 o
  13   5   4          1.45          0.74         0.58 o
  14   5   4         10.41         13.03         1.74 o
 -13   6   4          3.80          0.49         0.37 o
 -12   6   4         11.16         11.34         1.31 o
 -11   6   4         40.62         55.32         2.72 o
 -10   6   4         87.93        110.56         5.58 o
  -9   6   4          7.42          3.35         1.10 o
  -8   6   4         12.09         18.96         2.76 o
  -7   6   4          2.84          2.05         0.94 o
  -6   6   4          0.29          0.05         0.24 o
  -5   6   4          3.01          0.59         0.32 o
  -4   6   4          0.08          1.14         0.78 o
  -3   6   4         37.08         21.48         2.84 o
  -2   6   4         44.73         82.17         9.47 o
  -1   6   4          3.45         15.08         4.92 o
   0   6   4         66.24        116.79        13.32 o
   1   6   4        205.37        318.58        21.73 o
   2   6   4         66.34        141.65        14.45 o
   3   6   4         13.78         33.68         5.64 o
   4   6   4          7.09          0.55         1.32 o
   5   6   4          5.88         -0.09         1.31 o
   6   6   4         15.17          4.15         2.77 o
   7   6   4          4.13         24.50         3.99 o
   8   6   4         11.48          3.97         1.23 o
   9   6   4         14.34         21.97         2.83 o
  10   6   4          0.68          1.18         0.58 o
  11   6   4          0.19          1.10         0.59 o
  12   6   4          0.02          0.92         0.41 o
  13   6   4          2.17          0.19         0.35 o
 -13   7   4          4.22          2.09         0.87 o
 -12   7   4          0.08          0.17         0.20 o
 -11   7   4        114.90        162.58         8.42 o
 -10   7   4          0.92          1.34         0.95 o
  -9   7   4          0.06          0.02         0.56 o
  -8   7   4         64.09         92.92         8.38 o
  -7   7   4          9.34         19.33         1.86 o
  -6   7   4          0.88          3.77         1.25 o
  -5   7   4         14.24          8.18         5.59 o
  -4   7   4         35.66         25.58         3.84 o
  -3   7   4         25.15         28.25         2.94 o
  -2   7   4         43.30         63.75         4.28 o
  -1   7   4        135.52        132.69         6.97 o
   0   7   4        165.20        166.56        15.04 o
   1   7   4        273.12        144.83        71.82 o
   2   7   4          8.28         23.78         2.81 o
   3   7   4        141.29        202.46         9.62 o
   4   7   4          1.56          0.43         3.10 o
   5   7   4        195.55        107.92        15.49 o
   6   7   4          0.06          6.84         4.48 o
   7   7   4         16.47          3.68         3.59 o
   8   7   4          0.57          0.00         0.31 o
   9   7   4          0.80          2.05         0.83 o
  10   7   4         14.18         14.27         2.03 o
  11   7   4         10.89         11.19         1.55 o
  12   7   4          0.08          0.34         0.31 o
  13   7   4         12.15          4.45         2.11 o
 -12   8   4          9.65          1.95         0.68 o
 -11   8   4         23.83         24.86         2.99 o
 -10   8   4          4.71          8.50         1.93 o
  -9   8   4         10.60         13.22         2.43 o
  -8   8   4         12.74         23.62         3.38 o
  -7   8   4          0.29          0.29         0.35 o
  -6   8   4         99.02        156.72         7.91 o
  -5   8   4        282.33        352.40        17.78 o
  -4   8   4         43.51         52.00         6.01 o
  -3   8   4          5.77          2.71         1.20 o
  -2   8   4         21.91         17.38         5.07 o
  -1   8   4          1.90          0.91         1.65 o
   0   8   4        169.21        157.25        15.56 o
   1   8   4        123.92        152.59        16.13 o
   2   8   4         77.01        126.69         7.22 o
   3   8   4          0.34         10.83         2.06 o
   4   8   4         14.93          4.47         3.36 o
   5   8   4         32.32         11.18         5.82 o
   6   8   4         88.92        101.53        18.11 o
   7   8   4          4.79          9.09         5.72 o
   8   8   4          9.00          7.90         2.12 o
   9   8   4         21.90         29.04         5.30 o
  10   8   4         57.28         40.01         8.15 o
  12   8   4         49.12         18.21         3.53 o
 -11   9   4         25.17         28.21         4.79 o
 -10   9   4         28.00         40.63         6.60 o
  -9   9   4         28.37         37.56         6.33 o
  -8   9   4          0.06          1.22         1.09 o
  -7   9   4         35.13         63.79         6.62 o
  -6   9   4         10.44         14.10         2.39 o
  -5   9   4         15.42         21.45         3.00 o
  -4   9   4         27.85         30.30         3.69 o
  -3   9   4         17.86         21.68         3.11 o
  -2   9   4         15.73         14.00         2.55 o
  -1   9   4         68.40         53.75         5.00 o
   0   9   4        176.28         77.26        76.71 o
   1   9   4         18.25         22.72         3.34 o
   2   9   4          1.46          3.68         3.74 o
   3   9   4         14.08         33.22         3.70 o
   4   9   4          3.59          1.12         1.50 o
   5   9   4          2.20          6.82         5.13 o
   6   9   4         90.42         71.27        15.22 o
   7   9   4          0.01          2.57         2.60 o
   8   9   4          0.03          0.22         0.39 o
   9   9   4          1.86          3.47         1.24 o
  10   9   4         49.33         45.95         5.36 o
  11   9   4          3.02          2.36         1.25 o
 -11  10   4          6.63          8.14         2.16 o
 -10  10   4         34.73         46.60         6.23 o
  -9  10   4          0.29          0.13         0.85 o
  -8  10   4         36.30         49.46         7.77 o
  -7  10   4          6.50          9.83         1.81 o
  -6  10   4          0.39          0.01         0.43 o
  -5  10   4          4.72          1.03         0.85 o
  -4  10   4          0.76          4.61         1.58 o
  -3  10   4         72.20         58.49         5.19 o
  -2  10   4         11.94         22.06         3.22 o
  -1  10   4         13.96          2.94         5.26 o
   0  10   4          1.44          0.63         0.74 o
   1  10   4         48.43         45.49         4.73 o
   2  10   4          5.85          5.68         1.80 o
   3  10   4          0.01          0.09         0.31 o
   4  10   4         18.07         12.54         6.33 o
   5  10   4          7.52          6.47         4.77 o
   6  10   4         18.81         14.54         6.67 o
   7  10   4         14.60         17.50         7.21 o
   8  10   4         14.55         13.86         4.19 o
   9  10   4         25.14          3.68         7.36 o
  10  10   4          0.03          0.01         0.57 o
  -9  11   4          0.45          0.55         0.63 o
  -8  11   4         35.84         21.42         5.11 o
  -7  11   4          0.08          8.30         4.60 o
  -6  11   4          0.67          2.55         1.52 o
  -5  11   4          5.40          1.61         0.94 o
  -4  11   4          1.49          1.82         0.96 o
  -3  11   4          0.73          0.35         0.58 o
  -2  11   4         42.71         68.65         6.30 o
  -1  11   4         63.80         65.85         5.62 o
   0  11   4        149.40        120.09         7.61 o
   1  11   4         82.41        108.81         7.12 o
   2  11   4         23.79         22.62         4.74 o
   3  11   4        163.86        195.69        23.47 o
   4  11   4          3.58          6.11         4.47 o
   5  11   4         58.05         48.52        11.58 o
   6  11   4          0.33          0.11         0.50 o
   7  11   4         16.14         20.33         2.71 o
   8  11   4          0.55         -0.59         0.83 o
   9  11   4          0.77          0.45         0.65 o
  -8  12   4          4.12          8.51         2.39 o
  -7  12   4          1.73          4.60         1.25 o
  -6  12   4         28.75         30.85         3.15 o
  -5  12   4        116.33        202.94         9.18 o
  -4  12   4         51.34         63.06         5.43 o
  -3  12   4          0.03          0.92         0.61 o
  -2  12   4          3.91          7.22         1.83 o
  -1  12   4          4.83          9.42         2.66 o
   0  12   4        132.49        155.86        16.28 o
   1  12   4          6.77         10.57         1.95 o
   2  12   4          8.83         13.76         2.14 o
   3  12   4          5.27          0.34         0.36 o
   4  12   4          5.64          2.58         2.86 o
   5  12   4          0.51          0.15         0.71 o
   6  12   4         34.46         28.40         3.38 o
   7  12   4          0.70          1.26         1.09 o
  -6  13   4          0.05          0.07         0.02 o
  -5  13   4          5.57          2.39         0.70 o
  -4  13   4         52.17         81.22        12.87 o
  -3  13   4          9.10          6.84         2.29 o
  -2  13   4          0.26          2.88         1.06 o
  -1  13   4         84.12         80.92        12.33 o
   0  13   4         63.31         57.57         9.35 o
   1  13   4          6.64          3.59         1.54 o
   2  13   4          0.04          0.26         0.61 o
   3  13   4          9.01          7.32         3.85 o
   4  13   4          2.54          0.88         1.84 o
   5  13   4          1.66          1.84         1.64 o
   6  13   4         24.15         43.91         3.85 o
  -3  14   4         40.07         33.13         2.76 o
  -2  14   4         15.22         19.00         2.16 o
  -1  14   4          9.98          7.48         1.36 o
   0  14   4          0.02          0.11         0.13 o
   1  14   4         21.23         10.73         2.19 o
   2  14   4          3.18          2.31         1.10 o
   3  14   4          1.44          0.65         0.58 o
 -14   1   5          0.58          0.51         0.26 o
 -13   1   5          1.30          0.17         0.19 o
 -12   1   5         17.90         30.53         2.09 o
 -11   1   5         13.76         22.75         1.74 o
 -10   1   5         17.36         16.60         1.67 o
  -9   1   5         25.01         56.31         4.55 o
  -8   1   5          1.02          2.02         0.64 o
  -7   1   5          7.74          4.01         0.72 o
  -6   1   5        756.10        734.26        68.31 o
  -5   1   5        316.16        320.66         7.21 o
  -4   1   5        288.87        397.94        19.86 o
  -3   1   5          4.85          1.97         1.08 o
  -2   1   5         49.01         48.69         6.12 o
  -1   1   5         21.30         23.81         4.17 o
   0   1   5        116.79        141.75         9.97 o
   1   1   5          6.20         10.73         2.86 o
   2   1   5        603.40        819.44        36.30 o
   3   1   5        148.32        176.01        11.89 o
   4   1   5          9.16          1.51         0.95 o
   5   1   5         37.76         27.38         2.81 o
   6   1   5         51.04         84.57         5.13 o
   7   1   5         58.04         88.03         5.39 o
   8   1   5          0.91         -0.11         0.17 o
   9   1   5        105.96         76.43         3.88 o
  10   1   5        183.13        182.77         7.25 o
  11   1   5          0.00          0.19         0.24 o
  12   1   5         19.75         16.23         2.20 o
  13   1   5          9.74          8.18         1.33 o
  14   1   5          0.78          0.40         0.44 o
 -14   2   5          0.18          0.74         0.30 o
 -13   2   5         14.86         13.99         1.46 o
 -12   2   5         18.44         25.96         2.24 o
 -11   2   5         57.33         71.02         3.42 o
 -10   2   5          0.22          0.21         0.22 o
  -9   2   5        193.23        278.08        14.76 o
  -8   2   5          5.43          1.21         0.35 o
  -7   2   5          1.31          8.54         1.19 o
  -6   2   5         17.80         10.92         1.11 o
  -5   2   5        562.93        462.94        27.07 o
  -4   2   5        408.87        582.28        37.14 o
  -3   2   5        248.78        390.48        28.68 o
  -2   2   5        811.01        923.20        26.75 o
  -1   2   5        309.66        369.32        16.32 o
   0   2   5         73.24        118.37         9.25 o
   1   2   5          0.56         -0.36         0.36 o
   2   2   5          0.05          0.99         0.87 o
   3   2   5         24.44         34.33         5.22 o
   4   2   5         76.43         61.63         7.38 o
   5   2   5       1267.74       1714.29        58.69 o
   6   2   5       1644.54       2048.54       103.78 o
   7   2   5        184.51        179.13        12.60 o
   8   2   5         66.58         97.23         5.16 o
   9   2   5        103.84        127.55         8.31 o
  10   2   5          2.21          0.23         0.21 o
  11   2   5          0.56          3.43         0.92 o
  12   2   5         17.10          4.77         1.15 o
  13   2   5         33.38         50.07         4.86 o
  14   2   5         27.57         33.20         2.97 o
 -13   3   5         14.01         14.84         1.44 o
 -12   3   5          0.00         -0.23         0.23 o
 -11   3   5          9.95         10.58         1.87 o
 -10   3   5         13.89         17.21         1.70 o
  -9   3   5        159.40        226.39         6.38 o
  -8   3   5         85.64         81.85         3.87 o
  -7   3   5         19.11         12.23         1.45 o
  -6   3   5        323.04        375.47        59.88 o
  -5   3   5        497.52        432.09        72.03 o
  -4   3   5         28.00         32.36         3.50 o
  -3   3   5         14.31         21.75         7.16 o
  -2   3   5          1.88         -0.04         1.25 o
  -1   3   5         57.01         99.00        13.71 o
   0   3   5         42.48         30.35         7.46 o
   1   3   5          9.94          4.39         1.72 o
   2   3   5        387.66        632.89        48.94 o
   3   3   5         45.36         69.44         7.58 o
   4   3   5         55.16         43.04         6.15 o
   5   3   5        189.06        210.48        16.54 o
   6   3   5         38.99         38.57         3.90 o
   7   3   5          3.76          4.93         1.42 o
   8   3   5         21.14         16.03         2.50 o
   9   3   5        136.74        103.09         5.30 o
  10   3   5        125.24        135.02         5.83 o
  11   3   5          1.91          0.68         0.22 o
  12   3   5         24.04         15.33         1.96 o
  13   3   5          5.62         11.06         2.15 o
 -13   4   5          2.12          1.81         0.51 o
 -12   4   5          2.46          3.77         0.64 o
 -11   4   5          0.99          0.68         0.40 o
 -10   4   5          0.07          0.09         0.33 o
  -9   4   5          8.19         10.29         1.38 o
  -8   4   5         26.08         33.83         2.48 o
  -7   4   5         80.97         84.47        12.24 o
  -6   4   5         17.02         20.50         4.03 o
  -5   4   5          1.27          0.77         0.45 o
  -4   4   5          1.09          4.44         0.90 o
  -3   4   5          0.24          1.06         0.45 o
  -2   4   5          2.03          0.23         0.67 o
  -1   4   5         10.34         12.41         5.35 o
   0   4   5         41.35         58.26        10.99 o
   1   4   5          5.27         10.40         4.85 o
   2   4   5          0.33          2.15         1.84 o
   3   4   5          7.10          8.66         2.90 o
   4   4   5         83.53        101.72        13.09 o
   5   4   5         11.26         17.20         3.43 o
   6   4   5          3.97         11.66         2.90 o
   7   4   5          5.64          0.94         0.68 o
   8   4   5          0.29          1.71         0.75 o
   9   4   5          1.01         -0.13         0.30 o
  10   4   5          0.01          2.78         0.80 o
  11   4   5          3.46          0.60         0.38 o
  12   4   5          0.06          0.79         0.89 o
  13   4   5          0.03          0.18         0.28 o
 -13   5   5         18.00         27.43         2.53 o
 -12   5   5          0.30          0.03         0.43 o
 -11   5   5          0.65          0.55         0.38 o
 -10   5   5          1.54          0.57         0.56 o
  -9   5   5         56.56        118.22         7.33 o
  -8   5   5         40.05         56.61         4.56 o
  -7   5   5         43.71         52.26         4.29 o
  -6   5   5        231.97        317.47        11.77 o
  -5   5   5        753.89       1121.14        56.89 o
  -4   5   5         82.52        107.22        12.35 o
  -3   5   5         29.78         41.40         3.89 o
  -2   5   5          0.44          0.39         0.45 o
  -1   5   5         44.57         71.20         5.46 o
   0   5   5         90.90         79.53        24.21 o
   1   5   5         33.66         27.51         3.28 o
   2   5   5        196.20        272.19        10.18 o
   3   5   5         24.12          2.22         6.82 o
   4   5   5         39.77         23.80         5.85 o
   5   5   5         32.30         22.38         6.16 o
   6   5   5        110.38        157.70        29.01 o
   7   5   5         25.54         42.37         6.34 o
   8   5   5          6.29          1.38         0.66 o
   9   5   5        143.95        108.05         7.17 o
  10   5   5         87.25        114.53         6.24 o
  11   5   5          3.54          1.93         0.71 o
  12   5   5         34.16         26.43         3.44 o
  13   5   5          1.21          0.56         0.36 o
 -12   6   5         28.39         47.06        14.95 o
 -11   6   5         21.73         17.25         2.65 o
 -10   6   5          0.66          0.74         0.64 o
  -9   6   5        119.68        271.13        22.67 o
  -8   6   5          2.23          1.36         1.00 o
  -7   6   5          0.17         -0.26         0.59 o
  -6   6   5         38.20         18.16        27.89 o
  -5   6   5        290.49        391.08        14.36 o
  -4   6   5        420.87        608.19        19.47 o
  -3   6   5         42.03         30.48        25.85 o
  -2   6   5        322.60        378.18        19.88 o
  -1   6   5        261.35        268.65        26.64 o
   0   6   5         31.02         51.88         6.91 o
   1   6   5          0.42          1.19         0.69 o
   2   6   5          6.43         11.97         1.88 o
   3   6   5         79.71        104.50        14.16 o
   4   6   5          0.63          0.69         1.20 o
   5   6   5        692.69        707.93        45.42 o
   6   6   5       1236.18       1014.10        55.09 o
   7   6   5        164.52        218.91        34.50 o
   8   6   5         15.56         11.00         1.91 o
   9   6   5         46.41         35.92         4.54 o
  10   6   5          4.73          7.61         1.70 o
  11   6   5          0.62          0.04         0.22 o
  12   6   5         15.66          9.14         1.68 o
 -12   7   5          5.37          3.33         1.63 o
 -11   7   5          0.01          0.27         0.44 o
 -10   7   5          1.19          1.65         2.15 o
  -9   7   5         19.15         18.97        15.08 o
  -8   7   5          6.87          2.19         1.15 o
  -7   7   5          1.60          2.07         2.01 o
  -6   7   5        316.03        503.39        42.81 o
  -5   7   5        198.25        282.19        10.76 o
  -4   7   5         16.35         19.25         2.86 o
  -3   7   5          0.00          0.00         0.73 o
  -2   7   5          5.60          1.70         1.31 o
  -1   7   5         13.34          2.78         5.61 o
   0   7   5         23.75         17.12         4.89 o
   1   7   5         34.23         31.35         9.45 o
   2   7   5        105.12        145.61         7.78 o
   3   7   5          9.24          6.89         2.65 o
   4   7   5         19.19         15.85         6.84 o
   5   7   5         94.82        104.84        17.98 o
   6   7   5         55.02         66.09        14.01 o
   7   7   5         15.70         10.87         5.90 o
   8   7   5          3.18          6.65         1.93 o
   9   7   5         65.53         62.22        11.31 o
  10   7   5         83.62         87.60        12.07 o
  11   7   5          1.91          0.32         0.43 o
 -11   8   5          3.29          3.04         1.68 o
 -10   8   5          1.65          3.96         2.04 o
  -9   8   5          1.48          1.18         1.23 o
  -8   8   5          6.98          8.46         3.53 o
  -7   8   5         56.71         94.28         5.02 o
  -6   8   5          0.11         -0.24         0.66 o
  -5   8   5         32.66         51.10         4.57 o
  -4   8   5          0.38         -0.01         0.35 o
  -3   8   5          1.90          1.26         1.10 o
  -2   8   5          1.03          0.82         0.30 o
  -1   8   5          3.11         -0.06         0.46 o
   0   8   5         31.18         17.45         3.09 o
   1   8   5          1.49          0.19         0.51 o
   2   8   5          3.18         10.36         2.22 o
   3   8   5         13.38         20.64         2.89 o
   4   8   5        154.11        146.66        21.00 o
   5   8   5         20.62         16.06         6.82 o
   6   8   5         14.72         11.91         5.73 o
   7   8   5          4.24          2.60         2.97 o
   8   8   5          1.11          2.10         1.05 o
   9   8   5          0.08          0.43         0.27 o
  10   8   5          1.92          1.28         0.47 o
 -10   9   5         15.38         24.32         4.67 o
  -9   9   5          3.02         11.18         3.52 o
  -8   9   5          4.04          5.42         2.96 o
  -7   9   5         18.91         28.10         2.79 o
  -6   9   5        185.72        230.41         8.82 o
  -5   9   5        490.89        395.51       431.86 o
  -4   9   5        102.68        108.36         7.74 o
  -3   9   5         12.31         10.31        20.80 o
  -2   9   5          1.09          0.86         0.71 o
  -1   9   5         24.07         54.97         5.58 o
   0   9   5         49.71         39.82         4.36 o
   1   9   5         46.50         46.86         4.65 o
   2   9   5         25.35         37.56         3.98 o
   3   9   5          0.04          1.50         0.67 o
   4   9   5         43.33         41.60        11.34 o
   5   9   5         24.85          8.89        12.67 o
   6   9   5         93.66         79.18        14.57 o
   7   9   5          3.35          4.29         1.42 o
   8   9   5          6.76          9.62         2.02 o
   9   9   5        111.58         98.42        10.77 o
  10   9   5         42.75         26.81         5.88 o
  -9  10   5         21.42         35.92         5.42 o
  -8  10   5          5.18          6.46         2.64 o
  -7  10   5          8.04         10.75         3.50 o
  -6  10   5         18.81         31.63         3.00 o
  -5  10   5        185.27        216.17         8.42 o
  -4  10   5        241.41        443.04        31.26 o
  -3  10   5          3.26          6.79         1.55 o
  -2  10   5        125.86         51.57        55.79 o
  -1  10   5        164.52        230.57        11.73 o
   0  10   5          3.96          0.98         0.81 o
   1  10   5          1.62         -0.78         0.81 o
   2  10   5          0.00          0.14         0.37 o
   3  10   5         44.67          7.41        22.63 o
   4  10   5          2.25          0.27         2.74 o
   5  10   5        417.07        452.86        34.89 o
   6  10   5        624.16        535.06        36.17 o
   7  10   5        172.13        216.41        25.09 o
   8  10   5          2.11          1.66         0.73 o
   9  10   5          7.63          4.32         2.44 o
  -8  11   5          3.98          3.00         1.48 o
  -7  11   5          0.01          0.80         0.96 o
  -6  11   5        122.45        135.42        11.41 o
  -5  11   5        135.78        158.75        21.73 o
  -4  11   5          0.01          0.86         0.95 o
  -3  11   5          0.00          0.42         0.35 o
  -2  11   5          0.08          0.21         1.11 o
  -1  11   5          6.22          4.59         1.43 o
   0  11   5          3.94          2.07         0.96 o
   1  11   5         26.91         38.00         3.62 o
   2  11   5         23.56         35.95         9.80 o
   3  11   5          7.17          3.63         2.74 o
   4  11   5          0.17          0.36         1.57 o
   5  11   5          6.94         12.98         5.50 o
   6  11   5         13.16         15.96         2.40 o
   7  11   5         46.88         46.53         3.61 o
   8  11   5          0.98          1.25         1.19 o
  -6  12   5          0.78          1.68         1.54 o
  -5  12   5         29.40         61.31        10.39 o
  -4  12   5          0.54          0.55         0.47 o
  -3  12   5          0.17         -0.10         0.37 o
  -2  12   5          0.00          0.80         0.54 o
  -1  12   5          0.01          0.75         0.50 o
   0  12   5         15.23         11.02         1.84 o
   1  12   5          3.48         -1.60         2.32 o
   2  12   5          0.26          1.95         1.44 o
   3  12   5          0.35          0.54         0.97 o
   4  12   5         50.33         45.52         9.40 o
   5  12   5          0.12          0.25         0.25 o
   6  12   5          0.67          0.59         1.16 o
  -3  13   5          5.26         10.04         3.67 o
  -2  13   5          0.40          1.69         1.16 o
  -1  13   5         25.89         36.04         7.58 o
   0  13   5          4.74          0.96         1.06 o
   1  13   5          7.81          5.74         3.27 o
   2  13   5         10.68          9.91         3.88 o
   3  13   5          1.79          1.24         1.24 o
 -13   0   6          0.03          0.68         0.39 o
 -12   0   6          0.52          1.04         0.58 o
 -11   0   6          0.90          0.45         0.23 o
 -10   0   6         48.24         69.18         5.60 o
  -9   0   6         20.71         39.07         4.42 o
  -8   0   6         58.78         81.44         6.36 o
  -7   0   6        685.30        736.50        19.14 o
  -6   0   6       1091.84       1139.83        23.85 o
  -5   0   6        104.40         56.92         5.40 o
  -4   0   6         46.76         62.50         5.61 o
  -3   0   6         95.83        104.67        39.02 o
  -2   0   6        152.68        291.26        24.63 o
  -1   0   6         62.18         55.70        45.49 o
   0   0   6         65.64        145.91        16.79 o
   1   0   6        726.59        959.92        42.79 o
   2   0   6         50.28         39.00         8.62 o
   3   0   6          9.46         25.12         7.13 o
   4   0   6         78.46         99.12         7.76 o
   5   0   6          6.46         10.66         2.51 o
   6   0   6         42.93         49.66         6.68 o
   7   0   6        138.88        148.94        11.62 o
   8   0   6          7.37         16.59         3.70 o
   9   0   6         39.75         63.06         4.80 o
  10   0   6         53.79         56.76         6.10 o
  11   0   6          0.45          1.94         1.10 o
  12   0   6         33.00         56.33         4.77 o
  13   0   6          0.26          0.25         0.27 o
 -12   1   6         30.03         82.38         8.44 o
 -11   1   6         15.51         29.00         4.40 o
 -10   1   6          8.53          7.08         1.28 o
  -9   1   6          6.45          9.00         1.28 o
  -8   1   6          0.13          0.12         0.33 o
  -7   1   6         25.01         28.45         2.13 o
  -6   1   6        554.38        760.61        19.01 o
  -5   1   6         29.22          3.92         4.46 o
  -4   1   6         10.88         11.64         1.68 o
  -3   1   6         32.09         32.14         3.39 o
  -2   1   6          7.43         17.87         6.00 o
  -1   1   6         55.73         90.25         9.40 o
   0   1   6          3.97          0.05         0.96 o
   1   1   6         17.65         26.76         5.09 o
   2   1   6          5.09          9.79         3.07 o
   3   1   6         13.42          9.56         2.02 o
   4   1   6        511.13        662.31        15.20 o
   5   1   6       1561.70       2379.24        99.47 o
   6   1   6          7.92         15.37         2.65 o
   7   1   6         37.57         27.30         3.46 o
   8   1   6          0.00          0.80         0.51 o
   9   1   6          0.12          0.43         0.43 o
  10   1   6          4.81          6.48         1.16 o
  11   1   6          0.89          0.44         0.23 o
  12   1   6         36.27         54.06         3.26 o
  13   1   6         14.67         22.57         2.39 o
 -12   2   6          0.48          1.87         0.58 o
 -11   2   6          0.10          1.48         0.49 o
 -10   2   6          0.02          0.32         0.14 o
  -9   2   6          0.37          1.98         0.52 o
  -8   2   6          0.79          1.31         1.01 o
  -7   2   6          7.09         11.88         1.37 o
  -6   2   6         19.93         25.43         2.16 o
  -5   2   6         37.01         47.59         3.59 o
  -4   2   6         52.28         62.33         9.06 o
  -3   2   6         52.39         69.32        22.90 o
  -2   2   6         26.70          3.08         8.41 o
  -1   2   6         27.76         32.60        15.09 o
   0   2   6         13.24          2.79        12.00 o
   1   2   6         10.93         19.35         4.29 o
   2   2   6          0.37          1.43         0.93 o
   3   2   6          2.21          2.87         1.81 o
   4   2   6          6.13          4.42         2.15 o
   5   2   6          0.08         -0.03         0.53 o
   6   2   6          0.03          0.13         0.43 o
   7   2   6          0.87          1.13         0.71 o
   8   2   6          0.03          0.18         0.31 o
   9   2   6          0.28          0.56         0.40 o
  10   2   6          1.08          0.46         0.21 o
  11   2   6          1.91          2.02         0.74 o
  12   2   6          0.07          0.13         0.20 o
 -12   3   6         23.17         25.89         2.23 o
 -11   3   6         10.78         13.05         6.36 o
 -10   3   6         27.17         40.72         4.49 o
  -9   3   6          7.52         10.07         1.21 o
  -8   3   6          1.32          0.73         0.46 o
  -7   3   6         75.68        100.41         6.41 o
  -6   3   6        412.83        705.03        20.64 o
  -5   3   6         43.97         30.96         2.79 o
  -4   3   6          8.53          5.13         2.51 o
  -3   3   6         26.46          3.69        12.86 o
  -2   3   6         22.74          7.71        12.52 o
  -1   3   6         39.29         45.29        23.40 o
   0   3   6          0.30          1.47         0.67 o
   1   3   6          0.27          0.29         0.43 o
   2   3   6         14.48         25.03         7.77 o
   3   3   6          9.08          1.19         5.92 o
   4   3   6        610.51         65.06       539.55 o
   5   3   6       1240.04       1600.05        37.19 o
   6   3   6         22.05         33.50         5.86 o
   7   3   6         35.64         22.93         2.91 o
   8   3   6          0.23          1.69         0.90 o
   9   3   6         16.34         27.31         2.37 o
  10   3   6         13.90         25.06         2.21 o
  11   3   6          0.19          2.95         0.66 o
  12   3   6         27.23         34.89         3.52 o
 -10   4   6         17.19         18.44         2.41 o
  -9   4   6         69.89        195.10         7.20 o
  -8   4   6          2.13          1.38         0.61 o
  -7   4   6        327.87        424.14        11.37 o
  -6   4   6       1317.11       2007.62        24.41 o
  -5   4   6          9.08         11.56         2.13 o
  -4   4   6          2.09          1.36         1.22 o
  -3   4   6          0.13          2.49         1.73 o
  -2   4   6          7.99          1.61         5.89 o
  -1   4   6        200.60         64.14       184.42 o
   0   4   6          0.19          0.04         2.41 o
   1   4   6        321.59        424.84        69.38 o
   2   4   6        115.32        129.68        29.66 o
   3   4   6          0.03         -0.23         0.81 o
   4   4   6         52.97         11.22        28.04 o
   5   4   6         10.80         12.07         5.30 o
   6   4   6          9.92          6.96         2.00 o
   7   4   6         52.00         43.09         4.28 o
   8   4   6          0.52          0.16         0.28 o
   9   4   6         72.06        105.54         4.72 o
  10   4   6         22.44         26.02         2.10 o
  11   4   6          3.41          5.07         1.04 o
  12   4   6         38.18         49.83         3.84 o
 -10   5   6          4.46          1.84         0.77 o
  -9   5   6          0.97          2.86         0.98 o
  -8   5   6          0.07          0.25         1.19 o
  -7   5   6          4.69          4.61         3.07 o
  -6   5   6        398.80        573.95        43.28 o
  -5   5   6         30.43         34.24         7.69 o
  -4   5   6         14.86          3.13        11.42 o
  -3   5   6         24.13          3.94         8.19 o
  -2   5   6          2.10          3.57         2.42 o
  -1   5   6         21.34          2.98         4.92 o
   0   5   6          0.00          1.46         2.69 o
   1   5   6         23.79          1.69        10.53 o
   2   5   6          6.41         -0.34         0.34 o
   3   5   6          7.61          0.26         0.48 o
   4   5   6        355.35        362.69        30.94 o
   5   5   6       1061.32       1208.06        57.31 o
   6   5   6         17.34         20.95         2.67 o
   7   5   6         43.46         43.65         3.80 o
   8   5   6          0.39          0.53         0.20 o
   9   5   6          8.48         16.66         2.09 o
  10   5   6          0.31          0.07         0.24 o
  11   5   6          0.78         -0.30         0.30 o
 -10   6   6          8.26         19.09         4.98 o
  -9   6   6          7.04         14.93         4.63 o
  -8   6   6         16.78         32.25         3.24 o
  -7   6   6          5.17          2.74         5.10 o
  -6   6   6          0.08          0.38         0.91 o
  -5   6   6          1.56         -0.09         2.08 o
  -4   6   6          5.15         -1.01         1.01 o
  -3   6   6          3.98          3.77         3.25 o
  -2   6   6          3.84          0.60         1.32 o
   0   6   6          1.69          2.01         1.48 o
   1   6   6          0.74          0.49         3.66 o
   2   6   6          7.03          0.11         1.22 o
   3   6   6         22.51         12.31         5.95 o
   4   6   6         32.20         29.98         8.78 o
   5   6   6          0.91          3.29         3.33 o
   6   6   6          7.51          5.45         3.59 o
   7   6   6         23.38         27.51         3.04 o
   8   6   6          9.86         11.84         2.09 o
   9   6   6          2.59          2.91         0.74 o
  10   6   6          0.13          0.41         0.27 o
  11   6   6          0.59          0.11         0.25 o
 -10   7   6         57.84         70.72         8.74 o
  -9   7   6          1.90          1.69         1.76 o
  -8   7   6          0.22          0.64         1.97 o
  -7   7   6         97.55         60.02        68.63 o
  -6   7   6        211.63         -0.14         1.52 o
  -5   7   6         46.46          4.59        26.02 o
  -4   7   6          3.62          3.58         2.41 o
  -3   7   6         15.89          4.28        10.14 o
  -2   7   6         31.52         73.23         6.21 o
   0   7   6          0.82         -0.13         0.56 o
   1   7   6         17.87          2.40        15.12 o
   2   7   6         25.79         54.52        12.60 o
   3   7   6          0.19         -0.64         1.56 o
   4   7   6        498.66        524.67        37.73 o
   5   7   6        635.37        769.66        45.53 o
   6   7   6         51.56         63.06        12.71 o
   7   7   6         35.23         27.70         5.02 o
   8   7   6          0.11          0.15         0.35 o
   9   7   6         20.76         23.60         6.59 o
  10   7   6          6.51          9.39         1.68 o
 -10   8   6         13.80         10.51         2.90 o
  -9   8   6         49.97         78.69         8.96 o
  -8   8   6          0.97          4.73         2.34 o
  -7   8   6        275.63        363.00        21.99 o
  -6   8   6        611.22         14.31        66.02 o
  -5   8   6         60.88         23.15        33.69 o
  -4   8   6          6.31          0.13         4.51 o
  -3   8   6          7.19         -0.19         0.67 o
  -2   8   6         20.50          1.65         1.53 o
  -1   8   6         57.22        123.89        19.13 o
   0   8   6          0.30          1.72         2.33 o
   1   8   6        173.08        176.95        22.60 o
   2   8   6         81.89         90.02        16.06 o
   3   8   6          3.88          4.86         3.43 o
   4   8   6         23.71         20.48         7.51 o
   5   8   6          6.13          9.62         5.44 o
   6   8   6          0.34          0.10         0.68 o
   7   8   6         11.61          7.26         1.81 o
   8   8   6          3.07          2.52         0.98 o
   9   8   6         47.89         58.40         9.36 o
  -9   9   6          0.20          0.21         0.36 o
  -8   9   6          1.17          0.27         0.53 o
  -7   9   6          4.26          6.03         2.58 o
  -6   9   6        150.64        212.31        15.96 o
  -5   9   6         40.14         38.10         6.82 o
  -4   9   6         16.58         26.19         5.56 o
  -2   9   6          0.89         -0.07         1.71 o
  -1   9   6          2.46         12.03         6.33 o
   0   9   6          3.81          7.19         4.79 o
   1   9   6         15.35         29.67         9.16 o
   2   9   6          8.68         13.61         5.84 o
   3   9   6          4.29          1.35         1.42 o
   4   9   6        230.80        270.09        25.75 o
   5   9   6        468.02        560.60        35.68 o
   6   9   6         31.28         40.96         5.15 o
   7   9   6         30.26         36.31         5.89 o
   8   9   6          0.31          0.38         0.36 o
  -7  10   6          0.36         -0.26         0.96 o
  -6  10   6          1.47          2.45         1.21 o
  -5  10   6          3.53          4.58         2.07 o
  -4  10   6          3.15         16.30         6.25 o
  -3  10   6          1.96          2.90         1.17 o
  -2  10   6          8.18         20.00         6.73 o
  -1  10   6          0.35         -0.43         0.43 o
   0  10   6          1.60          1.77         2.73 o
   1  10   6          4.84         12.74         5.44 o
   2  10   6          1.07         -0.02         1.11 o
   3  10   6          5.61          0.76         1.24 o
   4  10   6         22.86         22.17         7.00 o
   5  10   6          4.56         16.63         5.69 o
   6  10   6          9.18         12.44         2.02 o
   7  10   6         20.67         29.25         4.41 o
  -6  11   6         94.41        184.63        14.95 o
  -5  11   6         30.61         46.29         8.41 o
  -4  11   6          0.97          0.10         0.25 o
  -3  11   6          5.03          9.05         4.11 o
  -2  11   6         16.09         42.57         9.63 o
  -1  11   6          9.78          7.53         4.01 o
   0  11   6          0.01          1.94         2.60 o
   1  11   6         15.41         43.26         9.23 o
   2  11   6         18.01         44.31         9.56 o
   3  11   6          2.81          9.44         4.29 o
   4  11   6        295.77        290.49        22.09 o
   5  11   6        278.94        392.89        40.56 o
   6  11   6         53.21         61.31         8.07 o
  -3  12   6          1.29          1.59         1.08 o
  -2  12   6          8.28          3.36         2.08 o
  -1  12   6         17.11         52.28         8.81 o
   0  12   6          1.74          4.70         2.74 o
   1  12   6         75.67         53.84         8.91 o
   2  12   6         49.15         65.49         9.60 o
   3  12   6          9.54         16.39         4.52 o
  -9   1   7         13.14         24.55        12.33 o
  -8   1   7          0.23          0.92         0.63 o
  -7   1   7         13.47          9.02         1.95 o
  -6   1   7          2.93         -0.37         0.37 o
  -5   1   7          0.57         -2.07         2.49 o
  -4   1   7          0.44          0.33         1.18 o
  -3   1   7        110.94          3.52        20.28 o
  -2   1   7         38.56         -0.17         0.81 o
  -1   1   7         20.82          1.79         1.99 o
   0   1   7        319.01          1.89         1.69 o
   1   1   7          3.98         -1.43         1.47 o
   3   1   7          2.75         -0.75         1.03 o
   4   1   7         11.03          9.64         9.20 o
   5   1   7          0.80          0.85         0.99 o
   6   1   7         15.55         15.89         2.36 o
   7   1   7         24.25         37.77         5.00 o
   8   1   7        113.63        212.83         8.21 o
   9   1   7         14.83         20.03         1.84 o
  10   1   7         35.28         55.27         3.44 o
  11   1   7          1.39          4.73         0.84 o
  -9   2   7          0.00         -0.25         0.25 o
  -8   2   7          0.44          3.42         3.44 o
  -7   2   7         25.28          0.75         3.51 o
  -6   2   7         11.53          1.34         1.12 o
  -3   2   7        112.98         -0.30         0.64 o
   0   2   7         46.35          0.12         0.43 o
   1   2   7          4.74          0.12         0.78 o
   3   2   7         33.80         52.89         6.32 o
   4   2   7          5.03          1.19         0.72 o
   5   2   7         31.15         60.59         6.75 o
   6   2   7         11.00         30.27         4.66 o
   7   2   7          3.84          8.97         1.69 o
   8   2   7          0.83          2.08         0.62 o
   9   2   7          0.01          2.68         0.69 o
  10   2   7         68.41        142.64         5.33 o
  11   2   7         21.21         85.66         4.98 o
 -10   3   7          4.66         -0.72         0.91 o
  -9   3   7          4.34         -2.43         2.43 o
  -6   3   7          0.01         -0.93         1.67 o
  -5   3   7          0.90          2.41         2.95 o
  -4   3   7          2.02         -1.40         1.40 o
  -3   3   7         31.57          0.10         0.37 o
  -2   3   7          0.02         -0.71         2.77 o
  -1   3   7        101.83         -0.07         0.81 o
   0   3   7        112.11         -0.20         0.71 o
   1   3   7         21.26          1.41         2.14 o
   2   3   7         56.27         90.76         8.03 o
   3   3   7          2.75          1.35         0.75 o
   4   3   7         18.06         26.09         4.42 o
   5   3   7         25.68          8.08        16.82 o
   6   3   7         29.72         31.48         4.77 o
   7   3   7         16.65         24.86         2.83 o
   8   3   7        121.24        228.35         7.08 o
   9   3   7         13.76         26.83         2.02 o
  10   3   7         22.99         34.47         3.00 o
 -10   4   7          2.64         -0.90         1.21 o
  -9   4   7          1.41          2.67         2.04 o
  -7   4   7          2.29         -0.33         1.15 o
  -6   4   7          1.42          4.59         3.45 o
  -5   4   7          2.76          3.65         2.96 o
  -4   4   7          0.02          0.33         0.43 o
  -3   4   7          2.92          1.10         2.10 o
  -1   4   7          5.31          1.14         2.63 o
   0   4   7         11.36          0.02         1.38 o
   1   4   7          8.41          0.22         1.19 o
   3   4   7          8.46         -1.32         1.32 o
   4   4   7          9.69         27.18         4.38 o
   5   4   7          0.09          2.84         1.53 o
   6   4   7          6.66          3.76         1.07 o
   7   4   7          6.50          6.91         1.49 o
   8   4   7          0.05          1.48         0.49 o
   9   4   7          0.06          0.01         0.10 o
  10   4   7          0.21          0.35         0.25 o
 -10   5   7          6.36          1.61         1.57 o
  -7   5   7          0.00          0.62         0.47 o
  -6   5   7          2.45          0.34         0.54 o
  -5   5   7          5.11          0.03         1.03 o
  -4   5   7         19.70          1.20         1.02 o
  -3   5   7         12.90         -0.07         2.72 o
  -2   5   7          0.15          1.00         2.79 o
  -1   5   7        113.95        213.74        21.74 o
   0   5   7        100.47         63.04        97.33 o
   1   5   7         11.19          5.09         2.25 o
   2   5   7         17.42         16.93         6.02 o
   3   5   7          4.85          3.71         2.96 o
   4   5   7         22.96         42.30         4.73 o
   5   5   7          0.01          0.03         0.31 o
   6   5   7         16.62         16.75         2.06 o
   7   5   7         38.28         60.32         3.15 o
   8   5   7         52.30        106.32         4.87 o
   9   5   7          6.72          8.46         1.17 o
  10   5   7         34.00         39.90         3.13 o
  -8   6   7          0.13          1.68         1.98 o
  -7   6   7         29.51         13.09        23.10 o
  -6   6   7          0.75          2.51         1.79 o
  -5   6   7         19.71          4.00        14.30 o
  -4   6   7          2.07          0.79         0.88 o
  -3   6   7        107.72         62.34        71.62 o
  -2   6   7          4.58          0.58         1.52 o
  -1   6   7          1.96          1.42         1.06 o
   0   6   7         12.36          0.49         0.69 o
   1   6   7          0.11         -0.38         0.55 o
   2   6   7         38.48          4.24        24.78 o
   3   6   7         16.96         16.07         6.01 o
   4   6   7         18.34          1.19        10.08 o
   5   6   7          8.04          7.54         1.95 o
   6   6   7          0.46          1.23         0.85 o
   7   6   7          0.10          0.17         0.23 o
   8   6   7          0.28          0.97         0.65 o
   9   6   7          0.87          5.66         1.32 o
  -7   7   7         33.39         49.08         8.21 o
  -6   7   7          3.68          4.18         1.92 o
  -5   7   7          2.39          4.04         1.98 o
  -4   7   7          3.02          0.52         1.31 o
  -3   7   7         34.70        117.63        15.86 o
  -2   7   7          1.92          5.33         6.56 o
  -1   7   7         35.92         81.52        13.65 o
   0   7   7        118.22         18.46       104.93 o
   1   7   7          2.10         -0.01         1.13 o
   2   7   7         11.47         17.21         6.08 o
   3   7   7         14.08         24.42         7.36 o
   4   7   7          8.60         11.21         4.54 o
   5   7   7          6.48          3.02         1.71 o
   6   7   7         10.50          5.74         1.37 o
   7   7   7          5.02          4.94         2.09 o
   8   7   7         68.95        122.03         6.37 o
  -7   8   7          9.59         19.77         4.70 o
  -6   8   7          4.80          5.45         1.97 o
  -5   8   7          9.73         10.67         3.34 o
  -4   8   7          0.90          0.99         2.15 o
  -3   8   7          0.59          1.93         0.86 o
  -2   8   7          5.50          0.64         3.72 o
  -1   8   7          0.03         -0.72         1.52 o
   0   8   7          0.83          0.61         2.84 o
   1   8   7          0.00          1.09         1.01 o
   2   8   7          0.05          0.10         2.11 o
   3   8   7          0.92         10.77         4.97 o
   4   8   7          5.61         18.29         2.72 o
   5   8   7          0.23          0.85         0.66 o
   6   8   7         13.19         11.34         3.03 o
   7   8   7          9.45         10.25         2.91 o
  -6   9   7          7.70         20.85         4.74 o
  -5   9   7          1.54          3.39         2.38 o
  -4   9   7          9.56         17.42         5.25 o
  -3   9   7         10.71          3.90        24.55 o
  -2   9   7          0.94          5.28         3.16 o
  -1   9   7         57.11         92.64        13.24 o
   0   9   7         79.72        153.45        17.04 o
   1   9   7          3.74          1.27         1.65 o
   2   9   7          2.29         -0.25         0.25 o
   3   9   7          1.63         -0.46         0.87 o
   4   9   7         52.61        121.03        15.98 o
   5   9   7          5.38         18.15         2.30 o
   6   9   7          3.97          0.13         0.58 o
  -4  10   7          1.20          0.89         1.28 o
  -3  10   7         35.60         72.53         9.90 o
  -2  10   7          0.47          2.43         1.90 o
  -1  10   7          5.28          2.06         1.78 o
   0  10   7         11.55         22.88         5.85 o
   1  10   7          0.24          0.42         1.16 o
   2  10   7          5.51         22.37         5.56 o
   3  10   7         25.66         17.32         2.20 o
   4  10   7         12.52         31.67         6.52 o
  -9   0   8         14.70         -1.29         1.54 o
  -7   0   8          1.64          0.62         1.28 o
  -5   0   8         20.75          3.03         3.40 o
  -3   0   8          4.78         -0.96         1.01 o
  -1   0   8          5.32          0.61         0.86 o
   5   0   8          1.02          0.52         0.65 o
   7   0   8         24.62         75.32         5.85 o
   8   0   8          0.01         -0.03         0.29 o
   9   0   8          5.68         18.56         2.30 o
  -8   1   8         22.23         -1.79         2.63 o
  -4   1   8          0.00         -0.36         0.57 o
  -3   1   8          1.23          0.42         1.22 o
  -2   1   8          0.41         -0.07         0.71 o
   0   1   8          0.08          0.45         0.46 o
   1   1   8         18.62         -0.62         0.62 o
   2   1   8          7.67          0.92         1.03 o
   3   1   8         34.35          0.26         0.92 o
   4   1   8         11.84          0.12         0.34 o
   6   1   8          0.82         -0.03         0.23 o
   7   1   8          3.34          3.15         0.84 o
   8   1   8          0.47          0.31         0.24 o
   9   1   8          7.86         17.71         1.56 o
  -9   2   8          1.21         -0.26         0.69 o
  -5   2   8          3.73         -0.77         0.77 o
  -4   2   8          0.02          0.65         0.73 o
  -3   2   8          0.46         -0.51         0.70 o
  -2   2   8          0.65          0.74         1.72 o
  -1   2   8          0.85          0.02         0.42 o
   0   2   8          1.14          0.05         0.25 o
   3   2   8          1.49          0.87         0.94 o
   4   2   8          0.43          0.26         0.47 o
   5   2   8          0.01          0.41         0.42 o
   6   2   8          0.00         -0.03         0.30 o
   7   2   8          0.10          0.35         0.24 o
   8   2   8          0.31          0.07         0.22 o
   9   2   8          1.39          0.98         0.53 o
  -7   3   8          0.39         -0.38         0.98 o
  -5   3   8         37.34         -0.15         0.33 o
  -4   3   8          6.74          0.03         0.17 o
  -3   3   8          0.03          0.56         0.51 o
  -2   3   8          0.03          0.79         0.93 o
  -1   3   8          0.32          0.88         0.99 o
   0   3   8          0.14          1.23         1.77 o
   3   3   8         32.47          1.54         1.20 o
   4   3   8         11.29         26.29         3.52 o
   5   3   8          0.16          1.79         0.89 o
   6   3   8          0.37          0.10         0.12 o
   7   3   8          1.91          9.87         1.08 o
   8   3   8          2.71          7.59         1.05 o
  -8   4   8         18.33         -0.18         0.45 o
  -7   4   8          0.15          0.43         0.65 o
  -6   4   8          1.12          0.01         2.05 o
  -3   4   8          4.86         -0.60         0.90 o
  -2   4   8         30.74         -0.57         0.73 o
  -1   4   8          2.27         -0.17         0.74 o
   0   4   8          7.08          0.63         1.49 o
   3   4   8         16.46         54.36         5.04 o
   4   4   8         18.75         59.38         3.72 o
   5   4   8          3.50         10.50         1.47 o
   6   4   8         74.64        111.36         4.58 o
   7   4   8         38.43         79.83         2.83 o
  -7   5   8          3.32         -0.59         0.98 o
  -5   5   8         22.87          1.62         1.49 o
  -4   5   8          0.75         -0.81         1.00 o
  -2   5   8          1.51          0.66         0.46 o
  -1   5   8          0.59         -0.11         0.33 o
   0   5   8          1.12         -0.84         0.91 o
   1   5   8          3.03          0.84         0.89 o
   2   5   8         17.54          0.14         0.35 o
   3   5   8          7.37         32.78         3.88 o
   4   5   8          0.92          0.73         0.52 o
   5   5   8          6.44         13.54         2.28 o
   6   5   8          1.53          0.29         1.59 o
   7   5   8         17.77         28.70         2.72 o
  -5   6   8          5.98          0.85         1.17 o
  -4   6   8          0.85          0.05         0.75 o
  -3   6   8          2.24          1.74         2.67 o
  -2   6   8          0.22          0.17         0.34 o
   0   6   8          0.92          0.44         0.61 o
   1   6   8          2.01          0.00         0.06 o
   2   6   8          0.10          0.23         0.30 o
   3   6   8          0.95          8.03         1.78 o
   4   6   8          3.64          9.24         1.88 o
   5   6   8          7.10         19.46         2.55 o
   6   6   8          6.67         19.47         2.31 o
  -2   7   8          1.10          0.34         0.49 o
  -1   7   8          0.13          0.32         0.48 o
   1   7   8          1.61         -0.41         0.51 o
   2   7   8         25.91         34.34         3.42 o
   3   7   8          2.69         19.07         2.52 o
   4   7   8          0.06          0.08         0.26 o
   5   7   8          6.99          3.34         0.93 o
  -3   8   8          6.79          0.10         0.22 o
   2   8   8          0.30          0.48         0.34 o
  -6   1   9         15.11          0.71         0.48 o
  -4   1   9          9.89          0.09         0.65 o
  -3   1   9          2.49          0.82         1.33 o
  -2   1   9          4.41         -0.69         0.69 o
  -1   1   9          2.01          1.14         0.89 o
   1   1   9          0.00          0.56         0.63 o
   3   1   9          0.88          0.87         0.72 o
   4   1   9         15.41          0.63         0.55 o
   5   1   9         58.32        159.94         4.91 o
   6   1   9         39.96         97.53         4.72 o
  -6   2   9         58.69          1.59         1.18 o
  -5   2   9         14.20          1.68         1.68 o
  -4   2   9          0.15          0.12         0.34 o
  -3   2   9          0.07         -0.27         0.96 o
  -2   2   9          0.40          0.01         0.88 o
  -1   2   9          5.24         -0.48         0.69 o
   4   2   9          3.35         13.23         1.98 o
   5   2   9          1.28          0.02         0.17 o
  -3   3   9          6.53         -0.23         0.23 o
  -2   3   9          9.37          0.02         0.16 o
  -1   3   9          0.30          0.86         0.74 o
   1   3   9          0.23         -0.15         0.31 o
   2   3   9          1.70         -0.74         0.74 o
   3   3   9          0.40          0.09         0.14 o
   5   3   9         45.97         87.11         4.53 o
  -4   4   9          2.88          0.40         0.38 o
  -2   4   9          1.63         -0.47         0.47 o
   0   4   9          0.02          0.14         0.28 o
   1   4   9          0.07         -0.19         0.32 o
   2   4   9          0.03          0.38         0.41 o
   3   4   9          0.48          0.06         0.17 o
   4   4   9          1.33          0.51         0.44 o
  -1   5   9          2.27          0.00         0.04 o
   0   5   9          0.33         -0.43         0.44 o
   1   5   9          0.00         -0.48         0.48 o
   3   5   9          0.00          0.19         0.27 o
                                                
