# Supplementary material for: Semiconductive 2D arrays of pancake-bonded oligomers of partially charged TCNQ radicals
Source: IUCrJ. 2022 May 28;9(Pt 4):449–67. doi: 10.1107/S2052252522004717 (PMC9252159; doi:10.1107/S2052252522004717)
Supplement: Supplementary file 3 [file m-09-00449-sup3.zip › lq5043sup4.hkl]

#
# h,k,l, Fc-squared, Fo-squared, sigma(Fo-squared), status flag
#
data_shelx
_shelx_title '2.TCNQ_2_RT'
_shelx_refln_list_code          4
_shelx_F_calc_maximum      101.86
_exptl_crystal_F_000       554.00
_reflns_d_resolution_high  0.7945

loop_
 _space_group_symop_operation_xyz
 'x, y, z'
 '-x, y+1/2, -z+1/2'
 '-x, -y, -z'
 'x, -y-1/2, z-1/2'

_cell_length_a    13.3766
_cell_length_b    12.8023
_cell_length_c     7.7861
_cell_angle_alpha  90.000
_cell_angle_beta   90.396
_cell_angle_gamma  90.000

_shelx_F_squared_multiplier     1.000

loop_
 _refln_index_h
 _refln_index_k
 _refln_index_l
 _refln_F_squared_calc
 _refln_F_squared_meas
 _refln_F_squared_sigma
 _refln_observed_status
   1   0   0       3139.32       1782.83        28.51 o
   2   0   0        427.00        599.69        10.24 o
   3   0   0       2932.18       2656.61        43.13 o
   4   0   0        200.66        130.13         3.37 o
   5   0   0        117.51         85.71         2.81 o
   6   0   0        783.40        910.17        11.96 o
   7   0   0        246.16        275.01         6.96 o
   8   0   0        286.93        385.18         9.31 o
   9   0   0         22.25         27.01         2.10 o
  10   0   0        573.56        583.70         8.33 o
  11   0   0       1815.49       1787.41        13.58 o
  12   0   0        111.97        110.43         1.73 o
  13   0   0          8.99          9.76         0.42 o
  14   0   0          5.40          6.61         0.32 o
   1   1   0        896.26        642.36         5.41 o
   2   1   0        170.86         80.73         1.11 o
   3   1   0       1053.16       1221.09        11.65 o
   4   1   0         38.96         29.35         0.97 o
   5   1   0        264.13        297.86         5.14 o
   6   1   0        946.53        939.65        12.53 o
   7   1   0         22.17         18.42         1.44 o
   8   1   0         40.57         44.75         1.77 o
   9   1   0          2.75          2.87         0.49 o
  10   1   0        100.95        107.18         1.16 o
  11   1   0       1053.86       1061.07         6.73 o
  12   1   0        325.13        324.00         2.69 o
  13   1   0         51.64         49.40         0.72 o
  14   1   0          1.66          2.23         0.17 o
  15   1   0          0.07          0.11         0.10 o
   0   2   0       1294.01       1327.88        22.96 o
   1   2   0        863.79        816.22         6.15 o
   2   2   0       1298.92       1173.92         8.74 o
   3   2   0        866.74        791.06         6.86 o
   4   2   0       1049.83       1008.04        12.17 o
   5   2   0        235.53        216.09         3.01 o
   6   2   0         43.17         38.17         1.12 o
   7   2   0         22.72         24.12         0.96 o
   8   2   0          0.70          0.09         0.17 o
   9   2   0          3.35          3.35         0.54 o
  10   2   0         14.52         14.75         0.31 o
  11   2   0         18.67         18.19         0.39 o
  12   2   0         25.16         27.52         0.53 o
  13   2   0          7.59          9.09         0.29 o
  14   2   0          3.38          4.55         0.27 o
  15   2   0          0.03          0.19         0.09 o
   1   3   0         99.14         59.88         0.81 o
   2   3   0         46.02         82.04         1.04 o
   3   3   0       1414.88       1565.92        13.14 o
   4   3   0         12.94         13.47         0.47 o
   5   3   0        183.07        220.69        11.50 o
   6   3   0        530.21        518.06         6.17 o
   7   3   0         11.16         14.23         0.95 o
   8   3   0        111.02        103.10         2.95 o
   9   3   0         41.03         32.61         1.66 o
  10   3   0        189.90        181.42         1.72 o
  11   3   0        895.55        918.88         6.34 o
  12   3   0        246.45        250.30         2.19 o
  13   3   0         12.09         11.54         0.39 o
  14   3   0          8.76          9.20         0.32 o
  15   3   0          1.79          1.92         0.19 o
   1   4   0      10374.45       9099.87       145.83 o
   2   4   0       1241.09       1131.68         8.80 o
   3   4   0         11.27          8.97         0.45 o
   4   4   0        134.43        151.59         2.38 o
   5   4   0         11.43          9.52         0.95 o
   6   4   0        599.45        587.20         8.63 o
   7   4   0        171.21        158.29         6.68 o
   8   4   0        218.66        292.39         9.61 o
   9   4   0          2.28          1.78         0.39 o
  10   4   0        336.69        332.20         2.99 o
  11   4   0       1498.21       1516.31        11.42 o
  12   4   0         37.21         34.10         0.64 o
  13   4   0          1.48          2.19         0.17 o
  14   4   0          3.48          3.79         0.20 o
  15   4   0          3.81          3.93         0.25 o
   1   5   0        492.66        443.97         3.32 o
   2   5   0        224.44        212.81         2.31 o
   3   5   0        169.80        177.07         2.67 o
   4   5   0         13.25         15.92         1.14 o
   5   5   0         83.30        108.18         3.73 o
   6   5   0        381.24        319.77         5.60 o
   7   5   0          2.47          0.32         0.22 o
   8   5   0          2.59          3.79         0.56 o
   9   5   0          2.10          1.99         0.18 o
  10   5   0         32.38         35.80         0.68 o
  11   5   0        676.61        709.16         6.36 o
  12   5   0        190.25        195.78         2.21 o
  13   5   0         29.80         30.49         0.64 o
  14   5   0          2.68          2.47         0.16 o
  15   5   0          0.13          0.18         0.07 o
   0   6   0        126.80        113.48         1.65 o
   1   6   0        335.98        327.83         3.03 o
   2   6   0          6.57          4.74         0.29 o
   3   6   0         10.18          5.44         0.41 o
   4   6   0        199.97        246.72         4.34 o
   5   6   0          0.26          1.26         0.28 o
   6   6   0          3.28          1.97         0.40 o
   7   6   0         16.60         23.77         1.88 o
   8   6   0          0.00          0.16         0.08 o
   9   6   0          4.39          2.62         0.49 o
  10   6   0          0.07          0.34         0.11 o
  11   6   0          1.07          1.21         0.15 o
  12   6   0         11.78         14.44         0.50 o
  13   6   0          0.33          0.26         0.08 o
  14   6   0          0.92          0.85         0.09 o
   1   7   0          0.24          0.38         0.19 o
   2   7   0         67.65         76.20         1.81 o
   3   7   0        360.12        398.42         5.17 o
   4   7   0         12.56         13.76         0.74 o
   5   7   0         53.55         62.10         1.76 o
   6   7   0         74.97         67.69         2.28 o
   7   7   0          6.93         10.05         0.32 o
   8   7   0         33.83         30.42         0.72 o
   9   7   0         11.43          8.95         0.33 o
  10   7   0        126.93        125.23         1.86 o
  11   7   0        468.96        515.87         4.76 o
  12   7   0         95.65         98.20         1.30 o
  13   7   0          0.81          0.87         0.09 o
  14   7   0         15.16         14.09         1.24 o
   0   8   0      10145.86      10819.04       175.29 o
   1   8   0       1932.75       2084.49        21.23 o
   2   8   0         47.10         57.49         2.23 o
   3   8   0        126.93        114.19         3.56 o
   4   8   0          5.95          3.66         0.54 o
   5   8   0         29.71         30.20         1.64 o
   6   8   0         29.09         24.65         0.61 o
   7   8   0         15.73         13.66         0.52 o
   8   8   0         95.90        113.81         1.43 o
   9   8   0          2.43          0.86         0.13 o
  10   8   0        248.39        253.41         2.67 o
  11   8   0        441.57        464.44         4.31 o
  12   8   0         60.21         62.94         0.91 o
  13   8   0          1.45          1.25         0.13 o
   1   9   0         75.19         75.61         2.88 o
   2   9   0         10.70         15.44         2.01 o
   3   9   0         56.23         52.49         3.44 o
   4   9   0          0.27          0.10         0.09 o
   5   9   0          8.83         13.98         0.48 o
   6   9   0         54.30         39.55         0.87 o
   7   9   0          3.84          6.58         0.35 o
   8   9   0          1.37          2.61         0.23 o
   9   9   0          0.33          0.55         0.17 o
  10   9   0         20.60         22.13         0.62 o
  11   9   0        230.87        254.34         2.92 o
  12   9   0         74.85         74.32         1.81 o
  13   9   0          5.60          5.73         0.41 o
   0  10   0          0.21          1.37         0.58 o
   1  10   0         36.30         35.28         1.20 o
   2  10   0         11.90         13.23         0.54 o
   3  10   0          0.41          0.23         0.12 o
   4  10   0         96.09        105.31         2.00 o
   5  10   0          0.01          0.17         0.11 o
   6  10   0          0.57          0.37         0.14 o
   7  10   0         13.76         18.09         0.59 o
   8  10   0          0.33          0.38         0.11 o
   9  10   0          7.36          6.96         0.35 o
  10  10   0          0.27          0.09         0.12 o
  11  10   0          0.13          0.46         0.14 o
  12  10   0         11.58         13.66         0.37 o
   1  11   0          0.65          0.26         0.10 o
   2  11   0         10.36          8.24         0.36 o
   3  11   0         43.76         33.85         0.97 o
   4  11   0         10.62         16.00         0.65 o
   5  11   0          8.05         12.24         0.57 o
   6  11   0          5.25          2.71         0.27 o
   7  11   0          7.44          8.31         0.47 o
   8  11   0          0.98          1.11         0.19 o
   9  11   0          0.13          0.02         0.10 o
  10  11   0         53.80         58.99         1.18 o
  11  11   0        150.31        154.92         4.42 o
   0  12   0       1403.96       1392.09        23.19 o
   1  12   0        506.57        524.41         8.27 o
   2  12   0          3.66          6.05         0.56 o
   3  12   0         30.09         25.57         1.19 o
   4  12   0          0.01          0.00         0.13 o
   5  12   0          1.95          2.49         0.26 o
   6  12   0          4.78          3.99         0.31 o
   7  12   0          6.58          5.47         0.35 o
   8  12   0         24.33         28.88         0.79 o
   9  12   0          0.15          0.00         0.11 o
  10  12   0         89.69         91.36         1.45 o
  11  12   0        105.45         87.90         2.29 o
   1  13   0         13.32         10.56         0.63 o
   2  13   0          0.44          1.46         0.26 o
   3  13   0         14.21         23.75         0.72 o
   4  13   0          0.03          0.91         0.15 o
   5  13   0          1.81          1.00         0.16 o
   6  13   0          4.16          5.47         0.33 o
   7  13   0          4.24          2.96         0.28 o
   8  13   0          0.32          0.20         0.11 o
   9  13   0          2.35          1.67         0.14 o
   1  14   0         10.03         11.75         0.63 o
   2  14   0          5.89          4.67         0.39 o
   3  14   0          2.64          2.76         0.30 o
   4  14   0         16.24         16.74         0.90 o
   5  14   0          1.83          1.00         0.13 o
   6  14   0          0.83          0.24         0.08 o
   7  14   0          2.17          2.91         0.18 o
   8  14   0          0.17          0.14         0.07 o
   4  15   0          5.66          2.63         0.19 o
 -15   1   1          9.24         10.01         0.42 o
 -14   1   1          0.52          0.64         0.16 o
 -13   1   1         13.09         14.42         0.38 o
 -12   1   1        167.25        162.96         2.03 o
 -11   1   1        150.62        133.71         1.66 o
 -10   1   1        326.60        321.67         3.18 o
  -9   1   1         68.31         57.42         1.81 o
  -8   1   1        117.18        124.37         3.19 o
  -7   1   1        121.39        101.69         2.12 o
  -6   1   1        252.40        211.18         3.83 o
  -5   1   1       1016.49       1052.53        10.54 o
  -4   1   1        217.33        179.36         2.36 o
  -3   1   1       1830.97       1634.16        22.89 o
  -2   1   1        522.48        651.24         9.31 o
   0   1   1        323.85        246.41         3.29 o
   1   1   1        567.26        624.41         5.67 o
   2   1   1       1641.69       1605.95        11.76 o
   3   1   1        944.01        880.91         9.44 o
   4   1   1        340.32        288.63         3.31 o
   5   1   1       1217.83       1168.81        14.45 o
   6   1   1        558.37        648.03         8.98 o
   7   1   1        606.15        604.06         8.82 o
   8   1   1        402.99        370.66         7.46 o
   9   1   1        205.09        219.04         3.94 o
  10   1   1         95.75         84.45         1.10 o
  11   1   1          1.02          1.85         0.13 o
  12   1   1          3.15          2.53         0.16 o
  13   1   1          0.00          0.27         0.09 o
  14   1   1         93.18        100.18         1.33 o
  15   1   1          0.79          0.29         0.11 o
 -16   2   1        147.46        159.53         3.19 o
 -15   2   1         49.38         50.02         1.06 o
 -14   2   1         25.02         22.16         0.51 o
 -13   2   1         12.46         11.83         0.40 o
 -12   2   1        285.32        283.83         3.39 o
 -11   2   1         62.52         61.28         0.85 o
 -10   2   1          0.00          0.20         0.07 o
  -9   2   1          0.08          0.78         0.28 o
  -8   2   1        825.55        837.42        12.03 o
  -7   2   1          2.40          2.63         0.44 o
  -6   2   1        567.40        560.37         6.55 o
  -5   2   1       7029.92       7524.23        59.13 o
  -4   2   1       2514.13       2436.85        17.85 o
  -3   2   1       1638.24       1652.09        13.68 o
  -2   2   1         66.31         49.69         1.45 o
  -1   2   1        338.92        310.74         3.66 o
   0   2   1        824.41        657.04         6.67 o
   1   2   1        296.98        131.82         1.57 o
   2   2   1        378.01        688.02         8.96 o
   4   2   1        620.44        811.71         8.82 o
   5   2   1        660.66        647.45         6.96 o
   6   2   1        653.09        693.13         9.40 o
   7   2   1          5.19          3.66         0.39 o
   8   2   1          5.02          4.19         0.45 o
   9   2   1        350.49        373.20         5.60 o
  10   2   1        317.93        321.85         2.88 o
  11   2   1        520.02        496.28         3.52 o
  12   2   1          4.10          2.05         0.16 o
  13   2   1          4.90          5.73         0.29 o
  14   2   1        140.82        145.70         1.71 o
  15   2   1          0.48          0.47         0.11 o
 -16   3   1         37.81         35.47         1.35 o
 -15   3   1          1.46          1.51         0.17 o
 -14   3   1         11.26         11.81         0.42 o
 -13   3   1          9.29         10.97         0.44 o
 -12   3   1        232.97        239.02         3.63 o
 -11   3   1         43.62         36.10         0.57 o
 -10   3   1        123.46        121.08         1.40 o
  -9   3   1          3.30          3.27         0.55 o
  -8   3   1        407.83        364.59         6.53 o
  -7   3   1          0.02          1.51         0.47 o
  -6   3   1          7.44          3.34         0.33 o
  -5   3   1        173.70        227.25         3.81 o
  -4   3   1        437.20        381.30         4.55 o
  -3   3   1       1079.81       1097.24        12.38 o
  -2   3   1        785.09        655.06         9.19 o
  -1   3   1       3880.21       4368.50        31.29 o
   0   3   1       4239.91       3488.29        28.36 o
   1   3   1       2564.61       2054.18        23.51 o
   2   3   1        840.02        646.33         4.76 o
   3   3   1        673.03        603.86         5.04 o
   4   3   1        653.51        677.42         6.33 o
   5   3   1         12.90         14.49         0.72 o
   6   3   1       1587.46       1658.43        20.86 o
   7   3   1         44.03         58.88         1.61 o
   8   3   1         59.77         57.23         1.72 o
   9   3   1        381.31        371.61         6.82 o
  10   3   1         87.47         90.25         1.07 o
  11   3   1         11.98          9.53         0.27 o
  12   3   1          0.89          0.60         0.09 o
  13   3   1          0.88          0.93         0.13 o
  14   3   1         54.43         54.81         0.88 o
  15   3   1         10.72          4.39         5.11 o
 -16   4   1          0.75          0.53         0.12 o
 -15   4   1          0.81          0.86         0.10 o
 -14   4   1          0.09          0.22         0.11 o
 -13   4   1          0.00         -0.01         0.11 o
 -12   4   1         33.85         36.15         1.12 o
 -11   4   1          3.62          2.04         0.20 o
 -10   4   1          3.97          4.59         0.24 o
  -9   4   1          7.03          6.51         0.27 o
  -8   4   1          3.58          2.46         0.46 o
  -7   4   1          2.40          2.04         0.56 o
  -6   4   1          8.27          5.99         0.46 o
  -5   4   1          0.49          0.95         0.20 o
  -4   4   1          0.40          2.03         0.25 o
  -3   4   1         38.86         65.06         1.35 o
  -2   4   1          2.05          0.27         0.10 o
  -1   4   1       1664.84       1867.23        19.75 o
   0   4   1        218.13        273.12         2.54 o
   1   4   1         42.87         53.23         1.21 o
   2   4   1          0.54          0.07         0.07 o
   3   4   1          4.96          7.05         0.35 o
   4   4   1         35.71         37.41         0.91 o
   5   4   1         12.77         10.63         0.49 o
   6   4   1         66.33         66.40         2.12 o
   7   4   1         51.32         53.68         1.56 o
   8   4   1         55.14         59.98         2.87 o
   9   4   1          1.25          1.26         0.12 o
  10   4   1         40.44         43.18         1.01 o
  11   4   1          2.00          2.18         0.18 o
  12   4   1          0.93          0.63         0.09 o
  13   4   1          2.26          2.98         0.18 o
  14   4   1          5.25          6.00         0.25 o
  15   4   1          5.66          6.12         0.44 o
 -15   5   1          6.05          6.20         0.23 o
 -14   5   1          0.18          0.13         0.07 o
 -13   5   1          5.96          5.66         0.37 o
 -12   5   1        267.74        284.22         2.92 o
 -11   5   1          6.44          4.58         0.25 o
 -10   5   1          5.60          4.86         0.28 o
  -9   5   1         15.22         16.24         0.60 o
  -8   5   1        257.59        274.85        10.42 o
  -7   5   1          1.57          3.21         0.68 o
  -6   5   1         34.11         26.92         1.11 o
  -5   5   1        318.82        312.07         4.34 o
  -4   5   1         21.06         23.08         0.86 o
  -3   5   1        146.06        153.97         3.15 o
  -2   5   1       1325.83       1390.72        13.92 o
  -1   5   1       1622.27       1801.50        16.14 o
   0   5   1        885.32        804.33         6.53 o
   1   5   1          3.78          6.19         0.36 o
   2   5   1         17.20         13.70         0.45 o
   3   5   1         48.34         67.64         1.13 o
   4   5   1        199.72        236.79         3.00 o
   5   5   1         12.62         12.95         0.59 o
   6   5   1       1325.48       1419.18        26.32 o
   7   5   1         11.94         18.60         1.69 o
   8   5   1         11.37         13.64         2.07 o
   9   5   1        266.72        264.64         2.46 o
  10   5   1         11.50         10.13         0.45 o
  11   5   1          0.77          1.22         0.14 o
  12   5   1         20.78         20.50         0.43 o
  13   5   1         12.17         10.48         0.32 o
  14   5   1         32.22         34.76         0.71 o
  15   5   1          2.53          1.62         0.22 o
 -15   6   1         35.82         32.28         0.80 o
 -14   6   1          5.46          3.95         0.21 o
 -13   6   1         32.34         32.29         0.89 o
 -12   6   1        116.93        124.16         1.53 o
 -11   6   1         69.76         73.28         1.10 o
 -10   6   1          0.17          0.21         0.10 o
  -9   6   1          0.47          0.28         0.19 o
  -8   6   1        233.72        233.24         4.08 o
  -7   6   1         11.11         10.11         0.88 o
  -6   6   1        353.84        361.64         5.38 o
  -5   6   1       2052.12       2373.82        29.29 o
  -4   6   1        767.43        795.11         8.97 o
  -3   6   1        278.92        302.06         5.95 o
  -2   6   1        106.78        104.21         1.71 o
  -1   6   1        119.25        112.85         1.73 o
   0   6   1        236.67        256.92         2.82 o
   1   6   1        297.85        271.08         2.94 o
   2   6   1         54.59         27.89         0.75 o
   3   6   1       2932.53       3191.50        32.41 o
   4   6   1         45.00         47.63         1.46 o
   5   6   1        629.57        711.64        10.58 o
   6   6   1         82.60         75.45         2.57 o
   7   6   1         25.31         27.14         1.56 o
   8   6   1          0.08          0.17         0.07 o
   9   6   1        153.26        148.95         1.57 o
  10   6   1        277.90        297.56         2.74 o
  11   6   1        240.66        240.60         2.30 o
  12   6   1          0.00          0.55         0.12 o
  13   6   1          2.77          3.98         0.21 o
  14   6   1         57.41         62.11         1.78 o
  15   6   1          1.56          0.98         0.15 o
 -14   7   1          0.23          0.22         0.08 o
 -13   7   1          0.14          0.22         0.23 o
 -12   7   1         45.76         44.35         0.76 o
 -11   7   1         61.17         63.35         1.00 o
 -10   7   1         89.30         91.94         1.51 o
  -9   7   1          0.00         -0.02         0.09 o
  -8   7   1         80.24         79.25         1.42 o
  -7   7   1         18.36         21.90         0.66 o
  -6   7   1          1.87          1.23         0.30 o
  -5   7   1         46.76         61.61         1.74 o
  -4   7   1        133.04        113.53         2.37 o
  -3   7   1        199.69        179.00         3.88 o
  -2   7   1         76.63         97.52         4.91 o
  -1   7   1       1574.96       1751.95        15.61 o
   0   7   1        365.87        399.68         4.10 o
   1   7   1        117.12        118.20         2.03 o
   2   7   1          6.36          9.14         0.54 o
   3   7   1          6.70          8.34         0.63 o
   4   7   1          0.02          0.14         0.19 o
   5   7   1        183.55        214.60         4.78 o
   6   7   1        199.27        199.55         4.76 o
   7   7   1         96.34        119.54         1.57 o
   8   7   1         57.10         65.78         0.89 o
   9   7   1        109.89         96.80         1.34 o
  10   7   1        144.50        155.03         1.85 o
  11   7   1          3.29          2.44         0.18 o
  12   7   1          0.88          0.72         0.25 o
  13   7   1          1.48          2.34         0.18 o
  14   7   1         30.15         30.95         1.08 o
 -14   8   1          0.00         -0.05         0.07 o
 -13   8   1          0.11          0.09         0.06 o
 -12   8   1         43.25         49.99         0.78 o
 -11   8   1          2.63          2.56         0.18 o
 -10   8   1          3.70          3.58         0.22 o
  -9   8   1          2.10          2.77         0.23 o
  -8   8   1          0.34          0.03         0.09 o
  -7   8   1          5.01          3.30         0.23 o
  -6   8   1          0.50          0.36         0.12 o
  -5   8   1          5.21          5.54         0.89 o
  -4   8   1          0.40          0.05         0.19 o
  -3   8   1         10.05         12.30         1.11 o
  -2   8   1         70.51         67.29         2.60 o
  -1   8   1        552.74        663.10        16.81 o
   0   8   1          3.19          6.43         0.61 o
   1   8   1          8.67          6.14         0.48 o
   2   8   1         68.01         68.76         1.69 o
   3   8   1         33.33         36.56         1.22 o
   4   8   1          5.37          4.49         0.62 o
   5   8   1         13.18         12.30         0.41 o
   6   8   1          2.16          2.08         0.22 o
   7   8   1          1.27          1.41         0.26 o
   8   8   1         14.64         17.42         0.48 o
   9   8   1         24.31         22.10         0.56 o
  10   8   1         35.77         42.79         0.79 o
  11   8   1          0.94          1.18         0.13 o
  12   8   1          3.69          3.74         0.22 o
  13   8   1          0.34          0.28         0.10 o
  14   8   1          1.59          1.39         0.20 o
 -13   9   1         19.23         14.36         0.39 o
 -12   9   1         96.81        104.81         1.62 o
 -11   9   1          8.15          9.18         0.31 o
 -10   9   1          0.00          0.04         0.07 o
  -9   9   1          5.02          5.54         0.27 o
  -8   9   1         49.08         54.84         1.10 o
  -7   9   1          0.09          0.21         0.12 o
  -6   9   1          2.01          1.40         0.17 o
  -5   9   1         27.02         24.08         0.79 o
  -4   9   1         17.19         17.74         0.52 o
  -3   9   1         25.26         25.51         0.81 o
  -2   9   1        308.33        357.96         7.40 o
  -1   9   1        484.43        518.78         7.54 o
   0   9   1         97.81        109.49         2.86 o
   1   9   1         93.48         95.10         2.62 o
   2   9   1         69.05         68.00         2.01 o
   3   9   1          0.97          0.65         0.12 o
   4   9   1          4.43          5.24         0.39 o
   5   9   1          8.75         11.94         0.50 o
   6   9   1        186.23        180.93         2.16 o
   7   9   1         49.50         63.66         2.00 o
   8   9   1         13.08         16.31         0.56 o
   9   9   1         57.94         51.81         0.89 o
  10   9   1          6.05          6.49         0.31 o
  11   9   1          1.51          1.76         0.15 o
  12   9   1          9.36         10.41         0.39 o
  13   9   1          6.48          6.37         0.45 o
 -12  10   1         47.31         18.61        20.14 o
 -11  10   1         26.01         29.63         0.63 o
 -10  10   1          2.67          2.62         0.20 o
  -9  10   1          6.20          6.38         0.50 o
  -8  10   1         20.83         20.84         0.63 o
  -7  10   1         20.27         19.28         0.61 o
  -6  10   1        144.70        136.56         1.98 o
  -5  10   1        378.20        413.73         4.59 o
  -4  10   1        191.88        179.65         2.35 o
  -3  10   1         29.42         23.82         1.45 o
  -2  10   1         60.25         70.85         1.47 o
  -1  10   1         55.89         74.62         4.22 o
   0  10   1          6.08          5.00         0.43 o
   1  10   1         13.09         10.26         0.44 o
   2  10   1          4.56          3.14         0.27 o
   3  10   1        315.47        308.88         4.39 o
   4  10   1         34.52         40.47         1.04 o
   5  10   1         89.00        110.44         2.07 o
   6  10   1         46.38         37.10         1.13 o
   7  10   1          0.64          1.74         0.23 o
   8  10   1          0.38          0.32         0.14 o
   9  10   1         34.13         33.62         1.03 o
  10  10   1        163.14        181.86         4.55 o
  11  10   1         73.16         74.91         1.41 o
  12  10   1          0.91          1.63         0.20 o
 -11  11   1         13.38         13.81         0.43 o
 -10  11   1         12.28         12.01         0.46 o
  -9  11   1          1.96          2.63         0.24 o
  -8  11   1         13.33         17.02         0.64 o
  -7  11   1         12.46         11.55         0.54 o
  -6  11   1          0.03          0.07         0.12 o
  -5  11   1         26.19         26.95         1.12 o
  -4  11   1         12.92         10.75         0.79 o
  -3  11   1          0.39          0.83         0.16 o
  -2  11   1         55.70         52.05         1.76 o
  -1  11   1        322.49        396.30        11.64 o
   0  11   1         89.14         71.95         5.77 o
   1  11   1         13.68         10.98         0.56 o
   2  11   1          2.74          3.18         0.29 o
   3  11   1          0.04         -0.12         0.12 o
   4  11   1          2.85          3.31         0.30 o
   5  11   1         14.15         12.72         0.58 o
   6  11   1         89.82        103.54         2.86 o
   7  11   1         11.97         10.94         0.53 o
   8  11   1          2.83          2.59         0.25 o
   9  11   1         57.15         60.23         1.26 o
  10  11   1         66.66         67.91         1.27 o
  11  11   1          2.16          2.04         0.27 o
  12  11   1          0.00          0.07         0.05 o
 -11  12   1          0.23          0.07         0.06 o
 -10  12   1          5.81          4.44         0.23 o
  -9  12   1          2.84          2.67         0.21 o
  -8  12   1          0.05          0.14         0.10 o
  -7  12   1          1.74          2.41         0.23 o
  -6  12   1          0.00          0.36         0.11 o
  -5  12   1          2.83          5.36         0.35 o
  -4  12   1          0.87          0.15         0.10 o
  -3  12   1          5.08         13.92         0.83 o
  -2  12   1         49.81         33.19         0.99 o
  -1  12   1        134.81        163.03         3.69 o
   0  12   1          0.26          0.21         0.19 o
   1  12   1          0.61         -0.06         0.10 o
   2  12   1          9.12          9.07         0.46 o
   3  12   1          1.65          4.08         0.32 o
   4  12   1          0.43         -0.03         0.15 o
   5  12   1          0.16          0.36         0.15 o
   6  12   1          4.45          1.92         0.23 o
   7  12   1          0.32          0.00         0.11 o
   8  12   1          9.31          9.11         0.42 o
   9  12   1         17.37         19.29         0.58 o
  10  12   1         17.77         16.76         0.64 o
  11  12   1          0.02          0.14         0.06 o
  -9  13   1          0.48          0.58         0.18 o
  -8  13   1          2.73          3.93         0.28 o
  -7  13   1          0.51          0.12         0.07 o
  -6  13   1          0.01          0.35         0.11 o
  -5  13   1          1.13          0.12         0.11 o
  -4  13   1          5.15          9.57         0.34 o
  -3  13   1          2.04          4.05         0.23 o
  -2  13   1        103.49         92.78         2.35 o
  -1  13   1        101.88         99.33         2.50 o
   0  13   1         53.00         51.42         1.63 o
   1  13   1         14.84         12.81         0.76 o
   2  13   1          5.92          4.34         0.31 o
   3  13   1          1.43          2.42         0.32 o
   4  13   1          3.08          4.02         0.49 o
   5  13   1          3.47          2.75         0.24 o
   6  13   1         33.67         32.73         0.83 o
   7  13   1         18.31         19.22         0.58 o
   8  13   1          1.78          1.55         0.15 o
   9  13   1         15.24         14.34         0.41 o
  -7  14   1          1.30          2.43         0.22 o
  -6  14   1         23.74         22.43         1.70 o
  -5  14   1         83.98         47.50        12.16 o
  -3  14   1          4.63          8.35         0.47 o
  -2  14   1         12.41          6.93         0.45 o
  -1  14   1          6.53          4.51         0.38 o
   0  14   1          0.87          2.15         0.29 o
   2  14   1          0.99          0.80         0.19 o
   3  14   1         21.70         19.12         0.79 o
   4  14   1         11.87         11.02         0.42 o
   5  14   1         11.66         11.00         0.64 o
   6  14   1         10.96          9.71         0.36 o
   7  14   1          0.32         -0.01         0.06 o
   8  14   1          0.39          0.06         0.04 o
   1  15   1          0.13          0.02         0.07 o
   2  15   1          2.24          2.49         0.23 o
   3  15   1          0.02          0.15         0.09 o
   4  15   1          0.33          0.16         0.08 o
   5  15   1          2.42          1.82         0.17 o
 -15   0   2          0.24          0.30         0.17 o
 -14   0   2          3.98          4.15         0.23 o
 -13   0   2        128.65        135.03         2.01 o
 -12   0   2         70.64         65.89         1.11 o
 -11   0   2          6.47          5.77         0.36 o
 -10   0   2        178.67        117.24         2.14 o
  -9   0   2          0.40          0.29         0.19 o
  -8   0   2         35.85         48.24         2.61 o
  -6   0   2        523.04        591.38        11.88 o
  -5   0   2         17.40          2.55         0.45 o
  -4   0   2       1911.57       1779.03        29.96 o
  -3   0   2         18.42         11.64         0.81 o
  -1   0   2        406.70        487.55         6.30 o
   0   0   2       1425.48       1342.56        38.53 o
   1   0   2        462.82        384.11         5.12 o
   2   0   2         37.51         13.73         0.59 o
   3   0   2         87.47         51.14         1.74 o
   4   0   2       2752.59       2523.47        41.59 o
   5   0   2        968.46       1232.06        21.60 o
   6   0   2          0.84          1.29         0.37 o
   7   0   2        569.47        629.37        12.94 o
   8   0   2        123.50        106.73         3.12 o
   9   0   2          2.36          1.28         0.36 o
  10   0   2         14.12          9.73         0.40 o
  11   0   2          4.29          3.22         0.24 o
  12   0   2          2.32          2.80         0.24 o
  13   0   2         17.66         14.62         0.98 o
  14   0   2         52.15         53.08         1.84 o
  15   0   2         45.00         48.92         1.54 o
  16   0   2         45.37         49.69         1.25 o
 -15   1   2          0.22          0.04         0.05 o
 -14   1   2          3.98          4.31         0.22 o
 -13   1   2         13.96         14.31         0.39 o
 -12   1   2          2.55          2.54         0.14 o
 -11   1   2          3.68          3.99         0.19 o
 -10   1   2         61.02         51.03         0.78 o
  -9   1   2         30.96         34.21         1.37 o
  -8   1   2         46.32         52.04         1.73 o
  -7   1   2        814.57        904.44        12.32 o
  -6   1   2        198.65        256.73         5.53 o
  -5   1   2        273.60        371.46         5.25 o
  -4   1   2          1.38          2.79         0.32 o
  -3   1   2         86.14         97.36         3.72 o
  -2   1   2        498.60        526.36         6.80 o
  -1   1   2        160.53        181.85         2.41 o
   0   1   2       1405.99       1469.05        15.13 o
   1   1   2       2863.44       3077.99        34.77 o
   2   1   2         49.47         81.08         2.62 o
   3   1   2          0.20          6.41         0.42 o
   4   1   2        772.74        652.32         5.47 o
   5   1   2         59.15         97.14         1.72 o
   6   1   2          1.01          4.67         0.43 o
   7   1   2         69.26         61.64         1.69 o
   8   1   2         14.74         13.68         0.83 o
   9   1   2         20.03         19.22         1.06 o
  10   1   2         17.30         15.92         0.36 o
  11   1   2         66.56         62.83         0.81 o
  12   1   2         28.91         26.33         0.66 o
  13   1   2          0.14         -0.09         0.17 o
  14   1   2          0.48          0.44         0.15 o
  15   1   2          0.14          0.22         0.11 o
  16   1   2          8.18         10.19         0.33 o
 -16   2   2          0.85          0.50         0.13 o
 -15   2   2          0.02          0.09         0.06 o
 -14   2   2          0.06         -0.02         0.07 o
 -13   2   2          0.10          0.18         0.08 o
 -12   2   2          0.08          0.26         0.08 o
 -11   2   2          1.78          1.83         0.14 o
 -10   2   2          9.35         10.76         0.31 o
  -9   2   2         63.05         62.96         1.00 o
  -8   2   2         57.70         54.00         2.93 o
  -7   2   2         29.92         23.52         0.97 o
  -6   2   2         96.21         84.65         1.53 o
  -5   2   2         85.38         70.53         1.90 o
  -4   2   2         89.28         69.17         1.41 o
  -3   2   2         45.77         37.28         0.91 o
  -2   2   2         34.70         40.75         0.91 o
  -1   2   2          0.43          2.26         0.15 o
   0   2   2          2.00          2.01         0.27 o
   1   2   2         27.22          6.27         0.38 o
   2   2   2         53.09        105.74         1.25 o
   3   2   2          1.72          0.84         0.13 o
   4   2   2        153.51        143.43         2.21 o
   5   2   2        100.15        107.74         1.89 o
   6   2   2        103.24        110.18         2.21 o
   7   2   2         41.43         45.13         1.45 o
   8   2   2         53.11         57.99         1.78 o
   9   2   2         14.58         15.50         0.47 o
  10   2   2         15.73         14.89         0.43 o
  11   2   2          4.96          4.45         0.27 o
  12   2   2          2.99          2.97         0.22 o
  13   2   2          1.01          1.28         0.14 o
  14   2   2          0.58          0.86         0.19 o
  15   2   2          0.03          0.03         0.08 o
  16   2   2          0.01          0.01         0.07 o
 -16   3   2         24.83         22.29         0.74 o
 -15   3   2          2.29          3.12         0.18 o
 -14   3   2          2.26          2.41         0.19 o
 -13   3   2         14.93         16.02         0.49 o
 -12   3   2          3.12          3.01         0.18 o
 -11   3   2          7.97          5.98         0.33 o
 -10   3   2          7.40          6.03         0.24 o
  -9   3   2         23.71         28.37         0.57 o
  -8   3   2         61.11         70.00         2.42 o
  -7   3   2        528.11        560.66         8.66 o
  -6   3   2        226.67        294.96         4.16 o
  -5   3   2        158.08        168.85         2.28 o
  -4   3   2         62.35         79.14         1.31 o
  -3   3   2         83.15         72.49         1.47 o
  -2   3   2        450.81        415.99         4.13 o
  -1   3   2        551.83        560.11         4.99 o
   0   3   2        179.01        194.32        13.67 o
   1   3   2        811.47        909.76        15.70 o
   2   3   2          0.58          1.30         0.21 o
   3   3   2         84.20         89.10         1.21 o
   4   3   2         24.02         24.85         0.62 o
   5   3   2        383.18        404.90         4.28 o
   6   3   2         89.79         89.73         1.65 o
   7   3   2          0.29          0.71         0.22 o
   8   3   2         21.18         22.55         1.09 o
   9   3   2          8.36          7.68         0.41 o
  10   3   2         15.43         13.39         0.61 o
  11   3   2         39.09         39.80         0.82 o
  12   3   2         12.97         12.56         0.43 o
  13   3   2          7.04          7.96         0.33 o
  14   3   2          0.08          0.31         0.13 o
  15   3   2          5.33          4.84         0.46 o
 -15   4   2          3.54          2.10         0.14 o
 -14   4   2         16.39         14.25         0.44 o
 -13   4   2         35.85         42.14         1.03 o
 -12   4   2         10.34         11.40         0.38 o
 -11   4   2         23.82         23.93         0.52 o
 -10   4   2        196.39        169.92         1.79 o
  -9   4   2         18.18         19.81         0.47 o
  -8   4   2          0.98          1.18         0.30 o
  -7   4   2          1.07          2.20         1.22 o
  -6   4   2         39.87         57.28         1.56 o
  -5   4   2        164.93        156.14         2.70 o
  -4   4   2        213.37        244.72         3.51 o
  -3   4   2        346.67        268.42         3.61 o
  -2   4   2       1631.34       1717.57        16.96 o
  -1   4   2         53.55         70.54         1.95 o
   0   4   2        530.79        561.52         5.59 o
   1   4   2          8.89         11.89         0.60 o
   2   4   2        137.84        135.03         1.92 o
   3   4   2        126.73        134.15         2.09 o
   4   4   2        434.29        434.31         7.28 o
   5   4   2       1526.03       1841.51        20.76 o
   6   4   2         83.06         80.00         1.99 o
   7   4   2        720.77        813.94        14.54 o
   8   4   2          0.17         -0.13         0.39 o
   9   4   2         25.46         28.33         0.61 o
  10   4   2          4.54          5.70         0.42 o
  11   4   2          4.31          4.91         0.24 o
  12   4   2         22.67         25.84         0.75 o
  13   4   2          0.46          0.25         0.11 o
  14   4   2         18.50         18.78         0.67 o
  15   4   2         26.71         28.93         1.04 o
 -15   5   2          1.15          0.95         0.09 o
 -14   5   2          1.15          1.59         0.15 o
 -13   5   2          4.78          4.36         0.32 o
 -12   5   2         10.02          9.96         0.40 o
 -11   5   2         11.08         10.58         0.92 o
 -10   5   2         69.80         63.28         1.19 o
  -9   5   2         14.21         14.49         0.47 o
  -8   5   2         18.13         15.60         0.54 o
  -7   5   2        320.69        358.77         6.47 o
  -6   5   2        271.19        297.59         4.46 o
  -5   5   2         32.59         54.59         1.51 o
  -4   5   2          1.35          0.18         0.13 o
  -3   5   2         21.74         13.58         0.62 o
  -2   5   2         26.92         33.47         1.39 o
  -1   5   2          0.27          0.11         0.18 o
   0   5   2        554.93        642.34         6.42 o
   1   5   2        985.71       1178.92        15.69 o
   2   5   2          0.43          9.06         0.47 o
   3   5   2         79.41         54.17         1.86 o
   4   5   2        975.49        968.57        10.73 o
   5   5   2         15.55          6.53         0.52 o
   6   5   2         66.32         60.87         1.82 o
   7   5   2        237.15        254.15         5.50 o
   8   5   2          4.21          4.47         0.20 o
   9   5   2         53.76         52.47         0.79 o
  10   5   2         46.56         44.74         0.85 o
  11   5   2         14.08         15.15         0.48 o
  12   5   2          9.74         10.61         0.38 o
  13   5   2          1.21          1.87         0.24 o
  14   5   2          0.50          0.37         0.16 o
  15   5   2          0.29          0.29         0.12 o
 -15   6   2          2.57          1.90         0.15 o
 -14   6   2          2.02          1.96         0.15 o
 -13   6   2         10.86         11.84         0.50 o
 -12   6   2          8.44          8.12         0.44 o
 -11   6   2          5.30          5.32         0.31 o
 -10   6   2          1.49          1.49         0.23 o
  -9   6   2         32.50         30.51         0.88 o
  -8   6   2          2.61          2.11         0.24 o
  -7   6   2         19.44         20.33         0.67 o
  -6   6   2          6.07          5.88         0.68 o
  -5   6   2          0.20          0.59         0.26 o
  -4   6   2          1.25          1.59         0.34 o
  -3   6   2          1.70          0.58         0.40 o
  -2   6   2          0.57          3.17         0.45 o
  -1   6   2         21.59         12.72         0.88 o
   0   6   2          0.14          1.22         0.22 o
   1   6   2          0.11          0.51         0.13 o
   2   6   2        608.24        689.19         8.38 o
   3   6   2        223.58        264.48         4.15 o
   4   6   2          0.00         -0.14         0.34 o
   5   6   2         18.74         17.75         0.93 o
   6   6   2          4.76          4.63         0.64 o
   7   6   2         42.29         44.18         0.69 o
   8   6   2          2.96          2.96         0.17 o
   9   6   2         34.25         32.97         0.61 o
  10   6   2          1.83          1.86         0.14 o
  11   6   2          3.97          5.09         0.30 o
  12   6   2          0.09          0.41         0.12 o
  13   6   2         18.79         23.95         1.15 o
  14   6   2          6.07          7.51         0.54 o
  15   6   2          0.23          0.18         0.08 o
 -14   7   2          0.52          0.65         0.08 o
 -13   7   2         10.97         12.40         0.37 o
 -12   7   2          5.69          5.57         0.30 o
 -11   7   2         12.62         12.60         0.40 o
 -10   7   2          1.55          1.60         0.21 o
  -9   7   2         32.89         35.07         1.03 o
  -8   7   2         76.87         73.71         3.97 o
  -7   7   2         65.26         71.70         1.42 o
  -6   7   2        315.37        336.58         3.31 o
  -5   7   2          2.29          3.03         0.51 o
  -4   7   2        215.21        213.03         4.70 o
  -3   7   2          7.16          8.93         2.02 o
  -2   7   2          1.01          0.09         0.15 o
  -1   7   2        103.13        105.61         2.91 o
   0   7   2          0.49          0.12         0.13 o
   1   7   2         21.38         29.08         0.98 o
   2   7   2         50.37         48.06         1.17 o
   3   7   2          0.01          0.02         0.18 o
   4   7   2         23.54         32.01         1.35 o
   5   7   2         33.47         28.17         1.28 o
   6   7   2          2.94          4.99         0.24 o
   7   7   2         24.48         28.23         0.53 o
   8   7   2         14.25         13.78         0.38 o
   9   7   2         23.83         20.52         0.59 o
  10   7   2         39.77         36.74         0.82 o
  11   7   2          0.15          0.51         0.11 o
  12   7   2          0.10          2.15         1.56 o
  13   7   2         18.71         19.02         0.96 o
  14   7   2          0.25          0.38         0.15 o
 -14   8   2          4.96          5.15         0.74 o
 -13   8   2          8.57          7.69         0.56 o
 -12   8   2          4.00          4.85         0.25 o
 -11   8   2          0.00         -0.03         0.07 o
 -10   8   2         20.76         18.70         0.49 o
  -9   8   2          3.87          4.24         0.28 o
  -8   8   2          9.68          3.99         5.14 o
  -7   8   2          2.70          3.23         0.30 o
  -6   8   2         35.94         36.52         0.77 o
  -5   8   2         65.81         68.79         1.10 o
  -4   8   2         25.42         22.93         1.00 o
  -3   8   2        112.96        105.75         3.24 o
  -2   8   2         88.92         89.40         2.83 o
  -1   8   2          0.23          0.06         0.19 o
   0   8   2        124.97        121.34         2.70 o
   1   8   2          0.19          0.38         0.19 o
   2   8   2         24.37         33.83         1.43 o
   3   8   2          8.54         15.24         0.96 o
   4   8   2        237.14        225.84         2.63 o
   5   8   2        213.87        270.35         3.26 o
   6   8   2         58.32         68.00         1.30 o
   7   8   2         15.26         14.16         0.73 o
   8   8   2         40.63         47.17         0.96 o
   9   8   2          9.57         13.52         0.47 o
  10   8   2          7.10         10.30         0.48 o
  11   8   2          4.36          5.44         0.32 o
  12   8   2          4.00          4.79         0.36 o
  13   8   2          0.00          0.35         0.18 o
  14   8   2          3.07          3.49         0.28 o
 -13   9   2          0.01          0.03         0.03 o
 -12   9   2          2.15          2.43         0.16 o
 -11   9   2          0.02          0.04         0.06 o
 -10   9   2          9.07          8.95         0.32 o
  -9   9   2          2.47          3.19         0.24 o
  -8   9   2          2.14          2.25         0.24 o
  -7   9   2        143.99        147.85         2.54 o
  -6   9   2         77.80         84.84         1.72 o
  -5   9   2         41.61         38.47         0.83 o
  -4   9   2         18.08         17.29         0.60 o
  -3   9   2          2.85          4.27         0.43 o
  -2   9   2         29.39         26.05         1.09 o
  -1   9   2          2.81          2.14         0.62 o
   0   9   2         23.03         41.57         2.44 o
   1   9   2        147.22        194.30         4.05 o
   2   9   2          6.90         16.08         0.56 o
   3   9   2          0.12          0.54         0.12 o
   4   9   2         89.99         78.77         1.42 o
   5   9   2         35.63         40.93         0.98 o
   6   9   2          2.88          4.01         0.40 o
   7   9   2         15.39         17.57         0.70 o
   8   9   2         12.65         11.21         0.54 o
   9   9   2          0.63          0.76         0.15 o
  10   9   2          5.57          6.28         0.36 o
  11   9   2          7.61          7.83         0.81 o
  12   9   2          5.10          4.50         0.20 o
  13   9   2          5.47          4.96         0.39 o
 -12  10   2          0.16          0.63         0.12 o
 -11  10   2          0.02          0.11         0.06 o
 -10  10   2          0.01          0.12         0.11 o
  -9  10   2         25.40         31.62         0.74 o
  -8  10   2          0.13          0.54         0.12 o
  -7  10   2         17.17         15.98         0.54 o
  -6  10   2          4.50          5.83         0.32 o
  -5  10   2          0.27          0.25         0.10 o
  -4  10   2          2.10          2.57         0.21 o
  -3  10   2          0.12          1.18         0.21 o
  -2  10   2          3.93          7.57         0.42 o
  -1  10   2         11.45          4.79         0.45 o
   0  10   2          1.90          0.07         0.13 o
   1  10   2         14.78          6.10         0.39 o
   2  10   2        115.53        153.79         2.24 o
   3  10   2          7.91         17.14         0.60 o
   4  10   2         34.60         25.77         0.79 o
   5  10   2          2.42          1.81         0.23 o
   6  10   2          8.81         11.79         0.56 o
   7  10   2          1.16          0.46         0.19 o
   8  10   2          5.81          8.41         0.45 o
   9  10   2          7.85          4.52         0.32 o
  10  10   2          2.83          5.27         0.31 o
  11  10   2          0.14          0.26         0.10 o
  12  10   2          3.03          3.42         0.22 o
 -11  11   2          8.86          7.40         0.42 o
 -10  11   2          0.16          0.27         0.10 o
  -9  11   2          4.52          5.58         0.33 o
  -8  11   2          8.85          9.10         0.37 o
  -7  11   2         38.91         38.40         1.56 o
  -6  11   2         65.59         72.45         1.49 o
  -5  11   2         26.79         19.50         1.10 o
  -4  11   2         24.92         34.14         1.43 o
  -3  11   2          0.40          0.29         0.15 o
  -1  11   2         15.70          5.53         0.60 o
   0  11   2          5.23          1.43         1.01 o
   1  11   2          1.68          8.07         0.45 o
   2  11   2          6.31          2.57         0.26 o
   3  11   2          3.22          5.20         0.37 o
   4  11   2          0.00         -0.01         0.10 o
   5  11   2         20.37         17.63         1.01 o
   6  11   2          0.01         -0.13         0.13 o
   7  11   2          0.06          0.20         0.11 o
   8  11   2          0.21          0.47         0.12 o
   9  11   2          1.90          2.52         0.22 o
  10  11   2          1.90          1.73         0.22 o
  11  11   2          1.43          1.03         0.09 o
 -10  12   2          4.14          2.70         0.25 o
  -9  12   2          1.38          2.56         0.18 o
  -8  12   2          0.88          1.37         0.18 o
  -7  12   2          0.16          0.44         0.12 o
  -6  12   2          8.48          4.63         0.47 o
  -5  12   2         22.30         29.81         1.26 o
  -4  12   2          4.89          1.40         0.27 o
  -3  12   2         10.14         18.18         0.93 o
  -1  12   2          0.01          1.37         0.29 o
   0  12   2         12.58         20.91         1.04 o
   1  12   2          3.31          0.99         0.17 o
   2  12   2         14.93         11.89         0.54 o
   3  12   2         10.05          9.58         0.48 o
   4  12   2         35.88         35.15         0.97 o
   5  12   2         84.45         91.23         1.73 o
   6  12   2         25.06         27.59         1.19 o
   7  12   2          2.84          3.40         0.27 o
   8  12   2          0.44          0.48         0.13 o
   9  12   2          0.73          1.06         0.29 o
  10  12   2          0.03          0.06         0.05 o
  -9  13   2          0.62          1.43         0.17 o
  -8  13   2          0.00          0.24         0.12 o
  -7  13   2         19.73         20.30         0.83 o
  -6  13   2         41.53         32.84         1.71 o
  -5  13   2          7.96         10.00         0.42 o
  -4  13   2          3.19          6.97         0.36 o
  -3  13   2          9.08          2.49         0.33 o
  -2  13   2          7.52         18.60         0.90 o
  -1  13   2          0.02          2.96         0.36 o
   0  13   2          0.25          2.11         0.33 o
   1  13   2         13.97          8.27         0.47 o
   2  13   2          0.39         -0.06         0.09 o
   3  13   2          0.27          0.47         0.13 o
   4  13   2         16.95         15.35         0.57 o
   5  13   2         11.03         10.77         0.66 o
   6  13   2          0.00         -0.02         0.09 o
   7  13   2          8.06          7.79         0.34 o
   8  13   2          1.81          1.93         0.16 o
   9  13   2          0.57          0.36         0.07 o
  -6  14   2          1.37         -0.03         0.03 o
  -5  14   2          0.00          0.41         0.11 o
  -4  14   2          0.35          0.12         0.09 o
  -3  14   2          0.35          0.01         0.09 o
  -2  14   2          4.50          1.58         0.23 o
  -1  14   2          1.18          2.53         0.30 o
   0  14   2          0.00          0.12         0.12 o
   1  14   2          4.92          5.67         0.45 o
   3  14   2          0.21          0.27         0.09 o
   4  14   2          8.96          8.93         0.56 o
   5  14   2          0.05          0.12         0.07 o
   6  14   2          0.71          1.78         0.15 o
   7  14   2          1.88          1.04         0.10 o
   0  15   2          2.04          2.89         0.25 o
   1  15   2          0.22          0.07         0.09 o
   2  15   2          2.18          4.36         0.31 o
   3  15   2          0.75          0.01         0.08 o
   4  15   2          0.24          0.60         0.11 o
 -15   1   3          3.19          4.19         0.31 o
 -14   1   3         14.96         15.26         0.31 o
 -13   1   3         16.63         16.65         0.36 o
 -12   1   3          1.01          0.37         0.07 o
 -11   1   3         48.08         41.72         0.71 o
 -10   1   3        105.92         86.82         1.29 o
  -9   1   3          3.02          5.16         0.30 o
  -8   1   3          1.23          5.56         0.83 o
  -7   1   3        130.71        171.60         3.79 o
  -6   1   3          5.87          5.28         0.46 o
  -5   1   3        578.45        661.55         7.63 o
  -4   1   3         31.42         25.66         0.91 o
  -3   1   3          0.03          7.87         0.55 o
  -2   1   3         43.08         73.05         1.77 o
  -1   1   3        168.25        127.56         2.00 o
   0   1   3          0.14          1.76         0.21 o
   1   1   3        282.35        311.31         3.94 o
   2   1   3        275.29        270.34         3.00 o
   3   1   3        256.01        309.56         3.47 o
   4   1   3        961.90       1070.63         9.78 o
   5   1   3        301.05        318.16         4.28 o
   6   1   3         27.72         30.36         1.48 o
   7   1   3         52.14         42.09         1.30 o
   8   1   3          7.12          4.38         0.51 o
   9   1   3          3.63          3.26         0.23 o
  10   1   3         21.75         19.47         0.71 o
  11   1   3         22.30         20.43         0.88 o
  12   1   3        160.63        147.14         2.76 o
  13   1   3          0.65          1.25         0.23 o
  14   1   3          5.22          5.74         0.38 o
  15   1   3         12.73         17.54         0.57 o
 -15   2   3          1.31          2.95         0.20 o
 -14   2   3          4.51          4.17         0.17 o
 -13   2   3          0.33          0.57         0.08 o
 -12   2   3          1.98          1.58         0.13 o
 -11   2   3        120.10         99.24         1.24 o
 -10   2   3        341.13        278.19         2.77 o
  -9   2   3        151.97        154.60         1.85 o
  -8   2   3         16.94         13.84         1.07 o
  -7   2   3        414.02        400.77         5.47 o
  -6   2   3         97.88        157.58         2.79 o
  -5   2   3          2.61          0.40         0.13 o
  -4   2   3         85.67        112.74         2.11 o
  -3   2   3         48.44         54.74         1.32 o
  -2   2   3          8.63          5.33         0.37 o
  -1   2   3       1059.04       1104.55         9.81 o
   0   2   3       1874.55       2063.97        23.36 o
   1   2   3       7010.15       7308.05        59.11 o
   2   2   3        670.40        720.87         9.56 o
   3   2   3        257.68        264.82         3.41 o
   4   2   3         68.70         71.54         1.35 o
   5   2   3          1.78          3.66         0.38 o
   6   2   3         43.76         36.27         2.22 o
   7   2   3         92.69         83.53         2.79 o
   8   2   3          0.60          0.94         0.35 o
   9   2   3          1.93          1.41         0.17 o
  10   2   3         95.72         95.06         1.66 o
  11   2   3         93.20         74.78         1.83 o
  12   2   3         33.76         32.70         1.10 o
  13   2   3          0.77          0.34         0.19 o
  14   2   3          0.00          0.11         0.12 o
  15   2   3         10.64         17.11         0.54 o
 -15   3   3          0.19          0.87         0.09 o
 -14   3   3          1.82          2.87         0.19 o
 -13   3   3         37.83         34.21         0.64 o
 -12   3   3          8.77          8.35         0.28 o
 -11   3   3         95.88         82.72         1.06 o
 -10   3   3         39.01         33.67         0.65 o
  -9   3   3          0.83          0.41         0.11 o
  -8   3   3          7.12          6.61         0.34 o
  -7   3   3         60.31         56.71         2.10 o
  -6   3   3         45.44         62.11         1.70 o
  -5   3   3        149.76        131.32         2.53 o
  -4   3   3         28.92         42.15         1.24 o
  -3   3   3         90.29        107.30         2.02 o
  -2   3   3        268.83        259.91         3.50 o
  -1   3   3         26.64         20.21         0.60 o
   0   3   3        110.79         89.01         1.76 o
   1   3   3        327.14        299.29         5.14 o
   2   3   3         51.70         31.29         1.28 o
   3   3   3        574.20        678.88        22.12 o
   4   3   3       1252.44       1392.25        18.59 o
   5   3   3         77.54         70.50         1.85 o
   6   3   3         74.98         87.13         2.78 o
   7   3   3         31.06         20.16         1.47 o
   8   3   3          0.13          0.45         0.12 o
   9   3   3          0.19          0.43         0.13 o
  10   3   3          7.31          6.97         0.39 o
  11   3   3         34.71         31.53         1.11 o
  12   3   3        100.20         96.82         2.07 o
  13   3   3          1.79          1.22         0.23 o
  14   3   3         17.79         17.67         0.64 o
  15   3   3         29.58         36.24         1.36 o
 -15   4   3          0.00          0.23         0.06 o
 -14   4   3          3.94          3.21         0.20 o
 -13   4   3          2.19          1.29         0.14 o
 -12   4   3          0.16          0.32         0.10 o
 -11   4   3          4.00          5.14         0.29 o
 -10   4   3         11.16          9.80         0.42 o
  -9   4   3          6.39          4.99         0.29 o
  -8   4   3          1.07          0.99         0.12 o
  -7   4   3          2.71          3.24         0.61 o
  -6   4   3         15.32         16.58         0.87 o
  -5   4   3         62.98         56.91         2.10 o
  -4   4   3         23.63         20.10         1.19 o
  -3   4   3        222.92        203.86         4.26 o
  -2   4   3        183.23        176.92         4.75 o
  -1   4   3        209.11        198.91         4.11 o
   0   4   3         66.00         57.08         1.53 o
   1   4   3         23.64         31.59         1.39 o
   2   4   3          4.17          2.03         0.66 o
   3   4   3          6.70          3.76         0.41 o
   4   4   3         11.82         16.82         0.90 o
   5   4   3         10.26         12.21         0.77 o
   6   4   3         21.54         21.48         1.39 o
   7   4   3         10.43         11.24         1.06 o
   8   4   3          4.72          8.28         0.43 o
   9   4   3          7.47          9.46         0.48 o
  10   4   3          0.65          1.36         0.20 o
  11   4   3          2.12          4.08         0.40 o
  12   4   3          0.58          0.98         0.24 o
  13   4   3          8.83          9.86         0.52 o
  14   4   3          4.01          4.38         0.30 o
  15   4   3          0.04          0.36         0.12 o
 -15   5   3          0.10          0.01         0.03 o
 -14   5   3          4.90          6.43         0.26 o
 -13   5   3         14.26         12.93         0.76 o
 -12   5   3          3.89          5.06         0.28 o
 -11   5   3         32.06         27.93         0.86 o
 -10   5   3         50.70         48.18         0.97 o
  -9   5   3         13.64         11.11         0.55 o
  -8   5   3         53.28         49.83         0.94 o
  -7   5   3          6.86          8.87         0.36 o
  -6   5   3         63.56         70.12         2.49 o
  -5   5   3        123.73        127.61         3.43 o
  -4   5   3          0.77          1.54         0.35 o
  -3   5   3          2.56          3.85         0.53 o
  -2   5   3         24.09         21.36         1.23 o
  -1   5   3        173.57        194.09         4.21 o
   0   5   3         24.49         29.01         1.31 o
   1   5   3         64.52         48.68         1.86 o
   2   5   3        196.08        170.81         3.88 o
   3   5   3          0.75          2.50         0.45 o
   4   5   3        270.73        320.83         4.82 o
   5   5   3        144.34        158.10         4.35 o
   6   5   3         59.50         54.26         2.33 o
   7   5   3          3.13          2.72         0.22 o
   8   5   3         20.71         18.64         0.55 o
   9   5   3         14.17         11.80         0.57 o
  10   5   3          1.28          1.22         0.33 o
  11   5   3         73.54         79.07         1.85 o
  12   5   3         47.65         42.61         1.22 o
  13   5   3          2.30          2.50         0.29 o
  14   5   3          2.94          3.59         0.37 o
  15   5   3          4.95          7.85         0.42 o
 -14   6   3          0.07          0.02         0.05 o
 -13   6   3          3.04          4.65         0.23 o
 -12   6   3          0.07         -0.06         0.09 o
 -11   6   3         80.96         74.22         2.29 o
 -10   6   3        122.86        114.38         3.42 o
  -9   6   3         16.51         18.59         0.58 o
  -8   6   3         13.05         11.50         0.51 o
  -7   6   3        211.77        211.05         4.73 o
  -6   6   3         33.34         42.35         1.01 o
  -5   6   3         24.67         23.97         1.44 o
  -4   6   3          0.04          0.66         0.21 o
  -3   6   3          6.35          3.03         0.53 o
  -2   6   3        115.47        101.64         3.01 o
  -1   6   3         50.83         51.25         2.05 o
   0   6   3       1446.60       1452.80        23.42 o
   1   6   3       1146.54       1287.08        15.85 o
   2   6   3          1.25          1.04         0.32 o
   3   6   3        149.97        132.33         3.53 o
   4   6   3         12.77          7.06         0.62 o
   5   6   3         15.12         20.65         1.31 o
   6   6   3         82.54         99.52         1.71 o
   7   6   3          0.97          0.08         0.10 o
   8   6   3         40.24         50.39         0.97 o
   9   6   3          4.22          5.54         0.31 o
  10   6   3         77.23         88.65         1.79 o
  11   6   3         31.58         27.15         1.88 o
  12   6   3         31.30         30.48         1.38 o
  13   6   3          0.03          0.12         0.16 o
  14   6   3          0.17          0.08         0.11 o
 -14   7   3          3.12          2.33         0.13 o
 -13   7   3          5.18          5.59         0.32 o
 -12   7   3          0.04          0.06         0.09 o
 -11   7   3         18.05         21.51         0.73 o
 -10   7   3         36.85         33.35         1.21 o
  -9   7   3          9.90          7.59         0.45 o
  -8   7   3         25.73         24.10         0.82 o
  -7   7   3         30.38         31.01         0.74 o
  -6   7   3         11.10         10.86         0.40 o
  -5   7   3         39.30         37.38         1.21 o
  -4   7   3          3.87          5.10         0.68 o
  -3   7   3          0.23          0.32         0.23 o
  -2   7   3         14.41         11.71         1.01 o
  -1   7   3          0.06          0.25         0.25 o
   0   7   3          4.15          2.53         0.66 o
   1   7   3         63.61         57.03         1.80 o
   2   7   3          0.57          1.29         0.39 o
   3   7   3        108.83        157.44         3.44 o
   4   7   3        254.52        356.36         4.38 o
   5   7   3         83.98         62.11         1.18 o
   6   7   3          1.45          6.63         0.38 o
   7   7   3         66.55         48.96         1.12 o
   8   7   3         12.37          8.11         0.38 o
   9   7   3         11.74         10.68         0.49 o
  10   7   3         28.07         32.14         1.14 o
  11   7   3          2.40          1.04         0.17 o
  12   7   3         93.65        107.64         2.81 o
  13   7   3          0.47          1.53         0.27 o
  14   7   3          1.02          0.74         0.15 o
 -13   8   3          3.90          4.28         0.34 o
 -12   8   3          0.13          0.21         0.07 o
 -11   8   3          1.14          2.02         0.22 o
 -10   8   3          7.07          7.80         0.38 o
  -9   8   3          5.30          5.51         0.37 o
  -8   8   3          2.67          3.11         0.29 o
  -7   8   3          0.02          0.05         0.10 o
  -6   8   3          1.47          1.09         0.15 o
  -5   8   3          0.02          0.55         0.22 o
  -4   8   3         26.54         21.69         0.93 o
  -3   8   3          8.29         13.11         0.70 o
  -2   8   3          0.05          1.97         0.28 o
  -1   8   3          4.80         11.46         0.65 o
   0   8   3          2.51         -0.16         0.16 o
   1   8   3          1.03          0.58         0.33 o
   2   8   3         32.61         17.68         0.69 o
   3   8   3         14.13          5.08         0.31 o
   4   8   3         19.19         35.80         1.23 o
   5   8   3         16.41         29.75         0.85 o
   6   8   3         40.12         59.20         1.52 o
   7   8   3          0.20          0.20         0.12 o
   8   8   3          3.58          4.27         0.32 o
   9   8   3          1.66          1.63         0.20 o
  10   8   3         12.46         12.17         0.96 o
  11   8   3          5.34          3.76         0.25 o
  12   8   3         10.09         10.29         0.68 o
  13   8   3          0.87          1.41         0.22 o
 -12   9   3         13.77         10.91         0.69 o
 -11   9   3          2.88          3.39         0.20 o
 -10   9   3         45.16         49.15         1.02 o
  -9   9   3          3.16          3.21         0.22 o
  -8   9   3         17.12         19.67         0.71 o
  -7   9   3         17.79         20.58         0.73 o
  -6   9   3          5.70          5.87         0.42 o
  -5   9   3         48.82         49.86         1.93 o
  -4   9   3          0.17          0.53         0.19 o
  -3   9   3          5.08          6.97         0.72 o
  -2   9   3          0.97          0.19         0.16 o
  -1   9   3         77.50         99.47         1.71 o
   0   9   3         32.97         48.74         1.56 o
   1   9   3          0.16          6.49         0.43 o
   2   9   3         25.01          6.64         0.39 o
   3   9   3         22.22          8.40         0.41 o
   4   9   3         26.77         56.15         1.17 o
   5   9   3         88.17         67.02         1.48 o
   6   9   3          2.17          3.79         0.47 o
   7   9   3          2.74          2.43         0.27 o
   8   9   3          0.29          0.54         0.14 o
   9   9   3          1.99          2.94         0.26 o
  10   9   3          7.47          7.95         0.38 o
  11   9   3         13.01         12.54         0.57 o
  12   9   3         31.92         32.05         1.11 o
 -12  10   3          0.04          0.25         0.07 o
 -11  10   3         37.79         39.14         0.90 o
 -10  10   3         26.40         27.40         0.75 o
  -9  10   3          0.08          0.11         0.10 o
  -8  10   3          0.01          0.07         0.08 o
  -7  10   3         29.64         27.38         0.81 o
  -5  10   3          0.01          0.11         0.22 o
  -4  10   3         10.12          9.09         0.79 o
  -3  10   3          7.52          4.78         0.57 o
  -2  10   3          0.98          4.31         0.57 o
  -1  10   3         39.96         21.03         0.78 o
   0  10   3        275.85        340.89         6.40 o
   1  10   3        234.22        173.35         3.88 o
   2  10   3         11.88         31.54         0.79 o
   3  10   3         16.05         29.88         0.92 o
   4  10   3          0.82          4.47         0.34 o
   5  10   3          5.62          2.21         0.25 o
   6  10   3          8.38          7.13         0.42 o
   7  10   3          7.06          5.60         0.55 o
   8  10   3          1.75          1.53         0.29 o
   9  10   3          4.08          4.94         0.56 o
  10  10   3          2.78          3.69         0.34 o
  11  10   3         32.60         30.10         3.64 o
  12  10   3          1.66          0.96         0.16 o
 -11  11   3          6.74          4.62         0.29 o
 -10  11   3          2.90          4.59         0.36 o
  -9  11   3          0.00          0.24         0.13 o
  -8  11   3          1.44          1.92         0.30 o
  -7  11   3          0.01          0.11         0.17 o
  -6  11   3         12.63         13.07         0.81 o
  -5  11   3          0.07          0.25         0.16 o
  -4  11   3          7.27          9.89         0.71 o
  -3  11   3          0.16          0.18         0.12 o
  -2  11   3          4.65          7.54         0.70 o
  -1  11   3          0.12          2.06         0.40 o
   0  11   3          0.04          1.91         0.24 o
   1  11   3         19.17         35.66         0.84 o
   2  11   3          0.83          0.14         0.10 o
   3  11   3          8.35          4.48         0.35 o
   4  11   3         40.36         39.23         1.24 o
   5  11   3         17.38         22.00         1.09 o
   6  11   3          5.27          5.38         0.36 o
   7  11   3          3.43          3.00         0.26 o
   8  11   3          1.48          1.34         0.19 o
   9  11   3          0.16          0.06         0.08 o
  10  11   3          0.27          0.32         0.06 o
  11  11   3         12.09         10.68         0.48 o
 -10  12   3          0.95          1.20         0.14 o
  -9  12   3          0.28          0.36         0.11 o
  -8  12   3          0.03          0.28         0.14 o
  -7  12   3          2.50          3.30         0.35 o
  -6  12   3          0.02          0.03         0.12 o
  -5  12   3          0.37          0.90         0.22 o
  -4  12   3          6.05          7.26         0.56 o
  -1  12   3          7.59          2.69         0.38 o
   0  12   3          0.59          0.27         0.11 o
   1  12   3          4.33          1.23         0.18 o
   2  12   3          5.41         11.23         0.51 o
   3  12   3          3.53          6.02         0.37 o
   4  12   3          8.29          7.27         0.78 o
   5  12   3          0.17         -0.01         0.10 o
   6  12   3          1.58          1.74         0.25 o
   7  12   3          6.39          7.32         0.35 o
   8  12   3          0.33          0.69         0.11 o
   9  12   3          1.20          2.18         0.23 o
  -8  13   3          9.14          5.13         0.30 o
  -7  13   3          5.97          6.23         0.86 o
  -6  13   3          2.51          1.38         0.14 o
  -5  13   3          4.56          3.40         0.23 o
  -4  13   3          0.88          1.39         0.23 o
  -3  13   3          0.11          0.35         0.16 o
  -2  13   3          3.01          6.49         0.50 o
  -1  13   3          5.24          4.06         0.41 o
   0  13   3          3.39          2.03         0.30 o
   1  13   3          1.25          1.25         0.16 o
   2  13   3          1.26          0.97         0.20 o
   3  13   3         12.23         13.75         0.52 o
   4  13   3          9.48         10.39         0.53 o
   5  13   3         13.00         16.01         0.77 o
   6  13   3          3.54          1.74         0.16 o
   7  13   3          0.06          0.04         0.10 o
   8  13   3          0.21         -0.08         0.08 o
  -5  14   3          2.20          0.74         0.14 o
  -4  14   3          0.07          0.30         0.11 o
  -3  14   3          0.00          0.22         0.11 o
  -2  14   3          0.24          0.04         0.10 o
  -1  14   3          7.99         10.85         0.59 o
   0  14   3         57.92         55.85         1.54 o
   1  14   3         41.56         45.07         1.33 o
   2  14   3         11.42          0.08         0.05 o
   3  14   3          0.37          0.05         0.08 o
   4  14   3          0.00          0.07         0.06 o
   5  14   3          2.88          3.78         0.22 o
   6  14   3          1.35          3.25         0.17 o
   0  15   3          1.44          0.96         0.14 o
   1  15   3          4.83          5.09         0.32 o
   2  15   3          1.03          0.78         0.13 o
   3  15   3          0.05          0.17         0.07 o
 -14   0   4          0.23          1.18         0.12 o
 -13   0   4         62.02         65.06         0.91 o
 -12   0   4          0.49          1.94         0.18 o
 -11   0   4         74.28         58.94         1.37 o
 -10   0   4          0.13         -0.14         0.18 o
  -9   0   4         44.77         33.69         1.23 o
  -8   0   4         24.95         20.84         0.91 o
  -7   0   4         28.94         24.15         1.91 o
  -6   0   4        610.46        563.29        17.62 o
  -5   0   4        419.78        451.22        10.11 o
  -4   0   4         85.57         96.14         3.54 o
  -3   0   4          4.96          1.65         0.43 o
  -2   0   4         48.21         45.26         2.22 o
  -1   0   4          6.14          8.04         0.92 o
   0   0   4        368.62        427.99         9.41 o
   1   0   4        453.00        502.14        10.90 o
   2   0   4         84.41         99.01         2.33 o
   3   0   4         82.87         70.37         1.98 o
   4   0   4        582.13        682.81        10.01 o
   5   0   4        757.09        751.78        10.95 o
   6   0   4         47.41         50.02         1.97 o
   7   0   4          1.67          1.24         0.54 o
   8   0   4          6.90          6.15         0.59 o
   9   0   4         25.94         22.91         1.16 o
  10   0   4         80.49         66.95         2.40 o
  11   0   4        233.16        209.79         4.99 o
  12   0   4         94.27         91.08         2.75 o
  13   0   4          4.81          5.69         0.58 o
  14   0   4          4.25          4.15         0.42 o
  15   0   4          5.19          4.51         0.34 o
 -15   1   4          0.70          1.09         0.14 o
 -14   1   4          0.07          0.00         0.03 o
 -13   1   4          3.94          3.88         0.16 o
 -12   1   4          0.05          0.35         0.08 o
 -11   1   4        101.58         89.12         1.12 o
 -10   1   4         31.68         25.50         0.86 o
  -9   1   4        112.79        112.16         2.73 o
  -8   1   4          5.71          5.32         0.57 o
  -7   1   4          9.93         10.66         0.55 o
  -6   1   4          6.85          7.31         0.59 o
  -5   1   4         10.36         16.50         0.86 o
  -4   1   4         10.09          5.81         0.49 o
  -3   1   4          8.83         10.55         0.73 o
  -2   1   4        412.75        452.61         7.11 o
  -1   1   4         18.15         55.60         1.39 o
   0   1   4        585.29        670.93         9.50 o
   1   1   4        288.17        327.13         4.41 o
   2   1   4         18.42         18.80         0.83 o
   3   1   4          0.32          0.26         0.13 o
   4   1   4          7.91          8.21         0.54 o
   5   1   4         97.52         82.36         1.88 o
   6   1   4        190.23        217.75         4.72 o
   7   1   4         18.52         20.71         1.17 o
   8   1   4          2.46          3.26         0.28 o
   9   1   4         11.16          9.69         0.52 o
  10   1   4         33.30         25.70         0.99 o
  11   1   4          2.99          3.19         0.35 o
  12   1   4          0.17          0.31         0.23 o
  13   1   4          0.01          0.05         0.15 o
  14   1   4          4.27          4.07         0.29 o
  15   1   4         14.41         15.10         0.45 o
 -15   2   4          1.51          1.54         0.31 o
 -14   2   4          2.88          3.78         0.20 o
 -13   2   4          1.84          2.45         0.13 o
 -12   2   4          1.23          1.57         0.14 o
 -11   2   4          0.01          0.05         0.16 o
 -10   2   4          1.05          1.60         0.18 o
  -9   2   4          1.03          0.51         0.15 o
  -8   2   4         10.75          9.27         0.43 o
  -7   2   4         12.17         10.59         0.56 o
  -6   2   4          7.36          7.33         0.77 o
  -5   2   4         11.74         16.94         1.17 o
  -4   2   4          5.06         10.64         0.65 o
  -3   2   4         20.67         30.32         1.10 o
  -2   2   4          2.93          0.72         0.19 o
  -1   2   4          0.05          0.27         0.12 o
   0   2   4         26.15         22.59         1.18 o
   1   2   4         73.82         69.54         1.53 o
   2   2   4         35.88         37.34         1.12 o
   3   2   4         11.48          9.50         0.58 o
   4   2   4          0.02          0.21         0.15 o
   5   2   4          0.43          0.84         0.20 o
   6   2   4          0.04          0.13         0.16 o
   7   2   4          5.23          5.58         0.35 o
   8   2   4          0.04         -0.12         0.19 o
   9   2   4          6.76          5.94         0.40 o
  10   2   4          0.16          0.04         0.15 o
  11   2   4          0.51         -0.05         0.16 o
  12   2   4          0.58          0.22         0.16 o
  13   2   4          1.17          1.05         0.20 o
  14   2   4          0.85          0.59         0.25 o
  15   2   4          0.00          0.22         0.07 o
 -14   3   4          3.72          4.87         0.18 o
 -13   3   4          0.91          0.50         0.08 o
 -12   3   4          3.37          1.59         0.16 o
 -11   3   4         85.62         77.97         1.31 o
 -10   3   4         19.84         15.90         0.53 o
  -9   3   4         49.07         49.07         1.04 o
  -8   3   4          3.96          2.62         0.26 o
  -7   3   4          5.58          4.73         0.32 o
  -6   3   4          2.41          3.17         0.53 o
  -5   3   4          0.22          0.37         0.26 o
  -4   3   4         17.60          9.61         0.90 o
  -3   3   4          0.00          0.04         0.20 o
  -2   3   4        349.81        375.21         6.79 o
  -1   3   4          8.94         31.35         1.57 o
   0   3   4        680.04        735.16         8.71 o
   1   3   4        134.07        177.27         3.76 o
   2   3   4         48.34         43.75         1.32 o
   3   3   4        138.18        146.43         2.61 o
   4   3   4          0.69          0.93         0.20 o
   5   3   4         93.98         86.22         2.30 o
   6   3   4         81.03         89.72         2.55 o
   7   3   4          0.20          0.83         0.23 o
   8   3   4          0.01          0.12         0.16 o
   9   3   4          3.44          1.53         0.25 o
  10   3   4         28.79         28.85         1.05 o
  11   3   4          3.63          2.62         0.33 o
  12   3   4          0.98          1.96         0.26 o
  13   3   4          0.53          0.60         0.16 o
  14   3   4          0.08          0.11         0.10 o
  15   3   4          8.63          8.31         0.41 o
 -14   4   4          0.67          0.62         0.09 o
 -13   4   4         19.55         18.00         0.47 o
 -12   4   4          8.93          6.23         0.27 o
 -11   4   4         14.43         11.06         0.41 o
 -10   4   4         13.35         11.22         0.44 o
  -9   4   4          4.35          4.35         0.29 o
  -8   4   4          0.79          1.04         0.14 o
  -7   4   4         39.91         34.67         0.95 o
  -6   4   4        426.43        421.31         4.58 o
  -5   4   4        241.61        226.25         5.11 o
  -4   4   4        100.66        133.55         3.68 o
  -3   4   4          0.01          3.51         0.55 o
  -2   4   4         17.27          6.95         0.78 o
  -1   4   4          8.96         19.00         1.25 o
   0   4   4        282.80        338.56         6.48 o
   1   4   4        248.54        277.13         4.41 o
   2   4   4         81.93         96.52         2.31 o
   3   4   4         11.65         11.77         2.04 o
   4   4   4        187.61        229.14         4.18 o
   5   4   4        231.31        250.16         5.55 o
   6   4   4         86.06         80.38         1.90 o
   7   4   4          0.53          0.11         0.23 o
   8   4   4          1.81          3.55         0.31 o
   9   4   4         11.43         14.20         0.72 o
  10   4   4         81.89         62.84         2.20 o
  11   4   4        180.28        178.67         5.49 o
  12   4   4         81.85         75.02         1.65 o
  13   4   4          7.55          7.09         0.41 o
  14   4   4          0.86          1.12         0.20 o
 -14   5   4          1.17          2.50         0.14 o
 -13   5   4          1.81          2.68         0.14 o
 -12   5   4          0.05          0.50         0.09 o
 -11   5   4         72.84         72.41         1.12 o
 -10   5   4         14.18         11.19         0.86 o
  -9   5   4         56.88         54.40         1.71 o
  -8   5   4          2.61          3.25         0.25 o
  -7   5   4         24.45         24.01         0.66 o
  -6   5   4          7.22          6.71         0.58 o
  -5   5   4         18.89         19.29         0.87 o
  -4   5   4         24.64         21.47         1.43 o
  -3   5   4          1.15          1.17         0.62 o
  -2   5   4         50.48         55.94         2.31 o
  -1   5   4        133.18        155.43         4.07 o
   0   5   4        122.00        159.37         4.13 o
   1   5   4        250.07        227.91         4.07 o
   2   5   4        130.05        106.83         3.20 o
   3   5   4         90.58         74.95         2.66 o
   4   5   4         22.01         13.90         1.12 o
   5   5   4         47.84         28.64         0.87 o
   6   5   4        121.44        162.21         2.50 o
   7   5   4          4.60         11.92         0.55 o
   8   5   4          3.13         10.14         0.54 o
   9   5   4         11.27         21.36         1.22 o
  10   5   4         24.50         11.66         0.76 o
  11   5   4          4.37          7.01         0.48 o
  12   5   4          1.02          2.00         0.25 o
  13   5   4          0.60          1.31         0.26 o
  14   5   4          3.34          3.12         0.29 o
 -14   6   4          1.05          0.97         0.09 o
 -13   6   4          0.07          0.08         0.05 o
 -12   6   4          1.20          0.79         0.14 o
 -11   6   4         11.33         10.56         0.36 o
 -10   6   4         37.10         35.77         0.96 o
  -9   6   4          6.64          5.03         0.54 o
  -8   6   4          2.01          4.15         0.35 o
  -7   6   4          1.21          1.75         0.25 o
  -6   6   4          0.61          0.06         0.09 o
  -5   6   4          0.73          0.98         0.18 o
  -4   6   4          3.76          4.40         0.32 o
  -3   6   4         21.63         15.40         1.25 o
  -2   6   4         27.10         32.22         1.92 o
  -1   6   4          0.00          0.78         0.36 o
   0   6   4         44.66         55.66         2.38 o
   1   6   4        133.14        159.51         3.39 o
   2   6   4         54.41         71.56         2.18 o
   3   6   4         12.10         16.12         1.25 o
   4   6   4          2.56          0.09         0.10 o
   5   6   4          0.15          2.05         0.26 o
   6   6   4          6.30          1.38         0.19 o
   7   6   4          8.95         19.32         0.80 o
   8   6   4          6.98          3.14         0.31 o
   9   6   4          6.43         11.12         0.59 o
  10   6   4          4.32          2.60         0.32 o
  11   6   4          0.78          0.81         0.26 o
  12   6   4          0.26          0.24         0.17 o
  13   6   4          0.39          0.10         0.13 o
 -13   7   4          0.51          0.82         0.10 o
 -12   7   4          5.25          2.95         0.18 o
 -11   7   4         56.12         65.17         1.93 o
 -10   7   4          2.58          1.80         0.33 o
  -9   7   4          2.49          1.82         0.36 o
  -8   7   4         30.10         30.96         1.43 o
  -7   7   4          4.42          4.94         0.39 o
  -6   7   4          0.51          0.44         0.15 o
  -5   7   4          4.11          4.41         0.39 o
  -4   7   4         15.87         13.08         0.57 o
  -3   7   4         11.73         11.16         0.53 o
  -2   7   4         31.78         36.94         0.80 o
  -1   7   4        122.56        129.40         1.71 o
   0   7   4        126.68        154.95         2.25 o
   1   7   4        161.54        153.46         2.23 o
   2   7   4          4.51         11.53         0.52 o
   3   7   4         64.27         96.81         1.49 o
   4   7   4          2.16          0.23         0.08 o
   5   7   4         70.44         36.65         0.93 o
   6   7   4          6.00         19.11         1.03 o
   7   7   4         11.57          2.38         0.67 o
   8   7   4          0.05          2.39         0.33 o
   9   7   4          3.15          5.97         0.51 o
  10   7   4          8.41          6.92         0.40 o
  11   7   4          9.16         10.91         0.73 o
  12   7   4          0.00         -0.01         0.13 o
  13   7   4          3.80          3.92         0.31 o
 -12   8   4          5.88          5.78         0.22 o
 -11   8   4          9.74          6.68         0.27 o
 -10   8   4          3.07          3.93         0.42 o
  -9   8   4          9.08          7.49         0.62 o
  -8   8   4          7.86          7.69         0.66 o
  -7   8   4          0.02         -0.02         0.19 o
  -6   8   4         47.51         56.35         2.05 o
  -5   8   4        176.48        171.40         4.25 o
  -4   8   4         25.59         28.82         1.12 o
  -3   8   4          4.48          3.13         0.38 o
  -2   8   4         20.14         18.64         0.65 o
  -1   8   4          0.25          0.27         0.12 o
   0   8   4         89.46         79.38         1.49 o
   1   8   4         77.36        103.77         1.46 o
   2   8   4         49.97         72.17         1.42 o
   3   8   4          0.72          8.08         0.34 o
   4   8   4         14.67          3.84         0.25 o
   5   8   4          8.69          1.79         0.23 o
   6   8   4         42.77         63.08         2.06 o
   7   8   4          0.35          0.21         0.10 o
   8   8   4          8.52          5.48         0.34 o
   9   8   4         13.28         10.85         0.68 o
  10   8   4         29.92         28.51         0.79 o
  11   8   4        144.94        150.82         3.37 o
  12   8   4         19.06         16.77         0.73 o
 -12   9   4          3.86          2.90         0.22 o
 -11   9   4         19.87         15.11         0.75 o
 -10   9   4          7.53          8.42         0.31 o
  -9   9   4         16.36         16.18         0.57 o
  -8   9   4          0.47          0.79         0.23 o
  -6   9   4          1.41          2.05         0.37 o
  -5   9   4         18.51         22.89         1.25 o
  -4   9   4         17.75         15.02         1.02 o
  -3   9   4         10.98         12.22         0.92 o
  -2   9   4         12.18         10.64         0.55 o
  -1   9   4         42.30         45.02         1.22 o
   0   9   4        113.04         99.76         1.89 o
   1   9   4          8.35         14.07         0.65 o
   2   9   4          1.60          5.31         0.31 o
   3   9   4          3.50         13.44         0.50 o
   4   9   4          1.61          0.11         0.11 o
   5   9   4          0.81          4.09         0.32 o
   6   9   4         51.65         45.92         1.14 o
   7   9   4          1.95          3.40         0.28 o
   8   9   4          0.03         -0.10         0.10 o
   9   9   4          0.96          0.95         0.14 o
  10   9   4         27.23         26.29         1.47 o
  11   9   4          0.01          0.05         0.12 o
  12   9   4          0.10          0.15         0.06 o
 -11  10   4          0.86          1.86         0.20 o
 -10  10   4          8.47         10.73         1.68 o
  -9  10   4          0.08          0.45         0.17 o
  -8  10   4          7.91          7.69         0.59 o
  -5  10   4          3.93          2.66         0.43 o
  -4  10   4          2.90          5.24         0.59 o
  -3  10   4         35.73         30.65         1.49 o
  -2  10   4          2.23          3.03         0.30 o
  -1  10   4         15.20         15.02         0.66 o
   0  10   4          0.13          0.12         0.12 o
   1  10   4         13.14          8.64         0.51 o
   2  10   4          3.81          1.25         0.17 o
   3  10   4          0.05          0.82         0.14 o
   4  10   4          4.55          9.40         0.48 o
   5  10   4          0.12          0.96         0.17 o
   6  10   4          4.62          7.74         0.42 o
   7  10   4         17.83         16.13         0.58 o
   8  10   4          4.73          6.29         0.33 o
   9  10   4         10.20          9.87         0.43 o
  10  10   4          0.89          0.76         0.11 o
  11  10   4          0.34          0.15         0.07 o
 -10  11   4          2.13          2.59         0.22 o
  -9  11   4          0.43          0.41         0.14 o
  -8  11   4         12.77         15.59         0.74 o
  -7  11   4          0.24          1.67         0.27 o
  -6  11   4          0.00          0.79         0.22 o
  -5  11   4          0.20          0.13         0.11 o
  -4  11   4          0.02          0.69         0.15 o
  -3  11   4          0.62          1.45         0.33 o
  -2  11   4         21.43         23.12         1.23 o
  -1  11   4         37.21         43.32         1.13 o
   0  11   4         79.28         71.56         1.26 o
   1  11   4         26.44         37.46         0.85 o
   2  11   4          7.42          3.72         0.26 o
   3  11   4         45.86         44.55         1.11 o
   4  11   4          0.35          0.14         0.10 o
   5  11   4         11.35         10.73         0.38 o
   6  11   4          1.99          1.45         0.84 o
   7  11   4         11.32         12.28         0.46 o
   8  11   4          0.32          0.18         0.07 o
   9  11   4          0.17         -0.01         0.02 o
  -8  12   4          0.91          2.48         0.23 o
  -7  12   4          0.00          0.42         0.13 o
  -6  12   4         10.40          7.64         0.48 o
  -5  12   4         37.07         44.10         1.34 o
  -1  12   4          0.06          0.58         0.14 o
   0  12   4         41.37         46.34         0.90 o
   1  12   4          4.33          3.10         0.22 o
   2  12   4          3.27          2.24         0.22 o
   3  12   4          0.35          0.41         0.12 o
   4  12   4          4.34          3.88         0.41 o
   5  12   4          0.04          0.06         0.09 o
   6  12   4          7.68          7.59         0.34 o
   7  12   4          0.23          0.32         0.08 o
   8  12   4          2.45          3.36         0.27 o
  -6  13   4          0.50          0.68         0.14 o
  -5  13   4          4.84          3.81         0.33 o
  -4  13   4         21.24         22.01         0.86 o
  -3  13   4          3.35          2.87         0.31 o
  -2  13   4          0.08          0.27         0.15 o
  -1  13   4         33.23         30.27         1.10 o
   0  13   4         20.37         21.20         0.90 o
   1  13   4          4.73          3.90         0.37 o
   2  13   4          0.26          0.01         0.12 o
   3  13   4          1.54          1.90         0.25 o
   4  13   4          0.26          0.42         0.10 o
   5  13   4          0.35          0.23         0.07 o
   6  13   4         10.82         12.82         0.71 o
   7  13   4          4.92          2.66         0.21 o
  -4  14   4          7.04          6.96         0.35 o
  -3  14   4          9.39          7.82         0.40 o
  -2  14   4          3.83          4.80         0.33 o
  -1  14   4          2.65          2.30         0.24 o
   0  14   4          0.16          0.05         0.08 o
   2  14   4          2.04          1.71         0.20 o
   4  14   4          0.17          0.29         0.09 o
 -14   1   5          0.19          0.99         0.10 o
 -13   1   5          1.44          0.04         0.05 o
 -12   1   5          4.66          6.14         0.22 o
 -11   1   5          6.11          8.62         0.32 o
 -10   1   5         15.21         15.38         0.65 o
  -9   1   5         34.26         39.81         1.10 o
  -8   1   5          4.24          5.37         0.40 o
  -7   1   5          2.69          3.48         0.29 o
  -6   1   5        632.87        643.15         5.55 o
  -5   1   5        324.65        328.00         6.25 o
  -4   1   5        202.74        208.99         3.79 o
  -3   1   5          0.01         -0.19         0.19 o
  -2   1   5         30.65         29.18         1.41 o
  -1   1   5         45.95         44.65         1.75 o
   0   1   5        119.04        145.45         2.84 o
   1   1   5          6.43          8.49         0.81 o
   2   1   5        594.65        541.55         9.01 o
   3   1   5         63.82         61.66         2.08 o
   4   1   5          3.40          4.19         0.55 o
   5   1   5         27.82         29.19         1.85 o
   6   1   5         39.96         35.56         1.22 o
   7   1   5         39.54         39.66         0.98 o
   8   1   5          0.93          0.66         0.13 o
   9   1   5         40.13         37.28         0.94 o
  10   1   5        138.33        128.24         2.45 o
  11   1   5          4.95          4.26         0.29 o
  12   1   5          7.91          9.46         0.49 o
  13   1   5          5.60          5.31         0.33 o
  14   1   5          0.33          0.05         0.06 o
 -14   2   5          0.94          0.45         0.10 o
 -13   2   5          8.19          5.65         0.16 o
 -12   2   5         11.00         10.97         0.33 o
 -11   2   5         46.71         43.34         0.88 o
 -10   2   5          2.13          2.03         0.19 o
  -9   2   5        134.85        128.52         1.89 o
  -8   2   5          2.54          0.77         0.18 o
  -7   2   5          1.38          1.72         0.19 o
  -6   2   5         84.71         80.59         1.25 o
  -5   2   5        499.22        507.19         4.98 o
  -4   2   5        526.19        531.70         9.25 o
  -3   2   5        200.62        176.69         4.49 o
  -2   2   5        452.05        474.83         9.74 o
  -1   2   5        322.18        326.54        10.29 o
   0   2   5        105.77        127.62         2.81 o
   1   2   5          0.07          0.00         0.17 o
   2   2   5          1.76          1.62         0.35 o
   3   2   5         16.67         17.32         0.87 o
   4   2   5         28.38         32.06         1.23 o
   5   2   5        949.23       1026.22        10.21 o
   6   2   5       1430.73       1453.19        16.07 o
   7   2   5        236.14        230.72         3.24 o
   8   2   5         52.50         60.40         1.24 o
   9   2   5         58.67         65.44         1.61 o
  10   2   5          2.63          1.89         0.26 o
  11   2   5          0.01          0.52         0.17 o
  12   2   5          2.33          1.42         0.23 o
  13   2   5         19.64         23.47         0.69 o
  14   2   5         11.03         10.08         0.48 o
 -14   3   5          0.17          0.07         0.07 o
 -13   3   5          4.15          4.51         0.16 o
 -12   3   5          0.35          0.01         0.06 o
 -11   3   5          1.27          2.58         0.20 o
 -10   3   5          0.96          2.60         0.18 o
  -9   3   5         99.02        105.31         1.63 o
  -8   3   5         47.50         45.60         1.22 o
  -7   3   5         30.01         23.75         0.79 o
  -6   3   5        333.05        356.94         3.55 o
  -5   3   5        350.32        334.52         4.05 o
  -4   3   5         24.03         27.88         1.14 o
  -3   3   5         10.80         11.00         1.18 o
  -2   3   5          1.44          0.22         0.27 o
  -1   3   5         65.42         82.97         4.07 o
   0   3   5         53.04         41.74         2.09 o
   1   3   5         10.68          4.83         0.72 o
   2   3   5        381.45        403.29         6.67 o
   3   3   5         13.38         23.49         1.52 o
   4   3   5         26.54         17.53         0.70 o
   5   3   5        124.16        108.61         1.68 o
   6   3   5         14.06         10.50         0.49 o
   7   3   5         11.35         16.47         0.56 o
   8   3   5         10.78          6.41         0.37 o
   9   3   5         47.52         35.57         1.12 o
  10   3   5         98.83        109.01         2.17 o
  11   3   5          7.93          3.11         0.30 o
  12   3   5         10.94          7.07         0.40 o
  13   3   5          3.24          5.78         0.32 o
 -13   4   5          0.37          0.08         0.06 o
 -12   4   5          2.19          1.66         0.14 o
 -11   4   5          2.90          2.33         0.23 o
 -10   4   5          1.72          1.83         0.18 o
  -9   4   5          0.44          0.70         0.13 o
  -8   4   5          5.40          5.60         0.31 o
  -7   4   5         35.05         38.65         1.12 o
  -6   4   5          6.75          8.36         0.33 o
  -5   4   5          0.18          0.24         0.10 o
  -4   4   5          1.09          1.14         0.17 o
  -3   4   5          0.11          0.09         0.15 o
  -2   4   5          0.09          0.53         0.57 o
  -1   4   5          4.12          4.30         0.69 o
   0   4   5         29.57         30.51         2.33 o
   1   4   5          5.51          5.39         0.78 o
   2   4   5          0.41          0.78         0.32 o
   3   4   5          1.12          1.54         0.20 o
   4   4   5         56.04         60.28         1.17 o
   5   4   5          3.22          4.97         0.30 o
   6   4   5          2.45          4.35         0.28 o
   7   4   5          3.79          1.19         0.22 o
   8   4   5          0.13          2.33         0.29 o
   9   4   5          0.16          0.97         0.21 o
  10   4   5          0.58          2.73         0.30 o
  11   4   5          0.50          0.12         0.12 o
  12   4   5          0.04          0.58         0.10 o
  13   4   5          0.01          0.16         0.13 o
 -13   5   5          7.10          6.73         0.29 o
 -12   5   5          0.09          0.46         0.08 o
 -11   5   5          0.19          0.19         0.08 o
 -10   5   5          5.12          4.35         0.25 o
  -9   5   5         31.58         36.97         1.05 o
  -8   5   5         18.95         21.09         0.81 o
  -7   5   5         50.45         47.87         1.03 o
  -6   5   5        226.20        251.00         2.70 o
  -5   5   5        566.80        548.39         5.91 o
  -4   5   5         68.62         78.29         1.28 o
  -3   5   5         28.97         25.46         0.74 o
  -2   5   5          0.54          0.68         0.12 o
  -1   5   5         60.24         69.48         1.15 o
   0   5   5         56.71         54.21         0.97 o
   1   5   5         18.36         14.73         0.47 o
   2   5   5        174.67        193.47         2.26 o
   3   5   5         10.34         14.86         0.58 o
   4   5   5          9.19          4.92         0.34 o
   5   5   5         15.68         10.52         0.50 o
   6   5   5         68.07         90.69         1.48 o
   7   5   5          9.93         21.80         0.80 o
   8   5   5          2.83          0.32         0.19 o
   9   5   5         55.37         38.41         2.30 o
  10   5   5         60.04         76.03         1.65 o
  11   5   5          8.95          3.95         0.42 o
  12   5   5          9.64          7.22         0.62 o
  13   5   5          0.82          1.29         0.17 o
 -13   6   5          3.70          1.68         0.12 o
 -12   6   5         12.59         13.38         0.44 o
 -11   6   5         15.67         14.70         0.78 o
 -10   6   5          1.11          1.04         0.16 o
  -9   6   5         57.99         63.62         2.03 o
  -8   6   5          0.00          0.10         0.16 o
  -7   6   5          1.69          1.59         0.48 o
  -6   6   5         64.25         66.57         2.17 o
  -5   6   5        282.12        289.49         3.53 o
  -4   6   5        328.03        332.40         4.20 o
  -3   6   5         37.54         42.46         1.08 o
  -2   6   5        169.15        183.77         2.20 o
  -1   6   5        180.23        165.80         1.81 o
   0   6   5         42.09         54.96         0.88 o
   1   6   5          0.46          1.51         0.21 o
   2   6   5          5.48          5.70         0.30 o
   3   6   5         44.60         38.55         1.21 o
   4   6   5          0.39          0.24         0.11 o
   5   6   5        470.69        547.47         7.28 o
   6   6   5        877.90        866.80        10.82 o
   7   6   5        163.78        219.63         4.74 o
   8   6   5          9.32          4.76         0.34 o
   9   6   5         24.28         15.92         0.93 o
  10   6   5          2.79          6.41         0.55 o
  11   6   5          0.06          0.41         0.16 o
  12   6   5          3.09          4.31         0.23 o
 -12   7   5          3.18          2.35         0.15 o
 -11   7   5          0.13          0.02         0.09 o
 -10   7   5          2.01          1.39         0.13 o
  -9   7   5          9.40         12.35         0.75 o
  -8   7   5          2.98          3.97         0.46 o
  -7   7   5          0.47          0.48         0.12 o
  -6   7   5        231.08        226.66         3.63 o
  -5   7   5        105.54        118.47         1.85 o
  -4   7   5          9.67          7.52         0.40 o
  -3   7   5          0.33          0.04         0.11 o
  -2   7   5          3.18          1.21         0.24 o
  -1   7   5          9.22         13.75         0.47 o
   0   7   5         24.46         20.44         0.52 o
   1   7   5         30.14         26.06         0.67 o
   2   7   5         70.54         70.34         1.19 o
   3   7   5          0.72          0.19         0.09 o
   4   7   5          7.52          9.41         0.66 o
   5   7   5         56.87         71.46         1.62 o
   6   7   5         19.70         35.04         1.45 o
   7   7   5         19.54         11.44         0.77 o
   8   7   5          1.71          4.59         0.37 o
   9   7   5         17.18         22.81         1.11 o
  10   7   5         51.85         47.31         1.52 o
  11   7   5          3.04          2.62         0.47 o
  12   7   5          4.93          4.01         0.26 o
 -11   8   5          2.26          2.49         0.38 o
 -10   8   5          2.44          3.53         0.31 o
  -9   8   5          0.19          0.12         0.08 o
  -7   8   5         23.66         25.91         1.20 o
  -6   8   5          0.39          1.04         0.27 o
  -5   8   5          5.04          5.10         0.39 o
  -4   8   5          0.39          0.47         0.30 o
  -3   8   5          0.25          0.59         0.24 o
  -2   8   5          0.42          1.76         0.26 o
  -1   8   5          0.28          1.41         0.19 o
   0   8   5          9.30          5.75         0.32 o
   1   8   5          0.39          0.05         0.08 o
   2   8   5          0.80          0.57         0.12 o
   3   8   5          3.49          3.25         0.21 o
   4   8   5         79.75         74.75         1.30 o
   5   8   5          4.71          2.42         0.21 o
   6   8   5          7.86          4.62         0.50 o
   7   8   5          2.12          4.26         0.45 o
   8   8   5          2.15          1.42         0.18 o
   9   8   5          0.12          0.32         0.10 o
  10   8   5          2.02          0.94         0.18 o
  11   8   5          1.06          1.94         0.21 o
 -11   9   5          0.38          0.30         0.08 o
 -10   9   5          7.74          8.03         0.47 o
  -9   9   5          0.97          0.89         0.16 o
  -6   9   5        134.54        130.96         3.30 o
  -5   9   5        257.59        314.17         6.50 o
  -4   9   5         68.16         56.55         1.39 o
  -3   9   5          5.83         12.46         0.93 o
  -2   9   5          3.25          0.73         0.27 o
  -1   9   5         18.10         28.58         1.44 o
   0   9   5         18.67         12.10         0.61 o
   1   9   5         21.39         19.83         0.60 o
   2   9   5         10.39         10.90         0.37 o
   3   9   5          0.07          0.73         0.10 o
   4   9   5          7.29         10.43         0.36 o
   5   9   5         11.21         17.69         0.78 o
   6   9   5         33.44         18.23        15.60 o
   7   9   5          0.14          0.38         0.17 o
   8   9   5          1.15          1.19         0.23 o
   9   9   5         31.42         30.07         0.93 o
  10   9   5         23.03         21.49         0.75 o
 -10  10   5          0.91          1.48         0.16 o
  -9  10   5         10.43          8.40         0.46 o
  -8  10   5          1.75          2.62         0.30 o
  -5  10   5        117.17        112.20         2.95 o
  -4  10   5        126.62        148.59         2.48 o
  -3  10   5          1.35          1.00         0.30 o
  -2  10   5         44.07         37.48         1.62 o
  -1  10   5         76.63         86.06         2.65 o
   0  10   5          2.85          2.40         0.26 o
   1  10   5          2.41          1.71         0.19 o
   2  10   5          1.51          0.67         0.12 o
   3  10   5          9.85         11.29         0.36 o
   4  10   5          0.75          0.90         0.12 o
   5  10   5        222.80        237.54         2.74 o
   6  10   5        302.94        319.51         3.46 o
   7  10   5         95.51        106.62         1.76 o
   8  10   5          0.19          0.12         0.07 o
   9  10   5          6.91          6.33         0.37 o
  -8  11   5          1.21          0.50         0.11 o
  -7  11   5          0.86          0.12         0.10 o
  -6  11   5         59.16         59.34         1.59 o
  -5  11   5         47.79         41.61         1.29 o
  -4  11   5          0.00          0.41         0.23 o
  -3  11   5          0.18          0.76         0.30 o
  -2  11   5          0.36          0.23         0.22 o
  -1  11   5          3.76          3.98         0.32 o
   0  11   5          1.04          1.18         0.19 o
   1  11   5          9.24          8.87         0.37 o
   2  11   5         12.43         15.29         0.48 o
   3  11   5          2.27          2.63         0.19 o
   4  11   5          0.50          0.99         0.24 o
   5  11   5          3.91          3.35         0.24 o
   6  11   5          2.61          3.64         0.32 o
   7  11   5         21.00         20.83         1.88 o
   8  11   5          0.03         -0.01         0.05 o
  -3  12   5          0.04          0.07         0.11 o
  -2  12   5          0.15          0.02         0.08 o
  -1  12   5          0.18          0.61         0.13 o
   0  12   5          4.92          3.98         0.27 o
   1  12   5          2.45          1.80         0.19 o
   2  12   5          0.64          0.10         0.36 o
   3  12   5          1.08          1.37         0.24 o
   4  12   5         14.54         15.38         0.47 o
   5  12   5          0.88          1.63         0.16 o
   6  12   5          0.55          1.02         0.17 o
  -5  13   5         88.57         71.26         1.50 o
  -4  13   5         29.89         25.01         0.77 o
  -3  13   5          2.53          3.88         0.30 o
  -2  13   5          0.72          0.14         0.10 o
  -1  13   5         10.54          9.70         4.71 o
   0  13   5          0.19          0.06         0.09 o
   1  13   5          1.04          0.62         0.13 o
   2  13   5          2.04          2.46         0.23 o
 -13   0   6          0.17          0.65         0.09 o
 -12   0   6          0.57          0.08         0.06 o
 -11   0   6          8.56          7.48         0.38 o
 -10   0   6         24.93         37.56         1.38 o
  -9   0   6         24.53         26.63         1.09 o
  -8   0   6         20.45         24.34         0.83 o
  -7   0   6        609.14        632.21         9.85 o
  -6   0   6        980.42        772.93        14.03 o
  -5   0   6         90.98        101.62         5.21 o
  -4   0   6          8.46          9.33         0.92 o
  -3   0   6         47.17         45.19         1.04 o
  -2   0   6         95.38         89.95         2.20 o
  -1   0   6        130.30        130.27         1.76 o
   0   0   6         57.89         65.40         1.13 o
   1   0   6        404.50        336.67         3.58 o
   2   0   6        105.23         79.85         1.30 o
   3   0   6         18.41         20.45         0.58 o
   4   0   6         70.34         72.01         1.42 o
   5   0   6         12.86         13.32         1.50 o
   6   0   6         61.95         61.91         1.93 o
   7   0   6         56.57         52.63         1.32 o
   8   0   6          0.51          1.36         0.37 o
   9   0   6         25.28         28.79         0.93 o
  10   0   6         38.68         37.84         1.01 o
  11   0   6          2.79          2.74         0.34 o
  12   0   6         13.57         18.33         0.76 o
 -13   1   6          2.21          2.22         0.16 o
 -12   1   6          9.59         12.16         0.30 o
 -11   1   6         10.97         15.30         0.38 o
 -10   1   6          2.02          2.54         0.30 o
  -9   1   6          1.71          1.99         0.19 o
  -8   1   6          0.28          0.08         0.10 o
  -7   1   6         76.92         71.58         1.71 o
  -6   1   6        584.09        590.20         7.50 o
  -5   1   6         60.73         55.89         1.30 o
  -4   1   6          4.42          4.80         0.28 o
  -3   1   6         32.60         26.63         0.83 o
  -2   1   6         10.39          9.33         0.31 o
  -1   1   6         34.59         36.52         0.69 o
   0   1   6          0.39          0.55         0.08 o
   1   1   6         11.22          9.28         0.27 o
   2   1   6         25.06         21.15         0.43 o
   3   1   6         10.33          9.73         0.33 o
   4   1   6        500.90        463.86         4.21 o
   5   1   6       1541.54       1560.89        12.56 o
   6   1   6         76.21         75.92         2.12 o
   7   1   6         19.88         15.86         0.68 o
   8   1   6          1.33          1.94         0.20 o
   9   1   6          0.20          0.52         0.11 o
  10   1   6          2.30          3.83         0.22 o
  11   1   6          0.27          0.03         0.07 o
  12   1   6          9.12         10.20         0.38 o
 -13   2   6          0.00         -0.01         0.04 o
 -12   2   6          0.51          1.33         0.10 o
 -11   2   6          0.16          1.01         0.11 o
 -10   2   6          0.02          0.66         0.12 o
  -9   2   6          0.02          0.56         0.11 o
  -8   2   6          0.00          0.27         0.11 o
  -7   2   6          1.26          2.18         0.63 o
  -6   2   6          5.97         10.04         0.79 o
  -5   2   6         12.43         11.81         0.58 o
  -4   2   6         22.22         20.26         0.50 o
  -3   2   6         22.94         20.35         0.74 o
  -2   2   6         12.52          9.97         0.36 o
  -1   2   6         16.44         12.21         0.32 o
   0   2   6          6.85          6.72         0.29 o
   1   2   6          8.62          8.03         0.29 o
   2   2   6          0.02          0.17         0.08 o
   3   2   6          1.65          0.79         0.12 o
   4   2   6          4.60          3.95         0.31 o
   5   2   6          0.01          2.49         0.41 o
   6   2   6          0.03          0.20         0.23 o
   7   2   6          0.62          0.93         0.19 o
   8   2   6          0.01          0.12         0.08 o
   9   2   6          0.15          0.10         0.07 o
  10   2   6          0.58          0.14         0.08 o
  11   2   6          0.61          0.06         0.07 o
  12   2   6          0.01          0.44         0.13 o
 -13   3   6          2.20          2.95         0.22 o
 -12   3   6          7.16          8.20         0.26 o
 -11   3   6          8.32         11.67         0.36 o
 -10   3   6         13.51         14.24         0.44 o
  -9   3   6          1.46          1.86         0.15 o
  -8   3   6          0.01          0.09         0.12 o
  -7   3   6        122.11        121.63         2.64 o
  -6   3   6        448.75        485.41         6.45 o
  -5   3   6         66.45         58.15         1.16 o
  -4   3   6          1.99          1.70         0.19 o
  -3   3   6         22.13         17.29         0.58 o
  -2   3   6         26.84         24.31         0.59 o
  -1   3   6         33.76         37.64         0.81 o
   0   3   6          0.59          0.52         0.10 o
   1   3   6          0.07          0.00         0.10 o
   2   3   6         27.83         23.32         0.74 o
   3   3   6          3.09          4.41         0.28 o
   4   3   6        539.74        519.68         6.09 o
   5   3   6       1218.21       1257.24        15.27 o
   6   3   6         83.83         83.88         2.83 o
   7   3   6         11.66          9.48         0.42 o
   8   3   6          2.91          4.39         0.33 o
   9   3   6          9.33         12.95         0.45 o
  10   3   6          3.14          6.77         0.29 o
  11   3   6          0.21          0.13         0.06 o
 -12   4   6          0.17          0.24         0.05 o
 -11   4   6          9.10         14.36         0.37 o
 -10   4   6         11.05          9.13         0.39 o
  -9   4   6         45.25         62.24         0.92 o
  -8   4   6          0.03          0.06         0.08 o
  -7   4   6        324.38        319.93         3.75 o
  -6   4   6        945.73       1001.37        12.91 o
  -5   4   6         22.56         26.20         1.44 o
  -4   4   6          5.01          3.64         0.23 o
  -3   4   6          0.08          0.45         0.12 o
  -2   4   6         11.23         12.50         0.41 o
  -1   4   6        182.70        166.87         1.88 o
   0   4   6          1.60          4.08         0.27 o
   1   4   6        171.57        153.41         2.00 o
   2   4   6        125.00        107.92         2.94 o
   3   4   6          2.33          3.24         0.29 o
   4   4   6         46.23         46.84         1.27 o
   5   4   6         14.01         13.21         0.65 o
   6   4   6         23.08         29.19         0.97 o
   7   4   6         16.54         23.11         0.83 o
   8   4   6          5.54          2.49         0.25 o
   9   4   6         34.26         28.55         1.15 o
  10   4   6         17.64         26.94         1.01 o
  11   4   6          3.95          1.25         0.14 o
 -12   5   6          3.95          4.36         0.28 o
 -11   5   6          3.60          4.42         0.19 o
 -10   5   6          0.11          0.25         0.10 o
  -9   5   6          0.03          0.14         0.10 o
  -8   5   6          0.19          0.36         0.23 o
  -7   5   6         26.90         24.91         0.85 o
  -6   5   6        355.71        379.76         4.33 o
  -5   5   6         48.45         48.01         1.04 o
  -4   5   6          5.69          6.46         0.30 o
  -3   5   6         21.86         19.41         0.66 o
  -2   5   6          1.82          1.73         0.19 o
  -1   5   6          7.09          5.27         0.38 o
   0   5   6          3.80          6.58         0.39 o
   1   5   6         14.72          9.57         0.41 o
   2   5   6         21.51         26.11         1.02 o
   3   5   6          5.65          2.59         0.28 o
   4   5   6        299.16        278.00         3.41 o
   5   5   6        899.69        949.93         9.60 o
   6   5   6         68.21         72.27         1.63 o
   7   5   6         19.17         17.88         0.71 o
   8   5   6          0.40          0.24         0.19 o
   9   5   6          3.26          6.23         0.51 o
  10   5   6          0.90          0.19         0.12 o
  11   5   6          0.07          0.28         0.07 o
 -11   6   6          0.00          0.05         0.03 o
 -10   6   6          1.33          2.08         0.17 o
  -9   6   6          3.02          4.35         0.28 o
  -8   6   6         10.71         14.08         0.76 o
  -7   6   6          4.72          7.04         0.43 o
  -6   6   6          0.33          1.97         0.28 o
  -5   6   6          0.04          0.08         0.10 o
  -4   6   6          1.31          1.94         0.22 o
  -3   6   6          0.96          2.42         0.25 o
  -2   6   6          1.52          0.45         0.11 o
  -1   6   6          1.08          1.93         0.20 o
   0   6   6          0.44          0.07         0.09 o
   1   6   6          3.73          7.03         0.46 o
   2   6   6          3.44          0.87         0.18 o
   3   6   6          8.23          5.03         0.32 o
   4   6   6         18.08         17.59         0.60 o
   5   6   6          1.10          2.61         0.30 o
   6   6   6          1.43          1.08         0.16 o
   7   6   6         10.31          8.06         0.44 o
   8   6   6          1.93          1.15         0.25 o
   9   6   6          0.75          0.32         0.15 o
  10   6   6          0.00          0.20         0.12 o
  11   6   6          0.10          0.13         0.10 o
 -11   7   6          2.68          3.07         0.16 o
 -10   7   6         22.72         20.20         0.90 o
  -9   7   6          0.06          0.09         0.10 o
  -7   7   6         85.58         94.69         2.45 o
  -6   7   6        208.48        227.34         3.37 o
  -5   7   6         39.57         38.67         0.90 o
  -4   7   6          0.04          0.05         0.10 o
  -3   7   6          9.15         10.38         0.47 o
  -2   7   6         27.08         30.90         1.20 o
  -1   7   6         11.42          8.70         0.40 o
   0   7   6          1.03          3.76         0.27 o
   1   7   6          6.63         12.07         0.59 o
   2   7   6         21.75         30.33         0.79 o
   3   7   6          2.09          4.75         0.38 o
   4   7   6        322.20        333.78         3.88 o
   5   7   6        521.57        572.47         6.05 o
   6   7   6         67.45         73.06         1.24 o
   7   7   6          3.48          4.66         0.45 o
   8   7   6          1.34          0.76         0.19 o
   9   7   6          8.82          7.63         0.49 o
  10   7   6          0.34          0.31         0.11 o
 -10   8   6          8.90         10.29         0.47 o
  -9   8   6         21.56         18.55         0.66 o
  -6   8   6        342.56        357.42         6.87 o
  -5   8   6         46.06         52.98         1.23 o
  -4   8   6          0.31          0.32         0.13 o
  -3   8   6          1.37          0.64         0.16 o
  -2   8   6         15.67          9.48         0.56 o
  -1   8   6         32.82         44.08         1.84 o
   0   8   6          0.31          0.13         0.11 o
   1   8   6         74.67         62.94         1.12 o
   2   8   6         47.84         57.13         1.36 o
   3   8   6          0.16          0.43         0.17 o
   4   8   6         17.09         19.25         0.58 o
   5   8   6          4.82          6.03         0.31 o
   6   8   6          4.92          5.22         0.33 o
   7   8   6          2.03          2.46         0.32 o
   8   8   6          2.76          3.48         0.34 o
   9   8   6         13.61         14.85         0.63 o
  10   8   6          8.95          9.11         0.41 o
  -9   9   6          0.08          0.01         0.06 o
  -8   9   6          1.79          1.22         0.16 o
  -6   9   6         95.88        108.54         2.65 o
  -5   9   6         37.52         36.77         1.41 o
  -4   9   6          6.73          8.35         0.44 o
  -3   9   6          5.88          6.22         0.41 o
  -2   9   6          0.08          0.47         0.27 o
  -1   9   6          1.16          2.01         0.38 o
   0   9   6          2.36          2.18         0.23 o
   1   9   6         11.58         14.04         0.45 o
   2   9   6          8.75          9.38         0.36 o
   3   9   6          3.93          3.27         0.28 o
   4   9   6        141.40        139.61         2.13 o
   5   9   6        279.00        309.41         4.18 o
   6   9   6         45.49         46.88         1.42 o
   7   9   6          9.01          2.37         3.29 o
   8   9   6          0.96          1.22         0.18 o
   9   9   6          2.97          3.21         0.24 o
  -8  10   6          2.35          2.03         0.18 o
  -7  10   6          0.57          0.72         0.14 o
  -6  10   6          0.71          0.56         0.15 o
  -5  10   6          1.27          1.11         0.26 o
  -4  10   6          0.78          0.83         0.14 o
  -3  10   6          0.76          0.57         0.14 o
  -2  10   6          1.16          1.70         0.22 o
  -1  10   6          1.71          1.23         0.17 o
   0  10   6          0.18          0.18         0.10 o
   1  10   6          5.74          6.25         0.35 o
   2  10   6          0.10          0.09         0.10 o
   3  10   6          0.18         -0.01         0.08 o
   4  10   6          8.73          3.20         3.73 o
   5  10   6          3.66          3.72         0.33 o
   6  10   6          1.85          2.03         0.23 o
   7  10   6          6.60          6.51         0.36 o
  -3  11   6          0.48          0.70         0.13 o
  -2  11   6          5.64          6.90         0.41 o
  -1  11   6          7.21          4.78         0.26 o
   0  11   6          0.40          0.03         0.07 o
   1  11   6          1.02          3.21         0.23 o
   2  11   6          3.74          6.17         0.49 o
   3  11   6          4.17         -0.01         0.05 o
  -4  12   6          0.01         -0.02         0.05 o
  -3  12   6          0.12          0.27         0.09 o
  -2  12   6          2.59          1.06         0.15 o
  -1  12   6          5.89          7.09         1.09 o
   0  12   6          0.58          1.23         0.13 o
   1  12   6         18.09         12.87         0.63 o
   2  12   6         15.87         19.57         0.80 o
   3  12   6          3.16          4.16         0.34 o
   4  12   6          2.01          1.52         0.19 o
 -11   1   7         60.08         66.93         0.88 o
 -10   1   7         11.65         10.17         0.28 o
  -9   1   7          2.77          2.93         0.16 o
  -8   1   7          0.22          0.06         0.08 o
  -7   1   7          8.67          6.59         0.32 o
  -6   1   7          2.92          4.09         0.42 o
  -5   1   7          0.03          0.17         0.09 o
  -4   1   7          2.16          0.79         0.14 o
  -3   1   7        118.73        130.10         2.83 o
  -2   1   7         15.16         17.73         0.65 o
  -1   1   7         64.10         51.73         1.34 o
   0   1   7        352.03        298.53         2.54 o
   1   1   7          0.05          0.40         0.10 o
   2   1   7          1.34          1.44         0.13 o
   3   1   7          3.48          2.75         0.18 o
   4   1   7         14.39         14.09         0.45 o
   5   1   7          0.44          0.45         0.10 o
   6   1   7          7.62          8.13         0.40 o
   7   1   7         17.56         17.86         0.57 o
   8   1   7        102.20        104.63         1.55 o
   9   1   7          0.02          0.30         0.18 o
  10   1   7         25.21          9.09        12.10 o
 -11   2   7         35.61         33.28         1.20 o
 -10   2   7          4.34          6.34         0.24 o
  -9   2   7          0.12          0.18         0.06 o
  -8   2   7          1.46          1.14         0.12 o
  -7   2   7         47.12         45.44         0.79 o
  -6   2   7          2.39          1.06         0.17 o
  -5   2   7         45.16         45.50         1.56 o
  -4   2   7         18.97         17.56         0.90 o
  -3   2   7        127.44        124.43         1.85 o
  -2   2   7          0.17          0.22         0.08 o
  -1   2   7          0.28          0.40         0.10 o
   0   2   7         72.25         63.35         0.87 o
   1   2   7          0.46          0.06         0.06 o
   2   2   7         42.72         38.62         1.16 o
   3   2   7         76.45         71.21         1.31 o
   4   2   7         27.99         25.82         0.63 o
   5   2   7         14.59         17.89         0.61 o
   6   2   7         11.24         13.96         0.53 o
   7   2   7          2.96          4.30         0.33 o
   8   2   7          1.13          1.49         0.16 o
   9   2   7          0.31          0.22         0.07 o
  10   2   7         44.91         51.88         1.50 o
 -11   3   7         64.06         63.00         1.72 o
 -10   3   7          6.64          7.68         0.63 o
  -9   3   7          1.97          4.47         0.25 o
  -8   3   7          2.21          0.73         0.08 o
  -7   3   7         37.57         45.05         2.30 o
  -6   3   7          0.16          0.07         0.17 o
  -5   3   7          1.82          3.72         0.47 o
  -4   3   7          7.85          8.83         0.43 o
  -3   3   7         46.08         42.55         0.84 o
  -2   3   7          0.48          0.69         0.15 o
  -1   3   7        126.32        116.21         1.59 o
   0   3   7        173.36        154.01         1.71 o
   1   3   7         17.69         14.85         0.43 o
   2   3   7         23.68         19.43         0.59 o
   3   3   7          1.40          2.61         0.21 o
   4   3   7          3.43          2.81         0.24 o
   5   3   7          6.79          5.46         0.40 o
   6   3   7         11.70          9.89         0.52 o
   7   3   7          9.61          7.90         0.37 o
   8   3   7         96.23         99.88         1.49 o
   9   3   7          0.00         -0.03         0.04 o
  10   3   7         17.76         19.28         0.81 o
 -11   4   7          0.01          0.30         0.07 o
 -10   4   7          0.74          1.04         0.16 o
  -9   4   7          0.22          0.60         0.10 o
  -8   4   7          4.75          6.15         0.35 o
  -7   4   7          0.50          0.46         0.41 o
  -6   4   7          0.36          0.49         0.14 o
  -5   4   7          2.13          1.98         0.19 o
  -4   4   7          0.13          0.15         0.11 o
  -3   4   7          2.19          1.46         0.16 o
  -2   4   7          0.11          0.33         0.19 o
  -1   4   7          2.62          2.98         0.22 o
   0   4   7          4.41          6.33         0.28 o
   1   4   7          2.83          3.59         0.22 o
   2   4   7          3.48          4.56         0.26 o
   3   4   7          3.86          7.11         0.37 o
   4   4   7          7.56         12.20         0.48 o
   5   4   7          0.10          0.16         0.10 o
   6   4   7          3.53          1.29         0.20 o
   7   4   7          1.60          0.67         0.17 o
   8   4   7          0.38          0.76         0.13 o
   9   4   7          0.02          0.21         0.09 o
  10   4   7          0.12          0.03         0.05 o
 -10   5   7          8.22          6.78         0.26 o
  -9   5   7          0.33          1.30         0.20 o
  -8   5   7          0.09          0.15         0.11 o
  -7   5   7          0.01          0.07         0.25 o
  -6   5   7          1.27          0.20         0.11 o
  -5   5   7          1.99          4.50         0.39 o
  -4   5   7         15.85         21.86         0.78 o
  -3   5   7         29.18         26.87         0.63 o
  -2   5   7          0.05         -0.04         0.10 o
  -1   5   7        105.85        104.39         1.45 o
   0   5   7        133.97        131.83         1.70 o
   1   5   7          9.69          5.74         0.26 o
   2   5   7          7.94          6.42         0.35 o
   3   5   7          3.30          1.85         0.21 o
   4   5   7         24.02         30.06         0.77 o
   5   5   7          0.37          0.08         0.12 o
   6   5   7          4.73          4.72         0.34 o
   7   5   7         17.92         17.61         0.74 o
   8   5   7         50.62         54.17         1.53 o
   9   5   7          0.04          0.09         0.08 o
  10   5   7         14.48         13.04         1.91 o
  -9   6   7          0.05          0.00         0.07 o
  -8   6   7          1.17          0.60         0.16 o
  -6   6   7          0.20         -0.03         0.07 o
  -5   6   7          9.99         13.95         0.59 o
  -4   6   7          1.90          2.16         0.21 o
  -3   6   7         82.16         81.48         1.18 o
  -2   6   7          0.08         -0.01         0.08 o
  -1   6   7          0.86          0.86         0.13 o
   0   6   7         19.86         18.71         0.52 o
   1   6   7          4.83          6.09         0.33 o
   2   6   7         24.44         30.55         0.78 o
   3   6   7         37.81         31.40         0.78 o
   4   6   7         38.29         46.05         0.95 o
   5   6   7          5.00          2.56         0.20 o
   6   6   7          1.11          1.68         0.66 o
   7   6   7          0.15          0.12         0.06 o
   8   6   7          0.40          0.25         0.12 o
   9   6   7          0.04          0.20         0.08 o
  -9   7   7          1.14          1.14         0.13 o
  -8   7   7          8.52          8.90         0.46 o
  -6   7   7          3.63          4.45         0.27 o
  -5   7   7          0.09          0.65         0.13 o
  -4   7   7          0.01          0.75         0.18 o
  -3   7   7         28.07         35.35         0.82 o
  -2   7   7          0.07          0.36         0.09 o
  -1   7   7         42.15         42.66         0.94 o
   0   7   7        109.12        110.29         1.43 o
   1   7   7          4.13          5.59         0.31 o
   2   7   7          4.63          5.12         0.26 o
   3   7   7         19.18         20.37         0.59 o
   4   7   7          3.57          4.64         0.27 o
   5   7   7          1.00          0.83         0.13 o
   6   7   7          3.92          2.69         0.26 o
   7   7   7          2.31          1.05         0.19 o
   8   7   7         37.87         40.31         0.91 o
   9   7   7          0.97          0.36         0.11 o
  -8   8   7          5.25          4.99         0.28 o
  -5   8   7          5.16          4.84         0.28 o
  -4   8   7          0.22          0.36         0.11 o
  -3   8   7          0.64          0.70         0.15 o
  -2   8   7          3.09          3.84         0.31 o
  -1   8   7          0.03          0.10         0.09 o
   0   8   7          0.01          0.45         0.17 o
   1   8   7          0.12          0.15         0.10 o
   2   8   7          0.04         -0.01         0.08 o
   3   8   7          0.16          0.57         0.19 o
   4   8   7          3.97          6.25         0.28 o
   5   8   7          1.07          0.37         0.08 o
   6   8   7          4.96          0.26         0.63 o
   7   8   7          2.12          1.47         0.15 o
   8   8   7          1.25          1.17         0.11 o
  -5   9   7          0.09          0.01         0.09 o
  -4   9   7          3.54          3.11         0.22 o
  -3   9   7         14.04         15.01         0.61 o
  -2   9   7          2.26          2.80         0.25 o
  -1   9   7         33.23         35.66         0.93 o
   0   9   7         65.72         74.86         1.49 o
   1   9   7          3.52          2.81         0.26 o
   2   9   7          0.43          0.16         0.07 o
   3   9   7          2.44          1.33         0.13 o
   4   9   7         26.65         29.91         0.57 o
   5   9   7          0.06          0.66         0.09 o
   6   9   7          0.28          0.02         0.05 o
  -3  10   7         14.97         14.05         1.19 o
  -2  10   7          1.53          1.43         0.16 o
  -1  10   7          0.05          0.03         0.09 o
   0  10   7          8.43          7.24         0.35 o
   1  10   7          1.03          2.83         0.24 o
   2  10   7          1.69          4.57         0.47 o
   3  10   7         26.16         16.95         1.52 o
   4  10   7         18.88         13.48         0.59 o
  -1  11   7         18.21         17.81         2.16 o
   0  11   7         25.68         19.81         1.09 o
   1  11   7          4.26          6.34         0.38 o
   2  11   7          4.70          6.07         0.36 o
  -9   0   8         17.73         20.32         0.47 o
  -8   0   8         13.10          9.42         1.24 o
  -7   0   8          1.48          2.06         0.18 o
  -6   0   8          1.51          1.47         0.17 o
  -5   0   8         16.85         23.24         0.71 o
  -4   0   8          8.39          9.34         0.74 o
  -3   0   8         33.59         27.64         1.49 o
  -2   0   8         56.90         43.45         1.16 o
  -1   0   8         25.78         20.15         0.76 o
   0   0   8          0.03          0.36         0.11 o
   1   0   8          8.83         11.82         0.46 o
   2   0   8          0.61          0.86         0.15 o
   3   0   8          6.94          4.15         2.58 o
   6   0   8         51.15         50.18         1.39 o
   8   0   8          2.96          2.96         0.32 o
   9   0   8          7.59          8.23         0.43 o
  -9   1   8          7.75          6.67         0.20 o
  -8   1   8         27.83         23.09         1.51 o
  -7   1   8          0.28          0.32         0.07 o
  -6   1   8          0.47          0.29         0.07 o
  -5   1   8         20.23         26.32         1.16 o
  -4   1   8          0.88          0.59         0.17 o
  -3   1   8          0.83          1.22         0.25 o
  -2   1   8          0.01         -0.11         0.11 o
  -1   1   8          2.60          1.64         0.14 o
   0   1   8          0.13          0.06         0.08 o
   1   1   8         22.54         22.44         0.53 o
   2   1   8         35.01         36.79         0.66 o
   3   1   8         54.72         56.20         0.93 o
   4   1   8          4.18          4.63         0.24 o
   5   1   8          0.24          0.06         0.09 o
   6   1   8          0.01          0.04         0.12 o
   7   1   8          0.54          0.33         0.13 o
   8   1   8          0.30          0.83         0.17 o
   9   1   8          7.47          6.94         0.41 o
  -9   2   8          0.11          0.21         0.06 o
  -8   2   8          0.01          0.07         0.05 o
  -7   2   8          0.53          0.73         0.12 o
  -6   2   8          0.77          0.65         0.12 o
  -5   2   8          1.14          1.20         0.16 o
  -4   2   8          0.01          0.21         0.13 o
  -3   2   8          0.31          0.80         0.16 o
  -2   2   8          0.73          1.58         0.19 o
  -1   2   8          0.11          0.30         0.09 o
   0   2   8          0.21          0.79         0.11 o
   1   2   8          3.05          4.32         0.30 o
   2   2   8          0.70          1.05         0.12 o
   3   2   8          0.69          0.95         0.13 o
   4   2   8          0.36          0.26         0.10 o
   5   2   8          0.00          0.15         0.10 o
   6   2   8          0.00          0.17         0.09 o
   7   2   8          0.13          0.41         0.09 o
   8   2   8          0.20         -0.07         0.07 o
   9   2   8          0.70          0.19         0.09 o
  -9   3   8          9.64          8.57         0.28 o
  -8   3   8         18.08         16.56         2.81 o
  -7   3   8          0.01          0.08         0.06 o
  -6   3   8          0.87          0.88         0.16 o
  -5   3   8         20.93         27.38         1.56 o
  -4   3   8         10.07         12.36         0.57 o
  -3   3   8          0.01          0.08         0.10 o
  -2   3   8          0.66          1.18         0.19 o
  -1   3   8          5.78          3.55         0.22 o
   0   3   8          0.02          0.09         0.07 o
   1   3   8         26.82         27.10         0.68 o
   2   3   8         29.66         32.29         0.67 o
   3   3   8         50.93         56.01         0.91 o
   4   3   8          3.61          5.19         0.24 o
   5   3   8          0.01          0.12         0.08 o
   6   3   8          0.31          0.31         0.09 o
   7   3   8          2.31          3.11         0.18 o
   8   3   8          2.49          3.25         0.33 o
   9   3   8          7.43          6.96         0.38 o
  -8   4   8         14.71         14.06         0.56 o
  -7   4   8          0.33          0.49         0.12 o
  -6   4   8          0.99          0.92         0.17 o
  -5   4   8         14.57         16.95         1.10 o
  -4   4   8          6.75         10.90         0.40 o
  -3   4   8         21.79         21.65         0.60 o
  -2   4   8         51.65         53.66         1.03 o
  -1   4   8         16.23          8.34         0.32 o
   0   4   8          2.55          2.73         0.22 o
   1   4   8          1.25          1.00         0.11 o
   2   4   8          0.56          1.07         0.12 o
   3   4   8         11.36         10.50         0.35 o
   4   4   8          6.95          5.79         0.25 o
   5   4   8          0.64          0.83         0.13 o
   6   4   8         26.71         34.56         0.70 o
   7   4   8         27.09         26.43         0.71 o
   8   4   8          1.69          2.08         0.17 o
  -8   5   8         17.33         14.34         0.53 o
  -7   5   8          0.12         -0.05         0.09 o
  -6   5   8          0.37          0.14         0.06 o
  -5   5   8          8.24         11.31         0.47 o
  -4   5   8          0.39          0.47         0.10 o
  -3   5   8          1.29          1.62         0.16 o
  -2   5   8          0.26          0.32         0.13 o
  -1   5   8          0.14          0.24         0.08 o
   0   5   8          2.12          1.06         0.12 o
   1   5   8          4.70          5.41         0.37 o
   2   5   8         31.70         34.07         0.64 o
   3   5   8         16.82         15.97         0.42 o
   4   5   8          0.09          0.04         0.06 o
   5   5   8          2.16          1.88         0.27 o
   6   5   8          0.03          0.10         0.06 o
   7   5   8          6.22          6.75         0.29 o
   8   5   8          0.14          0.15         0.09 o
  -7   6   8          0.21         -0.01         0.06 o
  -6   6   8          0.70          1.29         0.18 o
  -5   6   8          2.83          3.45         0.34 o
  -4   6   8          0.16          0.04         0.08 o
  -3   6   8          0.34          0.14         0.08 o
  -2   6   8          0.24          0.06         0.08 o
  -1   6   8          1.37          2.49         0.20 o
   0   6   8          1.76          1.91         0.17 o
   1   6   8          1.23          0.81         0.15 o
   2   6   8          0.80          1.27         0.15 o
   3   6   8          0.16          0.22         0.06 o
   4   6   8          0.40          0.62         0.10 o
   5   6   8          2.61          3.64         0.19 o
   6   6   8          1.37          1.74         0.12 o
   7   6   8          3.11          4.95         0.22 o
  -6   7   8          1.69          1.11         0.15 o
  -5   7   8         11.55          3.56         0.33 o
  -4   7   8         14.21         14.66         0.50 o
  -3   7   8          0.03          0.21         0.09 o
  -2   7   8          3.35          4.28         0.28 o
  -1   7   8          2.58          1.86         0.19 o
   0   7   8          2.11          2.05         0.16 o
   1   7   8          7.33          7.02         0.28 o
   2   7   8         25.87         27.37         0.75 o
   3   7   8         10.89         12.02         0.35 o
   4   7   8          0.31          0.10         0.05 o
   5   7   8          1.55          0.48         0.07 o
   6   7   8          2.85          2.39         0.20 o
  -4   8   8          2.63          2.31         0.21 o
  -3   8   8         12.98         15.03         0.45 o
  -2   8   8         17.83         16.76         0.77 o
  -1   8   8         19.93         17.66         0.54 o
   0   8   8          0.45          0.06         0.07 o
   1   8   8          2.64          2.63         0.28 o
   2   8   8          0.39          0.50         0.07 o
   3   8   8          0.30          0.02         0.06 o
  -2   9   8          2.01          2.94         0.24 o
  -1   9   8          0.47          0.76         0.10 o
   0   9   8          0.21          0.09         0.06 o
   1   9   8          3.18          3.13         0.21 o
   2   9   8          5.37          4.85         0.31 o
  -6   1   9         22.07         21.40         0.51 o
  -5   1   9         35.50         45.95         0.92 o
  -4   1   9          3.49          4.78         0.29 o
  -3   1   9          2.76          3.55         0.70 o
  -2   1   9          2.07          1.63         0.30 o
  -1   1   9          3.89          2.50         0.19 o
   0   1   9          0.07          0.26         0.07 o
   1   1   9          0.00          0.05         0.07 o
   2   1   9          0.01          0.24         0.06 o
   3   1   9          0.21          0.33         0.10 o
   4   1   9         19.04         20.82         0.68 o
   5   1   9         66.63         81.11         2.07 o
   6   1   9         45.92         47.01         0.88 o
  -6   2   9         46.74         55.99         1.35 o
  -5   2   9         22.49         25.99         0.90 o
  -4   2   9          0.71          0.67         0.14 o
  -3   2   9          0.06          0.10         0.09 o
  -2   2   9          3.75          3.03         0.31 o
  -1   2   9         13.44         10.92         0.42 o
   0   2   9          9.11          5.95         0.44 o
   1   2   9          0.74          0.72         0.47 o
   2   2   9          1.29          2.78         0.22 o
   3   2   9          0.09          0.20         0.09 o
   4   2   9          3.67          5.00         0.28 o
   5   2   9          0.16          0.11         0.07 o
   6   2   9         11.14         10.35         0.51 o
  -5   3   9         28.70         25.80         3.26 o
  -4   3   9          1.32          0.58         0.11 o
  -3   3   9          3.94          3.61         0.57 o
  -2   3   9          3.39          2.99         0.21 o
  -1   3   9          2.21          1.81         0.15 o
   0   3   9          0.85          0.42         0.15 o
   1   3   9          1.12          1.86         0.29 o
   2   3   9          0.14          0.17         0.06 o
   3   3   9          0.00          0.04         0.06 o
   4   3   9         14.69         17.53         0.57 o
   5   3   9         51.39         53.75         1.36 o
  -4   4   9          0.16          0.14         0.07 o
  -3   4   9          1.54          0.74         0.22 o
  -2   4   9          0.08          0.05         0.05 o
  -1   4   9          0.03          0.18         0.06 o
   0   4   9          0.00          0.01         0.07 o
   1   4   9          0.34          0.48         0.11 o
   2   4   9          0.28          0.45         0.08 o
   3   4   9          0.01         -0.02         0.05 o
   4   4   9          0.59          0.53         0.09 o
  -3   5   9          2.26          1.12         0.21 o
  -2   5   9          0.98          1.08         0.23 o
  -1   5   9          3.69          3.37         0.64 o
   0   5   9          0.12          0.18         0.07 o
   1   5   9          0.26          0.11         0.07 o
   2   5   9          1.22          0.63         0.10 o
   3   5   9          0.00          0.03         0.05 o
   4   5   9         20.75         22.88         0.67 o
  -2   6   9          2.71          1.63         0.19 o
  -1   6   9          6.44          5.82         0.75 o
   0   6   9          4.03          2.56         0.33 o
   1   6   9          0.14          0.29         0.06 o
   2   6   9          0.90          1.73         0.19 o
                                                
