# Supplementary material for: Semiconductive 2D arrays of pancake-bonded oligomers of partially charged TCNQ radicals
Source: IUCrJ. 2022 May 28;9(Pt 4):449–67. doi: 10.1107/S2052252522004717 (PMC9252159; doi:10.1107/S2052252522004717)
Supplement: Supplementary file 3 [file m-09-00449-sup3.zip › lq5043sup5.hkl]

#
# h,k,l, Fc-squared, Fo-squared, sigma(Fo-squared), status flag
#
data_shelx
_shelx_title '3.TCNQ_2'
_shelx_refln_list_code          4
_shelx_F_calc_maximum      130.74
_exptl_crystal_F_000       310.00
_reflns_d_resolution_high  0.7938

loop_
 _space_group_symop_operation_xyz
 'x, y, z'

_cell_length_a     7.1680
_cell_length_b     7.6291
_cell_length_c    13.6797
_cell_angle_alpha  78.422
_cell_angle_beta   83.441
_cell_angle_gamma  69.680

_shelx_F_squared_multiplier     1.000

loop_
 _refln_index_h
 _refln_index_k
 _refln_index_l
 _refln_F_squared_calc
 _refln_F_squared_meas
 _refln_F_squared_sigma
 _refln_observed_status
   0   0 -15         52.24         65.61         4.05 o
   1   0 -15         38.09         39.40         2.86 o
   2   0 -15         39.73         40.98         2.74 o
   1   1 -15         15.65         15.78         1.66 o
   2   1 -15         82.39         81.45         4.45 o
   3   1 -15         37.72         35.63         2.22 o
   2   2 -15         19.70         21.67         1.74 o
   2  -1 -14         62.61         64.36         4.01 o
   3  -1 -14         65.83         77.83         4.21 o
   0   0 -14        115.13        122.93         6.93 o
   1   0 -14         38.01         37.30         3.10 o
   2   0 -14         43.68         47.29         3.45 o
   3   0 -14         11.83         14.84         1.61 o
   4   0 -14          1.58          2.88         0.53 o
   0   1 -14        158.44        160.20         8.45 o
   1   1 -14         95.60         95.88         5.75 o
   2   1 -14         47.83         49.58         3.59 o
   3   1 -14         37.28         38.85         2.82 o
   4   1 -14         14.36         15.63         1.37 o
   1   2 -14         37.81         45.84         3.43 o
   2   2 -14         30.09         33.12         2.67 o
   3   2 -14         22.62         25.51         2.10 o
   4   2 -14          4.63          5.37         0.71 o
   2   3 -14         10.86         13.48         1.43 o
   3   3 -14         14.54         14.27         1.30 o
   1  -1 -13        279.00        365.20        16.21 o
   2  -1 -13         40.02         39.07         3.19 o
   3  -1 -13         43.65         40.70         3.07 o
   4  -1 -13         17.92         17.20         1.57 o
  -1   0 -13         81.18         83.48         5.59 o
   0   0 -13         93.65         91.08         5.86 o
   1   0 -13         53.77         57.66         4.28 o
   2   0 -13          0.82          8.68         1.45 o
   3   0 -13        260.23        271.97        12.51 o
   4   0 -13        147.92        169.01         8.05 o
  -1   1 -13         91.34         86.66         5.85 o
   0   1 -13         76.79         75.30         5.30 o
   1   1 -13         83.63         87.56         5.73 o
   2   1 -13         47.69         50.38         3.90 o
   3   1 -13         51.63         57.27         4.00 o
   4   1 -13         31.73         38.45         2.82 o
   5   1 -13         15.12         16.42         1.33 o
   0   2 -13         61.82         65.97         4.79 o
   1   2 -13         75.19         93.54         5.90 o
   2   2 -13         23.46         25.65         2.58 o
   3   2 -13         13.23         11.67         1.57 o
   4   2 -13         18.07         21.71         1.94 o
   1   3 -13         56.40         64.22         4.35 o
   2   3 -13         24.26         29.83         2.60 o
   3   3 -13         21.91         20.19         1.92 o
   4   3 -13         16.86         12.63         3.20 o
   3   4 -13         19.11         19.23         1.57 o
   3  -2 -12         65.27         79.51         4.79 o
   4  -2 -12         18.42         20.89         1.80 o
   1  -1 -12        109.99        105.39         6.29 o
   2  -1 -12         48.17         51.30         3.93 o
   3  -1 -12         39.76         37.53         3.21 o
   4  -1 -12         55.54         62.73         4.05 o
   5  -1 -12         22.65         25.30         1.83 o
  -1   0 -12         72.70         63.87         4.82 o
   1   0 -12        818.65        770.36        31.94 o
   2   0 -12        561.98        572.77        24.44 o
   3   0 -12         58.52         74.75         5.04 o
   4   0 -12         27.12         33.89         2.89 o
   5   0 -12         20.51         22.44         1.90 o
  -1   1 -12         87.15         93.82         6.44 o
   0   1 -12         67.73         80.13         5.68 o
   1   1 -12        113.22        112.33         6.94 o
   2   1 -12        131.85        159.31         8.72 o
   3   1 -12         68.91         72.25         4.95 o
   4   1 -12         33.93         27.14         2.53 o
   5   1 -12          9.98          9.32         1.16 o
   0   2 -12         66.74         71.60         5.33 o
   1   2 -12         22.19         24.66         2.81 o
   2   2 -12         60.87         63.51         4.66 o
   3   2 -12         49.83         52.18         3.96 o
   4   2 -12         38.61         40.50         3.13 o
   5   2 -12         14.15         16.43         1.57 o
   0   3 -12         46.18         51.39         4.20 o
   1   3 -12         98.40         96.15         6.12 o
   2   3 -12         59.89         61.11         4.40 o
   3   3 -12         54.90         70.05         4.58 o
   4   3 -12         15.01         19.43         1.89 o
   5   3 -12          8.37          7.19         0.63 o
   2   4 -12         36.06         35.88         2.91 o
   3   4 -12         26.79         28.06         2.34 o
   4   4 -12          3.05          4.43         0.72 o
   3  -2 -11         79.94         81.93         5.21 o
   4  -2 -11         46.23         59.51         3.94 o
   5  -2 -11          6.58          6.87         0.87 o
   1  -1 -11         98.76         94.35         5.82 o
   2  -1 -11        198.30        214.33        10.76 o
   3  -1 -11         82.84         87.14         5.68 o
   4  -1 -11         85.65         97.54         5.91 o
   5  -1 -11         47.98         56.53         3.62 o
  -1   0 -11       1257.96       1197.75        48.20 o
   0   0 -11        989.49       1010.45        40.91 o
   1   0 -11        138.84        192.07         9.95 o
   2   0 -11        131.44        136.95         7.82 o
   3   0 -11        133.42        125.07         7.38 o
   4   0 -11         76.62         76.37         5.14 o
   5   0 -11         25.08         26.06         2.37 o
   6   0 -11          9.67         10.06         1.01 o
  -1   1 -11        127.83        134.14         8.23 o
   0   1 -11        279.55        346.59        16.34 o
   1   1 -11        184.24        176.49         9.53 o
   2   1 -11         71.07         51.97         4.17 o
   3   1 -11         62.51         61.02         4.61 o
   4   1 -11        138.38        147.81         8.08 o
   5   1 -11         10.55         12.34         1.60 o
   6   1 -11          2.14          2.10         0.45 o
  -1   2 -11         34.57         36.07         3.71 o
   0   2 -11        162.47        167.13         9.53 o
   1   2 -11        107.25        115.61         7.19 o
   2   2 -11        102.88         97.14         6.25 o
   3   2 -11         77.89         69.43         4.94 o
   4   2 -11         36.84         39.16         3.31 o
   5   2 -11         17.77         22.15         2.12 o
   6   2 -11          7.33          7.40         0.87 o
   0   3 -11        101.05         88.69         6.20 o
   1   3 -11        129.65        147.57         8.50 o
   2   3 -11        105.37        120.79         7.20 o
   3   3 -11         15.15         19.34         2.27 o
   4   3 -11         11.06         12.76         1.70 o
   5   3 -11         20.27         20.59         1.90 o
   1   4 -11         34.22         40.35         3.51 o
   2   4 -11          1.97          5.43         1.07 o
   3   4 -11         67.94         63.72         4.30 o
   4   4 -11        113.40        107.17         4.05 o
   5   4 -11         10.06         10.09         0.76 o
   3   5 -11         14.10          9.84         1.06 o
   4   5 -11          5.29          1.65         0.36 o
   0  -4 -10        171.65        192.22        16.13 o
   1  -3 -10        225.99        254.80        18.20 o
   3  -2 -10         90.99         97.71         6.07 o
   4  -2 -10         41.02         42.12         3.43 o
   5  -2 -10         38.12         45.93         3.12 o
   1  -1 -10        317.59        315.80        14.39 o
   2  -1 -10        438.69        438.75        19.26 o
   3  -1 -10        244.53        240.27        11.92 o
   4  -1 -10         38.46         38.61         3.48 o
   5  -1 -10         28.56         33.24         2.85 o
   6  -1 -10         10.72         13.81         1.29 o
  -2   0 -10        745.85        551.59        24.13 o
  -1   0 -10        165.93        253.13        12.43 o
   1   0 -10        302.81        285.46        13.43 o
   2   0 -10        283.21        252.56        12.27 o
   3   0 -10        136.99        125.69         7.44 o
   4   0 -10         91.66         90.68         5.96 o
   5   0 -10         55.65         65.38         4.54 o
   6   0 -10          9.18         11.97         1.35 o
  -1   1 -10        249.46        258.51        13.09 o
   0   1 -10        109.37        110.42         9.27 o
   1   1 -10        224.78        215.23        13.79 o
   2   1 -10        511.45        511.79        22.24 o
   3   1 -10         66.86         68.01         4.99 o
   4   1 -10         13.37         15.05         2.08 o
   5   1 -10         22.44         24.01         2.49 o
   6   1 -10          4.01          4.46         0.84 o
  -1   2 -10        137.21        140.94         8.71 o
   0   2 -10        278.64        259.64        10.84 o
   1   2 -10        198.84        194.63         8.68 o
   2   2 -10         84.49         84.05         5.68 o
   3   2 -10         58.71         54.66         4.32 o
   4   2 -10         57.87         55.14         4.28 o
   5   2 -10         27.49         30.87         2.78 o
   6   2 -10          7.01          7.93         0.83 o
  -5   3 -10          5.88          4.84         0.76 o
   0   3 -10        119.52        124.21         7.81 o
   1   3 -10         70.45         59.71         4.79 o
   2   3 -10        124.98        130.23         7.69 o
   3   3 -10        184.23        200.43        10.35 o
   4   3 -10         47.37         43.77         3.59 o
   5   3 -10         12.87         10.87         1.48 o
   6   3 -10          8.89          9.06         1.61 o
  -4   4 -10         24.87         22.11         1.70 o
   1   4 -10        101.81        101.49         6.61 o
   2   4 -10        172.13        168.35         9.17 o
   3   4 -10         25.84         30.10         2.91 o
   4   4 -10         24.10         26.75         2.52 o
   5   4 -10         25.38         27.07         2.50 o
   6   4 -10          5.49          5.24         0.74 o
   2   5 -10         33.82         35.65         2.08 o
   3   5 -10         29.02         31.36         1.86 o
   4   5 -10          4.29          2.72         0.41 o
   5   5 -10          2.04          1.96         0.44 o
   3   6 -10          2.53          1.92         0.39 o
  -1  -5  -9        160.60        179.18        16.13 o
   0  -4  -9        347.79        409.11        25.57 o
   1  -4  -9        185.85        199.82        16.21 o
   1  -3  -9        183.72        219.39        16.13 o
   4  -3  -9         27.55         28.75         2.61 o
   5  -3  -9         20.59         21.33         1.76 o
   3  -2  -9        244.95        252.82        12.32 o
   4  -2  -9        224.38        272.10        13.12 o
   5  -2  -9         18.06         27.78         2.54 o
   6  -2  -9          0.46          1.23         0.35 o
   2  -1  -9        286.60        312.79        14.37 o
   3  -1  -9        185.05        180.42         9.59 o
   4  -1  -9         81.70         83.74         5.75 o
   5  -1  -9         37.60         43.76         3.63 o
   6  -1  -9         33.20         35.20         2.60 o
   0   0  -9        475.29        462.36        24.18 o
   2   0  -9        313.61        286.75        13.42 o
   3   0  -9        292.16        268.18        13.03 o
   4   0  -9         74.32         69.01         5.09 o
   5   0  -9         68.83         76.60         5.27 o
   6   0  -9         12.48         14.35         1.68 o
  -2   1  -9        152.19        132.25         8.16 o
  -1   1  -9        461.83        442.31        24.96 o
   0   1  -9        855.38        823.54        39.80 o
   1   1  -9        158.52        147.87        12.27 o
   2   1  -9        100.67         98.82         6.10 o
   3   1  -9        213.86        200.23        10.37 o
   4   1  -9         54.30         52.11         4.25 o
   5   1  -9         48.47         46.84         3.89 o
   6   1  -9         27.26         27.59         2.49 o
   7   1  -9          7.08          7.31         0.58 o
  -6   2  -9          2.19          2.96         0.65 o
  -1   2  -9        253.98        239.77        10.36 o
   0   2  -9        294.99        280.23        11.29 o
   1   2  -9        262.85        246.42        10.08 o
   2   2  -9        154.15        177.26         7.94 o
   3   2  -9         64.67         68.44         4.93 o
   4   2  -9         50.12         46.47         3.87 o
   5   2  -9         45.36         44.38         3.67 o
   6   2  -9         28.67         30.27         2.57 o
   7   2  -9          7.04          5.92         0.70 o
   0   3  -9        122.86        121.14         6.63 o
   1   3  -9        322.80        311.80        12.47 o
   2   3  -9        228.41        222.02         9.60 o
   3   3  -9        189.11        179.78         9.66 o
   4   3  -9         73.72         78.45         5.31 o
   5   3  -9         36.99         37.21         3.14 o
   6   3  -9          7.27          7.88         0.76 o
   0   4  -9        298.14        276.91        14.04 o
   1   4  -9         84.93         94.32         4.35 o
   2   4  -9         58.37         69.18         5.14 o
   3   4  -9         57.14         53.76         4.25 o
   4   4  -9         41.63         36.75         3.20 o
   5   4  -9         22.81         23.02         2.18 o
   6   4  -9          6.28          6.18         1.65 o
   1   5  -9         54.62         54.25         3.89 o
   2   5  -9         21.64         19.27         1.59 o
   3   5  -9         19.39         22.17         2.37 o
   4   5  -9         67.54         71.75         3.20 o
   5   5  -9         10.69         11.72         1.43 o
   6   5  -9          4.25          3.79         0.62 o
   2   6  -9         17.74         17.74         1.75 o
   3   6  -9         10.80         15.63         1.66 o
   4   6  -9          8.41          7.19         1.03 o
   5   6  -9         12.95          9.14         0.98 o
  -1  -5  -8        249.10        274.02        20.45 o
   0  -5  -8        364.70        350.25        23.97 o
   0  -4  -8        690.23        781.99        39.97 o
   1  -4  -8        481.16        519.41        29.76 o
   1  -3  -8        378.33        395.57        23.20 o
   4  -3  -8         37.12         45.97         3.65 o
   5  -3  -8         23.06         22.83         2.09 o
   3  -2  -8        137.25        136.09         9.37 o
   4  -2  -8         53.94         54.68         4.38 o
   5  -2  -8         65.10         75.01         4.99 o
   6  -2  -8         19.56         20.97         1.82 o
   3  -1  -8        305.37        309.34        14.42 o
   4  -1  -8        189.19        164.90         9.19 o
   5  -1  -8         49.82         52.41         4.20 o
   6  -1  -8         58.93         72.66         4.54 o
  -1   0  -8        236.27        183.59        11.84 o
   0   0  -8        589.08        546.30        26.65 o
   1   0  -8       1210.18       1330.32        57.27 o
   3   0  -8        310.17        310.89        30.84 o
   4   0  -8         58.87         54.91         3.83 o
   5   0  -8         28.35         30.65         3.11 o
   6   0  -8         28.84         30.20         2.78 o
   7   0  -8          3.86          4.97         0.73 o
  -1   1  -8        334.41        333.21        19.93 o
   0   1  -8        226.81        252.44        16.20 o
   1   1  -8        401.57        366.29        21.09 o
   2   1  -8        226.95        218.91        15.48 o
   3   1  -8        379.83        349.34        15.92 o
   4   1  -8        179.75        153.49         8.65 o
   5   1  -8         83.98         95.10         6.25 o
   6   1  -8         12.05         15.85         1.99 o
   7   1  -8         10.36          9.57         1.14 o
  -6   2  -8         12.86         11.30         1.52 o
  -1   2  -8        313.10        267.53        10.98 o
   0   2  -8        363.90        366.93        23.06 o
   1   2  -8        438.29        451.12        26.01 o
   2   2  -8        141.87        138.99         6.53 o
   3   2  -8        111.75        112.67         6.76 o
   4   2  -8        160.55        157.48         8.73 o
   5   2  -8         80.60         77.35         5.34 o
   6   2  -8          9.58         10.01         1.50 o
   7   2  -8          3.66          2.54         0.77 o
  -1   3  -8        389.54        364.20        14.41 o
   0   3  -8        209.87        213.04         9.50 o
   1   3  -8        244.40        225.59         9.66 o
   2   3  -8        269.67        237.29         9.91 o
   3   3  -8        324.71        322.67        24.10 o
   4   3  -8         96.59         94.44         6.09 o
   5   3  -8         28.55         28.26         2.79 o
   6   3  -8         14.64         17.81         1.36 o
   7   3  -8          6.53          5.09         0.57 o
   0   4  -8        146.74        147.43         8.91 o
   1   4  -8        181.98        175.46         9.83 o
   2   4  -8         97.79        106.71         6.81 o
   3   4  -8         48.25         48.29         4.03 o
   4   4  -8         34.69         33.20         3.12 o
   5   4  -8         40.72         40.45         3.25 o
   6   4  -8         18.73         18.96         1.34 o
   7   4  -8          1.10          0.60         0.25 o
   1   5  -8         28.46         29.07         2.94 o
   2   5  -8        163.52        153.20         6.12 o
   3   5  -8         51.93         57.18         3.08 o
   4   5  -8         28.70         34.30         2.20 o
   5   5  -8         13.17         13.39         1.75 o
   6   5  -8          3.16          4.95         0.86 o
   1   6  -8         32.20         40.96         3.17 o
   2   6  -8         25.93         28.96         2.71 o
   3   6  -8         41.57         40.14         3.28 o
   4   6  -8         20.16         23.05         3.35 o
   5   6  -8          6.58          6.89         0.74 o
   2   7  -8         29.42         27.09         1.98 o
   3   7  -8          2.93          1.77         0.50 o
   4   7  -8          6.19          5.83         0.79 o
  -3  -6  -7         43.29         85.34        10.37 o
  -2  -6  -7         49.31         62.78         9.00 o
  -1  -5  -7        385.02        484.45        29.14 o
   0  -5  -7        666.61        916.42        46.58 o
   1  -5  -7        101.97        102.39        11.48 o
   0  -4  -7        203.85        259.17        17.92 o
   1  -4  -7        229.19        278.69        19.17 o
   2  -4  -7        181.31        189.02        15.46 o
   1  -3  -7        569.05        670.07        33.48 o
   2  -3  -7        293.19        337.22        20.76 o
   4  -3  -7         75.83         93.51         5.97 o
   5  -3  -7         32.19         37.72         3.04 o
   6  -3  -7          8.43          6.82         0.81 o
   2  -2  -7        254.00        304.03        17.94 o
   4  -2  -7        188.08        187.08        10.02 o
   5  -2  -7         49.42         59.63         4.50 o
   6  -2  -7         11.87         14.11         1.59 o
  -1  -1  -7        698.41        704.99        29.72 o
   3  -1  -7        346.93        335.76        21.51 o
   4  -1  -7        427.26        476.02        51.00 o
   5  -1  -7         69.68         75.51         5.41 o
   6  -1  -7         19.96         24.31         2.48 o
   7  -1  -7          5.91          5.75         0.79 o
  -1   0  -7       2009.85       2001.80        80.31 o
   0   0  -7        672.95        670.94        30.55 o
   1   0  -7       1345.30       1303.68        38.37 o
   2   0  -7        282.67        287.49        17.03 o
   3   0  -7         76.33         99.96         9.87 o
   4   0  -7        138.58        143.02        10.94 o
   5   0  -7         40.26         40.15         3.72 o
   6   0  -7         38.90         41.43         3.53 o
   7   0  -7         14.18         15.21         1.54 o
  -7   1  -7          1.17          0.56         0.32 o
   0   1  -7        587.38        543.46        27.12 o
   1   1  -7        569.47        529.82        26.72 o
   2   1  -7        475.51        427.18        23.32 o
   3   1  -7        380.50        436.53        24.21 o
   4   1  -7        192.02        206.37         8.83 o
   5   1  -7         65.95         64.87         4.95 o
   6   1  -7         22.73         22.42         2.51 o
   7   1  -7          5.57          4.98         0.91 o
  -6   2  -7         12.24         11.98         1.76 o
   0   2  -7        285.41        221.22        15.73 o
   1   2  -7        610.64        560.04        29.46 o
   2   2  -7       1184.74       1175.34        53.36 o
   3   2  -7        335.13        342.03        12.60 o
   4   2  -7         80.10         74.58         5.19 o
   5   2  -7         61.94         60.23         4.60 o
   6   2  -7        119.80        118.40         6.87 o
   7   2  -7          2.98          3.72         0.51 o
  -6   3  -7          9.18          7.93         1.09 o
  -1   3  -7        348.75        327.17        15.89 o
   0   3  -7        321.63        300.11        21.09 o
   1   3  -7        371.53        315.22        21.30 o
   2   3  -7        214.83        196.56        15.18 o
   3   3  -7        237.58        227.04         9.46 o
   4   3  -7        165.89        158.76         8.67 o
   5   3  -7         36.34         33.70         3.16 o
   6   3  -7         22.17         25.99         2.51 o
   7   3  -7          7.72          9.95         0.70 o
  -5   4  -7         17.30         15.74         1.64 o
   0   4  -7        198.56        182.28         8.74 o
   1   4  -7        196.35        196.33         9.00 o
   2   4  -7        137.66        133.72         6.76 o
   3   4  -7         89.59         84.48         5.56 o
   4   4  -7         53.61         58.34         4.40 o
   5   4  -7         13.40         11.86         1.27 o
   6   4  -7         14.14         15.08         1.22 o
   7   4  -7         23.40         22.15         1.91 o
  -4   5  -7          9.68          9.00         1.07 o
   0   5  -7        185.76        186.88         9.89 o
   1   5  -7         74.24         75.15         3.90 o
   2   5  -7         77.91         79.11         5.68 o
   3   5  -7         52.34         51.76         3.03 o
   4   5  -7         25.24         29.48         2.12 o
   5   5  -7         22.63         22.43         2.56 o
   6   5  -7         94.72         87.87        11.72 o
   7   5  -7          9.85          9.65         1.03 o
   0   6  -7         37.14         36.46         3.06 o
   1   6  -7         86.62         77.21         5.20 o
   2   6  -7         66.78         76.85         5.34 o
   3   6  -7         43.23         47.58         3.97 o
   4   6  -7         40.29         44.88         3.54 o
   5   6  -7         11.73         16.09         1.86 o
   6   6  -7          2.46          2.52         0.39 o
   1   7  -7          2.85          3.11         0.63 o
   2   7  -7         11.10         11.85         1.48 o
   3   7  -7          5.02          5.88         1.02 o
   4   7  -7         10.85         13.26         1.51 o
   5   7  -7         32.36         31.59         2.19 o
  -3  -6  -6        167.08        146.15        13.70 o
  -2  -6  -6        159.85        194.25        16.56 o
  -1  -6  -6        169.57        175.51        15.85 o
  -2  -5  -6        817.08        948.83        46.44 o
  -1  -5  -6        160.43        168.28        14.30 o
   0  -5  -6        104.07         85.76         9.92 o
   1  -5  -6        235.04        241.70        18.65 o
   0  -4  -6        645.85        720.86        36.14 o
   1  -4  -6        430.52        479.22        27.28 o
   2  -4  -6        185.21        253.80        18.55 o
   5  -4  -6         22.08         22.65         1.90 o
   1  -3  -6        481.87        550.36        28.26 o
   2  -3  -6        370.65        430.86        24.28 o
   6  -3  -6         15.25         16.14         1.50 o
   2  -2  -6        773.01        899.31        28.60 o
   3  -2  -6        272.71        317.58        19.77 o
   4  -2  -6        132.09        178.14        16.09 o
   6  -2  -6         17.52         22.90         2.29 o
   7  -2  -6          4.86          3.90         0.55 o
  -1  -1  -6       1049.78       1091.42        43.47 o
   2  -1  -6       1934.56       2410.76        95.28 o
   3  -1  -6        361.99        356.71        21.79 o
   4  -1  -6        194.03        218.43        17.45 o
   6  -1  -6         15.86         17.43         2.22 o
   7  -1  -6         18.78         20.80         1.84 o
  -1   0  -6       1938.58       2020.80        80.07 o
   0   0  -6        472.75        406.97        19.66 o
   1   0  -6        241.10        219.52        12.83 o
   2   0  -6        892.38        887.55        39.87 o
   3   0  -6        306.59        348.61        20.95 o
   4   0  -6        208.44        203.45        22.86 o
   5   0  -6         73.62         69.95         5.16 o
   6   0  -6         27.21         28.86         2.96 o
   7   0  -6          5.86          6.73         1.10 o
  -7   1  -6         16.05         14.35         1.66 o
   0   1  -6       1114.53       1031.32        44.77 o
   1   1  -6       1138.50       1266.61        53.73 o
   2   1  -6        380.23        454.13        16.35 o
   3   1  -6        345.85        332.80        19.91 o
   4   1  -6        275.04        254.37        17.08 o
   5   1  -6         82.77         77.13         5.25 o
   6   1  -6         39.39         44.32         3.77 o
   7   1  -6         33.14         33.05         2.75 o
  -6   2  -6         14.07         16.94         2.20 o
   1   2  -6       1086.51       1016.33        46.15 o
   2   2  -6       1043.26        971.99        44.65 o
   3   2  -6        424.13        438.91        17.85 o
   4   2  -6        488.18        510.60        17.32 o
   5   2  -6         30.22         30.83         2.70 o
   6   2  -6         12.89         17.65         2.21 o
   7   2  -6         18.10         19.47         1.35 o
   8   2  -6          0.37          0.84         0.27 o
  -6   3  -6         12.57         11.89         1.48 o
   1   3  -6        342.62        314.17        20.46 o
   2   3  -6        264.35        246.35        17.27 o
   3   3  -6        224.45        196.09        15.26 o
   4   3  -6        201.66        197.72        10.15 o
   5   3  -6         64.49         65.61         4.78 o
   6   3  -6         24.52         20.89         2.32 o
   7   3  -6          8.13          7.57         0.66 o
   8   3  -6         10.89         11.17         1.04 o
  -5   4  -6         11.15         14.20         1.70 o
   0   4  -6        200.33        176.28         6.80 o
   1   4  -6        249.28        209.40         9.18 o
   2   4  -6        224.81        207.96         9.02 o
   3   4  -6         37.44         34.77         2.86 o
   4   4  -6         53.74         53.68         2.99 o
   5   4  -6        175.60        175.77         7.76 o
   6   4  -6         34.91         36.01         1.81 o
   7   4  -6         12.40         11.95         1.02 o
  -4   5  -6          6.10          7.30         1.11 o
   0   5  -6        132.20        128.36         7.77 o
   1   5  -6        103.40         98.95         4.69 o
   2   5  -6         76.03         84.46         5.86 o
   3   5  -6         72.82         59.70         4.97 o
   4   5  -6        269.57        257.07        13.37 o
   5   5  -6         60.10         70.39         3.57 o
   6   5  -6         67.30         85.66         4.88 o
   7   5  -6         12.45         10.45         2.00 o
   0   6  -6         75.51         84.09         5.62 o
   1   6  -6         66.58         68.48         5.10 o
   2   6  -6         94.64         98.09         6.61 o
   3   6  -6         77.48         89.63         6.25 o
   4   6  -6         19.34         18.58         2.37 o
   5   6  -6         25.49         27.76         2.77 o
   6   6  -6          6.78          7.73         1.17 o
   0   7  -6         22.50         23.25         2.07 o
   1   7  -6         18.94         23.37         2.34 o
   2   7  -6         21.29         24.60         2.52 o
   3   7  -6         61.28         65.88         4.61 o
   4   7  -6         14.30         15.02         1.84 o
   5   7  -6         13.44         12.06         1.07 o
   2   8  -6         13.44         11.67         1.15 o
   3   8  -6          9.34          8.61         1.01 o
  -3  -6  -5        187.12        140.75        12.99 o
  -2  -6  -5        186.63        206.64        16.86 o
  -1  -6  -5        152.75        181.20        15.96 o
   0  -6  -5        156.53        194.51        17.12 o
  -3  -5  -5         40.23         37.91         5.80 o
  -2  -5  -5        107.82         79.28         8.84 o
  -1  -5  -5        628.40        655.70        34.77 o
   0  -5  -5        352.82        389.04        24.46 o
   1  -5  -5        264.80        305.21        21.48 o
   0  -4  -5        452.92        504.80        27.18 o
   1  -4  -5        490.02        556.30        30.03 o
   2  -4  -5        362.62        466.01        27.48 o
   1  -3  -5        517.29        561.52        28.19 o
   2  -3  -5        449.90        474.49        25.78 o
   3  -3  -5        232.42        234.39        12.01 o
   6  -3  -5          9.64         11.73         1.39 o
   2  -2  -5        730.88        862.89        38.70 o
   3  -2  -5        417.10        462.40        25.76 o
   4  -2  -5        169.61        169.79        10.61 o
   7  -2  -5         10.34          9.29         1.02 o
  -1  -1  -5        914.74        788.67        31.42 o
   2  -1  -5        759.85        830.26        25.43 o
   3  -1  -5        186.91        218.14        14.37 o
   4  -1  -5         81.27         85.32         9.93 o
   7  -1  -5          8.56         10.09         1.32 o
   0   0  -5       1114.89        942.83        39.08 o
   1   0  -5        972.03        910.51        38.63 o
   2   0  -5       1179.91       1199.09        50.93 o
   3   0  -5        485.51        445.19        24.42 o
   4   0  -5        271.18        293.94        20.06 o
   5   0  -5         57.47         75.23         9.77 o
   6   0  -5         44.56         47.45         4.05 o
   7   0  -5         18.11         21.66         2.17 o
  -7   1  -5          6.06          6.28         1.16 o
   1   1  -5        370.51        286.97        10.24 o
   2   1  -5        470.56        471.34        25.43 o
   3   1  -5        338.78        333.87        19.74 o
   4   1  -5        371.23        405.83        24.44 o
   5   1  -5        487.35        494.22        27.26 o
   6   1  -5         24.10         26.41         2.89 o
   7   1  -5          7.12          9.27         1.41 o
   8   1  -5          0.27          0.47         0.17 o
  -7   2  -5          9.12          9.06         1.18 o
  -6   2  -5         22.41         22.25         2.67 o
   1   2  -5       1240.29       1078.05        47.50 o
   2   2  -5       2857.75       2744.35        76.78 o
   3   2  -5        375.68        353.59        19.20 o
   4   2  -5        105.71        124.69        11.47 o
   5   2  -5        122.80        120.50         6.19 o
   6   2  -5         23.84         23.97         2.65 o
   7   2  -5         31.31         29.88         2.65 o
   8   2  -5          2.29          2.11         0.95 o
  -6   3  -5          7.33          7.29         1.22 o
   1   3  -5        430.72        401.73        23.28 o
   2   3  -5        326.39        316.61        19.64 o
   3   3  -5        192.58        185.44        16.93 o
   4   3  -5        168.48        146.21         6.72 o
   5   3  -5         52.04         49.83         3.50 o
   6   3  -5         43.30         45.52         3.68 o
   7   3  -5         23.20         25.08         1.61 o
   8   3  -5          9.14          8.49         1.03 o
  -5   4  -5         11.42         13.16         1.83 o
   1   4  -5         83.09         63.01         8.46 o
   2   4  -5        216.13        221.60        16.91 o
   3   4  -5        655.84        653.79        35.14 o
   4   4  -5        105.40         93.45         3.97 o
   5   4  -5         89.82         90.14         4.21 o
   6   4  -5         22.89         26.78         2.06 o
   7   4  -5          6.89          7.66         0.89 o
   8   4  -5          3.29          3.05         0.54 o
  -4   5  -5         41.38         46.16         3.53 o
  -1   5  -5        120.06        117.60         7.38 o
   0   5  -5        135.04        143.89         8.51 o
   1   5  -5        173.74        154.61         5.81 o
   2   5  -5        523.71        504.81        30.90 o
   3   5  -5        251.54        241.55        10.54 o
   4   5  -5        256.59        265.41         9.50 o
   5   5  -5         38.10         38.17         2.60 o
   6   5  -5          6.65          5.70         0.88 o
   7   5  -5          2.07          2.26         0.42 o
  -1   6  -5         67.92         74.41         5.18 o
   0   6  -5         95.01         96.85         6.46 o
   1   6  -5        116.78        124.65         7.83 o
   2   6  -5         40.74         39.75         3.88 o
   3   6  -5         89.46         84.61         5.91 o
   4   6  -5          1.75          3.96         1.06 o
   5   6  -5          2.24          4.02         0.69 o
   6   6  -5        215.32        221.87        13.24 o
   7   6  -5         12.36          8.46         0.91 o
  -2   7  -5          9.64          7.07         0.89 o
  -1   7  -5          8.88          8.68         1.15 o
   0   7  -5         28.46         29.13         2.69 o
   1   7  -5        109.28        119.63         7.06 o
   2   7  -5         42.16         43.93         3.82 o
   3   7  -5         29.82         34.07         3.34 o
   4   7  -5         10.10         11.42         1.17 o
   5   7  -5         10.49         11.83         1.65 o
   6   7  -5          6.84          7.49         0.69 o
   0   8  -5          8.64          7.47         0.95 o
   1   8  -5          5.73          5.23         0.82 o
   2   8  -5         11.19          8.98         0.80 o
   3   8  -5         31.48         33.80         2.64 o
   4   8  -5         31.32         29.87         2.31 o
  -2  -6  -4        206.50        211.21        16.73 o
  -1  -6  -4        317.55        404.20        26.08 o
   0  -6  -4        109.06        117.58        12.73 o
  -3  -5  -4        377.50        383.94        22.33 o
  -2  -5  -4        440.17        393.01        23.12 o
  -1  -5  -4        761.23        831.11        41.01 o
   0  -5  -4        539.14        611.75        33.17 o
   1  -5  -4        107.71        185.93        15.72 o
   2  -5  -4         67.35         77.35         9.95 o
  -1  -4  -4        389.49        429.27        23.12 o
   0  -4  -4        715.79        879.98        41.26 o
   1  -4  -4        493.16        564.95        30.02 o
   2  -4  -4        315.29        347.95        22.33 o
   3  -4  -4        164.49        204.39        16.53 o
   1  -3  -4        569.17        622.29        30.13 o
   2  -3  -4        735.21        799.56        38.21 o
   3  -3  -4        427.23        445.42        25.55 o
   2  -2  -4        839.66        888.39        39.35 o
   3  -2  -4        628.54        719.40        24.66 o
   4  -2  -4        224.21        241.94         9.04 o
   7  -2  -4         12.33         12.42         1.32 o
  -1  -1  -4       1186.62       1038.02        39.93 o
   2  -1  -4        117.64        129.73         5.98 o
   3  -1  -4        465.91        521.16        26.67 o
   4  -1  -4        398.66        420.19        29.02 o
   5  -1  -4         83.62         93.05         5.69 o
   7  -1  -4         34.42         36.72         2.90 o
  -7   0  -4         54.01         43.80         3.64 o
  -6   0  -4         81.03         90.32         6.39 o
   0   0  -4        771.35        738.50        30.61 o
   1   0  -4        756.15        684.95        29.38 o
   2   0  -4       1081.81       1122.92        31.90 o
   3   0  -4        664.28        733.97        35.07 o
   4   0  -4        315.95        348.35        21.94 o
   5   0  -4        152.59        173.80         8.36 o
   7   0  -4         16.91         16.05         1.93 o
   8   0  -4         86.59         63.20         3.29 o
  -7   1  -4          8.11          8.12         1.38 o
  -6   1  -4         34.72         33.82         3.61 o
   1   1  -4       2488.17       2283.20        62.81 o
   2   1  -4       1216.85       1161.67        81.08 o
   3   1  -4       2730.24       2964.80       118.99 o
   4   1  -4        239.43        250.43        17.49 o
   5   1  -4        145.59        153.59         7.49 o
   6   1  -4         22.26         19.74         2.46 o
   7   1  -4          1.56          2.54         0.83 o
   8   1  -4          6.34          6.12         0.58 o
  -7   2  -4         11.83         11.24         1.44 o
  -6   2  -4          8.71          3.80         1.02 o
   1   2  -4        414.57        339.66        11.68 o
   2   2  -4        567.26        511.18        17.32 o
   3   2  -4        878.18        830.09        72.34 o
   4   2  -4        137.69        126.28        11.41 o
   5   2  -4        154.95        141.26        12.25 o
   6   2  -4         31.30         28.68         2.95 o
   7   2  -4         28.02         28.18         2.63 o
   8   2  -4          9.73          9.24         1.12 o
  -6   3  -4         10.51         10.25         1.62 o
   2   3  -4        213.57        173.96         8.25 o
   3   3  -4        126.31        110.30         6.83 o
   4   3  -4        254.70        222.03        16.39 o
   5   3  -4        158.69        143.05         7.19 o
   6   3  -4         94.05         90.27         5.72 o
   7   3  -4         11.82         12.01         1.12 o
   8   3  -4         19.44         19.52         1.79 o
  -6   4  -4          8.91          8.10         1.00 o
  -5   4  -4          9.75          9.73         1.61 o
   2   4  -4        272.62        254.35        17.84 o
   3   4  -4        343.28        332.10        21.10 o
   4   4  -4         83.23         77.65         4.20 o
   5   4  -4         46.08         43.03         4.36 o
   6   4  -4         44.30         49.36         2.99 o
   7   4  -4          5.32          8.36         0.96 o
   8   4  -4          3.46          4.04         0.72 o
  -5   5  -4         11.63         10.09         1.13 o
  -4   5  -4         25.23         23.92         2.52 o
  -2   5  -4         85.66         91.98         6.35 o
  -1   5  -4        180.55        158.24         9.16 o
   0   5  -4        679.41        589.39        25.69 o
   1   5  -4        506.14        559.97        24.53 o
   2   5  -4        650.72        631.04        35.61 o
   3   5  -4        133.47        117.69         6.43 o
   4   5  -4         34.54         31.51         2.22 o
   5   5  -4         16.56         17.35         1.77 o
   6   5  -4          8.18         10.06         1.20 o
   7   5  -4          6.16          7.71         0.88 o
   8   5  -4          2.43          2.12         0.45 o
  -2   6  -4         44.45         42.74         3.58 o
  -1   6  -4        130.51        132.70         8.01 o
   0   6  -4         56.10         58.75         4.89 o
   1   6  -4        108.72        112.24         7.37 o
   2   6  -4          3.22          9.77         1.92 o
   3   6  -4         24.21         22.76         2.86 o
   4   6  -4        671.13        643.48        34.50 o
   5   6  -4         49.86         49.18         2.97 o
   6   6  -4         24.23         31.72         2.09 o
   7   6  -4          5.39          6.79         0.54 o
  -2   7  -4         10.38          9.39         0.85 o
  -1   7  -4         44.19         43.18         2.32 o
   0   7  -4         44.07         47.61         3.89 o
   1   7  -4         74.66         79.01         5.65 o
   2   7  -4         48.86         52.53         4.47 o
   3   7  -4         31.83         36.00         3.63 o
   4   7  -4         15.68         18.47         1.67 o
   5   7  -4         13.13         14.18         1.35 o
   6   7  -4         10.75         10.67         0.94 o
   0   8  -4          7.49          6.19         1.40 o
   1   8  -4         29.83         34.33         2.76 o
   2   8  -4         38.72         40.96         2.21 o
   3   8  -4          1.57          1.93         0.63 o
   4   8  -4          1.31          1.34         0.51 o
   5   8  -4          5.77          6.72         0.93 o
  -2  -6  -3        129.61         99.82        10.66 o
  -1  -6  -3         93.20         89.15        10.47 o
   0  -6  -3        159.79        190.37        16.69 o
  -3  -5  -3        517.57        469.12        25.09 o
  -2  -5  -3        607.91        579.15        30.13 o
  -1  -5  -3        219.09        288.69        18.81 o
   0  -5  -3        324.30        386.35        23.79 o
   1  -5  -3        232.25        296.58        20.94 o
   2  -5  -3        110.47        150.67        14.35 o
  -2  -4  -3       1118.65       1376.84        58.26 o
  -1  -4  -3        429.27        500.68        25.46 o
   0  -4  -3        431.35        384.13        21.63 o
   1  -4  -3        568.04        644.32        33.01 o
   2  -4  -3        848.88       1029.82        49.48 o
   3  -4  -3         93.49        114.34         6.03 o
   6  -4  -3          8.40          4.40         0.66 o
   0  -3  -3       2230.04       2409.55        95.87 o
   1  -3  -3       1353.42       1476.51        62.08 o
   2  -3  -3        447.82        524.95        27.37 o
   3  -3  -3        216.45        260.49        17.66 o
   4  -3  -3        241.90        248.64         8.18 o
   1  -2  -3       2121.27       2280.14        89.90 o
   2  -2  -3        822.09        824.39        36.66 o
   3  -2  -3        887.06        982.43        44.04 o
   4  -2  -3        146.53        150.24         6.47 o
   5  -2  -3        103.83        112.13         7.38 o
   7  -2  -3          1.12          1.67         0.50 o
   2  -1  -3       1741.70       1882.82        74.13 o
   3  -1  -3        412.11        459.26        16.13 o
   4  -1  -3         38.80         64.07        12.67 o
   5  -1  -3        225.03        251.08        10.87 o
   6  -1  -3         58.69         71.80         5.48 o
  -7   0  -3         20.05         15.27         2.05 o
  -6   0  -3        126.61        135.86         8.35 o
   0   0  -3       1970.77       2043.26        78.50 o
   1   0  -3        750.51        909.59        25.87 o
   2   0  -3       1019.62       1030.27        83.93 o
   3   0  -3       1128.16       1255.47        39.30 o
   4   0  -3        185.66        176.26        13.86 o
   5   0  -3        101.67        101.94         6.38 o
   6   0  -3        641.71        699.91        30.28 o
   8   0  -3         20.24         16.80         1.44 o
  -7   1  -3         19.28         14.51         1.94 o
  -6   1  -3         47.49         34.09         3.63 o
   1   1  -3      17094.19      14132.55       694.78 o
   2   1  -3       1329.78       1246.68        36.50 o
   3   1  -3        593.79        631.31        30.84 o
   4   1  -3        150.71        159.02        12.88 o
   5   1  -3         68.56         69.59         4.47 o
   6   1  -3        103.42        113.19         7.38 o
   7   1  -3         26.14         30.30         2.90 o
   8   1  -3         15.95         14.18         0.99 o
  -7   2  -3          9.93          7.53         1.26 o
  -6   2  -3         47.40         44.45         4.13 o
   1   2  -3        803.87        613.13        25.78 o
   2   2  -3        601.32        540.58        36.65 o
   3   2  -3        928.08        811.94        78.15 o
   4   2  -3        188.03        165.64        13.27 o
   5   2  -3        102.00         85.65         3.67 o
   6   2  -3         64.77         54.07         4.21 o
   7   2  -3         50.34         49.08         3.76 o
   8   2  -3         23.03         21.78         3.84 o
  -6   3  -3         12.27          9.91         1.59 o
  -5   3  -3         30.04         29.95         3.34 o
   1   3  -3        506.65        447.57        20.72 o
   2   3  -3        544.19        473.88        17.01 o
   3   3  -3        339.31        291.57        24.23 o
   4   3  -3        806.60        647.63        33.99 o
   5   3  -3        162.21        145.89        10.29 o
   6   3  -3        139.50        133.47         7.48 o
   7   3  -3          6.22          8.35         0.80 o
   8   3  -3          8.83          8.60         1.21 o
  -6   4  -3          6.43          5.55         0.89 o
  -5   4  -3         63.66         76.20         5.29 o
  -2   4  -3        214.48        203.42        10.88 o
   2   4  -3        233.62        215.09        10.21 o
   3   4  -3        240.91        214.05        13.75 o
   4   4  -3        177.45        153.65         5.31 o
   5   4  -3         32.34         31.99         2.37 o
   6   4  -3         44.88         49.50         3.04 o
   7   4  -3          7.28          8.67         1.05 o
   8   4  -3          1.40          1.81         0.49 o
  -5   5  -3          9.27         10.19         1.24 o
  -4   5  -3         19.27         27.96         2.85 o
  -3   5  -3        107.72         99.61         6.74 o
  -2   5  -3        396.58        355.55        17.15 o
  -1   5  -3        426.55        481.47        21.81 o
   0   5  -3        615.47        685.56        29.21 o
   1   5  -3        225.97        210.41        11.00 o
   2   5  -3        261.81        248.20        18.39 o
   3   5  -3        101.52         84.36         3.80 o
   4   5  -3         69.54         63.18         3.32 o
   5   5  -3         63.31         65.29         8.20 o
   6   5  -3         24.28         26.26         2.08 o
   7   5  -3         32.10         36.81         2.22 o
   8   5  -3          1.56          1.51         0.42 o
  -3   6  -3         43.33         44.79         3.42 o
  -2   6  -3         29.17         31.22         3.22 o
  -1   6  -3        111.11        114.51         7.42 o
   0   6  -3          6.48         22.26         2.83 o
   1   6  -3         44.92         49.94         4.46 o
   2   6  -3        975.75        954.86        39.93 o
   3   6  -3        118.62        110.19         7.37 o
   4   6  -3         41.52         48.62         3.12 o
   5   6  -3         29.20         31.39         2.74 o
   6   6  -3         12.97         15.55         1.50 o
   7   6  -3          8.16          7.76         0.84 o
  -2   7  -3         22.22         20.47         1.99 o
  -1   7  -3         32.01         30.21         2.92 o
   0   7  -3         35.80         34.66         3.40 o
   1   7  -3         66.74         62.11         5.02 o
   2   7  -3         60.33         62.59         5.15 o
   3   7  -3         42.38         47.67         4.38 o
   4   7  -3         26.33         24.77         2.05 o
   5   7  -3          9.14          7.69         1.02 o
   6   7  -3         21.99         25.47         1.93 o
   7   7  -3          9.37          9.23         1.07 o
  -1   8  -3         33.89         32.53         2.27 o
   0   8  -3         55.91         59.15         2.79 o
   1   8  -3          0.55          3.06         0.87 o
   2   8  -3          1.60          3.53         0.99 o
   3   8  -3         16.77         19.59         2.28 o
   4   8  -3         15.38         15.28         1.92 o
   5   8  -3         11.34          8.91         1.08 o
   6   8  -3          0.93          0.65         0.25 o
  -2  -6  -2        265.87        266.12        18.82 o
  -1  -6  -2        144.55        166.81        14.83 o
   0  -6  -2        270.17        277.64        20.91 o
  -2  -5  -2        205.34        207.56        14.45 o
  -1  -5  -2        439.54        426.30        24.51 o
   0  -5  -2        442.11        476.74        27.66 o
   1  -5  -2        307.50        375.99        24.36 o
   2  -5  -2        151.15        197.33        16.96 o
   3  -5  -2        119.20        144.92         8.12 o
  -3  -4  -2        404.77        365.33        18.81 o
  -2  -4  -2        549.19        518.40        25.30 o
  -1  -4  -2        832.60       1001.65        44.25 o
   0  -4  -2       1307.04       1450.96        62.29 o
   1  -4  -2        223.46        246.09        16.69 o
   2  -4  -2        117.26        121.71        11.61 o
   3  -4  -2        337.26        378.73        17.40 o
   4  -4  -2         59.25         70.01         5.15 o
   0  -3  -2       1176.19       1255.73        52.56 o
   1  -3  -2        866.34        978.91        43.24 o
   2  -3  -2        922.90        981.53        44.92 o
   3  -3  -2        362.92        370.07        22.37 o
   4  -3  -2        297.69        345.11         9.50 o
   5  -3  -2         79.83         90.87         6.08 o
   1  -2  -2       3151.88       3375.10       130.46 o
   2  -2  -2        347.44        338.54        17.96 o
   3  -2  -2        441.74        472.88        24.41 o
   4  -2  -2        161.09        169.84         5.55 o
   5  -2  -2         14.73         15.95         2.36 o
   6  -2  -2         67.86         75.10         5.33 o
   1  -1  -2       1236.69       1382.35        54.33 o
   2  -1  -2        814.03        940.32        38.79 o
   3  -1  -2        934.67       1000.46        30.76 o
   4  -1  -2        238.43        251.25        30.07 o
   5  -1  -2        116.48        121.39         6.59 o
   6  -1  -2         58.25         60.40         4.94 o
  -7   0  -2         12.15         12.14         1.83 o
  -6   0  -2        144.69        131.36         8.15 o
   0   0  -2       1508.23       1435.24        55.02 o
   1   0  -2       1697.81       1846.45        79.98 o
   2   0  -2        717.46        726.06        60.72 o
   3   0  -2        770.92        772.76        63.66 o
   4   0  -2       5339.74       6298.66       244.94 o
   5   0  -2        124.68        142.19         7.16 o
   6   0  -2         69.12         81.67         6.04 o
   7   0  -2          7.32          7.99         1.55 o
   8   0  -2          8.13          6.85         0.90 o
  -7   1  -2         40.14         43.51         3.70 o
  -6   1  -2         56.61         58.38         4.96 o
   1   1  -2       5595.13       4761.87       153.21 o
   2   1  -2       1416.06       1331.09        38.31 o
   3   1  -2        311.60        383.93        20.77 o
   4   1  -2        475.52        513.69        27.81 o
   5   1  -2         96.38        119.41        11.69 o
   6   1  -2        180.34        184.91        10.36 o
   7   1  -2         56.49         62.42         4.81 o
   8   1  -2         33.29         31.77         1.63 o
  -7   2  -2          2.58          2.61         0.79 o
  -6   2  -2          4.10          7.11         1.51 o
   1   2  -2        723.37        594.23        25.14 o
   2   2  -2        411.95        371.08        12.92 o
   3   2  -2        601.98        470.50        32.67 o
   4   2  -2        279.15        251.29        16.96 o
   5   2  -2        197.06        213.19        16.58 o
   6   2  -2         98.07         92.57         5.43 o
   7   2  -2         59.46         55.57         4.06 o
   8   2  -2         18.81         17.82         2.39 o
  -6   3  -2         14.13         14.35         2.02 o
  -5   3  -2         42.47         41.71         4.01 o
   1   3  -2        673.96        579.54        26.07 o
   2   3  -2       2766.43       2535.46       101.58 o
   3   3  -2        427.46        361.03        28.72 o
   4   3  -2        827.66        653.25        34.15 o
   5   3  -2        130.80        132.65        17.75 o
   6   3  -2         59.81         69.76         3.77 o
   7   3  -2         20.30         24.01         2.66 o
   8   3  -2         13.44         13.06         1.55 o
  -6   4  -2          8.90          7.11         1.09 o
  -5   4  -2          0.77          5.92         1.32 o
  -4   4  -2         91.53         85.07         6.19 o
  -3   4  -2        307.47        267.85        13.85 o
  -2   4  -2        269.59        274.52        13.66 o
   2   4  -2        513.77        456.10        32.03 o
   3   4  -2        313.43        284.54        12.63 o
   4   4  -2        213.18        176.20        10.70 o
   5   4  -2         42.02         38.11         2.60 o
   6   4  -2         17.52         17.40         1.44 o
   7   4  -2         10.56          9.87         1.13 o
   8   4  -2         34.32         33.51         2.65 o
  -5   5  -2         26.30         21.57         2.03 o
  -4   5  -2        126.52        113.72         6.94 o
  -3   5  -2        182.42        208.17        11.32 o
  -2   5  -2        371.02        426.90        20.01 o
  -1   5  -2        108.93        100.73         6.76 o
   0   5  -2        296.35        299.36        14.45 o
   2   5  -2        237.74        215.02        16.27 o
   3   5  -2        267.01        254.28         8.98 o
   4   5  -2        124.94        120.29         5.00 o
   5   5  -2        243.96        221.16        11.59 o
   6   5  -2         34.15         37.27         2.59 o
   7   5  -2          7.48          8.52         1.01 o
   8   5  -2          3.69          4.33         0.80 o
  -3   6  -2         32.05         31.30         3.20 o
  -2   6  -2          4.17         14.08         2.21 o
  -1   6  -2         49.41         47.60         4.39 o
   0   6  -2       1007.56       1005.22        41.66 o
   1   6  -2        213.06        206.77        11.26 o
   2   6  -2         97.73        113.95        20.45 o
   3   6  -2         68.90         68.34         3.08 o
   4   6  -2         63.83         58.99         3.56 o
   5   6  -2         38.33         37.43         3.36 o
   6   6  -2         15.35         15.02         2.17 o
   7   6  -2         14.17         14.66         1.28 o
   8   6  -2          7.26          7.20         0.87 o
  -3   7  -2         15.31         15.15         1.52 o
  -2   7  -2         28.25         27.31         2.46 o
  -1   7  -2         33.02         32.56         3.22 o
   0   7  -2         30.20         32.23         3.36 o
   1   7  -2         47.45         47.21         2.94 o
   2   7  -2         76.28         82.08         6.12 o
   3   7  -2         53.50         53.80         3.28 o
   4   7  -2         38.92         40.63         2.79 o
   5   7  -2         24.30         21.54         1.49 o
   6   7  -2          5.07          4.41         0.55 o
   7   7  -2          7.28          6.17         0.63 o
  -1   8  -2          0.55          0.46         0.21 o
   0   8  -2         11.86         11.75         0.92 o
   1   8  -2         29.84         38.37         3.41 o
   2   8  -2         15.26         17.93         1.60 o
   3   8  -2         28.64         27.30         1.86 o
   4   8  -2         14.72         14.22         1.30 o
   5   8  -2         18.24         13.78         1.15 o
   6   8  -2          1.69          2.02         0.35 o
   2   9  -2         35.32         39.51         2.66 o
   3   9  -2          5.27          4.69         0.79 o
  -1  -6  -1        388.37        358.56        23.67 o
   0  -6  -1         59.37        113.80        12.46 o
   3  -6  -1         44.92         54.10         3.72 o
  -2  -5  -1        224.88        205.10        14.20 o
  -1  -5  -1        338.78        359.31        21.74 o
   0  -5  -1        451.76        443.11        26.22 o
   1  -5  -1        650.31        773.77        40.65 o
   2  -5  -1        115.43        141.79         6.99 o
   3  -5  -1         90.42         97.46         6.26 o
   4  -5  -1         21.03         22.76         2.39 o
  -2  -4  -1       1711.15       1709.43        69.73 o
  -1  -4  -1        346.68        383.34        20.37 o
   0  -4  -1        133.28        166.01        12.20 o
   1  -4  -1        881.40        887.55        42.38 o
   2  -4  -1        367.78        423.89        25.56 o
   3  -4  -1        302.67        325.31        16.94 o
   4  -4  -1         84.38         92.01         6.15 o
  -3  -3  -1        844.33        695.35        29.07 o
  -2  -3  -1        617.16        667.68        28.76 o
  -1  -3  -1       1128.45       1084.05        44.99 o
   0  -3  -1       2383.09       2220.22        88.41 o
   1  -3  -1       1086.64       1028.53        45.15 o
   2  -3  -1       1339.82       1613.58        68.76 o
   3  -3  -1        362.97        400.05        23.79 o
   4  -3  -1        214.79        229.27         6.47 o
   5  -3  -1         55.83         56.38         3.22 o
   0  -2  -1        913.37        905.19        37.24 o
   1  -2  -1       1034.49       1031.07        42.91 o
   2  -2  -1        253.95        256.49        14.67 o
   3  -2  -1         28.96         31.38         4.56 o
   4  -2  -1        392.37        420.41         9.80 o
   5  -2  -1         89.44         83.97         4.24 o
   6  -2  -1         41.29         44.75         3.89 o
   1  -1  -1       3582.14       3224.61       122.78 o
   2  -1  -1       1505.40       1402.65        56.15 o
   3  -1  -1        790.87        852.61        26.85 o
   4  -1  -1        321.21        343.43        15.06 o
   5  -1  -1        116.03        124.31         5.89 o
   6  -1  -1         54.18         64.45         5.15 o
   7  -1  -1         31.38         28.74         2.83 o
   8  -1  -1          1.14          0.75         0.25 o
  -7   0  -1         30.33         24.61         2.75 o
  -6   0  -1         64.97         63.50         5.10 o
   1   0  -1       1432.03       1482.71        52.24 o
   3   0  -1        620.64        685.90        17.74 o
   4   0  -1         57.95        101.93         9.62 o
   5   0  -1        125.91        140.17         6.96 o
   6   0  -1         17.05         18.58         2.58 o
   7   0  -1         31.72         33.13         3.24 o
   8   0  -1          5.99          5.65         0.82 o
  -7   1  -1          4.92          1.70         0.85 o
  -6   1  -1         35.71         30.39         3.40 o
  -5   1  -1         23.47         19.08         2.64 o
   1   1  -1       1982.58       1712.91        46.72 o
   2   1  -1       2346.65       2294.18        63.28 o
   3   1  -1        690.49        907.20        40.43 o
   4   1  -1        826.57        887.18        41.87 o
   5   1  -1        371.05        396.16        24.29 o
   6   1  -1        279.96        297.95        13.13 o
   7   1  -1        120.61        125.94         7.68 o
   8   1  -1          3.45          3.49         0.71 o
  -7   2  -1         15.93         13.02         1.72 o
  -6   2  -1         70.16         55.17         4.72 o
  -5   2  -1         78.23         85.24         6.30 o
   1   2  -1        435.04        291.25        13.67 o
   2   2  -1        318.85        284.35        10.18 o
   3   2  -1        990.51        949.07        36.06 o
   4   2  -1        590.07        533.44        28.31 o
   5   2  -1        449.25        470.89        27.56 o
   6   2  -1         65.49         60.29         4.18 o
   7   2  -1         21.22         22.52         1.77 o
   8   2  -1          8.64         10.72         1.33 o
  -6   3  -1         28.41         33.31         3.22 o
  -5   3  -1         99.48        101.18         6.92 o
   1   3  -1        776.53        682.90        30.15 o
   2   3  -1       2588.94       2348.97        88.70 o
   3   3  -1        332.11        293.96        11.81 o
   4   3  -1        218.00        241.27        16.85 o
   5   3  -1        255.40        272.16        39.31 o
   6   3  -1         91.22         95.76         4.29 o
   7   3  -1         18.44         20.83         2.48 o
   8   3  -1          4.08          5.02         0.90 o
  -6   4  -1         13.30         12.26         1.51 o
  -5   4  -1         52.72         43.15         3.82 o
  -4   4  -1         92.41         82.05         6.06 o
   2   4  -1        710.65        644.73        28.03 o
   3   4  -1        444.20        414.54        21.19 o
   4   4  -1         92.09         77.14        10.04 o
   5   4  -1         11.49         11.50         1.47 o
   6   4  -1        132.64        145.24         5.10 o
   7   4  -1         51.33         55.84         2.57 o
   8   4  -1          0.83          0.45         0.10 o
  -5   5  -1         56.73         59.75         3.92 o
  -4   5  -1         94.31        105.66         6.68 o
  -3   5  -1         31.13         25.59         3.01 o
  -2   5  -1        230.24        240.47         8.94 o
  -1   5  -1        111.01        121.72         7.58 o
   2   5  -1        280.10        269.88        18.06 o
   3   5  -1        851.58        790.49        58.11 o
   4   5  -1        159.02        162.39         5.47 o
   5   5  -1         62.85         58.07         3.50 o
   6   5  -1         36.93         39.90         2.32 o
   7   5  -1         15.83         19.52         1.70 o
   8   5  -1          7.11          7.11         1.10 o
  -4   6  -1          3.87          3.10         0.65 o
  -3   6  -1         11.82         12.69         1.83 o
  -2   6  -1        358.98        367.83        17.63 o
  -1   6  -1        134.27        123.14         7.95 o
   0   6  -1        130.24        153.23         9.12 o
   1   6  -1        201.18        211.53        11.35 o
   2   6  -1        140.85        136.81         7.21 o
   3   6  -1         68.29         66.33         3.02 o
   4   6  -1         77.48         67.57         5.11 o
   5   6  -1        108.43         99.38         6.13 o
   6   6  -1         58.73         63.51         4.32 o
   7   6  -1          5.65          7.02         0.69 o
   8   6  -1          2.00          1.49         0.43 o
  -3   7  -1         16.43         15.68         1.70 o
  -2   7  -1         33.47         30.83         2.72 o
  -1   7  -1         40.14         49.81         4.28 o
   0   7  -1         40.59         46.80         4.20 o
   1   7  -1         54.17         56.65         3.36 o
   2   7  -1         68.22         64.32         3.57 o
   3   7  -1         78.74         77.25         4.10 o
   4   7  -1          8.94         13.49         1.54 o
   5   7  -1         11.81         10.57         1.03 o
   6   7  -1         15.48         14.84         1.08 o
   7   7  -1          4.85          4.14         0.45 o
  -1   8  -1         23.06         22.92         1.52 o
   0   8  -1         24.21         25.83         1.51 o
   1   8  -1         44.21         46.96         2.22 o
   2   8  -1         23.65         24.89         1.95 o
   3   8  -1         42.36         43.76         2.55 o
   4   8  -1         21.64         20.27         1.67 o
   5   8  -1         27.83         29.57         2.90 o
   6   8  -1          1.89          3.02         0.81 o
   1   9  -1          7.37          7.28         0.99 o
   2   9  -1          7.94          7.70         0.74 o
   3   9  -1         14.83         15.16         1.63 o
   4   9  -1          9.01          7.11         0.93 o
  -1  -6   0        154.00        157.35        14.24 o
   0  -6   0        144.62        190.66        16.61 o
   2  -6   0         92.97         83.14         5.44 o
   3  -6   0         50.85         54.24         3.81 o
  -2  -5   0        275.53        295.83        17.98 o
  -1  -5   0        794.02        812.90        39.66 o
   0  -5   0        280.69        277.28        19.12 o
   1  -5   0        357.52        348.33        23.21 o
   2  -5   0        116.76        143.66         7.10 o
   3  -5   0         35.20         34.13         3.27 o
   4  -5   0         50.00         59.95         4.26 o
  -2  -4   0        229.33        234.29        13.50 o
  -1  -4   0       1449.29       1365.77        57.89 o
   0  -4   0        771.20        804.02        37.87 o
   1  -4   0        718.46        758.43        37.52 o
   2  -4   0        394.81        430.59        25.99 o
   3  -4   0        171.42        193.06         8.74 o
   4  -4   0         90.99         93.25         6.30 o
   5  -4   0         32.67         37.11         3.22 o
  -2  -3   0       1774.30       1305.24        52.09 o
  -1  -3   0        944.72        754.44        32.50 o
   0  -3   0       2559.34       2750.40       108.24 o
   1  -3   0        822.68        779.29        35.85 o
   2  -3   0       1198.92       1379.10        60.19 o
   3  -3   0        234.79        236.80        16.86 o
   4  -3   0        121.78        126.43         4.65 o
   5  -3   0         59.88         58.19         3.26 o
   6  -3   0          5.72          4.76         0.97 o
  -2  -2   0        833.85        680.15        27.02 o
  -1  -2   0       2022.02       1654.45        64.18 o
   0  -2   0        801.96        763.02        31.89 o
   1  -2   0        372.42        451.81        21.31 o
   2  -2   0       1031.84       1094.19        46.90 o
   3  -2   0        279.16        268.58        16.51 o
   4  -2   0        268.63        288.26         8.69 o
   5  -2   0         75.65         77.48         4.04 o
   6  -2   0         26.63         27.05         2.88 o
   0  -1   0        696.17        649.88        25.86 o
   1  -1   0       1623.34       1186.97        47.08 o
   2  -1   0       1667.30       1656.14        65.87 o
   3  -1   0       1110.64       1272.87        31.17 o
   4  -1   0        322.58        340.02        11.64 o
   5  -1   0        346.96        359.36         9.76 o
   6  -1   0         32.19         31.40         3.36 o
   7  -1   0          1.85          3.01         0.86 o
   8  -1   0          3.45          1.96         0.39 o
  -7   0   0         18.17         16.07         2.18 o
  -6   0   0         39.76         34.66         3.59 o
   1   0   0       2416.14       2490.91        66.77 o
   2   0   0        562.35        771.73        26.15 o
   3   0   0        542.38        605.42        16.04 o
   4   0   0        187.25        189.61         9.80 o
   5   0   0        333.52        331.99        21.40 o
   6   0   0         34.18         31.91         3.49 o
   7   0   0         14.04         14.55         2.11 o
   8   0   0          5.05          4.41         0.76 o
  -7   1   0          2.39          1.67         0.67 o
  -6   1   0         31.84         29.80         3.42 o
  -5   1   0        375.22        381.99        18.01 o
   1   1   0        941.64        993.01        60.16 o
   2   1   0       3610.42       3232.25       143.80 o
   3   1   0        847.92        803.26        36.12 o
   4   1   0       1029.88       1284.50        56.37 o
   5   1   0        409.97        451.74        26.13 o
   6   1   0         93.61         95.97         5.61 o
   7   1   0         51.43         54.01         4.49 o
   8   1   0          5.84          4.76         0.82 o
  -7   2   0          9.44          9.86         1.54 o
  -6   2   0         17.23         22.82         2.84 o
  -5   2   0         66.46         70.23         5.58 o
   1   2   0       1803.53       1704.68        66.68 o
   2   2   0        798.27        718.99        21.53 o
   3   2   0       2901.20       2767.54       109.89 o
   4   2   0        633.66        586.02        30.04 o
   5   2   0        281.22        283.00        19.30 o
   6   2   0         31.35         33.24         2.34 o
   7   2   0          4.80          9.37         1.63 o
   8   2   0          6.07          7.05         1.01 o
  -7   3   0         10.26          8.71         1.07 o
  -6   3   0          4.36          4.67         1.20 o
  -5   3   0         68.27         61.01         5.04 o
  -4   3   0         99.48        113.20         7.38 o
   1   3   0        651.37        686.65        30.45 o
   2   3   0       1118.58       1198.65        65.90 o
   3   3   0        700.36        617.68        31.29 o
   4   3   0        264.65        208.61        15.23 o
   5   3   0        149.74        136.46        12.93 o
   6   3   0         55.05         57.23         3.45 o
   7   3   0         21.11         21.76         1.88 o
   8   3   0          2.01          3.47         0.80 o
  -6   4   0         10.81          8.29         1.20 o
  -5   4   0         45.87         36.09         3.45 o
  -4   4   0         98.02         84.89         6.17 o
  -3   4   0        201.41        184.56        10.26 o
   2   4   0        321.74        243.50        15.22 o
   3   4   0        132.13        121.01         7.72 o
   4   4   0        651.76        672.65        35.72 o
   5   4   0        256.72        264.75         6.82 o
   6   4   0          7.38          9.25         0.91 o
   7   4   0          5.12          7.07         0.82 o
   8   4   0         15.38         16.28         1.78 o
  -5   5   0          4.33          3.24         0.71 o
  -4   5   0         48.11         47.43         4.05 o
  -3   5   0         29.32         33.49         3.52 o
  -2   5   0        141.30        131.56         6.66 o
  -1   5   0        341.73        371.40        17.38 o
   3   5   0        282.64        259.82        18.45 o
   4   5   0        140.39        145.78         4.27 o
   5   5   0         69.15         69.16         3.08 o
   6   5   0         48.52         50.25         2.66 o
   7   5   0         33.19         34.32         1.93 o
   8   5   0         12.33         11.97         1.47 o
  -4   6   0         99.43         88.22         4.90 o
  -3   6   0         49.99         49.21         3.93 o
  -2   6   0         53.33         68.29         5.53 o
  -1   6   0         94.39         86.51         6.35 o
   0   6   0        178.86        162.24         9.35 o
   1   6   0        176.28        174.58         9.74 o
   2   6   0        128.85        111.65         5.09 o
   3   6   0        224.28        217.09         6.68 o
   4   6   0        187.70        173.92         6.32 o
   5   6   0         73.03         74.98         3.51 o
   6   6   0         25.65         32.14         2.06 o
   7   6   0          1.15          1.79         0.33 o
   8   6   0          0.81          0.42         0.15 o
  -3   7   0         16.64         16.74         1.83 o
  -2   7   0         33.36         30.55         2.72 o
  -1   7   0         66.53         66.57         5.15 o
   0   7   0         44.85         54.33         4.68 o
   1   7   0         62.75         61.54         3.57 o
   2   7   0         30.65         33.69         2.46 o
   3   7   0         53.97         55.86         2.68 o
   4   7   0         49.64         51.08         3.20 o
   5   7   0          6.87          6.33         0.78 o
   6   7   0         70.87         66.44         7.09 o
   7   7   0          9.31          8.74         0.71 o
  -1   8   0         21.04         22.01         1.68 o
   0   8   0         30.67         31.97         2.40 o
   1   8   0         59.85         61.70         4.00 o
   2   8   0         38.83         41.97         2.13 o
   3   8   0         42.85         49.96         2.84 o
   4   8   0         16.02         14.20         1.39 o
   5   8   0          9.04          7.14         0.86 o
   6   8   0          8.10          8.11         1.14 o
   7   8   0          5.85          4.92         0.67 o
   1   9   0         19.04         17.07         1.72 o
   2   9   0         20.06         20.21         1.75 o
   3   9   0         15.91         14.74         1.65 o
   4   9   0         11.72          9.15         0.80 o
   5   9   0          1.33          1.70         0.44 o
  -1  -6   1        196.96        196.94        16.08 o
   0  -6   1        174.92        158.67        14.94 o
   1  -6   1        110.55        130.65         7.65 o
   2  -6   1        284.09        370.07        16.77 o
   3  -6   1         13.32         11.03         1.52 o
  -1  -5   1        280.99        284.00        18.53 o
   0  -5   1        192.61        191.37        15.33 o
   1  -5   1        130.17        116.57         6.04 o
   2  -5   1        231.93        248.12        13.95 o
   3  -5   1         12.55         22.64         2.65 o
   4  -5   1        123.42        129.18         7.21 o
  -2  -4   1        766.09        651.96        29.56 o
  -1  -4   1       1144.33        932.55        41.63 o
   0  -4   1        848.59        813.83        38.50 o
   1  -4   1        479.16        518.30        28.39 o
   2  -4   1        311.49        338.91        22.26 o
   3  -4   1        217.12        236.58        14.02 o
   4  -4   1         88.38         89.92         6.14 o
   5  -4   1         43.30         45.38         3.65 o
  -2  -3   1       2274.50       2297.02        88.65 o
  -1  -3   1        759.16        648.20        28.55 o
   0  -3   1       2672.03       2691.28       106.27 o
   1  -3   1        392.21        338.64        19.02 o
   2  -3   1        351.21        363.41        21.28 o
   3  -3   1        206.73        206.80        15.73 o
   4  -3   1         25.30         21.45         1.66 o
   5  -3   1        112.54        121.60         5.23 o
   6  -3   1         38.23         37.50         2.98 o
  -2  -2   1        246.20        219.44         9.03 o
  -1  -2   1        172.18        222.06        10.54 o
   0  -2   1       2212.88       1916.07        75.14 o
   1  -2   1       1285.00       1229.64        50.81 o
   2  -2   1        918.95        992.33        43.41 o
   3  -2   1        295.55        297.97        12.40 o
   4  -2   1        201.58        210.41         5.92 o
   5  -2   1        103.73         97.41         4.66 o
   6  -2   1         51.27         52.55         4.24 o
   7  -2   1         12.10         11.91         1.45 o
  -1  -1   1       1674.44       1598.57        42.57 o
   0  -1   1        894.53        899.46        35.44 o
   1  -1   1       2211.01       2314.14        89.42 o
   2  -1   1       1420.39       1428.69        57.86 o
   3  -1   1       3404.26       3751.35        84.73 o
   4  -1   1        227.94        257.01         9.66 o
   5  -1   1         22.03         26.28         2.12 o
   6  -1   1         30.19         29.33         3.28 o
   7  -1   1          0.61          0.79         0.14 o
   8  -1   1          7.98          4.91         0.64 o
  -7   0   1         27.78         31.13         3.11 o
  -6   0   1         22.11         21.12         2.79 o
  -1   0   1       1770.30       1520.41        58.21 o
   0   0   1        253.02        300.66        12.10 o
   1   0   1       3604.94       3389.28        82.78 o
   2   0   1        490.38        512.06        16.88 o
   3   0   1       1202.54       1319.85        31.76 o
   4   0   1        410.22        433.54        16.93 o
   5   0   1        288.58        302.89        14.72 o
   6   0   1         51.03         49.38         4.42 o
   7   0   1         19.86         22.61         2.66 o
   8   0   1          7.98          7.24         1.12 o
  -7   1   1         37.15         32.29         3.14 o
  -6   1   1         47.47         55.52         4.87 o
  -5   1   1        127.55        129.48         8.11 o
   0   1   1       2150.78       1968.10        75.25 o
   1   1   1       2513.63       2045.83       158.55 o
   2   1   1       3882.33       3893.50       250.20 o
   3   1   1       1682.91       1823.69        73.77 o
   4   1   1        167.15        160.31        11.78 o
   5   1   1        186.07        190.36        14.55 o
   6   1   1        121.34        116.85         6.32 o
   7   1   1         48.60         49.89         4.30 o
   8   1   1         42.12         35.60         3.01 o
  -7   2   1          8.23          7.90         1.30 o
  -6   2   1         31.74         38.76         3.83 o
  -5   2   1         61.36         82.35         6.12 o
  -4   2   1        370.18        434.53        19.76 o
   1   2   1       6661.92       6054.00       176.53 o
   2   2   1       1127.93       1005.10        22.96 o
   3   2   1       1946.17       1804.75        73.43 o
   4   2   1        438.68        422.96        23.17 o
   5   2   1        106.44        115.02        11.03 o
   6   2   1         51.60         49.90         2.72 o
   7   2   1          3.71          4.12         0.71 o
   8   2   1          8.29          8.91         1.37 o
  -7   3   1          6.89          4.43         0.73 o
  -6   3   1         16.65         15.42         2.11 o
  -5   3   1         59.31         53.07         4.63 o
  -4   3   1        231.30        218.14        11.70 o
   2   3   1        806.63        739.13        42.50 o
   3   3   1        736.58        678.28        21.46 o
   4   3   1        246.90        261.12        17.23 o
   5   3   1         91.66         84.82         9.68 o
   6   3   1         31.74         32.41         1.99 o
   7   3   1         39.13         44.08         2.82 o
   8   3   1         12.82         15.05         1.64 o
  -6   4   1         14.48          9.47         1.88 o
  -5   4   1         27.85         24.27         2.75 o
  -4   4   1         77.21         79.24         5.91 o
  -3   4   1        269.07        296.12        14.61 o
   2   4   1       1742.40       1698.59        71.14 o
   3   4   1        705.63        683.27        33.93 o
   4   4   1        151.84        137.32        12.46 o
   5   4   1        119.77        124.89         3.45 o
   6   4   1        135.81        140.89         4.41 o
   7   4   1         16.34         18.76         2.07 o
   8   4   1          2.82          3.73         1.03 o
  -5   5   1          7.30          8.29         1.26 o
  -4   5   1         22.27         20.60         2.52 o
  -3   5   1         84.89         87.16         6.23 o
  -2   5   1        141.45        139.63         8.25 o
  -1   5   1        747.79        765.79        32.23 o
   3   5   1        224.80        209.27        16.06 o
   4   5   1        181.88        182.51         5.17 o
   5   5   1         86.58         84.46         2.84 o
   6   5   1         58.76         59.51         2.61 o
   7   5   1         33.45         40.66         2.15 o
   8   5   1          8.94         10.91         1.37 o
  -4   6   1         17.44         16.87         1.76 o
  -3   6   1         47.55         45.59         3.78 o
  -2   6   1         67.90         71.30         5.63 o
  -1   6   1         52.81         45.64         4.36 o
   0   6   1        146.95        108.94         7.14 o
   1   6   1        357.67        360.67        16.86 o
   2   6   1        426.34        369.08        12.47 o
   3   6   1        116.25        120.27         3.73 o
   4   6   1         86.06         92.01         2.73 o
   5   6   1         29.34         26.17         1.50 o
   6   6   1         22.86         24.72         1.79 o
   7   6   1         24.17         26.33         1.36 o
   8   6   1          3.59          2.94         0.61 o
  -3   7   1         19.22         17.74         1.91 o
  -2   7   1         25.54         22.44         2.30 o
  -1   7   1         76.16         75.63         6.35 o
   0   7   1         61.27         71.67         5.51 o
   1   7   1         45.56         51.27         4.38 o
   2   7   1         91.85         95.17         4.63 o
   3   7   1         63.92         66.47         2.31 o
   4   7   1        150.02        131.29         5.73 o
   5   7   1         13.31         13.12         1.54 o
   6   7   1         37.83         44.27         2.75 o
   7   7   1          3.86          3.01         0.42 o
  -2   8   1         10.12          8.94         1.10 o
  -1   8   1         27.63         26.57         2.91 o
   0   8   1         37.69         37.72         2.98 o
   1   8   1         69.40         73.41         5.17 o
   2   8   1         28.96         31.24         1.82 o
   3   8   1         16.12         16.95         1.70 o
   4   8   1         23.63         22.85         1.80 o
   5   8   1         30.20         26.73         1.97 o
   6   8   1         13.69         13.90         1.21 o
   7   8   1          0.74          1.70         0.40 o
   1   9   1         18.37         17.79         1.23 o
   2   9   1         23.43         22.98         1.55 o
   3   9   1          9.28          8.57         1.21 o
   4   9   1          6.00          2.89         1.93 o
   5   9   1          6.09          5.76         0.91 o
   0  -7   2         35.45         35.87         3.10 o
   1  -7   2         29.48         36.06         2.94 o
   2  -7   2         27.75         27.68         2.17 o
  -1  -6   2        206.72        219.75        11.12 o
   0  -6   2        857.82       1023.81        41.54 o
   1  -6   2         37.79         48.59         4.11 o
   2  -6   2         31.54         24.43         2.62 o
   3  -6   2         33.13         34.78         2.90 o
  -1  -5   2         92.32         99.07         9.71 o
   0  -5   2        322.38        307.16        20.87 o
   1  -5   2         88.84        101.18         5.57 o
   2  -5   2        463.15        436.78        19.77 o
   3  -5   2        238.84        246.77        12.40 o
   4  -5   2         74.98         99.26         5.94 o
  -1  -4   2        596.18        515.75        25.89 o
   0  -4   2        545.09        517.42        27.32 o
   1  -4   2        599.39        650.03        33.95 o
   2  -4   2        282.42        293.29        11.65 o
   3  -4   2        278.75        304.18        21.20 o
   4  -4   2         81.75         90.26         6.13 o
   5  -4   2          8.64          8.36         1.39 o
  -2  -3   2       2679.97       2618.92       100.37 o
  -1  -3   2        653.99        594.94        26.67 o
   0  -3   2        500.60        412.70        21.04 o
   1  -3   2        239.24        239.84        15.19 o
   2  -3   2         16.88         22.39         4.21 o
   3  -3   2        447.73        483.33        16.91 o
   4  -3   2        166.55        176.59         8.59 o
   5  -3   2         50.66         52.62         3.03 o
   6  -3   2         16.15         18.72         1.92 o
  -2  -2   2        425.65        336.56        13.25 o
  -1  -2   2        654.82        589.65        24.59 o
   0  -2   2       1474.58       1275.20        51.55 o
   1  -2   2       1421.60       1441.94        59.26 o
   2  -2   2        879.25        859.23        38.83 o
   3  -2   2        361.54        362.97        14.29 o
   4  -2   2        370.08        422.53        10.91 o
   5  -2   2        117.97        122.44         7.73 o
   6  -2   2          8.72          6.95         1.38 o
   7  -2   2          1.69          1.72         0.48 o
  -2  -1   2       1583.84       1369.02        52.40 o
  -1  -1   2       5141.62       4540.14       170.62 o
   0  -1   2       1996.79       1934.07        74.55 o
   1  -1   2      10882.65      10176.31       382.72 o
   2  -1   2        918.62        915.15        27.11 o
   3  -1   2        439.66        455.58        13.32 o
   4  -1   2        217.78        251.20         9.90 o
   5  -1   2         12.81         18.81         2.90 o
   6  -1   2         61.93         64.55         5.11 o
   7  -1   2         53.51         50.73         3.91 o
  -7   0   2         11.82          8.24         1.46 o
  -6   0   2         86.11         84.94         6.22 o
  -5   0   2        132.18        147.48         8.71 o
  -1   0   2       2230.65       1929.41        73.94 o
   0   0   2       1842.96       1579.24        60.62 o
   1   0   2       3995.50       3543.40        78.05 o
   2   0   2       1234.12       1201.85        28.21 o
   3   0   2        783.03        894.10        27.84 o
   4   0   2        319.92        333.32        13.90 o
   5   0   2        332.43        324.93         9.65 o
   7   0   2         12.94         12.33         1.94 o
   8   0   2          6.07          6.41         1.05 o
  -7   1   2         11.01          8.38         1.51 o
  -6   1   2         58.43         60.29         5.12 o
  -5   1   2        105.86        120.18         7.81 o
  -1   1   2       1762.22       1440.81        57.42 o
   0   1   2       4143.42       3897.00       147.56 o
   1   1   2       1797.72       1853.26        50.31 o
   2   1   2        664.60        558.67        27.94 o
   3   1   2        915.53        906.16        49.11 o
   4   1   2        682.14        701.96        33.28 o
   5   1   2        136.77        133.82        11.51 o
   6   1   2        316.15        337.40        13.49 o
   7   1   2         31.51         30.53         3.18 o
   8   1   2          4.18          3.43         0.88 o
  -7   2   2         10.35          9.59         1.42 o
  -6   2   2         63.04         69.38         5.39 o
  -5   2   2         15.75         13.36         2.23 o
  -4   2   2        180.10        183.25        10.06 o
   0   2   2       1236.24       1289.31        52.15 o
   1   2   2       4460.78       4095.73       110.10 o
   2   2   2        783.39        765.27        22.40 o
   3   2   2        253.65        255.09         9.05 o
   4   2   2        499.34        482.90        25.30 o
   5   2   2        167.07        155.74        12.98 o
   6   2   2         83.23         82.61         4.94 o
   7   2   2         15.33         17.60         2.55 o
   8   2   2          2.87          2.51         0.70 o
  -6   3   2         20.24         17.10         2.19 o
  -5   3   2         88.34         87.64         6.34 o
  -4   3   2        379.13        373.71        17.83 o
   2   3   2       1362.25       1258.69        77.39 o
   3   3   2        522.52        456.33        23.40 o
   4   3   2        161.24        159.25        12.41 o
   5   3   2        117.91        110.03        11.10 o
   6   3   2         66.98         70.77         3.09 o
   7   3   2         10.95         12.19         1.20 o
   8   3   2          6.19          4.93         1.01 o
  -6   4   2         11.28          7.69         1.54 o
  -5   4   2         41.00         40.78         3.74 o
  -4   4   2         53.68         56.96         4.86 o
  -3   4   2        325.10        376.02        17.73 o
   2   4   2        583.78        490.78        25.39 o
   3   4   2        380.13        371.01        21.42 o
   4   4   2        604.19        571.91        31.27 o
   5   4   2        138.23        139.14         3.41 o
   6   4   2         64.86         68.12         2.48 o
   7   4   2         32.38         35.18         2.16 o
   8   4   2         11.32         13.38         1.19 o
  -5   5   2         20.24         18.49         1.97 o
  -4   5   2         25.81         23.47         2.75 o
  -3   5   2        139.97        139.23         8.47 o
  -2   5   2        191.68        188.95        15.21 o
  -1   5   2        362.39        374.36        17.45 o
   3   5   2        290.11        243.49        17.61 o
   4   5   2        352.37        368.99         9.09 o
   5   5   2        202.87        208.64         5.08 o
   6   5   2         40.42         43.83         1.95 o
   7   5   2         14.04         15.84         1.13 o
   8   5   2          2.15          1.82         0.44 o
  -4   6   2         21.54         15.38         1.64 o
  -3   6   2         36.38         33.55         3.16 o
  -2   6   2         47.17         41.19         3.62 o
  -1   6   2        160.04        178.23        10.25 o
   0   6   2        250.66        242.00        12.49 o
   1   6   2        156.82        166.40         9.20 o
   2   6   2        251.37        264.21         7.54 o
   3   6   2         39.90         40.01         1.54 o
   4   6   2         27.31         26.38         1.49 o
   5   6   2        141.66        146.11         4.21 o
   6   6   2         59.99         63.05         2.41 o
   7   6   2         13.97         15.15         1.00 o
   8   6   2          1.81          1.84         0.53 o
  -3   7   2         18.15         15.24         1.72 o
  -2   7   2         31.13         26.67         2.52 o
  -1   7   2         49.86         50.91         3.35 o
   0   7   2        112.02        117.39         4.46 o
   1   7   2         70.65         70.49         3.19 o
   2   7   2        211.88        197.22         7.97 o
   3   7   2         89.57         94.89         3.24 o
   4   7   2        140.56        144.97         6.33 o
   5   7   2         17.81         20.34         1.57 o
   6   7   2          2.36          1.95         0.57 o
   7   7   2          0.84          0.58         0.24 o
  -2   8   2         15.74         12.54         1.37 o
  -1   8   2         37.62         34.81         4.61 o
   0   8   2         26.41         28.30         2.84 o
   1   8   2         30.20         31.71         2.89 o
   2   8   2         55.93         60.41         2.74 o
   3   8   2         40.77         41.63         1.64 o
   4   8   2         18.82         19.12         1.17 o
   5   8   2          9.66          9.68         1.71 o
   6   8   2         31.00         27.75         1.81 o
   7   8   2         13.64          9.56         1.01 o
   1   9   2          9.40          8.18         0.86 o
   2   9   2         10.68          9.97         0.80 o
   3   9   2         25.36         22.53         2.07 o
   4   9   2         14.57         10.65         1.39 o
   5   9   2          6.39          4.70         0.86 o
  -1  -7   3         47.37         63.51         4.56 o
   0  -7   3         27.46         35.17         3.09 o
   1  -7   3         29.26         32.45         2.73 o
   2  -7   3         20.92         20.81         1.78 o
  -1  -6   3         61.25         53.94         4.34 o
   0  -6   3         44.76         31.85         3.22 o
   1  -6   3        104.75        115.82         7.11 o
   2  -6   3         33.08         33.45         3.13 o
   3  -6   3         47.06         49.59         3.54 o
   4  -6   3         12.65          9.94         1.03 o
  -1  -5   3        163.65        190.56        14.44 o
   0  -5   3        792.63        707.48        18.30 o
   1  -5   3        572.76        546.79        14.99 o
   2  -5   3        255.20        324.85        15.59 o
   3  -5   3         69.53         86.40         5.87 o
   4  -5   3         34.58         34.12         2.95 o
  -1  -4   3        576.18        574.94        28.27 o
   0  -4   3        405.14        365.33        21.49 o
   1  -4   3        823.63        879.30        43.31 o
   2  -4   3        215.51        219.29         7.33 o
   3  -4   3         41.33         31.76         3.36 o
   4  -4   3         72.61         78.15         5.61 o
   5  -4   3         70.66         75.34         4.92 o
  -1  -3   3        469.51        467.66        22.01 o
   0  -3   3        189.09        269.35        15.56 o
   1  -3   3        783.87        804.71        37.86 o
   2  -3   3        384.37        409.04        24.03 o
   3  -3   3        226.96        234.98         7.61 o
   4  -3   3         90.35         98.59         8.17 o
   5  -3   3         33.20         32.90         2.29 o
   6  -3   3         13.68         11.68         1.42 o
  -2  -2   3        444.90        499.02        20.73 o
  -1  -2   3        632.81        621.74        26.23 o
   0  -2   3       1191.55       1044.72        43.43 o
   1  -2   3       1168.80       1101.76        47.04 o
   2  -2   3       1988.36       2271.31        92.43 o
   3  -2   3        486.23        521.78        19.83 o
   4  -2   3         95.97         88.35         3.68 o
   5  -2   3         44.79         44.40         2.93 o
   6  -2   3         45.64         46.11         4.56 o
   7  -2   3          8.03          6.92         1.01 o
  -2  -1   3       1458.00       1412.82        55.16 o
  -1  -1   3      17062.12      13841.57       517.85 o
   0  -1   3       2742.92       2646.41       101.92 o
   1  -1   3       1006.25        925.26        25.88 o
   2  -1   3        520.03        597.96        18.79 o
   3  -1   3         92.21         89.99         9.66 o
   4  -1   3        491.79        530.80        29.31 o
   5  -1   3        179.61        176.23         7.06 o
   6  -1   3         29.00         29.78         3.14 o
   7  -1   3         10.68         13.39         1.77 o
  -7   0   3         17.62         16.71         2.10 o
  -6   0   3        678.02        680.84        29.62 o
  -5   0   3         71.23         99.36         6.79 o
  -2   0   3        730.55        858.14        35.98 o
  -1   0   3       1154.48        978.79        39.46 o
   0   0   3       2849.10       2174.02        83.74 o
   1   0   3       1920.83       1986.45       122.03 o
   2   0   3        935.45        904.04        56.70 o
   3   0   3        836.82        874.71        27.18 o
   4   0   3        414.89        411.66        21.57 o
   5   0   3        223.59        220.02         8.12 o
   6   0   3        131.02        141.36         8.90 o
   7   0   3         18.51         18.93         2.38 o
   8   0   3          2.24          2.30         0.63 o
  -7   1   3          8.42          5.89         1.20 o
  -6   1   3         35.87         46.67         4.39 o
  -5   1   3        166.40        215.81        11.89 o
  -1   1   3       2174.85       1784.43        70.80 o
   0   1   3        319.27        311.23        14.63 o
   1   1   3        716.57        698.37        69.92 o
   2   1   3       2901.94       2774.50        75.43 o
   3   1   3       1005.76        996.01        71.61 o
   4   1   3       2034.31       2171.67       109.62 o
   5   1   3         74.91         71.34         7.89 o
   6   1   3         16.50         19.63         1.97 o
   7   1   3         21.88         21.45         2.63 o
   8   1   3         10.38          8.69         1.31 o
  -7   2   3          1.21          0.60         0.20 o
  -6   2   3         34.71         32.90         3.43 o
  -5   2   3         95.18        106.35         7.37 o
  -4   2   3        137.65        161.49         9.34 o
   0   2   3        993.07       1026.87        42.84 o
   1   2   3       1032.77       1101.05        89.21 o
   2   2   3       1062.66       1062.77        30.77 o
   3   2   3        404.30        392.42        25.23 o
   4   2   3        372.27        363.30        20.26 o
   5   2   3        155.66        158.56        12.87 o
   6   2   3         64.29         62.47         2.91 o
   7   2   3          7.50          7.31         1.09 o
   8   2   3         30.04         26.73         2.49 o
  -6   3   3         59.26         40.50         4.85 o
  -5   3   3         56.00         53.80         4.74 o
  -4   3   3        168.58        225.88        12.16 o
   1   3   3       1282.34       1263.00        52.42 o
   2   3   3        812.61        823.93        25.18 o
   3   3   3        582.66        533.39        26.27 o
   4   3   3        358.98        365.57        21.19 o
   5   3   3        103.48         90.26         9.78 o
   6   3   3         49.01         50.49         2.24 o
   7   3   3         42.95         45.35         2.44 o
   8   3   3          8.82          9.50         1.53 o
  -6   4   3          6.76          5.66         1.00 o
  -5   4   3         42.59         43.58         3.85 o
  -4   4   3         11.52         10.56         1.87 o
  -3   4   3        128.98        128.95         8.02 o
  -2   4   3        852.90       1047.41        43.05 o
   3   4   3        371.98        385.42        21.97 o
   4   4   3        233.65        217.47        16.11 o
   5   4   3        152.91        156.08         3.71 o
   6   4   3         77.54         82.43         2.78 o
   7   4   3         30.20         33.36         2.06 o
   8   4   3         10.61          9.57         1.60 o
  -5   5   3         23.93         19.84         1.99 o
  -4   5   3         49.76         46.59         4.00 o
  -3   5   3         67.24         73.99         5.60 o
  -2   5   3        125.80        124.01        14.93 o
  -1   5   3        262.51        265.20        13.27 o
   4   5   3        310.05        319.89         7.21 o
   5   5   3        170.49        183.46         4.27 o
   6   5   3          4.82          6.34         0.58 o
   7   5   3          2.78          3.51         0.51 o
   8   5   3         41.02         37.58         3.90 o
  -4   6   3         14.37          8.82         0.82 o
  -3   6   3         75.41         72.46         5.00 o
  -2   6   3        168.46        155.20         8.69 o
  -1   6   3         66.83         71.07         6.36 o
   0   6   3        140.71        153.91         8.91 o
   1   6   3         73.67         76.30         3.92 o
   2   6   3        110.66        115.51         3.45 o
   3   6   3        304.76        307.28         7.22 o
   4   6   3         78.89         77.83         2.76 o
   5   6   3         49.21         50.60         1.99 o
   6   6   3         21.57         22.39         1.20 o
   7   6   3          9.32          9.75         1.21 o
   8   6   3          2.69          2.38         0.69 o
  -3   7   3          9.24          6.92         1.07 o
  -2   7   3         34.73         27.14         2.80 o
  -1   7   3         56.21         49.92         3.10 o
   0   7   3        181.75        182.98         6.73 o
   1   7   3        108.17        112.44         4.29 o
   2   7   3        160.16        140.70         5.01 o
   3   7   3         72.56         79.34         2.86 o
   4   7   3         43.54         47.54         3.21 o
   5   7   3         21.31         23.17         1.51 o
   6   7   3          0.38          1.15         0.30 o
   7   7   3         17.03         16.70         1.53 o
  -2   8   3         12.37         11.75         1.27 o
  -1   8   3         16.72         16.66         1.40 o
   0   8   3         48.59         46.02         2.80 o
   1   8   3         60.03         62.64         2.81 o
   2   8   3         44.93         50.21         2.45 o
   3   8   3         21.43         25.46         1.26 o
   4   8   3         35.89         33.27         1.96 o
   5   8   3         29.83         27.28         1.65 o
   6   8   3          1.89          2.43         0.49 o
   0   9   3          7.75          6.59         0.95 o
   1   9   3         24.86         21.50         8.07 o
   2   9   3         16.61         15.07         3.69 o
   4   9   3         17.81         12.37         1.53 o
   5   9   3         12.76         10.62         1.31 o
  -3  -7   4         34.20         33.66         3.01 o
  -2  -7   4         47.69         53.24         4.06 o
  -1  -7   4         61.82         75.23         5.06 o
   0  -7   4         32.61         45.00         3.54 o
   1  -7   4         33.30         42.44         3.16 o
   2  -7   4         11.18          8.81         1.04 o
  -1  -6   4        120.99        117.88         7.31 o
   0  -6   4         65.37         65.75         5.00 o
   1  -6   4        138.32        146.64         8.38 o
   2  -6   4         45.21         47.54         3.79 o
   3  -6   4         23.52         25.25         2.26 o
   0  -5   4        460.85        559.44        15.20 o
   1  -5   4        130.71        158.76         5.95 o
   2  -5   4        130.66        111.29         7.09 o
   3  -5   4         59.32         60.42         4.65 o
   4  -5   4         24.46         27.52         2.55 o
  -1  -4   4        967.21        961.88        43.38 o
   0  -4   4        233.20        211.60        15.33 o
   1  -4   4         73.50         57.75         2.94 o
   2  -4   4        187.12        189.47         6.67 o
   3  -4   4        171.90        168.07         9.59 o
   4  -4   4         52.71         51.59         4.27 o
   5  -4   4          8.89          8.59         1.35 o
  -1  -3   4       1042.76       1006.98        30.26 o
   0  -3   4        898.74        909.90        40.94 o
   1  -3   4        509.06        538.25        28.18 o
   2  -3   4        252.31        258.90        18.14 o
   3  -3   4        181.26        174.56         5.70 o
   4  -3   4         85.66         86.17         6.20 o
   5  -3   4         33.61         35.48         2.31 o
   6  -3   4          9.53          7.83         1.08 o
  -2  -2   4        606.84        568.57        24.54 o
  -1  -2   4        375.07        342.31        16.32 o
   0  -2   4       2446.62       2505.58        98.68 o
   1  -2   4       1147.26       1194.08        51.19 o
   2  -2   4        717.51        679.93        33.44 o
   3  -2   4        239.30        269.64        15.99 o
   4  -2   4        230.40        233.55         6.45 o
   5  -2   4         47.66         48.58         3.07 o
   6  -2   4          3.59          4.56         0.76 o
   7  -2   4         10.32          9.57         1.13 o
  -2  -1   4       1414.83       1318.61        52.84 o
  -1  -1   4       2836.17       2378.32        92.07 o
   0  -1   4       1815.26       1719.70        67.99 o
   1  -1   4        407.68        535.11        25.00 o
   2  -1   4       1188.58       1280.03        38.06 o
   3  -1   4        972.68       1027.86        46.07 o
   4  -1   4        375.37        369.31        22.82 o
   5  -1   4        135.68        158.38         5.59 o
   6  -1   4         33.81         36.20         2.52 o
   7  -1   4         11.23          9.65         1.46 o
  -7   0   4          7.69         11.31         1.72 o
  -6   0   4         15.08         32.19         3.53 o
  -5   0   4        183.77        179.66        10.36 o
  -2   0   4       1241.95       1074.92        45.04 o
  -1   0   4        486.76        543.22        24.09 o
   0   0   4        848.16        733.23        30.90 o
   1   0   4       1842.91       1832.00        72.46 o
   2   0   4       1302.00       1323.86        35.55 o
   3   0   4        340.13        336.71        12.28 o
   4   0   4        283.11        316.53        18.59 o
   5   0   4        239.41        230.85         7.01 o
   6   0   4         98.59         98.85         4.29 o
   7   0   4         55.89         52.20         4.22 o
   8   0   4          1.99          1.74         0.50 o
  -7   1   4         23.16         23.65         2.43 o
  -6   1   4         16.89          8.44         1.66 o
  -5   1   4        116.68        100.76         7.14 o
  -2   1   4        231.97        182.20        12.04 o
  -1   1   4        659.39        615.57        27.74 o
   0   1   4       3013.29       2817.45       109.34 o
   1   1   4       1145.18       1174.26        48.03 o
   2   1   4       7190.13       6775.50       279.88 o
   3   1   4        663.06        642.82        20.42 o
   4   1   4        179.91        204.81         9.15 o
   5   1   4        128.49        130.33         5.15 o
   6   1   4         17.91         18.50         1.91 o
   7   1   4         17.94         20.43         2.10 o
   8   1   4          8.08          8.20         1.22 o
  -7   2   4         12.97          9.51         1.32 o
  -6   2   4         25.33         24.03         2.85 o
  -5   2   4        140.02        134.18         8.59 o
  -4   2   4        215.51        236.70        12.54 o
  -1   2   4       1029.72       1160.34        50.09 o
   0   2   4       1364.07       1158.24        48.53 o
   1   2   4       1198.89       1181.17        48.82 o
   2   2   4       1107.25       1133.29        33.13 o
   3   2   4        520.78        511.85        17.08 o
   4   2   4        189.79        160.92        11.51 o
   5   2   4         63.49         59.73         7.22 o
   6   2   4        211.35        221.51         7.14 o
   7   2   4         90.36         90.63         8.55 o
   8   2   4          8.77          7.82         1.21 o
  -6   3   4         19.25         20.47         1.71 o
  -5   3   4         50.12         42.21         4.08 o
  -4   3   4        147.96        142.49         8.80 o
  -3   3   4        343.85        424.91        19.50 o
   0   3   4       1278.31       1328.50        56.90 o
   1   3   4       1202.33       1242.96        52.51 o
   2   3   4        762.69        783.38        29.51 o
   3   3   4        558.05        556.31        39.88 o
   4   3   4        366.32        390.78        22.12 o
   5   3   4        371.35        379.95         9.70 o
   6   3   4         65.42         69.87         4.22 o
   7   3   4         13.63         12.41         1.21 o
   8   3   4          2.97          3.30         0.96 o
  -6   4   4          0.65          0.63         0.30 o
  -5   4   4         11.25          8.60         1.65 o
  -4   4   4        172.37        195.28        10.88 o
  -3   4   4        197.56        211.36        11.49 o
  -2   4   4        306.73        355.94        16.63 o
   2   4   4        583.35        566.22        27.76 o
   3   4   4        460.63        426.33        23.69 o
   4   4   4        288.83        285.53        19.00 o
   5   4   4        120.79        124.22         2.93 o
   6   4   4         61.07         60.72         2.91 o
   7   4   4         44.82         46.39         2.46 o
   8   4   4         24.05         23.14         2.61 o
  -5   5   4         14.29         11.04         0.98 o
  -4   5   4         46.12         43.32         3.79 o
  -3   5   4         71.75         77.98         5.79 o
  -2   5   4         67.54         72.75         4.43 o
  -1   5   4        229.15        216.83         8.03 o
   4   5   4         78.31         82.33         2.72 o
   5   5   4         24.39         28.65         1.35 o
   6   5   4        193.13        209.87         4.45 o
   7   5   4         74.01         78.95         3.41 o
   8   5   4         35.34         31.64         3.07 o
  -4   6   4         34.07         15.26        12.75 o
  -3   6   4         20.48         18.90         2.23 o
  -2   6   4        104.69         98.73         6.30 o
  -1   6   4         95.56        104.03         9.00 o
   0   6   4         69.38         80.54         5.67 o
   1   6   4        374.36        389.03        10.45 o
   2   6   4        227.66        237.08         6.60 o
   3   6   4        155.84        152.77         4.85 o
   4   6   4         48.32         49.26         2.10 o
   5   6   4          9.15         10.04         0.80 o
   6   6   4         15.36         15.03         0.89 o
   7   6   4         18.84         19.67         1.05 o
   8   6   4          0.72          1.71         0.66 o
  -3   7   4         12.36          9.35         1.77 o
  -2   7   4         58.81         50.05         4.05 o
  -1   7   4         67.75         60.74         3.50 o
   0   7   4        167.63        166.81         7.72 o
   1   7   4         90.11         99.27         3.92 o
   2   7   4         49.99         56.55         2.41 o
   3   7   4         46.73         47.49         1.94 o
   4   7   4         30.78         29.80         2.01 o
   5   7   4        132.78        131.41         3.83 o
   6   7   4         58.77         68.96         2.96 o
   7   7   4          3.86          3.32         0.47 o
  -1   8   4         35.17         29.08         2.76 o
   0   8   4         29.60         31.02         2.20 o
   1   8   4         34.02         39.37         2.11 o
   2   8   4         77.07         80.85         3.28 o
   3   8   4         56.89         60.10         2.62 o
   4   8   4         10.04         10.68         1.35 o
   5   8   4         10.26         10.50         1.22 o
   6   8   4         16.97         18.22         2.03 o
   1   9   4         15.19         15.00         1.38 o
   2   9   4         17.91         18.25         1.48 o
   3   9   4         19.77         17.41         1.96 o
   4   9   4         13.77          8.56         0.86 o
   5   9   4          6.89          5.53         0.92 o
  -4  -7   5          9.28          8.23         1.23 o
  -3  -7   5         29.89         32.31         2.89 o
  -2  -7   5         40.62         45.03         3.59 o
  -1  -7   5         88.69        116.18         6.67 o
   0  -7   5         23.20         26.57         2.52 o
   1  -7   5         11.60          9.74         1.27 o
  -1  -6   5        135.10        131.39         7.93 o
   0  -6   5        109.63        110.09         6.93 o
   1  -6   5         76.18         74.39         5.25 o
   2  -6   5         55.23         56.41         4.09 o
   3  -6   5         15.81         18.17         1.79 o
   0  -5   5        209.70        163.08         5.96 o
   1  -5   5        127.43        126.49         6.53 o
   2  -5   5         94.95         95.16         6.43 o
   3  -5   5         57.96         59.00         4.47 o
   4  -5   5         37.56         44.46         3.25 o
   0  -4   5        201.98        194.04        14.90 o
   1  -4   5        200.85        185.96         6.46 o
   2  -4   5        136.75        140.48         5.50 o
   3  -4   5         41.07         44.54         3.14 o
   4  -4   5         59.08         56.31         4.43 o
   5  -4   5         12.62         11.59         1.50 o
  -1  -3   5        440.14        453.29        22.37 o
   0  -3   5        666.33        685.11        33.11 o
   1  -3   5        532.14        534.33        28.91 o
   2  -3   5        229.43        238.12         7.62 o
   3  -3   5        181.44        177.28         6.98 o
   4  -3   5         77.76         78.64         4.04 o
   5  -3   5         20.66         20.15         1.63 o
  -1  -2   5       1043.99       1051.88        43.95 o
   0  -2   5        826.06        772.60        34.33 o
   1  -2   5        648.18        606.54        29.83 o
   2  -2   5       1160.65       1246.00        55.87 o
   3  -2   5        206.33        224.22        15.60 o
   4  -2   5         14.45         17.84         1.38 o
   5  -2   5         53.78         53.65         3.21 o
   6  -2   5         27.87         23.98         1.81 o
   7  -2   5          8.02          6.40         0.84 o
  -2  -1   5        598.38        501.87        23.39 o
  -1  -1   5        277.01        261.57        13.73 o
   0  -1   5       2239.57       1971.79        78.27 o
   1  -1   5       1635.92       1604.81        45.30 o
   2  -1   5        657.67        705.36        31.54 o
   3  -1   5        407.98        428.40        23.08 o
   4  -1   5        372.20        370.40        22.14 o
   5  -1   5        133.13        123.43         4.58 o
   6  -1   5         24.59         28.06         2.15 o
   7  -1   5          8.35         10.12         1.43 o
  -6   0   5         31.42         40.34         4.01 o
  -5   0   5         73.65         57.88         5.09 o
  -2   0   5       1116.48       1073.93        46.07 o
  -1   0   5        801.44        834.05        36.09 o
   0   0   5        935.92        889.05        37.80 o
   1   0   5        728.67        574.42        26.30 o
   2   0   5        799.90        816.84        36.42 o
   3   0   5        925.13       1014.97        45.24 o
   4   0   5        213.32        238.58        15.93 o
   5   0   5        312.42        327.44         9.21 o
   6   0   5         52.23         50.79         2.57 o
   7   0   5          2.82          2.07         0.77 o
   8   0   5          3.35          2.07         0.51 o
  -6   1   5         70.47         78.86         5.91 o
  -5   1   5        123.64        137.08         8.83 o
  -4   1   5         62.60         74.55         5.72 o
  -2   1   5        759.87        706.75        33.81 o
  -1   1   5        838.55        858.69        37.83 o
   0   1   5       7309.77       6942.36       264.28 o
   1   1   5        808.67        787.85        34.62 o
   2   1   5        312.97        406.08        48.72 o
   3   1   5        731.86        746.75        61.87 o
   4   1   5        288.39        300.72        17.76 o
   5   1   5        142.74        140.91         6.26 o
   6   1   5         19.46         19.07         1.98 o
   7   1   5         20.58         22.36         2.80 o
   8   1   5          8.50          7.00         1.09 o
  -6   2   5         36.16         35.07         3.43 o
  -5   2   5        100.14         97.79         4.85 o
  -4   2   5        157.43        167.48         9.93 o
  -1   2   5       1183.37       1171.95        51.57 o
   0   2   5       1724.94       1697.30        69.71 o
   1   2   5       1664.64       1798.01        73.17 o
   2   2   5        706.98        668.14        21.31 o
   3   2   5        163.92        141.61         6.96 o
   4   2   5        555.32        575.76        28.15 o
   5   2   5        307.58        320.11         9.07 o
   6   2   5          5.07         11.90         1.26 o
   7   2   5         10.40         11.75         1.42 o
   8   2   5          8.56          6.51         0.78 o
  -6   3   5         12.73          7.92         0.86 o
  -5   3   5         43.68         46.81         2.99 o
  -4   3   5        176.30        192.45        11.00 o
  -3   3   5        209.36        239.17        12.52 o
   0   3   5        781.58        904.32        42.04 o
   1   3   5       1063.85       1038.10        45.96 o
   2   3   5        617.92        671.70        31.48 o
   3   3   5       1215.95       1290.18        91.27 o
   4   3   5        354.75        381.24        21.61 o
   5   3   5        143.66        130.66         4.12 o
   6   3   5         59.19         58.12         2.64 o
   7   3   5         42.73         45.57         2.44 o
   8   3   5          5.54          5.53         1.19 o
  -5   4   5         29.82         26.83         1.93 o
  -4   4   5         29.65         31.16         3.42 o
  -3   4   5        126.42        132.63         8.35 o
  -2   4   5        464.25        525.67        23.26 o
   1   4   5        408.26        417.18        23.78 o
   2   4   5        548.93        566.13        28.81 o
   3   4   5        494.44        460.76        25.08 o
   4   4   5        151.84        134.70        11.85 o
   5   4   5        201.82        203.35         4.42 o
   6   4   5         97.70        106.54         4.66 o
   7   4   5         27.97         27.90         2.49 o
   8   4   5          8.17          8.07         1.07 o
  -5   5   5         14.43         11.24         0.94 o
  -4   5   5         29.46         27.35         2.88 o
  -3   5   5         57.15         53.59         4.59 o
  -2   5   5        129.43        149.51        16.24 o
  -1   5   5        246.46        236.73        12.14 o
   0   5   5        358.59        379.09        17.55 o
   4   5   5        617.63        659.09        11.76 o
   5   5   5        338.13        352.56         6.84 o
   6   5   5         64.83         63.72         2.37 o
   7   5   5         18.47         17.39         1.39 o
   8   5   5         38.46         33.96         3.15 o
  -4   6   5         14.77         11.64         1.42 o
  -3   6   5         27.45         23.64         2.70 o
  -2   6   5         55.73         52.63         3.07 o
  -1   6   5        276.10        269.05         9.75 o
   0   6   5        145.18        150.23         5.19 o
   1   6   5        168.18        177.17         5.73 o
   2   6   5        190.79        198.05         5.46 o
   3   6   5        146.26        136.75         3.76 o
   4   6   5         65.53         62.64         2.45 o
   5   6   5         27.45         25.92         1.37 o
   6   6   5          1.66          2.40         0.33 o
   7   6   5         67.27         69.89         3.97 o
   8   6   5         39.93         38.28         3.13 o
  -3   7   5         19.69         15.63         1.57 o
  -2   7   5         66.88         56.12         4.12 o
  -1   7   5         49.59         45.54         2.83 o
   0   7   5         64.55         74.02         4.04 o
   1   7   5         81.20         92.44         3.75 o
   2   7   5         23.06         28.42         1.41 o
   3   7   5        154.06        153.42         4.60 o
   4   7   5        148.08        157.23         5.50 o
   5   7   5         53.48         50.31         2.11 o
   6   7   5         33.61         36.44         1.47 o
   7   7   5          0.32          1.67         0.79 o
  -1   8   5         17.08         14.95         1.27 o
   0   8   5         53.39         50.81         4.19 o
   1   8   5         58.45         65.00         2.89 o
   2   8   5         38.07         41.34         1.85 o
   3   8   5         41.57         41.90         2.23 o
   4   8   5         30.03         32.28         2.64 o
   5   8   5         14.19         14.80         1.47 o
   6   8   5          7.90          9.36         1.39 o
   1   9   5         18.31         17.58         1.60 o
   2   9   5         13.68         14.73         1.86 o
   3   9   5         10.81          7.82         1.31 o
   4   9   5          6.80          4.04         0.87 o
   5   9   5          2.71          2.14         0.53 o
  -4  -7   6          9.74         11.10         1.37 o
  -3  -7   6         47.96         57.47         3.95 o
  -2  -7   6         24.22         26.03         2.54 o
  -1  -7   6         22.65         26.37         2.51 o
   0  -7   6         21.29         23.51         2.21 o
   1  -7   6          2.77          2.10         0.47 o
  -1  -6   6         78.16         74.40         5.42 o
   0  -6   6         99.63         93.27         6.15 o
   1  -6   6         49.23         61.09         4.48 o
   2  -6   6         21.51         26.54         2.49 o
   3  -6   6         14.84         13.08         1.35 o
   0  -5   6        140.82        141.23         5.97 o
   1  -5   6        105.60        106.80         4.97 o
   2  -5   6        123.60        138.31         6.03 o
   3  -5   6         28.71         29.51         2.86 o
   4  -5   6          8.29          7.80         1.12 o
   0  -4   6        160.33        187.95         8.32 o
   1  -4   6         79.87         95.37         4.20 o
   2  -4   6        144.16        143.88         6.14 o
   3  -4   6         51.70         56.10         3.29 o
   4  -4   6         33.45         30.75         3.00 o
   5  -4   6         19.90         18.35         1.79 o
  -1  -3   6        385.50        373.51        20.03 o
   0  -3   6        453.21        467.59        24.98 o
   1  -3   6        553.04        576.27        30.78 o
   2  -3   6        222.78        244.78         8.76 o
   3  -3   6        106.12         98.69         4.91 o
   4  -3   6         53.49         50.17         3.04 o
   5  -3   6         35.55         36.39         2.18 o
  -1  -2   6       1036.41       1012.73        43.49 o
   0  -2   6       1477.03       1396.21        58.81 o
   1  -2   6        345.27        365.69        20.72 o
   2  -2   6        103.72        106.51        10.10 o
   3  -2   6        299.67        324.28         9.62 o
   4  -2   6         88.75         87.20         3.51 o
   5  -2   6         38.69         38.89         2.18 o
   6  -2   6         14.71         14.61         1.36 o
  -2  -1   6        589.39        499.71        24.35 o
  -1  -1   6       1656.19       1421.56        58.72 o
   0  -1   6        926.06        880.83        38.42 o
   1  -1   6        919.79       1031.29        45.02 o
   2  -1   6        533.20        553.62        28.10 o
   3  -1   6        324.43        322.37        20.15 o
   4  -1   6        250.22        230.80         7.91 o
   5  -1   6        124.69        120.52         5.39 o
   6  -1   6         65.05         66.44         2.85 o
   7  -1   6         14.84         14.44         1.64 o
  -5   0   6         45.80         54.99         4.91 o
  -4   0   6        227.63        210.88        11.54 o
  -2   0   6        841.67        847.90        38.60 o
  -1   0   6        290.31        227.87        13.63 o
   0   0   6        422.82        353.34        18.37 o
   1   0   6       2019.87       1928.70        78.10 o
   2   0   6        935.34        947.28        42.32 o
   3   0   6       1370.93       1465.34        63.19 o
   4   0   6        104.55        111.87        10.43 o
   5   0   6          5.78          6.79         1.17 o
   6   0   6         34.41         39.61         2.94 o
   7   0   6          9.10          7.61         1.22 o
   8   0   6          2.82          2.31         0.49 o
  -6   1   6         14.50         14.74         2.26 o
  -5   1   6         48.78         49.22         4.78 o
  -4   1   6        168.97        177.11         7.23 o
  -2   1   6       2227.75       2306.92        95.38 o
  -1   1   6        658.03        610.76        29.49 o
   0   1   6        737.68        858.52        38.43 o
   1   1   6       1074.41       1060.58        46.07 o
   2   1   6        422.32        363.93        19.79 o
   3   1   6        419.74        394.01        21.76 o
   4   1   6        232.88        237.85        15.93 o
   5   1   6        227.81        227.30         9.01 o
   6   1   6         69.03         66.88         4.03 o
   7   1   6         13.64         14.73         1.57 o
   8   1   6          6.34          5.16         0.88 o
  -6   2   6         19.92         19.22         2.38 o
  -5   2   6         61.41         71.45         3.98 o
  -4   2   6        143.97        140.14         8.92 o
  -3   2   6        312.92        322.56        15.75 o
  -1   2   6       1425.35       1400.14        61.25 o
   0   2   6        990.94        914.69        41.53 o
   1   2   6        663.13        629.12        30.47 o
   2   2   6       1608.83       1780.00        74.30 o
   3   2   6       1025.11       1101.34        52.87 o
   4   2   6          5.48         18.56         2.47 o
   5   2   6         65.69         68.75         3.40 o
   6   2   6         97.33         96.81         4.91 o
   7   2   6         15.54         16.35         1.67 o
   8   2   6          9.74          8.79         1.04 o
  -6   3   6         13.82         11.03         1.50 o
  -5   3   6         20.23         20.32         2.57 o
  -4   3   6        121.49        122.38         8.13 o
  -3   3   6        279.75        318.55        15.86 o
  -1   3   6        481.22        452.63        26.77 o
   0   3   6        456.83        496.41        27.16 o
   1   3   6       1647.70       1808.26        76.20 o
   2   3   6        623.64        659.51        32.44 o
   3   3   6        337.66        316.46        13.01 o
   4   3   6        246.45        240.78        15.74 o
   5   3   6        226.76        237.77         6.72 o
   6   3   6         70.98         69.72         2.96 o
   7   3   6         44.07         44.19         2.43 o
   8   3   6         10.38          2.13         5.40 o
  -5   4   6         22.94         20.61         1.63 o
  -4   4   6         55.58         54.14         4.68 o
  -3   4   6         90.91         95.12         6.77 o
  -2   4   6        273.45        285.78        14.24 o
   1   4   6        388.16        384.10        23.63 o
   2   4   6        292.13        310.14        19.80 o
   3   4   6        857.53        878.63        41.47 o
   4   4   6        575.53        596.57        19.34 o
   5   4   6         80.23         83.10         3.11 o
   6   4   6         29.37         36.23         2.48 o
   7   4   6          3.97          5.54         1.05 o
   8   4   6          5.71          4.47         0.72 o
  -5   5   6         11.70          6.75         0.90 o
  -4   5   6         39.89         40.88         2.46 o
  -3   5   6        120.58        131.54         8.05 o
  -2   5   6        120.56        130.71         8.06 o
  -1   5   6        212.13        205.56         7.80 o
   0   5   6         75.19         78.86         3.25 o
   1   5   6        130.22        151.23         8.81 o
   3   5   6        334.14        354.27        11.57 o
   4   5   6         66.26         66.18         2.48 o
   5   5   6         35.97         38.24         1.63 o
   6   5   6        158.08        166.64         3.75 o
   7   5   6          2.93          4.23         0.79 o
   8   5   6          4.32          3.90         0.66 o
  -4   6   6          7.16          5.85         0.92 o
  -3   6   6         68.98         63.55         4.60 o
  -2   6   6         71.41         65.36         4.87 o
  -1   6   6        141.57        140.05         6.02 o
   0   6   6        154.17        156.13         6.60 o
   1   6   6        141.63        150.10         5.57 o
   2   6   6        166.69        171.06         4.96 o
   3   6   6        159.04        160.01         4.78 o
   4   6   6         43.87         41.72         1.77 o
   5   6   6         64.44         72.53         2.71 o
   6   6   6        123.83        124.64         3.35 o
   7   6   6        214.71        236.24         7.12 o
   8   6   6          7.99          6.45         1.12 o
  -3   7   6         14.78         11.90         1.25 o
  -2   7   6         24.73         20.59         1.53 o
  -1   7   6         46.20         43.63         2.69 o
   0   7   6         36.91         40.94         2.81 o
   1   7   6        184.75        194.53         7.76 o
   2   7   6        165.56        176.49         5.07 o
   3   7   6         51.88         50.14         2.66 o
   4   7   6         65.04         67.42         4.80 o
   5   7   6         10.60         10.99         1.05 o
   6   7   6         24.88         23.65         1.28 o
   7   7   6          4.16          4.41         1.07 o
  -1   8   6         26.69         21.49         1.71 o
   0   8   6         28.80         26.65         2.80 o
   1   8   6         31.19         32.97         2.38 o
   2   8   6         57.26         60.76         3.43 o
   3   8   6         48.06         48.52         2.41 o
   4   8   6         40.32         44.26         2.83 o
   5   8   6         12.79         11.54         1.11 o
   6   8   6          9.26          8.73         1.45 o
   1   9   6         10.83         10.09         1.41 o
   2   9   6         10.57          9.37         1.47 o
   3   9   6          2.24          2.36         0.78 o
   4   9   6         13.24          9.59         1.40 o
   5   9   6          5.51          4.19         0.78 o
  -4  -7   7          8.77          8.15         1.06 o
  -3  -7   7          4.82          5.89         0.97 o
  -2  -7   7         14.47         13.41         1.58 o
  -1  -7   7          4.73          3.12         0.72 o
   0  -7   7         47.30         46.14         3.08 o
   1  -7   7         34.91         31.04         2.03 o
  -2  -6   7         86.38         82.12         5.70 o
  -1  -6   7         57.17         74.77         5.31 o
   0  -6   7         29.01         35.36         3.31 o
   1  -6   7         42.19         41.11         3.38 o
   2  -6   7         26.42         29.20         2.43 o
   3  -6   7          8.52          6.69         0.78 o
  -1  -5   7         80.73         75.33         5.29 o
   0  -5   7        181.59        186.31         7.28 o
   1  -5   7         43.38         45.75         2.91 o
   2  -5   7         14.66         15.07         1.50 o
   3  -5   7         35.74         33.71         2.94 o
   4  -5   7         11.80          9.77         1.11 o
  -1  -4   7        161.23        189.82        10.06 o
   0  -4   7        186.01        188.10         8.47 o
   1  -4   7        109.23        121.40         5.42 o
   2  -4   7         98.98         89.40         4.45 o
   3  -4   7         60.03         53.36         3.11 o
   4  -4   7         47.39         51.48         3.86 o
   5  -4   7         11.77         11.04         1.20 o
   0  -3   7        342.16        332.99        20.24 o
   1  -3   7        358.09        366.73        10.64 o
   2  -3   7        160.80        165.47         6.04 o
   3  -3   7        132.84        135.66         5.84 o
   4  -3   7         41.25         44.48         2.24 o
   5  -3   7          1.96          2.58         0.49 o
  -1  -2   7        601.22        581.86        28.42 o
   0  -2   7        161.88        188.22        12.93 o
   1  -2   7        410.93        400.45        22.85 o
   2  -2   7        321.07        308.97        20.28 o
   3  -2   7        273.97        274.68         8.62 o
   4  -2   7         96.32         94.65         3.72 o
   5  -2   7         36.04         37.92         2.09 o
   6  -2   7         11.54         10.73         1.04 o
  -2  -1   7        291.08        348.79        19.49 o
  -1  -1   7        462.15        508.35        25.44 o
   0  -1   7        666.79        557.37        27.24 o
   1  -1   7        675.76        705.91        33.68 o
   2  -1   7        282.40        286.19        18.15 o
   3  -1   7        185.48        179.92        14.39 o
   4  -1   7        326.84        300.60        10.95 o
   5  -1   7        152.91        159.44         6.47 o
   6  -1   7          2.92          2.71         0.45 o
   7  -1   7          0.68          0.42         0.23 o
  -4   0   7        133.50        135.19         8.61 o
  -2   0   7        289.17        269.72        16.95 o
  -1   0   7       1327.17       1244.88        53.94 o
   0   0   7        658.61        502.60        25.29 o
   1   0   7       2273.20       2123.88        86.62 o
   2   0   7        612.26        614.02        30.65 o
   3   0   7        187.61        169.00        13.14 o
   4   0   7        131.53        145.04        12.71 o
   5   0   7         20.27         18.72         2.90 o
   6   0   7         23.15         28.01         2.37 o
   7   0   7         57.15         55.83         4.00 o
  -5   1   7         69.25         69.83         3.89 o
  -4   1   7        507.91        463.58        15.29 o
  -2   1   7        474.66        574.31        30.83 o
  -1   1   7        864.39        796.56        37.74 o
   0   1   7        731.71        700.30        33.56 o
   1   1   7        679.64        612.36        30.23 o
   2   1   7        321.68        290.75        17.79 o
   3   1   7        481.65        465.44        25.59 o
   4   1   7        301.68        310.17        19.89 o
   5   1   7        106.47        108.86         7.82 o
   6   1   7         50.49         48.49         3.33 o
   7   1   7          3.22          6.00         0.94 o
   8   1   7          6.40          6.32         0.89 o
  -5   2   7         56.98         56.09         3.37 o
  -4   2   7        150.23        162.24         7.07 o
  -3   2   7        328.40        340.03        11.81 o
  -2   2   7        291.44        278.31        19.94 o
  -1   2   7        658.98        634.03        33.12 o
   0   2   7       1810.55       1925.18        81.02 o
   1   2   7       1375.14       1448.37        62.96 o
   2   2   7         39.27         38.49         5.62 o
   3   2   7        345.43        362.73        21.88 o
   4   2   7        531.44        553.57        29.86 o
   5   2   7         96.78        114.14         4.76 o
   6   2   7         86.55         93.63         5.21 o
   7   2   7          2.80          3.97         0.90 o
   8   2   7          3.36          2.56         0.45 o
  -5   3   7         29.95         31.71         2.25 o
  -4   3   7         93.32         90.47         4.66 o
  -3   3   7        240.64        250.08        13.33 o
  -2   3   7        289.54        321.22        15.66 o
  -1   3   7        671.95        616.85        34.70 o
   0   3   7        404.38        407.86        24.62 o
   1   3   7        446.92        411.94        24.09 o
   2   3   7        568.23        566.52        30.38 o
   3   3   7        400.08        426.02        24.69 o
   4   3   7        213.46        215.78        14.64 o
   5   3   7        151.47        143.60         4.80 o
   6   3   7         86.98         93.07         3.53 o
   7   3   7         22.63         26.73         1.78 o
   8   3   7         10.37          9.85         1.47 o
  -5   4   7         22.96         19.84         1.48 o
  -4   4   7         42.25         38.90         3.75 o
  -3   4   7         59.64         67.75         5.52 o
  -2   4   7        179.25        187.31        10.56 o
   0   4   7        251.32        260.21        19.92 o
   1   4   7        870.31        987.49        48.99 o
   2   4   7        768.65        771.72        39.72 o
   3   4   7        338.57        355.50        22.20 o
   4   4   7        285.30        295.71         6.74 o
   5   4   7         18.82         20.18         1.79 o
   6   4   7         22.79         27.16         2.10 o
   7   4   7          3.45          4.37         0.90 o
   8   4   7          1.44          1.57         0.41 o
  -4   5   7         27.59         25.67         1.80 o
  -3   5   7         93.04         98.31         4.74 o
  -2   5   7         59.30         63.95         5.06 o
  -1   5   7         59.24         57.87         4.67 o
   0   5   7        789.90        821.05        24.43 o
   1   5   7        459.89        486.47        25.73 o
   2   5   7        250.33        244.09         7.33 o
   3   5   7        116.96        106.40         3.74 o
   4   5   7        210.47        222.91         8.13 o
   5   5   7         21.82         27.85         1.79 o
   6   5   7         36.04         36.78         2.15 o
   7   5   7         14.70         15.24         1.37 o
   8   5   7          2.60          2.45         0.50 o
  -4   6   7         10.88          8.95         1.04 o
  -3   6   7         29.25         29.00         2.78 o
  -2   6   7         61.68         62.60         7.72 o
  -1   6   7        125.80        124.39         8.39 o
   0   6   7        153.69        159.63         5.63 o
   1   6   7        119.80        133.94         6.01 o
   2   6   7         62.57         64.15         3.05 o
   3   6   7        116.10        127.08         6.02 o
   4   6   7        503.56        523.20        14.07 o
   5   6   7        593.02        611.97        16.85 o
   6   6   7          6.59         10.41         1.06 o
   7   6   7          4.49          3.89         0.60 o
   8   6   7          2.21          1.30         0.43 o
  -2   7   7         16.09         11.64         2.52 o
  -1   7   7         78.04         75.93         3.62 o
   0   7   7        118.90        114.50         7.40 o
   1   7   7         98.65        100.61         6.94 o
   2   7   7        108.33        112.24         5.46 o
   3   7   7         25.81         25.18         1.82 o
   4   7   7         34.22         34.92         3.00 o
   5   7   7         20.84         22.97         1.51 o
   6   7   7         12.29         11.10         0.96 o
   7   7   7         20.25         16.25         1.40 o
  -1   8   7         12.11          7.40         0.76 o
   0   8   7         32.99         31.04         2.10 o
   1   8   7         31.87         34.74         2.40 o
   2   8   7         48.31         53.81         3.17 o
   3   8   7         35.63         33.90         2.49 o
   4   8   7         20.78         29.02         3.22 o
   5   8   7          7.93          7.51         1.00 o
   6   8   7          9.49          8.43         1.15 o
   1   9   7          2.49          2.86         0.71 o
   2   9   7         19.75         20.50         2.17 o
   3   9   7         10.81         12.02         1.62 o
   4   9   7         23.91         22.68         2.22 o
   5   9   7         27.96         21.51         1.90 o
  -3  -7   8          0.17          0.77         0.29 o
  -2  -7   8         35.87         31.67         2.38 o
  -1  -7   8         49.41         44.71         2.91 o
   0  -7   8          9.30          9.50         1.02 o
  -2  -6   8         21.24         26.92         2.79 o
  -1  -6   8         44.04         42.73         3.59 o
   0  -6   8         34.46         34.78         3.05 o
   1  -6   8         21.80         19.88         2.04 o
   2  -6   8         20.81         21.35         1.81 o
  -1  -5   8         24.54         28.18         2.51 o
   0  -5   8          6.20          9.97         1.24 o
   1  -5   8         56.91         55.67         3.14 o
   2  -5   8         24.24         23.13         2.48 o
   3  -5   8         28.23         26.35         2.30 o
  -1  -4   8        179.03        181.90         9.90 o
   0  -4   8        163.66        165.14         6.70 o
   1  -4   8         94.51         87.07         4.37 o
   2  -4   8        134.64        140.30         5.95 o
   3  -4   8         49.89         54.30         3.02 o
   4  -4   8         11.09         10.31         1.37 o
  -1  -3   8        239.00        230.74        11.70 o
   0  -3   8        235.42        231.29         9.63 o
   1  -3   8        405.33        401.02        11.60 o
   2  -3   8        116.57        120.87         5.40 o
   3  -3   8          8.65         14.11         1.49 o
   4  -3   8         33.91         32.42         1.78 o
   5  -3   8         61.67         49.38         6.01 o
  -3  -2   8        141.56        117.75         7.42 o
  -1  -2   8        496.63        461.13        24.88 o
   0  -2   8        370.35        363.05        21.20 o
   1  -2   8        292.06        294.54        11.36 o
   2  -2   8        236.39        216.85         7.15 o
   3  -2   8        229.75        226.95         7.57 o
   4  -2   8        113.63        113.65         4.16 o
   5  -2   8         31.91         32.62         1.83 o
   6  -2   8         10.95          8.41         1.11 o
  -5  -1   8        131.19        102.20         7.00 o
  -4  -1   8        138.57        158.93         9.67 o
  -3  -1   8        317.58        358.02        17.26 o
  -1  -1   8        356.63        335.63        19.65 o
   0  -1   8        342.80        282.45        17.44 o
   1  -1   8        350.15        328.54        19.81 o
   2  -1   8        724.08        784.32        39.08 o
   3  -1   8        222.13        209.07         6.85 o
   4  -1   8         36.39         38.20         2.48 o
   5  -1   8         37.61         34.74         1.90 o
   6  -1   8         73.91         76.74         3.75 o
   7  -1   8          2.90          1.85         0.45 o
  -6   0   8         26.19         25.80         2.76 o
  -4   0   8         45.42         44.26         4.09 o
  -3   0   8        306.25        287.33        14.28 o
  -2   0   8        293.43        277.80        18.21 o
  -1   0   8       1335.93       1211.87        53.97 o
   0   0   8        564.86        536.61        27.70 o
   1   0   8        221.74        201.72        14.11 o
   2   0   8        445.85        440.69        24.84 o
   3   0   8        208.53        209.43        15.83 o
   4   0   8        133.64        132.40         9.92 o
   5   0   8        112.50        109.73         8.06 o
   6   0   8         67.80         71.09         4.22 o
   7   0   8         96.54         93.47         5.41 o
  -5   1   8         41.05         43.26         3.87 o
  -4   1   8        114.11        133.51         6.12 o
  -3   1   8        327.60        318.65        11.25 o
  -2   1   8        470.34        473.43        27.85 o
  -1   1   8        608.47        557.77        29.64 o
   0   1   8        582.12        488.59        26.42 o
   1   1   8       1115.63       1137.74        51.57 o
   2   1   8        814.90        777.91        38.46 o
   3   1   8        160.46        141.29        12.46 o
   4   1   8        165.37        167.78         6.47 o
   5   1   8         13.50         19.79         2.14 o
   6   1   8         36.71         37.52         2.84 o
   7   1   8          2.03          1.73         0.53 o
  -5   2   8         64.38         62.66         4.80 o
  -4   2   8         54.62         52.84         3.45 o
  -3   2   8        145.45        135.21         6.19 o
  -2   2   8        650.24        738.85        22.04 o
  -1   2   8        808.30        817.29        41.52 o
   0   2   8        116.82        108.54        10.46 o
   1   2   8        380.66        413.31        24.43 o
   2   2   8        968.40        943.13        45.67 o
   3   2   8        376.50        369.12        23.27 o
   4   2   8        414.21        419.42        10.72 o
   5   2   8         66.06         66.43         3.41 o
   6   2   8         41.45         44.27         2.58 o
   7   2   8         12.77         11.49         1.48 o
   8   2   8          8.63          5.87         0.60 o
  -6   3   8         10.48          7.80         1.03 o
  -5   3   8         21.30         19.54         2.22 o
  -4   3   8         50.28         47.53         3.14 o
  -3   3   8        254.20        237.52         9.17 o
  -2   3   8        284.06        292.35        10.53 o
  -1   3   8        291.38        296.45        21.91 o
   0   3   8        359.11        334.88        22.63 o
   1   3   8        511.03        546.42        30.95 o
   2   3   8        615.10        590.50        32.74 o
   3   3   8        410.68        367.33        23.63 o
   4   3   8        238.24        233.00         7.59 o
   5   3   8        106.50        125.06         5.60 o
   6   3   8         60.27         64.81         3.80 o
   7   3   8         37.94         38.69         2.13 o
   8   3   8          0.76          0.90         0.33 o
  -5   4   8         20.04         19.57         1.86 o
  -4   4   8         64.88         70.13         3.62 o
  -3   4   8         28.01         30.59         2.45 o
  -2   4   8         52.66         51.58         3.30 o
  -1   4   8        463.15        488.92        15.62 o
   0   4   8        676.14        720.14        24.57 o
   1   4   8        309.50        305.79        22.48 o
   2   4   8        308.23        301.89        21.85 o
   3   4   8         80.86         97.85         3.85 o
   4   4   8        162.09        157.90         8.47 o
   5   4   8         64.00         56.52         2.78 o
   6   4   8         12.12         13.13         1.44 o
   7   4   8         22.61         25.71         2.20 o
   8   4   8          0.57          0.23         0.75 o
  -4   5   8          5.65          5.85         1.09 o
  -3   5   8         32.35         34.52         3.44 o
  -2   5   8        414.71        464.90        15.01 o
  -1   5   8        187.22        199.04        11.16 o
   0   5   8        193.99        191.51         8.11 o
   1   5   8        216.94        207.08        11.20 o
   2   5   8        349.15        386.83        11.83 o
   3   5   8         90.87         89.51         3.41 o
   4   5   8         28.17         27.75         1.77 o
   5   5   8         19.98         18.91         1.77 o
   6   5   8         23.53         23.83         1.92 o
   7   5   8         34.85         36.64         2.15 o
   8   5   8         16.11         12.90         2.54 o
  -3   6   8         32.22         32.12         2.77 o
  -2   6   8         57.95         62.04         4.73 o
  -1   6   8         98.91        104.59         5.98 o
   0   6   8         61.66         64.78         3.60 o
   1   6   8         65.11         86.37         6.32 o
   2   6   8        460.09        482.83        15.95 o
   3   6   8        805.64        827.03        20.56 o
   4   6   8         19.44         20.79         1.71 o
   5   6   8         24.78         22.35         1.88 o
   6   6   8          6.16          5.98         0.76 o
   7   6   8          3.15          3.13         0.52 o
   8   6   8          6.65          5.63         0.84 o
  -2   7   8         37.81         32.83         2.57 o
  -1   7   8         48.02         46.90         2.51 o
   0   7   8         75.95         78.59         5.49 o
   1   7   8         67.54         67.14         3.86 o
   2   7   8         80.70         78.85         4.33 o
   3   7   8         57.19         59.30         3.74 o
   4   7   8         24.47         22.84         3.11 o
   5   7   8         44.60         48.20         3.20 o
   6   7   8          6.28          5.77         0.71 o
   7   7   8         14.39         11.75         1.07 o
  -1   8   8         12.47          9.79         1.29 o
   0   8   8         34.74         29.96         1.93 o
   1   8   8         24.53         26.69         2.01 o
   2   8   8         20.87         29.46         2.25 o
   3   8   8         23.01         21.23         1.87 o
   4   8   8         19.23         22.27         2.74 o
   5   8   8         17.57         16.64         1.54 o
   6   8   8          5.74          5.62         0.93 o
   2   9   8         32.34         32.91         2.68 o
   3   9   8         42.76         47.57         3.44 o
   4   9   8          9.70          9.61         1.31 o
  -5  -6   9          8.32          7.99         0.92 o
  -3  -6   9         18.74         17.16         1.94 o
  -2  -6   9         20.03         21.49         2.27 o
  -1  -6   9         18.35         17.87         2.01 o
   0  -6   9         26.31         28.60         2.49 o
   1  -6   9         51.53         58.30         3.58 o
  -1  -5   9         48.07         49.13         2.81 o
   0  -5   9         25.47         28.28         2.06 o
   1  -5   9         44.48         46.66         2.67 o
   2  -5   9         29.19         25.60         2.40 o
   3  -5   9          8.99          8.87         1.08 o
  -1  -4   9        118.89        104.54         6.72 o
   0  -4   9        245.84        270.13         9.61 o
   1  -4   9         96.89        107.17         4.95 o
   2  -4   9         26.26         19.92         1.75 o
   3  -4   9         23.29         22.14         1.67 o
   4  -4   9         19.13         11.47         4.47 o
  -2  -3   9        218.77        220.91        11.21 o
  -1  -3   9        327.11        335.72        15.94 o
   0  -3   9        124.44        135.02         6.83 o
   1  -3   9         41.37         48.06         3.00 o
   2  -3   9        131.04        133.38         5.73 o
   3  -3   9        116.16        107.58         4.82 o
   4  -3   9         22.16         23.01         1.69 o
   5  -3   9         11.81          8.48         1.24 o
  -3  -2   9         88.49         78.07         5.81 o
  -2  -2   9        218.01        188.92         7.26 o
  -1  -2   9        273.97        258.43        12.86 o
   0  -2   9        277.95        285.96        16.64 o
   1  -2   9        222.48        235.71         7.61 o
   2  -2   9        186.10        182.87         6.43 o
   3  -2   9        168.95        173.72         6.82 o
   4  -2   9         99.02        100.24         3.71 o
   5  -2   9          9.34         10.39         0.90 o
  -5  -1   9         41.49         38.49         3.74 o
  -4  -1   9         72.05         58.61         5.09 o
  -3  -1   9        206.98        206.23        14.25 o
  -2  -1   9        111.17        102.91         4.80 o
  -1  -1   9        148.28        141.32        11.93 o
   0  -1   9        876.87        897.13        42.87 o
   1  -1   9        492.87        469.58        26.64 o
   2  -1   9        130.96        134.57         6.63 o
   3  -1   9         68.75         64.04         4.87 o
   4  -1   9        172.41        166.42         9.22 o
   5  -1   9         22.57         23.72         1.58 o
   6  -1   9          9.45          9.27         1.06 o
  -6   0   9         10.13         11.50         1.57 o
  -5   0   9         63.10         60.90         5.20 o
  -4   0   9         62.76         71.71         5.40 o
  -3   0   9        314.22        294.81        16.89 o
  -2   0   9        291.55        295.25         9.80 o
  -1   0   9        224.93        232.92        16.46 o
   0   0   9        449.27        398.95        23.45 o
   1   0   9        211.01        203.15        15.19 o
   2   0   9        283.06        284.91        19.40 o
   3   0   9        393.23        391.47        14.28 o
   4   0   9        364.85        383.24        12.90 o
   5   0   9        376.73        410.77        20.21 o
   6   0   9         44.57         55.77         3.27 o
   7   0   9          8.30          8.83         0.84 o
  -6   1   9         19.02         22.37         2.24 o
  -5   1   9         44.65         38.91         3.39 o
  -4   1   9         93.75         96.79         6.80 o
  -3   1   9        190.61        178.97        10.49 o
  -2   1   9        362.25        343.26        17.44 o
  -1   1   9        878.00        868.33        42.98 o
   0   1   9        975.41        962.96        46.10 o
   1   1   9        382.41        405.63        24.30 o
   2   1   9        489.36        476.27        27.74 o
   3   1   9         24.29         25.67         3.07 o
   4   1   9         97.72         95.18         6.14 o
   5   1   9         41.31         39.17         4.98 o
   6   1   9          3.04          4.21         0.93 o
   7   1   9        123.84        130.87         5.13 o
  -6   2   9          2.43          1.21         0.45 o
  -5   2   9         26.42         23.61         2.47 o
  -4   2   9        226.38        244.00        12.99 o
  -3   2   9        252.01        238.90        13.11 o
  -2   2   9         54.65         53.66         4.22 o
  -1   2   9        181.93        175.03        15.47 o
   0   2   9        730.05        698.40        37.00 o
   1   2   9        438.56        426.53        25.96 o
   2   2   9        566.18        527.61        30.54 o
   3   2   9        229.47        211.65        17.10 o
   4   2   9        191.40        192.49         6.20 o
   5   2   9         96.91        100.02         4.38 o
   6   2   9         57.10         60.13         3.02 o
   7   2   9         22.79         21.95         1.76 o
  -5   3   9         24.38         20.75         2.07 o
  -4   3   9         28.86         30.28         3.29 o
  -3   3   9         80.57         85.31         6.58 o
  -2   3   9        221.16        205.99        11.71 o
  -1   3   9        262.96        260.54        11.40 o
   0   3   9        391.61        406.91        26.78 o
   1   3   9        384.78        353.04        24.06 o
   2   3   9        637.83        629.82        35.65 o
   3   3   9        520.20        489.48        29.86 o
   4   3   9        152.58        135.23         5.28 o
   5   3   9        107.12        106.53         5.87 o
   6   3   9          7.61         11.70         1.04 o
   7   3   9          0.11          0.17         0.08 o
   8   3   9         16.38         14.87         1.57 o
  -5   4   9          7.71          4.43         0.84 o
  -4   4   9         16.67         16.28         2.07 o
  -3   4   9        122.14        127.98         8.19 o
  -2   4   9        152.50        152.17         9.49 o
  -1   4   9        188.44        195.42        11.10 o
   0   4   9        364.84        381.30        15.08 o
   1   4   9        164.14        177.04        17.01 o
   2   4   9        121.40        117.28         4.34 o
   3   4   9         60.73         63.19         3.04 o
   4   4   9         71.26         76.12         4.62 o
   5   4   9        140.69        140.82         4.83 o
   6   4   9          9.83         10.85         1.20 o
   7   4   9         14.68         16.41         1.63 o
   8   4   9          2.83          3.27         0.69 o
  -4   5   9         98.18         75.38         7.95 o
  -3   5   9         63.59         61.39         4.59 o
  -2   5   9        135.67        153.43         9.17 o
  -1   5   9        119.03        133.09         8.42 o
   0   5   9        199.10        208.04         7.93 o
   1   5   9        165.16        161.69         9.38 o
   2   5   9        163.85        165.52        14.24 o
   3   5   9        154.93        156.07         5.82 o
   4   5   9         41.42         40.01         3.21 o
   5   5   9         77.32         71.10         3.61 o
   6   5   9         82.94         92.46         4.06 o
   7   5   9          9.28         10.10         1.20 o
   8   5   9          0.97          0.91         0.35 o
  -3   6   9         30.03         31.25         2.50 o
  -2   6   9         18.94         17.74         2.23 o
  -1   6   9         34.05         41.05         3.77 o
   0   6   9        361.66        397.73        24.35 o
   1   6   9        584.29        608.85        26.75 o
   2   6   9          9.28         11.78         2.27 o
   3   6   9         35.86         32.51         2.77 o
   4   6   9         47.30         50.77         3.57 o
   5   6   9         36.07         32.41         2.22 o
   6   6   9         23.16         24.17         1.75 o
   7   6   9          6.00          6.86         0.99 o
  -2   7   9         23.71         16.02         1.60 o
  -1   7   9         35.58         30.53         2.59 o
   0   7   9         42.78         45.04         2.78 o
   1   7   9         70.15         74.20         3.97 o
   2   7   9         61.01         58.47         5.16 o
   3   7   9         54.62         64.68         3.89 o
   4   7   9         27.50         30.70         3.54 o
   5   7   9         22.22         18.94         1.82 o
   6   7   9          6.90          6.64         0.92 o
   7   7   9          3.02          2.37         0.56 o
   0   8   9          9.84          8.74         1.41 o
   1   8   9         26.16         26.06         1.94 o
   2   8   9         17.62         22.13         1.83 o
   3   8   9         23.98         25.25         2.85 o
   4   8   9         11.42         11.35         1.80 o
   5   8   9         22.81         20.23         1.60 o
   6   8   9         23.98         22.08         1.87 o
   3   9   9          9.31          9.34         1.22 o
  -4  -6  10          5.41          3.99         0.66 o
  -3  -6  10          4.26          4.38         0.81 o
  -2  -6  10         13.72         12.90         1.51 o
  -1  -6  10         48.01         59.86         3.76 o
   0  -6  10          9.36          7.59         1.03 o
  -1  -5  10         40.26         43.88         2.45 o
   0  -5  10         39.41         36.10         2.20 o
   1  -5  10         19.89         20.47         1.51 o
   2  -5  10         13.35         12.61         1.41 o
  -1  -4  10         92.91         99.40         6.35 o
   0  -4  10         41.35         33.82         2.39 o
   1  -4  10         44.38         53.42         3.05 o
   2  -4  10         41.04         41.89         2.49 o
   3  -4  10         18.54         16.10         1.72 o
  -2  -3  10        123.82        116.73         7.08 o
  -1  -3  10         36.59         54.07         4.49 o
   0  -3  10        136.54        138.02         8.39 o
   1  -3  10        228.16        204.36         7.77 o
   2  -3  10         97.05        104.86         4.78 o
   3  -3  10         67.57         76.96         3.69 o
   4  -3  10         22.87         21.35         1.98 o
  -4  -2  10         60.95         60.82         4.73 o
  -3  -2  10         50.27         54.29         4.72 o
  -2  -2  10         99.47         85.42         4.29 o
  -1  -2  10        184.03        195.24        10.56 o
   0  -2  10        251.79        266.51        10.96 o
   1  -2  10        148.05        146.22         5.51 o
   2  -2  10        107.79        110.65         4.97 o
   3  -2  10         57.68         61.08         3.42 o
   4  -2  10         46.01         45.83         2.60 o
   5  -2  10         53.74         46.44         2.48 o
  -5  -1  10         22.65         21.80         2.51 o
  -4  -1  10         24.56         20.07         2.78 o
  -3  -1  10         69.40         64.74         5.42 o
  -2  -1  10        502.13        494.88        22.76 o
  -1  -1  10        227.96        222.24         8.21 o
   0  -1  10        103.74        102.61        11.92 o
   1  -1  10        267.45        256.54        10.57 o
   2  -1  10        457.11        464.49        30.96 o
   3  -1  10         57.95         55.56         4.50 o
   4  -1  10         15.10         15.61         2.12 o
   5  -1  10         18.20         18.35         1.74 o
   6  -1  10          8.87          8.29         0.88 o
  -6   0  10          9.30          5.80         0.92 o
  -5   0  10         59.77         55.18         4.53 o
  -4   0  10         84.96         83.80         4.33 o
  -3   0  10         93.18        106.91         5.23 o
  -2   0  10        254.94        245.32         9.20 o
  -1   0  10        246.84        268.53         7.65 o
   0   0  10        279.15        266.46         9.47 o
   1   0  10        354.74        329.26        12.15 o
   2   0  10        581.12        650.29        17.27 o
   3   0  10        778.29        826.13        63.86 o
   4   0  10         90.92        101.23         4.88 o
   5   0  10          2.47          4.09         1.32 o
   6   0  10         12.25         13.82         1.41 o
   7   0  10          7.90          8.30         0.94 o
  -6   1  10         12.94          7.96         1.05 o
  -5   1  10         27.59         26.44         2.93 o
  -4   1  10         56.91         44.29         3.01 o
  -3   1  10        221.05        230.47         9.06 o
  -2   1  10        441.54        446.26        15.88 o
  -1   1  10        338.28        359.14        12.70 o
   0   1  10        509.13        493.27        18.86 o
   1   1  10         88.40         84.77         5.48 o
   2   1  10        246.85        251.67         8.14 o
   3   1  10        184.13        169.71         6.07 o
   4   1  10         47.47         53.01         5.36 o
   5   1  10        426.36        468.92        15.83 o
   6   1  10          7.09          7.62         1.14 o
   7   1  10         43.72         45.55         2.33 o
  -5   2  10         45.73         40.43         2.30 o
  -4   2  10         32.46         31.30         3.34 o
  -3   2  10         85.24         86.86         6.56 o
  -2   2  10        211.22        200.73         9.71 o
  -1   2  10        177.97        175.69         6.59 o
   0   2  10        409.90        402.86        11.80 o
   1   2  10        391.44        369.44        24.61 o
   2   2  10        254.65        244.79         8.02 o
   3   2  10        193.03        185.95         8.93 o
   4   2  10        151.46        150.86         4.53 o
   5   2  10        107.42        116.62         5.41 o
   6   2  10         51.03         50.84         2.63 o
   7   2  10          8.57          9.17         1.00 o
  -5   3  10         14.88         16.12         1.95 o
  -4   3  10         16.80         16.67         2.17 o
  -3   3  10         69.71         66.20         5.45 o
  -2   3  10        183.83        182.70        10.81 o
  -1   3  10        224.80        235.97         8.23 o
   0   3  10        413.03        420.59        13.64 o
   1   3  10        469.60        441.42        16.39 o
   2   3  10        380.51        347.49        14.00 o
   3   3  10        444.56        388.13        19.79 o
   4   3  10          0.86          4.48         1.06 o
   5   3  10          8.06          8.29         1.08 o
   6   3  10         44.86         45.75         2.47 o
   7   3  10         12.04         12.44         0.97 o
  -4   4  10         44.12         45.58         2.46 o
  -3   4  10         72.40         79.13         5.77 o
  -2   4  10        106.84        104.73         7.32 o
  -1   4  10        123.80        122.05         5.64 o
   0   4  10        178.13        188.70         9.20 o
   1   4  10        168.55        166.84         6.36 o
   2   4  10        104.79         99.11         4.88 o
   3   4  10        120.20        129.80         5.06 o
   4   4  10         32.45         33.81         1.98 o
   5   4  10         78.78         81.35         3.93 o
   6   4  10         27.16         29.92         2.03 o
   7   4  10         50.29         48.33         2.80 o
  -4   5  10         35.43         33.96         2.26 o
  -3   5  10         28.57         27.65         1.85 o
  -2   5  10         92.86        100.19         4.61 o
  -1   5  10        106.74        115.10         7.50 o
   0   5  10         81.43         86.90         6.22 o
   1   5  10        127.80        126.93         8.62 o
   2   5  10        111.06        124.97         5.94 o
   3   5  10        299.76        296.23         9.14 o
   4   5  10        270.21        275.18        23.99 o
   5   5  10         17.69         17.52         1.39 o
   6   5  10         15.66         18.86         1.54 o
   7   5  10          0.38          0.64         0.23 o
  -3   6  10          9.13          5.20         0.56 o
  -2   6  10        119.17        124.19         6.83 o
  -1   6  10        266.29        298.56        14.17 o
   0   6  10         31.90         31.85         3.13 o
   1   6  10         69.20         67.68         5.80 o
   2   6  10         56.37         60.50         3.82 o
   3   6  10         36.27         35.92         2.86 o
   4   6  10         78.22         83.06         7.08 o
   5   6  10         38.00         44.36         3.11 o
   6   6  10          9.16          9.76         0.98 o
   7   6  10          2.75          1.81         0.69 o
  -1   7  10         30.78         23.79         4.23 o
   0   7  10         25.72         28.44         3.11 o
   1   7  10         46.12         54.24         4.67 o
   2   7  10         60.09         61.76         3.61 o
   3   7  10         46.77         44.75         3.00 o
   4   7  10         23.04         22.44         2.82 o
   5   7  10          8.93          8.23         1.06 o
   6   7  10         10.00         10.18         1.07 o
   0   8  10         13.20         10.24         1.32 o
   1   8  10         23.16         21.38         1.58 o
   2   8  10         15.96         18.38         1.55 o
   3   8  10         34.58         34.66         3.16 o
   4   8  10         36.54         36.36         3.16 o
   5   8  10          1.19          1.29         0.32 o
  -2  -6  11          3.40          4.56         0.67 o
  -3  -5  11         17.76         18.53         1.96 o
  -2  -5  11         40.21         35.50         2.93 o
  -1  -5  11         28.58         34.56         2.87 o
   0  -5  11         19.19         20.47         1.38 o
   1  -5  11         17.21         16.26         1.61 o
  -1  -4  11         40.44         37.82         2.36 o
   0  -4  11         73.24         73.05         3.56 o
   1  -4  11         36.76         41.32         2.43 o
   2  -4  11         47.52         49.17         2.49 o
   3  -4  11          7.63          6.52         0.84 o
  -2  -3  11        130.58        117.13         6.97 o
  -1  -3  11        173.47        160.42         9.04 o
   0  -3  11         68.62         81.41         5.60 o
   1  -3  11         79.83         90.55         4.57 o
   2  -3  11         83.35         82.55         4.56 o
   3  -3  11         45.89         45.72         3.87 o
   4  -3  11         14.20         11.75         1.60 o
  -3  -2  11         55.07         63.64         3.39 o
  -2  -2  11         90.60         93.62         6.25 o
  -1  -2  11        120.51        125.14         7.74 o
   0  -2  11        155.93        169.23         9.66 o
   1  -2  11         40.09         41.56         2.69 o
   2  -2  11         38.44         35.43         2.40 o
   3  -2  11        112.10        107.82         4.58 o
   4  -2  11         33.18         30.76         1.96 o
   5  -2  11         21.92         15.53         3.11 o
  -5  -1  11          6.81          9.10         1.36 o
  -4  -1  11        139.25        134.21         8.17 o
  -3  -1  11         67.27         60.07         3.49 o
  -2  -1  11         31.67         40.04         2.79 o
  -1  -1  11        176.41        173.34         7.09 o
   0  -1  11        383.51        367.08        14.07 o
   1  -1  11        144.78        146.82         7.36 o
   2  -1  11        105.46        104.78         6.83 o
   3  -1  11         77.70         79.56         5.64 o
   4  -1  11         27.46         26.91         2.72 o
   5  -1  11         20.61         20.18         1.69 o
   6  -1  11         13.09         11.13         1.24 o
  -5   0  11         15.86         17.63         2.11 o
  -4   0  11         71.09         74.35         5.76 o
  -3   0  11        114.14        118.25         5.54 o
  -2   0  11        166.26        149.73         6.53 o
  -1   0  11        277.26        240.28         8.87 o
   0   0  11        803.76        885.98        19.46 o
   1   0  11       1067.63       1123.55        27.89 o
   2   0  11         80.95         84.58         5.10 o
   3   0  11         12.16         14.89         2.15 o
   4   0  11         48.11         50.44         3.09 o
   5   0  11         22.61         23.87         3.05 o
   6   0  11         21.42         20.32         1.55 o
  -5   1  11         42.33         43.79         3.55 o
  -4   1  11         80.66         85.50         4.26 o
  -3   1  11         84.74         83.82         4.53 o
  -2   1  11        227.15        211.50         8.45 o
  -1   1  11         98.58         93.94         3.67 o
   0   1  11        173.50        172.53         5.42 o
   1   1  11        193.11        194.67         5.86 o
   2   1  11        161.14        160.48         7.01 o
   3   1  11        906.32        942.77        28.54 o
   4   1  11         65.33         73.06         6.45 o
   5   1  11         92.13        103.78         5.21 o
   6   1  11         20.92         21.35         1.73 o
   7   1  11          2.60          1.81         0.47 o
  -5   2  11          9.61          7.13         0.73 o
  -4   2  11         56.65         52.42         3.05 o
  -3   2  11         77.07         77.95         4.32 o
  -2   2  11        133.55        123.46         5.87 o
  -1   2  11        186.49        182.79         5.79 o
   0   2  11        211.22        193.50         5.95 o
   1   2  11        340.46        326.48         8.62 o
   2   2  11        286.51        267.90         9.76 o
   3   2  11        183.15        179.00         6.88 o
   4   2  11        134.12        138.17         5.19 o
   5   2  11         39.71         41.32         3.10 o
   6   2  11         12.55         15.93         1.29 o
   7   2  11          6.50          6.31         0.72 o
  -5   3  11          9.49          6.24         0.86 o
  -4   3  11         21.08         22.78         1.72 o
  -3   3  11         30.61         30.01         2.36 o
  -2   3  11        146.11        155.97         6.77 o
  -1   3  11        285.51        281.03        10.30 o
   0   3  11        282.58        262.04         8.75 o
   1   3  11        339.06        301.51         9.48 o
   2   3  11          4.68         15.40         3.66 o
   3   3  11         52.46         55.16         7.07 o
   4   3  11        171.61        160.80         5.03 o
   5   3  11         27.80         29.38         2.09 o
   6   3  11         16.00         16.05         1.29 o
   7   3  11          1.61          1.46         0.38 o
  -4   4  11         33.02         27.96         1.61 o
  -3   4  11         67.46         66.41         3.41 o
  -2   4  11         58.48         64.80         3.65 o
  -1   4  11         82.83         93.33         4.69 o
   0   4  11        134.64        131.31         5.74 o
   1   4  11        202.91        193.61         7.60 o
   2   4  11        109.33        103.10         5.47 o
   3   4  11         47.28         49.14         3.55 o
   4   4  11         37.79         38.76         2.96 o
   5   4  11        117.85        115.37         4.68 o
   6   4  11         29.03         29.96         1.89 o
   7   4  11          1.23          1.30         0.36 o
  -3   5  11         27.08         21.70         1.41 o
  -2   5  11         45.43         41.38         2.46 o
  -1   5  11         83.83         88.15         6.10 o
   0   5  11         47.63         53.70         4.48 o
   1   5  11        169.96        183.75         7.29 o
   2   5  11        289.22        290.35        15.35 o
   3   5  11        120.76        118.32         4.76 o
   4   5  11        107.91        106.73         4.32 o
   5   5  11          3.61          3.19         0.61 o
   6   5  11          1.81          2.30         0.49 o
   7   5  11         17.21         12.61         1.10 o
  -2   6  11          9.39          9.25         1.12 o
  -1   6  11         31.30         32.21         2.14 o
   0   6  11         73.95         76.62         4.68 o
   1   6  11         64.35         65.18         3.71 o
   2   6  11         95.07         99.57         4.98 o
   3   6  11         44.29         50.16         3.30 o
   4   6  11         23.50         22.03         1.63 o
   5   6  11         21.48         23.21         1.66 o
   6   6  11          7.08          8.81         1.08 o
   7   6  11          0.23          0.08         0.08 o
  -1   7  11         16.49         15.52         1.70 o
   0   7  11         31.20         26.97         3.55 o
   1   7  11         30.58         30.55         2.15 o
   2   7  11         36.26         35.79         2.45 o
   3   7  11         19.65         21.42         2.61 o
   4   7  11         20.92         20.33         1.64 o
   5   7  11          3.32          4.48         0.73 o
   6   7  11         29.02         30.75         2.57 o
   1   8  11         34.04         27.49         2.37 o
   2   8  11         44.38         35.72         2.74 o
   3   8  11          7.46          4.82         0.96 o
   4   8  11          8.54          6.08         1.01 o
   5   8  11          5.16          4.14         0.78 o
  -3  -5  12          8.51          8.28         1.00 o
  -2  -5  12         17.71         17.74         1.65 o
  -1  -5  12         23.08         22.73         1.89 o
   0  -5  12         13.96         14.19         1.33 o
  -2  -4  12         33.78         33.66         2.91 o
  -1  -4  12         28.77         27.67         2.14 o
   0  -4  12         76.40         74.56         3.60 o
   1  -4  12         25.47         28.39         1.95 o
   2  -4  12         11.92         12.85         1.60 o
  -2  -3  12         46.32         48.22         3.69 o
  -1  -3  12         69.92         80.44         5.45 o
   0  -3  12         46.55         48.87         2.80 o
   1  -3  12         54.01         55.11         2.93 o
   2  -3  12         50.42         48.37         2.54 o
   3  -3  12         29.86         29.19         2.45 o
  -3  -2  12         42.43         43.75         3.42 o
  -2  -2  12         54.31         60.17         4.63 o
  -1  -2  12         30.30         29.24         3.15 o
   0  -2  12         74.31         68.96         5.05 o
   1  -2  12        164.21        166.92         6.43 o
   2  -2  12         33.70         37.02         3.47 o
   3  -2  12         41.50         40.74         3.42 o
   4  -2  12         12.02          9.30         0.86 o
  -4  -1  12          9.24         18.04         2.18 o
  -3  -1  12         67.18         62.71         3.43 o
  -2  -1  12        176.02        165.98         6.80 o
  -1  -1  12        103.27        116.98         7.52 o
   0  -1  12         75.05         78.45         5.80 o
   1  -1  12         88.93         94.85         6.42 o
   2  -1  12         91.02         90.26         6.18 o
   3  -1  12         80.38         79.09         5.43 o
   4  -1  12         63.46         69.82         4.53 o
   5  -1  12          9.73         10.17         1.01 o
  -5   0  12         16.77         16.68         1.75 o
  -4   0  12         48.41         38.26         2.35 o
  -3   0  12        121.96         85.18         6.36 o
  -2   0  12        475.36        527.28        24.23 o
  -1   0  12        724.82        757.69        23.06 o
   0   0  12         44.41         40.01         3.89 o
   1   0  12         53.25         59.94         4.86 o
   2   0  12         70.53         74.61         5.43 o
   3   0  12         38.08         39.37         3.61 o
   4   0  12         88.21         91.37         4.30 o
   5   0  12         13.22         13.13         1.36 o
   6   0  12         16.69         15.12         1.34 o
  -5   1  12         22.87         20.03         1.88 o
  -4   1  12         57.67         55.83         2.97 o
  -3   1  12         30.27         30.66         2.39 o
  -2   1  12         48.64         50.39         3.32 o
  -1   1  12         86.36         93.25         3.91 o
   0   1  12        135.77        136.55         6.20 o
   1   1  12        816.14        757.44        23.05 o
   2   1  12        148.44        155.39         6.48 o
   3   1  12        127.16        144.59         8.17 o
   4   1  12         82.21         88.44         5.01 o
   5   1  12         29.61         31.24         2.37 o
   6   1  12         16.44         17.19         1.38 o
  -5   2  12          3.63          2.98         0.63 o
  -4   2  12         27.55         22.19         1.66 o
  -3   2  12         78.20         76.42         4.02 o
  -2   2  12         82.21         73.69         4.13 o
  -1   2  12        157.58        157.78         5.53 o
   0   2  12        185.66        182.73         6.14 o
   1   2  12        294.36        291.50        10.65 o
   2   2  12        339.45        328.00        11.37 o
   3   2  12         73.55         71.61         4.10 o
   4   2  12         41.06         48.36         4.24 o
   5   2  12          9.56         11.66         1.48 o
   6   2  12          5.69          5.50         0.66 o
  -4   3  12         24.59         25.75         1.90 o
  -3   3  12         44.63         45.95         3.18 o
  -2   3  12        121.07        126.91         5.67 o
  -1   3  12        235.69        232.43         7.25 o
   0   3  12         30.20         33.56         2.13 o
   1   3  12         33.37         38.39         2.25 o
   2   3  12        150.80        140.29         6.09 o
   3   3  12         77.78         78.02         4.60 o
   4   3  12         86.95         88.33         3.29 o
   5   3  12         20.28         20.84         1.58 o
   6   3  12         14.92         17.09         1.21 o
   7   3  12          3.44          2.97         0.62 o
  -3   4  12         39.60         40.77         2.27 o
  -2   4  12         52.90         53.62         3.04 o
  -1   4  12         76.44         73.46         3.18 o
   0   4  12        108.36        104.70         3.96 o
   1   4  12        121.30        122.13         8.39 o
   2   4  12        161.27        160.44         5.88 o
   3   4  12        195.18        175.32        14.24 o
   4   4  12         35.41         38.02         2.32 o
   5   4  12         17.17         20.32         1.59 o
   6   4  12         23.85         24.35         1.90 o
   7   4  12         10.24          7.37         1.11 o
  -3   5  12         20.20         16.39         1.49 o
  -2   5  12         27.79         23.26         1.46 o
  -1   5  12         97.44        100.39         3.65 o
   0   5  12        158.91        167.68         6.64 o
   1   5  12         69.17         72.20         3.73 o
   2   5  12        106.18        104.14         7.31 o
   3   5  12         32.04         30.66         2.60 o
   4   5  12         34.19         36.01         2.64 o
   5   5  12         35.86         32.78         2.50 o
   6   5  12          8.83          8.63         0.82 o
  -2   6  12         24.41         18.76         1.51 o
  -1   6  12         22.83         18.37         1.40 o
   0   6  12         80.11         76.28         5.61 o
   1   6  12         62.83         64.93         5.10 o
   2   6  12         56.40         53.31         4.67 o
   3   6  12         46.98         45.98         3.93 o
   4   6  12         18.49         18.37         1.33 o
   5   6  12          8.66         10.93         1.25 o
   6   6  12          6.80          7.13         0.83 o
   0   7  12         25.32         19.34         1.33 o
   1   7  12         15.14         18.55         2.16 o
   2   7  12         21.07         18.54         1.49 o
   3   7  12          4.88          5.91         0.94 o
   4   7  12         47.24         38.41         2.09 o
   5   7  12         72.92         76.48         4.82 o
   2   8  12         11.20         10.23         1.17 o
  -3  -4  13         21.02         16.65         1.46 o
  -2  -4  13         42.33         36.00         2.55 o
  -1  -4  13         17.31         15.13         1.52 o
   0  -4  13         18.81         16.76         1.11 o
   1  -4  13         23.98         24.91         1.91 o
  -2  -3  13         26.01         23.14         2.09 o
  -1  -3  13         51.03         53.51         2.69 o
   0  -3  13         25.29         25.48         1.70 o
   1  -3  13         22.50         21.28         1.99 o
   2  -3  13         20.17         19.52         1.91 o
  -2  -2  13         23.32         21.87         2.37 o
  -1  -2  13         90.07         91.63         5.95 o
   0  -2  13         67.75         69.05         5.07 o
   1  -2  13         95.89         92.52         6.02 o
   2  -2  13         23.31         24.68         2.54 o
   3  -2  13         11.68         10.81         1.46 o
   4  -2  13          8.57          7.04         1.08 o
  -3  -1  13         45.10         48.04         3.62 o
  -2  -1  13         52.13         55.23         4.36 o
  -1  -1  13         72.60         82.11         5.78 o
   0  -1  13         67.82         69.88         5.27 o
   1  -1  13         70.00         77.35         5.55 o
   2  -1  13        116.43        119.47         7.20 o
   3  -1  13         25.73         24.16         2.49 o
   4  -1  13         10.24          8.14         1.64 o
   5  -1  13          1.97          1.69         0.46 o
  -4   0  13        126.73        125.72        10.61 o
  -3   0  13        238.97        249.09         8.72 o
  -2   0  13         20.89         17.73         1.73 o
  -1   0  13         57.05         57.74         3.50 o
   0   0  13         86.08         94.66         6.50 o
   1   0  13         67.14         72.99         5.42 o
   2   0  13        164.21        169.37         9.33 o
   3   0  13         44.78         43.05         3.59 o
   4   0  13         67.36         69.59         3.44 o
   5   0  13          7.85          8.75         0.95 o
  -4   1  13         15.04         14.53         2.04 o
  -3   1  13         20.50         31.56         3.27 o
  -2   1  13         35.50         37.57         3.85 o
  -1   1  13        407.76        400.77        13.40 o
   0   1  13        163.76        171.27         5.76 o
   1   1  13        130.49        157.81         6.62 o
   2   1  13        100.46        107.44         6.78 o
   3   1  13         68.25         73.76         3.82 o
   4   1  13         53.82         50.63         3.27 o
   5   1  13         22.81         21.74         1.73 o
   6   1  13         16.31         14.64         1.08 o
  -4   2  13         13.77          9.73         1.35 o
  -3   2  13         53.67         47.40         2.74 o
  -2   2  13         81.11         85.35         4.30 o
  -1   2  13        132.17        143.46         5.04 o
   0   2  13        198.35        188.44         7.87 o
   1   2  13        128.29        131.87         5.88 o
   2   2  13        164.92        176.77         7.05 o
   3   2  13         24.04         25.51         1.95 o
   4   2  13         12.50         13.25         1.58 o
   5   2  13         10.29         12.00         1.34 o
   6   2  13          7.79          6.89         0.61 o
  -4   3  13         36.38         31.74         2.20 o
  -3   3  13         49.69         49.11         2.80 o
  -2   3  13         14.92         19.74         1.74 o
  -1   3  13         45.65         46.30         2.40 o
   0   3  13        151.64        144.99         5.07 o
   1   3  13         59.10         57.67         5.28 o
   2   3  13         43.11         42.02         2.77 o
   3   3  13         36.55         37.58         2.88 o
   4   3  13         60.87         67.22         3.03 o
   5   3  13         23.69         23.91         1.97 o
   6   3  13         23.03         18.59         1.18 o
  -3   4  13         27.78         24.23         2.23 o
  -2   4  13         43.19         40.71         2.33 o
  -1   4  13         43.10         39.42         2.01 o
   0   4  13         93.10         90.63         3.54 o
   1   4  13        180.15        168.87        10.31 o
   2   4  13        116.91        119.75         5.89 o
   3   4  13         61.26         64.53         5.59 o
   4   4  13         50.56         48.71         2.47 o
   5   4  13         42.65         47.71         2.83 o
   6   4  13          2.42          1.44         0.33 o
  -2   5  13         55.21         51.65         3.31 o
  -1   5  13         56.38         51.79         5.14 o
   0   5  13         78.00         82.18         3.14 o
   1   5  13         35.02         36.81         2.58 o
   2   5  13         26.54         24.84         3.15 o
   3   5  13         72.15         66.45         3.78 o
   4   5  13         40.99         43.01         2.23 o
   5   5  13         14.21         14.36         2.38 o
   6   5  13          2.87          3.08         0.76 o
  -1   6  13         18.95         14.10         1.26 o
   0   6  13         34.59         30.03         1.85 o
   1   6  13         56.28         49.65         2.79 o
   2   6  13         30.34         30.71         3.20 o
   3   6  13         23.05         22.20         2.52 o
   4   6  13         11.74         11.28         1.14 o
   5   6  13         16.83         15.93         1.32 o
   1   7  13          5.32          5.59         0.94 o
   2   7  13         48.81         47.80         3.44 o
   3   7  13         75.41         69.04         4.27 o
   4   7  13          1.62          1.76         0.34 o
  -1  -3  14         23.27         19.79         1.80 o
   0  -3  14          9.32          8.77         1.21 o
   1  -3  14          7.09          5.46         0.89 o
   2  -3  14         33.54         35.28         2.26 o
  -2  -2  14         27.16         26.71         2.29 o
  -1  -2  14         53.49         48.80         3.63 o
   0  -2  14         40.00         39.88         3.28 o
   1  -2  14         40.60         41.51         3.28 o
   2  -2  14         24.37         25.04         2.29 o
   3  -2  14         26.08         27.58         2.05 o
  -3  -1  14         34.79         30.88         2.35 o
  -2  -1  14         47.12         46.42         3.58 o
  -1  -1  14         71.78         84.65         5.56 o
   0  -1  14        125.11        142.97         8.09 o
   1  -1  14         15.02         17.15         2.19 o
   2  -1  14         19.29         19.12         2.17 o
   3  -1  14          7.84          8.31         0.89 o
   4  -1  14          2.37          2.15         0.38 o
  -3   0  14         19.06         17.52         1.85 o
  -2   0  14         44.98         44.91         3.72 o
  -1   0  14         34.12         40.18         3.64 o
   0   0  14        127.32        130.22         7.77 o
   1   0  14         72.74         78.11         5.41 o
   2   0  14        122.35        134.32         7.59 o
   3   0  14         41.73         44.09         2.16 o
   4   0  14         17.15         16.03         1.35 o
   5   0  14          8.90          7.06         0.66 o
  -4   1  14         11.29         11.52         1.27 o
  -3   1  14        104.44         90.36         3.84 o
  -2   1  14         59.70         60.81         3.28 o
  -1   1  14         62.40         73.26         3.85 o
   0   1  14        104.27        115.65         7.24 o
   1   1  14         88.18         94.57         6.21 o
   2   1  14         60.71         61.23         4.49 o
   3   1  14         39.51         38.32         2.36 o
   4   1  14         40.58         40.60         2.56 o
   5   1  14         44.15         40.08         2.43 o
  -3   2  14         34.48         31.39         2.74 o
  -2   2  14         87.80         87.43         5.80 o
  -1   2  14         67.92         76.67         3.82 o
   0   2  14         85.27         83.51         4.20 o
   1   2  14         27.17         25.36         2.07 o
   2   2  14         47.89         47.66         2.86 o
   3   2  14         51.28         51.10         2.94 o
   4   2  14         20.48         19.96         1.76 o
   5   2  14         14.29         12.73         1.19 o
  -3   3  14         12.11         12.21         1.40 o
  -2   3  14         54.13         49.56         2.62 o
  -1   3  14         48.23         49.01         2.25 o
   0   3  14         70.39         71.21         3.72 o
   1   3  14         68.56         73.65         3.82 o
   2   3  14         26.33         28.31         1.80 o
   3   3  14         24.64         29.64         3.42 o
   4   3  14         48.44         49.76         4.51 o
   5   3  14         22.09          7.34        11.01 o
  -2   4  14         44.35         42.29         2.06 o
  -1   4  14         71.54         71.31         3.17 o
   0   4  14         39.97         42.61         3.76 o
   1   4  14         55.01         56.48         3.10 o
   2   4  14        130.79        124.68         5.66 o
   3   4  14        118.31        120.84         6.15 o
   4   4  14          7.51          8.37         1.04 o
   5   4  14          8.74          8.75         1.49 o
   6   4  14          3.01          1.88         0.49 o
   0   5  14         33.56         34.70         2.94 o
   1   5  14         60.75         56.50         4.41 o
   2   5  14         36.70         38.40         3.57 o
   3   5  14         22.37         20.81         1.75 o
   4   5  14         20.73         18.98         1.42 o
   5   5  14         10.14         10.70         1.52 o
   0   6  14         14.69         10.11         1.10 o
   1   6  14         24.85         22.29         2.18 o
   2   6  14         16.41         16.76         1.95 o
   3   6  14         26.22         25.25         2.35 o
   4   6  14         24.35         21.64         1.33 o
   2   7  14          6.26          4.58         0.73 o
  -1  -2  15         21.51         18.57         1.71 o
   0  -2  15         17.62         17.95         1.77 o
   1  -2  15         34.45         43.48         2.93 o
   2  -2  15         14.75         14.47         1.32 o
  -2  -1  15         70.90         69.15         4.04 o
  -1  -1  15         16.14         16.34         1.85 o
   0  -1  15         27.08         30.85         2.74 o
   1  -1  15          7.09          7.37         1.22 o
   2  -1  15          4.23          4.16         0.84 o
   3  -1  15         55.58         42.60         4.47 o
  -3   0  15          5.74          4.19         0.63 o
  -2   0  15         49.15         47.16         3.36 o
  -1   0  15         38.52         40.82         3.31 o
   0   0  15         72.23         75.68         4.98 o
   1   0  15         59.32         65.77         4.49 o
   2   0  15         33.66         33.68         2.82 o
   3   0  15         27.07         26.11         1.43 o
   4   0  15         19.97         14.09         1.41 o
  -3   1  15         25.08         25.23         1.88 o
  -2   1  15         31.68         31.40         2.68 o
  -1   1  15         44.55         43.37         3.53 o
   0   1  15         64.95         66.40         4.68 o
   1   1  15         66.19         69.55         4.72 o
   2   1  15         71.05         78.42         4.91 o
   3   1  15         72.43         71.42         7.95 o
   4   1  15          5.76          5.39         0.86 o
  -3   2  15         17.78         13.15         1.21 o
  -2   2  15         43.32         41.98         3.12 o
  -1   2  15         20.70         22.81         2.41 o
   0   2  15         20.18         21.25         2.36 o
   1   2  15         29.92         32.85         2.99 o
   2   2  15         31.92         31.36         2.72 o
   3   2  15         42.87         42.65         4.00 o
   4   2  15         13.27         15.39         2.04 o
   5   2  15         28.66         22.67         4.72 o
  -2   3  15         17.96         16.05         1.65 o
  -1   3  15         41.41         39.31         3.12 o
   0   3  15         48.86         47.35         2.88 o
   1   3  15         66.92         72.72         2.93 o
   2   3  15         61.39         65.76         2.68 o
   3   3  15         21.59         24.80         2.97 o
   4   3  15         20.61         25.07         2.67 o
   5   3  15         18.39         15.05         1.64 o
  -1   4  15         19.93         21.85         1.92 o
   0   4  15         55.19         51.06         2.49 o
   1   4  15         75.67         74.52         4.55 o
   2   4  15         32.34         29.75         2.61 o
   3   4  15         39.85         40.50         2.42 o
   4   4  15          8.66          9.80         1.54 o
   5   4  15          3.26          3.00         0.69 o
   0   5  15         36.92         24.95         4.40 o
   1   5  15         33.70         34.08         2.79 o
   2   5  15         29.47         31.39         2.76 o
   3   5  15         16.47         15.29         1.72 o
   4   5  15         10.83          9.87         1.26 o
   2   6  15         21.81         22.89         1.90 o
   3   6  15         18.88         17.34         1.51 o
  -1  -1  16          7.42          6.23         0.86 o
   0  -1  16          8.56          9.12         1.12 o
   1  -1  16         63.94         67.64         3.79 o
  -2   0  16         21.50         15.39         1.32 o
  -1   0  16         42.20         41.43         2.85 o
   0   0  16         23.86         23.12         2.10 o
   1   0  16         23.96         28.66         2.34 o
   2   0  16         26.01         26.32         2.54 o
  -2   1  16         18.16         16.19         1.43 o
  -1   1  16         23.80         21.63         1.99 o
   0   1  16         69.23         82.04         4.82 o
   1   1  16        112.35        116.78         6.17 o
   2   1  16          0.98          2.01         0.41 o
   3   1  16          1.56          3.00         0.78 o
  -2   2  16         16.74         13.06         1.21 o
  -1   2  16         30.52         32.05         2.45 o
   0   2  16         18.07         18.48         4.34 o
   1   2  16         13.30         14.03         1.23 o
   2   2  16         14.94         14.75         1.20 o
   3   2  16         57.32         55.76         4.09 o
   4   2  16         12.68         13.57         1.48 o
  -1   3  16         25.94         23.79         1.90 o
   0   3  16         46.04         46.45         3.08 o
   1   3  16         50.80         20.40        25.04 o
   2   3  16         39.82         39.64         3.32 o
   3   3  16         25.72         25.41         2.49 o
   4   3  16         25.48         24.90         2.18 o
   0   4  16         20.51         16.39         1.36 o
   1   4  16         22.72         20.08         1.87 o
   3   4  16         16.94         13.54         1.50 o
   2   5  16         15.54         14.82         1.41 o
   0   1  17          2.52          2.32         0.46 o
   1   1  17          5.09          3.80         0.92 o
   0   2  17         19.20         17.10         1.40 o
   2   2  17          9.98          8.28         1.09 o
                                                
