# Supplementary material for: Semiconductive 2D arrays of pancake-bonded oligomers of partially charged TCNQ radicals
Source: IUCrJ. 2022 May 28;9(Pt 4):449–67. doi: 10.1107/S2052252522004717 (PMC9252159; doi:10.1107/S2052252522004717)
Supplement: Supplementary file 3 [file m-09-00449-sup3.zip › lq5043sup6.hkl]

#
# h,k,l, Fc-squared, Fo-squared, sigma(Fo-squared), status flag
#
data_shelx
_shelx_title ' TCNQ_4bz_100K in P-1'
_shelx_refln_list_code          4
_shelx_F_calc_maximum      122.48
_exptl_crystal_F_000       626.00
_reflns_d_resolution_high  0.7950

loop_
 _space_group_symop_operation_xyz
 'x, y, z'
 '-x, -y, -z'

_cell_length_a     8.9503
_cell_length_b    11.2636
_cell_length_c    15.8865
_cell_angle_alpha 105.883
_cell_angle_beta   90.570
_cell_angle_gamma 100.399

_shelx_F_squared_multiplier     1.000

loop_
 _refln_index_h
 _refln_index_k
 _refln_index_l
 _refln_F_squared_calc
 _refln_F_squared_meas
 _refln_F_squared_sigma
 _refln_observed_status
   1   0   0          3.09          5.03         0.72 o
   2   0   0        220.55        196.41         6.13 o
   3   0   0       2475.12       2310.38        34.98 o
   4   0   0        923.25        996.19        25.76 o
   5   0   0        248.06        256.38        11.49 o
   6   0   0        604.81        623.02        21.82 o
   7   0   0         18.59         19.31         0.99 o
   8   0   0         42.06         42.02         1.45 o
   9   0   0        207.72        213.24         4.03 o
  10   0   0          1.83          2.05         0.44 o
 -11   1   0         13.29         13.71         1.46 o
 -10   1   0         24.24         23.87         1.52 o
  -9   1   0        218.65        229.44         4.30 o
  -8   1   0        441.23        464.99         6.28 o
  -7   1   0         62.26         68.11         1.68 o
  -6   1   0         67.72         73.88         9.26 o
  -5   1   0          0.94          1.28         1.22 o
  -4   1   0        346.40        321.30         9.17 o
  -3   1   0       4133.37       4097.85        68.10 o
  -1   1   0        912.61        778.00        25.23 o
   0   1   0       1028.41        892.42        18.53 o
   1   1   0         36.11         40.88         1.67 o
   2   1   0        613.79        610.50        10.50 o
   3   1   0          0.74          1.31         0.42 o
   4   1   0        293.56        296.15        15.31 o
   5   1   0         81.43         69.43         8.56 o
   6   1   0         38.14         33.75         6.52 o
   7   1   0        236.65        243.69         6.29 o
   8   1   0          1.50          1.20         0.37 o
   9   1   0          9.08          8.13         0.79 o
  10   1   0          0.48          0.02         0.39 o
 -10   2   0        172.59        169.43         4.06 o
  -9   2   0          0.00          0.15         0.20 o
  -8   2   0        118.18        111.70         2.33 o
  -7   2   0         70.88         63.58         1.79 o
  -6   2   0         20.93         38.03         6.51 o
  -5   2   0        580.68        581.52        59.45 o
  -4   2   0        637.64        684.02        14.96 o
  -3   2   0        530.74        524.22        17.11 o
  -2   2   0         43.40         31.68         2.73 o
  -1   2   0        380.64        328.42         9.09 o
   0   2   0        373.41        340.93         9.02 o
   1   2   0         24.34         19.04         2.40 o
   2   2   0       5246.63       5323.65       106.98 o
   3   2   0         17.15         15.22         1.84 o
   4   2   0        118.77        109.17        10.52 o
   5   2   0          2.33          5.59         2.71 o
   6   2   0        208.66        224.98        19.30 o
   7   2   0          2.78          1.95         0.49 o
   8   2   0          0.42          0.33         0.33 o
   9   2   0         25.37         24.54         1.34 o
  10   2   0         30.30         29.21         1.49 o
 -10   3   0         54.24         51.09         2.22 o
  -9   3   0         93.86         91.60         2.32 o
  -8   3   0          6.06          4.96         0.52 o
  -7   3   0        300.23        317.46         5.61 o
  -6   3   0         28.20         24.49         5.41 o
  -5   3   0        135.91        147.29        13.06 o
  -4   3   0       1425.84       1594.69        38.09 o
  -2   3   0        328.71        310.52         8.08 o
  -1   3   0        181.43        171.60         5.03 o
   0   3   0        908.46        824.36        19.89 o
   1   3   0       2190.40       2227.79        47.97 o
   2   3   0         26.55         19.65         2.22 o
   3   3   0        731.61        853.60        26.40 o
   4   3   0        114.05        132.23        12.83 o
   5   3   0        176.14        202.03        18.01 o
   6   3   0         75.00         75.52         3.15 o
   7   3   0          8.04          6.79         0.98 o
   8   3   0         49.84         50.14         2.27 o
   9   3   0         39.07         35.56         1.70 o
  10   3   0         17.20         11.82         2.12 o
 -10   4   0         66.38         68.16         2.22 o
  -9   4   0        366.07        383.82         7.71 o
  -8   4   0          4.37          3.73         0.46 o
  -7   4   0          1.91          3.51         0.45 o
  -6   4   0          0.53          1.53         1.47 o
  -5   4   0        857.33        802.70       117.66 o
  -4   4   0        718.17        753.63        26.53 o
  -3   4   0         73.45         95.38         5.83 o
  -2   4   0       1055.15       1059.12        21.46 o
  -1   4   0        279.81        277.25         9.35 o
   0   4   0        293.52        265.13        13.59 o
   1   4   0         53.68         48.61         3.83 o
   2   4   0        130.05        149.69         7.51 o
   3   4   0         88.09         98.60        10.74 o
   4   4   0         72.56         87.62        11.35 o
   5   4   0          2.79          6.39         3.36 o
   6   4   0        118.91        129.24         3.81 o
   7   4   0         19.82         18.86         1.35 o
   8   4   0         46.97         49.84         2.49 o
   9   4   0          0.51          0.64         0.28 o
 -10   5   0         55.18         50.99         2.09 o
  -9   5   0          4.53          3.84         0.53 o
  -8   5   0         56.59         49.57         1.81 o
  -7   5   0         19.57         21.16         1.45 o
  -6   5   0          6.57          6.44         0.84 o
  -5   5   0          2.32          0.38         1.11 o
  -4   5   0        302.32        316.35        12.87 o
  -3   5   0        299.40        307.67        12.42 o
  -2   5   0        149.04        161.58         6.52 o
  -1   5   0       1283.21       1349.12        27.19 o
   0   5   0        155.07        154.78        10.94 o
   1   5   0        557.62        554.52        26.48 o
   2   5   0       2503.16       2735.03        91.83 o
   3   5   0        516.92        554.47        31.20 o
   4   5   0         45.36         53.67         9.73 o
   5   5   0        366.56        327.77        10.48 o
   6   5   0          1.52          2.41         0.78 o
   7   5   0        109.45        106.85         4.09 o
   8   5   0          0.48          0.72         0.46 o
   9   5   0        129.20        117.02         5.93 o
 -10   6   0          0.21          0.20         0.32 o
  -9   6   0         12.74         12.51         1.03 o
  -8   6   0          6.75          4.72         0.89 o
  -7   6   0        294.79        232.70         8.63 o
  -6   6   0        109.89         91.70         3.56 o
  -5   6   0          9.58          6.18         1.87 o
  -4   6   0         40.10         42.76         4.59 o
  -3   6   0       1095.02       1134.70        41.80 o
  -2   6   0          2.85          1.54         0.70 o
  -1   6   0         49.14         48.03         4.73 o
   0   6   0         77.14         81.42         8.63 o
   1   6   0        148.12        151.82        13.38 o
   2   6   0        135.36        132.35        13.76 o
   3   6   0         14.57         12.63         4.50 o
   4   6   0        212.10        224.10        10.13 o
   5   6   0          0.41          0.36         1.09 o
   6   6   0         40.55         38.45         2.37 o
   7   6   0        109.55        109.74         3.91 o
   8   6   0        179.59        165.04         6.76 o
 -10   7   0         10.24         10.76         1.02 o
  -9   7   0          0.06         -0.62         0.37 o
  -8   7   0          0.65          0.26         0.46 o
  -7   7   0         16.37         14.48         2.01 o
  -6   7   0          0.17          0.43         0.50 o
  -5   7   0        110.61         96.00         4.48 o
  -4   7   0          3.99         17.19         4.32 o
  -3   7   0         12.70          6.81         2.77 o
  -2   7   0         79.61         75.04         5.26 o
  -1   7   0         29.41         27.97         3.19 o
   0   7   0        560.52        567.26        25.12 o
   1   7   0          2.95         -0.69         1.23 o
   2   7   0        240.73        248.68        20.96 o
   3   7   0        976.47       1035.37        22.50 o
   4   7   0          7.51          6.52         1.28 o
   5   7   0         48.21         50.42         3.47 o
   6   7   0         28.62         31.34         2.00 o
   7   7   0        252.50        214.16        11.42 o
   8   7   0         45.29         35.84         5.92 o
 -10   8   0         14.10         12.56         0.92 o
  -9   8   0         36.97         37.72         2.24 o
  -8   8   0          1.49          0.40         0.36 o
  -7   8   0        139.61        144.20         5.49 o
  -6   8   0         87.24         91.28         4.69 o
  -5   8   0         73.21         75.29         3.90 o
  -4   8   0        115.93        100.88         4.23 o
  -3   8   0        481.07        472.55        16.53 o
  -2   8   0          0.02         -2.08         1.11 o
  -1   8   0        197.36        204.29        12.38 o
   0   8   0        587.13        621.13        13.92 o
   1   8   0       1488.78       1601.17        24.81 o
   2   8   0        279.15        264.58         7.17 o
   3   8   0        495.83        545.10        12.58 o
   4   8   0          5.09          4.95         1.09 o
   5   8   0          0.02          2.37         2.09 o
   6   8   0        173.00        183.18         6.26 o
   7   8   0          1.93          2.16         0.68 o
  -9   9   0          3.47          2.18         0.48 o
  -8   9   0         29.92         30.48         3.16 o
  -7   9   0         49.57         49.49         3.09 o
  -6   9   0        210.50        226.82         7.94 o
  -5   9   0         48.41         49.32         3.86 o
  -4   9   0         11.54          7.65         1.19 o
  -3   9   0         46.77         49.85         3.14 o
  -2   9   0       1478.13       1507.74        25.81 o
  -1   9   0          9.82          9.49         1.13 o
   0   9   0        132.04        126.92         5.28 o
   1   9   0        219.15        223.87        11.86 o
   2   9   0        307.80        349.03        11.86 o
   3   9   0        203.08        220.22         7.22 o
   4   9   0         87.85         92.51         6.46 o
   5   9   0        473.94        492.45        12.71 o
   6   9   0         20.18         20.90         1.67 o
  -9  10   0          8.87          6.03         0.89 o
  -8  10   0         64.13         62.13         2.33 o
  -7  10   0        141.59        145.58         4.89 o
  -6  10   0         12.26         12.58         1.48 o
  -5  10   0         42.45         42.61         2.94 o
  -4  10   0        311.46        292.99        10.42 o
  -3  10   0        393.92        378.36         9.17 o
  -2  10   0        426.67        480.31        27.81 o
  -1  10   0         19.90         20.17         3.81 o
   0  10   0         71.95         75.42         4.97 o
   1  10   0         81.10         87.08         3.83 o
   2  10   0         10.80         10.36         1.58 o
   3  10   0          0.02          0.35         0.78 o
   4  10   0         21.81         22.58         2.72 o
   5  10   0          1.41          0.87         0.39 o
  -7  11   0         64.36         60.98         2.21 o
  -6  11   0         19.34         21.62         1.45 o
  -5  11   0         24.34         25.27         1.72 o
  -4  11   0         12.50         11.75         1.60 o
  -3  11   0         79.94         99.04         7.30 o
  -2  11   0        934.82       1103.83        37.37 o
  -1  11   0         35.60         40.03         4.31 o
   0  11   0        142.63        156.24         6.15 o
   1  11   0          2.78          2.71         0.78 o
   2  11   0        162.32        181.37         9.15 o
   3  11   0          0.01          0.32         0.76 o
   4  11   0          5.89          5.40         0.78 o
  -6  12   0         22.93         19.07         1.48 o
  -5  12   0          3.46          3.95         0.75 o
  -4  12   0         39.61         37.10         1.80 o
  -3  12   0          0.84          1.37         0.56 o
  -2  12   0          1.40          1.65         0.63 o
  -1  12   0        360.68        406.35        11.01 o
   0  12   0          2.26          2.38         0.67 o
   1  12   0       1242.40       1427.20        43.37 o
   2  12   0          4.69          4.48         1.11 o
   3  12   0          2.98          2.34         0.71 o
  -5  13   0         38.36         35.10         2.42 o
  -4  13   0          1.58          0.06         0.21 o
  -3  13   0         20.03         13.61         1.82 o
  -2  13   0         30.27         25.38         1.96 o
  -1  13   0         31.06         26.88         2.47 o
   0  13   0        412.38        402.81        13.63 o
   1  13   0        123.56        135.04         5.65 o
  -1 -13   1         16.00         14.19         1.64 o
   0 -13   1       1751.04       1971.64        57.05 o
   1 -13   1          4.10          3.78         0.66 o
   2 -13   1         24.23         17.71         2.05 o
   3 -13   1          0.28          0.43         0.23 o
   4 -13   1          7.30          2.15         2.94 o
   5 -13   1          2.04          1.38         0.51 o
  -3 -12   1         28.37         21.74         5.27 o
  -2 -12   1         83.32         99.97         5.60 o
  -1 -12   1        119.93        121.45         6.72 o
   0 -12   1        205.28        235.06         7.34 o
   1 -12   1        451.49        520.65        16.90 o
   2 -12   1          0.96          0.98         0.98 o
   3 -12   1         20.14         16.94         1.90 o
   4 -12   1          1.12          1.62         0.44 o
   5 -12   1          2.11          2.67         0.50 o
   6 -12   1         28.45         26.86         1.32 o
   7 -12   1          0.08          0.32         0.28 o
  -4 -11   1         28.61         31.52         1.89 o
  -3 -11   1         16.09         17.00         2.33 o
  -2 -11   1          1.48          1.77         0.90 o
  -1 -11   1         57.20         64.94         3.92 o
   0 -11   1         74.10         74.67         3.45 o
   1 -11   1         58.94         62.75         4.07 o
   2 -11   1         12.80         16.32         2.90 o
   3 -11   1         13.20         10.90         1.51 o
   4 -11   1        184.18        168.43         4.59 o
   5 -11   1          3.04          2.91         0.51 o
   6 -11   1         52.72         51.14         2.74 o
   7 -11   1         76.20         73.26         3.78 o
   8 -11   1         21.71         24.87         2.25 o
  -6 -10   1          1.39          1.62         0.52 o
  -5 -10   1         79.87         76.61         3.24 o
  -4 -10   1         90.16         97.19         6.10 o
  -3 -10   1        196.32        199.43        15.51 o
  -2 -10   1          6.66          5.66         1.23 o
  -1 -10   1         64.94         69.78         3.38 o
   0 -10   1          4.24          3.11         0.98 o
   1 -10   1        178.95        186.05         7.88 o
   2 -10   1        111.78        103.73         4.35 o
   3 -10   1          0.22         -0.12         0.66 o
   4 -10   1         53.29         50.17         2.95 o
   5 -10   1         27.78         27.69         1.80 o
   6 -10   1          0.43          0.11         0.42 o
   7 -10   1          2.12          3.28         0.75 o
   8 -10   1         10.54         10.79         1.38 o
   9 -10   1         21.50         20.58         1.79 o
  -7  -9   1         20.27         17.68         1.51 o
  -6  -9   1          5.35          6.13         0.85 o
  -5  -9   1         64.43         57.81         4.57 o
  -4  -9   1         48.20         57.56         3.66 o
  -3  -9   1         18.37         19.92         1.81 o
  -2  -9   1          3.20          5.91         1.03 o
  -1  -9   1          4.40          4.55         0.93 o
   0  -9   1        157.00        155.70         4.95 o
   1  -9   1          0.21          0.13         0.58 o
   2  -9   1        201.92        196.29         7.06 o
   3  -9   1         24.40         23.08         1.57 o
   4  -9   1         24.89         23.17         2.12 o
   5  -9   1         74.46         66.51         3.01 o
   6  -9   1         86.60         88.37         4.49 o
   7  -9   1         25.52         25.31         2.18 o
   8  -9   1         30.98         37.27         3.59 o
   9  -9   1          0.20         -0.07         0.24 o
  -7  -8   1         52.69         54.43         3.75 o
  -6  -8   1          0.37          0.25         0.46 o
  -5  -8   1         29.57         36.27         2.84 o
  -4  -8   1          3.40          2.41         0.89 o
  -3  -8   1          6.49          6.85         1.33 o
  -2  -8   1        393.16        385.36        11.22 o
  -1  -8   1        648.29        631.24        15.30 o
   0  -8   1         88.79         90.27        11.43 o
   1  -8   1        549.20        591.04        25.05 o
   2  -8   1        160.63        159.03        10.71 o
   3  -8   1         57.41         57.30         9.49 o
   4  -8   1          2.26          0.99         0.64 o
   5  -8   1        655.26        536.72        14.63 o
   6  -8   1        470.06        457.07        13.05 o
   7  -8   1        245.30        248.96         6.94 o
   8  -8   1          5.42          5.50         1.10 o
   9  -8   1         90.59         93.07         3.19 o
  10  -8   1          5.95          5.93         0.97 o
  -8  -7   1          1.11          0.67         0.32 o
  -7  -7   1         97.61         98.49         4.09 o
  -6  -7   1          6.11          8.78         1.09 o
  -5  -7   1        254.31        260.71         9.10 o
  -4  -7   1        256.37        255.46         9.02 o
  -3  -7   1       1982.48       2127.63        49.27 o
  -2  -7   1          4.04          1.98         1.80 o
  -1  -7   1        116.51        117.38        12.35 o
   0  -7   1        247.04        267.90        18.71 o
   1  -7   1         72.36         73.37         5.02 o
   2  -7   1          0.19          0.19         0.63 o
   3  -7   1        574.60        596.24        20.92 o
   4  -7   1        246.78        197.10        14.92 o
   5  -7   1         90.19         93.34         4.68 o
   6  -7   1         32.98         23.17         1.71 o
   7  -7   1          0.40          0.34         0.43 o
   8  -7   1         21.39         14.03         1.83 o
   9  -7   1          2.40          2.86         0.60 o
  10  -7   1          0.05         -0.25         0.33 o
  -9  -6   1          0.13         -0.12         0.23 o
  -8  -6   1          2.31          2.65         0.77 o
  -7  -6   1         85.51         83.84         4.19 o
  -6  -6   1         75.59         76.12         3.45 o
  -5  -6   1          0.00          0.09         0.44 o
  -4  -6   1         71.71         79.36         4.11 o
  -3  -6   1        125.07        130.40        14.74 o
  -2  -6   1        506.41        541.99        30.17 o
  -1  -6   1         10.15          4.10         2.14 o
   0  -6   1          0.93          2.47         1.48 o
   1  -6   1       1170.85       1258.52        26.88 o
   2  -6   1        385.29        430.08        12.65 o
   3  -6   1       1431.38       1454.30        37.55 o
   4  -6   1          0.36         -1.00         0.74 o
   5  -6   1          3.20          2.77         1.59 o
   6  -6   1         74.76         59.44         2.77 o
   7  -6   1        625.86        546.21        12.27 o
   8  -6   1          0.21          0.24         0.32 o
   9  -6   1         18.24         13.18         1.27 o
  10  -6   1          7.91          7.82         0.82 o
  -9  -5   1          0.48          1.16         1.04 o
  -8  -5   1          2.88          2.98         0.83 o
  -7  -5   1          0.00          0.73         0.85 o
  -6  -5   1          0.13         -0.03         0.54 o
  -5  -5   1        404.92        421.24        17.41 o
  -4  -5   1         24.10         18.75         5.68 o
  -3  -5   1        630.77        697.11        35.40 o
  -2  -5   1        606.87        613.45        30.12 o
  -1  -5   1         66.18         59.20         7.17 o
   0  -5   1         31.95         30.21         4.54 o
   1  -5   1       8301.20       8335.64       237.92 o
   2  -5   1        636.99        686.47        24.91 o
   3  -5   1        191.02        200.08         9.33 o
   4  -5   1        179.21        184.51         9.29 o
   5  -5   1         27.86         28.61         3.82 o
   6  -5   1        175.01        158.99         6.18 o
   7  -5   1         14.40          9.68         0.80 o
   8  -5   1         52.05         49.60         1.67 o
   9  -5   1         85.04         86.34         2.31 o
  10  -5   1          1.12          1.34         0.38 o
  -9  -4   1          1.21          1.88         0.46 o
  -8  -4   1         17.72         19.61         1.33 o
  -7  -4   1         12.25         10.55         1.18 o
  -6  -4   1          4.18          4.84         1.07 o
  -5  -4   1         18.81         16.83         5.14 o
  -4  -4   1        190.71        185.18        16.44 o
  -3  -4   1          0.94          0.15         0.92 o
  -2  -4   1        579.86        567.87        26.51 o
  -1  -4   1          6.20          6.16         2.05 o
   0  -4   1        150.86        152.08         9.58 o
   1  -4   1       3511.55       3561.24       105.13 o
   2  -4   1         68.02         62.69         3.37 o
   3  -4   1        367.97        392.89        13.30 o
   4  -4   1        980.77       1099.68        47.00 o
   5  -4   1        266.36        242.72        12.41 o
   6  -4   1          0.61         -0.35         0.57 o
   7  -4   1        259.00        246.91         4.33 o
   8  -4   1        163.98        152.83         3.10 o
   9  -4   1          1.09          0.71         0.33 o
  10  -4   1          2.95          1.84         0.37 o
 -10  -3   1         31.20         25.16         1.67 o
  -9  -3   1         82.94         80.04         2.63 o
  -8  -3   1          1.06          1.06         0.42 o
  -7  -3   1        200.90        198.11         5.16 o
  -6  -3   1         88.41         87.40         3.40 o
  -5  -3   1          0.46          2.90         2.43 o
  -4  -3   1        351.68        377.58        22.76 o
  -3  -3   1         70.21         76.36         8.34 o
  -2  -3   1          5.99          2.80         1.16 o
  -1  -3   1        402.21        413.08        12.52 o
   0  -3   1        115.74         95.41         4.35 o
   1  -3   1          7.08          6.30         0.89 o
   2  -3   1        460.69        417.58        12.14 o
   3  -3   1         74.87         96.95         5.21 o
   4  -3   1         20.82         32.77         3.38 o
   5  -3   1        242.49        266.92        20.18 o
   6  -3   1       1178.46       1300.52        36.83 o
   7  -3   1          2.71          2.15         0.38 o
   8  -3   1         36.67         37.20         1.33 o
   9  -3   1        226.37        218.29         3.78 o
  10  -3   1         33.34         30.82         1.37 o
 -10  -2   1          3.14          2.67         0.48 o
  -9  -2   1        149.52        147.34         4.01 o
  -8  -2   1         24.32         22.72         1.41 o
  -7  -2   1          1.75          1.21         0.39 o
  -6  -2   1         24.93         20.57         5.55 o
  -5  -2   1         32.03         32.21         6.09 o
  -4  -2   1        494.64        542.81        26.39 o
  -3  -2   1        346.36        302.94         9.49 o
  -1  -2   1         10.05         10.47         1.70 o
   0  -2   1       1009.57        940.90        20.74 o
   1  -2   1         66.53         61.69         1.82 o
   3  -2   1          5.83          4.13         1.08 o
   4  -2   1       1897.10       2047.50        89.49 o
   5  -2   1        489.51        570.02        21.99 o
   6  -2   1        568.00        656.39        42.19 o
   7  -2   1        622.85        639.77         8.61 o
   8  -2   1        227.07        226.67         3.61 o
   9  -2   1        143.17        139.57         2.91 o
  10  -2   1          3.07          4.46         0.59 o
 -10  -1   1         29.52         28.63         1.38 o
  -9  -1   1         68.34         68.74         2.65 o
  -8  -1   1          3.37          3.29         0.52 o
  -7  -1   1        415.87        412.41         6.86 o
  -6  -1   1         12.94         16.41         4.32 o
  -5  -1   1          1.39          1.78         1.07 o
  -4  -1   1          1.14          1.03         0.68 o
  -3  -1   1       5861.22       5772.71       116.93 o
  -2  -1   1          1.01          0.96         0.25 o
  -1  -1   1         11.84         19.75         1.55 o
   0  -1   1       1065.24        949.79        19.79 o
   2  -1   1       3020.20       2386.01       324.37 o
   3  -1   1        882.90        835.19        32.46 o
   4  -1   1        554.28        550.03        17.04 o
   5  -1   1       2731.27       2799.05        82.07 o
   6  -1   1         49.41         55.61         8.00 o
   7  -1   1          0.27         -0.09         0.35 o
   8  -1   1          2.05          1.24         0.28 o
   9  -1   1          2.45          3.34         0.45 o
  10  -1   1          3.77          3.87         0.66 o
 -11   0   1         34.57         29.38         2.10 o
 -10   0   1         12.40         11.61         0.91 o
  -9   0   1          1.31          0.63         0.35 o
  -8   0   1        243.43        267.79         4.51 o
  -7   0   1         91.60        100.03         2.56 o
  -6   0   1        224.16        215.96        16.52 o
  -5   0   1         56.17         63.78         5.12 o
  -4   0   1        300.35        339.73         9.38 o
  -3   0   1       4828.07       4662.12        75.09 o
  -2   0   1         25.46         22.96         1.24 o
  -1   0   1         99.57         79.30         2.11 o
   0   0   1        604.05        547.28        15.91 o
   1   0   1        518.45        447.70        10.48 o
   2   0   1       5152.73       4513.16       129.00 o
   3   0   1       1329.42       1320.02        31.13 o
   4   0   1        763.55        634.10        44.70 o
   5   0   1        187.07        225.32        10.82 o
   6   0   1          6.93          5.71         2.73 o
   7   0   1        154.35        166.64         3.08 o
   8   0   1         20.07         20.20         1.07 o
   9   0   1         28.54         28.69         1.43 o
  10   0   1          1.31          1.32         0.41 o
 -11   1   1          6.96          6.25         1.00 o
 -10   1   1          1.68          1.04         0.30 o
  -9   1   1         24.70         24.07         1.22 o
  -8   1   1         16.12         12.75         0.78 o
  -7   1   1          5.24          6.64         0.66 o
  -6   1   1       1156.72       1347.45        52.86 o
  -5   1   1       1994.74       2099.76        70.54 o
  -4   1   1         38.10         36.38         2.06 o
  -3   1   1       3344.84       3202.43        46.24 o
  -1   1   1        748.48        636.56        10.04 o
   0   1   1        128.95        112.61         5.38 o
   1   1   1       1790.47       1632.32        47.87 o
   2   1   1        421.02        382.91        14.26 o
   3   1   1       1722.38       1776.63        39.50 o
   4   1   1        183.93        211.35         8.58 o
   5   1   1        214.16        231.28        17.09 o
   6   1   1         29.97         32.60         6.73 o
   7   1   1        124.37        117.76         3.07 o
   8   1   1        198.72        210.16         4.17 o
   9   1   1        128.81        133.06         3.49 o
  10   1   1         17.76         21.56         1.63 o
 -11   2   1         87.20         89.58         3.11 o
 -10   2   1         57.48         56.87         2.07 o
  -9   2   1         41.37         41.70         1.43 o
  -8   2   1        128.45        119.14         2.54 o
  -7   2   1        668.01        654.33         9.03 o
  -6   2   1        560.82        668.63        32.31 o
  -5   2   1       1906.74       2257.43       214.98 o
  -4   2   1        304.85        358.14        16.73 o
  -3   2   1       2230.48       2219.24        43.99 o
  -2   2   1       4018.96       3758.56        76.96 o
  -1   2   1        933.53        822.88        14.95 o
   0   2   1        962.43        866.73        19.80 o
   1   2   1       2102.95       1931.21        41.37 o
   2   2   1        406.01        426.15        12.70 o
   3   2   1        916.66        878.50        23.06 o
   4   2   1        893.68        979.20        41.08 o
   5   2   1         31.75         34.51         6.75 o
   6   2   1         77.46         81.31         3.80 o
   7   2   1         29.80         25.98         1.66 o
   8   2   1          6.07         10.19         0.95 o
   9   2   1          1.66          1.24         0.37 o
  10   2   1         43.18         42.03         2.11 o
 -10   3   1        415.62        435.61         9.16 o
  -9   3   1         52.32         49.41         1.65 o
  -8   3   1         87.43         89.15         2.28 o
  -7   3   1        316.28        327.91         5.68 o
  -6   3   1        173.70        175.57        14.70 o
  -5   3   1        299.99        339.46        40.50 o
  -4   3   1         64.73         82.17         6.89 o
  -3   3   1        135.31        151.93         5.48 o
  -2   3   1        947.55        921.49        18.38 o
  -1   3   1        235.83        235.65         6.29 o
   0   3   1       2600.12       2410.17        51.16 o
   1   3   1       1904.94       1846.27        47.48 o
   2   3   1         35.99         32.53         3.14 o
   3   3   1        208.64        231.14         9.93 o
   4   3   1         30.00         29.42         6.05 o
   5   3   1          0.15         -2.37         2.18 o
   6   3   1          1.21          2.14         0.48 o
   7   3   1        212.62        217.84         4.95 o
   8   3   1         21.55         23.24         1.50 o
   9   3   1          4.01          3.07         0.52 o
  10   3   1         19.55         18.70         1.72 o
 -10   4   1         61.59         63.63         2.07 o
  -9   4   1        264.29        272.91         4.57 o
  -8   4   1        103.83        101.69         2.53 o
  -7   4   1          2.43          2.55         0.51 o
  -6   4   1          0.91          3.37         2.38 o
  -5   4   1         22.96         24.27         4.91 o
  -4   4   1          0.61          1.05         0.70 o
  -3   4   1        152.77        135.11         7.31 o
  -2   4   1         97.90        101.02         4.59 o
  -1   4   1          5.16          6.60         1.20 o
   0   4   1        261.26        254.70         9.63 o
   1   4   1        274.06        274.22        10.75 o
   2   4   1       4846.32       5211.23       316.00 o
   3   4   1         38.39         48.43         4.65 o
   4   4   1        237.98        265.59        21.00 o
   5   4   1          6.45          4.97         3.23 o
   6   4   1         33.58         33.93         1.90 o
   7   4   1         12.51         11.82         0.97 o
   8   4   1          0.73          0.67         0.40 o
   9   4   1         11.28         10.06         0.96 o
 -10   5   1          3.45          4.86         0.54 o
  -9   5   1          3.30          2.80         0.48 o
  -8   5   1         52.05         47.97         1.98 o
  -7   5   1        228.09        222.14         6.11 o
  -6   5   1         36.65         46.95         2.49 o
  -5   5   1        252.87        235.80        17.01 o
  -4   5   1         11.53         14.08         2.45 o
  -3   5   1        148.55        161.91         8.80 o
  -2   5   1       3257.83       3374.66        85.08 o
  -1   5   1         10.19         11.79         1.57 o
   0   5   1          7.00          9.24         2.55 o
   1   5   1         16.49         10.71         2.15 o
   2   5   1          8.93          9.53         2.11 o
   3   5   1         72.13         89.36        11.64 o
   4   5   1         72.72         76.18        11.73 o
   5   5   1        539.01        621.12        51.66 o
   6   5   1         55.37         62.67         3.10 o
   7   5   1         72.77         67.40         3.14 o
   8   5   1         31.64         31.69         2.26 o
   9   5   1         10.24          8.00         0.91 o
 -10   6   1          1.23          0.77         0.57 o
  -9   6   1         20.91         21.13         1.33 o
  -8   6   1         53.05         50.25         2.65 o
  -7   6   1         79.89         67.99         3.31 o
  -6   6   1          5.49          4.38         0.82 o
  -5   6   1        120.84        105.25        11.54 o
  -4   6   1        307.47        254.40        17.79 o
  -3   6   1         53.69         37.73         4.38 o
  -2   6   1         30.15         32.42         3.21 o
  -1   6   1         10.56         11.51         2.72 o
   0   6   1         19.95         20.37         4.23 o
   1   6   1        494.67        526.88        28.22 o
   2   6   1         14.04         10.97         3.89 o
   3   6   1        135.19        155.90        16.96 o
   4   6   1        321.00        322.75        10.38 o
   5   6   1         94.51         87.03         4.66 o
   6   6   1        140.06        136.65         4.71 o
   7   6   1         11.16         13.16         1.23 o
   8   6   1        118.05        100.73         4.01 o
 -10   7   1          0.14          0.13         0.24 o
  -9   7   1          3.56          3.39         0.57 o
  -8   7   1          0.02          0.92         0.85 o
  -7   7   1         16.04         18.11         1.65 o
  -6   7   1        105.81         98.30         4.00 o
  -5   7   1         22.91         17.81         1.79 o
  -4   7   1        242.96        207.12        16.80 o
  -3   7   1        273.48        279.02        17.72 o
  -2   7   1         77.39         79.93         5.60 o
  -1   7   1         56.14         64.95         6.15 o
   0   7   1        900.99       1045.01        41.09 o
   1   7   1          5.92          0.40         0.96 o
   2   7   1          3.08          2.02         1.05 o
   3   7   1        300.61        348.54        11.78 o
   4   7   1          4.54          2.34         0.90 o
   5   7   1        160.05        183.07        10.69 o
   6   7   1         75.12         83.81         4.16 o
   7   7   1        162.95        153.33         5.32 o
   8   7   1          6.31          7.00         0.76 o
 -10   8   1          3.07          2.43         0.43 o
  -9   8   1          2.99          2.67         0.61 o
  -8   8   1          0.73          0.66         0.41 o
  -7   8   1          4.34          3.97         0.87 o
  -6   8   1         10.89          9.83         1.44 o
  -5   8   1         57.07         41.56         3.05 o
  -4   8   1        129.89        105.22         6.04 o
  -3   8   1         14.03         12.79         1.64 o
  -2   8   1         26.41         25.54         1.85 o
  -1   8   1        140.72        127.52         3.98 o
   0   8   1        905.69        978.93        28.79 o
   1   8   1         37.74         45.25         2.58 o
   2   8   1       1082.18       1229.45        21.13 o
   3   8   1         53.94         51.58         3.58 o
   4   8   1          7.25          9.38         1.49 o
   5   8   1        219.26        246.36        11.77 o
   6   8   1         40.63         38.28         2.44 o
   7   8   1          0.01          0.60         0.47 o
  -9   9   1          7.19          7.94         0.85 o
  -8   9   1         10.51          8.40         1.09 o
  -7   9   1         75.47         82.52         4.06 o
  -6   9   1          6.22          5.19         1.05 o
  -5   9   1        159.18        163.64         6.54 o
  -4   9   1        371.09        316.82        13.84 o
  -3   9   1         42.27         41.43         3.68 o
  -2   9   1        351.65        364.54        12.51 o
  -1   9   1          5.18          4.62         2.07 o
   0   9   1        114.61        119.30         5.98 o
   1   9   1         91.75         97.82         4.16 o
   2   9   1          7.31          7.14         1.09 o
   3   9   1         64.04         71.98         5.77 o
   4   9   1          9.57         11.43         2.14 o
   5   9   1         20.08         17.58         1.63 o
   6   9   1          1.21          0.39         0.32 o
  -8  10   1         81.01         80.10         3.03 o
  -7  10   1         44.18         46.70         2.16 o
  -6  10   1         30.22         28.66         2.78 o
  -5  10   1        255.66        254.25         8.11 o
  -4  10   1        166.69        157.69         6.39 o
  -3  10   1        334.76        408.34        18.35 o
  -2  10   1         19.55         21.04         3.35 o
  -1  10   1       1593.24       1793.98        56.83 o
   0  10   1          1.03          2.40         0.76 o
   1  10   1          7.24          8.05         1.15 o
   2  10   1         13.08         15.31         1.75 o
   3  10   1          5.62          7.45         1.75 o
   4  10   1         75.73         87.12         3.74 o
   5  10   1          2.23          4.16         0.66 o
  -7  11   1        154.22        159.04         4.66 o
  -6  11   1         21.33         24.70         1.46 o
  -5  11   1         60.97         61.12         2.79 o
  -4  11   1          4.38          4.82         1.04 o
  -3  11   1         41.73         46.25         4.70 o
  -2  11   1       2108.27       2560.69        77.09 o
  -1  11   1         46.50         55.00         3.37 o
   0  11   1         43.86         49.11         3.14 o
   1  11   1         24.06         23.72         2.07 o
   2  11   1        175.57        182.40         9.01 o
   3  11   1         13.63         14.76         2.02 o
   4  11   1         21.51         16.12         6.37 o
  -6  12   1          5.87          6.33         0.84 o
  -5  12   1          1.71          2.29         0.58 o
  -4  12   1          0.00          0.09         0.37 o
  -3  12   1          3.37          3.21         0.57 o
  -2  12   1         59.43         64.23         3.19 o
  -1  12   1          0.52          0.19         0.45 o
   0  12   1         28.11         28.64         2.02 o
   1  12   1        491.67        555.31        18.95 o
   2  12   1         16.18         14.41         1.78 o
  -4  13   1        124.79        102.73         9.34 o
  -3  13   1          3.01          1.60         0.39 o
  -2  13   1          0.08         -0.02         0.24 o
  -1  13   1         33.13         25.17         1.16 o
   0  13   1         18.86         19.20         1.64 o
  -2 -13   2         10.92         16.39         1.55 o
  -1 -13   2         45.31         42.89         3.05 o
   0 -13   2         38.89         33.11         2.87 o
   1 -13   2         29.56          9.55        14.21 o
   2 -13   2          0.10         -0.11         0.23 o
   3 -13   2          0.08          0.26         0.37 o
   4 -13   2         11.80         10.82         1.02 o
   5 -13   2          0.18          0.14         0.42 o
   6 -13   2          3.63          5.77         0.88 o
  -3 -12   2         14.46         11.52         1.57 o
  -2 -12   2          4.04          5.61         1.31 o
  -1 -12   2         17.94         17.09         2.33 o
   0 -12   2          1.03          1.67         0.77 o
   1 -12   2          2.74          2.54         1.04 o
   2 -12   2         86.99         97.86         6.53 o
   3 -12   2          3.63          2.57         0.56 o
   4 -12   2         14.29         17.55         1.32 o
   5 -12   2        174.61        171.99         5.49 o
   6 -12   2          1.04          1.34         0.45 o
   7 -12   2         14.75         16.20         1.14 o
  -5 -11   2          3.56          4.45         0.78 o
  -4 -11   2         31.74         29.11         2.65 o
  -3 -11   2         27.44         31.00         3.18 o
  -2 -11   2         98.31        100.06         4.82 o
  -1 -11   2         31.62         32.95         2.78 o
   0 -11   2         57.67         58.26         4.76 o
   1 -11   2         42.25         48.00         5.43 o
   2 -11   2         25.73         19.43         1.63 o
   3 -11   2          1.10         -0.43         0.49 o
   4 -11   2        125.42        115.09         4.73 o
   5 -11   2         18.28         17.10         1.30 o
   6 -11   2          9.39          8.39         1.11 o
   7 -11   2         28.61         22.49        10.74 o
   8 -11   2         53.38         60.49         3.24 o
  -6 -10   2          8.80         10.83         1.30 o
  -5 -10   2         51.90         54.13         2.68 o
  -4 -10   2         40.34         41.90         7.32 o
  -3 -10   2         31.64         38.10         2.40 o
  -2 -10   2          0.16         -0.01         0.57 o
  -1 -10   2         14.60         12.07         1.74 o
   0 -10   2         62.69         61.55         7.06 o
   1 -10   2          9.35          7.09         1.43 o
   2 -10   2         82.96         83.25         4.54 o
   3 -10   2        386.48        335.12         8.68 o
   4 -10   2          3.21          2.11         0.55 o
   5 -10   2          6.60          6.01         0.87 o
   6 -10   2         49.69         43.90         2.63 o
   7 -10   2        392.47        413.72        18.27 o
   8 -10   2         12.36         10.70         1.08 o
   9 -10   2         68.57         74.44         3.90 o
  -7  -9   2          2.67          3.70         0.73 o
  -6  -9   2          3.47          2.26         0.80 o
  -5  -9   2         64.99         67.83         9.43 o
  -4  -9   2          9.39         10.39         1.52 o
  -3  -9   2         40.89         41.63         2.65 o
  -2  -9   2        377.12        398.07        10.06 o
  -1  -9   2         57.78         51.09         3.43 o
   0  -9   2         15.15         15.43         1.20 o
   1  -9   2        115.72        123.22         4.75 o
   2  -9   2        207.14        219.96         7.46 o
   3  -9   2         18.33         13.81         1.42 o
   4  -9   2         11.87          9.15         1.20 o
   5  -9   2         16.09         12.83         1.66 o
   6  -9   2          0.00          1.04         0.55 o
   7  -9   2          5.44          8.15         1.20 o
   8  -9   2         75.83         74.08         2.88 o
   9  -9   2          0.73          0.31         0.25 o
  -7  -8   2          3.78          4.67         1.11 o
  -6  -8   2         16.78         18.28         1.42 o
  -5  -8   2         72.39         79.12         4.35 o
  -4  -8   2         58.38         61.60         3.94 o
  -3  -8   2        177.79        179.11         6.50 o
  -2  -8   2        205.55        193.63         6.52 o
  -1  -8   2         45.97         42.07         4.00 o
   0  -8   2          2.90         -0.23         0.92 o
   1  -8   2          2.85          1.91         1.19 o
   2  -8   2        100.92         96.35         8.08 o
   3  -8   2         45.66         47.35         8.52 o
   4  -8   2        203.23        180.27         6.31 o
   5  -8   2        625.47        530.01        11.36 o
   6  -8   2         15.58         18.20         1.58 o
   7  -8   2        127.97        148.73         5.00 o
   8  -8   2          6.48          5.93         0.83 o
   9  -8   2          8.65          6.54         0.78 o
  10  -8   2         41.82         37.84         2.56 o
  -8  -7   2          1.96          0.87         0.64 o
  -7  -7   2          0.68          1.29         1.08 o
  -6  -7   2          3.05          3.04         0.72 o
  -5  -7   2         40.99         40.90         2.50 o
  -4  -7   2         53.98         49.24        11.34 o
  -3  -7   2        172.79        154.80        12.39 o
  -2  -7   2        103.66        108.69        13.20 o
  -1  -7   2        509.31        555.51        21.15 o
   0  -7   2        175.30        191.61        15.19 o
   1  -7   2        560.60        641.63        22.14 o
   2  -7   2        318.57        333.30        11.31 o
   3  -7   2        364.21        375.99        15.16 o
   4  -7   2          1.09          1.68         1.25 o
   5  -7   2        113.43        115.15         3.89 o
   6  -7   2        296.96        252.82         6.57 o
   7  -7   2        174.34        154.87         5.21 o
   8  -7   2          9.75          6.84         0.96 o
   9  -7   2          0.10          0.13         0.32 o
  10  -7   2         62.96         51.23         1.95 o
  -9  -6   2         12.05          8.42         1.05 o
  -8  -6   2         41.68         38.75         2.34 o
  -7  -6   2          3.58          4.86         1.05 o
  -6  -6   2        370.15        368.66        13.35 o
  -5  -6   2          7.11          9.64         1.57 o
  -4  -6   2         39.04         44.53         2.93 o
  -3  -6   2         22.31         18.41         5.22 o
  -2  -6   2        132.77        139.52        13.62 o
  -1  -6   2        630.01        580.44        29.04 o
   0  -6   2       1217.58       1168.85        44.66 o
   1  -6   2        112.62        113.69         5.54 o
   2  -6   2        294.76        343.39        10.69 o
   3  -6   2        113.83        127.73         7.57 o
   4  -6   2          2.15          1.69         1.75 o
   5  -6   2        122.86        109.97         7.90 o
   6  -6   2        426.72        377.26         7.34 o
   7  -6   2         51.92         45.87         2.37 o
   8  -6   2          5.68          4.31         0.79 o
   9  -6   2         47.16         45.92         2.37 o
  10  -6   2          3.37          3.08         0.51 o
  -9  -5   2         22.66         17.48         1.39 o
  -8  -5   2          2.65          2.24         0.53 o
  -7  -5   2          8.57          9.02         1.30 o
  -6  -5   2          9.79          7.80         1.37 o
  -5  -5   2         19.68         18.40         1.87 o
  -4  -5   2         25.46         25.11         6.32 o
  -3  -5   2         22.66         17.68         4.68 o
  -2  -5   2        206.26        207.74        15.49 o
  -1  -5   2         34.64         36.39         5.39 o
   0  -5   2        975.42        972.81        25.91 o
   1  -5   2       2066.76       2059.47        78.26 o
   2  -5   2        427.28        446.10        11.71 o
   3  -5   2        259.70        248.40        10.30 o
   4  -5   2         85.92         90.58         6.19 o
   5  -5   2        442.96        434.73        16.79 o
   6  -5   2          3.46          2.77         0.62 o
   7  -5   2          7.48          5.95         0.82 o
   8  -5   2         10.77         11.18         0.83 o
   9  -5   2         76.88         84.05         2.54 o
  10  -5   2         53.14         55.35         2.29 o
  -9  -4   2          1.09          0.98         0.35 o
  -8  -4   2          0.08          0.28         0.28 o
  -7  -4   2         25.18         24.66         1.83 o
  -6  -4   2          0.20          0.72         0.40 o
  -5  -4   2        583.37        643.70        36.16 o
  -4  -4   2       7547.98       8661.10       257.50 o
  -3  -4   2        380.02        416.25        16.17 o
  -2  -4   2        373.74        397.95        14.43 o
  -1  -4   2         37.90         34.29         3.28 o
   0  -4   2       1227.68       1191.97        23.13 o
   1  -4   2        173.66        166.57         6.44 o
   2  -4   2         17.16         14.56         1.87 o
   3  -4   2          2.99          3.11         1.17 o
   4  -4   2         20.26         57.72         4.65 o
   5  -4   2         17.98         23.76         3.39 o
   6  -4   2         41.19         32.11         4.38 o
   7  -4   2         47.70         44.98         1.61 o
   8  -4   2         32.39         33.70         1.31 o
   9  -4   2          5.79          5.50         0.52 o
  10  -4   2         20.92         22.41         1.26 o
 -10  -3   2          0.80          0.22         0.19 o
  -9  -3   2          4.52          4.79         0.62 o
  -8  -3   2          7.27          7.02         0.96 o
  -7  -3   2         28.68         28.35         1.98 o
  -6  -3   2        178.45        171.17         4.37 o
  -5  -3   2        101.87        123.47        13.16 o
  -4  -3   2         21.04         16.62         2.90 o
  -3  -3   2        746.85        754.54        22.42 o
  -2  -3   2          4.06          1.59         0.86 o
   0  -3   2          4.28          8.65         1.04 o
   1  -3   2         23.73         24.76         1.32 o
   2  -3   2         55.61         47.24         3.09 o
   3  -3   2       2943.60       2949.06        62.80 o
   4  -3   2          2.63          0.90         2.62 o
   5  -3   2        390.23        456.68        16.80 o
   6  -3   2        301.09        307.13        16.98 o
   7  -3   2        462.97        475.31         5.76 o
   8  -3   2          4.62          4.39         0.42 o
   9  -3   2        523.28        536.46         9.39 o
  10  -3   2        184.43        194.77         4.02 o
 -10  -2   2         89.20         82.78         2.79 o
  -9  -2   2         65.66         62.51         2.42 o
  -8  -2   2         53.82         57.65         2.85 o
  -7  -2   2          9.12          8.95         0.96 o
  -6  -2   2         45.09         52.93         8.38 o
  -5  -2   2        297.35        304.95        19.79 o
  -4  -2   2        172.23        180.82         9.14 o
  -3  -2   2        136.20        139.38         5.49 o
  -1  -2   2        540.77        503.60        13.60 o
   1  -2   2         10.67         11.60         0.84 o
   2  -2   2        541.25        450.35         8.46 o
   3  -2   2        204.00        184.66        18.79 o
   4  -2   2        487.13        587.12        22.76 o
   5  -2   2        203.38        208.54        11.46 o
   6  -2   2        330.05        308.76        23.32 o
   7  -2   2         92.86         97.00         2.08 o
   8  -2   2          1.45          1.39         0.29 o
   9  -2   2        369.42        383.01         6.08 o
  10  -2   2         14.99         14.32         1.17 o
 -10  -1   2        117.74        126.00         3.72 o
  -9  -1   2         51.48         54.76         2.31 o
  -8  -1   2        217.87        229.86         5.55 o
  -7  -1   2          4.36          5.28         0.77 o
  -6  -1   2         42.35         49.31         7.61 o
  -5  -1   2        142.35        146.27         6.75 o
  -4  -1   2         27.04         25.17         2.35 o
  -3  -1   2         61.71         62.86         3.28 o
  -2  -1   2          5.41          4.21         0.70 o
  -1  -1   2        198.76        163.55         5.05 o
   0  -1   2        392.25        351.55        11.65 o
   2  -1   2       1494.46       1329.44        33.34 o
   3  -1   2       1865.89       1722.59       165.38 o
   4  -1   2        534.38        535.53        17.16 o
   5  -1   2        186.95        198.82        15.01 o
   6  -1   2         81.17         98.72        10.42 o
   7  -1   2         15.98         17.37         0.89 o
   8  -1   2        107.94        111.74         2.68 o
   9  -1   2         12.00         11.34         0.77 o
  10  -1   2          6.65          7.26         0.76 o
 -11   0   2         24.85         24.19         1.87 o
 -10   0   2          8.36          7.74         0.74 o
  -9   0   2         60.11         65.44         2.29 o
  -8   0   2        158.19        174.12         4.19 o
  -7   0   2         31.83         34.26         1.48 o
  -6   0   2         11.33          7.74         3.22 o
  -5   0   2       1670.86       1722.11        38.98 o
  -4   0   2        836.58        902.31        19.01 o
  -3   0   2       1506.76       1523.78        31.33 o
  -2   0   2         88.25         72.47         2.84 o
  -1   0   2        675.59        532.71        19.92 o
   0   0   2       1228.56        985.08        28.83 o
   1   0   2         67.70         56.79         4.13 o
   2   0   2        218.52        151.93         9.04 o
   3   0   2        655.92        618.87        17.57 o
   4   0   2        543.82        499.30        25.30 o
   5   0   2         84.41         93.26         9.84 o
   6   0   2          8.52          8.59         3.08 o
   7   0   2          0.12         -0.28         0.33 o
   8   0   2        114.63        118.86         2.95 o
   9   0   2        167.69        177.95         3.92 o
  10   0   2         12.95         11.63         1.24 o
 -11   1   2          0.00          0.18         0.25 o
 -10   1   2         30.78         34.40         1.68 o
  -9   1   2          0.51          0.47         0.28 o
  -8   1   2         93.91         94.97         2.38 o
  -7   1   2         85.33         84.86         2.28 o
  -6   1   2         11.35         14.85         4.05 o
  -5   1   2        799.02        879.04        35.84 o
  -4   1   2         11.14         13.15         1.21 o
  -3   1   2       6334.81       6295.49       128.79 o
  -2   1   2       1958.38       1744.10        29.98 o
  -1   1   2       5795.29       4726.65       132.68 o
   0   1   2        136.79        122.68         6.49 o
   1   1   2       1547.81       1413.70        43.32 o
   2   1   2         26.58         21.07         2.76 o
   3   1   2        282.25        320.01        14.45 o
   4   1   2         76.01        106.53         6.20 o
   5   1   2        130.85        144.57        13.55 o
   6   1   2         61.33         73.69        10.54 o
   7   1   2        106.81        108.97         2.95 o
   8   1   2         25.94         25.71         1.41 o
   9   1   2        119.97        116.32         2.94 o
  10   1   2         24.17         23.35         1.65 o
 -11   2   2        202.01        198.74        12.70 o
 -10   2   2          0.50          0.34         0.36 o
  -9   2   2          4.07          3.47         0.45 o
  -8   2   2         11.07         11.51         0.82 o
  -7   2   2         15.60         14.49         0.97 o
  -6   2   2        202.75        215.38        16.36 o
  -5   2   2         73.57        102.94         9.82 o
  -4   2   2          7.07          8.57         1.53 o
  -3   2   2        693.36        697.33        17.42 o
  -2   2   2        829.00        830.84        29.57 o
  -1   2   2         79.94         63.66         2.39 o
   1   2   2        945.42        915.01        31.38 o
   2   2   2         55.89         58.29         5.38 o
   3   2   2        724.25        771.97        21.72 o
   4   2   2        171.36        202.67         9.69 o
   5   2   2         86.44         96.06        11.81 o
   6   2   2          0.04          0.39         0.45 o
   7   2   2        116.76        109.29         3.02 o
   8   2   2         69.71         69.03         2.52 o
   9   2   2          4.36          4.87         0.69 o
  10   2   2          0.95          0.90         0.54 o
 -11   3   2          2.83          1.72         0.53 o
 -10   3   2         18.87         18.08         1.10 o
  -9   3   2         27.50         28.47         1.35 o
  -8   3   2        136.44        126.80         3.16 o
  -7   3   2         71.08         71.86         2.82 o
  -6   3   2        102.22        113.18        11.64 o
  -5   3   2        288.72        272.47        17.50 o
  -4   3   2         86.94         99.26         5.82 o
  -3   3   2        283.08        287.56        15.75 o
  -2   3   2        267.12        220.90         6.69 o
  -1   3   2        757.40        739.09        14.95 o
   0   3   2        584.25        543.46        15.32 o
   1   3   2         23.55         22.66         2.58 o
   2   3   2        857.65        934.05        25.24 o
   3   3   2       1890.34       2232.59        52.47 o
   4   3   2        370.39        400.32        25.23 o
   5   3   2        107.29        125.07        14.78 o
   6   3   2          9.85         11.81         0.94 o
   7   3   2        286.36        304.31         6.15 o
   8   3   2         15.96         16.71         1.30 o
   9   3   2          0.33          0.66         0.29 o
  10   3   2         18.80         18.28         1.60 o
 -11   4   2         28.91         28.73         2.02 o
 -10   4   2          0.02          0.26         0.25 o
  -9   4   2         44.03         47.18         1.72 o
  -8   4   2          3.86          3.53         0.56 o
  -7   4   2         22.06         21.08         1.69 o
  -6   4   2         73.03         75.45         9.78 o
  -5   4   2        870.28        795.26        35.80 o
  -4   4   2         13.54         10.52         2.18 o
  -3   4   2         66.92         63.63         7.22 o
  -2   4   2        744.76        714.25        16.37 o
  -1   4   2        257.09        266.50         7.88 o
   0   4   2         81.36         75.05         5.00 o
   1   4   2        382.20        372.06        13.62 o
   2   4   2        213.86        220.93        10.57 o
   3   4   2          6.05          8.64         2.06 o
   4   4   2          6.39          7.19         3.51 o
   5   4   2        245.68        262.32         8.16 o
   6   4   2        528.03        499.16        11.45 o
   7   4   2         11.13          9.99         1.23 o
   8   4   2          0.43         -0.11         0.41 o
   9   4   2         17.17         14.33         1.35 o
 -10   5   2         89.31        103.59         3.09 o
  -9   5   2          0.69          0.51         0.31 o
  -8   5   2          0.05          0.12         0.44 o
  -7   5   2         29.93         32.88         2.27 o
  -6   5   2        334.04        293.84         9.31 o
  -5   5   2         60.63         57.22         8.32 o
  -4   5   2         57.73         35.91         6.19 o
  -3   5   2         15.76         10.01         2.16 o
  -2   5   2        903.82        922.37        24.79 o
  -1   5   2         41.01         40.22         3.57 o
   0   5   2        452.04        511.13        22.99 o
   1   5   2       1488.81       1618.49        41.34 o
   2   5   2        270.32        305.07        13.98 o
   3   5   2         21.89         24.76         3.85 o
   4   5   2        120.06        128.52         6.96 o
   5   5   2        178.41        180.09         6.54 o
   6   5   2          1.18          0.95         0.46 o
   7   5   2        200.20        198.56         5.84 o
   8   5   2         43.25         39.91         2.44 o
   9   5   2        297.48        243.51        31.22 o
 -10   6   2          2.94          2.19         0.40 o
  -9   6   2          0.92          0.85         0.39 o
  -8   6   2         38.21         34.82         2.18 o
  -7   6   2        544.55        510.15        11.74 o
  -6   6   2          0.00         -0.09         0.54 o
  -5   6   2         83.34         76.86         3.74 o
  -4   6   2         26.91         30.50         6.17 o
  -3   6   2         21.42         14.87         2.80 o
  -2   6   2        206.33        227.08         9.22 o
  -1   6   2       1280.34       1395.19        36.92 o
   0   6   2        351.77        418.28        22.62 o
   1   6   2         40.99         71.25         9.31 o
   2   6   2          1.12          0.86         1.22 o
   3   6   2        379.50        458.94        15.55 o
   4   6   2         67.60         83.45         4.47 o
   5   6   2        126.15        115.99         7.80 o
   6   6   2        244.83        239.02         8.24 o
   7   6   2        203.31        211.28         7.07 o
   8   6   2        204.26        188.14         5.81 o
 -10   7   2          0.06          0.52         0.28 o
  -9   7   2          0.47          0.38         0.26 o
  -8   7   2        399.23        422.03        11.50 o
  -7   7   2         53.00         56.50         2.94 o
  -6   7   2         46.37         33.74         2.71 o
  -5   7   2         75.80         64.21         3.54 o
  -4   7   2        480.70        432.64        26.89 o
  -3   7   2        272.86        269.83        14.04 o
  -2   7   2          1.53         -1.08         1.83 o
  -1   7   2         11.99         11.98         2.67 o
   0   7   2        180.22        182.20        15.08 o
   1   7   2        111.93        114.67        13.06 o
   2   7   2        691.45        791.38        13.33 o
   3   7   2        174.62        205.64         6.01 o
   4   7   2        483.79        573.18        44.00 o
   5   7   2         53.33         56.04         3.47 o
   6   7   2         20.17         20.96         1.94 o
   7   7   2        205.74        201.63         6.21 o
  -9   8   2          9.33          9.66         0.81 o
  -8   8   2          9.70          9.95         1.00 o
  -7   8   2          7.26         10.05         3.62 o
  -6   8   2         36.60         40.15         2.94 o
  -5   8   2        668.25        576.54        45.62 o
  -4   8   2        162.99        145.32         7.18 o
  -3   8   2        277.55        242.84        23.09 o
  -2   8   2         18.91         17.86         1.40 o
  -1   8   2         14.65         13.06         1.46 o
   0   8   2        534.01        572.00        18.45 o
   1   8   2        214.61        215.87         6.17 o
   2   8   2        101.19        107.05         4.36 o
   3   8   2        141.68        161.30         6.59 o
   4   8   2        174.01        192.71        10.37 o
   5   8   2         29.13         24.02         2.61 o
   6   8   2         56.51         61.14         3.03 o
   7   8   2         23.66         22.62         1.83 o
  -9   9   2          1.87          3.07         0.50 o
  -8   9   2          2.33          1.51         0.87 o
  -7   9   2          4.86          4.54         0.74 o
  -6   9   2         60.03         58.85         3.41 o
  -5   9   2          0.75          0.18         0.40 o
  -4   9   2       2514.73       1989.86        63.52 o
  -3   9   2        529.98        596.84        24.20 o
  -2   9   2        115.30        138.82         9.39 o
  -1   9   2        137.18        154.79         9.66 o
   0   9   2       2194.52       2423.68        42.82 o
   1   9   2          5.05          5.97         1.02 o
   2   9   2         55.97         56.53         3.59 o
   3   9   2         32.24         37.00         2.78 o
   4   9   2         74.35         87.58         6.11 o
   5   9   2         37.39         39.38         2.36 o
   6   9   2          7.01          5.09         0.66 o
  -8  10   2        127.27        125.96        10.59 o
  -7  10   2          2.21          2.56         0.47 o
  -6  10   2         67.13         72.16         2.92 o
  -5  10   2        164.40        172.78         7.76 o
  -4  10   2          0.93          0.77         0.88 o
  -3  10   2        323.39        365.33        16.75 o
  -2  10   2          7.71          7.37         2.17 o
  -1  10   2       1528.03       1776.85        61.92 o
   0  10   2         30.24         35.45         2.79 o
   1  10   2         24.64         27.92         2.42 o
   2  10   2         37.30         38.00         2.73 o
   3  10   2         75.57         75.95         5.44 o
   4  10   2          0.86          1.36         0.57 o
   5  10   2         26.19         27.65         2.35 o
  -7  11   2          5.18          5.56         0.68 o
  -6  11   2         33.09         36.86         2.20 o
  -5  11   2        208.26        221.99         7.17 o
  -4  11   2          8.99          7.75         2.06 o
  -3  11   2         13.63         15.83         2.61 o
  -2  11   2          4.45          6.98         1.15 o
  -1  11   2         25.80         30.39         2.41 o
   0  11   2          0.14          0.04         0.49 o
   1  11   2         17.75         17.87         1.76 o
   2  11   2         13.94          4.40         8.38 o
   3  11   2          3.31          5.15         1.18 o
   4  11   2          6.22          9.57         1.27 o
  -6  12   2         63.10         53.93         2.11 o
  -5  12   2         27.88         28.73         1.75 o
  -4  12   2         71.73         70.93         3.21 o
  -3  12   2          6.43          5.62         1.45 o
  -2  12   2         11.63         12.56         1.26 o
  -1  12   2          9.76         14.20         1.38 o
   0  12   2          0.01         -0.36         1.44 o
   1  12   2        274.83        127.30       152.39 o
   2  12   2         69.52         74.24         4.01 o
  -3  13   2          7.87          6.44         0.67 o
  -2  13   2         26.73         23.45         1.36 o
  -1  13   2          1.45          0.73         0.40 o
  -2 -13   3          0.16          2.24         0.60 o
  -1 -13   3         14.31         18.34         1.98 o
   0 -13   3          3.24          7.45         1.38 o
   1 -13   3         47.29         54.59         3.92 o
   2 -13   3          1.51          2.49         0.61 o
   3 -13   3         14.50         14.85         3.07 o
   4 -13   3          4.06          2.41         0.53 o
   5 -13   3          0.16          0.77         0.31 o
   6 -13   3         62.60         70.89         3.65 o
  -4 -12   3          2.12          1.66         0.50 o
  -3 -12   3         70.88         71.69         4.17 o
  -2 -12   3          8.60         13.04         1.42 o
  -1 -12   3         36.12         37.61         2.68 o
   0 -12   3        172.89        183.74         6.92 o
   1 -12   3        106.62        114.11         5.14 o
   2 -12   3         37.64         39.50         2.26 o
   3 -12   3          9.18          8.99         1.31 o
   4 -12   3         39.23         37.38         2.09 o
   5 -12   3         53.83         49.75         2.16 o
   6 -12   3         42.24         38.46         2.31 o
   7 -12   3         33.87         36.97         1.90 o
  -5 -11   3          0.93          0.92         0.42 o
  -4 -11   3          0.06         -1.01         0.57 o
  -3 -11   3         13.07         12.17         1.53 o
  -2 -11   3          5.12          6.56         1.23 o
  -1 -11   3         31.35         34.66         2.84 o
   0 -11   3        224.72        212.03        12.29 o
   1 -11   3         10.56         13.02         1.86 o
   2 -11   3          0.41          0.32         0.41 o
   3 -11   3         50.24         46.18         2.57 o
   4 -11   3          0.17          1.16         0.44 o
   5 -11   3          3.26          2.86         0.60 o
   6 -11   3         15.51         16.79         1.45 o
   7 -11   3          2.75          2.87         0.97 o
   8 -11   3         98.29         85.10        28.55 o
  -6 -10   3          0.03          0.28         0.35 o
  -5 -10   3         59.37         55.26         3.72 o
  -4 -10   3          0.14          0.24         0.77 o
  -3 -10   3         80.12         86.76         3.85 o
  -2 -10   3          2.34          3.95         0.89 o
  -1 -10   3        495.45        490.31        16.12 o
   0 -10   3          0.74          0.38         0.50 o
   1 -10   3         21.73         15.29         1.60 o
   2 -10   3          6.25          2.06         0.81 o
   3 -10   3        149.54        139.78         5.14 o
   4 -10   3        121.54        104.86         3.62 o
   5 -10   3         71.75         64.36         2.90 o
   6 -10   3          0.33          0.59         0.33 o
   7 -10   3          0.00         -0.35         0.62 o
   8 -10   3          1.98          2.45         0.89 o
   9 -10   3          0.46          0.41         0.34 o
  -7  -9   3          7.62          6.90         1.02 o
  -6  -9   3         54.11         58.65         6.74 o
  -5  -9   3        249.34        272.18        15.49 o
  -4  -9   3         13.70         12.15         1.38 o
  -3  -9   3         84.49         83.43         3.84 o
  -2  -9   3        141.40        141.06         6.57 o
  -1  -9   3         16.31         17.34         1.75 o
   0  -9   3         96.62         99.84         3.39 o
   1  -9   3          0.96          0.79         0.41 o
   2  -9   3          4.45          2.76         1.29 o
   3  -9   3         40.06         38.63         2.41 o
   4  -9   3         47.08         36.49         2.37 o
   5  -9   3         94.54         65.79         3.30 o
   6  -9   3        235.74        193.40         7.02 o
   7  -9   3         30.13         30.16         1.94 o
   8  -9   3          1.02          0.12         0.29 o
   9  -9   3          3.80          3.50         0.69 o
  -7  -8   3          1.48          0.42         1.30 o
  -6  -8   3          8.14          7.43         1.22 o
  -5  -8   3          7.92          6.15         1.24 o
  -4  -8   3          0.13          0.53         0.58 o
  -3  -8   3          6.05          5.85         1.00 o
  -2  -8   3        206.95        187.84        13.09 o
  -1  -8   3        128.93        123.80         4.34 o
   0  -8   3        368.34        401.24        24.89 o
   1  -8   3        464.00        488.97        19.99 o
   2  -8   3          1.71          3.45         2.26 o
   3  -8   3         49.68         47.04         8.53 o
   4  -8   3        309.99        317.83        11.41 o
   5  -8   3          9.32          3.70         0.78 o
   6  -8   3         89.33         82.31         3.53 o
   7  -8   3        578.62        529.01        11.72 o
   8  -8   3          0.32          1.30         0.47 o
   9  -8   3         60.88         55.71         2.29 o
  10  -8   3         45.76         40.60         2.55 o
  -8  -7   3          0.58         -0.01         0.70 o
  -7  -7   3         54.20         54.60         2.50 o
  -6  -7   3          0.06          0.16         0.42 o
  -5  -7   3        131.21        136.29         4.87 o
  -4  -7   3         70.40         68.41         5.32 o
  -3  -7   3          0.82          0.68         0.64 o
  -2  -7   3         21.42         22.24         3.91 o
  -1  -7   3       2688.39       2683.70        90.61 o
   0  -7   3        641.12        648.04        31.00 o
   1  -7   3        154.44        173.98        19.60 o
   2  -7   3        114.89        117.46         8.19 o
   3  -7   3        442.02        432.38        25.71 o
   4  -7   3          3.17          5.08         1.93 o
   5  -7   3        188.94        190.48         5.73 o
   6  -7   3        347.70        341.30         7.59 o
   7  -7   3        195.46        164.85         6.94 o
   8  -7   3         58.12         51.01         2.61 o
   9  -7   3          0.04          0.60         0.34 o
  10  -7   3          2.56          1.35         1.03 o
  -9  -6   3          0.12         -0.55         0.35 o
  -8  -6   3         29.87         30.38         2.12 o
  -7  -6   3         96.95         87.83         4.36 o
  -6  -6   3        737.22        709.96        24.93 o
  -5  -6   3         74.92         68.22         4.16 o
  -4  -6   3         97.41         90.06         4.56 o
  -3  -6   3        200.96        217.20        18.67 o
  -2  -6   3          0.00         -0.68         1.26 o
  -1  -6   3        285.31        312.27        13.52 o
   0  -6   3        322.92        317.71        18.04 o
   1  -6   3        527.62        533.68        27.23 o
   2  -6   3       1507.11       1775.32        41.87 o
   3  -6   3        533.64        558.09        18.02 o
   4  -6   3         20.62         17.60         2.84 o
   5  -6   3         98.54         86.15         6.85 o
   6  -6   3         16.08         16.36         1.14 o
   7  -6   3          5.24          4.26         1.36 o
   8  -6   3         65.08         63.27         2.74 o
   9  -6   3        193.20        194.75         5.47 o
  10  -6   3         10.27          7.35         0.72 o
  -9  -5   3          0.07          0.23         0.32 o
  -8  -5   3          0.12          0.71         0.39 o
  -7  -5   3         47.81         51.04         2.35 o
  -6  -5   3        222.47        212.12         7.98 o
  -5  -5   3        216.89        220.31        12.64 o
  -4  -5   3         42.66         42.24         8.00 o
  -3  -5   3       1048.46       1181.02        37.94 o
  -2  -5   3        214.17        219.88        10.99 o
  -1  -5   3         19.39         19.50         2.77 o
   0  -5   3       4110.52       4133.25        86.73 o
   1  -5   3         45.65         34.96         2.25 o
   2  -5   3          7.35          5.85         1.27 o
   3  -5   3        158.85        126.99         6.78 o
   4  -5   3          2.18         12.89         2.32 o
   5  -5   3        384.54        383.40        15.71 o
   6  -5   3         39.25         39.40         1.93 o
   7  -5   3         42.62         43.54         1.74 o
   8  -5   3        254.94        240.91         4.45 o
   9  -5   3        163.21        171.89         5.58 o
  10  -5   3          6.29          6.68         0.73 o
 -10  -4   3         25.53         21.60         1.84 o
  -9  -4   3          3.80          4.47         0.66 o
  -8  -4   3         37.02         40.86         2.17 o
  -7  -4   3         32.06         31.38         2.08 o
  -6  -4   3          0.00          0.36         0.49 o
  -5  -4   3         93.23         92.77        12.06 o
  -4  -4   3      13472.93      14263.31       344.54 o
  -3  -4   3         31.34         29.25         3.83 o
  -2  -4   3       1419.97       1470.68        36.96 o
  -1  -4   3         11.65         10.68         1.92 o
   0  -4   3        637.95        680.56        26.72 o
   1  -4   3        151.39        126.05         4.12 o
   2  -4   3        563.46        518.35        14.46 o
   3  -4   3        271.89        285.53         8.72 o
   4  -4   3        300.65        318.78        25.18 o
   5  -4   3        129.31        151.96         8.97 o
   6  -4   3        190.27        212.72        12.06 o
   7  -4   3        124.42        117.00         2.70 o
   8  -4   3          8.14          8.27         0.71 o
   9  -4   3          0.01          0.48         0.27 o
  10  -4   3         19.51         22.89         1.77 o
 -10  -3   3         73.76         62.12         3.69 o
  -9  -3   3        140.21        141.70         3.70 o
  -8  -3   3         76.20         75.26         3.21 o
  -7  -3   3          0.45          0.30         0.41 o
  -6  -3   3          1.92          2.78         0.60 o
  -5  -3   3       1166.74       1272.81        52.66 o
  -4  -3   3         73.98         79.38         6.47 o
  -3  -3   3       1008.99       1028.09        29.78 o
  -2  -3   3        370.86        372.07        13.07 o
   0  -3   3          3.63          2.43         0.37 o
   1  -3   3        437.17        397.29        13.98 o
   2  -3   3          0.15          0.32         0.22 o
   3  -3   3         19.77         16.77         3.06 o
   4  -3   3         59.72         61.04         4.84 o
   5  -3   3         12.13         15.71         2.71 o
   6  -3   3         95.62        115.90         8.70 o
   7  -3   3         81.58         80.72         1.96 o
   8  -3   3         25.68         25.98         1.19 o
   9  -3   3        139.36        143.74         3.41 o
  10  -3   3         37.72         37.90         1.99 o
 -10  -2   3         12.19         13.84         1.01 o
  -9  -2   3        222.47        232.89         5.34 o
  -8  -2   3         47.20         49.94         2.29 o
  -7  -2   3        175.86        171.40         5.13 o
  -6  -2   3          1.27          0.39         0.83 o
  -5  -2   3         50.87         57.44         5.45 o
  -4  -2   3        106.39        108.89         6.68 o
  -3  -2   3         29.99         34.17         3.10 o
  -2  -2   3        231.98        223.70         6.49 o
  -1  -2   3        104.80        105.12         5.12 o
   0  -2   3        170.02        155.26         5.56 o
   1  -2   3         30.70         22.75         1.27 o
   2  -2   3       4634.71       4203.37        84.97 o
   3  -2   3         81.10         66.87        14.23 o
   4  -2   3        556.70        681.77        20.35 o
   5  -2   3         95.62        107.78         7.48 o
   6  -2   3        205.24        235.00        13.01 o
   7  -2   3        233.46        244.01         3.91 o
   8  -2   3        162.16        155.43         3.25 o
   9  -2   3        144.42        146.55         4.11 o
  10  -2   3         21.00         25.42         1.66 o
 -10  -1   3         47.66         50.99         2.20 o
  -9  -1   3         10.19         10.38         0.86 o
  -8  -1   3         68.65         64.49         2.56 o
  -7  -1   3        720.26        728.87        12.83 o
  -6  -1   3          3.33          2.94         1.44 o
  -5  -1   3          7.67          7.16         1.79 o
  -4  -1   3        113.41        113.47         5.24 o
  -3  -1   3        863.17        868.41        18.10 o
  -2  -1   3        409.76        409.48         9.53 o
  -1  -1   3        137.60        107.44         3.02 o
   0  -1   3       2234.14       2160.14        61.92 o
   1  -1   3        172.13        241.70        10.74 o
   2  -1   3        600.81        567.11        68.61 o
   3  -1   3         11.18         23.90         2.58 o
   4  -1   3         46.14         48.09         4.35 o
   5  -1   3          1.13          0.20         1.07 o
   6  -1   3          0.07          2.29         1.74 o
   7  -1   3        437.42        450.48         6.46 o
   8  -1   3         10.17         10.55         0.79 o
   9  -1   3         50.28         55.47         1.87 o
  10  -1   3        122.37        130.52         4.67 o
 -11   0   3         13.41         12.47         1.27 o
 -10   0   3         11.29         12.67         1.11 o
  -9   0   3         94.11         97.83         2.58 o
  -8   0   3         16.55         17.74         1.48 o
  -7   0   3        133.86        140.48         3.26 o
  -6   0   3        251.83        282.52        19.12 o
  -5   0   3        601.53        638.78        19.85 o
  -4   0   3        906.10        982.83        20.50 o
  -3   0   3        144.43        132.98         4.85 o
  -2   0   3          0.16          1.57         0.40 o
   0   0   3        278.48        227.74         8.85 o
   1   0   3        104.27        100.04         6.32 o
   3   0   3        196.68        193.94        13.17 o
   4   0   3        107.34         78.71         9.38 o
   5   0   3         47.71         45.96         5.67 o
   6   0   3          1.87          2.45         2.11 o
   7   0   3        236.24        226.36         4.32 o
   8   0   3         21.09         20.20         1.14 o
   9   0   3         32.76         33.23         1.51 o
  10   0   3       1168.40       1260.71        20.89 o
 -11   1   3          2.05          2.64         0.43 o
 -10   1   3         65.00         67.89         2.28 o
  -9   1   3          0.00          0.16         0.31 o
  -8   1   3         18.14         18.16         1.26 o
  -7   1   3         26.45         24.63         1.28 o
  -6   1   3        178.31        183.30        14.89 o
  -5   1   3         30.94         26.62         4.82 o
  -4   1   3        655.51        642.62        51.93 o
  -3   1   3        807.93        832.11        20.02 o
  -2   1   3       1603.07       1430.21        24.66 o
   0   1   3       1111.99       1041.79        33.86 o
   1   1   3        816.06        820.15        28.33 o
   2   1   3        169.54        148.25         8.97 o
   3   1   3         35.54         35.70         4.43 o
   4   1   3         38.23         46.17         5.49 o
   5   1   3        654.85        711.75        35.54 o
   6   1   3          2.94          4.58         0.72 o
   7   1   3        115.36        114.20         3.38 o
   8   1   3         11.24         12.07         0.96 o
   9   1   3        208.07        208.11         4.59 o
  10   1   3          0.52          0.73         0.58 o
 -11   2   3          7.71          6.96         1.09 o
 -10   2   3         22.60         23.00         1.24 o
  -9   2   3         14.68         16.63         1.09 o
  -8   2   3          0.02         -0.29         0.34 o
  -7   2   3        625.17        636.70        11.04 o
  -6   2   3        208.85        189.07        15.35 o
  -5   2   3         52.73         57.88         7.44 o
  -4   2   3        213.24        213.59         8.93 o
  -3   2   3       1918.07       1888.69        40.11 o
  -2   2   3        349.37        344.53        13.87 o
  -1   2   3        545.55        475.48        13.16 o
   1   2   3        236.80        238.77        12.73 o
   2   2   3         13.87         18.18         3.30 o
   3   2   3         11.21         17.43         3.45 o
   4   2   3       1425.11       1687.54        42.74 o
   5   2   3         34.35         37.84         7.63 o
   6   2   3         15.95         15.44         1.08 o
   7   2   3         68.59         64.53         2.25 o
   8   2   3          1.14          1.08         0.42 o
   9   2   3         10.30         11.82         1.12 o
  10   2   3         71.14         66.96         3.69 o
 -11   3   3          6.44          4.74         0.83 o
 -10   3   3         28.99         29.20         1.38 o
  -9   3   3         46.96         49.96         1.91 o
  -8   3   3        117.77        104.50         3.13 o
  -7   3   3        154.15        152.93         7.44 o
  -6   3   3          6.20         13.90         4.07 o
  -5   3   3        918.28        912.70        38.80 o
  -4   3   3        446.37        404.94        21.29 o
  -3   3   3        170.64        158.07        11.53 o
  -2   3   3        244.42        222.47         6.05 o
  -1   3   3       2685.97       2590.49        44.85 o
   0   3   3         49.15         47.31         3.67 o
   1   3   3        805.38        871.90        27.09 o
   2   3   3        773.97        850.77        24.41 o
   3   3   3        359.18        404.35        15.70 o
   4   3   3         63.38         69.01         6.28 o
   5   3   3          3.14          5.49         3.30 o
   6   3   3         23.65         23.56         1.34 o
   7   3   3        102.61        101.72         3.15 o
   8   3   3         26.07         25.35         1.56 o
   9   3   3          1.95          2.48         0.63 o
 -10   4   3          0.03          0.11         0.26 o
  -9   4   3        172.12        179.31         4.46 o
  -8   4   3          0.96          0.13         0.37 o
  -7   4   3         21.50         16.75         1.53 o
  -6   4   3         32.87         34.96         2.09 o
  -5   4   3        126.26         97.72        10.77 o
  -4   4   3         76.17         66.86         8.24 o
  -3   4   3       2271.86       2271.25        76.19 o
  -2   4   3        387.94        397.69        11.10 o
  -1   4   3        670.62        728.58        16.24 o
   0   4   3         79.75         87.37         5.73 o
   1   4   3        703.63        811.62        23.92 o
   2   4   3         32.95         39.02         4.41 o
   3   4   3          0.82         -0.34         0.67 o
   4   4   3         38.79         45.48         8.74 o
   5   4   3         33.13         36.98         2.25 o
   6   4   3        414.08        446.39        10.51 o
   7   4   3          0.68         -0.04         0.37 o
   8   4   3         48.72         48.08         2.44 o
   9   4   3         15.50         13.12         1.22 o
 -10   5   3         30.64         37.51         1.90 o
  -9   5   3         16.39         16.30         1.12 o
  -8   5   3         52.06         49.05         2.84 o
  -7   5   3         38.82         38.45         2.44 o
  -6   5   3        242.27        224.76         6.17 o
  -5   5   3         29.44         30.36         6.09 o
  -4   5   3         48.87         55.49         8.07 o
  -3   5   3        207.47        213.61        16.05 o
  -2   5   3        822.25        851.16        25.92 o
  -1   5   3        114.82        109.35         7.86 o
   0   5   3        412.74        484.89        17.24 o
   1   5   3        596.58        747.43        24.26 o
   2   5   3        227.95        277.16        13.84 o
   3   5   3          7.35          4.52         2.10 o
   4   5   3        182.19        195.07        11.32 o
   5   5   3        130.84        134.64         5.81 o
   6   5   3         41.58         43.37         2.49 o
   7   5   3         32.79         33.88         2.04 o
   8   5   3          2.17          1.72         0.59 o
   9   5   3          8.51          7.56         0.94 o
 -10   6   3         22.12         23.97         3.44 o
  -9   6   3        157.72        167.88         4.69 o
  -8   6   3          4.09          3.90         0.88 o
  -7   6   3         27.19         22.61         1.85 o
  -6   6   3        114.77        106.02         3.97 o
  -5   6   3         73.93         62.07         8.26 o
  -4   6   3         24.51         24.19         5.99 o
  -3   6   3         27.52         42.14         7.37 o
  -2   6   3        296.51        328.28        11.66 o
  -1   6   3         14.02         12.73         2.51 o
   0   6   3         33.06         38.36         4.32 o
   1   6   3          4.97          5.01         1.79 o
   2   6   3        172.70        200.18        12.43 o
   3   6   3        139.45        183.23         5.45 o
   4   6   3         68.20         68.57         4.16 o
   5   6   3          1.46          1.78         0.74 o
   6   6   3        102.39        102.17         4.79 o
   7   6   3         38.11         40.91         2.58 o
   8   6   3        106.17         98.83         3.19 o
 -10   7   3          5.68          7.26         1.06 o
  -9   7   3         10.32          9.45         0.88 o
  -8   7   3          1.05          1.63         0.62 o
  -7   7   3         11.67         11.67         1.56 o
  -6   7   3       1175.56       1128.45        26.37 o
  -5   7   3          1.26          0.52         0.50 o
  -4   7   3       1176.28       1083.03        49.49 o
  -3   7   3          6.54          5.22         2.91 o
  -2   7   3       1188.44       1250.40        29.81 o
  -1   7   3         99.66         85.81         7.23 o
   0   7   3        121.82        117.91        11.61 o
   1   7   3         20.98         19.30         1.68 o
   2   7   3        101.60         91.37         4.35 o
   3   7   3        122.80        141.14         6.16 o
   4   7   3        378.06        375.73        15.02 o
   5   7   3         96.37        117.26         5.16 o
   6   7   3         36.52         40.14         2.61 o
   7   7   3          8.66          8.36         1.34 o
  -9   8   3         34.62         41.57         2.12 o
  -8   8   3        167.76        168.59         5.62 o
  -7   8   3         95.67         92.76         3.59 o
  -6   8   3         22.49         23.83         2.18 o
  -5   8   3        187.35        173.96        10.38 o
  -4   8   3        127.70         93.38         7.73 o
  -3   8   3       5112.95       4959.32       223.28 o
  -2   8   3          1.64          0.12         2.66 o
  -1   8   3         99.55        112.21         9.09 o
   0   8   3        341.40        373.24         8.93 o
   1   8   3        847.40        895.20        18.25 o
   2   8   3        289.77        319.95        10.28 o
   3   8   3         94.11         98.92         4.99 o
   4   8   3         23.05         24.32         3.32 o
   5   8   3        349.54        377.72        10.50 o
   6   8   3         18.85         18.51         1.48 o
   7   8   3         21.65         25.55         2.14 o
  -9   9   3         80.92         80.55         3.88 o
  -8   9   3          1.88          2.19         0.51 o
  -7   9   3         64.12         62.63         2.60 o
  -6   9   3         64.29         66.48         2.95 o
  -5   9   3         23.58         20.22         2.19 o
  -4   9   3         88.22        101.61         7.60 o
  -3   9   3        597.66        697.70        26.77 o
  -2   9   3          1.25          1.16         1.35 o
  -1   9   3        826.31        958.15        23.15 o
   0   9   3          0.06          0.86         0.52 o
   1   9   3          1.62          1.69         1.12 o
   2   9   3         67.59         77.33         4.28 o
   3   9   3          0.62          0.61         0.51 o
   4   9   3          6.34          4.55         0.86 o
   5   9   3          1.01          0.47         0.34 o
   6   9   3          0.05         -0.28         0.31 o
  -8  10   3          0.00          0.12         0.34 o
  -7  10   3         66.55         64.37         2.86 o
  -6  10   3        224.11        235.18         7.40 o
  -5  10   3         72.09         78.59         4.52 o
  -4  10   3         21.77         24.03         2.76 o
  -3  10   3        239.95        287.59        13.86 o
  -2  10   3         38.99         42.06         2.92 o
  -1  10   3        897.43       1056.16        33.48 o
   0  10   3         24.75         25.79         2.32 o
   1  10   3          0.15          0.65         1.02 o
   2  10   3          0.90          1.32         0.59 o
   3  10   3         13.53         10.69         1.54 o
   4  10   3          4.61          3.54         0.98 o
   5  10   3          1.51          2.04         0.59 o
  -7  11   3        173.10        175.34         6.91 o
  -6  11   3        285.00        305.42         8.03 o
  -5  11   3        120.92        132.04         4.89 o
  -4  11   3         14.84         14.82         2.56 o
  -3  11   3         18.86         21.67         2.90 o
  -2  11   3         95.69        101.79         5.76 o
  -1  11   3         10.82         10.68         1.36 o
   0  11   3         40.14         43.97         2.79 o
   1  11   3          2.21          1.71         0.59 o
   2  11   3         18.69         16.18         1.77 o
   3  11   3         24.77         24.52         2.31 o
  -5  12   3          9.69         10.88         0.96 o
  -4  12   3         14.85         13.77         1.23 o
  -3  12   3         70.91         68.48         8.10 o
  -2  12   3         88.58        101.23         5.85 o
  -1  12   3         30.21         32.91         3.85 o
   0  12   3          0.13          0.06         0.45 o
   1  12   3         52.95         46.19         2.94 o
   1 -14   4          5.09          5.04         0.83 o
   2 -14   4        107.15        114.99         4.94 o
  -2 -13   4         18.77         17.00         1.63 o
  -1 -13   4         25.30         31.27         2.65 o
   0 -13   4          0.43          1.22         0.77 o
   1 -13   4         27.14         27.05         2.74 o
   2 -13   4         19.22         14.03         2.68 o
   3 -13   4          0.22          0.73         0.70 o
   4 -13   4          1.63          1.14         0.43 o
   5 -13   4          2.32          2.45         0.82 o
   6 -13   4         18.86         19.30         1.76 o
  -4 -12   4          3.23          3.16         0.67 o
  -3 -12   4        204.31        193.77         7.95 o
  -2 -12   4          6.91          6.62         1.04 o
  -1 -12   4          0.00          0.23         0.50 o
   0 -12   4          5.14          5.99         1.92 o
   1 -12   4         97.18        108.63         7.83 o
   2 -12   4         84.59         91.28         6.42 o
   3 -12   4         57.31         50.47         2.91 o
   4 -12   4          0.30          0.28         0.36 o
   5 -12   4         95.44         87.16         3.48 o
   6 -12   4         37.59         34.98         3.57 o
   7 -12   4          6.80          6.43         1.05 o
  -5 -11   4          2.35          1.88         0.59 o
  -4 -11   4         55.28         51.95         3.53 o
  -3 -11   4          6.39          6.54         0.90 o
  -2 -11   4          4.19          3.13         0.76 o
  -1 -11   4         19.65         23.74         3.06 o
   0 -11   4         40.71         53.74         5.68 o
   1 -11   4          0.33         -0.17         0.43 o
   2 -11   4          1.92          1.27         0.58 o
   3 -11   4        420.39        385.97         9.53 o
   4 -11   4        115.70         95.04         4.52 o
   5 -11   4         10.75          7.54         1.15 o
   6 -11   4          1.18          3.53         0.76 o
   7 -11   4          0.12          0.54         0.59 o
   8 -11   4         12.86         16.51         1.78 o
  -6 -10   4        116.23        112.31         5.14 o
  -5 -10   4         20.99         25.37         3.01 o
  -4 -10   4          6.34          6.81         1.20 o
  -3 -10   4          2.97          3.17         0.75 o
  -2 -10   4         17.82         15.18         1.92 o
  -1 -10   4        299.51        282.67         8.56 o
   0 -10   4         60.98         53.31         2.69 o
   1 -10   4         10.76          5.21         1.00 o
   2 -10   4         47.34         40.16         2.58 o
   3 -10   4        209.55        184.58         6.13 o
   4 -10   4         51.39         44.98         2.73 o
   5 -10   4         92.93         75.69         3.52 o
   6 -10   4          3.18          1.65         0.57 o
   7 -10   4         74.28         64.95         3.26 o
   8 -10   4          0.01         -0.01         0.42 o
   9 -10   4          1.01          2.54         0.66 o
  -7  -9   4        113.01        101.42         4.60 o
  -6  -9   4          1.70          1.65         0.64 o
  -5  -9   4        119.55        130.11         8.25 o
  -4  -9   4          6.41          5.04         0.88 o
  -3  -9   4       1402.24       1422.73        27.70 o
  -2  -9   4          5.37          4.88         1.03 o
  -1  -9   4        108.39         96.72         4.90 o
   0  -9   4         51.79         46.51         2.26 o
   1  -9   4        493.20        474.44         8.89 o
   2  -9   4         32.16         24.99         1.73 o
   3  -9   4          7.24          6.09         1.07 o
   4  -9   4         11.40          9.42         2.51 o
   5  -9   4        386.75        359.68        12.01 o
   6  -9   4          0.46          1.61         0.71 o
   7  -9   4         19.94         19.92         2.06 o
   8  -9   4          6.58          3.77         0.83 o
   9  -9   4         74.14         73.63         8.77 o
  -7  -8   4          4.57          2.95         0.49 o
  -6  -8   4         81.74         87.40         5.15 o
  -5  -8   4         11.66         11.62         1.62 o
  -4  -8   4         35.70         34.33         3.94 o
  -3  -8   4        559.64        567.22        15.89 o
  -2  -8   4         28.87         28.34         2.63 o
  -1  -8   4        150.39        141.78         8.15 o
   0  -8   4        797.19        838.78        38.96 o
   1  -8   4        335.55        322.79        15.50 o
   2  -8   4         31.67         25.72         6.04 o
   3  -8   4         30.11         33.97         6.98 o
   4  -8   4        116.10        105.89         6.09 o
   5  -8   4        136.14        128.18         4.69 o
   6  -8   4         52.71         61.16         3.33 o
   7  -8   4         28.48         17.62         2.33 o
   8  -8   4         33.35         32.01         2.59 o
   9  -8   4         22.73         24.36         1.94 o
  10  -8   4          2.95          1.95         0.74 o
  -8  -7   4          4.92          4.40         0.67 o
  -7  -7   4         25.12         22.79         2.11 o
  -6  -7   4         43.49         41.21         3.10 o
  -5  -7   4        216.73        200.60        15.97 o
  -4  -7   4          6.13          5.49         1.25 o
  -3  -7   4          2.90          2.30         1.15 o
  -2  -7   4         93.99         76.53         9.62 o
  -1  -7   4         33.06         35.38         6.13 o
   0  -7   4         44.07         48.70         6.98 o
   1  -7   4         51.22         43.51         4.79 o
   2  -7   4         43.52         42.52         7.11 o
   3  -7   4        245.91        268.79        19.50 o
   4  -7   4        417.43        422.55        25.85 o
   5  -7   4        290.63        284.34         6.78 o
   6  -7   4         20.42         16.36         1.42 o
   7  -7   4        170.66        161.98         6.80 o
   8  -7   4         19.65         19.92         1.57 o
   9  -7   4         51.80         49.75         2.21 o
  10  -7   4          0.11          0.03         0.19 o
  -9  -6   4          6.62          6.15         0.97 o
  -8  -6   4          8.03          8.13         1.09 o
  -7  -6   4         85.45         76.76         3.88 o
  -6  -6   4       2804.08       2788.51        75.06 o
  -5  -6   4         52.69         51.95         3.56 o
  -4  -6   4         17.38         14.50         2.34 o
  -3  -6   4        213.38        227.77        19.08 o
  -2  -6   4        685.64        746.30        24.07 o
  -1  -6   4        475.43        484.17        17.12 o
   0  -6   4         43.91         40.11         3.94 o
   1  -6   4          3.58          2.31         1.06 o
   2  -6   4          4.32          6.41         2.08 o
   3  -6   4         75.57         65.04         8.25 o
   4  -6   4        636.11        645.31        20.71 o
   5  -6   4        103.28         93.45         8.34 o
   6  -6   4         12.36         11.97         1.08 o
   7  -6   4          0.18          0.45         0.39 o
   8  -6   4         61.00         66.11         2.75 o
   9  -6   4          0.20         -0.05         0.81 o
  10  -6   4          0.71          0.65         0.32 o
  -9  -5   4          3.06          3.35         0.46 o
  -8  -5   4         25.67         24.50         1.90 o
  -7  -5   4        184.22        188.75         5.85 o
  -6  -5   4         25.81         23.41         6.43 o
  -5  -5   4        122.16        117.45         7.51 o
  -4  -5   4        408.02        438.53        19.47 o
  -3  -5   4      15001.17      15838.17       319.40 o
  -2  -5   4         20.18         20.39         3.20 o
  -1  -5   4        130.78        119.56         6.98 o
   0  -5   4       2807.81       2778.73        60.77 o
   1  -5   4        407.90        391.43        10.57 o
   2  -5   4         99.05         91.26         4.83 o
   3  -5   4        822.09        852.23        30.01 o
   4  -5   4         54.16         50.54         4.61 o
   5  -5   4          1.82         -0.08         0.88 o
   6  -5   4         83.18         79.75         2.61 o
   7  -5   4          1.08          1.05         0.47 o
   8  -5   4         39.44         45.89         1.67 o
   9  -5   4         44.03         43.71         1.82 o
  10  -5   4          1.95          1.75         0.95 o
 -10  -4   4          7.42          6.84         1.02 o
  -9  -4   4         50.25         45.06         2.01 o
  -8  -4   4         70.84         74.29         2.67 o
  -7  -4   4          8.38          7.77         0.95 o
  -6  -4   4         19.00         17.53         1.54 o
  -5  -4   4        357.55        387.11        26.01 o
  -4  -4   4        332.72        324.35        17.29 o
  -3  -4   4        294.17        301.57        13.49 o
  -2  -4   4        851.74        886.25        36.15 o
  -1  -4   4        271.70        248.91        10.60 o
   0  -4   4       2048.98       1923.76        53.44 o
   1  -4   4         25.07         19.56         1.43 o
   2  -4   4         22.81         26.86         1.79 o
   3  -4   4         28.01         24.29         2.35 o
   4  -4   4         50.20         65.21         5.12 o
   5  -4   4         18.64         22.77         3.34 o
   6  -4   4        312.96        321.25        15.45 o
   7  -4   4          8.94          8.03         0.70 o
   8  -4   4          0.04          0.16         0.24 o
   9  -4   4         39.42         46.28         1.74 o
  10  -4   4         19.52         16.92         2.46 o
 -10  -3   4         73.65         67.11         2.72 o
  -9  -3   4         31.54         30.71         1.51 o
  -8  -3   4          8.43          8.51         1.04 o
  -7  -3   4         76.76         77.90         2.95 o
  -6  -3   4         80.25         81.44         2.75 o
  -5  -3   4         34.28         40.89         4.93 o
  -4  -3   4        103.51        114.64         7.98 o
  -3  -3   4        203.98        211.14        10.23 o
  -2  -3   4        628.81        617.69        18.84 o
  -1  -3   4       1062.60       1072.03        32.00 o
   0  -3   4        344.65        338.24        10.53 o
   1  -3   4       3170.69       2751.07        45.60 o
   2  -3   4          3.87          4.17         0.65 o
   3  -3   4        227.70        240.47         9.32 o
   4  -3   4        152.03        172.23         8.65 o
   5  -3   4        152.64        157.85         9.33 o
   6  -3   4         80.28         81.16         7.40 o
   7  -3   4         76.46         74.37         2.04 o
   8  -3   4         13.98         14.48         0.97 o
   9  -3   4         22.03         24.88         1.27 o
  10  -3   4          2.67          2.65         0.61 o
 -10  -2   4        106.76        100.20         3.03 o
  -9  -2   4         12.55         13.30         1.05 o
  -8  -2   4         23.84         24.69         1.55 o
  -7  -2   4        541.52        539.40        10.18 o
  -6  -2   4       1130.30       1193.17        26.99 o
  -5  -2   4         56.99         59.91         4.47 o
  -4  -2   4         65.91         71.02         4.37 o
  -3  -2   4        257.71        263.62         8.23 o
  -2  -2   4       1233.07       1215.95        28.33 o
  -1  -2   4        170.15        160.19         4.13 o
   0  -2   4       3948.97       3975.87       116.21 o
   1  -2   4        391.86        363.77        15.43 o
   2  -2   4         44.59         45.15         3.52 o
   3  -2   4         65.53         69.31         5.42 o
   4  -2   4        555.96        641.33        19.87 o
   5  -2   4         41.85         50.66         7.99 o
   6  -2   4        221.03        214.93        19.37 o
   7  -2   4          1.15          1.00         0.35 o
   8  -2   4        585.57        636.51         8.89 o
   9  -2   4         77.59         80.13         2.23 o
  10  -2   4         31.12         33.16         3.46 o
 -10  -1   4         63.88         67.32         2.52 o
  -9  -1   4         38.83         39.97         1.92 o
  -8  -1   4        243.65        253.30         5.89 o
  -7  -1   4          8.33          9.60         1.11 o
  -6  -1   4        257.59        278.56        18.99 o
  -5  -1   4       1060.22       1122.58        25.01 o
  -4  -1   4        229.54        241.66        10.99 o
  -3  -1   4        909.76        906.03        23.43 o
  -2  -1   4         70.08         64.46         1.96 o
  -1  -1   4       6634.44       6033.89       125.02 o
   0  -1   4       1250.50       1145.64        35.13 o
   1  -1   4        223.75        231.27        11.19 o
   2  -1   4         54.80         55.89         5.67 o
   3  -1   4       2371.03       2484.41        79.76 o
   4  -1   4         47.01         49.67         7.19 o
   5  -1   4          2.06         -0.02         0.97 o
   6  -1   4          5.31         10.05         3.54 o
   7  -1   4         36.00         34.85         1.39 o
   8  -1   4         80.09         83.28         2.25 o
   9  -1   4          0.89          2.37         0.59 o
  10  -1   4         20.09         22.01         1.81 o
 -10   0   4         28.30         31.64         1.69 o
  -9   0   4        360.85        415.47         7.65 o
  -8   0   4         37.35         36.75         2.64 o
  -7   0   4          3.45          3.77         0.62 o
  -6   0   4          3.29          0.96         1.19 o
  -5   0   4        173.88        170.35         8.95 o
  -4   0   4         95.34        104.51         6.28 o
  -3   0   4        147.84        134.39         6.61 o
   0   0   4       1101.78        942.08        51.03 o
   1   0   4        262.09        226.42        11.32 o
   2   0   4       2155.71       1964.76        63.28 o
   3   0   4         76.96         61.32         7.36 o
   4   0   4         79.94         52.98         7.90 o
   5   0   4        127.01        124.89        10.42 o
   6   0   4          9.63          6.90         0.89 o
   7   0   4        600.67        608.41         8.69 o
   8   0   4        222.75        222.41         4.72 o
   9   0   4         30.78         27.08         1.64 o
  10   0   4        645.60        585.53       130.51 o
 -11   1   4         83.01         75.55         3.70 o
 -10   1   4        223.32        243.90         5.87 o
  -9   1   4         17.54         19.78         1.19 o
  -8   1   4          0.60          0.84         0.46 o
  -7   1   4         16.59         17.99         1.17 o
  -6   1   4        150.80        148.04        13.34 o
  -5   1   4        324.19        317.46        18.82 o
  -4   1   4         54.69         61.87         4.77 o
  -3   1   4        403.55        387.39        13.04 o
  -2   1   4       1126.88       1098.34        26.01 o
  -1   1   4         75.27         68.28         5.66 o
   0   1   4         92.84         79.44         2.83 o
   1   1   4       1529.48       1537.06        49.69 o
   2   1   4       1541.18       1657.50        54.05 o
   3   1   4         72.99         74.30         7.08 o
   4   1   4        281.06        331.81        18.03 o
   5   1   4        739.13        901.16        42.62 o
   6   1   4        216.02        206.17         4.54 o
   7   1   4         33.54         33.19         1.73 o
   8   1   4          1.20          1.25         0.37 o
   9   1   4        215.89        218.55         5.19 o
  10   1   4        112.89        111.78         5.29 o
 -11   2   4          0.30          0.02         0.23 o
 -10   2   4          8.06          7.88         0.71 o
  -9   2   4         43.10         50.88         2.15 o
  -8   2   4         37.80         36.30         2.18 o
  -7   2   4        170.27        169.74         4.49 o
  -6   2   4        109.39        107.45        11.47 o
  -5   2   4         19.69         19.26         4.20 o
  -4   2   4         84.78         81.74         7.96 o
  -3   2   4          3.03          3.16         1.56 o
  -2   2   4         42.21         29.96         1.90 o
  -1   2   4       3624.80       3575.97       114.18 o
   0   2   4       1945.89       1926.27        46.62 o
   1   2   4        131.08        139.69         9.96 o
   2   2   4        341.34        388.13        19.22 o
   3   2   4       1201.66       1322.79        47.91 o
   4   2   4       1351.07       1723.13       112.18 o
   5   2   4        124.12        160.24        16.45 o
   6   2   4         60.43         65.08         2.22 o
   7   2   4         13.01         13.21         1.20 o
   8   2   4         47.58         54.72         1.98 o
   9   2   4          5.75          5.30         0.95 o
  10   2   4          4.52          3.10         0.68 o
 -10   3   4          9.58          9.50         0.75 o
  -9   3   4          7.37          7.53         0.73 o
  -8   3   4         37.94         39.06         1.97 o
  -7   3   4         60.76         68.54         3.88 o
  -6   3   4         10.60         12.00         1.20 o
  -5   3   4        252.27        234.93        17.08 o
  -4   3   4       1482.00       1448.40        53.51 o
  -3   3   4        926.44        930.44        37.33 o
  -2   3   4       2175.95       2284.65        49.16 o
  -1   3   4        229.11        263.76         7.49 o
   0   3   4       4036.83       4191.47       126.52 o
   1   3   4         53.75         58.06         6.89 o
   2   3   4       2766.74       3185.35       100.95 o
   3   3   4        673.52        762.59        24.95 o
   4   3   4          6.40          6.08         2.00 o
   5   3   4        205.77        236.52         5.62 o
   6   3   4         13.88         15.50         1.49 o
   7   3   4        101.54        106.04         3.19 o
   8   3   4         15.65         15.50         1.34 o
   9   3   4         72.67         76.87         3.38 o
 -10   4   4          2.26          2.91         0.48 o
  -9   4   4         22.11         21.35         1.32 o
  -8   4   4         16.83         16.37         1.44 o
  -7   4   4          5.26          5.03         0.89 o
  -6   4   4         87.60         91.39         3.58 o
  -5   4   4        418.14        423.55        25.31 o
  -4   4   4         41.67         30.50         5.84 o
  -3   4   4         60.11         51.30         7.29 o
  -2   4   4        280.73        296.26        10.48 o
  -1   4   4          5.46          4.28         1.22 o
   0   4   4        905.49       1087.53        34.34 o
   1   4   4       1842.93       2126.87        61.22 o
   2   4   4        348.16        392.72        16.41 o
   3   4   4        132.36        143.63         9.84 o
   4   4   4        315.48        359.21        26.80 o
   5   4   4         20.33         20.76         1.45 o
   6   4   4        337.14        317.16         8.22 o
   7   4   4          9.75         10.27         1.19 o
   8   4   4         84.71         93.59         4.20 o
   9   4   4         15.80         19.68         1.35 o
 -10   5   4         78.06         82.34         2.74 o
  -9   5   4          3.78          4.16         0.59 o
  -8   5   4        336.24        353.64        10.39 o
  -7   5   4         26.12         26.13         2.00 o
  -6   5   4        215.97        204.62         5.97 o
  -5   5   4        633.40        637.54        40.59 o
  -4   5   4        126.67         89.78        10.92 o
  -3   5   4        343.11        323.06        21.55 o
  -2   5   4        137.04        160.38         7.19 o
  -1   5   4          4.38          3.40         1.20 o
   0   5   4          2.88         -0.86         0.65 o
   1   5   4         15.96         29.72         4.17 o
   2   5   4         21.55         29.97         4.45 o
   3   5   4        303.17        376.03        18.09 o
   4   5   4         72.59         68.65         3.89 o
   5   5   4        117.70        107.33         4.29 o
   6   5   4         98.20        102.82         4.91 o
   7   5   4          0.11          0.09         0.73 o
   8   5   4         20.15         15.58         1.13 o
 -10   6   4         72.09         74.67         4.45 o
  -9   6   4          5.60          5.06         0.69 o
  -8   6   4         36.46         36.57         2.56 o
  -7   6   4        314.07        303.56         9.64 o
  -6   6   4        363.86        372.99        25.86 o
  -5   6   4       3886.22       3820.95        66.86 o
  -4   6   4          4.64          7.47         3.45 o
  -3   6   4        146.63        136.13        14.30 o
  -2   6   4         50.01         55.17         4.47 o
  -1   6   4         45.49         40.46         6.54 o
   0   6   4        215.85        222.87        18.29 o
   1   6   4          7.45          7.81         3.74 o
   2   6   4          8.10          6.98         1.15 o
   3   6   4        675.33        759.47        17.61 o
   4   6   4        200.64        207.08        17.68 o
   5   6   4         15.59         18.11         1.61 o
   6   6   4        315.61        334.94         9.95 o
   7   6   4         24.40         22.64         2.70 o
   8   6   4         28.05         21.19         3.08 o
 -10   7   4         72.09         76.42         3.57 o
  -9   7   4         16.37         14.27         1.03 o
  -8   7   4         10.31          9.42         1.78 o
  -7   7   4          0.69          0.14         0.86 o
  -6   7   4        368.08        386.51        11.41 o
  -5   7   4         12.11         11.34         2.04 o
  -4   7   4          4.28          2.78         3.63 o
  -3   7   4         26.49         28.36         3.51 o
  -2   7   4        725.60        764.71        77.80 o
  -1   7   4          1.20          2.82         1.03 o
   0   7   4         30.07         31.87         2.52 o
   1   7   4         13.75         13.45         1.64 o
   2   7   4        558.09        565.30        15.33 o
   3   7   4         60.68         62.08         3.90 o
   4   7   4        101.81         99.51         3.94 o
   5   7   4        102.78         96.94         4.46 o
   6   7   4          0.60          1.51         0.51 o
   7   7   4         24.82         19.20         1.71 o
  -9   8   4          0.31          0.27         0.19 o
  -8   8   4        128.86        125.23         4.46 o
  -7   8   4        196.73        199.33         6.80 o
  -6   8   4         32.80         35.16         2.96 o
  -5   8   4          5.37          5.53         1.19 o
  -4   8   4        102.30        123.67         8.43 o
  -3   8   4       1682.84       1897.27        60.01 o
  -2   8   4         40.75         46.76         4.32 o
  -1   8   4         15.09         17.56         1.80 o
   0   8   4        401.50        439.96        12.67 o
   1   8   4        330.92        365.48        11.22 o
   2   8   4         49.76         56.25         3.69 o
   3   8   4         14.66         13.57         1.78 o
   4   8   4         15.78         19.53         1.54 o
   5   8   4        163.95        177.75         5.93 o
   6   8   4          0.37         -0.15         0.24 o
  -8   9   4        393.66        349.72        16.08 o
  -7   9   4         44.00         48.82         2.59 o
  -6   9   4         43.61         47.99         2.98 o
  -5   9   4          2.37          2.85         0.86 o
  -4   9   4         73.00         81.88         6.45 o
  -3   9   4         71.97         83.51         6.73 o
  -2   9   4         19.51         20.73         3.29 o
  -1   9   4        641.65        727.80        18.49 o
   0   9   4          0.66          1.33         0.79 o
   1   9   4         13.83         14.88         1.80 o
   2   9   4        109.66        120.47         5.45 o
   3   9   4         44.54         45.50         3.03 o
   4   9   4         73.06         80.18         5.44 o
   5   9   4          2.21          1.13         0.59 o
  -8  10   4         66.37         64.43         3.24 o
  -7  10   4         22.21         25.04         2.41 o
  -6  10   4          0.30          1.06         0.71 o
  -5  10   4         32.40         36.19         2.52 o
  -4  10   4          2.00          2.23         0.75 o
  -3  10   4        152.31        183.09        10.00 o
  -2  10   4          8.58         10.69         2.27 o
  -1  10   4        148.93        177.89         6.55 o
   0  10   4          0.00          0.20         0.48 o
   1  10   4         41.66         43.50         2.89 o
   2  10   4         15.49         16.05         1.67 o
   3  10   4          8.34          8.05         2.04 o
   4  10   4         10.13         12.97         1.69 o
  -6  11   4        150.74        151.12        17.80 o
  -5  11   4          8.71          8.31         0.87 o
  -4  11   4          0.21          1.36         0.63 o
  -3  11   4        149.70        175.57         8.83 o
  -2  11   4         23.85         24.73         3.01 o
  -1  11   4         22.94         26.80         1.95 o
   0  11   4          5.85          8.53         1.17 o
   1  11   4          5.55          5.97         0.91 o
   2  11   4         17.24         18.34         1.54 o
   3  11   4         26.38         28.26         2.17 o
  -5  12   4         79.38         72.79         3.52 o
  -4  12   4          0.83          1.13         0.33 o
  -3  12   4         28.06         27.54         1.74 o
  -2  12   4          3.89          3.29         0.62 o
  -1  12   4         73.84         78.52         4.63 o
   0  12   4          4.26          4.41         0.92 o
   1 -14   5         12.27         12.03         1.32 o
   2 -14   5         10.44         13.48         1.42 o
   3 -14   5         43.32         41.22         2.49 o
  -2 -13   5        233.94        199.62         7.46 o
  -1 -13   5         36.09         45.90         2.47 o
   0 -13   5          1.44          1.28         0.53 o
   1 -13   5         45.26         47.51         4.55 o
   2 -13   5         78.24         68.87         4.32 o
   3 -13   5         12.16         10.43         1.14 o
   4 -13   5         11.53         10.01         1.11 o
   5 -13   5         13.42         11.80         1.11 o
   6 -13   5         28.69         34.96         1.69 o
  -4 -12   5          0.57          0.70         0.39 o
  -3 -12   5         18.34         18.62         1.42 o
  -2 -12   5          7.70          8.04         1.15 o
  -1 -12   5          7.99         11.18         1.47 o
   0 -12   5          0.43          0.80         0.73 o
   1 -12   5         47.96         58.73         5.60 o
   2 -12   5         16.51         19.04         1.56 o
   3 -12   5         25.11         31.60         1.74 o
   4 -12   5          1.71          1.39         0.43 o
   5 -12   5          1.08          0.96         0.40 o
   6 -12   5         18.08         15.56         1.67 o
   7 -12   5         28.62         21.42         8.66 o
  -5 -11   5         75.38         68.42         3.68 o
  -4 -11   5         12.71         13.63         2.15 o
  -3 -11   5         81.07         79.24         3.23 o
  -2 -11   5         38.04         43.39         2.68 o
  -1 -11   5         75.75         88.78         4.81 o
   0 -11   5         10.12         14.59         3.02 o
   1 -11   5         17.13         11.96         1.68 o
   2 -11   5         42.54         30.56         2.98 o
   3 -11   5         56.41         51.25         2.89 o
   4 -11   5         82.45         70.27         3.29 o
   5 -11   5         19.25         18.40         1.80 o
   6 -11   5         33.94         28.20         2.05 o
   7 -11   5         26.20         21.90         1.51 o
   8 -11   5         25.20         25.52         2.21 o
  -6 -10   5         34.67         29.31         2.23 o
  -5 -10   5         60.95         77.26         5.46 o
  -4 -10   5         43.62         44.79         2.40 o
  -3 -10   5         14.23         10.83         1.29 o
  -2 -10   5        564.06        601.04        13.45 o
  -1 -10   5        169.10        167.38         6.29 o
   0 -10   5        112.13         93.03         3.61 o
   1 -10   5         94.35         88.69         3.48 o
   2 -10   5         24.85         26.76         1.91 o
   3 -10   5          6.55          6.21         1.59 o
   4 -10   5         71.90         63.87         4.28 o
   5 -10   5        132.70         99.43         5.43 o
   6 -10   5         50.21         46.78         4.61 o
   7 -10   5          8.15          8.96         1.14 o
   8 -10   5         16.15         15.02         1.36 o
   9 -10   5         73.64         71.22         3.56 o
  -7  -9   5        128.69         85.81         3.98 o
  -6  -9   5         18.22         18.73         1.64 o
  -5  -9   5          4.36          3.59         1.45 o
  -4  -9   5          8.16          6.24         1.05 o
  -3  -9   5        110.83        109.55         5.11 o
  -2  -9   5        555.03        499.74        56.62 o
  -1  -9   5         70.47         58.67         5.17 o
   0  -9   5          3.68          0.58         0.67 o
   1  -9   5        321.06        370.83         8.02 o
   2  -9   5         10.65         10.43         1.36 o
   3  -9   5         56.46         53.39         3.11 o
   4  -9   5        232.13        217.71        12.83 o
   5  -9   5         76.01         75.03         4.72 o
   6  -9   5        191.85        173.66         5.92 o
   7  -9   5          4.39          3.49         0.98 o
   8  -9   5          0.88          0.40         0.42 o
   9  -9   5        103.20        111.57         5.77 o
  -7  -8   5        146.26        137.80         5.45 o
  -6  -8   5          3.17          4.43         0.86 o
  -5  -8   5         19.35         18.64         2.16 o
  -4  -8   5        176.48        171.69        13.34 o
  -3  -8   5        405.98        423.69        12.58 o
  -2  -8   5         32.47         28.60         2.67 o
  -1  -8   5        113.19        113.97         6.29 o
   0  -8   5        262.48        262.30        18.85 o
   1  -8   5         95.17         80.32        10.70 o
   2  -8   5         62.24         71.81        10.24 o
   3  -8   5        459.88        469.10        16.49 o
   4  -8   5         72.21         67.41         5.49 o
   5  -8   5        321.68        315.60        11.99 o
   6  -8   5        226.51        225.86         7.08 o
   7  -8   5        109.14        112.26         5.39 o
   8  -8   5          2.47          3.51         0.89 o
   9  -8   5         38.92         36.94         2.32 o
  10  -8   5          1.99          0.68         0.46 o
  -8  -7   5         37.85         25.58         4.52 o
  -7  -7   5         25.53         24.82         2.04 o
  -6  -7   5        150.66        134.28         4.79 o
  -5  -7   5       5197.31       5146.91       104.82 o
  -4  -7   5        195.06        195.56        11.13 o
  -3  -7   5          3.89          5.26         1.12 o
  -2  -7   5         10.33          8.04         3.00 o
  -1  -7   5          2.69          1.19         1.26 o
   0  -7   5        249.79        247.96        16.84 o
   1  -7   5        186.25        178.10        10.11 o
   2  -7   5         85.30        100.98        11.02 o
   3  -7   5        116.18        151.61        14.16 o
   4  -7   5        850.77        927.12        43.19 o
   5  -7   5          1.03          0.89         0.43 o
   6  -7   5        253.30        238.89         6.42 o
   7  -7   5          2.39          1.67         0.85 o
   8  -7   5         22.80         21.25         2.14 o
   9  -7   5         30.76         28.87         2.17 o
  10  -7   5          2.91          2.13         0.84 o
  -9  -6   5          7.89          7.31         1.06 o
  -8  -6   5          8.30          7.65         1.02 o
  -7  -6   5          0.69         -0.08         0.39 o
  -6  -6   5       1287.17       1261.73        29.64 o
  -5  -6   5          0.22         -0.04         1.35 o
  -4  -6   5       1097.00        984.14        34.27 o
  -3  -6   5          0.00         -0.60         0.92 o
  -2  -6   5         17.77         16.12         2.89 o
  -1  -6   5         21.26         19.01         3.33 o
   0  -6   5        122.58        109.35         6.75 o
   1  -6   5          5.67          6.34         1.23 o
   2  -6   5        729.96        796.00        34.43 o
   3  -6   5          4.55          5.71         1.75 o
   4  -6   5        136.25        113.53        12.10 o
   5  -6   5         17.99         16.67         5.99 o
   6  -6   5          4.86          2.66         0.58 o
   7  -6   5         34.59         30.99         2.32 o
   8  -6   5         52.76         50.30         2.90 o
   9  -6   5          0.04         -0.86         0.49 o
  10  -6   5         73.87         85.05         5.50 o
  -9  -5   5         17.84         18.41         1.34 o
  -8  -5   5          5.38          6.06         0.95 o
  -7  -5   5         97.63         97.14         3.94 o
  -6  -5   5        120.23        122.21         4.61 o
  -5  -5   5          4.31          2.65         1.39 o
  -4  -5   5         88.94         93.84        11.81 o
  -3  -5   5        127.51        170.91        30.79 o
  -2  -5   5        304.54        293.25        12.32 o
  -1  -5   5        256.47        223.90         9.92 o
   0  -5   5        794.86        799.25        22.13 o
   1  -5   5         21.90         17.75         2.33 o
   2  -5   5         16.62         16.34         3.53 o
   3  -5   5         37.77         31.45         3.78 o
   4  -5   5        102.44         83.01         6.00 o
   5  -5   5        176.79        172.92        10.05 o
   6  -5   5         16.64         16.55         1.05 o
   7  -5   5         97.69         96.23         3.13 o
   8  -5   5         33.17         31.72         1.94 o
   9  -5   5         22.90         18.46         2.24 o
  10  -5   5          3.87          5.94         1.51 o
  -9  -4   5        189.03        189.79        10.46 o
  -8  -4   5        298.60        301.39         7.33 o
  -7  -4   5         88.78         88.92         3.17 o
  -6  -4   5         70.37         65.09         3.17 o
  -5  -4   5        264.12        313.59        22.78 o
  -4  -4   5        258.90        244.05        19.26 o
  -3  -4   5        338.25        352.23        13.43 o
  -2  -4   5       1337.96       1422.67        35.02 o
  -1  -4   5       1100.26       1106.85        39.83 o
   0  -4   5        206.09        184.98         7.93 o
   1  -4   5         69.09         70.01         4.41 o
   2  -4   5          0.93          1.10         0.40 o
   3  -4   5          0.01          0.34         0.42 o
   4  -4   5         64.89         69.49        10.99 o
   5  -4   5        214.66        272.42        13.62 o
   6  -4   5        724.77        709.64        11.08 o
   7  -4   5          1.97          1.34         0.41 o
   8  -4   5         37.72         34.42         1.56 o
   9  -4   5          0.78          0.70         0.39 o
  10  -4   5          8.52          7.52         1.65 o
 -10  -3   5        110.42        100.45         3.43 o
  -9  -3   5        100.26         99.47         3.41 o
  -8  -3   5        107.55        105.60         3.86 o
  -7  -3   5        117.74        109.08         4.20 o
  -6  -3   5          9.97         10.32         0.85 o
  -5  -3   5        205.67        197.82        16.80 o
  -4  -3   5         47.44         45.95         7.50 o
  -3  -3   5        860.39        919.06        24.35 o
  -2  -3   5        639.03        662.52        18.39 o
  -1  -3   5        207.77        206.23         8.01 o
   0  -3   5          4.63          3.11         1.34 o
   1  -3   5        188.94        194.73         6.20 o
   2  -3   5         76.24         73.38         3.64 o
   3  -3   5        499.21        501.93        49.34 o
   4  -3   5        193.44        232.17        10.59 o
   5  -3   5        146.71        161.88        15.02 o
   6  -3   5        100.49         95.12         3.84 o
   7  -3   5         48.15         40.86         1.58 o
   8  -3   5        149.94        161.34         4.02 o
   9  -3   5        145.70        154.98         4.43 o
  10  -3   5         86.44         91.10         4.02 o
 -10  -2   5         15.52         15.40         1.12 o
  -9  -2   5          2.05          2.17         0.57 o
  -8  -2   5         31.39         29.44         2.47 o
  -7  -2   5          2.98          3.30         0.61 o
  -6  -2   5         69.42         73.91         2.55 o
  -5  -2   5         10.23          7.11         2.60 o
  -4  -2   5        875.10        936.08        48.32 o
  -3  -2   5       1435.07       1491.29        62.61 o
  -2  -2   5        127.22        118.14         3.15 o
  -1  -2   5        843.48        763.84        64.41 o
   0  -2   5         24.03         23.51         2.30 o
   1  -2   5        182.38        146.29         8.04 o
   2  -2   5          3.46          1.28         1.04 o
   3  -2   5         58.66         73.06         7.89 o
   4  -2   5        125.75        135.18        12.35 o
   5  -2   5          0.00          1.22         1.69 o
   6  -2   5         38.46         44.46         4.26 o
   7  -2   5         73.91         72.15         2.05 o
   8  -2   5       2304.45       2473.05        29.93 o
   9  -2   5         11.35         11.77         1.00 o
  10  -2   5        128.85        132.83         5.92 o
 -10  -1   5          3.40          3.94         0.58 o
  -9  -1   5          8.05          9.42         1.09 o
  -8  -1   5         24.95         23.45         1.76 o
  -7  -1   5         38.49         37.21         2.21 o
  -6  -1   5          8.40         10.83         1.63 o
  -5  -1   5        520.37        549.88        19.15 o
  -4  -1   5         34.79         35.80         3.72 o
  -3  -1   5        499.34        451.53        26.03 o
  -2  -1   5       2126.02       2008.18        43.12 o
  -1  -1   5       1600.02       1445.78        25.04 o
   0  -1   5        611.07        567.82        19.97 o
   1  -1   5        635.93        596.48        22.83 o
   2  -1   5          6.40          4.22         1.67 o
   3  -1   5        564.94        613.65        28.14 o
   4  -1   5          1.54          2.43         1.92 o
   5  -1   5         41.96         32.03         7.09 o
   6  -1   5         26.11         24.55         1.40 o
   7  -1   5        512.94        533.87         6.96 o
   8  -1   5          3.96          4.31         0.59 o
   9  -1   5        445.79        456.37         9.04 o
  10  -1   5         92.06         91.12         7.58 o
 -10   0   5         18.90         21.98         1.65 o
  -9   0   5         12.46         15.26         1.03 o
  -8   0   5        111.17        116.69         4.18 o
  -7   0   5         39.05         43.61         2.02 o
  -6   0   5        157.85        147.15        13.27 o
  -5   0   5        755.16        762.21        23.56 o
  -4   0   5          6.90          5.67         1.60 o
  -3   0   5         51.30         50.60         4.12 o
  -2   0   5       3534.65       3207.69        55.29 o
  -1   0   5        130.85        150.89         8.72 o
   0   0   5          5.42          3.81         0.90 o
   1   0   5       2624.51       2373.00        72.70 o
   2   0   5       7498.85       7060.55       204.21 o
   3   0   5        411.96        381.28        21.64 o
   4   0   5         59.51         45.22         6.03 o
   5   0   5         44.28         36.30         5.85 o
   6   0   5        103.14        108.10         2.78 o
   7   0   5        673.80        679.31        20.46 o
   8   0   5          3.05          2.80         0.55 o
   9   0   5         28.27         30.14         1.68 o
  10   0   5        159.99        138.29        22.48 o
 -10   1   5         14.30         14.44         1.09 o
  -9   1   5          3.11          2.99         0.63 o
  -8   1   5          2.80          3.04         0.78 o
  -7   1   5         51.29         47.02         2.37 o
  -6   1   5         10.24         12.64         3.83 o
  -5   1   5        363.29        351.72        20.36 o
  -4   1   5        320.82        320.76        12.76 o
  -3   1   5          3.13          2.32         0.97 o
  -2   1   5        133.53        127.44         6.25 o
  -1   1   5         27.21         25.52         3.71 o
   0   1   5       1472.85       1458.95        48.55 o
   1   1   5       1746.53       1706.61        55.91 o
   2   1   5         76.86         74.99         7.32 o
   3   1   5        578.83        634.55        27.70 o
   4   1   5          8.99          7.70         2.64 o
   5   1   5         13.29          6.80         2.08 o
   6   1   5        408.08        400.19         6.70 o
   7   1   5        109.79        112.98         3.23 o
   8   1   5          3.52          3.40         0.58 o
   9   1   5         11.57         11.62         1.20 o
  10   1   5          0.61          0.64         0.42 o
 -10   2   5          8.66         10.96         0.80 o
  -9   2   5          6.76          7.91         0.94 o
  -8   2   5         39.17         42.19         2.36 o
  -7   2   5        223.36        220.82         8.52 o
  -6   2   5          1.37          1.88         0.69 o
  -5   2   5        705.01        676.30        32.03 o
  -4   2   5       1017.82       1043.22        66.46 o
  -3   2   5       1312.15       1295.56        47.18 o
  -2   2   5        268.59        251.65        10.35 o
  -1   2   5       2655.84       2793.35        87.11 o
   0   2   5        539.33        550.08        14.45 o
   1   2   5          0.33         -0.04         0.71 o
   2   2   5         27.60         33.16         5.23 o
   3   2   5         23.53         19.02         4.27 o
   4   2   5       1265.88       1537.17        57.35 o
   5   2   5          1.17          3.31         1.09 o
   6   2   5        233.05        232.49         5.28 o
   7   2   5        133.94        137.43         4.23 o
   8   2   5         11.32         13.27         1.02 o
   9   2   5          8.74          7.36         1.03 o
 -10   3   5         22.73         24.19         1.36 o
  -9   3   5          0.10          0.49         0.37 o
  -8   3   5          3.91          4.94         0.69 o
  -7   3   5         58.71         60.20         5.26 o
  -6   3   5         15.99         15.88         1.42 o
  -5   3   5         22.94         20.04         4.73 o
  -4   3   5          2.24          0.13         0.58 o
  -3   3   5       1239.27       1256.66        48.25 o
  -2   3   5         49.07         51.52         4.80 o
  -1   3   5        749.13        848.64        22.26 o
   0   3   5        630.39        638.06        29.19 o
   1   3   5        233.19        259.90        17.02 o
   2   3   5        350.36        440.49        23.95 o
   3   3   5         58.18         60.00         6.09 o
   4   3   5          4.63          5.07         1.95 o
   5   3   5         64.19         59.25         2.98 o
   6   3   5        228.78        223.09         5.84 o
   7   3   5         28.34         27.96         1.76 o
   8   3   5          7.70          9.19         0.91 o
   9   3   5          2.25          2.68         0.57 o
 -10   4   5          0.48          0.44         0.30 o
  -9   4   5         80.46         86.28         3.19 o
  -8   4   5        275.46        270.60        11.58 o
  -7   4   5       1469.18       1568.82        34.80 o
  -6   4   5        102.16        104.09         4.48 o
  -5   4   5        284.39        285.64        20.73 o
  -4   4   5          2.70          0.07         0.65 o
  -3   4   5          7.64         10.07         3.61 o
  -2   4   5         16.74         16.92         4.57 o
  -1   4   5        120.88        137.79        12.40 o
   0   4   5        326.14        370.97        14.64 o
   1   4   5        140.71        187.56        10.55 o
   2   4   5        263.63        307.87        14.81 o
   3   4   5         20.13         26.03         4.33 o
   4   4   5          5.80          8.02         1.04 o
   5   4   5        221.05        223.01         6.69 o
   6   4   5          4.67          3.98         0.70 o
   7   4   5          5.71          4.18         0.85 o
   8   4   5          1.53          2.58         0.55 o
   9   4   5         74.90         66.74         3.80 o
 -10   5   5          7.13          6.31         0.75 o
  -9   5   5         22.22         20.23         1.18 o
  -8   5   5         59.22         59.35         3.38 o
  -7   5   5         44.65         45.62         3.10 o
  -6   5   5        304.01        291.75         9.33 o
  -5   5   5         64.21         69.67         3.56 o
  -4   5   5       2302.69       2263.40        83.21 o
  -3   5   5         56.67         43.77         7.84 o
  -2   5   5         13.00         21.38         5.58 o
  -1   5   5         22.86         28.84         6.03 o
   0   5   5       1086.19       1093.50        47.46 o
   1   5   5         25.13         17.73         3.33 o
   2   5   5        167.75        177.93        11.77 o
   3   5   5         81.69         95.93         4.23 o
   4   5   5        156.51        173.82         5.56 o
   5   5   5         16.29         13.23         1.42 o
   6   5   5        214.06        216.86         6.37 o
   7   5   5         12.02         11.18         1.69 o
   8   5   5          2.96          2.04         0.47 o
 -10   6   5         29.06         28.42         1.57 o
  -9   6   5          0.44          0.53         0.31 o
  -8   6   5         52.27         52.97         4.45 o
  -7   6   5         13.08         15.39         1.76 o
  -6   6   5         39.41         41.21         3.64 o
  -5   6   5       3858.21       3742.20        65.50 o
  -4   6   5         25.30         32.12         7.14 o
  -3   6   5          2.81          2.09         1.84 o
  -2   6   5         45.66         41.94         8.17 o
  -1   6   5          2.57         -2.17         1.64 o
   0   6   5         24.58         21.44         5.77 o
   1   6   5        264.85        287.57        16.31 o
   2   6   5         23.75         25.63         2.08 o
   3   6   5         71.35         73.47         4.28 o
   4   6   5          9.42          5.54         0.95 o
   5   6   5        140.95        139.71         4.82 o
   6   6   5         53.89         55.48         3.10 o
   7   6   5         27.73         27.19         2.28 o
  -9   7   5          2.37          1.98         0.49 o
  -8   7   5         26.22         27.80         2.80 o
  -7   7   5          0.37          0.95         0.50 o
  -6   7   5         28.15         30.00         2.43 o
  -5   7   5        162.95        181.72        18.61 o
  -4   7   5         40.17         43.91         4.62 o
  -3   7   5          0.40          1.26         0.77 o
  -2   7   5          3.54          9.32         3.90 o
  -1   7   5         57.23         65.49         5.66 o
   0   7   5          0.30          1.52         0.63 o
   1   7   5         27.90         28.12         2.46 o
   2   7   5        227.77        244.77         8.64 o
   3   7   5         65.99         66.20         4.04 o
   4   7   5         14.27         14.71         1.40 o
   5   7   5         24.94         23.57         1.65 o
   6   7   5        122.87        121.72         5.11 o
   7   7   5          8.17          7.29         1.01 o
  -9   8   5          8.07          7.29         0.70 o
  -8   8   5         61.64         66.25         2.82 o
  -7   8   5         59.72         60.52         3.12 o
  -6   8   5         17.46         18.90         1.88 o
  -5   8   5          1.87          1.15         0.64 o
  -4   8   5         15.36         14.08         2.52 o
  -3   8   5        179.74        210.55        11.38 o
  -2   8   5          1.03          1.90         0.92 o
  -1   8   5         13.51         12.90         2.55 o
   0   8   5         46.78         49.55         3.34 o
   1   8   5         75.48         86.67         4.60 o
   2   8   5         11.21         11.68         1.69 o
   3   8   5          0.10         -0.25         0.51 o
   4   8   5          5.60          7.45         1.20 o
   5   8   5         66.01         62.79         4.66 o
  -8   9   5        110.75        101.65         9.46 o
  -7   9   5         22.67         23.06         2.54 o
  -6   9   5         19.95         21.03         1.80 o
  -5   9   5         10.65         11.63         1.48 o
  -4   9   5         20.91         20.81         2.54 o
  -3   9   5          0.44          1.65         1.04 o
  -2   9   5         13.66         13.93         2.65 o
  -1   9   5        178.41        217.48        11.64 o
   0   9   5        150.91        173.97         6.69 o
   1   9   5         15.65         18.05         1.94 o
   2   9   5          9.92          8.82         1.37 o
   3   9   5         13.82         14.64         1.63 o
   4   9   5          5.51          0.81         2.50 o
   5   9   5         22.90         23.02         2.18 o
  -7  10   5         37.07         37.61         2.72 o
  -6  10   5          6.33          7.94         0.93 o
  -5  10   5         55.87         52.90         3.48 o
  -4  10   5        139.87        147.21        23.13 o
  -3  10   5         47.17         56.87         4.90 o
  -2  10   5         36.84         39.98         4.19 o
  -1  10   5         99.08        120.85         7.69 o
   0  10   5          0.00         -0.02         0.84 o
   1  10   5         11.99         12.57         1.46 o
   2  10   5         18.60         20.61         1.79 o
   3  10   5         51.06         59.12         8.11 o
   4  10   5         31.49         33.52         2.43 o
  -6  11   5         28.05         21.99         1.29 o
  -5  11   5         20.69         20.44         1.39 o
  -4  11   5         97.15         94.69         2.88 o
  -3  11   5         46.45         40.86         5.71 o
  -2  11   5         23.77         27.38         2.97 o
  -1  11   5          8.92         12.29         2.01 o
   0  11   5          5.78          3.88         0.97 o
   1  11   5          3.99          3.67         0.56 o
   2  11   5         26.81         29.09         2.17 o
  -4  12   5          8.54          8.81         1.02 o
  -3  12   5          0.80          1.12         0.38 o
  -2  12   5          3.11          3.37         0.59 o
  -1  12   5          8.48          7.90         0.69 o
   1 -14   6         22.71         25.32         1.96 o
   2 -14   6          2.77          2.40         0.64 o
   3 -14   6          8.82          7.76         1.03 o
  -1 -13   6         28.99         29.12         1.90 o
   0 -13   6          2.54          2.10         0.46 o
   1 -13   6        157.71        156.62        13.71 o
   2 -13   6         88.39         83.82         5.05 o
   3 -13   6          5.90          1.43         2.52 o
   4 -13   6          1.53          0.34         0.34 o
   5 -13   6          5.29          3.67         0.82 o
   6 -13   6          6.96          5.82         0.66 o
  -4 -12   6        230.21        189.97         7.04 o
  -3 -12   6         27.99          8.99        13.63 o
  -2 -12   6          0.00          0.53         0.44 o
  -1 -12   6         29.88         27.14         2.24 o
   0 -12   6         61.28         67.54         5.94 o
   1 -12   6         35.63         28.53         3.85 o
   2 -12   6         84.43         85.68         4.80 o
   3 -12   6        244.08        236.39         7.18 o
   4 -12   6        178.61        173.00         6.06 o
   5 -12   6         18.80         13.38         1.37 o
   6 -12   6         45.11         41.14         2.87 o
   7 -12   6          0.00         -0.29         0.64 o
  -5 -11   6        130.29        117.04         5.12 o
  -4 -11   6        135.25        146.05        11.31 o
  -3 -11   6          9.30          7.88         0.98 o
  -2 -11   6          9.69          9.78         1.16 o
  -1 -11   6        491.77        495.41        15.42 o
   0 -11   6          1.55          0.59         0.59 o
   1 -11   6          1.36          2.58         0.77 o
   2 -11   6        469.56        448.52        10.79 o
   3 -11   6          5.35          5.01         0.92 o
   4 -11   6         27.29         24.65         1.90 o
   5 -11   6         38.42         44.37         2.50 o
   6 -11   6          0.76          0.19         0.34 o
   7 -11   6         11.71         13.05         1.16 o
   8 -11   6         10.97         12.42         1.45 o
  -6 -10   6         17.53         15.81         3.67 o
  -5 -10   6          3.08          3.04         1.20 o
  -4 -10   6          5.30          4.26         1.12 o
  -3 -10   6          0.39          0.80         0.52 o
  -2 -10   6        493.62        461.10        11.79 o
  -1 -10   6         10.37          9.14         1.39 o
   0 -10   6          8.92          4.44         0.82 o
   1 -10   6         31.91         29.53         2.01 o
   2 -10   6          2.28          0.83         0.57 o
   3 -10   6         85.81         90.66         3.70 o
   4 -10   6          5.46          4.86         1.72 o
   5 -10   6        133.64        134.20         6.41 o
   6 -10   6         64.16         60.04         5.15 o
   7 -10   6         17.28         19.39         1.79 o
   8 -10   6          3.47          5.31         0.59 o
  -6  -9   6         24.92         23.64         1.84 o
  -5  -9   6          0.10          0.91         0.93 o
  -4  -9   6        112.79         99.60         7.68 o
  -3  -9   6         88.06         80.73         6.52 o
  -2  -9   6        101.54         84.35        11.67 o
  -1  -9   6          6.30          3.07         1.48 o
   0  -9   6         34.16         30.62         2.09 o
   1  -9   6         39.89         40.94         3.06 o
   2  -9   6          0.33          0.77         0.55 o
   3  -9   6          0.03          0.16         0.54 o
   4  -9   6         81.76         80.96         7.39 o
   5  -9   6        178.21        172.87         5.92 o
   6  -9   6          1.61          1.52         0.62 o
   7  -9   6         13.59         13.12         1.61 o
   8  -9   6          0.02          0.50         0.41 o
   9  -9   6          0.08          0.22         0.36 o
  -7  -8   6         11.53         11.96         1.05 o
  -6  -8   6        148.04        136.54         5.53 o
  -5  -8   6         25.77         22.81         4.36 o
  -4  -8   6       1125.85       1103.69        82.60 o
  -3  -8   6         16.42         15.80         2.25 o
  -2  -8   6          0.09          2.36         1.09 o
  -1  -8   6         45.42         44.08         3.47 o
   0  -8   6        181.70        177.65         8.11 o
   1  -8   6          2.52          6.39         3.02 o
   2  -8   6         14.22         22.16         5.61 o
   3  -8   6          2.08          1.62         0.84 o
   4  -8   6         16.51         17.80         1.93 o
   5  -8   6         31.42         30.41         2.30 o
   6  -8   6        812.13        813.44        17.28 o
   7  -8   6         54.06         48.88         3.34 o
   8  -8   6          6.28          9.44         1.34 o
   9  -8   6         82.79         88.53         3.64 o
  -8  -7   6         16.18         13.89         1.74 o
  -7  -7   6          6.01          6.58         0.88 o
  -6  -7   6        157.87        134.61         4.76 o
  -5  -7   6        894.59        842.43        21.50 o
  -4  -7   6          4.09          0.83         1.30 o
  -3  -7   6         35.55         34.69         3.25 o
  -2  -7   6          0.00          2.56         1.50 o
  -1  -7   6        111.91        118.65         8.19 o
   0  -7   6         74.58         81.45         6.33 o
   1  -7   6        281.02        308.43        20.13 o
   2  -7   6         24.03         20.43         4.72 o
   3  -7   6        129.51        118.49         8.82 o
   4  -7   6        159.70        179.38        11.98 o
   5  -7   6        323.77        295.14         7.81 o
   6  -7   6          1.02          1.45         0.57 o
   7  -7   6          9.55          9.09         1.23 o
   8  -7   6          5.08          6.17         1.09 o
   9  -7   6        349.33        369.69        16.03 o
  10  -7   6         18.06         23.59         2.41 o
  -9  -6   6          1.17          1.13         0.46 o
  -8  -6   6         26.02         24.02         2.51 o
  -7  -6   6         31.93         30.28         1.97 o
  -6  -6   6          6.27          7.02         1.47 o
  -5  -6   6         28.16         29.47         4.00 o
  -4  -6   6        221.32        237.72        15.57 o
  -3  -6   6        441.76        457.10        28.73 o
  -2  -6   6        252.21        240.25        12.54 o
  -1  -6   6        224.00        225.81        10.93 o
   0  -6   6          5.78          4.54         1.38 o
   1  -6   6        167.76        168.93         8.54 o
   2  -6   6         79.81         72.60         8.26 o
   3  -6   6        134.39        122.45         8.31 o
   4  -6   6       1254.39       1155.24        50.03 o
   5  -6   6          1.53          0.35         0.46 o
   6  -6   6         20.94         21.20         1.58 o
   7  -6   6         25.68         25.41         2.09 o
   8  -6   6          7.31          4.19         0.86 o
   9  -6   6          0.04          1.89         1.06 o
  10  -6   6         17.96         21.83         2.49 o
  -9  -5   6         82.90         75.70         7.66 o
  -8  -5   6         69.34         62.12         7.64 o
  -7  -5   6        171.17        165.79         5.33 o
  -6  -5   6          2.31          1.27         0.54 o
  -5  -5   6         80.86         70.34         6.20 o
  -4  -5   6         21.38         22.55         5.82 o
  -3  -5   6         57.49         52.64         8.52 o
  -2  -5   6          9.27         10.85         2.42 o
  -1  -5   6        219.26        220.45        10.02 o
   0  -5   6          0.35          1.67         1.25 o
   1  -5   6         46.90         39.15         3.66 o
   2  -5   6          7.25         10.23         2.03 o
   3  -5   6        124.80        131.12         8.89 o
   4  -5   6          3.37          2.48         2.01 o
   5  -5   6         24.49         23.49         6.12 o
   6  -5   6        142.64        143.19         3.83 o
   7  -5   6          3.19          5.01         0.95 o
   8  -5   6         28.92         28.44         2.21 o
   9  -5   6          7.15          6.78         1.37 o
  10  -5   6          2.24          1.96         0.83 o
  -9  -4   6        110.33        101.08         4.00 o
  -8  -4   6         88.25         88.86         3.38 o
  -7  -4   6          8.02          7.71         1.07 o
  -6  -4   6         18.31         18.49         2.07 o
  -5  -4   6        221.29        218.96        19.02 o
  -4  -4   6        176.20        161.70        15.92 o
  -3  -4   6        403.57        429.16        25.30 o
  -2  -4   6          1.33          3.51         1.11 o
  -1  -4   6         84.00         80.89         5.23 o
   0  -4   6         20.53         22.07         4.02 o
   1  -4   6         80.53         80.86         5.00 o
   2  -4   6          8.38          5.00         0.95 o
   3  -4   6         29.00         33.64         5.65 o
   4  -4   6          0.73         -0.15         1.08 o
   5  -4   6        113.85        133.78        14.17 o
   6  -4   6       2226.64       2348.64        52.79 o
   7  -4   6         43.44         48.72         2.14 o
   8  -4   6         49.30         47.85         2.89 o
   9  -4   6          6.06          4.80         0.87 o
  10  -4   6          0.76          0.94         0.48 o
 -10  -3   6          1.90          1.60         0.38 o
  -9  -3   6          0.93          1.03         0.40 o
  -8  -3   6          6.88          6.24         1.04 o
  -7  -3   6          4.66          4.62         1.06 o
  -6  -3   6         58.38         55.34         2.93 o
  -5  -3   6        980.01        936.06        44.02 o
  -4  -3   6        120.17        110.95        12.15 o
  -3  -3   6        754.02        748.11        34.79 o
  -2  -3   6         20.97         21.15         2.26 o
  -1  -3   6        100.46         94.60         9.21 o
   0  -3   6        169.04        180.69        12.50 o
   1  -3   6       1596.78       1597.08        36.41 o
   2  -3   6          5.22          4.49         1.84 o
   3  -3   6       1000.31        987.92        40.13 o
   4  -3   6        207.02        268.11        18.80 o
   5  -3   6        200.32        219.78        18.63 o
   6  -3   6         91.82         80.31         2.18 o
   7  -3   6        703.75        701.13        10.44 o
   8  -3   6         97.66        102.15         3.48 o
   9  -3   6        722.94        812.14        16.42 o
  10  -3   6         14.79         12.87         1.34 o
 -10  -2   6          7.68          8.18         0.71 o
  -9  -2   6         15.90         16.55         1.64 o
  -8  -2   6          7.00          5.94         1.13 o
  -7  -2   6        200.11        194.34         5.74 o
  -6  -2   6         14.29         12.67         1.12 o
  -5  -2   6         11.33          3.72         2.27 o
  -4  -2   6        352.27        370.34        14.18 o
  -3  -2   6        817.79        887.37        23.92 o
  -2  -2   6        527.36        489.86        14.17 o
  -1  -2   6        493.94        483.94        10.38 o
   1  -2   6         29.47         44.32         2.90 o
   2  -2   6        301.08        334.39        17.80 o
   3  -2   6         70.09         64.89         7.85 o
   4  -2   6        378.33        507.10        27.83 o
   5  -2   6         25.09         27.46         6.42 o
   6  -2   6        218.34        196.42         5.53 o
   7  -2   6         89.64         87.71         2.54 o
   8  -2   6        371.65        400.51         7.70 o
   9  -2   6         35.84         36.52         2.19 o
  10  -2   6        245.71        259.23         7.58 o
 -10  -1   6         20.31         19.76         1.34 o
  -9  -1   6        173.22        190.93         9.91 o
  -8  -1   6        136.35        135.25         4.53 o
  -7  -1   6         28.54         29.37         1.63 o
  -6  -1   6         16.86         21.96         1.52 o
  -5  -1   6        111.26        129.56         8.44 o
  -4  -1   6         22.79         23.94         3.15 o
  -3  -1   6         15.32         13.24         2.08 o
  -2  -1   6       1067.61       1066.25        21.32 o
  -1  -1   6         37.72         40.35         2.40 o
   0  -1   6        232.34        214.23        10.27 o
   1  -1   6         33.63         40.07         4.67 o
   2  -1   6       1060.59       1142.32        42.19 o
   3  -1   6         69.87        116.12        11.03 o
   4  -1   6         12.82         14.21         4.24 o
   5  -1   6         24.83         25.14         6.58 o
   6  -1   6         41.98         42.84         1.58 o
   7  -1   6        131.67        134.63         3.87 o
   8  -1   6         57.87         56.88         2.34 o
   9  -1   6          0.00         -0.14         0.50 o
  10  -1   6         34.90         33.40         2.47 o
 -10   0   6          0.13         -0.50         0.40 o
  -9   0   6          0.07         -0.20         0.32 o
  -8   0   6        155.48        167.30         5.14 o
  -7   0   6        278.60        288.94         6.31 o
  -6   0   6        113.85        125.06         3.90 o
  -5   0   6       1398.60       1557.26        40.69 o
  -4   0   6        513.69        521.00        17.86 o
  -3   0   6       2012.53       1994.16        74.08 o
  -2   0   6        186.30        179.66         7.44 o
  -1   0   6        189.42        164.83        10.14 o
   0   0   6         92.33         91.21         7.43 o
   1   0   6        145.07        129.08         6.91 o
   2   0   6       1251.16       1204.02        73.48 o
   3   0   6          1.37          0.66         0.83 o
   4   0   6        430.95        505.92        25.32 o
   5   0   6        159.09        195.43        15.31 o
   6   0   6        292.53        301.38         6.33 o
   7   0   6        135.64        141.10         3.94 o
   8   0   6          1.40          1.81         0.48 o
   9   0   6        141.75        153.23         7.22 o
  10   0   6          4.42          4.54         0.66 o
 -10   1   6         31.57         29.72         1.88 o
  -9   1   6          0.31          0.21         0.45 o
  -8   1   6          4.49          2.86         0.74 o
  -7   1   6          2.26          2.28         0.47 o
  -6   1   6        373.43        393.06         9.90 o
  -5   1   6        136.51        139.61        12.44 o
  -4   1   6        381.06        384.54        15.05 o
  -3   1   6       1496.03       1535.14        32.57 o
  -2   1   6        972.63        969.55        25.47 o
  -1   1   6        700.28        679.16        27.74 o
   0   1   6        118.93        108.59         8.90 o
   1   1   6        382.63        455.19        21.67 o
   2   1   6          8.42          7.55         2.46 o
   3   1   6          0.02         -0.19         0.77 o
   4   1   6       1106.88       1247.41        49.03 o
   5   1   6        456.93        530.56        16.83 o
   6   1   6        305.69        309.45         6.43 o
   7   1   6        120.40        129.33         4.56 o
   8   1   6          0.81          0.70         0.48 o
   9   1   6         42.05         39.96         2.05 o
 -10   2   6         83.16         82.14         2.25 o
  -9   2   6        535.75        618.09        18.72 o
  -8   2   6          7.87          7.99         1.00 o
  -7   2   6          5.79          7.99         0.85 o
  -6   2   6         26.02         23.68         1.97 o
  -5   2   6        168.65        134.97        12.55 o
  -4   2   6        117.67        108.28         7.55 o
  -3   2   6        122.09        137.41         8.96 o
  -2   2   6         36.81         35.78         3.77 o
  -1   2   6        188.59        238.62        15.17 o
   0   2   6        260.38        248.68        15.83 o
   1   2   6          1.80          0.46         1.30 o
   2   2   6        831.41        863.01        36.84 o
   3   2   6        497.16        608.77        30.11 o
   4   2   6         53.18         59.31         8.59 o
   5   2   6        227.07        214.73         5.32 o
   6   2   6         14.12         15.96         1.30 o
   7   2   6         87.69         88.12         3.96 o
   8   2   6         39.63         45.74         2.12 o
   9   2   6          2.28          1.60         0.41 o
 -10   3   6         40.02         39.88         2.08 o
  -9   3   6         61.24         63.50         6.02 o
  -8   3   6        247.46        263.32         6.98 o
  -7   3   6        291.16        291.52         8.97 o
  -6   3   6        332.57        334.42         9.24 o
  -5   3   6         27.20         21.81         5.19 o
  -4   3   6         20.63         13.21         3.93 o
  -3   3   6        463.20        451.03        24.89 o
  -2   3   6        435.84        420.49        16.49 o
  -1   3   6         92.76        102.53        10.27 o
   0   3   6        407.39        423.00        23.38 o
   1   3   6       1039.99       1244.90        49.32 o
   2   3   6       1054.18       1035.53        44.20 o
   3   3   6        141.98        174.79        11.24 o
   4   3   6         14.15         11.97         1.47 o
   5   3   6         55.06         48.22         2.27 o
   6   3   6          7.43          8.22         1.18 o
   7   3   6         11.44         10.52         1.46 o
   8   3   6         63.92         77.50         2.61 o
   9   3   6          5.17          3.25         0.53 o
 -10   4   6          0.17          0.41         0.30 o
  -9   4   6         46.08         45.49         2.57 o
  -8   4   6         11.38         10.16         1.10 o
  -7   4   6       4267.71       4374.39        90.70 o
  -6   4   6         27.32         30.72         2.81 o
  -5   4   6          3.50          4.17         0.80 o
  -4   4   6         33.31         31.70         6.58 o
  -3   4   6        975.83        960.66        43.44 o
  -2   4   6         57.13         61.66         6.21 o
  -1   4   6        585.10        673.19        33.27 o
   0   4   6        247.05        299.07        13.53 o
   1   4   6         63.32         70.53         6.57 o
   2   4   6        111.90        138.76        10.02 o
   3   4   6        108.76        124.50         4.85 o
   4   4   6          0.14          0.43         0.53 o
   5   4   6         79.47         88.15         3.81 o
   6   4   6          0.97          0.97         0.62 o
   7   4   6         62.54         59.65         3.22 o
   8   4   6          1.65          3.10         0.54 o
 -10   5   6          5.60          5.84         0.65 o
  -9   5   6          4.79          3.80         0.57 o
  -8   5   6         86.90         92.34         3.42 o
  -7   5   6         76.98         82.65         4.20 o
  -6   5   6          2.91          2.68         0.80 o
  -5   5   6          5.61          6.68         3.92 o
  -4   5   6         51.74         39.37         7.81 o
  -3   5   6          4.95          6.64         3.22 o
  -2   5   6          0.02         -0.19         1.15 o
  -1   5   6         11.72         21.79         5.37 o
   0   5   6        699.49        735.50        37.88 o
   1   5   6         18.08         20.30         3.80 o
   2   5   6        235.87        238.35         7.09 o
   3   5   6          1.00          0.21         1.60 o
   4   5   6         64.98         62.89         4.11 o
   5   5   6         53.55         47.88         2.67 o
   6   5   6          0.67          0.78         0.47 o
   7   5   6         20.33         19.88         1.64 o
   8   5   6          2.36          1.00         0.56 o
  -9   6   6         11.80         12.52         1.14 o
  -8   6   6         74.36         77.74         3.60 o
  -7   6   6         21.58         20.93         1.99 o
  -6   6   6         17.43         18.13         1.85 o
  -5   6   6        359.59        353.37        15.29 o
  -4   6   6        158.62        175.99         8.47 o
  -3   6   6         63.73         69.65         5.06 o
  -2   6   6          0.07         -0.57         0.80 o
  -1   6   6         13.78         10.35         2.13 o
   0   6   6          4.14          5.15         1.41 o
   1   6   6          1.04          2.17         0.94 o
   2   6   6          3.71          3.95         0.99 o
   3   6   6        331.06        342.38        10.99 o
   4   6   6         37.16         29.39         2.70 o
   5   6   6          1.62          1.20         0.68 o
   6   6   6          7.95          7.04         0.84 o
   7   6   6          0.02          0.76         0.65 o
  -9   7   6        121.77        131.44         5.44 o
  -8   7   6         25.31         26.22         1.79 o
  -7   7   6         13.39         14.66         1.52 o
  -6   7   6        125.02        119.24         7.48 o
  -5   7   6        161.21        169.78        10.43 o
  -4   7   6          3.84          5.46         1.53 o
  -3   7   6         59.91         59.53         5.38 o
  -2   7   6        278.04        288.94        24.09 o
  -1   7   6        197.35        200.30        10.91 o
   0   7   6         91.57         97.73         4.72 o
   1   7   6          2.25          1.88         0.70 o
   2   7   6          0.24          0.41         0.64 o
   3   7   6          5.74          5.28         1.16 o
   4   7   6         81.33         81.70         4.45 o
   5   7   6         66.73         65.32         3.66 o
   6   7   6        123.79        118.69         6.37 o
  -8   8   6          1.05          1.58         0.45 o
  -7   8   6         23.06         23.08         2.62 o
  -6   8   6         29.33         32.43         3.46 o
  -5   8   6         46.15         51.46         2.83 o
  -4   8   6         20.88         19.06         2.80 o
  -3   8   6          0.25          0.89         0.88 o
  -2   8   6        106.72        114.77         7.87 o
  -1   8   6         71.39         80.12         6.49 o
   0   8   6         12.09         14.59         1.76 o
   1   8   6         25.62         30.12         2.58 o
   2   8   6          0.16          0.66         0.70 o
   3   8   6         18.68         19.99         2.05 o
   4   8   6          0.90          0.27         0.45 o
   5   8   6         26.09         24.29         2.59 o
  -8   9   6          2.40          2.04         0.30 o
  -7   9   6          0.72          0.89         0.61 o
  -6   9   6          0.47          0.77         0.60 o
  -5   9   6        206.79        212.72        11.11 o
  -4   9   6        159.06        160.99        21.28 o
  -3   9   6          2.89          3.32         1.31 o
  -2   9   6         37.67         41.45         4.37 o
  -1   9   6         66.52         75.53         6.10 o
   0   9   6         31.53         33.74         2.54 o
   1   9   6          3.79          3.54         0.95 o
   2   9   6         73.39         84.38         4.13 o
   3   9   6         15.62         14.81         2.21 o
   4   9   6         11.51         10.85         3.00 o
  -7  10   6          0.04         -0.01         0.22 o
  -6  10   6         22.79         25.95         2.32 o
  -5  10   6          7.91          7.98         0.85 o
  -4  10   6         25.07         25.92         1.75 o
  -3  10   6        141.75        159.03         6.65 o
  -2  10   6         75.55         85.90         5.97 o
  -1  10   6          1.31          0.54         0.73 o
   0  10   6         53.14         55.56         4.68 o
   1  10   6        210.48        216.71         6.81 o
   2  10   6          0.20          0.26         0.35 o
   3  10   6          0.72          0.74         0.33 o
  -5  11   6          0.07          0.10         0.19 o
  -4  11   6         78.02         83.49         2.37 o
  -3  11   6         39.43         41.76         1.97 o
  -2  11   6          8.49         10.87         1.74 o
  -1  11   6         39.19         46.08         2.83 o
   0  11   6        259.00        266.14        12.22 o
   1  11   6         12.58         11.62         1.57 o
   1 -14   7        125.43        118.20         4.95 o
   2 -14   7        113.45        124.19         5.26 o
  -2 -13   7         32.29         28.10         2.48 o
  -1 -13   7          4.08          4.34         1.57 o
   0 -13   7          2.92          3.84         0.79 o
   1 -13   7          5.76          4.50         1.27 o
   2 -13   7         46.09         49.71         3.02 o
   3 -13   7          8.00          5.94         1.25 o
   4 -13   7         13.13         10.50         0.86 o
   5 -13   7          1.10          1.94         0.36 o
   6 -13   7          3.15          3.23         0.67 o
  -3 -12   7         55.97         49.03         3.76 o
  -2 -12   7         32.11         32.77         2.18 o
  -1 -12   7          1.30          1.71         0.66 o
   0 -12   7         29.92         31.64         3.97 o
   1 -12   7         27.77         23.41         3.40 o
   2 -12   7          6.74          5.00         0.85 o
   3 -12   7          4.42          4.11         0.55 o
   4 -12   7         27.60         26.46         1.76 o
   5 -12   7          4.80          4.30         0.79 o
   6 -12   7          0.06          0.16         0.30 o
   7 -12   7         47.37         46.52         2.92 o
  -5 -11   7         15.84         10.17         1.13 o
  -4 -11   7          2.00          2.38         0.67 o
  -3 -11   7          8.60          8.82         1.36 o
  -2 -11   7          0.27          0.54         0.41 o
  -1 -11   7         14.59         19.11         1.86 o
   0 -11   7          1.44          3.21         0.84 o
   1 -11   7          6.86          5.37         1.04 o
   2 -11   7         66.88         54.68         2.71 o
   3 -11   7        110.04        111.34         4.40 o
   4 -11   7        125.13        113.87         4.38 o
   5 -11   7        305.66        316.95         8.08 o
   6 -11   7         10.99          9.99         1.27 o
   7 -11   7          5.81          5.35         0.75 o
   8 -11   7         74.86         75.43         3.71 o
  -6 -10   7        280.82        300.13        11.02 o
  -5 -10   7         48.32         43.13         6.41 o
  -4 -10   7         48.28         48.13         3.28 o
  -3 -10   7         56.90         66.59         3.55 o
  -2 -10   7         22.40         23.72         2.65 o
  -1 -10   7          0.02          0.99         1.51 o
   0 -10   7        135.50        109.83         4.40 o
   1 -10   7          0.25          1.26         0.52 o
   2 -10   7        109.57        106.41         4.04 o
   3 -10   7         15.66         14.71         2.03 o
   4 -10   7        192.26        185.05        11.67 o
   5 -10   7        105.72        106.70         5.57 o
   6 -10   7         48.04         45.74         2.59 o
   7 -10   7         25.67         31.58         2.26 o
   8 -10   7          0.23          0.69         0.28 o
  -6  -9   7         57.09         45.49         6.92 o
  -5  -9   7         40.93         43.90         2.36 o
  -4  -9   7         72.96         75.75         4.70 o
  -3  -9   7        168.60        146.88        20.31 o
  -2  -9   7         15.89         10.04         2.32 o
  -1  -9   7         89.89         86.85         4.71 o
   0  -9   7         17.09         12.75         1.34 o
   1  -9   7          2.88          3.62         0.98 o
   2  -9   7        165.43        154.87         6.78 o
   3  -9   7        134.96        122.47         7.54 o
   4  -9   7         16.38         16.21         3.20 o
   5  -9   7         73.86         78.11         3.78 o
   6  -9   7         71.10         70.69         3.50 o
   7  -9   7         38.57         44.65         3.53 o
   8  -9   7          0.01          0.84         0.45 o
   9  -9   7        106.71        113.47         5.80 o
  -7  -8   7         45.86         10.25        21.67 o
  -6  -8   7        320.75        297.98         7.31 o
  -5  -8   7          4.78          3.39         1.02 o
  -4  -8   7         33.71         26.42         3.89 o
  -3  -8   7          2.19          1.79         1.08 o
  -2  -8   7         40.97         36.88         7.57 o
  -1  -8   7          0.05          1.12         2.08 o
   0  -8   7         51.07         49.80         3.17 o
   1  -8   7          9.62          9.30         2.17 o
   2  -8   7        538.33        490.47        15.00 o
   3  -8   7         66.85         56.16         4.43 o
   4  -8   7          2.28          3.64         1.39 o
   5  -8   7        152.57        145.99         5.41 o
   6  -8   7          0.20          0.30         0.56 o
   7  -8   7          2.83          1.62         0.65 o
   8  -8   7          5.64          5.91         1.01 o
   9  -8   7         53.66         67.12         4.81 o
  -8  -7   7          0.85          0.19         0.51 o
  -7  -7   7          1.63          0.71         0.36 o
  -6  -7   7          2.39          2.20         0.64 o
  -5  -7   7         11.28         11.15         1.72 o
  -4  -7   7        127.23        122.57         8.32 o
  -3  -7   7          0.54          0.89         0.60 o
  -2  -7   7         71.24         58.27         5.94 o
  -1  -7   7         36.38         36.65         4.48 o
   0  -7   7         36.66         38.37         6.25 o
   1  -7   7        323.95        325.64        20.71 o
   2  -7   7        134.36        125.55         8.81 o
   3  -7   7         53.79         43.82         6.42 o
   4  -7   7        516.35        539.11        14.35 o
   5  -7   7         83.30         82.57         3.68 o
   6  -7   7          5.08          4.93         0.84 o
   7  -7   7          8.93         11.16         1.40 o
   8  -7   7          5.85          6.90         1.36 o
   9  -7   7          3.23          5.67         1.48 o
  10  -7   7         62.45         69.74         4.09 o
  -8  -6   7         20.41         20.24         2.79 o
  -7  -6   7         20.01         18.06         1.98 o
  -6  -6   7        425.53        422.67        10.06 o
  -5  -6   7         44.02         45.81         4.84 o
  -4  -6   7         26.57         24.37         4.15 o
  -3  -6   7          6.36          1.51         1.59 o
  -2  -6   7         47.42         37.00         4.37 o
  -1  -6   7        165.78        175.82         9.59 o
   0  -6   7         95.90        102.19        10.16 o
   1  -6   7         56.52         60.31         5.03 o
   2  -6   7          1.71          1.42         0.89 o
   3  -6   7        300.24        283.25        13.46 o
   4  -6   7        885.08        899.08        43.10 o
   5  -6   7          2.98          2.17         0.73 o
   6  -6   7         60.95         55.89         2.71 o
   7  -6   7          1.95          3.66         0.82 o
   8  -6   7         93.74         90.39         5.12 o
   9  -6   7         25.79         32.18         2.71 o
  10  -6   7          0.34         -0.02         0.41 o
  -9  -5   7          0.99          2.05         0.48 o
  -8  -5   7          0.04         -0.23         0.42 o
  -7  -5   7        133.20        134.69         5.92 o
  -6  -5   7        186.11        182.83         7.43 o
  -5  -5   7          0.00          1.97         0.95 o
  -4  -5   7          6.72         11.10         1.94 o
  -3  -5   7         92.53         87.52        11.39 o
  -2  -5   7         34.17         33.37         4.17 o
  -1  -5   7        375.29        399.74        23.28 o
   0  -5   7          0.37          0.07         0.84 o
   1  -5   7         16.71         14.38         2.28 o
   2  -5   7         56.66         65.16         6.12 o
   3  -5   7        390.20        369.66        22.50 o
   4  -5   7          0.47         -2.86         2.24 o
   5  -5   7        110.31        103.64         7.59 o
   6  -5   7        104.95        102.92         3.63 o
   7  -5   7       1995.59       2044.99        36.89 o
   8  -5   7        116.32        127.07         4.88 o
   9  -5   7         50.30         45.98         3.25 o
  10  -5   7          1.53          1.57         0.68 o
  -9  -4   7         37.15         36.74         2.17 o
  -8  -4   7         62.57         66.50         3.68 o
  -7  -4   7         20.80         21.78         2.27 o
  -6  -4   7        406.32        409.27        17.91 o
  -5  -4   7        408.44        375.03        26.45 o
  -4  -4   7         33.84         28.07         6.49 o
  -3  -4   7         33.47         27.36         6.15 o
  -2  -4   7       1650.29       1685.32        63.50 o
  -1  -4   7        133.92        125.75        11.77 o
   0  -4   7        109.16        104.48         9.97 o
   1  -4   7        169.48        179.19         6.78 o
   2  -4   7       1315.62       1468.45        29.30 o
   3  -4   7         40.65         40.91         6.78 o
   4  -4   7        260.82        287.05        20.71 o
   5  -4   7         46.31         52.87         9.25 o
   6  -4   7       1228.99       1271.40        39.48 o
   7  -4   7        183.85        204.78         6.56 o
   8  -4   7       1178.50       1260.24        24.23 o
   9  -4   7         18.01         21.72         1.71 o
  10  -4   7          7.63          6.14         0.93 o
 -10  -3   7         78.62         70.43         3.46 o
  -9  -3   7         27.45         28.35         1.89 o
  -8  -3   7         14.02         16.17         1.40 o
  -7  -3   7         40.19         42.16         4.29 o
  -6  -3   7         59.92         60.00         4.18 o
  -5  -3   7         11.87         11.84         1.78 o
  -4  -3   7         88.28         94.94        11.56 o
  -3  -3   7         50.85         54.52         8.20 o
  -2  -3   7        107.63         98.11        10.61 o
  -1  -3   7          8.84          6.25         1.34 o
   0  -3   7       1100.07       1321.84       171.86 o
   1  -3   7         93.93        157.35         5.90 o
   2  -3   7        164.73        220.27        14.71 o
   3  -3   7         95.09         90.86         9.94 o
   4  -3   7        452.55        507.54        28.73 o
   5  -3   7       1449.74       1514.78        63.70 o
   6  -3   7        179.37        168.01         3.67 o
   7  -3   7          8.86          8.33         0.94 o
   8  -3   7          0.52          1.42         0.70 o
   9  -3   7        349.48        395.40         9.24 o
  10  -3   7          0.85          1.05         0.75 o
 -10  -2   7          7.48          6.32         0.56 o
  -9  -2   7         14.40         13.85         1.97 o
  -8  -2   7         27.24         32.16         4.62 o
  -7  -2   7         38.90         42.25         2.34 o
  -6  -2   7          0.86          1.05         0.54 o
  -5  -2   7        635.90        622.62        33.80 o
  -4  -2   7        708.46        679.46        34.72 o
  -3  -2   7        390.86        371.64        22.99 o
  -2  -2   7         17.23         11.62         3.73 o
  -1  -2   7         61.69         51.44         3.53 o
   0  -2   7       1334.53       1453.69        46.76 o
   1  -2   7        498.32        532.20        22.96 o
   2  -2   7       1752.14       2060.07        68.91 o
   3  -2   7         29.14         67.82         8.54 o
   4  -2   7        284.61        347.61        23.26 o
   5  -2   7          4.64          2.12         2.22 o
   6  -2   7          3.00          3.74         0.53 o
   7  -2   7        135.49        133.27         3.51 o
   8  -2   7          3.27          2.85         0.56 o
   9  -2   7        200.26        234.57        13.07 o
  10  -2   7         29.98         23.58         1.61 o
 -10  -1   7          0.00         -0.56         0.32 o
  -9  -1   7         46.06         55.94         3.07 o
  -8  -1   7         98.81         97.43         3.62 o
  -7  -1   7        241.17        247.32         5.70 o
  -6  -1   7        205.71        213.67         7.05 o
  -5  -1   7        118.86        113.52        12.48 o
  -4  -1   7        428.74        419.36        15.81 o
  -3  -1   7         25.01         35.54         5.79 o
  -2  -1   7       1400.63       1443.48        30.24 o
  -1  -1   7        270.51        256.31        13.85 o
   0  -1   7        676.90        609.05        16.77 o
   1  -1   7        156.47        139.25         9.91 o
   2  -1   7        419.95        475.43        23.43 o
   3  -1   7        417.02        526.84        27.85 o
   4  -1   7         11.61         10.53         3.81 o
   5  -1   7        338.51        358.84        22.43 o
   6  -1   7         19.83         20.14         1.28 o
   7  -1   7         17.39         15.76         1.22 o
   8  -1   7         14.41         13.24         1.22 o
   9  -1   7         51.27         57.91         2.67 o
  10  -1   7          4.83          4.47         0.75 o
 -10   0   7         20.09         19.99         1.45 o
  -9   0   7         49.20         49.48         2.65 o
  -8   0   7        157.53        161.72         4.93 o
  -7   0   7         16.27         13.48         1.29 o
  -6   0   7        107.87        102.54         3.52 o
  -5   0   7         45.42         47.49         5.11 o
  -4   0   7       1011.09       1076.85        30.69 o
  -3   0   7       2263.36       2325.83        54.73 o
  -2   0   7        422.19        431.01        13.93 o
  -1   0   7        218.69        204.64        12.61 o
   0   0   7        429.89        442.18        20.76 o
   1   0   7        696.38        623.50        26.93 o
   2   0   7        173.80        189.26        13.22 o
   3   0   7         52.55         51.04         7.02 o
   4   0   7        593.81        585.71        29.49 o
   5   0   7        135.22        134.53         7.90 o
   6   0   7         19.52         17.48         1.64 o
   7   0   7         14.90         13.72         1.21 o
   8   0   7          9.66          9.46         1.03 o
   9   0   7        157.48        162.81         4.70 o
 -10   1   7        212.17        214.18         8.97 o
  -9   1   7        141.66        143.97         4.22 o
  -8   1   7         10.65          9.44         1.20 o
  -7   1   7         22.09         25.62         1.71 o
  -6   1   7          8.77         11.22         1.06 o
  -5   1   7         52.99         49.67         7.47 o
  -4   1   7        236.24        216.24        11.28 o
  -3   1   7        173.47        171.17         7.32 o
  -2   1   7         68.74         75.31         5.47 o
  -1   1   7        323.67        309.67        17.49 o
   0   1   7       1719.45       1821.07        62.25 o
   1   1   7         55.17         51.00         6.74 o
   2   1   7          3.26          2.65         1.29 o
   3   1   7         31.19         26.02         5.29 o
   4   1   7         23.42         26.30         5.77 o
   5   1   7         25.16         27.06         1.59 o
   6   1   7        223.22        228.17         8.53 o
   7   1   7         21.31         18.68         1.51 o
   8   1   7          1.15          1.33         0.45 o
   9   1   7         51.10         54.72         2.24 o
 -10   2   7         62.82         58.39         2.47 o
  -9   2   7       1414.38       1580.12        27.29 o
  -8   2   7         22.67         23.07         1.91 o
  -7   2   7         67.15         66.09         3.30 o
  -6   2   7         13.65         12.68         1.44 o
  -5   2   7        505.79        485.37        27.07 o
  -4   2   7        377.47        325.48        24.85 o
  -3   2   7          0.72          3.43         1.31 o
  -2   2   7         21.11         25.09         3.44 o
  -1   2   7        278.10        278.08        17.70 o
   0   2   7        526.87        570.55        27.96 o
   1   2   7        160.97        162.97        13.57 o
   2   2   7        238.81        270.21        18.63 o
   3   2   7        185.59        158.45        14.48 o
   4   2   7        138.88        157.22         6.09 o
   5   2   7        279.25        274.04         7.65 o
   6   2   7          0.35          0.18         0.48 o
   7   2   7          0.00          0.50         0.44 o
   8   2   7          3.75          3.35         0.56 o
   9   2   7         81.65         59.66         3.75 o
 -10   3   7         16.87         12.50         1.05 o
  -9   3   7          0.01          0.06         0.40 o
  -8   3   7         60.71         57.91         3.20 o
  -7   3   7         81.06         83.42         4.11 o
  -6   3   7       1624.45       1695.89        32.28 o
  -5   3   7         16.81         14.66         2.00 o
  -4   3   7         11.77         11.33         3.71 o
  -3   3   7         33.39         33.99         4.40 o
  -2   3   7       1966.97       1896.15        48.75 o
  -1   3   7         12.91         17.31         4.33 o
   0   3   7        308.29        314.19        20.78 o
   1   3   7        296.07        340.02        22.24 o
   2   3   7        216.69        272.30        20.11 o
   3   3   7          9.55          7.27         2.28 o
   4   3   7        173.15        187.82         6.50 o
   5   3   7        188.41        204.97         8.35 o
   6   3   7          0.04         -0.07         0.36 o
   7   3   7          4.17          4.36         0.78 o
   8   3   7         29.66         31.49         1.48 o
   9   3   7          0.79          1.16         0.45 o
 -10   4   7         15.74         18.76         1.69 o
  -9   4   7         13.54         13.38         1.29 o
  -8   4   7         18.43         17.95         1.39 o
  -7   4   7        451.27        462.95        18.01 o
  -6   4   7        218.91        224.55         7.69 o
  -5   4   7         50.09         42.53         4.42 o
  -4   4   7        325.04        331.21        23.34 o
  -3   4   7        148.70        148.05        14.84 o
  -2   4   7          0.06         -0.36         1.66 o
  -1   4   7         17.32         26.33         5.92 o
   0   4   7          9.33          7.13         3.22 o
   1   4   7        230.58        264.87        14.04 o
   2   4   7         77.14         85.37         8.09 o
   3   4   7          4.57          5.85         1.03 o
   4   4   7         58.46         61.47         4.03 o
   5   4   7         10.59          7.39         1.49 o
   6   4   7         11.13         11.33         1.24 o
   7   4   7        121.86        120.69         3.81 o
   8   4   7        155.95        159.83         6.82 o
 -10   5   7         12.33         12.85         1.23 o
  -9   5   7          2.14          1.05         0.65 o
  -8   5   7        116.72        128.70         3.97 o
  -7   5   7         16.16         16.78         1.74 o
  -6   5   7        112.68        111.59         6.34 o
  -5   5   7        112.64        115.07         8.35 o
  -4   5   7        204.80        177.00        24.44 o
  -3   5   7         26.30         28.04         6.88 o
  -2   5   7         26.40         31.21         7.22 o
  -1   5   7         58.15         54.49         9.32 o
   0   5   7         28.06         29.96         6.92 o
   1   5   7         19.55         18.92         2.55 o
   2   5   7         73.95         87.21         3.39 o
   3   5   7         33.47         40.73         3.26 o
   4   5   7          2.52          2.73         0.91 o
   5   5   7        106.85        103.62         5.38 o
   6   5   7        204.37        213.61         8.02 o
   7   5   7          6.65          7.25         1.15 o
  -9   6   7         24.34         24.45         1.47 o
  -8   6   7         59.64         63.11         2.49 o
  -7   6   7         14.60         13.43         1.47 o
  -6   6   7         13.65          9.75         1.92 o
  -5   6   7         29.71         30.28         2.85 o
  -4   6   7         31.25         24.19         3.19 o
  -3   6   7         81.16         79.95         6.45 o
  -2   6   7          1.64          0.74         1.31 o
  -1   6   7         13.89         12.83         2.43 o
   0   6   7          8.19          7.79         2.43 o
   1   6   7         54.53         57.60         3.35 o
   2   6   7         19.22         17.26         2.00 o
   3   6   7          6.19          4.14         1.09 o
   4   6   7          3.35          4.52         1.10 o
   5   6   7        331.65        350.93        10.84 o
   6   6   7         11.62         10.73         1.34 o
   7   6   7          1.87          2.14         0.46 o
  -9   7   7          1.57          1.69         0.52 o
  -8   7   7          5.11          4.98         0.62 o
  -7   7   7        279.72        287.57        11.96 o
  -6   7   7        221.41        222.83        10.67 o
  -5   7   7         61.17         64.11         4.14 o
  -4   7   7         18.52         17.58         1.90 o
  -3   7   7          0.25          1.39         0.89 o
  -2   7   7          2.37         -0.08         0.63 o
  -1   7   7        275.67        299.62        14.13 o
   0   7   7         43.10         38.31         4.35 o
   1   7   7          6.39          6.90         1.24 o
   2   7   7          0.12          0.18         0.41 o
   3   7   7          6.81          4.23         1.08 o
   4   7   7        648.41        672.70        35.00 o
   5   7   7         60.65         63.48         3.41 o
   6   7   7          2.79          3.59         0.63 o
  -8   8   7        108.64        115.66         2.96 o
  -7   8   7          0.91          0.90         0.71 o
  -6   8   7         16.27         15.18         2.19 o
  -5   8   7        482.01        507.43        17.50 o
  -4   8   7         27.32         23.92         2.18 o
  -3   8   7         71.15         74.21         5.82 o
  -2   8   7        103.58        117.03         7.78 o
  -1   8   7        269.38        269.42        13.23 o
   0   8   7         96.31        108.38         7.63 o
   1   8   7          8.28          9.20         1.56 o
   2   8   7          7.53          8.24         1.31 o
   3   8   7         15.04         15.25         2.41 o
   4   8   7          4.13          4.46         0.86 o
   5   8   7         37.64         33.05         1.81 o
  -7   9   7          0.31          1.06         0.53 o
  -6   9   7          6.70          5.15         1.17 o
  -5   9   7         90.22         90.83         3.31 o
  -4   9   7         26.12         27.78         1.91 o
  -3   9   7         14.50         14.52         2.36 o
  -2   9   7        104.46        103.79         4.65 o
  -1   9   7         21.77         24.04         3.19 o
   0   9   7          9.62          7.69         1.93 o
   1   9   7          0.63          1.57         0.64 o
   2   9   7        128.29        127.61         4.98 o
   3   9   7          4.47          4.72         0.83 o
   4   9   7         20.20         19.35         1.83 o
  -6  10   7         15.24         14.25         1.17 o
  -5  10   7         40.39         36.31         1.78 o
  -4  10   7          1.47          2.61         0.45 o
  -3  10   7         36.10         35.61         2.65 o
  -2  10   7         17.18         19.07         2.47 o
  -1  10   7          3.18          2.56         1.05 o
   0  10   7         16.33         17.11         1.83 o
   1  10   7        111.02         78.75        14.88 o
   2  10   7          4.43          5.60         1.19 o
  -4  11   7         43.37         37.10         4.06 o
  -3  11   7         76.63         75.28         2.41 o
  -2  11   7         18.02         18.43         1.15 o
  -1  11   7        115.47        134.66         4.57 o
   0  11   7          0.49          0.02         0.34 o
  -2 -13   8          1.61          1.03         0.53 o
  -1 -13   8          1.56          1.32         0.41 o
   0 -13   8         14.89         15.57         1.42 o
   1 -13   8         51.88         46.27         4.03 o
   2 -13   8         53.63         49.96         2.76 o
   3 -13   8         61.29         64.33         2.90 o
   4 -13   8         49.11         47.73         2.32 o
   5 -13   8         11.65         12.54         1.00 o
  -3 -12   8         27.36         26.52         2.67 o
  -2 -12   8          2.70          1.04         0.81 o
  -1 -12   8         47.56         49.97         2.93 o
   0 -12   8         22.30         17.28         2.87 o
   1 -12   8         65.65         71.35         6.00 o
   2 -12   8         76.96         85.90         3.45 o
   3 -12   8          7.87          6.70         0.79 o
   4 -12   8         12.83         15.87         1.36 o
   5 -12   8          1.30          0.84         0.52 o
   6 -12   8         18.20         18.12         1.33 o
   7 -12   8         34.11         31.93         2.16 o
  -5 -11   8         22.54         22.25         2.11 o
  -4 -11   8          1.58          1.79         0.61 o
  -3 -11   8         40.55         39.57         4.34 o
  -2 -11   8          0.77          0.92         0.43 o
  -1 -11   8         64.37         55.17         3.15 o
   0 -11   8         34.25         30.37         2.24 o
   1 -11   8         50.51         55.21         2.69 o
   2 -11   8         86.30         81.55         3.35 o
   3 -11   8         16.39         19.01         1.70 o
   4 -11   8          1.39          2.73         0.74 o
   5 -11   8         17.90         18.82         1.56 o
   6 -11   8          0.15         -0.16         0.42 o
   7 -11   8         21.96         25.92         1.60 o
  -6 -10   8        144.89        154.13         6.61 o
  -5 -10   8         21.79         18.74         2.02 o
  -4 -10   8          3.52          5.29         3.17 o
  -3 -10   8         35.53         45.49         3.56 o
  -2 -10   8         43.21         41.34         3.53 o
  -1 -10   8         11.78          8.40         1.60 o
   0 -10   8        126.74        113.34         5.66 o
   1 -10   8         85.56         78.64         4.71 o
   2 -10   8         58.52         53.26         2.77 o
   3 -10   8         14.19         15.14         2.26 o
   4 -10   8         88.06         99.43         8.17 o
   5 -10   8         12.77         12.47         1.42 o
   6 -10   8         49.92         51.81         2.72 o
   7 -10   8         55.93         67.96         3.55 o
   8 -10   8          3.12          3.87         0.49 o
  -6  -9   8          0.03         -0.01         0.41 o
  -5  -9   8          0.06          0.28         0.43 o
  -4  -9   8         88.98         87.74         6.54 o
  -3  -9   8          2.87         -0.06         1.42 o
  -2  -9   8          0.97          2.25         0.99 o
  -1  -9   8         13.04         12.66         1.42 o
   0  -9   8         37.92         29.44         2.72 o
   1  -9   8         50.48         45.58         3.23 o
   2  -9   8          2.76          3.88         1.91 o
   3  -9   8         26.10         26.13         3.02 o
   4  -9   8        120.73        126.28         6.11 o
   5  -9   8        153.21        158.97         8.50 o
   6  -9   8        108.48        113.68         4.48 o
   7  -9   8        164.08        199.59         6.94 o
   8  -9   8        110.87        119.93         4.42 o
   9  -9   8         35.30         39.39         2.92 o
  -7  -8   8          0.05          0.78         0.67 o
  -6  -8   8          5.56          4.66         0.70 o
  -5  -8   8        376.43        371.73        11.44 o
  -4  -8   8         70.71         71.97         5.61 o
  -3  -8   8          8.28          8.15         2.21 o
  -2  -8   8        131.76        119.13        11.85 o
  -1  -8   8         15.77         13.91         1.83 o
   0  -8   8         95.35         80.28         4.15 o
   1  -8   8         23.97         23.71         3.39 o
   2  -8   8        558.81        560.06        21.01 o
   3  -8   8        372.88        368.50        10.33 o
   4  -8   8         27.25         25.45         4.06 o
   5  -8   8         28.15         25.57         2.12 o
   6  -8   8        213.68        208.35         6.59 o
   7  -8   8          0.40          0.58         0.93 o
   8  -8   8         11.21         12.53         1.34 o
   9  -8   8         50.73         58.68         4.23 o
  -8  -7   8          2.59          2.76         0.74 o
  -7  -7   8         15.77         11.66         1.40 o
  -6  -7   8         57.71         58.55         3.71 o
  -5  -7   8          9.59          9.49         2.44 o
  -4  -7   8         41.49         41.56         4.69 o
  -3  -7   8         30.89         32.88         2.82 o
  -2  -7   8         53.69         43.01         4.44 o
  -1  -7   8         40.41         42.69         7.64 o
   0  -7   8          1.39          1.65         1.38 o
   1  -7   8         31.93         22.17         4.91 o
   2  -7   8          0.00          1.07         1.05 o
   3  -7   8         27.81         28.06         2.87 o
   4  -7   8          6.27          3.54         1.35 o
   5  -7   8       1141.00       1131.56        23.94 o
   6  -7   8        341.02        349.84         8.07 o
   7  -7   8         47.23         49.99         2.76 o
   8  -7   8          2.40          1.95         0.86 o
   9  -7   8          2.06          1.47         0.92 o
  -8  -6   8          2.29          1.33         0.38 o
  -7  -6   8        276.19        285.85         9.11 o
  -6  -6   8        107.42        112.36         5.51 o
  -5  -6   8        563.59        606.47        23.73 o
  -4  -6   8        524.74        542.76        18.25 o
  -3  -6   8         73.76         64.87         6.58 o
  -2  -6   8        146.81        151.04        15.35 o
  -1  -6   8        586.13        576.79        31.13 o
   0  -6   8        414.61        387.28        21.80 o
   1  -6   8         57.72         47.55         3.78 o
   2  -6   8         14.21         11.01         2.38 o
   3  -6   8        131.81        127.30        13.18 o
   4  -6   8       1781.99       1742.85        34.66 o
   5  -6   8          4.75          3.84         1.13 o
   6  -6   8        978.66       1015.18        20.83 o
   7  -6   8         69.46         71.73         4.61 o
   8  -6   8        120.85        116.99         5.78 o
   9  -6   8         18.73         23.39         3.03 o
  10  -6   8          0.40         -0.64         0.39 o
  -9  -5   8         23.47         22.78         1.35 o
  -8  -5   8          6.09          6.11         1.24 o
  -7  -5   8          3.80          3.72         0.98 o
  -6  -5   8          6.26          6.50         1.92 o
  -5  -5   8        813.30        857.19        30.44 o
  -4  -5   8         36.53         31.89         4.84 o
  -3  -5   8          5.12          2.26         2.01 o
  -2  -5   8          9.14          8.43         3.41 o
  -1  -5   8       1086.09       1155.71        48.75 o
   0  -5   8         29.84         34.88         3.09 o
   1  -5   8        164.37        169.30         7.19 o
   2  -5   8         16.00          9.01         1.97 o
   3  -5   8        660.53        654.42        33.31 o
   4  -5   8         20.51         18.68         5.17 o
   5  -5   8        369.27        370.31        10.75 o
   6  -5   8         34.13         29.68         2.23 o
   7  -5   8        859.73        958.33        19.43 o
   8  -5   8          7.16          5.93         1.30 o
   9  -5   8         10.05          7.42         1.97 o
  10  -5   8          0.09         -0.11         0.31 o
  -9  -4   8          0.45          0.71         0.39 o
  -8  -4   8          5.54          4.51         0.98 o
  -7  -4   8          1.38          1.08         0.66 o
  -6  -4   8         59.96         61.89         5.73 o
  -5  -4   8         13.39         11.43         2.94 o
  -4  -4   8         31.67         31.45         7.15 o
  -3  -4   8        314.92        308.60        22.60 o
  -2  -4   8       1693.87       1719.91        66.41 o
  -1  -4   8        336.96        349.02        13.31 o
   0  -4   8          0.12         -0.01         0.75 o
   1  -4   8          9.94         11.69         1.67 o
   2  -4   8        148.55        206.64        10.27 o
   3  -4   8        264.66        286.78        19.73 o
   4  -4   8         10.29          8.36         3.60 o
   5  -4   8         21.09         22.84         1.32 o
   6  -4   8        105.07         96.92         3.69 o
   7  -4   8         70.07         72.22         3.53 o
   8  -4   8        208.37        226.63         6.71 o
   9  -4   8         26.71         27.26         2.31 o
  -9  -3   8         33.43         30.63         2.46 o
  -8  -3   8         51.54         55.87         3.31 o
  -7  -3   8          7.91          8.70         1.47 o
  -6  -3   8        113.79        114.01         6.63 o
  -5  -3   8          0.07         -0.39         1.74 o
  -4  -3   8         13.17         13.40         4.43 o
  -3  -3   8         94.56         84.27        11.00 o
  -2  -3   8        176.70        183.98        15.85 o
  -1  -3   8        287.47        331.88        21.24 o
   0  -3   8       1143.09       1261.02        50.82 o
   1  -3   8        529.26        720.32        50.35 o
   2  -3   8        402.41        474.92        24.39 o
   3  -3   8        286.71        337.52        21.35 o
   4  -3   8        578.30        673.24        35.54 o
   5  -3   8        207.44        207.96         6.92 o
   6  -3   8          0.22          0.41         0.34 o
   7  -3   8          0.83          0.12         0.37 o
   8  -3   8        109.57        122.16         4.51 o
   9  -3   8         54.89         57.55         2.56 o
  10  -3   8          3.97          1.88         0.80 o
 -10  -2   8          0.27          0.33         0.31 o
  -9  -2   8         10.96         10.25         1.19 o
  -8  -2   8        117.40        130.33        10.20 o
  -7  -2   8        151.94        156.32         6.17 o
  -6  -2   8          0.08          0.49         0.89 o
  -5  -2   8        519.83        615.48        33.44 o
  -4  -2   8        479.19        493.34        29.89 o
  -3  -2   8         10.46          7.78         3.21 o
  -2  -2   8        100.43         92.06        10.80 o
  -1  -2   8        683.18        628.40        19.77 o
   0  -2   8        251.02        300.28        14.54 o
   1  -2   8          0.00         -0.72         0.79 o
   2  -2   8         29.90         29.46         5.26 o
   3  -2   8        197.71        200.76        16.07 o
   4  -2   8         24.92         25.03         6.23 o
   5  -2   8          0.25          0.99         0.49 o
   6  -2   8         93.07         74.09         2.54 o
   7  -2   8         64.49         64.77         2.39 o
   8  -2   8          8.76         10.50         1.26 o
   9  -2   8         14.18         15.88         1.85 o
  10  -2   8          5.08          3.83         1.00 o
 -10  -1   8          1.03          1.20         0.45 o
  -9  -1   8          2.66          3.66         0.73 o
  -8  -1   8         17.11         17.56         1.76 o
  -7  -1   8        129.03        128.37         4.36 o
  -6  -1   8        447.74        481.32        14.68 o
  -5  -1   8         22.22         24.02         2.54 o
  -4  -1   8          4.97          7.88         3.68 o
  -3  -1   8        160.10        138.92        13.88 o
  -2  -1   8       4318.69       4775.86        96.24 o
  -1  -1   8        733.35        780.08        24.35 o
   0  -1   8        444.40        391.04        12.98 o
   1  -1   8         16.79         11.72         2.01 o
   2  -1   8       1366.12       1311.60        50.09 o
   3  -1   8        188.59        155.28        14.46 o
   4  -1   8         11.69         13.18         3.22 o
   5  -1   8          9.89         14.37         1.33 o
   6  -1   8        113.48        112.66         4.55 o
   7  -1   8         11.69         10.91         1.07 o
   8  -1   8         20.21         21.77         1.50 o
   9  -1   8          7.49          7.68         1.04 o
 -10   0   8        165.87        163.32         4.73 o
  -9   0   8         16.48         16.45         2.05 o
  -8   0   8          2.27          1.88         0.56 o
  -7   0   8        110.16        110.31         4.70 o
  -6   0   8         33.26         35.80         2.48 o
  -5   0   8         30.45         35.54         7.35 o
  -4   0   8        541.77        526.98        19.43 o
  -3   0   8       1151.54       1078.24        36.17 o
  -2   0   8        500.22        510.21        16.48 o
  -1   0   8         15.12         10.64         3.02 o
   0   0   8        257.17        259.52        15.94 o
   1   0   8        743.79        774.53        33.07 o
   2   0   8         12.96         13.28         3.57 o
   3   0   8         12.24         15.50         3.98 o
   4   0   8          9.27          6.17         2.37 o
   5   0   8        586.71        575.38        12.49 o
   6   0   8        205.57        214.93         5.61 o
   7   0   8        126.87        129.80         4.50 o
   8   0   8        152.98        158.76         5.83 o
   9   0   8          0.03          0.14         0.44 o
 -10   1   8         29.51         28.70         3.40 o
  -9   1   8         61.11         62.73         2.39 o
  -8   1   8       1575.18       1718.86        29.77 o
  -7   1   8         86.19         89.66         3.37 o
  -6   1   8         74.36         70.51         5.21 o
  -5   1   8         17.00         16.04         4.17 o
  -4   1   8       1063.57       1060.19        31.90 o
  -3   1   8         17.41         16.19         3.82 o
  -2   1   8         25.12         26.09         3.36 o
  -1   1   8          2.57         -0.73         1.02 o
   0   1   8       1551.76       1600.92        58.10 o
   1   1   8        116.99        106.14        10.70 o
   2   1   8        274.07        231.73        17.11 o
   3   1   8        673.63        688.11        34.21 o
   4   1   8          4.58          5.43         1.67 o
   5   1   8         36.63         36.97         2.49 o
   6   1   8        205.99        204.68         6.53 o
   7   1   8         99.26        107.36         5.02 o
   8   1   8          0.18          0.05         0.31 o
   9   1   8         49.17         46.61         2.42 o
 -10   2   8          0.43          0.67         0.47 o
  -9   2   8       1028.59       1124.39        39.42 o
  -8   2   8        144.90        151.00         4.41 o
  -7   2   8        141.99        142.43         4.47 o
  -6   2   8         64.13         68.89         7.77 o
  -5   2   8         65.00         61.71         4.26 o
  -4   2   8         45.38         43.55         5.24 o
  -3   2   8        144.92        131.26         8.61 o
  -2   2   8        257.01        243.94        18.21 o
  -1   2   8        124.48        124.82        12.08 o
   0   2   8         25.75         28.92         5.78 o
   1   2   8         25.07         44.04         7.32 o
   2   2   8         97.22        131.40        13.30 o
   3   2   8         71.10         78.21        10.56 o
   4   2   8        100.50        100.76         4.04 o
   5   2   8         18.24         22.16         4.88 o
   6   2   8         76.65         73.17         3.44 o
   7   2   8         47.06         44.69         2.17 o
   8   2   8         19.14         16.58         1.08 o
 -10   3   8          2.98          2.53         1.15 o
  -9   3   8         13.12         13.31         1.21 o
  -8   3   8         63.96         63.42         3.08 o
  -7   3   8        259.63        271.04         9.00 o
  -6   3   8        153.97        150.90         5.91 o
  -5   3   8         92.89         92.56         7.02 o
  -4   3   8         35.38         21.42         5.28 o
  -3   3   8          0.65          2.40         1.28 o
  -2   3   8        117.44        102.20         8.26 o
  -1   3   8          7.43          4.12         2.54 o
   0   3   8        625.54        622.02        33.01 o
   1   3   8          8.89         14.98         4.74 o
   2   3   8         77.85         73.83        10.48 o
   3   3   8          5.17          6.02         0.93 o
   4   3   8        131.00        138.87         6.44 o
   5   3   8          0.89         -0.27         1.84 o
   6   3   8          0.05         -0.29         0.80 o
   7   3   8         25.73         25.52         1.65 o
   8   3   8        121.76        108.22         3.37 o
  -9   4   8         10.61         10.47         1.67 o
  -8   4   8         35.78         36.40         1.82 o
  -7   4   8         25.47         22.50         2.83 o
  -6   4   8          0.12         -0.38         0.91 o
  -5   4   8        186.52        195.21         7.48 o
  -4   4   8        203.68        198.95        12.68 o
  -3   4   8          4.14          4.62         2.75 o
  -2   4   8          7.49          6.31         2.41 o
  -1   4   8        243.09        274.65        21.24 o
   0   4   8          8.39         10.94         4.08 o
   1   4   8         70.52         80.39         4.94 o
   2   4   8        125.11        124.09         4.44 o
   3   4   8        258.05        263.64        11.60 o
   4   4   8          0.26          0.20         0.52 o
   5   4   8         34.99         30.48         2.87 o
   6   4   8          6.53          4.30         1.69 o
   7   4   8          3.36          5.74         0.73 o
   8   4   8          0.02          0.04         0.37 o
  -9   5   8         24.54         25.46         2.00 o
  -8   5   8          9.96          9.28         0.90 o
  -7   5   8          0.97          1.22         0.74 o
  -6   5   8        172.38        177.06         9.14 o
  -5   5   8         12.47         13.43         1.85 o
  -4   5   8        150.41        115.96        24.48 o
  -3   5   8         96.62         90.86        12.75 o
  -2   5   8          2.87          4.35         1.28 o
  -1   5   8          2.63          0.51         2.76 o
   0   5   8          1.84          1.17         0.88 o
   1   5   8         19.94         16.52         2.43 o
   2   5   8        127.61        120.67         4.54 o
   3   5   8        170.72        160.16         6.82 o
   4   5   8        441.26        423.38        12.95 o
   5   5   8         10.09         12.72         1.73 o
   6   5   8         94.92        103.34         7.92 o
   7   5   8         53.59         57.79         4.89 o
  -9   6   8          0.05          0.30         0.29 o
  -8   6   8         43.59         43.54         2.23 o
  -7   6   8         83.63         80.67         5.23 o
  -6   6   8         42.17         38.99         3.73 o
  -5   6   8         13.07          8.90         1.48 o
  -4   6   8         33.13         25.43         6.73 o
  -3   6   8          0.02         -1.03         0.83 o
  -2   6   8          0.75          1.30         0.60 o
  -1   6   8         49.98         57.17         3.58 o
   0   6   8         14.70         11.59         2.33 o
   1   6   8          0.13          0.76         0.78 o
   2   6   8         25.49         20.80         1.73 o
   3   6   8          7.28          5.89         1.22 o
   4   6   8         21.54         20.64         2.18 o
   5   6   8       2224.32       2299.54        48.75 o
   6   6   8         24.59         27.66         1.85 o
  -8   7   8          2.26          2.19         0.36 o
  -7   7   8         11.74         12.20         1.29 o
  -6   7   8         45.41         46.45         3.92 o
  -5   7   8         14.00         14.52         1.83 o
  -4   7   8         79.81         57.65         4.00 o
  -3   7   8          3.66          5.24         1.60 o
  -2   7   8          0.01          0.74         0.71 o
  -1   7   8          0.48         -0.52         0.43 o
   0   7   8        895.04        895.85        31.63 o
   1   7   8          1.92          2.54         0.62 o
   2   7   8          7.75          6.97         1.26 o
   3   7   8         23.00         18.40         1.94 o
   4   7   8        143.65        166.83         7.40 o
   5   7   8         14.16         11.44         1.21 o
  -8   8   8         39.25         35.54         2.14 o
  -7   8   8         22.19         24.35         2.34 o
  -6   8   8         75.48         79.39         4.81 o
  -5   8   8          7.87          9.04         1.34 o
  -4   8   8         57.32         60.28         2.91 o
  -3   8   8         32.77         34.94         3.68 o
  -2   8   8        662.80        720.43        18.02 o
  -1   8   8         44.81         36.13         4.06 o
   0   8   8          0.71          2.12         1.21 o
   1   8   8         15.50         18.58         2.24 o
   2   8   8          0.76          0.71         0.53 o
   3   8   8         26.03         24.12         1.97 o
   4   8   8          1.72          0.90         0.85 o
  -7   9   8         52.42         44.97         3.81 o
  -6   9   8         92.29        101.55         5.36 o
  -5   9   8        245.72        252.45         8.84 o
  -4   9   8          2.81          2.49         0.52 o
  -3   9   8        190.21        200.90         7.04 o
  -2   9   8         78.76         84.53         4.59 o
  -1   9   8        109.23        116.78         5.61 o
   0   9   8         71.55         76.88         4.34 o
   1   9   8         34.85         31.23         2.52 o
   2   9   8        506.80        497.82        42.79 o
   3   9   8          4.01          3.17         0.59 o
  -5  10   8          0.70          0.08         0.22 o
  -4  10   8        121.29        121.03         3.25 o
  -3  10   8          0.04          0.59         0.33 o
  -2  10   8         30.02         28.78         1.50 o
  -1  10   8          4.24          3.58         0.86 o
   0  10   8         68.46         71.92         3.49 o
   1  10   8        236.68        242.21         9.87 o
  -1 -13   9          7.43          8.22         1.50 o
   0 -13   9          0.31          0.03         1.13 o
   1 -13   9          1.60          2.78         1.02 o
   2 -13   9          9.64          9.42         1.11 o
   3 -13   9          7.58          7.90         0.94 o
   4 -13   9          2.51          2.10         0.50 o
   5 -13   9         19.52         20.35         1.22 o
  -3 -12   9          0.33          0.39         0.48 o
  -2 -12   9          1.69          1.59         0.86 o
  -1 -12   9          2.49          2.22         0.61 o
   0 -12   9          5.18          4.87         1.58 o
   1 -12   9          1.63          1.84         1.07 o
   2 -12   9        121.72        118.28         4.07 o
   3 -12   9         22.51         22.71         1.62 o
   4 -12   9          2.92          4.86         0.75 o
   5 -12   9         18.12         19.20         1.52 o
   6 -12   9         31.34         36.55         1.85 o
  -5 -11   9         15.01         14.49         1.55 o
  -4 -11   9         20.46         18.88         2.53 o
  -3 -11   9          4.67          4.86         1.00 o
  -2 -11   9          8.94          9.89         1.27 o
  -1 -11   9          5.86          4.13         0.94 o
   0 -11   9          0.19         -0.11         0.40 o
   1 -11   9          5.10          3.88         0.75 o
   2 -11   9          0.03          0.30         0.41 o
   3 -11   9          5.51          5.28         1.15 o
   4 -11   9          1.21          1.20         0.55 o
   5 -11   9         62.18         74.76         3.17 o
   6 -11   9         33.00         38.91         2.27 o
   7 -11   9         26.58         26.11         1.50 o
  -6 -10   9          3.68          4.10         0.87 o
  -5 -10   9         68.61         66.05         5.28 o
  -4 -10   9        117.87        110.39         5.04 o
  -3 -10   9          4.26          3.99         1.15 o
  -2 -10   9          1.92          2.16         0.83 o
  -1 -10   9         10.34          5.76         1.39 o
   0 -10   9        291.29        342.81        11.20 o
   1 -10   9         57.84         55.11         3.84 o
   2 -10   9          5.47          5.72         1.06 o
   3 -10   9          2.23          0.24         1.38 o
   4 -10   9         92.29         97.38         8.05 o
   5 -10   9          4.59          3.52         0.75 o
   6 -10   9          7.45          7.93         1.01 o
   7 -10   9          9.80         10.18         1.16 o
   8 -10   9        333.47        365.88        12.81 o
  -6  -9   9          0.82          0.74         0.52 o
  -5  -9   9         70.26         68.52         6.80 o
  -4  -9   9         50.17         53.75         3.11 o
  -3  -9   9         10.56         10.04         1.78 o
  -2  -9   9         18.21         16.13         4.01 o
  -1  -9   9        135.95        101.22        11.58 o
   0  -9   9         35.21         32.57         2.82 o
   1  -9   9          8.09          8.28         1.48 o
   2  -9   9         52.71         57.29         6.77 o
   3  -9   9        508.86        530.01        24.13 o
   4  -9   9        250.69        252.19         9.37 o
   5  -9   9        136.71        148.22         5.34 o
   6  -9   9          4.34          4.84         0.88 o
   7  -9   9         43.68         46.58         2.78 o
   8  -9   9         39.00         51.59         4.02 o
  -7  -8   9         30.07         27.35         2.62 o
  -6  -8   9        166.06        157.25         9.37 o
  -5  -8   9        334.55        341.38        13.16 o
  -4  -8   9         83.59         86.25         9.06 o
  -3  -8   9        166.91        195.66        17.70 o
  -2  -8   9         82.22         80.90         5.08 o
  -1  -8   9        329.88        328.94        11.92 o
   0  -8   9        152.73        133.84         5.57 o
   1  -8   9         24.85         27.03         2.42 o
   2  -8   9       1332.22       1365.59        32.62 o
   3  -8   9        699.31        701.46        20.31 o
   4  -8   9          0.18          0.50         1.76 o
   5  -8   9          5.06          4.87         0.97 o
   6  -8   9        110.86        116.82         4.54 o
   7  -8   9         16.26         16.38         1.68 o
   8  -8   9          4.84          4.63         1.27 o
   9  -8   9          0.12          0.25         0.61 o
  -8  -7   9         59.28         52.80         3.12 o
  -7  -7   9        171.88        151.94         9.51 o
  -6  -7   9         61.67         58.78         3.61 o
  -5  -7   9         47.76         56.48         5.46 o
  -4  -7   9         12.35          9.61         1.79 o
  -3  -7   9          0.01         -0.05         1.41 o
  -2  -7   9         61.87         55.42         3.62 o
  -1  -7   9          4.40          4.16         1.46 o
   0  -7   9        394.28        389.18        14.40 o
   1  -7   9        467.02        457.56        17.99 o
   2  -7   9        428.30        432.09        15.30 o
   3  -7   9        284.13        294.37        12.47 o
   4  -7   9         14.61         13.11         2.47 o
   5  -7   9       2240.37       2267.05        52.50 o
   6  -7   9         10.31         10.64         1.75 o
   7  -7   9        169.19        176.51         7.34 o
   8  -7   9          3.93          3.73         1.33 o
   9  -7   9          2.13          2.22         0.79 o
  -8  -6   9        110.44         93.41         4.97 o
  -7  -6   9         13.70         16.99         1.79 o
  -6  -6   9          0.50          0.53         0.65 o
  -5  -6   9        164.85        213.76        11.52 o
  -4  -6   9        130.39        115.27         8.99 o
  -3  -6   9         63.37         65.31         3.22 o
  -2  -6   9        711.81        787.52        58.77 o
  -1  -6   9          0.42         -1.11         1.67 o
   0  -6   9        484.86        497.72        14.96 o
   1  -6   9          0.18         -1.45         0.89 o
   2  -6   9         56.40         46.95         7.52 o
   3  -6   9        145.20        156.08        15.31 o
   4  -6   9        656.47        662.08        21.06 o
   5  -6   9        208.03        208.55         8.73 o
   6  -6   9        719.00        770.26        16.69 o
   7  -6   9         21.81         24.05         2.50 o
   8  -6   9         28.37         27.72         2.52 o
   9  -6   9         12.71         14.72         2.15 o
  -9  -5   9         71.71         64.80         3.48 o
  -8  -5   9         48.62         47.61         3.65 o
  -7  -5   9         97.43        111.17         5.10 o
  -6  -5   9          3.39          6.43         1.90 o
  -5  -5   9        196.74        237.94         8.45 o
  -4  -5   9        201.13        215.87         7.92 o
  -3  -5   9          0.14          2.94         2.38 o
  -2  -5   9       2227.51       2307.63        86.17 o
  -1  -5   9        251.14        292.81        21.46 o
   0  -5   9          0.12          1.74         1.10 o
   1  -5   9         17.16         28.00         3.73 o
   2  -5   9        118.74        134.02        12.98 o
   3  -5   9         73.20         59.72         8.93 o
   4  -5   9        103.38         97.92         5.00 o
   5  -5   9         17.96         18.45         1.56 o
   6  -5   9        115.19        110.61         5.22 o
   7  -5   9        289.20        305.12        10.63 o
   8  -5   9         38.03         46.37         3.35 o
   9  -5   9          0.15          0.51         0.90 o
  -9  -4   9          7.04          6.60         0.82 o
  -8  -4   9         30.39         26.94         2.16 o
  -7  -4   9        610.79        704.25        66.55 o
  -6  -4   9        198.52        218.35        11.08 o
  -5  -4   9         99.61        105.59         6.45 o
  -4  -4   9          0.10          0.77         0.48 o
  -3  -4   9        798.44        814.82        42.18 o
  -2  -4   9        175.48        200.72        17.97 o
  -1  -4   9          7.55          9.36         3.56 o
   0  -4   9       1113.61       1229.03        35.60 o
   1  -4   9        232.30        323.08        13.91 o
   2  -4   9        120.34        145.35         9.02 o
   3  -4   9         21.71         27.38         5.83 o
   4  -4   9         71.38         52.18         8.99 o
   5  -4   9          0.39         -0.57         0.46 o
   6  -4   9         14.98          8.74         0.92 o
   7  -4   9         87.70         91.54         3.96 o
   8  -4   9         15.57         15.09         1.43 o
   9  -4   9          7.66          7.94         1.17 o
  -9  -3   9          8.41          7.71         0.88 o
  -8  -3   9        147.79        170.49        18.08 o
  -7  -3   9        183.29        214.19         8.81 o
  -6  -3   9         95.73         93.03         6.41 o
  -5  -3   9         74.97         80.88         9.45 o
  -4  -3   9       1180.41       1301.62        45.37 o
  -3  -3   9        118.08        117.83        13.81 o
  -2  -3   9         76.80         98.56        12.06 o
  -1  -3   9        670.39        680.12        57.07 o
   0  -3   9        481.39        524.36        17.90 o
   1  -3   9        228.30        237.02        11.55 o
   2  -3   9        452.66        565.49        28.20 o
   3  -3   9        592.50        647.47        33.55 o
   4  -3   9          3.89         13.02         4.18 o
   5  -3   9         96.62         90.52         3.19 o
   6  -3   9         53.11         48.13         2.05 o
   7  -3   9         53.92         60.44         2.72 o
   8  -3   9         51.22         52.84         2.67 o
   9  -3   9         19.48         20.29         2.85 o
  -9  -2   9          7.93          8.94         1.01 o
  -8  -2   9          4.17          4.94         0.79 o
  -7  -2   9          1.93          2.04         0.65 o
  -6  -2   9          5.44          7.30         1.13 o
  -5  -2   9          1.91          3.24         1.06 o
  -4  -2   9          7.14          7.31         3.50 o
  -3  -2   9        164.63        149.44        15.74 o
  -2  -2   9        159.11        167.05        15.87 o
  -1  -2   9       1108.83       1200.55        33.13 o
   0  -2   9          1.65          3.65         1.69 o
   1  -2   9        854.89        871.24        34.99 o
   2  -2   9       1349.08       1451.79        54.82 o
   3  -2   9          3.57          6.13         2.99 o
   4  -2   9        171.48        188.62        18.31 o
   5  -2   9         64.26         64.01         2.96 o
   6  -2   9        278.38        269.41         5.89 o
   7  -2   9         72.35         73.65         2.50 o
   8  -2   9          4.84          5.79         0.89 o
   9  -2   9          4.39          3.92         0.75 o
  -8  -1   9         25.33         29.64         2.17 o
  -7  -1   9         34.87         34.99         2.07 o
  -6  -1   9         13.10         11.70         1.73 o
  -5  -1   9         25.83         25.05         2.71 o
  -4  -1   9         10.06         10.44         4.12 o
  -3  -1   9         29.75         41.32         8.12 o
  -2  -1   9        880.99        850.40        41.55 o
  -1  -1   9         75.53         86.12         8.53 o
   0  -1   9          5.75          2.92         1.76 o
   1  -1   9        568.52        525.68        17.87 o
   2  -1   9        296.94        249.26        12.21 o
   3  -1   9          0.02          0.31         1.07 o
   4  -1   9         42.88         38.09         7.18 o
   5  -1   9        100.74        102.38         4.52 o
   6  -1   9        158.92        157.19         5.34 o
   7  -1   9         45.13         42.67         2.03 o
   8  -1   9          0.58          0.21         0.45 o
   9  -1   9         45.40         43.06         6.10 o
 -10   0   9          0.16          0.08         0.29 o
  -9   0   9          3.74          3.59         1.00 o
  -8   0   9         10.58          9.63         1.19 o
  -7   0   9        229.14        224.87         7.34 o
  -6   0   9        116.43        123.08         5.05 o
  -5   0   9        108.89        109.19        13.59 o
  -4   0   9        391.79        366.99        25.62 o
  -3   0   9       1745.07       1702.77        87.17 o
  -2   0   9         23.21         20.00         2.90 o
  -1   0   9        494.89        530.81        18.09 o
   0   0   9        300.77        298.02        18.53 o
   1   0   9         17.07         34.14         5.98 o
   2   0   9         48.22         42.18         6.99 o
   3   0   9        159.54        150.54        14.21 o
   4   0   9         22.32         17.88         2.51 o
   5   0   9        690.80        706.66        27.46 o
   6   0   9        136.71        135.04         5.29 o
   7   0   9          1.78          1.49         0.49 o
   8   0   9          0.39          0.56         0.36 o
   9   0   9         13.75         14.05         1.92 o
 -10   1   9          0.23          0.57         0.38 o
  -9   1   9          0.03          0.08         0.32 o
  -8   1   9        441.58        485.01        16.58 o
  -7   1   9        257.74        268.01         8.31 o
  -6   1   9         83.83         80.50         4.79 o
  -5   1   9         91.67        109.01         7.13 o
  -4   1   9         11.29          6.87         2.07 o
  -3   1   9        159.17        152.21        12.85 o
  -2   1   9         39.61         45.37         4.85 o
  -1   1   9         24.12         25.34         5.30 o
   0   1   9        173.01        146.79        13.29 o
   1   1   9        183.91        181.65        15.22 o
   2   1   9          1.87          5.97         2.70 o
   3   1   9        162.72        179.71        16.41 o
   4   1   9        211.93        211.83         6.38 o
   5   1   9         45.37         43.80         2.90 o
   6   1   9        276.08        275.93        13.64 o
   7   1   9        149.02        151.59         5.63 o
   8   1   9         18.08         16.19         1.06 o
   9   1   9          2.40          2.34         0.69 o
  -9   2   9          8.42          8.87         1.38 o
  -8   2   9          1.07          0.30         0.37 o
  -7   2   9         33.29         34.57         2.44 o
  -6   2   9         23.62         28.29         3.37 o
  -5   2   9        347.96        337.33        22.72 o
  -4   2   9         13.24         10.88         2.40 o
  -3   2   9         10.75          9.58         2.95 o
  -2   2   9        248.77        250.96        13.08 o
  -1   2   9         24.06         22.24         5.26 o
   0   2   9        107.36        101.45        11.71 o
   1   2   9        553.62        567.02        31.42 o
   2   2   9          0.17          2.11         2.14 o
   3   2   9        225.42        243.77         6.72 o
   4   2   9         30.71         32.24         2.27 o
   5   2   9        104.68         81.75         3.98 o
   6   2   9         12.42         11.50         1.41 o
   7   2   9          0.58          0.00         0.45 o
   8   2   9        116.48        116.71         3.63 o
  -9   3   9          1.49          1.76         0.67 o
  -8   3   9          0.09          0.22         0.34 o
  -7   3   9         33.62         33.01         2.15 o
  -6   3   9         66.70         65.35         5.51 o
  -5   3   9        105.73        117.21         9.64 o
  -4   3   9         26.40         22.36         3.45 o
  -3   3   9         11.67         10.75         1.99 o
  -2   3   9        135.15        115.54         9.21 o
  -1   3   9          1.99          1.83         1.81 o
   0   3   9          5.28          7.73         3.41 o
   1   3   9         59.28         70.22        10.56 o
   2   3   9        204.51        221.62         7.56 o
   3   3   9         74.70         71.37         3.19 o
   4   3   9        227.24        208.62         6.67 o
   5   3   9          6.61          6.42         1.57 o
   6   3   9          5.90          6.99         1.07 o
   7   3   9          1.99          1.73         0.60 o
   8   3   9         54.73         44.40         1.74 o
  -9   4   9         48.71         56.89         3.40 o
  -8   4   9         55.06         49.31         2.02 o
  -7   4   9          2.32          1.97         0.48 o
  -6   4   9          0.39          1.42         0.79 o
  -5   4   9          9.75          6.97         2.31 o
  -4   4   9          5.01          3.63         1.53 o
  -3   4   9         44.43         41.10         4.72 o
  -2   4   9         26.64         24.08         3.11 o
  -1   4   9         79.56         80.22         4.22 o
   0   4   9          0.02         -0.18         0.50 o
   1   4   9         34.25         37.92         3.08 o
   2   4   9         23.27         25.67         1.89 o
   3   4   9       3226.89       3357.14        57.25 o
   4   4   9         28.90         29.28         2.80 o
   5   4   9          0.11         -0.01         0.56 o
   6   4   9         46.74         49.04         2.60 o
   7   4   9         90.72         89.38         3.70 o
  -9   5   9         55.36         57.13         3.13 o
  -8   5   9        199.44        198.27         5.21 o
  -7   5   9          0.65          1.95         0.91 o
  -6   5   9          1.47         -0.10         0.47 o
  -5   5   9          5.80          8.07         1.35 o
  -4   5   9         63.97         61.46         4.04 o
  -3   5   9          4.44          5.04         2.14 o
  -2   5   9        550.42        540.01        17.62 o
  -1   5   9         12.86         18.13         1.84 o
   0   5   9          8.66          8.32         1.32 o
   1   5   9         12.66         11.54         1.88 o
   2   5   9        238.36        265.50         7.45 o
   3   5   9          6.59          8.04         1.13 o
   4   5   9        530.78        528.10        14.93 o
   5   5   9         86.73         84.18         4.44 o
   6   5   9        625.39        597.10        46.27 o
   7   5   9         85.94         85.73         4.37 o
  -8   6   9         55.46         43.79         1.98 o
  -7   6   9        172.28        186.18         8.80 o
  -6   6   9         10.75         11.75         1.86 o
  -5   6   9         19.72         19.67         2.36 o
  -4   6   9        144.22        140.39         6.40 o
  -3   6   9        254.07        222.26        21.42 o
  -2   6   9         88.87         87.25         4.54 o
  -1   6   9          0.67          0.84         0.53 o
   0   6   9         11.05          7.11         1.94 o
   1   6   9        183.59        197.72         8.24 o
   2   6   9         89.36         82.24         3.55 o
   3   6   9          8.62          8.38         1.35 o
   4   6   9         48.86         48.41         3.17 o
   5   6   9       1442.50       1414.71        55.83 o
   6   6   9         12.64         11.34         1.49 o
  -8   7   9          9.22         13.31         1.32 o
  -7   7   9         17.23         17.09         1.04 o
  -6   7   9          6.83          7.01         1.16 o
  -5   7   9         23.07         25.86         2.28 o
  -4   7   9         15.17         14.64         2.90 o
  -3   7   9        146.51        132.62         5.52 o
  -2   7   9          5.15          5.30         0.98 o
  -1   7   9         11.82         11.71         1.56 o
   0   7   9        114.60        109.28         5.89 o
   1   7   9          1.20          2.33         0.82 o
   2   7   9         40.13         36.96         2.68 o
   3   7   9          4.48          5.33         1.01 o
   4   7   9         17.94         18.12         1.66 o
   5   7   9          5.27          3.55         0.66 o
  -7   8   9         16.77         16.72         1.13 o
  -6   8   9         13.01         20.77         1.48 o
  -5   8   9         16.07         11.81         1.43 o
  -4   8   9         23.75         23.79         1.69 o
  -3   8   9         74.19         69.48         3.27 o
  -2   8   9         18.79         19.50         1.65 o
  -1   8   9        529.10        539.90        15.56 o
   0   8   9          5.86          5.99         0.99 o
   1   8   9         94.46         95.19         4.90 o
   2   8   9         62.35         66.94         5.22 o
   3   8   9        132.56        122.19        12.13 o
   4   8   9          3.13          2.02         0.72 o
  -6   9   9         58.00         59.86         3.30 o
  -5   9   9          3.24          1.72         0.38 o
  -4   9   9          7.20          5.29         0.67 o
  -3   9   9         16.38         17.15         1.08 o
  -2   9   9        122.86        135.62         5.42 o
  -1   9   9         24.01         24.24         1.68 o
   0   9   9          0.44          0.70         0.56 o
   1   9   9         86.25         33.41        45.88 o
   2   9   9         34.22         31.39         2.93 o
  -4  10   9         70.62         59.16         8.06 o
  -3  10   9        133.41        135.69        10.41 o
  -2  10   9          5.87          5.56         0.61 o
  -1  10   9          1.82          2.25         0.56 o
   0  10   9          0.36          0.30         0.40 o
  -1 -13  10          8.83          7.90         1.35 o
   0 -13  10          3.25          5.73         1.27 o
   1 -13  10          6.52          4.68         1.14 o
   2 -13  10          0.23          1.81         0.69 o
   3 -13  10          0.13          1.34         0.62 o
   4 -13  10          0.89          1.14         0.35 o
   5 -13  10         96.03         92.32         3.89 o
  -3 -12  10          0.74          1.21         0.62 o
  -2 -12  10         55.34         50.58         4.20 o
  -1 -12  10         11.22         11.89         2.20 o
   0 -12  10          0.07         -0.12         0.82 o
   1 -12  10          1.42          0.87         0.54 o
   2 -12  10         25.57         24.83         1.65 o
   3 -12  10         52.16         57.45         2.57 o
   4 -12  10          4.55          5.82         0.77 o
   5 -12  10         13.67         16.03         1.30 o
   6 -12  10        191.86        214.41         7.92 o
  -4 -11  10         23.14         27.99         1.87 o
  -3 -11  10          0.24          0.47         0.42 o
  -2 -11  10          9.55         10.01         1.25 o
  -1 -11  10         10.29          9.82         1.26 o
   0 -11  10          5.06          2.90         0.81 o
   1 -11  10        443.96        470.18         9.69 o
   2 -11  10         59.49         66.72         2.88 o
   3 -11  10          0.00          0.34         0.47 o
   4 -11  10         41.74         40.29         2.30 o
   5 -11  10         15.19         19.32         1.47 o
   6 -11  10         36.29         43.47         2.27 o
   7 -11  10        127.22        147.38         5.94 o
  -5 -10  10          1.16          1.20         0.53 o
  -4 -10  10         40.13         37.80         3.85 o
  -3 -10  10         32.80         25.43         2.55 o
  -2 -10  10          2.16          2.09         0.91 o
  -1 -10  10         69.49         55.86         4.71 o
   0 -10  10        361.20        364.27        11.52 o
   1 -10  10          1.51          0.53         1.77 o
   2 -10  10         58.56         66.81         3.45 o
   3 -10  10          4.94          6.82         1.58 o
   4 -10  10          5.86          4.94         0.86 o
   5 -10  10          5.60          6.29         0.93 o
   6 -10  10         26.78         26.97         1.77 o
   7 -10  10         52.46         21.26        29.62 o
   8 -10  10         25.51         27.43         1.88 o
  -6  -9  10         45.48         37.91        10.98 o
  -5  -9  10          0.72          0.38         0.54 o
  -4  -9  10          6.15          4.78         1.21 o
  -3  -9  10          0.38         -0.53         0.67 o
  -2  -9  10          0.02          0.46         0.67 o
  -1  -9  10         54.49         47.01         3.89 o
   0  -9  10          0.00          1.13         1.12 o
   1  -9  10         20.07         21.14         2.32 o
   2  -9  10        189.66        200.96        13.55 o
   3  -9  10       2503.08       2777.51        87.19 o
   4  -9  10        400.49        417.59        19.59 o
   5  -9  10         86.10         94.36         4.00 o
   6  -9  10          1.61          2.11         0.74 o
   7  -9  10         61.45         73.43         5.33 o
   8  -9  10         49.89         50.83         3.76 o
  -7  -8  10          1.08          0.89         0.45 o
  -6  -8  10          0.29          0.87         1.85 o
  -5  -8  10          0.22          0.06         0.45 o
  -4  -8  10          3.25          1.82         0.93 o
  -3  -8  10         20.61         21.21         2.55 o
  -2  -8  10        227.11        204.68        13.32 o
  -1  -8  10        182.39        164.17         7.41 o
   0  -8  10         74.83         74.81         8.09 o
   1  -8  10          2.84          3.25         1.08 o
   2  -8  10        234.78        244.94         8.97 o
   3  -8  10        171.91        171.83         8.14 o
   4  -8  10       3057.39       3019.54        65.72 o
   5  -8  10        159.81        162.45         5.62 o
   6  -8  10         37.81         37.79         3.13 o
   7  -8  10         78.16         82.18         6.10 o
   8  -8  10         11.62         14.50         2.19 o
   9  -8  10          0.35          1.47         0.58 o
  -7  -7  10          8.04          5.62         0.92 o
  -6  -7  10          0.05         -0.03         0.94 o
  -5  -7  10         54.36         69.59         5.92 o
  -4  -7  10        850.04        935.01        24.20 o
  -3  -7  10       1087.62       1124.83        28.07 o
  -2  -7  10          4.50          4.17         1.04 o
  -1  -7  10          5.17          4.17         1.65 o
   0  -7  10        703.57        707.10        41.79 o
   1  -7  10         74.00         63.94         4.07 o
   2  -7  10        812.31        821.59        25.02 o
   3  -7  10         96.50         90.18         8.96 o
   4  -7  10          4.81          6.45         2.09 o
   5  -7  10        734.00        785.82        45.32 o
   6  -7  10         49.18         51.21         3.70 o
   7  -7  10          6.19          5.11         1.06 o
   8  -7  10         18.71         18.75         2.63 o
   9  -7  10         41.71         47.38         3.42 o
  -8  -6  10        187.50        173.65        10.81 o
  -7  -6  10          8.45         10.82         1.42 o
  -6  -6  10         51.88         59.23         3.69 o
  -5  -6  10         39.08         46.58         4.79 o
  -4  -6  10        374.19        418.43        13.16 o
  -3  -6  10         84.50         77.54         3.64 o
  -2  -6  10         16.69         14.23         1.47 o
  -1  -6  10         34.42         50.49         4.25 o
   0  -6  10          0.12          3.52         2.48 o
   1  -6  10          6.22          5.46         2.47 o
   2  -6  10          0.12          0.06         0.82 o
   3  -6  10          0.29         -0.01         0.73 o
   4  -6  10         16.36         15.26         2.01 o
   5  -6  10        175.60        176.21        10.74 o
   6  -6  10         57.19         59.97         4.06 o
   7  -6  10          5.90          4.45         1.11 o
   8  -6  10         19.00         19.54         2.00 o
   9  -6  10          3.17          4.71         1.10 o
  -8  -5  10        325.88        298.87        20.82 o
  -7  -5  10        156.57        180.67        10.67 o
  -6  -5  10        205.38        260.76        12.65 o
  -5  -5  10        328.16        393.33        11.98 o
  -4  -5  10        182.57        199.77         8.40 o
  -3  -5  10          0.01         -0.60         2.07 o
  -2  -5  10         89.08         96.75        13.08 o
  -1  -5  10         41.17         52.45         9.24 o
   0  -5  10         19.62         18.41         5.03 o
   1  -5  10        234.25        269.67        21.93 o
   2  -5  10         55.34         47.11         7.71 o
   3  -5  10         13.16          9.91         1.97 o
   4  -5  10         13.60         13.73         1.87 o
   5  -5  10        261.23        244.87        11.30 o
   6  -5  10          0.19         -0.59         0.50 o
   7  -5  10         18.09         21.50         2.32 o
   8  -5  10          2.42          1.37         1.26 o
   9  -5  10          6.74          7.51         1.03 o
  -9  -4  10         68.48         53.72        12.80 o
  -8  -4  10         98.83        103.73         4.30 o
  -7  -4  10          7.50         11.16         1.53 o
  -6  -4  10         46.80         48.73         4.70 o
  -5  -4  10         66.46         65.86         5.74 o
  -4  -4  10         52.07         55.04         2.89 o
  -3  -4  10         74.45         79.48         3.80 o
  -2  -4  10         29.38         31.10         7.35 o
  -1  -4  10         76.27         78.63        10.91 o
   0  -4  10        447.77        440.43        27.56 o
   1  -4  10        251.76        257.58        12.82 o
   2  -4  10        117.79        119.23         8.59 o
   3  -4  10         51.64         57.25         9.10 o
   4  -4  10         13.77         14.35         1.87 o
   5  -4  10         30.00         28.53         1.90 o
   6  -4  10          3.89          6.14         0.80 o
   7  -4  10         45.75         48.52         3.48 o
   8  -4  10          8.42         12.52         1.56 o
   9  -4  10         19.03          3.02        11.38 o
  -9  -3  10         26.98         19.95         2.36 o
  -8  -3  10         57.27         63.37         4.56 o
  -7  -3  10        135.85        147.46         6.04 o
  -6  -3  10         32.18         32.10         2.61 o
  -5  -3  10          0.57          0.45         0.63 o
  -4  -3  10        180.35        205.29         9.52 o
  -3  -3  10          3.21          5.36         3.09 o
  -2  -3  10         18.30         17.36         5.23 o
  -1  -3  10          2.03          3.92         2.44 o
   0  -3  10          7.56          8.05         3.39 o
   1  -3  10         60.25         63.50         6.03 o
   2  -3  10        371.76        439.02        18.35 o
   3  -3  10        399.47        416.66        26.64 o
   4  -3  10         24.76         15.99         1.44 o
   5  -3  10        134.45        115.57         4.40 o
   6  -3  10        194.63        184.12         6.46 o
   7  -3  10        316.73        332.50         9.70 o
   8  -3  10         24.38         26.22         2.21 o
   9  -3  10         13.83         18.59         2.48 o
  -9  -2  10        164.16         76.85        71.49 o
  -8  -2  10         13.75         15.18         1.25 o
  -7  -2  10          9.00         10.34         1.32 o
  -6  -2  10          0.67          0.27         0.70 o
  -5  -2  10        163.45        166.96         7.96 o
  -4  -2  10        184.97        183.26        15.30 o
  -3  -2  10          0.10         -3.84         2.69 o
  -2  -2  10        138.06        146.48        15.69 o
  -1  -2  10        276.37        328.83        14.77 o
   0  -2  10          2.61          2.34         1.57 o
   1  -2  10       1250.27       1199.83        32.77 o
   2  -2  10        128.00        111.60         8.18 o
   3  -2  10          4.28          2.95         4.46 o
   4  -2  10         54.64         57.91         2.67 o
   5  -2  10        329.17        299.03        15.20 o
   6  -2  10         12.45         12.58         1.28 o
   7  -2  10         36.97         34.60         1.77 o
   8  -2  10          7.47          7.73         1.22 o
   9  -2  10          0.42          1.01         0.74 o
  -9  -1  10         45.34         20.23        25.34 o
  -8  -1  10          0.64          0.31         0.45 o
  -7  -1  10          9.84          9.71         1.06 o
  -6  -1  10        120.52        118.46         4.88 o
  -5  -1  10          0.94         -0.33         1.91 o
  -4  -1  10         75.22         68.52         4.71 o
  -3  -1  10         51.56         66.29        10.50 o
  -2  -1  10         65.58         42.66         8.23 o
  -1  -1  10          0.73          2.30         1.52 o
   0  -1  10         16.94         19.83         4.36 o
   1  -1  10        260.01        213.87        16.08 o
   2  -1  10        162.49        168.13        14.66 o
   3  -1  10         25.13         32.10         6.60 o
   4  -1  10         14.36         10.49         1.35 o
   5  -1  10        128.94        134.88         4.71 o
   6  -1  10         47.81         41.78         2.51 o
   7  -1  10        209.38        203.98         7.70 o
   8  -1  10          1.54          2.20         0.61 o
   9  -1  10          0.75          2.12         0.82 o
  -9   0  10        204.12        211.82         4.56 o
  -8   0  10          1.86          1.22         0.50 o
  -7   0  10         28.22         27.63         2.10 o
  -6   0  10          5.94          7.64         1.14 o
  -5   0  10          0.36          1.46         1.65 o
  -4   0  10         12.97         19.92         5.39 o
  -3   0  10         61.03         56.55         9.93 o
  -2   0  10        109.82         86.46        12.68 o
  -1   0  10       1072.45        994.25        42.42 o
   0   0  10         43.53         30.84         5.98 o
   1   0  10          3.70         28.49         5.77 o
   2   0  10        662.92        650.00        33.76 o
   3   0  10         19.56         26.65         2.00 o
   4   0  10        190.53        179.77         6.23 o
   5   0  10        146.29        159.25         5.10 o
   6   0  10         99.71         90.10         4.40 o
   7   0  10        363.37        349.40        10.71 o
   8   0  10         96.41         80.48         8.60 o
   9   0  10          0.46          0.46         0.44 o
  -9   1  10         55.17         28.55        30.56 o
  -8   1  10         44.91         48.09         2.58 o
  -7   1  10          0.16          0.06         0.42 o
  -6   1  10         20.36         18.53         2.02 o
  -5   1  10         97.63        101.68         7.01 o
  -4   1  10         62.59         61.54         4.77 o
  -3   1  10        256.82        247.49        22.18 o
  -2   1  10          0.03          0.33         0.39 o
  -1   1  10         13.83         16.10         4.36 o
   0   1  10        695.42        675.59        34.46 o
   1   1  10         29.80         27.58         6.23 o
   2   1  10       1389.79       1508.12        61.82 o
   3   1  10        315.58        310.50         7.96 o
   4   1  10        161.90        168.57         7.60 o
   5   1  10         75.40         72.09         3.21 o
   6   1  10        380.43        389.17        14.39 o
   7   1  10         39.82         36.20         2.54 o
   8   1  10          1.49          1.84         0.47 o
  -9   2  10         25.71         26.15         2.12 o
  -8   2  10          0.05         -0.24         0.63 o
  -7   2  10        167.82        172.39         6.04 o
  -6   2  10         31.14         35.40         3.85 o
  -5   2  10        354.57        384.76        16.53 o
  -4   2  10          0.89          0.66         0.62 o
  -3   2  10         10.36         12.20         1.53 o
  -2   2  10        260.63        254.90        15.02 o
  -1   2  10         16.85         13.20         4.38 o
   0   2  10        170.41        151.28        15.29 o
   1   2  10       2239.52       2348.76        55.18 o
   2   2  10          5.40          4.13         1.43 o
   3   2  10         71.37         69.38         3.40 o
   4   2  10         65.25         65.67         3.48 o
   5   2  10        103.73        106.88         3.93 o
   6   2  10         61.90         69.13         3.91 o
   7   2  10          1.32          1.27         0.48 o
   8   2  10          2.66          2.76         1.18 o
  -9   3  10         50.84         45.92         2.80 o
  -8   3  10        228.63        246.76         6.97 o
  -7   3  10         24.44         26.02         1.66 o
  -6   3  10          0.03          0.22         0.59 o
  -5   3  10        567.47        593.65        17.17 o
  -4   3  10        288.26        271.24        10.38 o
  -3   3  10         87.16         86.74         4.88 o
  -2   3  10        282.65        297.99         8.86 o
  -1   3  10         11.35         10.45         1.58 o
   0   3  10          7.83          4.17         0.79 o
   1   3  10        233.66        238.17         5.94 o
   2   3  10          1.19          2.74         1.43 o
   3   3  10         66.77         69.93         3.48 o
   4   3  10       1462.20       1491.94        28.27 o
   5   3  10          1.98          2.33         0.86 o
   6   3  10         43.08         48.36         2.59 o
   7   3  10         10.63         10.13         1.16 o
  -9   4  10         25.68         23.69         1.75 o
  -8   4  10         11.78         13.16         1.15 o
  -7   4  10        126.94        127.23         3.96 o
  -6   4  10         73.65         70.42         5.59 o
  -5   4  10         34.99         28.46         2.83 o
  -4   4  10         19.70         19.62         2.42 o
  -3   4  10          1.98          0.11         0.71 o
  -2   4  10          0.55          1.11         0.93 o
  -1   4  10          0.00          2.54         0.60 o
   0   4  10          5.53          6.77         1.02 o
   1   4  10          0.07         -0.04         0.52 o
   2   4  10         25.29         24.29         2.49 o
   3   4  10       3133.11       3258.16        64.49 o
   4   4  10         12.69         12.83         1.42 o
   5   4  10        178.13        193.02         5.81 o
   6   4  10          0.12          0.17         0.46 o
   7   4  10          3.68          3.27         0.56 o
  -8   5  10          1.33          0.45         0.67 o
  -7   5  10         38.56         40.86         2.40 o
  -6   5  10          9.72          9.32         1.97 o
  -5   5  10        190.34        195.06         8.03 o
  -4   5  10          0.60          1.92         1.02 o
  -3   5  10         39.94         34.43         3.24 o
  -2   5  10        191.53        158.69         5.66 o
  -1   5  10         14.37         10.53         1.36 o
   0   5  10          0.32         -0.04         0.64 o
   1   5  10        129.56        114.43         4.79 o
   2   5  10         75.46         70.20         5.39 o
   3   5  10          7.98          9.52         1.19 o
   4   5  10          0.02          0.85         0.63 o
   5   5  10          6.63          7.16         1.20 o
   6   5  10        132.59        104.27         4.14 o
  -8   6  10         18.60         24.05         1.83 o
  -7   6  10          1.03          1.44         0.44 o
  -6   6  10        104.52        105.85         6.46 o
  -5   6  10          5.29          3.88         1.72 o
  -4   6  10         25.22         23.70         2.57 o
  -3   6  10        362.95        348.56        11.85 o
  -2   6  10         35.34         34.62         2.42 o
  -1   6  10         29.43         20.75         1.85 o
   0   6  10         50.24         54.58         4.04 o
   1   6  10        342.52        332.11         9.01 o
   2   6  10        175.18        171.08         6.75 o
   3   6  10          1.35          1.27         0.74 o
   4   6  10        121.37        128.24         5.15 o
   5   6  10         25.24         21.27         1.67 o
  -7   7  10        108.54        100.83         4.45 o
  -6   7  10         24.84         24.87         2.58 o
  -5   7  10         19.84         16.65         1.31 o
  -4   7  10         12.16         14.30         1.34 o
  -3   7  10          0.06          0.64         0.34 o
  -2   7  10         78.04         79.16         3.58 o
  -1   7  10        552.00        563.30        12.61 o
   0   7  10        343.81        326.84         8.71 o
   1   7  10         16.55         15.14         1.50 o
   2   7  10         36.71         45.36         4.44 o
   3   7  10         46.92         53.19         4.60 o
   4   7  10          6.05          2.46         1.12 o
  -6   8  10        255.70        309.21        11.08 o
  -5   8  10        129.05        143.61        12.23 o
  -4   8  10          0.69          0.53         0.34 o
  -3   8  10        225.51        222.16         4.96 o
  -2   8  10          9.95          8.85         0.86 o
  -1   8  10         31.21         37.02         2.24 o
   0   8  10         29.41         25.72         1.78 o
   1   8  10         34.53         30.03         2.37 o
   2   8  10         61.18         62.05         4.62 o
   3   8  10          7.31          7.15         1.36 o
  -5   9  10         37.28         33.07         2.22 o
  -4   9  10          1.35          1.33         0.46 o
  -3   9  10          0.94          0.44         0.32 o
  -2   9  10          1.44          1.54         0.65 o
  -1   9  10         21.37         23.07         2.02 o
   0   9  10          0.36          0.06         0.97 o
   1   9  10          2.12          2.28         0.78 o
  -1 -13  11        143.76        135.02         6.06 o
   0 -13  11          5.09          6.42         1.18 o
   1 -13  11          2.13          2.49         0.70 o
   2 -13  11         60.43         61.41         3.81 o
   3 -13  11          0.17         -0.33         0.36 o
   4 -13  11         70.92         68.92         3.52 o
  -3 -12  11         29.52         29.62         2.44 o
  -2 -12  11        290.69        303.58        12.23 o
  -1 -12  11          7.64          8.76         2.07 o
   0 -12  11         10.41          8.41         1.72 o
   1 -12  11         19.66         16.35         1.47 o
   2 -12  11         28.98         35.03         2.24 o
   3 -12  11          1.16          1.46         0.42 o
   4 -12  11          3.51          4.11         0.60 o
   5 -12  11          9.47         10.20         0.95 o
   6 -12  11         70.35         73.11         3.37 o
  -4 -11  11         16.09         17.40         1.33 o
  -3 -11  11         25.82         23.16         1.56 o
  -2 -11  11         19.05         22.04         1.70 o
  -1 -11  11         51.88         50.02         5.66 o
   0 -11  11        167.72        171.21         5.90 o
   1 -11  11        955.89       1070.34        17.98 o
   2 -11  11        158.85        162.89         4.63 o
   3 -11  11         27.66         34.03         2.24 o
   4 -11  11          2.92          2.32         0.56 o
   5 -11  11          0.83          1.08         0.43 o
   6 -11  11        157.03        164.30        24.99 o
   7 -11  11         14.21         16.75         1.41 o
  -5 -10  11         65.09         60.46         6.57 o
  -4 -10  11         12.65         13.15         1.31 o
  -3 -10  11          0.39          0.01         1.18 o
  -2 -10  11          0.40         -0.02         0.44 o
  -1 -10  11          6.22          9.18         2.74 o
   0 -10  11        597.54        614.49        27.29 o
   1 -10  11          2.35          1.80         1.09 o
   2 -10  11        689.58        745.93        19.63 o
   3 -10  11         76.01         75.92         4.98 o
   4 -10  11        326.55        339.33         8.57 o
   5 -10  11          0.09          0.63         0.45 o
   6 -10  11         50.78         52.12         2.30 o
   7 -10  11         74.85         83.03         4.74 o
  -6  -9  11         41.67         25.49         5.11 o
  -5  -9  11        271.12        255.03         7.74 o
  -4  -9  11         39.70         33.66         2.77 o
  -3  -9  11         26.01         23.26         5.81 o
  -2  -9  11          8.04          6.62         1.44 o
  -1  -9  11          3.43          2.44         2.07 o
   0  -9  11          0.81          0.57         1.24 o
   1  -9  11        446.56        476.16        13.92 o
   2  -9  11          0.18          0.69         1.13 o
   3  -9  11        917.55       1013.55        37.76 o
   4  -9  11        393.48        386.57        20.67 o
   5  -9  11        514.76        556.09        12.30 o
   6  -9  11          4.46          4.64         1.12 o
   7  -9  11         10.01         12.30         1.97 o
   8  -9  11         51.19         54.24         3.56 o
  -7  -8  11          0.70          0.51         0.44 o
  -6  -8  11        140.19        124.64        13.22 o
  -5  -8  11          6.31          4.81         1.13 o
  -4  -8  11         40.08         37.53         3.19 o
  -3  -8  11        284.24        286.04        10.51 o
  -2  -8  11          8.44          6.70         1.47 o
  -1  -8  11        223.89        225.84        15.05 o
   0  -8  11         68.48         71.40         7.96 o
   1  -8  11        216.29        213.92         9.28 o
   2  -8  11        908.82        910.83        24.63 o
   3  -8  11        449.34        467.37        15.29 o
   4  -8  11          9.54          9.24         1.76 o
   5  -8  11        114.97        114.09         5.83 o
   6  -8  11          2.73          2.70         0.96 o
   7  -8  11         38.73         39.35         3.88 o
   8  -8  11        256.57        278.67        11.28 o
  -7  -7  11          0.24          0.47         0.34 o
  -6  -7  11          4.14          3.30         0.86 o
  -5  -7  11         87.09        103.11         7.19 o
  -4  -7  11         30.61         28.40         2.95 o
  -3  -7  11         18.85         13.84         2.67 o
  -2  -7  11          0.96          0.99         0.71 o
  -1  -7  11        493.04        482.81        19.48 o
   0  -7  11         46.83         40.96         3.58 o
   1  -7  11         26.90         24.03         2.81 o
   2  -7  11        314.18        318.82        10.51 o
   3  -7  11          7.00          5.87         2.02 o
   4  -7  11         35.96         28.88         4.37 o
   5  -7  11          9.69         10.78         1.86 o
   6  -7  11         63.10         68.84         4.19 o
   7  -7  11         40.16         48.51         4.55 o
   8  -7  11         66.15         76.30         5.09 o
  -7  -6  11         54.05         54.75         5.31 o
  -6  -6  11        260.13        293.61        19.25 o
  -5  -6  11        248.99        298.47        14.06 o
  -4  -6  11          5.97          6.25         1.10 o
  -3  -6  11        288.05        288.29         8.44 o
  -2  -6  11        943.50       1076.67        23.61 o
  -1  -6  11        818.69        929.15        62.38 o
   0  -6  11        253.79        268.63         9.25 o
   1  -6  11          0.00         -0.23         0.55 o
   2  -6  11        573.25        585.03        15.40 o
   3  -6  11          1.91          0.99         0.65 o
   4  -6  11          0.22          0.61         0.66 o
   5  -6  11        169.60        168.37         9.87 o
   6  -6  11        345.39        360.14        16.26 o
   7  -6  11         32.34         33.37         2.69 o
   8  -6  11         14.80         17.94         1.70 o
   9  -6  11          0.04          0.51         0.42 o
  -8  -5  11         91.10         77.71         7.47 o
  -7  -5  11        163.07        175.78         7.63 o
  -6  -5  11        566.04        709.13        30.18 o
  -5  -5  11         83.63        105.47         5.24 o
  -4  -5  11         15.56         21.76         2.60 o
  -3  -5  11        353.00        374.52        11.66 o
  -2  -5  11          1.48          3.08         1.15 o
  -1  -5  11        389.12        464.51        42.29 o
   0  -5  11         51.61         61.58         9.81 o
   1  -5  11         43.15         40.94         7.52 o
   2  -5  11          7.79         14.78         2.32 o
   3  -5  11         55.76         50.92         3.53 o
   4  -5  11         22.42         26.77         2.66 o
   5  -5  11        606.84        560.29        24.96 o
   6  -5  11         89.72         79.31         3.74 o
   7  -5  11          3.80          6.25         1.26 o
   8  -5  11         62.18         63.64         3.43 o
   9  -5  11          0.01         -0.23         0.45 o
  -8  -4  11        118.60        115.62         4.35 o
  -7  -4  11         77.26        100.39         5.10 o
  -6  -4  11          5.24          6.33         1.82 o
  -5  -4  11          0.13          1.13         0.96 o
  -4  -4  11         81.06         84.55         3.91 o
  -3  -4  11         53.54         56.11         5.16 o
  -2  -4  11          6.95         10.40         2.11 o
  -1  -4  11         20.73         23.88         6.36 o
   0  -4  11          0.15          1.33         2.07 o
   1  -4  11          2.01          0.94         1.23 o
   2  -4  11          7.80          7.93         3.22 o
   3  -4  11         87.70         92.18         4.78 o
   4  -4  11        137.54        143.68         6.38 o
   5  -4  11         21.39         20.39         1.98 o
   6  -4  11         36.36         32.39         2.12 o
   7  -4  11          0.34          1.15         0.62 o
   8  -4  11        138.40        155.28         5.75 o
   9  -4  11         49.24         46.11         3.48 o
  -9  -3  11         14.12         14.02         1.44 o
  -8  -3  11          0.20         -0.39         0.37 o
  -7  -3  11         43.14         50.03         3.57 o
  -6  -3  11          5.32          8.30         2.61 o
  -5  -3  11          0.47          0.74         0.61 o
  -4  -3  11        295.96        295.57         8.90 o
  -3  -3  11         23.83         23.64         2.01 o
  -2  -3  11          7.03          8.30         3.94 o
  -1  -3  11        342.62        364.39        26.77 o
   0  -3  11        698.61        637.69        25.77 o
   1  -3  11         60.60         46.38         5.45 o
   2  -3  11        139.27        153.26        10.59 o
   3  -3  11         59.69         55.33         2.72 o
   4  -3  11          2.19          4.20         1.13 o
   5  -3  11         66.06         52.70         5.09 o
   6  -3  11          0.50         -0.41         0.52 o
   7  -3  11         18.18         19.94         2.06 o
   8  -3  11         34.98         40.04         4.12 o
   9  -3  11         61.35         59.62         3.98 o
  -9  -2  11         20.48         16.19         2.59 o
  -8  -2  11          1.02          1.43         0.43 o
  -7  -2  11          0.70          0.17         0.46 o
  -6  -2  11          1.88          1.74         0.89 o
  -5  -2  11         45.53         45.23         4.25 o
  -4  -2  11        284.20        272.84        13.32 o
  -3  -2  11          1.51          1.03         0.67 o
  -2  -2  11         13.79         15.56         5.27 o
  -1  -2  11          3.16         -0.10         1.38 o
   0  -2  11        212.66        224.50        12.94 o
   1  -2  11          0.25         -1.48         1.64 o
   2  -2  11          1.63         -0.45         5.04 o
   3  -2  11         92.87         76.94         3.18 o
   4  -2  11         81.10         63.20         2.97 o
   5  -2  11        335.70        270.18        10.21 o
   6  -2  11         77.21         63.59         3.64 o
   7  -2  11          7.84          7.89         1.46 o
   8  -2  11         21.96         23.62         3.01 o
   9  -2  11         57.88         64.91         3.99 o
  -9  -1  11         64.44         62.27         2.49 o
  -8  -1  11         36.33         37.22         3.48 o
  -7  -1  11         20.39         19.85         2.57 o
  -6  -1  11         38.89         41.89         3.98 o
  -5  -1  11         52.51         50.72         4.53 o
  -4  -1  11         62.04         55.18         3.71 o
  -3  -1  11         28.45         39.93         3.73 o
  -2  -1  11        139.95        134.78        16.13 o
  -1  -1  11        137.04        123.05         9.56 o
   0  -1  11        191.02        212.93        16.77 o
   1  -1  11         87.31         74.36         9.67 o
   2  -1  11          0.60          0.96         0.76 o
   3  -1  11          1.13          1.18         0.45 o
   4  -1  11       1046.97        904.25        19.41 o
   5  -1  11        854.85        774.23        14.77 o
   6  -1  11         21.36         21.88         1.74 o
   7  -1  11          1.97          2.74         0.62 o
   8  -1  11         79.97         87.90         5.86 o
  -9   0  11         15.52         14.78         1.07 o
  -8   0  11         53.81         57.86         3.61 o
  -7   0  11          1.07          1.61         1.43 o
  -6   0  11          6.90          6.11         1.62 o
  -5   0  11         82.80         92.22         6.33 o
  -4   0  11         31.92         32.55         7.57 o
  -3   0  11         49.99         43.79         6.35 o
  -2   0  11          0.71          6.84         3.67 o
  -1   0  11        869.55        947.39        42.57 o
   0   0  11         79.76         67.99         9.59 o
   1   0  11        159.01        147.36        14.65 o
   2   0  11        260.70        247.25         5.95 o
   3   0  11        346.11        304.60         7.01 o
   4   0  11        144.75        156.54         5.94 o
   5   0  11         81.77         84.68         3.52 o
   6   0  11         22.44         19.82         1.59 o
   7   0  11         23.84         29.45         1.67 o
   8   0  11          5.24          6.42         1.45 o
  -9   1  11         15.39         17.42         1.79 o
  -8   1  11          0.50          0.56         0.43 o
  -7   1  11         12.89         13.45         1.41 o
  -6   1  11          0.00          0.85         0.48 o
  -5   1  11         32.02         33.79         3.82 o
  -4   1  11          0.01          0.37         1.67 o
  -3   1  11        203.28        227.03        15.46 o
  -2   1  11         12.81         17.07         2.59 o
  -1   1  11        594.15        637.15        18.55 o
   0   1  11        100.32        100.09         4.00 o
   1   1  11          9.04          7.20         1.13 o
   2   1  11       1696.14       1721.39        25.31 o
   3   1  11         65.00         63.42         3.45 o
   4   1  11        116.30        119.49         4.99 o
   5   1  11          4.09          3.07         0.84 o
   6   1  11          3.68          4.99         0.80 o
   7   1  11         50.66         51.22         3.08 o
   8   1  11          0.00         -0.37         0.45 o
  -9   2  11          0.21         -0.15         0.33 o
  -8   2  11         54.04         57.02         2.57 o
  -7   2  11         67.98         67.52         3.27 o
  -6   2  11         15.32         15.24         1.33 o
  -5   2  11        584.90        623.31        23.42 o
  -4   2  11          0.91         -0.59         0.68 o
  -3   2  11         96.74         93.13         5.08 o
  -2   2  11        128.85        119.26         5.14 o
  -1   2  11          0.57          2.20         0.74 o
   0   2  11        612.95        632.32        15.90 o
   1   2  11       4745.27       4791.72        63.29 o
   2   2  11          8.20          8.62         1.22 o
   3   2  11        426.67        423.43        11.64 o
   4   2  11          0.14          0.65         0.63 o
   5   2  11         85.12         84.36         4.93 o
   6   2  11         22.71         22.76         1.73 o
   7   2  11          2.58          2.19         0.49 o
  -9   3  11          0.76         -0.19         0.28 o
  -8   3  11        359.67        379.72         9.24 o
  -7   3  11        173.42        180.55         4.82 o
  -6   3  11          5.61          7.64         1.73 o
  -5   3  11        183.23        188.67        10.30 o
  -4   3  11        148.80        121.42         6.36 o
  -3   3  11          6.65          8.66         1.61 o
  -2   3  11        436.48        430.53        12.53 o
  -1   3  11          0.04         -0.11         0.61 o
   0   3  11        458.51        447.71        10.41 o
   1   3  11         11.18         10.21         1.14 o
   2   3  11        277.48        277.85         7.83 o
   3   3  11          2.04          2.48         0.71 o
   4   3  11       1226.19       1313.19        27.31 o
   5   3  11          6.18          5.71         1.23 o
   6   3  11          6.22          6.58         1.68 o
   7   3  11         34.53         36.74         2.04 o
  -8   4  11        210.00        197.78         5.31 o
  -7   4  11         32.73         32.80         1.68 o
  -6   4  11        171.16        168.94         8.95 o
  -5   4  11        640.80        618.42        23.16 o
  -4   4  11          0.02         -0.37         0.86 o
  -3   4  11          5.19          7.32         1.83 o
  -2   4  11         46.84         37.44         3.33 o
  -1   4  11         42.71         32.64         2.37 o
   0   4  11          3.98          4.67         0.95 o
   1   4  11          2.49          0.18         0.94 o
   2   4  11         15.53         13.83         1.90 o
   3   4  11        107.92        119.14         4.58 o
   4   4  11         27.27         30.38         2.08 o
   5   4  11        122.43        129.50         5.50 o
   6   4  11         18.74         13.67         2.06 o
  -8   5  11          5.51          4.86         0.76 o
  -7   5  11         16.91         15.84         1.06 o
  -6   5  11          5.18          5.35         1.38 o
  -5   5  11          0.98          0.55         0.68 o
  -4   5  11         43.01         39.09         5.88 o
  -3   5  11         80.57         67.10         4.48 o
  -2   5  11        330.40        278.43        10.27 o
  -1   5  11          0.16          0.56         0.46 o
   0   5  11         64.94         62.05         2.82 o
   1   5  11         48.18         41.29         2.72 o
   2   5  11         28.45         29.82         2.64 o
   3   5  11          4.23          3.37         0.83 o
   4   5  11          5.87          9.29         1.30 o
   5   5  11          9.71         10.27         1.35 o
  -7   6  11         55.82         61.67         1.98 o
  -6   6  11         14.39         13.94         1.92 o
  -5   6  11          2.10          1.95         0.78 o
  -4   6  11          4.98          3.63         1.26 o
  -3   6  11         71.51         68.59         4.34 o
  -2   6  11         48.34         48.54         2.76 o
  -1   6  11         53.02         53.01         2.92 o
   0   6  11        138.79        135.85         5.10 o
   1   6  11         32.84         36.28         2.40 o
   2   6  11         84.49         76.78         4.04 o
   3   6  11         42.87         42.91         4.29 o
   4   6  11         10.91          8.50         2.39 o
   5   6  11          0.03         -1.12         0.56 o
  -6   7  11          2.92          2.16         0.74 o
  -5   7  11          6.19         12.42         1.83 o
  -4   7  11         56.67         52.06         3.26 o
  -3   7  11         11.19         13.04         1.66 o
  -2   7  11          4.44          5.81         0.88 o
  -1   7  11         16.02         16.64         1.55 o
   0   7  11          4.73          4.32         0.81 o
   1   7  11         20.12         16.43         1.43 o
   2   7  11          1.59          2.08         1.13 o
   3   7  11         47.46         44.42         3.81 o
  -5   8  11         15.93         19.80         1.90 o
  -4   8  11          0.87          1.37         0.52 o
  -3   8  11        140.12        138.40         5.13 o
  -2   8  11          6.16          6.28         0.83 o
  -1   8  11         44.42         52.34         2.42 o
   0   8  11          0.09          0.52         0.37 o
   1   8  11          0.01         -0.19         0.65 o
   2   8  11         59.83         68.29         4.30 o
  -3   9  11         76.32         54.14        13.24 o
  -2   9  11          0.25          0.08         0.28 o
  -1   9  11          0.45          0.65         0.54 o
   1 -13  12          2.91          4.47         0.85 o
   2 -13  12         13.17         13.48         1.47 o
   3 -13  12        103.41         95.18         4.28 o
  -2 -12  12        119.59         94.23         5.27 o
  -1 -12  12          4.97          4.50         0.92 o
   0 -12  12        280.07        309.51        11.19 o
   1 -12  12          0.16          0.23         0.36 o
   2 -12  12        267.06        266.59         7.49 o
   3 -12  12         76.81         79.30         2.73 o
   4 -12  12         13.55         14.48         1.00 o
   5 -12  12          2.51          2.89         0.63 o
  -3 -11  12          3.45          2.76         0.56 o
  -2 -11  12          1.97          1.33         0.92 o
  -1 -11  12         73.91         67.00         3.87 o
   0 -11  12          3.47          4.40         1.13 o
   1 -11  12       1153.06       1268.19        20.44 o
   2 -11  12          0.20          0.04         0.56 o
   3 -11  12        503.76        559.55        12.02 o
   4 -11  12         16.96         16.91         1.29 o
   5 -11  12          2.77          2.80         0.42 o
   6 -11  12         92.79        103.93         4.80 o
  -5 -10  12          7.45          4.89         0.94 o
  -4 -10  12         85.53         74.11         3.26 o
  -3 -10  12          0.07         -0.59         0.54 o
  -2 -10  12          3.20          4.02         1.00 o
  -1 -10  12         64.60         59.75         6.64 o
   0 -10  12        270.27        283.62        16.25 o
   1 -10  12         68.48         78.36         4.20 o
   2 -10  12        461.82        524.35        14.70 o
   3 -10  12         87.86         86.14         5.10 o
   4 -10  12         37.23         39.82         2.26 o
   5 -10  12         23.75         24.24         1.59 o
   6 -10  12        213.26        218.93        12.42 o
   7 -10  12          8.54          8.61         1.24 o
  -5  -9  12         24.30         19.50         1.60 o
  -4  -9  12          2.43          1.92         0.90 o
  -3  -9  12         22.47         18.81         2.90 o
  -2  -9  12         72.19         66.19        10.45 o
  -1  -9  12         52.12         53.20         6.62 o
   0  -9  12         46.30         45.17         6.05 o
   1  -9  12         14.50         16.56         2.35 o
   2  -9  12         22.43         20.97         2.65 o
   3  -9  12         68.46         69.81         4.82 o
   4  -9  12          0.08          0.28         0.49 o
   5  -9  12          8.59          7.28         1.32 o
   6  -9  12         24.85         29.33         2.33 o
   7  -9  12         40.46         40.30         3.35 o
  -6  -8  12         18.12         13.98         1.90 o
  -5  -8  12          0.96          1.54         0.69 o
  -4  -8  12        232.29        237.57         8.81 o
  -3  -8  12        149.74        151.90         8.53 o
  -2  -8  12        119.10        145.87        10.82 o
  -1  -8  12        124.79        126.46        10.85 o
   0  -8  12        188.66        189.23        13.62 o
   1  -8  12        113.29        112.88         6.48 o
   2  -8  12        694.93        744.69        26.30 o
   3  -8  12          0.39         -1.53         1.24 o
   4  -8  12          5.76          5.67         1.29 o
   5  -8  12        127.03        134.00         6.16 o
   6  -8  12          3.68          3.65         0.93 o
   7  -8  12          0.65          0.39         0.67 o
   8  -8  12         44.59         47.03         3.32 o
  -7  -7  12          0.09          0.26         0.30 o
  -6  -7  12          0.12          0.20         0.47 o
  -5  -7  12          7.66          8.33         2.06 o
  -4  -7  12         59.36         71.02         5.58 o
  -3  -7  12        270.86        287.57        10.47 o
  -2  -7  12          4.15          2.95         1.00 o
  -1  -7  12         15.55         12.75         3.56 o
   0  -7  12        206.60        211.01        17.40 o
   1  -7  12         11.93         11.73         1.97 o
   2  -7  12        241.12        256.06        10.39 o
   3  -7  12          0.46          2.34         1.26 o
   4  -7  12        187.00        190.30        12.12 o
   5  -7  12          6.42          6.81         1.45 o
   6  -7  12          0.13         -1.08         0.93 o
   7  -7  12          6.86          7.80         1.74 o
   8  -7  12          0.21          1.23         0.62 o
  -7  -6  12         57.39         52.99         2.77 o
  -6  -6  12         41.71         51.22         4.41 o
  -5  -6  12         79.41         96.47         4.76 o
  -4  -6  12         94.93        106.07         4.72 o
  -3  -6  12        169.24        192.89         6.60 o
  -2  -6  12          2.27          4.36         1.10 o
  -1  -6  12          0.10          0.87         0.74 o
   0  -6  12         26.48         30.02         2.88 o
   1  -6  12         58.37         57.49         4.47 o
   2  -6  12        271.76        277.09         8.96 o
   3  -6  12         24.37         27.56         2.90 o
   4  -6  12         39.55         36.25         3.42 o
   5  -6  12         27.96         24.29         2.17 o
   6  -6  12          1.01          2.30         1.16 o
   7  -6  12         17.61         25.80         3.09 o
   8  -6  12         28.18         36.68         3.11 o
  -8  -5  12         25.36         19.38         1.30 o
  -7  -5  12         25.90         23.14         2.88 o
  -6  -5  12          0.08         -0.28         1.12 o
  -5  -5  12         14.35         20.05         2.18 o
  -4  -5  12          3.93          5.56         1.35 o
  -3  -5  12         81.59         84.09         5.84 o
  -2  -5  12        137.29        166.43         8.81 o
  -1  -5  12          0.00         -0.36         0.59 o
   0  -5  12          7.93          4.48         1.37 o
   1  -5  12        143.81        132.43         7.62 o
   2  -5  12        278.62        286.11         8.60 o
   3  -5  12          3.70          1.86         0.99 o
   4  -5  12         61.34         56.35         4.25 o
   5  -5  12         21.61         23.88         2.69 o
   6  -5  12         17.04         14.10         1.66 o
   7  -5  12          5.75          8.17         1.25 o
   8  -5  12         92.32         91.46         3.78 o
  -8  -4  12         62.03         54.88         2.52 o
  -7  -4  12         58.84         68.01         4.73 o
  -6  -4  12          8.10          9.90         1.51 o
  -5  -4  12         13.69         13.72         1.96 o
  -4  -4  12          1.02          0.62         0.47 o
  -3  -4  12         11.35         11.14         1.71 o
  -2  -4  12         90.95         84.55         3.37 o
  -1  -4  12        470.03        511.86        19.60 o
   0  -4  12         26.30         23.50         2.18 o
   1  -4  12         32.48         35.29         3.19 o
   2  -4  12         51.87         49.11         3.66 o
   3  -4  12         10.08         16.17         2.59 o
   4  -4  12         45.29         45.62         3.77 o
   5  -4  12         78.09         77.35         5.06 o
   6  -4  12         45.74         43.12         2.69 o
   7  -4  12          8.58          8.89         1.27 o
   8  -4  12        107.06         32.68        58.99 o
  -8  -3  12         16.63         13.27         0.88 o
  -7  -3  12          0.12          1.06         0.47 o
  -6  -3  12          9.92         10.83         2.22 o
  -5  -3  12         18.56         18.08         1.76 o
  -4  -3  12        336.97        340.55        10.59 o
  -3  -3  12         45.46         43.96         2.87 o
  -2  -3  12        220.91        232.23         6.18 o
  -1  -3  12          6.37          4.97         1.17 o
   0  -3  12         20.55         23.03         1.94 o
   1  -3  12          3.83          5.37         1.01 o
   2  -3  12        555.40        509.74        13.39 o
   3  -3  12        242.93        175.68         6.52 o
   4  -3  12         23.77         17.63         2.66 o
   5  -3  12         45.37         37.17         3.27 o
   6  -3  12        215.52        204.33         9.21 o
   7  -3  12          0.44          0.51         0.80 o
   8  -3  12          0.94          0.24         0.60 o
  -8  -2  12         32.68         37.76         3.30 o
  -7  -2  12         42.75         49.36         2.98 o
  -6  -2  12          1.73          1.57         0.88 o
  -5  -2  12         17.62         17.41         2.60 o
  -4  -2  12         20.68         22.13         2.91 o
  -3  -2  12       1172.52       1198.89        21.06 o
  -2  -2  12          0.06          0.51         0.36 o
  -1  -2  12         11.57         17.59         1.94 o
   0  -2  12          6.77          4.74         1.22 o
   1  -2  12         62.41         42.92         2.91 o
   2  -2  12         73.91         64.24         4.08 o
   3  -2  12          0.44          0.25         0.52 o
   4  -2  12        185.34        139.56         6.96 o
   5  -2  12        108.94         68.74         3.90 o
   6  -2  12         18.14         14.98         1.72 o
   7  -2  12          2.21          1.66         1.04 o
   8  -2  12         23.80         24.12         2.71 o
  -8  -1  12          0.18         -0.60         0.58 o
  -7  -1  12         15.47         18.00         1.78 o
  -6  -1  12         14.90         15.68         2.39 o
  -5  -1  12         46.06         51.70         4.53 o
  -4  -1  12        188.90        180.65         6.82 o
  -3  -1  12        138.49        151.71        15.14 o
  -2  -1  12         95.13        104.26         5.52 o
  -1  -1  12          6.97          5.94         1.07 o
   0  -1  12          6.12          8.76         1.33 o
   1  -1  12          1.21          1.87         1.00 o
   2  -1  12          7.99          7.79         0.93 o
   3  -1  12         26.53         22.08         1.74 o
   4  -1  12          3.43          2.04         0.79 o
   5  -1  12          7.42          9.79         1.41 o
   6  -1  12        113.22        101.98        11.23 o
   7  -1  12        167.01        176.74         9.47 o
   8  -1  12         36.63         35.64         3.14 o
  -9   0  12          0.65          0.57         0.34 o
  -8   0  12          2.29          2.67         0.94 o
  -7   0  12         10.25         10.39         1.79 o
  -6   0  12        113.55        103.42         6.53 o
  -5   0  12        120.64        120.17         5.28 o
  -4   0  12        109.67        112.73         7.53 o
  -3   0  12        196.36        193.82        16.98 o
  -2   0  12        232.70        235.92         7.78 o
  -1   0  12       4193.83       4322.18        94.62 o
   0   0  12          3.66          3.40         0.89 o
   1   0  12         70.24         63.03         3.64 o
   2   0  12         51.92         47.55         2.38 o
   3   0  12        565.52        529.07        12.15 o
   4   0  12        722.15        707.19        15.95 o
   5   0  12          1.35          1.48         0.75 o
   6   0  12          0.03          0.01         0.58 o
   7   0  12        173.02        142.89        20.29 o
   8   0  12         18.77         20.57         2.11 o
  -9   1  12         17.57         11.54         1.19 o
  -8   1  12          1.19          0.77         0.63 o
  -7   1  12         15.79         15.82         2.15 o
  -6   1  12        131.94        125.96         7.33 o
  -5   1  12         59.54         59.37         5.21 o
  -4   1  12        129.29        134.97         8.50 o
  -3   1  12        160.55        169.73         9.75 o
  -2   1  12         58.82         53.43         4.54 o
  -1   1  12        153.59        154.78         5.32 o
   0   1  12          4.23          6.01         1.02 o
   1   1  12         98.39        105.46         4.13 o
   2   1  12       1902.47       1848.37        29.00 o
   3   1  12          9.55          8.56         1.27 o
   4   1  12        261.92        263.77         7.97 o
   5   1  12         55.64         54.91         3.14 o
   6   1  12          5.02          3.73         0.82 o
   7   1  12         15.71         13.51         2.33 o
  -8   2  12         13.02         11.58         0.93 o
  -7   2  12        180.99        192.19         5.87 o
  -6   2  12          0.95          0.96         0.45 o
  -5   2  12        123.28        131.71         8.16 o
  -4   2  12        216.31        222.69        11.52 o
  -3   2  12        430.72        415.20        13.67 o
  -2   2  12         37.42         38.44         3.42 o
  -1   2  12        214.40        217.51         8.07 o
   0   2  12        117.49        117.47         4.82 o
   1   2  12       1001.79        997.74        17.55 o
   2   2  12        188.12        196.91         5.39 o
   3   2  12        327.32        336.75         9.09 o
   4   2  12         26.26         27.27         2.17 o
   5   2  12         31.86         31.31         2.19 o
   6   2  12          0.18          0.42         0.48 o
   7   2  12         70.72         73.70         4.41 o
  -8   3  12        140.72        109.88        13.19 o
  -7   3  12          9.73         10.39         0.87 o
  -6   3  12         91.28         89.63         3.20 o
  -5   3  12        593.96        616.98        22.83 o
  -4   3  12        173.12        143.62         8.73 o
  -3   3  12        150.80        152.98         7.24 o
  -2   3  12         49.67         55.19         4.12 o
  -1   3  12         70.08         70.39         4.59 o
   0   3  12          5.39          3.57         1.54 o
   1   3  12          0.77          0.96         0.47 o
   2   3  12          2.34          4.10         1.21 o
   3   3  12          0.25          0.72         0.67 o
   4   3  12        176.44        184.79         5.87 o
   5   3  12          0.00         -0.11         0.45 o
   6   3  12         56.03         43.21         6.98 o
  -8   4  12        128.40        100.50         4.61 o
  -7   4  12         56.91         53.63         1.96 o
  -6   4  12         92.97         96.36         5.96 o
  -5   4  12         17.45         10.82         2.05 o
  -4   4  12         37.75         37.95         3.27 o
  -3   4  12        212.29        210.71         8.65 o
  -2   4  12        287.04        281.15        10.36 o
  -1   4  12        263.46        257.19         9.70 o
   0   4  12          6.01          6.50         0.92 o
   1   4  12         10.95          9.72         1.34 o
   2   4  12         13.90         14.46         1.88 o
   3   4  12        130.89        140.18         4.78 o
   4   4  12          7.87          6.89         1.12 o
   5   4  12          5.83          4.40         0.87 o
   6   4  12          3.00          3.43         0.77 o
  -7   5  12         35.56         34.16         2.16 o
  -6   5  12         62.90         57.78         4.13 o
  -5   5  12         19.80         21.58         2.74 o
  -4   5  12         14.86         14.95         1.91 o
  -3   5  12        143.36        132.95         6.36 o
  -2   5  12         60.61         56.68         3.98 o
  -1   5  12          1.72          1.85         0.54 o
   0   5  12        187.03        175.33         4.95 o
   1   5  12         21.08         20.86         1.87 o
   2   5  12         75.99         73.26         4.08 o
   3   5  12         26.72         23.50         2.12 o
   4   5  12          7.64          4.00         0.77 o
   5   5  12          0.20         -1.14         0.70 o
  -6   6  12          0.08          0.51         0.22 o
  -5   6  12          0.33          2.08         0.91 o
  -4   6  12         74.17         76.63         4.11 o
  -3   6  12         12.46         11.10         1.57 o
  -2   6  12          0.08          0.57         0.51 o
  -1   6  12         20.24         16.94         1.31 o
   0   6  12          6.72          5.12         0.92 o
   1   6  12          9.09          6.15         0.94 o
   2   6  12         25.95         28.57         2.54 o
   3   6  12        496.56        494.84        18.40 o
   4   6  12         14.69         14.95         1.97 o
  -6   7  12          4.71          6.31         0.92 o
  -5   7  12        237.86        259.32        18.07 o
  -4   7  12          0.07          0.53         0.63 o
  -3   7  12         48.20         49.76         2.38 o
  -2   7  12         10.91         11.49         1.12 o
  -1   7  12          0.19          0.16         0.39 o
   0   7  12         27.57         25.12         1.69 o
   1   7  12         94.25         82.12         3.52 o
   2   7  12          3.19          4.77         1.23 o
   3   7  12          3.18          3.42         0.86 o
  -4   8  12         35.33         30.16         2.33 o
  -3   8  12         38.44         26.60         3.92 o
  -2   8  12        213.61        207.91         6.44 o
  -1   8  12         15.06         14.47         2.56 o
   0   8  12          0.69          1.24         0.54 o
  -1 -12  13         14.22         15.21         1.73 o
   0 -12  13        374.47        344.45        37.67 o
   1 -12  13         18.63         15.66         1.58 o
   2 -12  13        135.36        122.10         4.39 o
   3 -12  13          0.12          0.00         0.23 o
   4 -12  13          2.08          1.83         0.40 o
  -3 -11  13          0.00          0.69         0.51 o
  -2 -11  13         21.96         18.01         1.82 o
  -1 -11  13         32.10         34.10         2.09 o
   0 -11  13         20.81         17.53         2.01 o
   1 -11  13        276.13        307.42         7.95 o
   2 -11  13        171.32        193.60         7.18 o
   3 -11  13         86.57         91.29         3.11 o
   4 -11  13          4.02          2.86         0.47 o
   5 -11  13         55.31         56.17         2.59 o
  -4 -10  13         11.38          9.01         1.55 o
  -3 -10  13          0.05         -0.12         0.76 o
  -2 -10  13         34.30         36.28         4.61 o
  -1 -10  13         17.91         18.02         3.54 o
   0 -10  13          2.61          5.20         2.05 o
   1 -10  13          2.67          1.04         1.25 o
   2 -10  13          2.61          1.70         0.77 o
   3 -10  13         50.44         57.93         2.86 o
   4 -10  13          8.48          9.21         0.98 o
   5 -10  13          5.65          5.15         0.92 o
   6 -10  13         76.98         87.81         4.82 o
  -5  -9  13         80.99         70.24         2.95 o
  -4  -9  13          0.85          0.50         0.45 o
  -3  -9  13        105.46         96.58        12.14 o
  -2  -9  13         18.11         20.57         3.89 o
  -1  -9  13         74.85         84.75         8.28 o
   0  -9  13          8.18          8.68         2.71 o
   1  -9  13          5.20          4.52         1.25 o
   2  -9  13        122.77        129.47         7.58 o
   3  -9  13          7.31          7.30         1.51 o
   4  -9  13         66.08         65.76         5.93 o
   5  -9  13          0.02          0.07         0.45 o
   6  -9  13        207.83        230.56         9.37 o
   7  -9  13          0.77          0.71         0.41 o
  -6  -8  13        116.00        104.45         6.51 o
  -5  -8  13          6.12          5.31         1.00 o
  -4  -8  13          2.99          2.09         1.86 o
  -3  -8  13        188.71        184.64         7.60 o
  -2  -8  13         15.58         13.37         3.14 o
  -1  -8  13          9.82          5.88         2.46 o
   0  -8  13         54.81         59.51         4.43 o
   1  -8  13         24.08         22.82         2.75 o
   2  -8  13        259.34        283.29        10.94 o
   3  -8  13        244.08        270.37        14.62 o
   4  -8  13        153.00        171.93         7.56 o
   5  -8  13          0.03         -0.19         0.58 o
   6  -8  13          0.17          0.89         0.85 o
   7  -8  13         14.39         15.64         2.04 o
  -6  -7  13          2.85          2.61         0.67 o
  -5  -7  13         10.27         12.17         2.37 o
  -4  -7  13        221.58        249.02        11.91 o
  -3  -7  13         53.29         56.26         3.95 o
  -2  -7  13        103.28         94.77         5.34 o
  -1  -7  13        139.83        143.95        11.86 o
   0  -7  13        153.57        153.30         7.65 o
   1  -7  13        356.99        365.22        13.08 o
   2  -7  13          0.25          0.96         0.77 o
   3  -7  13        339.50        340.07        17.02 o
   4  -7  13          0.02         -1.13         1.05 o
   5  -7  13         20.03         16.32         2.04 o
   6  -7  13          6.68         11.87         2.20 o
   7  -7  13         57.84         67.34         4.65 o
   8  -7  13         12.24         14.16         1.56 o
  -7  -6  13          0.34          0.80         0.34 o
  -6  -6  13         70.52         74.86         5.35 o
  -5  -6  13         72.93         86.66         6.22 o
  -4  -6  13          4.07          4.91         1.02 o
  -3  -6  13         33.23         35.80         2.55 o
  -2  -6  13         97.80        103.23         5.51 o
  -1  -6  13          0.46          1.27         1.29 o
   0  -6  13         12.66         15.87         2.29 o
   1  -6  13        213.96        234.09         9.87 o
   2  -6  13         47.28         49.41         3.28 o
   3  -6  13          1.60          1.00         0.73 o
   4  -6  13          0.89          1.14         0.81 o
   5  -6  13          6.71          5.98         1.96 o
   6  -6  13        139.94        176.24         9.38 o
   7  -6  13         27.59         32.32         3.14 o
   8  -6  13        105.52        115.53         5.33 o
  -7  -5  13          3.80          3.64         0.79 o
  -6  -5  13         18.83         25.59         3.85 o
  -5  -5  13         60.52         70.98         3.44 o
  -4  -5  13        135.12        145.37        10.02 o
  -3  -5  13        140.49        159.09         7.68 o
  -2  -5  13         93.16        107.56         7.76 o
  -1  -5  13        109.10         99.83        14.70 o
   0  -5  13        128.00         96.17         6.54 o
   1  -5  13          5.63          9.77         2.36 o
   2  -5  13        272.76        244.87         7.94 o
   3  -5  13          6.00          6.23         1.52 o
   4  -5  13         68.06         58.46         4.32 o
   5  -5  13         41.71         39.95         3.47 o
   6  -5  13         15.37         15.05         1.79 o
   7  -5  13         19.18         24.40         1.91 o
   8  -5  13         33.85         24.41         1.95 o
  -8  -4  13         36.15         24.63         2.10 o
  -7  -4  13          5.62          6.75         0.79 o
  -6  -4  13         49.91         57.86         5.90 o
  -5  -4  13        349.07        387.15        15.48 o
  -4  -4  13          8.93          8.45         1.25 o
  -3  -4  13         44.31         44.25         4.64 o
  -2  -4  13         34.80         37.87         2.97 o
  -1  -4  13          7.58          9.70         1.54 o
   0  -4  13          1.70          1.87         0.79 o
   1  -4  13          5.62          7.58         1.25 o
   2  -4  13        181.31        159.09         8.12 o
   3  -4  13        565.88        475.30        14.63 o
   4  -4  13        417.86        399.54        13.09 o
   5  -4  13          0.47          0.37         0.60 o
   6  -4  13         35.48         31.50         2.14 o
   7  -4  13          1.55          0.74         0.93 o
   8  -4  13          2.90          3.59         0.91 o
  -8  -3  13         34.59         27.05         2.34 o
  -7  -3  13          0.49          0.68         0.37 o
  -6  -3  13         13.91         15.60         2.56 o
  -5  -3  13        144.03        152.85         5.38 o
  -4  -3  13         18.50         18.59         1.96 o
  -3  -3  13          1.53          1.24         0.57 o
  -2  -3  13         30.71         25.61         1.80 o
  -1  -3  13        111.16        102.98         4.85 o
   0  -3  13        147.17        171.70         7.28 o
   1  -3  13         44.40         47.25         3.06 o
   2  -3  13        464.02        377.68        11.01 o
   3  -3  13         44.75         28.48         2.84 o
   4  -3  13         12.86         13.75         1.96 o
   5  -3  13         71.90         63.55         2.84 o
   6  -3  13          5.59          3.08         0.74 o
   7  -3  13         29.30         31.35         3.30 o
   8  -3  13          0.54          0.59         0.49 o
  -8  -2  13          4.01          3.26         0.59 o
  -7  -2  13         24.25         23.24         2.77 o
  -6  -2  13          0.03          0.01         0.46 o
  -5  -2  13         63.32         62.53         5.01 o
  -4  -2  13         15.81         14.87         1.79 o
  -3  -2  13        993.92       1078.19        20.71 o
  -2  -2  13         20.04         16.16         1.43 o
  -1  -2  13          0.34          1.22         0.72 o
   0  -2  13         33.82         28.18         1.89 o
   1  -2  13          7.70          8.71         1.31 o
   2  -2  13         17.96         16.03         1.98 o
   3  -2  13         17.62         14.93         1.70 o
   4  -2  13         26.95         23.87         2.18 o
   5  -2  13         73.08         56.29         5.83 o
   6  -2  13         69.12         74.12         5.40 o
   7  -2  13          0.29          1.65         0.92 o
   8  -2  13         21.56         21.99         2.11 o
  -8  -1  13         10.05         12.40         1.14 o
  -7  -1  13          0.01          0.02         0.44 o
  -6  -1  13         12.12         13.46         1.60 o
  -5  -1  13          0.05          1.01         0.78 o
  -4  -1  13         85.92         87.20         4.40 o
  -3  -1  13          8.41          7.27         1.00 o
  -2  -1  13         18.89         21.84         2.12 o
  -1  -1  13         29.36         26.97         1.93 o
   0  -1  13       4940.07       5018.01        77.71 o
   1  -1  13        101.32        102.81         4.86 o
   2  -1  13         38.34         26.84         2.25 o
   3  -1  13        107.87         95.26         3.78 o
   4  -1  13         28.20         24.60         1.85 o
   5  -1  13          7.66          5.36         1.06 o
   6  -1  13         56.53         63.18         3.81 o
   7  -1  13         25.86         33.78         3.25 o
  -8   0  13         27.34         30.37         2.64 o
  -7   0  13          4.65          5.37         0.93 o
  -6   0  13          0.80          0.97         0.79 o
  -5   0  13        375.50        387.10        11.20 o
  -4   0  13         76.04         79.79         4.22 o
  -3   0  13         53.66         52.56         5.04 o
  -2   0  13         11.88         12.97         1.36 o
  -1   0  13        996.16        987.04        21.93 o
   0   0  13        116.29        117.94         5.19 o
   1   0  13       2231.76       2201.36        47.85 o
   2   0  13        144.32        140.51         5.25 o
   3   0  13         14.98          9.37         1.14 o
   4   0  13        935.28        961.82        24.22 o
   5   0  13          7.54          9.38         1.36 o
   6   0  13         70.02         63.30        10.56 o
   7   0  13          0.16         -0.15         0.54 o
  -8   1  13         34.37         34.40         2.73 o
  -7   1  13        136.75        132.41         4.84 o
  -6   1  13         75.78         78.53         5.30 o
  -5   1  13          6.63          5.99         1.60 o
  -4   1  13         85.22         99.41         7.06 o
  -3   1  13          0.32          0.30         0.48 o
  -2   1  13        756.98        769.29        19.59 o
  -1   1  13        103.81        106.05         5.24 o
   0   1  13        176.46        169.49         6.92 o
   1   1  13        392.29        402.69        10.11 o
   2   1  13       2569.12       2664.74        46.65 o
   3   1  13        207.20        214.62         6.85 o
   4   1  13        191.43        187.23         8.63 o
   5   1  13         77.08         73.00         3.43 o
   6   1  13         78.71         63.95         5.09 o
   7   1  13         29.61         34.72         2.79 o
  -8   2  13          2.60          2.42         0.68 o
  -7   2  13         99.80         92.28         5.06 o
  -6   2  13        185.24        194.78         6.43 o
  -5   2  13         23.83         22.27         2.99 o
  -4   2  13          3.44          0.58         0.88 o
  -3   2  13          3.63          1.14         0.97 o
  -2   2  13          7.24          7.41         1.34 o
  -1   2  13        303.46        320.99         9.03 o
   0   2  13          1.76          1.98         0.72 o
   1   2  13        342.23        347.51         9.05 o
   2   2  13          2.88          3.22         0.79 o
   3   2  13         51.56         50.46         2.88 o
   4   2  13         10.80          8.94         1.18 o
   5   2  13          1.95          2.76         0.66 o
   6   2  13          3.52          3.27         0.96 o
  -7   3  13          1.08          1.33         0.43 o
  -6   3  13        201.79        194.71         6.27 o
  -5   3  13         16.48         14.07         2.34 o
  -4   3  13        222.38        216.53        10.95 o
  -3   3  13        160.63        167.35         9.47 o
  -2   3  13        358.07        349.56        11.97 o
  -1   3  13        233.63        227.35         7.16 o
   0   3  13         10.82          7.87         0.97 o
   1   3  13         12.29         12.58         1.36 o
   2   3  13        261.02        268.91        13.30 o
   3   3  13         26.23         23.74         2.31 o
   4   3  13          5.20          4.37         0.80 o
   5   3  13          1.19          1.03         0.54 o
   6   3  13          6.95          4.98         0.99 o
  -7   4  13          6.63          7.10         0.74 o
  -6   4  13          4.26          3.59         0.69 o
  -5   4  13         59.08         58.98         3.15 o
  -4   4  13          0.03         -0.23         0.65 o
  -3   4  13          2.57          1.86         0.78 o
  -2   4  13         24.33         18.49         1.78 o
  -1   4  13         75.55         66.72         3.42 o
   0   4  13         49.53         50.78         2.47 o
   1   4  13        120.58        119.22         5.51 o
   2   4  13         32.90         35.58         2.81 o
   3   4  13          5.78          5.67         1.11 o
   4   4  13         19.54         14.51         3.60 o
   5   4  13         35.07         26.47         2.83 o
  -6   5  13          3.30          2.86         0.55 o
  -5   5  13         22.74         23.97         1.78 o
  -4   5  13          5.65          5.62         1.42 o
  -3   5  13         11.40         10.53         1.61 o
  -2   5  13         11.13         11.71         1.35 o
  -1   5  13          8.34          8.70         1.16 o
   0   5  13         38.98         39.64         2.00 o
   1   5  13         61.78         66.65         3.71 o
   2   5  13          9.06          7.97         1.21 o
   3   5  13        119.80        106.67         5.21 o
   4   5  13         10.87          9.40         1.63 o
  -6   6  13         13.51         13.05         0.91 o
  -5   6  13          0.05         -0.13         0.29 o
  -4   6  13         35.03         34.72         2.16 o
  -3   6  13         84.80         87.55         3.84 o
  -2   6  13          3.59          2.96         0.67 o
  -1   6  13         26.55         25.61         1.43 o
   0   6  13        126.28        124.58         6.56 o
   1   6  13         11.53         10.76         1.29 o
   2   6  13          0.33          0.34         0.34 o
   3   6  13         17.31         15.96         1.94 o
  -4   7  13          3.88          2.61         0.49 o
  -3   7  13          0.62          0.54         0.34 o
  -2   7  13          0.87         -0.04         0.41 o
  -1   7  13          3.99          3.04         0.90 o
   0   7  13         35.43         29.68         4.23 o
   1   7  13         43.40         36.40         2.75 o
   0 -12  14         58.30         66.85         4.73 o
   1 -12  14          0.00         -0.28         0.40 o
   2 -12  14         52.32         48.45         5.09 o
   3 -12  14         12.55         13.00         1.65 o
  -2 -11  14          0.97          1.92         0.68 o
  -1 -11  14          1.62          1.63         0.47 o
   0 -11  14          4.06          3.29         0.67 o
   1 -11  14         27.57         31.39         2.54 o
   2 -11  14         42.76         46.68         3.04 o
   3 -11  14          5.55          1.48         2.54 o
   4 -11  14         22.68         22.32         3.07 o
   5 -11  14         13.58         12.17         1.56 o
  -4 -10  14          0.06          0.50         0.42 o
  -3 -10  14          1.34          1.12         0.75 o
  -2 -10  14         78.11         83.21         6.65 o
  -1 -10  14          0.04         -0.43         1.02 o
   0 -10  14          4.14          4.44         1.76 o
   1 -10  14         26.26         33.34         4.59 o
   2 -10  14        258.46        298.54        14.68 o
   3 -10  14          4.96          6.05         0.96 o
   4 -10  14          1.33          1.67         0.45 o
   5 -10  14         30.78         30.82         1.54 o
   6 -10  14         32.22         30.68         1.51 o
  -4  -9  14         29.61         20.55         1.71 o
  -3  -9  14         23.42         19.19         2.38 o
  -2  -9  14         15.42         16.97         3.45 o
  -1  -9  14         19.67         19.67         3.84 o
   0  -9  14          0.30          0.92         1.53 o
   1  -9  14        168.22        178.00         9.77 o
   2  -9  14         11.13         12.33         1.97 o
   3  -9  14          8.17          8.49         2.15 o
   4  -9  14         36.49         41.52         4.25 o
   5  -9  14          1.52          1.44         0.56 o
   6  -9  14        101.84        121.23         6.11 o
  -5  -8  14        143.17        118.23        24.05 o
  -4  -8  14          1.10          0.72         0.56 o
  -3  -8  14         33.16         30.26         2.64 o
  -2  -8  14          0.13          1.68         1.46 o
  -1  -8  14          8.16          6.96         2.53 o
   0  -8  14        260.49        272.01        10.36 o
   1  -8  14         33.66         37.81         3.48 o
   2  -8  14        170.34        189.29         8.32 o
   3  -8  14        248.85        251.63        13.55 o
   4  -8  14          3.28          1.70         0.83 o
   5  -8  14         28.23         30.69         3.26 o
   6  -8  14         96.83        124.87         6.68 o
   7  -8  14          0.02          0.68         0.47 o
  -6  -7  14         88.00         81.17         3.29 o
  -5  -7  14         24.46         26.83         3.08 o
  -4  -7  14          4.32          5.15         1.09 o
  -3  -7  14          1.68          4.92         1.33 o
  -2  -7  14         17.17         19.65         4.05 o
  -1  -7  14        234.07        255.70        16.26 o
   0  -7  14         35.01         36.46         3.54 o
   1  -7  14        323.33        351.44        12.67 o
   2  -7  14          0.08          1.16         0.84 o
   3  -7  14         55.93         64.18         6.33 o
   4  -7  14          1.22          2.71         0.93 o
   5  -7  14         38.46         41.45         3.10 o
   6  -7  14        114.70        139.92         7.47 o
   7  -7  14         87.73        120.28         5.94 o
  -6  -6  14          2.10          2.89         0.70 o
  -5  -6  14          5.91          6.88         1.21 o
  -4  -6  14         20.86         21.37         2.25 o
  -3  -6  14         74.47         88.70        11.20 o
  -2  -6  14          2.35          1.65         1.57 o
  -1  -6  14         13.52         15.92         2.28 o
   0  -6  14          5.69          5.97         1.47 o
   1  -6  14        176.13        155.65        10.20 o
   2  -6  14         47.50         44.05         3.04 o
   3  -6  14         33.32         34.43         3.17 o
   4  -6  14        165.69        159.41         5.69 o
   5  -6  14         32.55         31.63         4.17 o
   6  -6  14         47.33         58.32         4.51 o
   7  -6  14        134.22        157.16         7.16 o
  -7  -5  14          4.13          3.72         0.63 o
  -6  -5  14         74.65         77.45         7.05 o
  -5  -5  14         24.21         30.19         2.67 o
  -4  -5  14          8.81         11.72         1.91 o
  -3  -5  14          4.41          3.61         1.27 o
  -2  -5  14         13.19         15.59         1.70 o
  -1  -5  14        148.25        141.69         9.19 o
   0  -5  14        140.32        117.86         8.49 o
   1  -5  14        501.39        487.82        15.67 o
   2  -5  14        104.69         97.90         4.66 o
   3  -5  14        234.15        210.28         8.63 o
   4  -5  14        385.78        355.96        12.04 o
   5  -5  14        106.91        102.07         7.82 o
   6  -5  14          7.35          7.45         1.66 o
   7  -5  14         59.47         63.15         3.89 o
  -7  -4  14          2.23          2.45         0.56 o
  -6  -4  14         29.97         29.48         2.63 o
  -5  -4  14        330.58        368.41        12.27 o
  -4  -4  14         12.50         13.66         2.01 o
  -3  -4  14         42.38         39.41         3.72 o
  -2  -4  14         31.55         37.48         3.03 o
  -1  -4  14        557.30        549.40        15.47 o
   0  -4  14        105.12         89.87         7.17 o
   1  -4  14         13.98         13.70         1.92 o
   2  -4  14          4.34          3.83         1.09 o
   3  -4  14        157.22        122.22         6.26 o
   4  -4  14          5.22          8.58         1.69 o
   5  -4  14         39.18         34.18         2.31 o
   6  -4  14          8.80          5.80         0.86 o
   7  -4  14          4.01          3.86         0.97 o
  -7  -3  14          0.01          0.08         0.36 o
  -6  -3  14          0.07          1.18         0.46 o
  -5  -3  14         39.96         39.94         2.46 o
  -4  -3  14          1.52          1.41         0.67 o
  -3  -3  14         25.24         34.47         2.18 o
  -2  -3  14       1467.07       1620.28        29.21 o
  -1  -3  14         11.12         14.90         1.91 o
   0  -3  14         62.17         77.50         4.52 o
   1  -3  14         29.16         29.71         2.80 o
   2  -3  14        173.57        170.08        25.20 o
   3  -3  14        135.08        127.43         6.29 o
   4  -3  14          0.14         -1.13         0.70 o
   5  -3  14          1.26          3.00         0.62 o
   6  -3  14         42.89         35.47         3.84 o
   7  -3  14         30.70         32.25         2.84 o
  -7  -2  14        113.81        143.88         7.16 o
  -6  -2  14          8.05          7.02         1.14 o
  -5  -2  14        132.66        132.72         5.51 o
  -4  -2  14         58.82         63.80         3.03 o
  -3  -2  14       1061.00       1108.32        21.15 o
  -2  -2  14         54.38         50.27         2.64 o
  -1  -2  14        809.88        854.03        21.26 o
   0  -2  14         10.54         11.93         1.34 o
   1  -2  14        419.10        395.88        12.40 o
   2  -2  14         84.99         93.97         8.04 o
   3  -2  14         98.03         87.51         4.40 o
   4  -2  14         57.36         58.17         3.91 o
   5  -2  14         10.50          9.43         2.35 o
   6  -2  14         25.46         28.98         2.55 o
   7  -2  14         71.04         65.18         4.15 o
  -8  -1  14         35.49         29.03         7.34 o
  -7  -1  14         27.76         28.73         2.84 o
  -6  -1  14         54.54         58.15         3.17 o
  -5  -1  14          0.02          0.19         0.54 o
  -4  -1  14        281.78        307.77         7.91 o
  -3  -1  14         33.95         32.52         2.11 o
  -2  -1  14         44.46         47.97         2.54 o
  -1  -1  14         55.36         58.63         3.00 o
   0  -1  14       3124.37       3194.42        67.02 o
   1  -1  14         52.29         52.09         3.67 o
   2  -1  14          0.41          0.52         0.55 o
   3  -1  14         14.05         12.11         1.51 o
   4  -1  14          4.96          4.64         0.95 o
   5  -1  14         40.02         44.71         4.65 o
   6  -1  14        341.57        346.69        19.56 o
   7  -1  14         19.68         17.70         1.92 o
  -8   0  14         26.37         26.58         2.04 o
  -7   0  14          7.47          8.05         1.00 o
  -6   0  14        123.38        122.60         4.85 o
  -5   0  14          9.61          9.13         1.17 o
  -4   0  14          1.81          2.03         0.69 o
  -3   0  14         20.55         20.16         1.65 o
  -2   0  14         29.91         30.10         2.63 o
  -1   0  14         50.46         51.16         3.52 o
   0   0  14          5.05          8.43         1.39 o
   1   0  14         14.37         17.33         2.07 o
   2   0  14         18.66         19.74         1.84 o
   3   0  14        130.39        126.57         4.87 o
   4   0  14        310.54        308.51        14.50 o
   5   0  14        112.56        103.00        12.11 o
   6   0  14         32.02         31.07         2.43 o
   7   0  14         20.53         17.98         1.75 o
  -7   1  14         64.44         69.24         4.81 o
  -6   1  14        221.80        213.76         6.78 o
  -5   1  14         12.18          9.28         1.03 o
  -4   1  14        423.06        426.63         9.77 o
  -3   1  14        115.13        113.80         4.20 o
  -2   1  14        341.86        362.49        11.20 o
  -1   1  14        187.08        187.52         7.34 o
   0   1  14        178.50        174.71         7.06 o
   1   1  14        479.47        507.14        14.36 o
   2   1  14        221.47        231.21         6.94 o
   3   1  14        184.58        194.37         7.76 o
   4   1  14          4.83          4.72         0.91 o
   5   1  14         11.27         10.68         1.77 o
   6   1  14          0.51          0.15         0.45 o
  -7   2  14          4.74          4.80         0.69 o
  -6   2  14         55.77         54.68         2.24 o
  -5   2  14          4.88          4.19         0.70 o
  -4   2  14        413.91        403.46        11.34 o
  -3   2  14        371.95        380.54        11.26 o
  -2   2  14         39.41         43.78         3.16 o
  -1   2  14        195.58        208.56         7.76 o
   0   2  14          6.06          7.22         1.70 o
   1   2  14         28.19         30.50         2.16 o
   2   2  14          0.60          0.28         0.45 o
   3   2  14         20.64         16.16         1.53 o
   4   2  14         28.89         24.25         2.47 o
   5   2  14         14.37         11.06         1.28 o
   6   2  14          2.78          1.18         0.52 o
  -7   3  14          7.01          7.20         1.62 o
  -6   3  14        174.97        167.38         6.45 o
  -5   3  14         74.94         71.95         2.72 o
  -4   3  14          5.63          5.90         1.20 o
  -3   3  14        164.19        169.35         6.45 o
  -2   3  14         43.74         38.96         3.10 o
  -1   3  14          9.38          8.92         1.41 o
   0   3  14        114.23        110.25         5.07 o
   1   3  14         70.32         75.03         3.31 o
   2   3  14        287.69        293.25         9.54 o
   3   3  14          0.00          0.34         0.47 o
   4   3  14          6.60          6.11         1.00 o
   5   3  14         58.46         44.86         3.67 o
  -6   4  14        103.28         94.42         5.88 o
  -5   4  14         44.29         46.70         2.41 o
  -4   4  14          3.92          4.32         0.87 o
  -3   4  14          0.01          0.20         0.45 o
  -2   4  14         56.00         58.62         3.41 o
  -1   4  14         64.22         70.10         3.75 o
   0   4  14         41.78         46.49         2.92 o
   1   4  14        132.49        136.84         5.63 o
   2   4  14        164.51        168.24         6.25 o
   3   4  14          9.13          6.81         1.00 o
   4   4  14         60.78         54.12         4.08 o
  -6   5  14         14.48         13.89         1.26 o
  -5   5  14          3.54          3.35         0.80 o
  -4   5  14         36.11         33.80         2.08 o
  -3   5  14        153.59        162.53         5.61 o
  -2   5  14          0.14          0.38         0.41 o
  -1   5  14          3.89          2.85         0.73 o
   0   5  14          2.13          3.28         0.73 o
   1   5  14         23.18         24.75         1.95 o
   2   5  14          1.36          0.80         0.42 o
   3   5  14          0.27          1.81         0.76 o
  -4   6  14          0.02         -0.11         0.29 o
  -3   6  14         68.22         71.27         2.95 o
  -2   6  14          6.70          7.50         0.92 o
  -1   6  14         19.24         21.08         2.33 o
   0   6  14         15.01         16.90         2.00 o
   1   6  14         23.74         15.74         1.22 o
  -1 -11  15          3.73          3.38         0.54 o
   0 -11  15         19.81         20.29         1.73 o
   1 -11  15          0.01          0.47         0.45 o
   2 -11  15         73.48         75.03         9.56 o
   3 -11  15          9.45          8.74         1.53 o
   4 -11  15          0.02         -0.48         0.42 o
  -3 -10  15          7.72          6.63         1.37 o
  -2 -10  15         40.01         39.53         4.13 o
  -1 -10  15         18.25         18.30         2.98 o
   0 -10  15          2.38          0.47         0.94 o
   1 -10  15          5.45          6.66         2.01 o
   2 -10  15         51.16         48.82         3.19 o
   3 -10  15          5.79          6.07         1.25 o
   4 -10  15         81.90         90.94         3.68 o
   5 -10  15          0.13          0.12         0.22 o
  -4  -9  15          5.54          5.02         0.97 o
  -3  -9  15         12.49          9.45         1.99 o
  -2  -9  15         29.81         35.53         4.47 o
  -1  -9  15          3.25          1.67         1.20 o
   0  -9  15         17.53         16.64         3.35 o
   1  -9  15         19.80         17.85         2.18 o
   2  -9  15         11.37         11.40         1.67 o
   3  -9  15          6.07          5.46         1.59 o
   4  -9  15        119.97        137.90         5.24 o
   5  -9  15        199.34        216.52        26.83 o
   6  -9  15         32.88         40.57         2.74 o
  -5  -8  15          0.05          0.68         0.32 o
  -4  -8  15         29.11         21.93         5.47 o
  -3  -8  15          4.55          2.73         1.52 o
  -2  -8  15          5.66          5.58         2.11 o
  -1  -8  15         13.15          9.69         2.80 o
   0  -8  15         11.76         13.45         1.98 o
   1  -8  15         47.63         48.93         3.81 o
   2  -8  15        126.25        132.15         6.44 o
   3  -8  15          5.76          4.69         1.72 o
   4  -8  15         69.76         77.50         6.35 o
   5  -8  15         61.64         72.25         4.87 o
   6  -8  15        214.89        278.18        10.62 o
  -5  -7  15          1.66          0.96         0.69 o
  -4  -7  15          0.00         -0.40         0.55 o
  -3  -7  15          1.37          1.31         0.74 o
  -2  -7  15         35.78         34.13         5.21 o
  -1  -7  15        157.33        161.66        12.09 o
   0  -7  15          0.18          0.72         1.11 o
   1  -7  15          0.32          1.18         0.91 o
   2  -7  15        228.01        221.35         8.99 o
   3  -7  15        111.13        116.07         8.33 o
   4  -7  15          6.64          5.91         1.23 o
   5  -7  15         29.13         30.88         3.26 o
   6  -7  15          0.34          1.66         0.72 o
  -6  -6  15          3.77          3.19         0.57 o
  -5  -6  15          1.00          0.98         0.72 o
  -4  -6  15          0.03         -0.64         1.21 o
  -3  -6  15        316.82        363.71        40.37 o
  -2  -6  15          0.04          0.76         1.18 o
  -1  -6  15         31.98         32.07         3.20 o
   0  -6  15         87.90        101.90         6.71 o
   1  -6  15        865.03        862.23        23.34 o
   2  -6  15         71.66         62.75         4.52 o
   3  -6  15         36.91         39.78         4.89 o
   4  -6  15          1.45          0.41         0.72 o
   5  -6  15         50.14         46.26         3.62 o
   6  -6  15         27.70         24.64         2.52 o
  -6  -5  15          9.63          7.68         0.95 o
  -5  -5  15         15.09         17.23         1.77 o
  -4  -5  15        611.18        687.80        19.32 o
  -3  -5  15        237.18        272.53        10.42 o
  -2  -5  15         24.64         22.30         2.81 o
  -1  -5  15         36.42         35.91         3.44 o
   0  -5  15         54.11         53.06         4.22 o
   1  -5  15          0.00          0.80         3.02 o
   2  -5  15         18.66         20.40         2.00 o
   3  -5  15          5.01          8.16         1.49 o
   4  -5  15         54.09         62.34         4.13 o
   5  -5  15          2.48          2.54         0.65 o
   6  -5  15          7.44          8.62         1.43 o
  -7  -4  15          7.03          6.20         1.09 o
  -6  -4  15          7.17          7.35         0.80 o
  -5  -4  15        438.00        464.32        38.41 o
  -4  -4  15         77.83         84.68         4.97 o
  -3  -4  15        374.82        413.44        17.48 o
  -2  -4  15          0.43          0.78         0.62 o
  -1  -4  15        846.32        819.31        29.89 o
   0  -4  15         57.41         52.17         5.30 o
   1  -4  15          1.22          1.51         0.73 o
   2  -4  15          8.00          6.99         1.17 o
   3  -4  15         23.49         18.96         2.26 o
   4  -4  15          7.53          6.18         1.62 o
   5  -4  15          1.17          1.05         0.41 o
   6  -4  15          3.04          0.74         0.37 o
  -7  -3  15          7.46          6.12         0.80 o
  -6  -3  15        108.48        132.64        14.46 o
  -5  -3  15         16.76         15.96         1.93 o
  -4  -3  15          0.24          0.40         0.53 o
  -3  -3  15        200.32        198.60         5.82 o
  -2  -3  15       4103.31       4375.24        89.57 o
  -1  -3  15        196.30        194.39         7.52 o
   0  -3  15        257.63        293.61        10.00 o
   1  -3  15          4.74          3.39         0.96 o
   2  -3  15          7.47          7.78         1.59 o
   3  -3  15         35.20         34.58         3.06 o
   4  -3  15         92.93         89.74         4.85 o
   5  -3  15         22.21         18.06         1.88 o
   6  -3  15          0.99          1.50         0.65 o
  -7  -2  15         11.61         13.73         1.20 o
  -6  -2  15          0.06          0.72         0.67 o
  -5  -2  15         89.25         85.86         4.00 o
  -4  -2  15          0.21         -0.16         0.48 o
  -3  -2  15        304.88        363.89         8.76 o
  -2  -2  15         55.68         61.05         3.77 o
  -1  -2  15        388.02        401.17        11.99 o
   0  -2  15          3.45          5.30         1.20 o
   1  -2  15          7.36          8.25         1.45 o
   2  -2  15         14.93         15.13         2.01 o
   3  -2  15        232.42        246.16         8.93 o
   4  -2  15         15.63         14.42         1.82 o
   5  -2  15         91.50         97.12         7.05 o
   6  -2  15          0.01          0.07         0.68 o
  -7  -1  15          1.86          1.32         0.65 o
  -6  -1  15          0.99          0.98         0.51 o
  -5  -1  15          1.81          2.41         0.72 o
  -4  -1  15          7.49          8.22         1.01 o
  -3  -1  15          1.97          3.20         0.69 o
  -2  -1  15          0.03          0.23         0.36 o
  -1  -1  15          3.92          3.58         0.94 o
   0  -1  15         10.60         12.94         1.76 o
   1  -1  15          3.46          5.21         1.59 o
   2  -1  15          9.88         11.36         1.66 o
   3  -1  15         13.76         14.74         1.54 o
   4  -1  15         52.98         62.19         5.47 o
   5  -1  15         54.55         49.13         2.99 o
   6  -1  15         34.77         33.86         3.39 o
  -7   0  15         94.11         92.39         4.74 o
  -6   0  15        218.90        219.74         6.58 o
  -5   0  15         99.94        102.15         3.49 o
  -4   0  15          0.17          0.23         0.32 o
  -3   0  15         27.57         29.37         1.90 o
  -2   0  15          4.36          3.34         0.60 o
  -1   0  15        170.00        170.00         6.86 o
   0   0  15          8.39          8.54         1.45 o
   1   0  15          0.01          0.28         0.51 o
   2   0  15          1.50          1.51         0.55 o
   3   0  15         84.42         85.78         5.80 o
   4   0  15         14.20         13.18         2.31 o
   5   0  15          8.16          5.60         1.40 o
   6   0  15         48.18         37.93         2.79 o
  -7   1  15         49.36         44.02         2.81 o
  -6   1  15          2.68          2.99         0.63 o
  -5   1  15          0.05          0.35         0.33 o
  -4   1  15         22.82         18.59         1.41 o
  -3   1  15         66.68         63.34         2.41 o
  -2   1  15        144.83        148.67         6.09 o
  -1   1  15        117.59        122.34         5.55 o
   0   1  15          0.00          0.92         0.59 o
   1   1  15         80.04         84.32         4.45 o
   2   1  15        130.17        136.64         5.18 o
   3   1  15         24.19         24.41         3.70 o
   4   1  15         10.37          9.43         1.36 o
   5   1  15          8.49          6.57         1.29 o
  -6   2  15         39.87         30.03         1.68 o
  -5   2  15         83.91         83.48         2.83 o
  -4   2  15         26.91         29.63         1.69 o
  -3   2  15          9.54         12.43         1.51 o
  -2   2  15          0.00          0.33         0.54 o
  -1   2  15          6.89          5.66         1.11 o
   0   2  15        137.51        145.08         5.95 o
   1   2  15         54.42         54.23         3.31 o
   2   2  15          4.53          3.88         0.96 o
   3   2  15        135.06        138.48        12.30 o
   4   2  15         17.76         13.88         2.25 o
   5   2  15         11.10          5.86         1.05 o
  -6   3  15         14.47         14.30         1.46 o
  -5   3  15         50.80         51.73         2.48 o
  -4   3  15          5.91          5.23         0.68 o
  -3   3  15          9.99          7.96         1.17 o
  -2   3  15        126.22        127.97         5.23 o
  -1   3  15         96.00         98.66         4.52 o
   0   3  15          2.74          2.25         0.72 o
   1   3  15         24.26         21.97         1.89 o
   2   3  15         17.48         13.76         1.55 o
   3   3  15          5.75          3.72         0.80 o
   4   3  15          0.40          0.71         0.56 o
  -5   4  15          1.97          1.86         0.44 o
  -4   4  15          2.48          2.08         0.43 o
  -3   4  15          1.79          1.90         0.58 o
  -2   4  15          0.02         -0.12         0.43 o
  -1   4  15         72.60         75.01         3.55 o
   0   4  15        130.53        143.76         5.10 o
   1   4  15          2.02          2.74         1.15 o
   2   4  15         38.78         37.75         5.96 o
   3   4  15          0.14          1.12         0.61 o
  -4   5  15          0.04         -0.34         0.17 o
  -3   5  15         57.37         55.65         2.65 o
  -2   5  15         27.35         30.31         1.87 o
  -1   5  15         84.59         98.14        10.63 o
   0   5  15         58.71         73.36         4.56 o
   1   5  15          5.93          7.04         1.19 o
  -2   6  15         49.41         44.09         2.78 o
  -1   6  15         27.46         33.37         2.38 o
   0 -11  16          4.33          5.14         1.19 o
   1 -11  16         39.89         40.37         3.02 o
   2 -11  16         32.56         34.59         2.74 o
  -2 -10  16         29.43         26.35         2.79 o
  -1 -10  16          0.48          0.37         0.62 o
   0 -10  16          1.45          1.73         1.02 o
   1 -10  16         39.65         44.64         4.17 o
   2 -10  16         13.82          5.85         6.28 o
   3 -10  16          0.22          0.73         0.35 o
   4 -10  16        106.82         96.12         3.27 o
  -3  -9  16         14.97         18.78         2.37 o
  -2  -9  16         20.35         22.25         3.14 o
  -1  -9  16         49.62         55.52         5.42 o
   0  -9  16         38.79         34.41         4.30 o
   1  -9  16         32.19         35.06         4.22 o
   2  -9  16          0.94          3.02         1.21 o
   3  -9  16         29.10         26.31         2.95 o
   4  -9  16          1.72          2.82         0.65 o
   5  -9  16         91.88        109.22         5.11 o
  -3  -8  16          0.38          1.09         0.93 o
  -2  -8  16         61.48         70.53         6.41 o
  -1  -8  16        385.24        419.89        19.47 o
   0  -8  16        359.81        377.52        15.72 o
   1  -8  16          3.58          3.96         1.11 o
   2  -8  16         56.20         53.86         3.61 o
   3  -8  16         62.56         60.33         3.52 o
   4  -8  16          0.01          0.67         0.56 o
   5  -8  16          7.28         10.57         1.57 o
  -5  -7  16        111.87        107.36         5.06 o
  -4  -7  16          0.67          0.31         0.52 o
  -3  -7  16          2.51          0.41         1.25 o
  -2  -7  16        195.99        219.27        13.18 o
  -1  -7  16         85.65         87.21         4.85 o
   0  -7  16          3.11          2.38         0.91 o
   1  -7  16        116.84        116.72         6.01 o
   2  -7  16         38.00         29.54         2.77 o
   3  -7  16          0.53          0.80         1.00 o
   4  -7  16          1.57          0.74         0.80 o
   5  -7  16          0.55          2.46         0.94 o
   6  -7  16         86.29         90.54         4.43 o
  -5  -6  16         51.22         43.17         3.18 o
  -4  -6  16         11.42          8.87         1.27 o
  -3  -6  16         41.33         42.42         5.34 o
  -2  -6  16          1.35          3.53         1.91 o
  -1  -6  16         16.13         19.07         2.32 o
   0  -6  16         55.51         60.37         4.33 o
   1  -6  16          1.57          2.52         1.00 o
   2  -6  16          0.60          1.23         1.63 o
   3  -6  16         16.69         10.52         1.76 o
   4  -6  16         12.30          9.01         2.01 o
   5  -6  16          4.51          3.97         0.80 o
   6  -6  16          0.71          1.41         0.53 o
  -6  -5  16         22.26         14.69         1.59 o
  -5  -5  16        218.51        209.43        23.98 o
  -4  -5  16       1898.69       2276.55       231.44 o
  -3  -5  16          9.68         11.52         1.77 o
  -2  -5  16          6.79          9.44         1.68 o
  -1  -5  16          5.81          4.94         1.27 o
   0  -5  16        167.02        184.45         8.13 o
   1  -5  16         79.93         69.89         4.67 o
   2  -5  16         98.92         92.46         4.14 o
   3  -5  16          8.31         10.12         1.57 o
   4  -5  16        188.26        164.66         7.32 o
   5  -5  16          2.09          1.42         0.86 o
  -6  -4  16         17.48         14.62         1.73 o
  -5  -4  16        370.66        470.17        19.41 o
  -4  -4  16          6.39          6.93         0.98 o
  -3  -4  16        351.63        390.99        12.49 o
  -2  -4  16          1.52          0.69         0.88 o
  -1  -4  16         48.99         48.90         4.96 o
   0  -4  16          1.39          2.47         1.27 o
   1  -4  16          9.14          4.47         0.91 o
   2  -4  16         32.04         28.78         2.25 o
   3  -4  16         30.45         28.76         2.63 o
   4  -4  16         22.32         21.12         2.11 o
   5  -4  16         10.96          7.97         0.89 o
  -6  -3  16          6.62          8.76         1.01 o
  -5  -3  16         37.51         31.42         3.56 o
  -4  -3  16         96.05        100.45         5.10 o
  -3  -3  16         14.17          9.53         1.05 o
  -2  -3  16        490.24        529.27        14.40 o
  -1  -3  16          5.42          1.96         1.15 o
   0  -3  16         25.21         21.95         3.32 o
   1  -3  16         17.10         14.49         1.91 o
   2  -3  16        110.72        111.02         5.48 o
   3  -3  16         12.55         11.67         1.66 o
   4  -3  16         61.27         61.74         3.62 o
   5  -3  16          0.90          0.00         0.71 o
  -6  -2  16         41.81         38.13         3.06 o
  -5  -2  16          5.60          3.26         0.84 o
  -4  -2  16          4.85          4.11         0.68 o
  -3  -2  16         75.74         93.04         3.44 o
  -2  -2  16          1.97          2.07         0.70 o
  -1  -2  16          1.39          2.90         1.16 o
   0  -2  16         17.34         19.46         2.10 o
   1  -2  16         13.87         12.67         1.71 o
   2  -2  16          5.15          3.67         1.03 o
   3  -2  16        123.34        121.09         5.49 o
   4  -2  16         24.76         26.09         2.17 o
   5  -2  16          8.29          8.39         1.71 o
  -6  -1  16        215.82        216.48         8.86 o
  -5  -1  16        244.35        243.34         7.11 o
  -4  -1  16          0.02          0.88         0.38 o
  -3  -1  16          2.65          2.97         0.97 o
  -2  -1  16        115.48        123.36         5.26 o
  -1  -1  16         60.05         66.62         3.88 o
   0  -1  16          1.73          3.33         0.90 o
   1  -1  16          2.08          1.76         0.70 o
   2  -1  16          5.25          4.41         1.06 o
   3  -1  16         21.02         24.37         2.18 o
   4  -1  16          1.50          0.94         0.94 o
   5  -1  16          7.13          5.30         1.10 o
  -6   0  16          0.22          0.78         0.31 o
  -5   0  16        126.65        125.11         4.70 o
  -4   0  16         30.41         28.25         1.65 o
  -3   0  16          8.19         11.00         1.05 o
  -2   0  16         44.02         46.64         2.99 o
  -1   0  16          0.86          0.26         0.49 o
   0   0  16         12.74         11.68         1.58 o
   1   0  16          0.53          1.18         0.51 o
   2   0  16         11.56         12.67         1.56 o
   3   0  16         72.39         62.87         5.56 o
   4   0  16          0.61          0.91         0.73 o
   5   0  16         25.42         14.05         3.23 o
  -6   1  16          7.06          6.79         0.98 o
  -5   1  16          8.53          8.35         0.77 o
  -4   1  16          7.18          6.87         0.76 o
  -3   1  16          5.87          7.03         1.02 o
  -2   1  16         36.69         35.49         2.53 o
  -1   1  16         78.05         74.95         3.93 o
   0   1  16        513.85        530.02        14.10 o
   1   1  16          0.35          1.42         0.64 o
   2   1  16          2.12          1.88         0.66 o
   3   1  16          0.48          1.23         0.81 o
   4   1  16         23.69         29.99         2.86 o
  -6   2  16          3.28          4.45         0.70 o
  -5   2  16         47.09         48.11         4.70 o
  -4   2  16         33.67         32.37         1.96 o
  -3   2  16          4.33          4.11         0.60 o
  -2   2  16          4.74          4.68         0.67 o
  -1   2  16         49.55         48.41         2.95 o
   0   2  16          3.74          3.21         0.79 o
   1   2  16          4.39          6.08         0.98 o
   2   2  16         77.45         85.24         5.57 o
   3   2  16        266.21        227.74        52.51 o
  -5   3  16         25.94         23.51         1.30 o
  -4   3  16         39.56         40.78         2.01 o
  -3   3  16          1.94          4.43         0.57 o
  -2   3  16         46.98         51.49         2.76 o
  -1   3  16         68.81         79.01         3.58 o
   0   3  16          0.00          0.43         0.37 o
   1   3  16          0.55          0.27         0.55 o
   2   3  16         20.23         20.05         2.24 o
   3   3  16         13.60         12.71         1.50 o
  -4   4  16         19.80         17.50         1.68 o
  -3   4  16          1.06          1.47         0.31 o
  -2   4  16          4.96          5.58         0.79 o
  -1   4  16         61.69         70.51         5.41 o
   0   4  16         93.51        121.13         6.13 o
   1   4  16        268.59        300.20        11.14 o
  -1   5  16        170.70        194.33         7.46 o
  -1 -10  17          0.64          0.40         0.48 o
   0 -10  17         34.74         34.87         2.11 o
   1 -10  17         53.86         51.31         3.58 o
   2 -10  17         18.29         19.90         2.03 o
  -2  -9  17          3.37          2.30         0.91 o
  -1  -9  17         23.97         24.35         3.07 o
   0  -9  17        277.17        287.37        12.98 o
   1  -9  17        189.47        192.33         9.53 o
   2  -9  17         26.17         28.06         2.80 o
   3  -9  17         22.99         23.62         2.61 o
   4  -9  17         30.19         26.97         2.11 o
  -3  -8  17         26.62         26.50         2.93 o
  -2  -8  17         23.05         25.66         3.31 o
  -1  -8  17        161.31        160.57         9.69 o
   0  -8  17        116.49        125.40        16.05 o
   1  -8  17         75.81         79.19         4.12 o
   2  -8  17          0.00         -0.10         0.38 o
   3  -8  17          0.53          0.33         0.37 o
   4  -8  17         33.90         39.15         2.96 o
   5  -8  17          6.82          5.80         0.89 o
  -3  -7  17          6.77          8.15         1.83 o
  -2  -7  17         86.90         98.05         7.53 o
  -1  -7  17         38.71         43.92         5.15 o
   0  -7  17         10.95         14.00         1.80 o
   1  -7  17          7.34          8.34         1.40 o
   2  -7  17         35.42         11.52        12.49 o
   3  -7  17          7.08          0.66         3.33 o
   4  -7  17          0.22          0.12         0.42 o
   5  -7  17         24.71         25.20         2.07 o
  -4  -6  17         35.48         35.50         3.53 o
  -3  -6  17        603.32        658.95        25.26 o
  -2  -6  17          0.22          0.90         1.11 o
  -1  -6  17         31.06         30.52         2.73 o
   0  -6  17          0.00         -0.59         1.45 o
   1  -6  17         25.18         25.17         2.48 o
   2  -6  17         28.44         29.40         2.51 o
   3  -6  17          1.31         -0.96         0.80 o
   4  -6  17          6.38          6.99         1.62 o
   5  -6  17          2.85          2.52         0.65 o
  -4  -5  17       1111.09        964.91       148.47 o
  -3  -5  17         13.77         15.06         2.96 o
  -2  -5  17        346.39        372.21        11.53 o
  -1  -5  17         25.13         24.02         2.49 o
   0  -5  17         15.38         16.65         2.11 o
   1  -5  17         80.53         77.03         4.55 o
   2  -5  17         27.66         30.41         2.45 o
   3  -5  17         14.79         11.60         1.49 o
   4  -5  17         58.03         56.14         2.92 o
   5  -5  17         15.10         13.57         1.45 o
  -5  -4  17          1.15          1.53         0.58 o
  -4  -4  17         40.36         35.74         2.36 o
  -3  -4  17         54.63         63.22         6.28 o
  -2  -4  17        109.24        102.84         5.26 o
  -1  -4  17         75.13         73.11         4.51 o
   0  -4  17         67.83         72.24         4.51 o
   1  -4  17        489.27        492.41        14.45 o
   2  -4  17         76.56         78.28         4.19 o
   3  -4  17         38.69         40.90         2.85 o
   4  -4  17         13.66         12.35         1.08 o
  -5  -3  17          4.20          2.84         0.63 o
  -4  -3  17        102.56        102.26         3.53 o
  -3  -3  17          0.23         -1.39         0.82 o
  -2  -3  17        150.22        151.75         8.45 o
  -1  -3  17         17.33         16.58         2.61 o
   0  -3  17          1.42          1.34         0.92 o
   1  -3  17          3.71          3.52         0.90 o
   2  -3  17          2.04          1.47         0.76 o
   3  -3  17         19.65         17.52         1.81 o
   4  -3  17         66.31         75.42         3.55 o
   5  -3  17          0.11          0.04         0.43 o
  -5  -2  17         29.02         27.44         3.30 o
  -4  -2  17          0.02         -0.62         0.36 o
  -3  -2  17         22.55         20.27         1.80 o
  -2  -2  17         25.38         29.28         3.36 o
  -1  -2  17         67.04         72.75         5.62 o
   0  -2  17          8.54          8.14         1.42 o
   1  -2  17          8.54          8.83         1.34 o
   2  -2  17         16.30         14.02         1.65 o
   3  -2  17          0.80          1.09         0.59 o
   4  -2  17          3.59          2.14         0.84 o
   5  -2  17          0.02         -0.46         0.43 o
  -5  -1  17          2.13          1.49         0.43 o
  -4  -1  17         20.49         17.85         1.15 o
  -3  -1  17        125.41        132.64         3.81 o
  -2  -1  17        462.01        477.84        18.19 o
  -1  -1  17        124.41        135.41         5.40 o
   0  -1  17         17.96         19.40         1.91 o
   1  -1  17         12.74         11.09         2.24 o
   2  -1  17          1.04          0.12         0.42 o
   3  -1  17         48.68         46.44         2.68 o
   4  -1  17          6.47          5.13         1.18 o
  -5   0  17        169.15        146.22         6.40 o
  -4   0  17          2.88          1.92         0.39 o
  -3   0  17         19.43         18.60         2.05 o
  -2   0  17         69.12         75.56         5.33 o
  -1   0  17          0.19          0.21         0.50 o
   0   0  17         17.72         19.71         1.88 o
   1   0  17        420.04        435.24        11.78 o
   2   0  17        214.42        210.96         7.10 o
   3   0  17        146.05        168.19         8.18 o
   4   0  17         34.65         32.91         2.77 o
  -5   1  17          1.87          2.88         0.57 o
  -4   1  17          5.11          4.09         0.65 o
  -3   1  17         11.84         10.70         1.03 o
  -2   1  17         41.97         39.40         2.61 o
  -1   1  17          1.73          1.06         0.51 o
   0   1  17         27.38         23.10         1.89 o
   1   1  17        104.36        104.73         7.30 o
   2   1  17          0.45          0.46         0.49 o
   3   1  17        109.66        124.17         6.21 o
  -4   2  17         39.09         36.13         3.60 o
  -3   2  17          1.66          2.17         0.77 o
  -2   2  17        182.43        213.35        10.45 o
  -1   2  17        187.66        204.77         8.73 o
   0   2  17         64.28         68.14         3.12 o
   1   2  17          7.97          2.66         4.53 o
   2   2  17          0.66          0.21         0.37 o
  -3   3  17        209.58        251.54         9.30 o
  -2   3  17         54.92         67.23         4.85 o
  -1   3  17          2.07          1.38         0.42 o
   0   3  17         22.75         28.56         2.48 o
   1   3  17        307.29        307.44        11.15 o
   0  -9  18          0.51          0.65         0.54 o
   1  -9  18          0.48         -0.48         0.40 o
  -2  -8  18          0.31          0.50         0.61 o
  -1  -8  18          0.28          0.11         0.56 o
   0  -8  18        108.12        106.61         6.60 o
   1  -8  18          7.13          8.71         1.07 o
   2  -8  18          3.19          2.06         0.50 o
   3  -8  18         35.87         30.50         2.38 o
  -3  -7  18         62.71         59.46         4.25 o
  -2  -7  18          3.95          4.60         1.37 o
  -1  -7  18        107.07        115.39         7.57 o
   0  -7  18         44.09         43.32         2.76 o
   1  -7  18          0.79          1.20         0.55 o
   2  -7  18          0.10         -0.12         0.58 o
   3  -7  18          0.04         -0.88         0.64 o
   4  -7  18         92.88         78.87         3.92 o
  -3  -6  18         77.65         75.77         5.49 o
  -2  -6  18        104.88        105.94         7.45 o
  -1  -6  18         98.59         96.62         4.45 o
   0  -6  18          1.17          1.69         0.67 o
   1  -6  18         76.10         84.44         6.15 o
   2  -6  18         14.31         12.47         2.07 o
   3  -6  18          2.31          1.99         0.94 o
   4  -6  18          9.33          8.42         0.88 o
  -4  -5  18         10.16          9.07         1.51 o
  -3  -5  18         35.57         32.40         3.80 o
  -2  -5  18         23.81         22.74         1.96 o
  -1  -5  18         61.94         57.25         5.01 o
   0  -5  18         80.50         77.38         4.20 o
   1  -5  18          3.67          2.01         0.89 o
   2  -5  18         25.27         26.08         3.01 o
   3  -5  18          3.54          1.58         0.82 o
   4  -5  18         14.94         11.19         1.15 o
  -4  -4  18         65.08         54.84         4.30 o
  -3  -4  18        100.02        110.46         7.53 o
  -2  -4  18         59.15         54.07         3.28 o
  -1  -4  18         49.54         50.93         3.36 o
   0  -4  18          4.05          5.09         1.13 o
   1  -4  18          2.41          1.89         0.68 o
   2  -4  18         53.15         52.73         5.70 o
   3  -4  18         27.95         26.54         3.21 o
   4  -4  18          0.09         -0.79         0.46 o
  -4  -3  18         68.04         58.23         4.63 o
  -3  -3  18          1.29          1.29         0.79 o
  -2  -3  18         59.13         52.31         3.29 o
  -1  -3  18          0.05          0.61         0.59 o
   0  -3  18         55.24         51.31         3.35 o
   1  -3  18         59.79         57.70         3.12 o
   2  -3  18          1.40          1.40         0.92 o
   3  -3  18          1.26          0.86         0.64 o
   4  -3  18          3.03          3.64         0.96 o
  -4  -2  18         27.54         25.89         3.01 o
  -3  -2  18         16.60         17.91         1.71 o
  -2  -2  18          7.08          6.41         1.42 o
  -1  -2  18         19.26         16.18         2.35 o
   0  -2  18         43.20         41.53         2.54 o
   1  -2  18          5.91          4.89         0.76 o
   2  -2  18          0.12         -0.13         0.42 o
   3  -2  18        132.73        130.89         5.40 o
   4  -2  18         45.32         44.21         3.10 o
  -4  -1  18          0.63         -1.76         0.88 o
  -3  -1  18          3.29          2.02         0.75 o
  -2  -1  18        123.71        131.01         6.86 o
  -1  -1  18         21.37         20.71         2.53 o
   0  -1  18         31.75         32.52         2.19 o
   1  -1  18        228.11        233.52         7.13 o
   2  -1  18        140.12        152.13         5.14 o
   3  -1  18         42.72         40.62         3.14 o
  -4   0  18          4.70          3.13         0.99 o
  -3   0  18          0.13          0.61         0.46 o
  -2   0  18         62.11         66.96         4.37 o
  -1   0  18         21.13         18.29         2.60 o
   0   0  18         43.40         35.30         2.25 o
   1   0  18         96.93         98.47         3.83 o
   2   0  18         63.59         35.19        21.96 o
   3   0  18        154.13        145.25         6.32 o
  -3   1  18          1.83          2.37         0.69 o
  -2   1  18         51.27         59.66         3.82 o
  -1   1  18        298.95        297.43        27.05 o
   0   1  18         40.71         36.87         6.91 o
   1   1  18         57.88         47.87         2.95 o
   2   1  18          1.19          2.09         0.68 o
  -2   2  18         27.49         45.04         2.86 o
  -1   2  18         16.07         14.96         1.55 o
   0   2  18          1.97          0.82         0.47 o
  -1  -7  19         28.89         29.02         2.84 o
   0  -7  19         15.73         11.74         1.73 o
   1  -7  19         14.04         11.80         1.54 o
   2  -7  19          1.72          0.70         0.45 o
  -2  -6  19          3.19          4.35         1.17 o
  -1  -6  19        119.52        133.02         7.39 o
   0  -6  19          0.10          0.21         0.37 o
   1  -6  19         27.73         28.18         2.68 o
   2  -6  19          0.06         -0.46         0.45 o
   3  -6  19         90.65         80.75         4.30 o
  -3  -5  19          4.67          4.13         1.03 o
  -2  -5  19          4.02          7.96         1.65 o
  -1  -5  19          0.52          0.20         0.61 o
   0  -5  19          0.15          0.77         0.44 o
   1  -5  19          0.12         -0.32         0.27 o
   2  -5  19         84.74        101.05         5.48 o
   3  -5  19          2.35          1.97         0.56 o
  -3  -4  19          0.09          1.18         0.74 o
  -2  -4  19          0.21          0.57         0.38 o
  -1  -4  19         65.73         64.96         6.98 o
   0  -4  19          0.35          0.82         0.48 o
   1  -4  19         52.73         19.69        28.56 o
   2  -4  19          0.00         -0.18         0.42 o
   3  -4  19          6.75          7.38         1.13 o
  -3  -3  19        113.29        115.35         6.47 o
  -2  -3  19         73.36         64.06         4.91 o
  -1  -3  19         85.91         87.91         4.91 o
   0  -3  19        108.65        121.46         4.73 o
   1  -3  19         73.24         79.62         4.84 o
   2  -3  19         29.75         31.74         2.68 o
  -3  -2  19          4.55          3.37         1.08 o
  -2  -2  19          2.78          2.18         0.60 o
  -1  -2  19         98.65        101.32         4.16 o
   0  -2  19          3.20          3.74         0.75 o
   1  -2  19        232.68        252.58        10.02 o
   2  -2  19         63.78         59.69         3.53 o
  -3  -1  19         63.91         62.01         4.13 o
  -2  -1  19         25.10         30.07         1.90 o
  -1  -1  19          0.00          0.13         0.71 o
   0  -1  19          2.27          3.21         0.63 o
   1  -1  19         85.75         97.97         4.87 o
  -2   0  19          1.61          1.40         0.40 o
  -1   0  19          0.03         -0.32         0.25 o
   0   0  19         19.03         21.40         1.92 o
                                                
