# Supplementary material for: Semiconductive 2D arrays of pancake-bonded oligomers of partially charged TCNQ radicals
Source: IUCrJ. 2022 May 28;9(Pt 4):449–67. doi: 10.1107/S2052252522004717 (PMC9252159; doi:10.1107/S2052252522004717)
Supplement: Supplementary file 3 [file m-09-00449-sup3.zip › lq5043sup7.hkl]

#
# h,k,l, Fc-squared, Fo-squared, sigma(Fo-squared), status flag
#
data_shelx
_shelx_title ' 4.TCNQ_2'
_shelx_refln_list_code          4
_shelx_F_calc_maximum       95.33
_exptl_crystal_F_000       626.00
_reflns_d_resolution_high  0.7935

loop_
 _space_group_symop_operation_xyz
 'x, y, z'
 '-x, -y, -z'

_cell_length_a     9.1474
_cell_length_b    11.3666
_cell_length_c    15.9321
_cell_angle_alpha 106.234
_cell_angle_beta   91.277
_cell_angle_gamma  99.804

_shelx_F_squared_multiplier     1.000

loop_
 _refln_index_h
 _refln_index_k
 _refln_index_l
 _refln_F_squared_calc
 _refln_F_squared_meas
 _refln_F_squared_sigma
 _refln_observed_status
   1   0   0          1.18          1.04         0.37 o
   2   0   0         19.42         12.64         0.69 o
   3   0   0       2099.41       1955.41        69.25 o
   4   0   0        592.09        634.18         6.66 o
   5   0   0        140.12        154.28         5.53 o
   6   0   0        248.85        238.50        11.82 o
   7   0   0          1.84          1.76         0.20 o
   8   0   0          2.93          3.40         0.30 o
   9   0   0         21.39         22.52         0.93 o
  10   0   0          1.62          2.00         0.33 o
  11   0   0          0.50          0.66         0.24 o
 -11   1   0          1.55          1.08         0.29 o
 -10   1   0          2.20          2.24         0.33 o
  -9   1   0         43.46         49.00         1.04 o
  -8   1   0        109.92        113.38         1.79 o
  -7   1   0         39.84         46.03         1.01 o
  -6   1   0         35.80         33.27         4.32 o
  -5   1   0          1.61         -0.30         0.63 o
  -4   1   0        159.41        144.32         3.32 o
  -3   1   0       4236.80       3917.73        18.64 o
  -1   1   0        982.28        825.05         7.76 o
   0   1   0       1290.50       1172.52        15.25 o
   1   1   0         72.95         83.91         4.65 o
   2   1   0        424.44        411.29         3.66 o
   3   1   0        325.66        324.67         4.12 o
   4   1   0        181.28        201.61         7.74 o
   5   1   0         73.16         70.30         6.67 o
   6   1   0          4.52          4.34         1.12 o
   7   1   0         18.71         19.68         0.88 o
   8   1   0          0.97          1.13         0.19 o
   9   1   0          0.25          0.34         0.23 o
  10   1   0          0.12          0.12         0.14 o
 -11   2   0          0.90          0.53         0.19 o
 -10   2   0         21.27         20.26         0.88 o
  -9   2   0          2.98          3.20         0.28 o
  -8   2   0         18.63         16.34         0.67 o
  -7   2   0         23.10         21.71         0.69 o
  -6   2   0         30.54         43.83         4.89 o
  -5   2   0        265.13        246.41         4.89 o
  -4   2   0        210.11        192.88         4.22 o
  -3   2   0        419.66        434.77         6.76 o
  -2   2   0         37.28         25.49         1.42 o
  -1   2   0        237.10        210.23         5.29 o
   0   2   0        384.52        390.46         4.54 o
   1   2   0         11.39          9.53         0.74 o
   2   2   0       3069.98       2988.43        61.15 o
   3   2   0          2.06          1.92         0.36 o
   4   2   0         30.66         33.90         2.53 o
   5   2   0          5.05          5.71         1.76 o
   6   2   0        104.45         98.08         6.00 o
   7   2   0          0.08          0.01         0.12 o
   8   2   0          3.70          4.03         0.40 o
   9   2   0          6.25          6.01         0.52 o
  10   2   0          1.09          0.70         0.17 o
 -11   3   0          0.91          1.67         0.40 o
 -10   3   0         16.13         17.05         0.71 o
  -9   3   0         14.95         13.73         0.64 o
  -8   3   0          2.87          3.23         0.29 o
  -7   3   0        201.08        226.19         3.28 o
  -6   3   0          1.57          2.23         1.20 o
  -5   3   0        198.50        213.07         5.20 o
  -4   3   0        809.21        849.77        15.13 o
  -3   3   0       7276.82       7364.85       202.91 o
  -2   3   0        369.71        338.64         8.89 o
  -1   3   0         57.98         59.68         3.45 o
   0   3   0        696.56        627.89         9.54 o
   1   3   0       1518.26       1607.42         9.45 o
   2   3   0          0.08          0.08         0.09 o
   3   3   0        346.69        364.80         4.25 o
   4   3   0         84.66         97.76         4.74 o
   5   3   0         98.69        108.54         7.87 o
   6   3   0         28.64         31.37         2.18 o
   7   3   0          0.49          0.63         0.16 o
   8   3   0          7.52          6.73         0.55 o
   9   3   0          3.11          2.51         0.26 o
  10   3   0          1.32          0.98         0.22 o
 -10   4   0         19.05         20.67         0.99 o
  -9   4   0         34.86         35.07         1.03 o
  -8   4   0          1.58          1.75         0.28 o
  -7   4   0          2.12          3.14         0.34 o
  -6   4   0          1.37          2.17         1.15 o
  -5   4   0        384.34        408.00         7.58 o
  -4   4   0        401.67        455.09         9.12 o
  -3   4   0        122.08        130.45         6.66 o
  -2   4   0        379.54        389.71        10.68 o
  -1   4   0        147.66        158.75         6.42 o
   0   4   0        329.04        302.57         8.36 o
   1   4   0         62.55         58.25         2.74 o
   2   4   0         50.65         59.58         2.81 o
   3   4   0         41.19         47.13         3.26 o
   4   4   0          8.44         10.47         1.72 o
   5   4   0          0.33          0.46         0.77 o
   6   4   0         28.39         27.76         1.32 o
   7   4   0          5.73          5.52         0.73 o
   8   4   0          4.11          3.48         0.47 o
   9   4   0          0.01         -0.07         0.13 o
  10   4   0          0.52          0.20         0.14 o
 -10   5   0          7.34          8.33         0.62 o
  -9   5   0          7.18          6.72         0.48 o
  -8   5   0         37.17         33.64         1.17 o
  -7   5   0         12.21         14.96         0.87 o
  -6   5   0          1.82          1.50         0.34 o
  -5   5   0          0.14          0.45         0.38 o
  -4   5   0        195.68        207.84         9.92 o
  -3   5   0        122.32        126.06         7.24 o
  -2   5   0         41.68         43.71         4.05 o
  -1   5   0        664.27        664.39        14.88 o
   0   5   0         80.06         76.71         3.54 o
   1   5   0        320.01        317.70         7.22 o
   2   5   0       1169.05       1281.79        14.88 o
   3   5   0        346.98        369.65        12.96 o
   4   5   0         10.01          6.92         1.59 o
   5   5   0         83.25         93.29         3.54 o
   6   5   0          0.86          0.80         0.23 o
   7   5   0          5.12          4.75         0.53 o
   8   5   0          0.36          0.15         0.21 o
   9   5   0          8.97          7.91         0.52 o
 -10   6   0          0.00          0.10         0.10 o
  -9   6   0          3.14          3.14         0.42 o
  -8   6   0          0.07          0.19         0.12 o
  -7   6   0         60.29         49.83         1.78 o
  -6   6   0         31.35         24.83         1.00 o
  -5   6   0          0.92          0.34         0.43 o
  -4   6   0         37.01         32.41         4.24 o
  -3   6   0        502.17        494.64        15.77 o
  -2   6   0         46.89         47.91         4.69 o
  -1   6   0        107.38        122.09         7.07 o
   0   6   0         21.99         23.62         3.05 o
   1   6   0         70.72         72.81         5.19 o
   2   6   0         23.77         20.71         4.73 o
   3   6   0          0.34          1.56         1.02 o
   4   6   0         89.55         96.20         3.64 o
   5   6   0          1.81          2.55         0.59 o
   6   6   0          0.81          0.81         0.29 o
   7   6   0         24.99         26.70         1.45 o
   8   6   0         36.73         37.29         3.65 o
   9   6   0          1.27          1.21         0.21 o
 -10   7   0          5.75          5.42         0.39 o
  -9   7   0          0.22          0.16         0.11 o
  -8   7   0          0.24          0.31         0.27 o
  -7   7   0          0.76          0.74         0.20 o
  -6   7   0          6.33          6.11         0.55 o
  -5   7   0         34.26         30.06         1.19 o
  -4   7   0          0.11          0.18         0.46 o
  -3   7   0          4.70          2.50         1.23 o
  -2   7   0         20.32         18.67         3.20 o
  -1   7   0         10.59          9.16         2.15 o
   0   7   0        139.83        138.86         8.10 o
   1   7   0         16.89         15.04         2.58 o
   2   7   0         27.80         36.35         4.85 o
   3   7   0        357.56        373.79         8.73 o
   4   7   0          8.65          9.18         0.86 o
   5   7   0         14.27         17.62         1.32 o
   6   7   0          2.60          3.22         0.54 o
   7   7   0         13.90         12.23         1.02 o
   8   7   0          6.18          5.11         0.42 o
 -10   8   0          0.54          0.34         0.15 o
  -9   8   0         10.89         11.77         0.82 o
  -8   8   0          0.77          1.03         0.24 o
  -7   8   0         34.18         36.33         1.41 o
  -6   8   0         24.95         28.79         1.25 o
  -5   8   0          9.34          9.26         1.14 o
  -4   8   0         33.29         34.83         2.16 o
  -3   8   0         96.02        104.72         3.64 o
  -2   8   0          0.29          0.34         0.28 o
  -1   8   0         50.22         58.48         5.90 o
   0   8   0        198.29        210.61         4.75 o
   1   8   0        546.27        560.92        12.17 o
   2   8   0         45.80         37.86         1.79 o
   3   8   0        120.54        132.67         3.67 o
   4   8   0          7.13          5.58         0.59 o
   5   8   0          0.41          0.19         0.18 o
   6   8   0          4.13          4.82         0.61 o
   7   8   0          0.46          0.17         0.42 o
  -9   9   0          0.23         -0.06         0.07 o
  -8   9   0         11.44         11.36         0.83 o
  -7   9   0          4.02          3.37         0.40 o
  -6   9   0         16.71         17.26         1.17 o
  -5   9   0          2.11          1.90         0.62 o
  -4   9   0          0.35         -0.14         0.30 o
  -3   9   0         20.28         23.43         1.78 o
  -2   9   0        449.06        448.43         7.41 o
  -1   9   0         15.68         17.36         1.47 o
   0   9   0         44.87         44.78         1.81 o
   1   9   0          7.68         10.30         0.77 o
   2   9   0         56.48         61.10         1.95 o
   3   9   0         24.71         26.30         1.28 o
   4   9   0         26.41         29.07         1.30 o
   5   9   0         46.72         51.25         1.99 o
   6   9   0          1.58          1.90         0.34 o
   7   9   0          0.03          0.07         0.11 o
  -9  10   0          2.11          1.85         0.33 o
  -8  10   0          2.80          2.03         0.45 o
  -7  10   0         37.71         42.11         2.37 o
  -6  10   0          0.74          1.22         0.46 o
  -5  10   0         24.48         27.11         2.15 o
  -4  10   0         43.02         42.55         2.66 o
  -3  10   0        167.26        167.30         5.14 o
  -2  10   0        187.49        189.13         6.30 o
  -1  10   0         25.69         26.08         2.24 o
   0  10   0          2.64          3.66         0.78 o
   1  10   0          4.49          4.55         0.70 o
   2  10   0          6.39          7.21         0.83 o
   3  10   0          2.46          2.57         0.38 o
   4  10   0          6.23          6.55         0.55 o
   5  10   0          3.03          2.75         0.39 o
   6  10   0          1.39          1.19         0.40 o
  -8  11   0          0.00         -0.06         0.10 o
  -7  11   0          7.01          6.93         0.81 o
  -6  11   0          3.31          4.13         0.73 o
  -5  11   0          4.34          3.86         0.74 o
  -4  11   0         14.37         12.38         1.31 o
  -3  11   0         12.89         16.33         1.48 o
  -2  11   0        147.70        166.02         3.35 o
  -1  11   0          2.20          3.42         0.61 o
   0  11   0         90.47        103.64         3.09 o
   1  11   0          1.53          1.57         0.37 o
   2  11   0         19.76         21.50         1.31 o
   3  11   0          1.49          1.61         0.36 o
   4  11   0          0.17          0.48         0.22 o
   5  11   0          0.50          0.21         0.16 o
  -7  12   0          1.98          1.72         0.32 o
  -6  12   0          3.65          3.50         0.54 o
  -5  12   0          0.02          0.10         0.11 o
  -4  12   0          2.51          2.84         0.40 o
  -3  12   0          0.10          0.47         0.24 o
  -2  12   0          0.00          0.44         0.21 o
  -1  12   0         85.28         94.43         4.15 o
   0  12   0          8.09          8.87         0.80 o
   1  12   0        157.30        176.39         3.37 o
   2  12   0          4.12          3.95         0.48 o
   3  12   0          0.21          0.05         0.07 o
  -5  13   0          5.52          4.21         0.43 o
  -4  13   0          0.01          0.25         0.09 o
  -3  13   0          0.64          0.52         0.26 o
  -2  13   0          1.04          1.01         0.32 o
  -1  13   0          0.37          0.51         0.16 o
   0  13   0         32.46         34.88         4.60 o
   1  13   0          4.31          4.52         0.97 o
  -2 -13   1         36.20         19.27         1.10 o
  -1 -13   1          4.70          5.35         0.48 o
   0 -13   1         98.18        113.20         6.86 o
   1 -13   1          2.73          4.25         0.46 o
   2 -13   1          3.34          2.36         0.55 o
   3 -13   1          1.21          1.16         0.40 o
   4 -13   1          0.72          0.62         0.17 o
   5 -13   1          0.04          0.36         0.13 o
  -3 -12   1          2.28          0.37         1.17 o
  -2 -12   1          6.18          7.23         0.67 o
  -1 -12   1         27.20         26.72         1.39 o
   0 -12   1         45.67         49.49         1.95 o
   1 -12   1        125.15        136.66         3.23 o
   2 -12   1          0.99          1.57         0.34 o
   3 -12   1         10.03         10.36         0.81 o
   4 -12   1          0.08          0.39         0.26 o
   5 -12   1          1.09          1.35         0.25 o
   6 -12   1          3.01          2.97         0.52 o
   7 -12   1          0.00         -0.02         0.06 o
  -5 -11   1          2.55          1.42         0.33 o
  -4 -11   1          4.48          4.47         0.47 o
  -3 -11   1          0.95          1.03         0.32 o
  -2 -11   1          0.01          0.04         0.19 o
  -1 -11   1          6.42          8.22         0.87 o
   0 -11   1          4.78          5.20         0.80 o
   1 -11   1          9.10         10.43         1.42 o
   2 -11   1          1.24          1.96         0.35 o
   3 -11   1         10.96          8.81         0.80 o
   4 -11   1         25.74         26.67         1.98 o
   5 -11   1          0.51          0.64         0.31 o
   6 -11   1          6.04          7.74         1.01 o
   7 -11   1          4.47          5.08         0.74 o
   8 -11   1          1.31          2.13         0.39 o
  -6 -10   1          0.30          0.19         0.13 o
  -5 -10   1          5.76          5.61         0.58 o
  -4 -10   1         18.45         21.70         1.02 o
  -3 -10   1         17.93         19.06         1.04 o
  -2 -10   1          9.88          9.40         0.98 o
  -1 -10   1          4.76          4.64         0.72 o
   0 -10   1          0.01          0.20         0.14 o
   1 -10   1         18.57         18.62         1.27 o
   2 -10   1         37.22         38.29         2.35 o
   3 -10   1          8.23          7.68         1.09 o
   4 -10   1         26.25         25.92         2.09 o
   5 -10   1          1.64          2.19         0.60 o
   6 -10   1          0.67          0.73         0.40 o
   7 -10   1          0.08          0.08         0.08 o
   8 -10   1          0.03         -0.01         0.07 o
  -7  -9   1          1.01          0.86         0.28 o
  -6  -9   1          0.76          0.78         0.22 o
  -5  -9   1         14.13         14.90         1.10 o
  -4  -9   1         20.41         21.14         1.11 o
  -3  -9   1          1.69          1.73         0.30 o
  -2  -9   1         27.03         29.99         1.74 o
  -1  -9   1         15.23         13.65         1.04 o
   0  -9   1         42.22         39.83         2.14 o
   1  -9   1          4.43          4.09         0.72 o
   2  -9   1         24.88         29.55         1.40 o
   3  -9   1          1.08          0.86         0.22 o
   4  -9   1         12.22         10.90         1.23 o
   5  -9   1         39.05         41.01         2.71 o
   6  -9   1          3.31          1.89         0.39 o
   7  -9   1          6.38          6.90         0.57 o
   8  -9   1          0.17          0.27         0.12 o
   9  -9   1          0.02          0.11         0.11 o
  -8  -8   1          0.27          0.46         0.14 o
  -7  -8   1          1.13          0.09         0.62 o
  -6  -8   1          0.59          0.52         0.21 o
  -5  -8   1          4.82          4.83         0.67 o
  -4  -8   1          1.21          0.83         0.28 o
  -3  -8   1          4.62          4.80         0.63 o
  -2  -8   1         42.62         42.62         1.88 o
  -1  -8   1        156.98        159.85         4.00 o
   0  -8   1         68.00         77.27         6.53 o
   1  -8   1        168.80        173.89        10.04 o
   2  -8   1         40.22         43.88         5.20 o
   3  -8   1          3.64          3.72         0.48 o
   4  -8   1         21.00         15.22         1.42 o
   5  -8   1        173.68        140.12         3.27 o
   6  -8   1         98.34         99.38         2.33 o
   7  -8   1         37.08         35.93         1.41 o
   8  -8   1          1.33          0.65         0.18 o
   9  -8   1          8.92          9.98         0.76 o
  10  -8   1          1.15          1.09         0.29 o
  -8  -7   1          0.00         -0.10         0.08 o
  -7  -7   1          9.60          8.64         0.67 o
  -6  -7   1          2.82          2.62         0.48 o
  -5  -7   1         49.84         47.76         2.14 o
  -4  -7   1         60.94         63.87         5.40 o
  -3  -7   1        559.34        589.38        10.92 o
  -2  -7   1          0.46          0.53         0.17 o
  -1  -7   1         80.39         74.62         5.76 o
   0  -7   1        146.31        156.08         8.45 o
   1  -7   1         22.15         24.67         3.52 o
   2  -7   1          8.17          7.36         1.95 o
   3  -7   1        312.96        324.75        13.60 o
   4  -7   1        149.21        142.03         9.38 o
   5  -7   1         75.26         74.40         1.95 o
   6  -7   1         38.82         30.21         1.26 o
   7  -7   1          6.14          4.55         0.52 o
   8  -7   1          4.42          3.15         0.42 o
   9  -7   1          0.20          0.30         0.20 o
  10  -7   1          0.26          0.15         0.13 o
  -9  -6   1          0.17          0.10         0.08 o
  -8  -6   1          0.34          0.06         0.14 o
  -7  -6   1         11.82         10.74         0.83 o
  -6  -6   1         19.47         18.84         1.11 o
  -5  -6   1          0.01         -0.28         0.24 o
  -4  -6   1         39.20         41.73         2.36 o
  -3  -6   1         99.04        103.37         7.75 o
  -2  -6   1        118.77        140.51         6.98 o
  -1  -6   1          1.34          0.68         0.58 o
   0  -6   1          0.52          0.58         0.37 o
   1  -6   1        844.98        920.51        19.21 o
   2  -6   1        386.68        400.76        13.18 o
   3  -6   1        554.49        555.40        16.23 o
   4  -6   1          0.69          0.45         0.69 o
   5  -6   1          5.61          3.85         1.04 o
   6  -6   1          8.14          6.24         0.61 o
   7  -6   1        112.78         96.45         2.11 o
   8  -6   1          0.83          0.68         0.23 o
   9  -6   1         18.62         18.12         1.01 o
  10  -6   1          2.24          2.45         0.38 o
  -9  -5   1          0.00          0.02         0.06 o
  -8  -5   1          0.02          0.18         0.13 o
  -7  -5   1          3.21          2.33         0.51 o
  -6  -5   1          1.71          2.24         0.39 o
  -5  -5   1         38.35         41.80         2.44 o
  -4  -5   1         10.53         11.05         2.46 o
  -3  -5   1        210.89        227.71        26.36 o
  -2  -5   1        254.32        260.92        15.38 o
  -1  -5   1         37.14         33.73         3.14 o
   0  -5   1         19.36         17.80         2.31 o
   1  -5   1       4774.23       4968.46        39.63 o
   2  -5   1        395.34        409.53        11.93 o
   3  -5   1         21.89         22.44         2.94 o
   4  -5   1        231.54        235.72        10.22 o
   5  -5   1         47.27         46.36         3.34 o
   6  -5   1         47.93         52.87         1.44 o
   7  -5   1          0.19          0.18         0.11 o
   8  -5   1         10.89          9.57         0.72 o
   9  -5   1         10.15          9.76         0.64 o
  10  -5   1          0.06         -0.04         0.10 o
  11  -5   1          1.13          0.68         0.22 o
 -10  -4   1          0.02         -0.05         0.10 o
  -9  -4   1          0.17         -0.05         0.15 o
  -8  -4   1          2.64          2.29         0.36 o
  -7  -4   1          5.43          4.35         0.65 o
  -6  -4   1          8.89         18.95         2.12 o
  -5  -4   1          0.26          0.60         0.52 o
  -4  -4   1         21.37         22.16         4.41 o
  -3  -4   1          5.89          6.38         0.83 o
  -2  -4   1        374.61        397.02        29.64 o
  -1  -4   1         12.61         11.72         1.10 o
   0  -4   1        337.77        337.18         8.71 o
   1  -4   1       2514.97       2495.55        24.63 o
   2  -4   1         14.01         17.45         2.21 o
   3  -4   1        385.69        464.35        12.09 o
   4  -4   1        687.08        767.34        11.52 o
   5  -4   1        112.22        102.62         3.81 o
   6  -4   1         10.15         15.09         2.92 o
   7  -4   1         51.75         46.25         1.21 o
   8  -4   1         33.35         32.40         1.17 o
   9  -4   1          0.02          0.42         0.16 o
  10  -4   1          0.16          0.19         0.15 o
  11  -4   1         15.27         10.97         0.90 o
 -10  -3   1          2.87          2.45         0.28 o
  -9  -3   1          8.03          9.22         0.62 o
  -8  -3   1          0.45          0.69         0.20 o
  -7  -3   1         65.84         61.73         1.99 o
  -6  -3   1         21.30         21.60         1.14 o
  -5  -3   1        174.71        199.31        10.67 o
  -4  -3   1        109.07        108.42         7.18 o
  -3  -3   1         33.53         32.25         1.63 o
  -2  -3   1          9.47          5.99         0.79 o
  -1  -3   1        245.08        261.86         4.79 o
   0  -3   1         89.39         77.30         3.33 o
   1  -3   1         42.24         37.89         2.64 o
   2  -3   1        272.08        255.14         7.91 o
   3  -3   1         74.90         92.38         5.23 o
   4  -3   1         33.87         38.71         2.00 o
   5  -3   1        101.83         89.55         3.40 o
   6  -3   1        539.52        586.85        17.85 o
   7  -3   1          0.05          0.24         0.11 o
   8  -3   1          3.16          3.59         0.37 o
   9  -3   1         19.92         20.29         0.81 o
  10  -3   1          3.73          4.08         0.36 o
  11  -3   1          0.02          0.03         0.05 o
 -10  -2   1          0.03         -0.02         0.10 o
  -9  -2   1         22.95         23.14         1.03 o
  -8  -2   1          2.28          1.76         0.29 o
  -7  -2   1          0.35          0.38         0.13 o
  -6  -2   1          4.84          4.78         1.58 o
  -5  -2   1         21.63         18.68         2.14 o
  -4  -2   1        597.85        651.02         7.07 o
  -3  -2   1        141.22        126.46         2.90 o
  -1  -2   1         62.75         60.42         3.50 o
   0  -2   1        814.45        765.78         8.33 o
   1  -2   1        122.93        112.76         2.86 o
   2  -2   1       6267.67       5880.51        73.72 o
   3  -2   1          3.50          3.64         0.41 o
   4  -2   1       1452.17       1469.81         9.31 o
   5  -2   1        365.69        380.57        12.71 o
   6  -2   1        320.53        341.43        13.78 o
   7  -2   1        173.60        177.24         2.19 o
   8  -2   1         97.67        111.10         1.65 o
   9  -2   1         26.74         26.80         0.82 o
  10  -2   1          0.75          0.89         0.22 o
  11  -2   1          0.02          0.21         0.12 o
 -11  -1   1          0.05          0.33         0.21 o
 -10  -1   1          0.73          1.03         0.24 o
  -9  -1   1         19.97         22.23         0.90 o
  -8  -1   1          1.20          1.23         0.20 o
  -7  -1   1        114.26        111.16         3.17 o
  -6  -1   1          0.39          0.33         0.52 o
  -5  -1   1          6.79          6.28         2.04 o
  -4  -1   1          0.93          1.02         0.24 o
  -3  -1   1       6161.14       6287.84        27.41 o
  -2  -1   1         14.74          9.81         0.98 o
  -1  -1   1         44.93         49.26         1.37 o
   0  -1   1       1322.38       1205.75         7.50 o
   2  -1   1       2970.84       2543.38        27.12 o
   3  -1   1        801.32        719.29        10.16 o
   4  -1   1        473.03        479.92         5.02 o
   5  -1   1       1191.41       1237.71        56.37 o
   6  -1   1         14.50         16.28         3.03 o
   7  -1   1          0.10          0.14         0.08 o
   8  -1   1          1.03          0.89         0.18 o
   9  -1   1          1.30          1.20         0.21 o
  10  -1   1          0.32          0.28         0.14 o
  11  -1   1          0.01          0.03         0.11 o
 -11   0   1          0.87          0.49         0.16 o
 -10   0   1          0.68          1.20         0.26 o
  -9   0   1          0.08          0.16         0.12 o
  -8   0   1         67.32         77.39         1.46 o
  -7   0   1         36.75         38.00         1.23 o
  -6   0   1         64.05         62.82         5.96 o
  -5   0   1         44.17         46.80         4.48 o
  -4   0   1        231.53        238.51         4.06 o
  -3   0   1       4112.89       3931.33        88.43 o
  -2   0   1         25.84         22.88         0.87 o
  -1   0   1        141.74        118.22         1.98 o
   0   0   1        693.20        657.23         4.35 o
   1   0   1        524.14        471.75         6.40 o
   2   0   1       5875.09       4906.52        25.94 o
   3   0   1       1208.43       1192.70        24.91 o
   4   0   1        561.33        524.69        11.57 o
   5   0   1        172.43        206.81         6.70 o
   6   0   1          0.78          0.58         0.34 o
   7   0   1         55.40         57.38         1.32 o
   8   0   1         15.14         16.91         0.76 o
   9   0   1          4.21          3.79         0.38 o
  10   0   1          0.20          0.17         0.22 o
  11   0   1          0.00          0.25         0.18 o
 -11   1   1          0.04          0.22         0.11 o
 -10   1   1          2.48          2.50         0.31 o
  -9   1   1          0.28          0.43         0.09 o
  -8   1   1          0.00          0.12         0.11 o
  -7   1   1          1.23          1.17         0.20 o
  -6   1   1        616.72        643.93        18.67 o
  -5   1   1       1603.22       1626.13        32.20 o
  -4   1   1         78.16         85.70         2.56 o
  -3   1   1       3027.97       2784.11        26.05 o
  -2   1   1       6302.62       5819.63        28.83 o
  -1   1   1        620.36        543.70        13.00 o
   0   1   1        150.98        127.86         3.51 o
   1   1   1       1618.84       1488.51        24.45 o
   2   1   1        550.09        546.01         9.74 o
   3   1   1       2015.78       2102.72        29.78 o
   4   1   1        145.16        144.42         6.82 o
   5   1   1        206.04        204.13         9.12 o
   6   1   1          1.58          1.30         0.63 o
   7   1   1         19.54         17.36         0.89 o
   8   1   1         25.63         25.50         1.04 o
   9   1   1         18.14         16.93         0.79 o
  10   1   1          0.00          0.20         0.21 o
 -11   2   1          1.45          1.51         0.37 o
 -10   2   1          4.63          5.47         0.46 o
  -9   2   1          3.69          3.23         0.34 o
  -8   2   1         40.68         38.59         0.96 o
  -7   2   1        188.60        195.26         2.69 o
  -6   2   1        279.36        311.86        12.98 o
  -5   2   1       1381.17       1524.47        13.04 o
  -4   2   1         68.35         74.27         2.59 o
  -3   2   1       1196.52       1070.51        10.30 o
  -2   2   1       3125.65       3098.97        97.83 o
  -1   2   1        802.84        719.68        12.56 o
   0   2   1        817.53        775.81         6.72 o
   1   2   1       1802.69       1696.83        19.65 o
   2   2   1        511.42        477.56         4.69 o
   3   2   1        433.22        444.28         9.94 o
   4   2   1        667.06        764.72        17.17 o
   5   2   1          8.84          9.84         2.15 o
   6   2   1          4.63          2.50         1.25 o
   7   2   1          0.09         -0.07         0.14 o
   8   2   1          0.04          0.32         0.12 o
   9   2   1          1.61          1.82         0.29 o
  10   2   1          0.26          0.33         0.16 o
 -10   3   1         74.53         75.95         1.93 o
  -9   3   1          4.72          3.69         0.30 o
  -8   3   1         31.30         37.80         0.95 o
  -7   3   1         73.05         81.72         1.74 o
  -6   3   1        117.60        115.81         7.91 o
  -5   3   1         83.33         95.49         4.42 o
  -4   3   1         21.88         23.82         1.56 o
  -3   3   1        199.70        195.79         5.17 o
  -2   3   1        857.63        850.21        14.59 o
  -1   3   1        111.26        108.40         2.75 o
   0   3   1       2278.98       2113.55        18.62 o
   1   3   1       1678.93       1565.32        12.18 o
   2   3   1          0.31          0.06         0.11 o
   3   3   1        321.39        369.60        14.46 o
   4   3   1          0.00         -0.05         0.36 o
   5   3   1          2.94          3.50         1.41 o
   6   3   1          0.67          0.36         0.25 o
   7   3   1         50.02         50.23         2.61 o
   8   3   1          4.70          4.19         0.38 o
   9   3   1          2.97          3.32         0.36 o
  10   3   1          1.03          0.90         0.16 o
 -10   4   1          4.66          4.67         0.35 o
  -9   4   1         34.54         32.53         0.88 o
  -8   4   1         19.28         18.56         0.88 o
  -7   4   1          8.72          9.34         0.60 o
  -6   4   1          0.02          0.60         0.43 o
  -5   4   1         18.44         25.79         3.54 o
  -4   4   1          0.00          0.70         0.62 o
  -3   4   1         41.79         41.67         3.95 o
  -2   4   1          3.93          4.26         1.20 o
  -1   4   1          0.73          0.70         0.37 o
   0   4   1        293.34        281.30         5.75 o
   1   4   1        107.69        112.79         3.81 o
   2   4   1       3456.42       3648.54        29.90 o
   3   4   1         68.78         76.31         6.18 o
   4   4   1         79.27         83.07         4.74 o
   5   4   1          0.48          0.55         0.21 o
   6   4   1         46.58         41.75         2.04 o
   7   4   1          7.98          8.10         0.88 o
   8   4   1          2.20          1.98         0.36 o
   9   4   1          0.29          0.28         0.10 o
 -10   5   1          0.56          0.96         0.22 o
  -9   5   1          0.43          0.38         0.13 o
  -8   5   1         33.92         31.10         1.11 o
  -7   5   1         48.70         52.04         1.27 o
  -6   5   1         30.40         42.63         1.49 o
  -5   5   1        156.72        146.20         9.16 o
  -4   5   1         64.86         71.17         6.04 o
  -3   5   1         74.48         78.25         5.94 o
  -2   5   1       1913.68       1984.94        28.07 o
  -1   5   1          0.06          0.42         0.60 o
   0   5   1         10.13         10.79         1.30 o
   1   5   1         10.07          7.56         1.15 o
   2   5   1          1.60          1.37         0.64 o
   3   5   1         18.10         23.16         2.47 o
   4   5   1          9.44          7.05         1.53 o
   5   5   1         73.14         74.38         2.58 o
   6   5   1         13.36         14.87         1.18 o
   7   5   1          3.46          3.57         0.55 o
   8   5   1          0.11          0.04         0.17 o
   9   5   1          4.01          3.41         0.34 o
 -10   6   1          0.39          0.31         0.16 o
  -9   6   1          4.67          5.22         0.64 o
  -8   6   1         12.77         12.39         0.89 o
  -7   6   1         66.17         65.72         1.80 o
  -6   6   1          4.53          5.33         0.47 o
  -5   6   1         33.56         38.03         5.04 o
  -4   6   1        109.95         98.30         7.62 o
  -3   6   1          8.40          3.39         1.49 o
  -2   6   1          3.42          4.61         1.52 o
  -1   6   1          5.51          3.52         1.27 o
   0   6   1          8.56          7.20         1.72 o
   1   6   1        183.90        199.16         6.53 o
   2   6   1          0.32         -0.01         0.23 o
   3   6   1         51.59         49.60         4.06 o
   4   6   1         36.98         34.13         1.31 o
   5   6   1          9.85         10.00         0.99 o
   6   6   1         21.35         26.44         1.59 o
   7   6   1          0.79          0.87         0.24 o
   8   6   1         25.07         22.40         1.27 o
   9   6   1          0.26          0.10         0.11 o
 -10   7   1          0.13          0.11         0.13 o
  -9   7   1          5.88          6.24         0.67 o
  -8   7   1          0.46          0.34         0.15 o
  -7   7   1          0.03          0.04         0.10 o
  -6   7   1         16.96         16.51         0.93 o
  -5   7   1          0.29         -0.01         0.12 o
  -4   7   1        104.42         94.24         5.62 o
  -3   7   1         51.73         57.50         6.06 o
  -2   7   1         37.91         49.84         5.34 o
  -1   7   1         23.62         23.76         3.55 o
   0   7   1        435.54        452.57        15.04 o
   1   7   1          0.04          0.80         0.58 o
   2   7   1         29.12         34.08         1.61 o
   3   7   1         53.21         59.44         1.81 o
   4   7   1          0.01          0.31         0.23 o
   5   7   1         41.96         47.03         1.69 o
   6   7   1          1.41          1.80         0.41 o
   7   7   1          7.04          8.23         1.42 o
   8   7   1          1.91          1.61         0.23 o
 -10   8   1          0.25          0.13         0.08 o
  -9   8   1          4.95          6.04         0.82 o
  -8   8   1          0.03         -0.02         0.11 o
  -7   8   1          5.30          5.06         0.51 o
  -6   8   1          4.62          4.61         0.49 o
  -5   8   1         36.53         29.88         2.09 o
  -4   8   1         37.68         32.27         2.90 o
  -3   8   1         34.32         37.09         2.20 o
  -2   8   1          5.58          4.50         0.73 o
  -1   8   1         26.35         23.04         1.65 o
   0   8   1        170.29        179.40         3.50 o
   1   8   1          2.61          1.35         0.41 o
   2   8   1        442.49        484.78         5.21 o
   3   8   1          0.59          0.15         0.15 o
   4   8   1          3.95          3.68         0.47 o
   5   8   1         50.62         59.27         1.81 o
   6   8   1         22.42         26.98         1.41 o
   7   8   1          0.61          0.70         0.18 o
  -9   9   1          0.01         -0.09         0.07 o
  -8   9   1          3.82          3.38         0.44 o
  -7   9   1         18.09         20.49         1.18 o
  -6   9   1          0.14          0.22         0.29 o
  -5   9   1         53.83         52.93         3.11 o
  -4   9   1         88.80         88.92         3.94 o
  -3   9   1         19.50         23.92         1.81 o
  -2   9   1        244.63        248.81         5.53 o
  -1   9   1         12.95         16.26         1.54 o
   0   9   1         68.72         64.41         2.36 o
   1   9   1         13.73         16.95         1.32 o
   2   9   1          0.04         -0.11         0.17 o
   3   9   1         23.27         23.28         1.19 o
   4   9   1         10.83         11.86         0.81 o
   5   9   1          2.43          2.23         0.42 o
   6   9   1          0.27          0.00         0.08 o
  -9  10   1          1.35          0.83         0.22 o
  -8  10   1          8.80          7.64         0.83 o
  -7  10   1          7.95          8.29         1.05 o
  -6  10   1          0.33          0.74         0.38 o
  -5  10   1         34.76         38.95         2.51 o
  -4  10   1         46.46         49.45         2.82 o
  -3  10   1        177.43        197.81         5.54 o
  -2  10   1         14.01         15.42         1.58 o
  -1  10   1        332.77        349.03         6.28 o
   0  10   1         15.79         15.27         1.24 o
   1  10   1          0.23          0.50         0.26 o
   2  10   1          1.70          0.98         0.25 o
   3  10   1          0.03          0.17         0.15 o
   4  10   1          2.20          3.45         0.39 o
   5  10   1          0.02          0.15         0.11 o
  -8  11   1         29.06         29.27         1.25 o
  -7  11   1         18.60         22.32         1.43 o
  -6  11   1          3.28          5.25         0.79 o
  -5  11   1          7.89          8.08         1.02 o
  -4  11   1          3.47          4.49         0.57 o
  -3  11   1          0.26          0.86         1.29 o
  -2  11   1        250.17        285.16         7.24 o
  -1  11   1          9.28         13.56         1.09 o
   0  11   1         50.53         57.97         2.25 o
   1  11   1          0.19          0.45         0.25 o
   2  11   1         31.53         35.26         2.04 o
   3  11   1          0.38          0.60         0.25 o
   4  11   1          0.26          0.14         0.09 o
  -7  12   1          0.40          1.06         0.24 o
  -6  12   1          5.59          5.55         0.64 o
  -5  12   1          0.40          0.62         0.24 o
  -4  12   1          0.41          0.61         0.23 o
  -3  12   1          0.17          0.14         0.08 o
  -2  12   1          5.21          5.19         0.87 o
  -1  12   1          0.18          0.21         0.10 o
   0  12   1          0.47          0.44         0.22 o
   1  12   1         64.50         81.08         3.70 o
   2  12   1          5.15          4.97         0.59 o
   3  12   1          4.27          1.91         0.37 o
  -5  13   1          6.70          1.83         0.31 o
  -4  13   1          7.91          1.96         0.37 o
  -3  13   1          0.92          0.36         0.31 o
  -2  13   1          0.10          0.07         0.11 o
  -1  13   1          2.64          2.85         0.52 o
   0  13   1          1.48          2.07         0.41 o
   1 -14   2          5.87          5.52         0.57 o
   2 -14   2          0.20          0.43         0.17 o
  -2 -13   2          0.39          0.13         0.15 o
  -1 -13   2          0.66          0.76         0.21 o
   0 -13   2         12.51         11.89         0.80 o
   1 -13   2          5.81          5.44         0.56 o
   2 -13   2          1.78          1.42         0.29 o
   3 -13   2          0.26          0.14         0.23 o
   4 -13   2          0.40          0.22         0.12 o
   5 -13   2          0.39          0.18         0.15 o
   6 -13   2          0.02         -0.14         0.12 o
  -4 -12   2          0.01         -0.02         0.09 o
  -3 -12   2          0.71          0.52         0.26 o
  -2 -12   2          0.03          0.25         0.17 o
  -1 -12   2          0.32          0.23         0.19 o
   0 -12   2          1.60          1.34         0.31 o
   1 -12   2          1.80          2.58         0.48 o
   2 -12   2          0.96          1.03         0.43 o
   3 -12   2          0.37          0.64         0.18 o
   4 -12   2          2.08          2.45         0.53 o
   5 -12   2         14.56         15.25         1.32 o
   6 -12   2          0.22          0.50         0.25 o
   7 -12   2          0.03         -0.01         0.14 o
  -5 -11   2          0.22          0.22         0.08 o
  -4 -11   2          6.78          6.98         0.63 o
  -3 -11   2          4.06          5.02         0.48 o
  -2 -11   2          9.68          9.25         0.90 o
  -1 -11   2          6.95          7.94         0.88 o
   0 -11   2         17.25         15.23         1.25 o
   1 -11   2          0.35          0.13         0.27 o
   2 -11   2          7.05          4.50         0.76 o
   3 -11   2          3.12          4.32         0.79 o
   4 -11   2         14.17         14.09         1.47 o
   5 -11   2         12.89         13.41         1.40 o
   6 -11   2         13.87         14.51         1.42 o
   7 -11   2          2.17          2.69         0.54 o
   8 -11   2          1.29          1.51         0.32 o
  -6 -10   2          0.19          0.25         0.12 o
  -5 -10   2          4.91          4.96         0.58 o
  -4 -10   2          3.10          3.41         0.54 o
  -3 -10   2         11.00         10.70         0.80 o
  -2 -10   2          1.80          2.02         0.27 o
  -1 -10   2          4.44          3.55         0.46 o
   0 -10   2          5.44          6.84         0.99 o
   1 -10   2          1.42          0.94         0.42 o
   2 -10   2         18.28         18.85         1.20 o
   3 -10   2        114.64        105.51         2.92 o
   4 -10   2          0.00         -0.18         0.36 o
   5 -10   2          6.76          6.85         1.09 o
   6 -10   2          8.41          8.08         1.16 o
   7 -10   2         64.98         66.68         2.06 o
   8 -10   2          2.60          1.94         0.31 o
   9 -10   2         11.70         11.51         0.80 o
  -7  -9   2          0.12          0.15         0.19 o
  -6  -9   2          1.39          1.48         0.32 o
  -5  -9   2          3.54          3.25         0.54 o
  -4  -9   2          0.31          0.09         0.66 o
  -3  -9   2         16.43         15.97         1.24 o
  -2  -9   2        117.30        119.14         4.80 o
  -1  -9   2         47.41         43.31         2.15 o
   0  -9   2          0.19          0.63         0.31 o
   1  -9   2         16.96         21.74         1.61 o
   2  -9   2         40.95         41.00         2.21 o
   3  -9   2          0.21          0.36         0.10 o
   4  -9   2         22.17         19.25         1.64 o
   5  -9   2         34.70         33.56         2.44 o
   6  -9   2          7.54         10.41         0.94 o
   7  -9   2          3.71          5.01         0.49 o
   8  -9   2         18.74         17.43         0.83 o
   9  -9   2          0.77          0.83         0.20 o
  -8  -8   2          0.06         -0.09         0.12 o
  -7  -8   2          0.01         -0.05         0.12 o
  -6  -8   2          6.11          7.09         0.75 o
  -5  -8   2          8.21          9.18         0.94 o
  -4  -8   2         12.59         12.08         1.52 o
  -3  -8   2          2.15          1.93         0.41 o
  -2  -8   2          5.60          5.23         0.59 o
  -1  -8   2          7.59          7.96         2.06 o
   0  -8   2          3.84          3.36         1.33 o
   1  -8   2          1.53          2.01         1.05 o
   2  -8   2         72.95         70.81         6.58 o
   3  -8   2         30.28         29.46         4.37 o
   4  -8   2         24.16         20.30         1.67 o
   5  -8   2        173.99        150.95         3.42 o
   6  -8   2          9.99         10.50         0.77 o
   7  -8   2          5.83          9.63         0.73 o
   8  -8   2          0.90          0.75         0.18 o
   9  -8   2          0.39          0.16         0.18 o
  10  -8   2          2.20          2.25         0.29 o
  -8  -7   2          0.20          0.11         0.14 o
  -7  -7   2          0.20         -0.06         0.11 o
  -6  -7   2          0.00          0.35         0.34 o
  -5  -7   2          0.03          0.28         0.58 o
  -4  -7   2         22.41         24.76         1.90 o
  -3  -7   2         27.08         25.58         2.49 o
  -2  -7   2         35.29         37.85         4.03 o
  -1  -7   2        178.19        342.97        12.26 o
   0  -7   2         88.08         89.31         6.41 o
   1  -7   2        111.97        132.10         8.00 o
   2  -7   2        176.84        187.38         9.78 o
   3  -7   2        189.92        207.46        10.67 o
   4  -7   2          3.72          3.16         1.45 o
   5  -7   2         54.78         55.70         2.47 o
   6  -7   2        114.08         98.99         3.54 o
   7  -7   2         43.68         36.23         1.66 o
   8  -7   2          0.97          0.71         0.18 o
   9  -7   2          0.90          0.69         0.21 o
  10  -7   2          8.90          7.62         0.62 o
  -9  -6   2          0.28          0.12         0.21 o
  -8  -6   2          3.24          3.42         0.42 o
  -7  -6   2          0.00         -0.06         0.16 o
  -6  -6   2         18.30         20.38         1.41 o
  -5  -6   2          1.42          1.38         0.36 o
  -4  -6   2         13.69         17.33         1.49 o
  -3  -6   2         25.97         23.33         3.74 o
  -2  -6   2        196.61        201.65         8.47 o
  -1  -6   2        210.86        197.07         8.43 o
   0  -6   2        360.80        377.24        11.80 o
   1  -6   2         28.27         28.90         3.33 o
   2  -6   2        149.73        178.09         8.64 o
   3  -6   2         46.65         49.57         4.75 o
   4  -6   2         26.13         23.32         3.45 o
   5  -6   2         18.87         13.52         1.90 o
   6  -6   2        136.82        131.39         2.57 o
   7  -6   2          7.55          7.43         0.61 o
   8  -6   2         20.99         20.72         1.50 o
   9  -6   2         24.04         24.31         1.17 o
  10  -6   2          0.46          0.47         0.19 o
  11  -6   2          0.02         -0.01         0.07 o
  -9  -5   2          4.59          3.49         0.35 o
  -8  -5   2          2.45          2.76         0.40 o
  -7  -5   2         10.47         11.29         1.06 o
  -6  -5   2          6.61          7.47         1.32 o
  -5  -5   2          7.10          7.79         0.84 o
  -4  -5   2          5.89          6.46         1.95 o
  -3  -5   2          0.11         -0.13         0.21 o
  -2  -5   2         76.61         82.51         4.68 o
  -1  -5   2         17.73         16.65         1.50 o
   0  -5   2       1021.45       1091.20        12.21 o
   1  -5   2       2115.14       2164.21        25.91 o
   2  -5   2        291.84        313.46        10.27 o
   3  -5   2        255.38        277.22        10.24 o
   4  -5   2         77.08         82.34         3.96 o
   5  -5   2        223.45        232.74         6.04 o
   6  -5   2          8.01          8.88         0.61 o
   7  -5   2         18.33         14.46         0.69 o
   8  -5   2          9.39         10.16         0.65 o
   9  -5   2          4.12          5.04         0.56 o
  10  -5   2          2.83          3.07         0.37 o
  11  -5   2          2.97          2.06         0.38 o
 -10  -4   2          0.48          0.13         0.14 o
  -9  -4   2          0.12          0.12         0.08 o
  -8  -4   2          0.12          0.07         0.13 o
  -7  -4   2          2.75          1.97         0.23 o
  -6  -4   2          4.12          4.10         0.55 o
  -5  -4   2        245.31        244.87        13.10 o
  -4  -4   2       3298.62       3518.73        42.30 o
  -3  -4   2         86.52         85.72         3.48 o
  -2  -4   2        225.95        244.35         7.02 o
  -1  -4   2         85.20         74.87         3.81 o
   0  -4   2       1236.77       1243.45        15.55 o
   1  -4   2         58.70         60.89         2.60 o
   2  -4   2          1.94          0.84         0.59 o
   3  -4   2         23.77         27.89         1.93 o
   4  -4   2         45.75         84.87         3.13 o
   5  -4   2          3.18          3.28         0.68 o
   6  -4   2         71.70         71.37         6.29 o
   7  -4   2         25.74         25.23         0.90 o
   8  -4   2          0.33          0.39         0.13 o
   9  -4   2          4.77          4.80         0.44 o
  10  -4   2          0.53          0.38         0.14 o
  11  -4   2          0.05          0.04         0.07 o
 -10  -3   2          0.04          0.07         0.06 o
  -9  -3   2          0.09          0.10         0.21 o
  -8  -3   2          1.16          1.04         0.22 o
  -7  -3   2          7.70          8.62         0.60 o
  -6  -3   2         42.29         43.86         1.74 o
  -5  -3   2        347.15        351.60        13.26 o
  -4  -3   2          0.20          0.39         0.21 o
  -3  -3   2        467.51        468.61         7.26 o
  -2  -3   2          0.39          2.00         0.55 o
   0  -3   2          2.67          6.40         0.94 o
   1  -3   2         86.03         92.22         3.72 o
   2  -3   2          6.39          6.47         0.80 o
   3  -3   2       1953.13       1783.29        21.15 o
   4  -3   2          0.44          0.50         0.18 o
   5  -3   2        295.58        354.27         8.88 o
   6  -3   2        164.14        154.89         9.27 o
   7  -3   2        115.30        121.70         1.83 o
   8  -3   2          3.55          3.36         0.34 o
   9  -3   2         76.86         77.64         1.74 o
  10  -3   2         26.00         26.70         0.98 o
  11  -3   2          1.56          0.54         0.15 o
 -10  -2   2         15.11         16.43         1.04 o
  -9  -2   2          1.46          1.33         0.23 o
  -8  -2   2          7.43          7.69         0.56 o
  -7  -2   2          4.35          3.58         0.41 o
  -6  -2   2         27.61         27.07         4.07 o
  -5  -2   2        157.85        165.10         8.75 o
  -4  -2   2         83.08         91.43         2.82 o
  -3  -2   2        124.16        117.23         3.35 o
  -1  -2   2        415.71        375.03         6.29 o
   1  -2   2          7.55          9.64         1.42 o
   2  -2   2        414.99        355.12         5.04 o
   3  -2   2        238.06        212.23         3.88 o
   4  -2   2        356.47        362.99         5.25 o
   5  -2   2         82.80         82.89         6.08 o
   6  -2   2        144.36        127.72         8.56 o
   7  -2   2         45.19         45.78         1.12 o
   8  -2   2          1.70          1.90         0.23 o
   9  -2   2         84.27         91.34         1.87 o
  10  -2   2          0.57          0.57         0.28 o
  11  -2   2          1.34          1.11         0.32 o
 -11  -1   2          2.32          2.09         0.42 o
 -10  -1   2         20.71         21.33         1.00 o
  -9  -1   2          2.29          2.68         0.41 o
  -8  -1   2         71.11         75.49         1.76 o
  -7  -1   2         16.61         19.59         1.22 o
  -6  -1   2         26.73         26.57         3.93 o
  -5  -1   2         88.48         86.50         6.16 o
  -4  -1   2          0.33         14.72        34.07 o
  -3  -1   2          5.48          3.08         0.55 o
  -2  -1   2         56.95         45.87         1.75 o
  -1  -1   2        282.86        252.97         2.56 o
   0  -1   2        642.97        576.08         6.04 o
   2  -1   2       1443.27       1230.22        19.33 o
   3  -1   2       1921.53       1811.90         9.32 o
   4  -1   2        469.77        491.66        11.04 o
   5  -1   2        144.16        150.20         5.28 o
   6  -1   2         23.12         26.26         3.96 o
   7  -1   2         23.92         26.54         0.89 o
   8  -1   2         11.23         11.31         0.64 o
   9  -1   2          0.78          1.13         0.21 o
  10  -1   2          0.01          0.24         0.13 o
  11  -1   2          0.05         -0.04         0.12 o
 -11   0   2          0.85          0.98         0.33 o
 -10   0   2          4.48          5.19         0.52 o
  -9   0   2          4.44          4.49         0.46 o
  -8   0   2         71.03         80.20         1.29 o
  -7   0   2         34.78         37.44         0.89 o
  -6   0   2         24.45         22.18         3.55 o
  -5   0   2        633.50        652.60         9.67 o
  -4   0   2        364.14        398.37         6.87 o
  -3   0   2       1149.65       1090.22        14.28 o
  -2   0   2         60.21         55.57         1.93 o
  -1   0   2        887.11        754.31         5.84 o
   0   0   2       1324.12       1225.37         6.09 o
   1   0   2         82.81         86.34         1.41 o
   2   0   2        113.81         85.57         3.96 o
   3   0   2        578.72        551.79        11.31 o
   4   0   2        275.85        268.32         8.99 o
   5   0   2         73.96         85.95         5.73 o
   6   0   2          0.12          0.36         0.30 o
   7   0   2          0.47          0.26         0.10 o
   8   0   2         21.93         21.89         0.88 o
   9   0   2         42.30         46.12         1.32 o
  10   0   2         15.81         14.67         0.82 o
  11   0   2          0.01         -0.03         0.10 o
 -11   1   2          0.01          0.23         0.09 o
 -10   1   2          2.34          3.23         0.34 o
  -9   1   2          2.39          2.48         0.29 o
  -8   1   2         56.54         59.57         1.20 o
  -7   1   2         10.49          9.85         0.50 o
  -6   1   2          1.19          2.67         1.22 o
  -5   1   2        673.41        720.76        16.54 o
  -4   1   2         32.36         33.88         1.75 o
  -3   1   2       3829.33       3631.97        90.57 o
  -2   1   2       1974.36       1805.39        40.78 o
   0   1   2        143.20        124.13         2.56 o
   1   1   2       1846.18       1694.68        13.68 o
   2   1   2          0.46          5.55        12.84 o
   3   1   2         45.22         34.21         3.12 o
   4   1   2         77.11         80.14         5.35 o
   5   1   2         46.31         56.27         5.05 o
   6   1   2         20.85         22.61         3.57 o
   7   1   2         57.62         61.29         1.54 o
   8   1   2          6.03          5.04         0.46 o
   9   1   2         34.15         34.02         1.09 o
  10   1   2          0.71          0.55         0.18 o
 -10   2   2          2.12          2.51         0.27 o
  -9   2   2          2.79          3.24         0.29 o
  -8   2   2          6.38          6.29         0.42 o
  -7   2   2          6.16          5.07         0.39 o
  -6   2   2        115.03        125.58         8.21 o
  -5   2   2         30.77         34.34         2.07 o
  -4   2   2         11.26         10.75         1.41 o
  -3   2   2        653.93        700.08         8.69 o
  -2   2   2        933.21        919.13        14.30 o
  -1   2   2        100.63         92.00         2.27 o
   0   2   2       5258.96       4788.24       126.22 o
   1   2   2        889.40        802.52         7.72 o
   2   2   2          8.80          8.81         0.63 o
   3   2   2        552.55        591.00        10.90 o
   4   2   2         40.99         48.96         4.60 o
   5   2   2         28.79         32.56         4.18 o
   6   2   2          0.55         -0.28         0.42 o
   7   2   2         12.17         11.22         0.72 o
   8   2   2          2.72          2.28         0.26 o
   9   2   2          0.12          0.16         0.13 o
  10   2   2          3.69          3.00         0.33 o
 -10   3   2          0.09          0.17         0.10 o
  -9   3   2          0.54          0.32         0.11 o
  -8   3   2          4.96          4.13         0.38 o
  -7   3   2          9.90         11.49         0.65 o
  -6   3   2         24.05         26.41         2.07 o
  -5   3   2        176.73        145.42         5.63 o
  -4   3   2        134.19        127.59         4.32 o
  -3   3   2        277.69        281.77         9.69 o
  -2   3   2        326.43        272.79         8.89 o
  -1   3   2        518.86        507.84         6.31 o
   0   3   2        359.95        368.12         5.94 o
   1   3   2         19.48         20.17         1.44 o
   2   3   2        512.50        497.74         5.96 o
   3   3   2        531.20        559.72        14.79 o
   4   3   2        180.75        194.69         6.84 o
   5   3   2         56.99         66.75         6.51 o
   6   3   2          0.40          0.34         0.14 o
   7   3   2         36.08         36.14         1.87 o
   8   3   2          2.14          2.18         0.27 o
   9   3   2          0.03          0.09         0.11 o
  10   3   2          0.50          0.30         0.18 o
 -10   4   2          0.06          0.12         0.07 o
  -9   4   2         21.43         22.35         0.73 o
  -8   4   2          0.10          0.01         0.12 o
  -7   4   2          8.15          8.61         0.57 o
  -6   4   2         15.48         15.42         2.96 o
  -5   4   2        242.38        200.06        10.31 o
  -4   4   2          8.41          7.85         1.95 o
  -3   4   2         19.05         20.01         2.85 o
  -2   4   2        653.35        667.27        15.34 o
  -1   4   2        154.46        146.09         4.03 o
   0   4   2         80.14         70.11         2.96 o
   1   4   2        128.09        123.19         4.10 o
   2   4   2         21.48         17.27         1.28 o
   3   4   2          4.93          4.04         0.94 o
   4   4   2         15.65         14.43         2.88 o
   5   4   2        117.04        125.65         3.26 o
   6   4   2        264.77        265.92         7.42 o
   7   4   2          2.86          3.34         0.81 o
   8   4   2          3.06          3.01         0.42 o
   9   4   2          0.33          0.33         0.14 o
 -10   5   2          4.21          4.93         0.52 o
  -9   5   2          0.09          0.12         0.11 o
  -8   5   2          0.58          0.78         0.17 o
  -7   5   2         21.95         25.01         0.97 o
  -6   5   2        100.10         90.43         1.91 o
  -5   5   2          5.36          6.38         2.06 o
  -4   5   2         26.98         22.18         3.44 o
  -3   5   2          0.00          0.14         0.37 o
  -2   5   2        679.50        658.63        16.77 o
  -1   5   2         23.41         16.56         1.60 o
   0   5   2        380.62        423.38         8.36 o
   1   5   2        778.60        860.35        12.30 o
   2   5   2        151.05        158.99        10.25 o
   3   5   2          1.27          0.47         0.43 o
   4   5   2         30.50         34.03         1.50 o
   5   5   2         19.15         18.22         1.01 o
   6   5   2          0.52          0.30         0.17 o
   7   5   2         61.07         65.93         3.42 o
   8   5   2         14.20         14.98         0.89 o
   9   5   2         28.07         26.65         1.69 o
 -10   6   2          0.12          0.29         0.16 o
  -9   6   2          4.68          4.72         0.48 o
  -8   6   2          1.81          2.13         0.35 o
  -7   6   2        127.17        125.26         2.75 o
  -6   6   2          0.38          0.09         0.14 o
  -5   6   2          2.54          2.07         0.52 o
  -4   6   2          4.17          2.64         1.08 o
  -3   6   2         15.53          9.62         2.39 o
  -2   6   2        159.26        172.36         9.40 o
  -1   6   2        461.23        481.65        15.08 o
   0   6   2        249.70        295.43         7.94 o
   1   6   2         54.17         76.09         4.06 o
   2   6   2          0.23          0.05         0.22 o
   3   6   2        166.04        194.40         3.03 o
   4   6   2         75.26         85.44         2.10 o
   5   6   2         15.64         12.40         0.87 o
   6   6   2         32.81         36.97         1.86 o
   7   6   2         22.14         26.01         2.02 o
   8   6   2         18.62         17.62         0.86 o
 -10   7   2          0.01         -0.05         0.14 o
  -9   7   2          0.86          0.69         0.22 o
  -8   7   2         38.35         38.76         1.42 o
  -7   7   2         22.64         25.90         1.22 o
  -6   7   2          7.47          8.20         0.65 o
  -5   7   2          3.30          3.42         0.41 o
  -4   7   2        142.10        145.58         6.92 o
  -3   7   2         50.66         55.51         6.12 o
  -2   7   2          3.21          1.12         0.90 o
  -1   7   2          1.66          2.35         1.05 o
   0   7   2         55.49         54.70         5.36 o
   2   7   2        258.08        283.69         3.85 o
   3   7   2         57.99         65.69         1.92 o
   4   7   2         83.16         92.36         2.41 o
   5   7   2         16.78         17.77         1.04 o
   6   7   2          0.57          0.32         0.17 o
   7   7   2         13.58         13.89         1.02 o
   8   7   2          0.25          0.12         0.08 o
 -10   8   2          0.05          0.20         0.11 o
  -8   8   2          2.51          2.24         0.40 o
  -7   8   2          0.15          0.32         0.16 o
  -6   8   2          2.38          3.13         0.40 o
  -5   8   2        453.07        455.53         9.23 o
  -4   8   2        126.16        133.60         4.38 o
  -3   8   2         78.38         75.24         3.54 o
  -2   8   2         11.27         10.15         1.11 o
  -1   8   2          0.52          0.15         0.70 o
   0   8   2         63.07         68.70         2.34 o
   1   8   2          6.66          6.68         0.76 o
   2   8   2         84.23         84.76         2.29 o
   3   8   2         34.07         39.64         1.59 o
   4   8   2         27.40         30.12         1.36 o
   5   8   2          4.19          3.88         0.46 o
   6   8   2          3.16          3.50         0.49 o
   7   8   2          0.59          0.08         0.14 o
  -9   9   2          0.48          0.22         0.24 o
  -8   9   2          0.21          0.26         0.20 o
  -7   9   2          7.92          8.42         1.10 o
  -6   9   2         18.92         22.56         1.97 o
  -5   9   2          0.25          0.20         0.26 o
  -4   9   2        496.24        514.86         9.50 o
  -3   9   2        118.33        128.56         4.64 o
  -2   9   2        128.19        143.71         5.75 o
  -1   9   2         45.44         48.50         2.00 o
   0   9   2        716.17        753.22         8.64 o
   1   9   2          2.16          2.73         0.54 o
   2   9   2          5.42          6.90         0.83 o
   3   9   2         14.85         16.17         0.97 o
   4   9   2          9.71         11.99         0.80 o
   5   9   2          9.64         10.47         0.66 o
   6   9   2          0.56          0.38         0.15 o
  -8  10   2         20.04         20.32         1.28 o
  -7  10   2          0.13          0.11         0.20 o
  -6  10   2          8.81          9.31         1.15 o
  -5  10   2         20.67         21.70         1.85 o
  -4  10   2          0.13          0.24         0.14 o
  -3  10   2        149.86        159.55         3.63 o
  -2  10   2         41.29         46.22         1.93 o
  -1  10   2        322.80        374.47         5.88 o
   0  10   2          9.06         10.20         1.00 o
   1  10   2         21.61         24.77         1.52 o
   2  10   2          6.88          7.26         0.80 o
   3  10   2          5.50          5.02         0.64 o
   4  10   2          0.00          0.01         0.10 o
   5  10   2          1.60          2.03         0.28 o
  -7  11   2          1.48          2.42         0.45 o
  -6  11   2          3.24          4.07         0.69 o
  -5  11   2         20.15         18.45         1.49 o
  -4  11   2          0.81          0.61         0.20 o
  -3  11   2          5.79          6.01         0.64 o
  -2  11   2          2.28          3.58         0.81 o
  -1  11   2          2.09          2.61         0.45 o
   0  11   2          1.56          1.36         0.27 o
   1  11   2          0.00          0.07         0.21 o
   2  11   2          9.05          9.57         0.82 o
   3  11   2          0.00          0.11         0.19 o
   4  11   2          0.12         -0.23         0.21 o
  -6  12   2          7.51          7.50         0.68 o
  -5  12   2         16.35         16.16         1.09 o
  -4  12   2          1.23          1.25         0.21 o
  -3  12   2          1.17          1.04         0.34 o
  -2  12   2          0.45          0.55         0.19 o
  -1  12   2          1.28          0.70         0.50 o
   0  12   2          0.03          0.27         0.15 o
   1  12   2         20.17         24.10         1.85 o
   2  12   2          1.39          0.91         0.46 o
  -2  13   2          0.27          0.22         0.11 o
  -1  13   2          1.29          1.04         0.28 o
   0  13   2          0.71          1.05         0.26 o
   1 -14   3          2.41          3.52         0.48 o
   2 -14   3          0.04          0.18         0.10 o
   3 -14   3          4.67          4.76         0.55 o
  -2 -13   3          0.11         -0.07         0.08 o
  -1 -13   3          3.21          3.49         0.43 o
   0 -13   3          0.19          0.38         0.16 o
   1 -13   3          7.33          8.58         0.73 o
   2 -13   3          0.03          0.03         0.10 o
   3 -13   3          1.58          1.00         0.41 o
   4 -13   3          3.61          3.09         0.38 o
   5 -13   3          0.08         -0.12         0.08 o
   6 -13   3          2.43          2.99         0.41 o
  -4 -12   3          0.05         -0.01         0.09 o
  -3 -12   3          6.19          6.03         0.83 o
  -2 -12   3          0.02         -0.01         0.17 o
  -1 -12   3          0.52          0.45         0.21 o
   0 -12   3         17.35         19.90         1.30 o
   1 -12   3          4.07          3.96         0.85 o
   2 -12   3          0.59          0.56         0.30 o
   3 -12   3          3.87          3.03         0.45 o
   4 -12   3          2.89          3.55         0.67 o
   5 -12   3         13.68         15.31         1.34 o
   6 -12   3          2.03          2.43         0.51 o
   7 -12   3          6.63          7.44         0.75 o
  -5 -11   3          1.05          0.54         0.16 o
  -4 -11   3          0.00         -0.13         0.11 o
  -3 -11   3          0.57          0.79         0.18 o
  -2 -11   3          0.03          0.09         0.47 o
  -1 -11   3          2.77          5.06         0.53 o
   0 -11   3          7.59          9.87         0.90 o
   1 -11   3          0.06          0.15         0.25 o
   2 -11   3          2.07          2.63         0.42 o
   3 -11   3          0.28          0.54         0.33 o
   4 -11   3          0.00          0.06         0.21 o
   5 -11   3          1.22          1.77         0.52 o
   6 -11   3          4.41          5.00         0.83 o
   7 -11   3          0.83          0.53         0.19 o
   8 -11   3          4.93          6.09         0.66 o
  -6 -10   3          0.00          0.08         0.12 o
  -5 -10   3          4.71          5.08         0.59 o
  -4 -10   3          0.09          0.19         0.22 o
  -3 -10   3          5.58          4.81         0.65 o
  -2 -10   3          1.99          1.13         0.25 o
  -1 -10   3        105.34        107.80         4.83 o
   2 -10   3          4.53          3.57         0.53 o
   3 -10   3         15.06         12.71         1.00 o
   4 -10   3          7.44          6.70         1.11 o
   5 -10   3         21.61         18.85         1.82 o
   6 -10   3          0.58          1.41         0.31 o
   7 -10   3          0.45          0.34         0.15 o
   8 -10   3          3.74          2.86         0.39 o
   9 -10   3          0.12          0.05         0.09 o
  -7  -9   3          3.31          3.81         0.61 o
  -6  -9   3          3.76          3.43         0.47 o
  -5  -9   3         31.08         33.44         1.67 o
  -4  -9   3          1.45          0.95         0.49 o
  -3  -9   3         17.61         17.48         1.28 o
  -2  -9   3         42.76         44.51         1.57 o
  -1  -9   3         10.37         12.01         1.14 o
   0  -9   3         27.50         31.45         1.88 o
   1  -9   3         10.70          6.90         0.91 o
   2  -9   3          0.36          0.60         0.53 o
   3  -9   3         12.48         14.25         3.15 o
   4  -9   3         33.35         26.80         1.83 o
   5  -9   3         13.23          8.10         0.84 o
   6  -9   3         62.66         53.69         2.16 o
   7  -9   3         13.10         13.99         0.83 o
   8  -9   3          1.04          0.08         0.08 o
   9  -9   3          0.71          0.90         0.20 o
  10  -9   3          1.74          1.89         0.30 o
  -8  -8   3          0.17          0.42         0.14 o
  -7  -8   3          0.09          0.09         0.26 o
  -6  -8   3          0.15          0.23         0.19 o
  -5  -8   3          2.91          3.07         0.58 o
  -4  -8   3         24.21         22.77         2.08 o
  -3  -8   3          9.93         11.25         1.32 o
  -2  -8   3          0.65          0.92         0.22 o
  -1  -8   3         54.38         59.44         5.62 o
   0  -8   3        196.56        230.75        11.23 o
   1  -8   3        118.29        118.95         8.24 o
   2  -8   3          7.76          8.50         2.31 o
   3  -8   3         27.13         31.07         1.98 o
   4  -8   3         51.35         53.56         1.88 o
   5  -8   3          2.99          5.74         0.81 o
   6  -8   3        109.19        102.77         2.40 o
   7  -8   3        180.39        172.52         3.11 o
   8  -8   3          0.37          0.50         0.17 o
   9  -8   3          4.24          4.48         0.52 o
  10  -8   3          7.90          7.63         0.53 o
  -8  -7   3          0.56          0.42         0.20 o
  -7  -7   3          0.16          0.32         0.29 o
  -6  -7   3          0.64          0.57         0.34 o
  -5  -7   3          9.65         11.58         1.08 o
  -4  -7   3         47.22         46.03         2.58 o
  -3  -7   3          9.96          7.59         1.01 o
  -2  -7   3          4.28          4.30         1.38 o
  -1  -7   3       1248.31       1355.25        24.70 o
   0  -7   3        336.59        384.09        13.26 o
   1  -7   3         92.33        108.98         7.25 o
   2  -7   3        195.52        220.95        10.51 o
   3  -7   3        146.36        154.29         9.05 o
   4  -7   3         28.51         27.36         3.96 o
   5  -7   3          6.78          6.72         0.56 o
   6  -7   3        101.07        102.80         2.41 o
   7  -7   3         17.95         17.44         1.06 o
   8  -7   3          5.12          3.26         0.54 o
   9  -7   3          0.39          0.44         0.22 o
  10  -7   3          0.09          0.02         0.08 o
  -9  -6   3          0.01          0.06         0.06 o
  -8  -6   3          0.00          0.12         0.34 o
  -7  -6   3          7.59          7.20         0.91 o
  -6  -6   3        170.54        184.36         6.86 o
  -5  -6   3          7.22          6.31         0.61 o
  -4  -6   3         19.09         24.94         4.15 o
  -3  -6   3         71.03         79.43         3.30 o
  -2  -6   3          0.35          0.71         0.68 o
  -1  -6   3        284.95        298.18         9.48 o
   0  -6   3        405.44        423.45         9.68 o
   1  -6   3        304.61        366.66        11.90 o
   2  -6   3       1025.72       1266.70        22.75 o
   3  -6   3        293.38        287.15        11.31 o
   4  -6   3         10.34         11.23         2.32 o
   5  -6   3         40.35         37.54         3.19 o
   6  -6   3          0.11          0.28         0.14 o
   7  -6   3          0.15          0.32         0.11 o
   8  -6   3          5.34          5.36         0.74 o
   9  -6   3         24.86         26.21         1.21 o
  10  -6   3          1.66          1.45         0.30 o
  11  -6   3          0.15          0.08         0.10 o
  -9  -5   3          0.00         -0.04         0.09 o
  -8  -5   3          0.22          0.22         0.22 o
  -7  -5   3         83.02         89.01         2.53 o
  -6  -5   3         52.52         55.23         2.55 o
  -5  -5   3         93.15         99.32         3.02 o
  -4  -5   3          0.31          0.38         0.30 o
  -3  -5   3        384.03        424.18         8.73 o
  -2  -5   3         60.91         65.49         4.21 o
  -1  -5   3         59.39         61.45         4.01 o
   0  -5   3       2675.40       2856.84        26.97 o
   1  -5   3         19.70         19.70         1.68 o
   2  -5   3          3.02          3.72         1.13 o
   3  -5   3         46.51         29.96         3.29 o
   4  -5   3          7.53         16.68         1.76 o
   5  -5   3        104.61        112.07         4.20 o
   6  -5   3         41.65         46.56         1.23 o
   7  -5   3          8.48          9.42         0.55 o
   8  -5   3         57.63         55.56         1.68 o
   9  -5   3         25.31         28.25         1.64 o
  10  -5   3          0.12          0.21         0.10 o
  11  -5   3          0.01         -0.01         0.11 o
 -10  -4   3          1.26          0.49         0.20 o
  -9  -4   3          0.02          0.07         0.10 o
  -8  -4   3          2.87          2.91         0.41 o
  -7  -4   3          6.02          6.26         0.67 o
  -6  -4   3          1.86          1.27         0.35 o
  -5  -4   3         28.04         29.57         4.37 o
  -4  -4   3       9005.91       9633.11       130.62 o
  -3  -4   3          9.45         12.20         1.35 o
  -2  -4   3        916.98        933.98        14.10 o
  -1  -4   3         34.02         30.33         2.46 o
   0  -4   3        398.14        462.65         9.53 o
   1  -4   3        121.00        104.63         4.59 o
   2  -4   3        620.23        610.32         7.86 o
   3  -4   3        118.76        118.91         3.97 o
   4  -4   3        128.11        126.86         3.87 o
   5  -4   3         60.81         60.63         3.80 o
   6  -4   3         55.71         63.16         5.98 o
   7  -4   3         36.95         35.36         1.07 o
   8  -4   3          0.24          0.16         0.13 o
   9  -4   3          0.66          0.79         0.17 o
  10  -4   3          7.33          7.59         0.58 o
  11  -4   3          2.46          1.59         0.24 o
 -10  -3   3          6.45          5.94         0.55 o
  -9  -3   3         23.98         23.20         0.97 o
  -8  -3   3         16.70         16.74         0.99 o
  -7  -3   3          0.04         -0.07         0.11 o
  -6  -3   3          0.54          0.63         0.21 o
  -5  -3   3        461.05        479.68        15.04 o
  -4  -3   3          7.14          4.88         0.71 o
  -3  -3   3        868.73        866.35         8.43 o
  -2  -3   3        103.22        103.19         3.27 o
   0  -3   3         13.24          8.80         1.16 o
   1  -3   3        461.76        416.73         4.67 o
   2  -3   3          3.02          1.53         0.29 o
   3  -3   3          0.70          0.36         0.20 o
   4  -3   3          5.88          4.67         0.60 o
   5  -3   3         60.84         56.23         3.64 o
   6  -3   3         99.96        101.86         7.68 o
   7  -3   3         30.90         30.96         0.93 o
   8  -3   3          5.44          5.51         0.43 o
   9  -3   3         53.15         57.81         1.48 o
  10  -3   3          1.01          0.84         0.20 o
  11  -3   3          4.85          2.48         1.22 o
 -10  -2   3          2.13          2.60         0.42 o
  -9  -2   3         24.18         24.81         1.04 o
  -8  -2   3          1.69          2.18         0.30 o
  -7  -2   3         18.65         18.16         0.81 o
  -6  -2   3          0.11          1.07         0.98 o
  -5  -2   3          5.59          5.31         1.61 o
  -4  -2   3         74.44         71.97         2.63 o
  -3  -2   3          6.12          4.86         0.76 o
  -2  -2   3          0.41          0.56         0.20 o
  -1  -2   3         74.72         66.42         2.85 o
   0  -2   3        239.31        223.60         4.97 o
   1  -2   3         17.48         13.67         1.18 o
   2  -2   3       3210.56       2811.34        17.32 o
   3  -2   3        111.40         86.15         2.97 o
   4  -2   3        539.21        553.99         9.44 o
   5  -2   3         36.90         40.53         2.97 o
   6  -2   3        162.25        154.79         9.63 o
   7  -2   3        119.11        122.42         2.01 o
   8  -2   3         80.07         77.23         1.52 o
   9  -2   3         41.47         46.37         1.31 o
  10  -2   3          0.11          0.24         0.18 o
  11  -2   3          4.48          4.08         0.58 o
 -11  -1   3          0.02          0.07         0.11 o
 -10  -1   3          0.04         -0.13         0.14 o
  -9  -1   3          1.63          1.48         0.27 o
  -8  -1   3         22.32         21.55         1.06 o
  -7  -1   3        336.00        335.79         4.48 o
  -6  -1   3         10.80         11.66         2.55 o
  -5  -1   3         17.58         17.74         1.63 o
  -4  -1   3         61.72         53.67         2.59 o
  -3  -1   3        883.48        836.77        10.49 o
  -2  -1   3        330.36        311.07         3.94 o
  -1  -1   3        229.57        174.93         6.52 o
   0  -1   3       2147.58       1900.46        13.05 o
   1  -1   3         36.03         42.37         2.75 o
   2  -1   3        577.96        496.85         7.91 o
   3  -1   3          0.07          3.35         0.70 o
   4  -1   3         63.72         71.50         4.66 o
   5  -1   3         16.55         18.63         2.66 o
   6  -1   3          0.80          2.00         1.09 o
   7  -1   3        205.31        211.74         2.91 o
   8  -1   3         15.54         16.75         0.77 o
   9  -1   3          0.02         -0.04         0.24 o
  10  -1   3         15.68         16.18         0.88 o
  11  -1   3          2.70          2.41         0.43 o
 -11   0   3          0.80          0.70         0.18 o
 -10   0   3          2.88          3.63         0.42 o
  -9   0   3         25.91         26.53         1.13 o
  -8   0   3         14.26         13.68         0.66 o
  -7   0   3         87.95         95.04         1.55 o
  -6   0   3        105.14        114.21         7.87 o
  -5   0   3        328.78        310.70         7.18 o
  -4   0   3        505.69        491.22         8.20 o
  -3   0   3        160.43        154.91         4.05 o
  -2   0   3         38.48         41.24         2.35 o
   0   0   3        195.95        224.41         4.66 o
   1   0   3        113.17        122.56         4.31 o
   2   0   3       6190.60       5591.77        36.01 o
   3   0   3        151.99        133.13         6.10 o
   4   0   3         16.99          6.26         1.57 o
   5   0   3         13.88         19.78         2.95 o
   6   0   3          1.15          0.90         0.97 o
   7   0   3         40.29         39.40         1.25 o
   8   0   3          1.29          0.91         0.20 o
   9   0   3          2.80          2.93         0.33 o
  10   0   3        152.33        158.94         3.12 o
  11   0   3          1.38          1.33         0.30 o
 -11   1   3          1.13          0.83         0.20 o
 -10   1   3          0.06          0.15         0.10 o
  -9   1   3          0.61          0.30         0.13 o
  -8   1   3          1.44          1.26         0.20 o
  -7   1   3          6.32          7.56         0.44 o
  -6   1   3         27.52         24.91         3.64 o
  -5   1   3          4.16          3.00         0.78 o
  -4   1   3        321.26        323.75         7.00 o
  -3   1   3        685.17        670.75         9.02 o
  -2   1   3       1754.80       1636.46        18.81 o
   0   1   3        964.74        853.84         7.83 o
   1   1   3        551.20        586.89         8.42 o
   2   1   3        150.88        136.29         2.18 o
   3   1   3         21.89         32.26         3.27 o
   4   1   3         14.11         16.09         2.57 o
   5   1   3        247.55        227.26        10.69 o
   6   1   3         11.51         10.81         2.55 o
   7   1   3         55.78         57.05         1.49 o
   8   1   3          4.01          3.65         0.38 o
   9   1   3         39.38         35.58         1.25 o
  10   1   3          0.71          1.03         0.24 o
 -11   2   3          2.24          2.40         0.44 o
 -10   2   3          7.64          8.05         0.52 o
  -9   2   3          4.02          4.19         0.33 o
  -8   2   3          0.06          0.12         0.10 o
  -7   2   3        121.48        134.73         2.23 o
  -6   2   3        106.76        115.42         5.28 o
  -5   2   3          6.38          6.56         0.94 o
  -4   2   3        107.47         94.02         5.57 o
  -3   2   3       1228.16       1223.97         8.91 o
  -2   2   3        311.42        290.87        16.71 o
  -1   2   3        571.12        527.78        14.60 o
   0   2   3       6640.10       5993.87       194.05 o
   1   2   3        270.98        241.59         3.62 o
   2   2   3          1.43          1.63         0.28 o
   3   2   3          2.39          4.94         0.94 o
   4   2   3       1250.39       1343.84        25.04 o
   5   2   3          5.94          8.80         2.28 o
   6   2   3          0.17          0.42         0.20 o
   7   2   3         10.05         10.88         0.97 o
   8   2   3         11.30         11.42         0.64 o
   9   2   3          1.89          2.23         0.25 o
  10   2   3          9.81          8.82         1.02 o
 -10   3   3          2.64          2.32         0.22 o
  -9   3   3          5.85          5.56         0.37 o
  -8   3   3         16.85         12.59         0.65 o
  -7   3   3         56.13         54.08         1.46 o
  -6   3   3         34.74         43.20         4.76 o
  -5   3   3        387.40        343.57        12.98 o
  -4   3   3        167.21        178.21         8.76 o
  -3   3   3        159.57        173.26         8.00 o
  -2   3   3        138.51        112.69         2.52 o
  -1   3   3       2072.75       1950.74        39.27 o
   0   3   3         17.05         20.06         1.49 o
   1   3   3        584.04        590.42        24.69 o
   2   3   3        423.05        442.25         6.59 o
   3   3   3        112.06        119.88         4.87 o
   4   3   3          7.47          6.18         1.71 o
   5   3   3         13.60         16.40         3.30 o
   6   3   3         31.79         32.13         1.70 o
   7   3   3         54.77         53.05         3.10 o
   8   3   3          6.42          6.75         0.66 o
   9   3   3          2.00          1.89         0.29 o
  10   3   3          1.94          2.10         0.40 o
 -10   4   3          0.01          0.06         0.08 o
  -9   4   3          8.71          8.63         0.44 o
  -8   4   3          0.48          0.81         0.17 o
  -7   4   3          0.48          0.17         0.11 o
  -6   4   3          3.12          4.66         0.46 o
  -5   4   3         70.72         58.52         5.78 o
  -4   4   3         47.64         48.53         4.95 o
  -3   4   3       1159.69       1189.77        23.10 o
  -2   4   3        406.63        417.51        12.74 o
  -1   4   3        536.08        546.12         8.14 o
   0   4   3        121.16        133.11         4.32 o
   1   4   3        717.63        750.36        37.08 o
   2   4   3         52.97         51.59         3.05 o
   3   4   3          1.50          1.40         0.56 o
   4   4   3          2.26          4.12         1.08 o
   5   4   3          7.56          8.83         0.69 o
   6   4   3         88.59         95.25         3.01 o
   7   4   3          0.04          0.70         0.38 o
   8   4   3         23.51         22.01         1.13 o
   9   4   3          3.23          2.68         0.32 o
 -10   5   3          1.01          1.19         0.36 o
  -9   5   3          5.39          5.91         0.41 o
  -8   5   3          7.84          8.50         0.62 o
  -7   5   3         22.95         24.62         1.06 o
  -6   5   3        132.97        127.26         2.59 o
  -5   5   3         32.60         38.26         4.99 o
  -4   5   3          5.42          9.52         2.40 o
  -3   5   3         61.90         71.34         6.10 o
  -2   5   3        524.24        565.13        16.31 o
  -1   5   3          7.82          5.91         0.97 o
   0   5   3        236.81        267.25         6.80 o
   1   5   3        342.21        401.74         8.61 o
   2   5   3         99.34        120.03         5.18 o
   3   5   3          1.11          0.99         0.31 o
   4   5   3         14.59         13.11         0.80 o
   5   5   3         31.37         28.66         1.28 o
   6   5   3          0.53          1.09         0.39 o
   7   5   3          1.87          2.32         0.66 o
   8   5   3          0.73          0.69         0.18 o
   9   5   3          0.16          0.15         0.09 o
 -10   6   3          1.01          1.24         0.35 o
  -9   6   3         10.99         12.43         0.62 o
  -8   6   3          0.87          0.94         0.25 o
  -7   6   3         76.57         71.82         2.07 o
  -6   6   3         58.27         57.75         1.75 o
  -5   6   3         27.40         25.51         1.11 o
  -4   6   3          5.04          3.31         1.51 o
  -3   6   3          9.76         13.47         2.86 o
  -2   6   3        188.14        201.05        10.52 o
  -1   6   3          0.38          0.07         0.21 o
   0   6   3         22.62         22.56         2.21 o
   1   6   3         19.30         18.51         2.04 o
   2   6   3         70.45         70.16         4.37 o
   3   6   3         65.72         80.54         1.99 o
   4   6   3         19.29         21.64         1.12 o
   5   6   3          3.33          2.48         0.40 o
   6   6   3         18.81         21.86         1.11 o
   7   6   3         12.25         14.33         1.47 o
   8   6   3          1.80          1.66         0.25 o
 -10   7   3          1.03          0.93         0.26 o
  -9   7   3          1.09          1.15         0.38 o
  -8   7   3          0.06         -0.09         0.12 o
  -7   7   3          2.73          2.10         0.34 o
  -6   7   3        337.66        347.49         4.38 o
  -5   7   3          0.02          0.64         0.30 o
  -4   7   3        689.39        698.17         9.93 o
  -3   7   3         13.46         13.59         1.33 o
  -2   7   3        432.94        465.63        17.29 o
  -1   7   3         40.33         39.42         4.84 o
   0   7   3         72.39         66.81         2.95 o
   1   7   3          9.25          7.66         0.89 o
   2   7   3         17.99         14.48         0.89 o
   3   7   3         45.87         52.99         1.77 o
   4   7   3         80.11         86.55         2.35 o
   5   7   3         27.97         34.23         1.43 o
   6   7   3         10.07         12.04         0.98 o
   7   7   3          9.35          9.81         0.70 o
   8   7   3          0.09          0.15         0.12 o
  -9   8   3          1.36          0.29         1.06 o
  -8   8   3         18.85         18.04         1.51 o
  -7   8   3         19.06         22.86         1.30 o
  -6   8   3          0.05          0.53         0.34 o
  -5   8   3        162.12        168.23         5.63 o
  -4   8   3         84.44         86.31         3.57 o
  -3   8   3       1330.14       1399.60        14.57 o
  -2   8   3          2.24          2.22         0.59 o
  -1   8   3         69.93         73.71         2.38 o
   0   8   3         61.70         64.89         2.46 o
   1   8   3        124.18        124.70         3.83 o
   2   8   3         96.27        104.55         3.24 o
   3   8   3         19.98         21.46         1.16 o
   4   8   3          6.73          7.19         0.66 o
   5   8   3         41.73         45.40         2.74 o
   6   8   3          0.99          0.60         0.12 o
   7   8   3          0.44          0.39         0.10 o
  -9   9   3          8.49          8.96         0.79 o
  -8   9   3          0.71          1.03         0.33 o
  -7   9   3          0.48          0.26         0.28 o
  -6   9   3         12.85         13.64         1.51 o
  -5   9   3          4.64          4.50         0.93 o
  -4   9   3         27.79         31.30         2.33 o
  -3   9   3         82.39         87.49         2.75 o
  -2   9   3         34.97         37.25         1.78 o
  -1   9   3         91.93        103.02         3.08 o
   0   9   3          2.74          3.89         2.66 o
   1   9   3          6.65          6.60         0.64 o
   2   9   3          5.30          6.66         0.80 o
   3   9   3          1.20          1.30         0.27 o
   4   9   3          4.86          4.84         0.48 o
   5   9   3          0.41          0.34         0.11 o
   6   9   3          0.01          0.01         0.09 o
  -8  10   3          0.08          0.51         0.20 o
  -7  10   3         23.10         24.51         1.63 o
  -6  10   3         18.07         22.16         1.72 o
  -5  10   3          9.50         11.05         1.30 o
  -4  10   3          2.21          2.62         0.45 o
  -3  10   3         81.76         88.43         2.62 o
  -2  10   3          5.98          6.45         1.47 o
  -1  10   3        217.36        251.86         4.64 o
   0  10   3          2.28          2.24         0.37 o
   1  10   3          2.23          1.97         0.43 o
   2  10   3          0.03          0.04         0.15 o
   3  10   3          0.83          0.81         0.27 o
   4  10   3          1.48          1.49         0.30 o
  -7  11   3         11.42         14.00         0.98 o
  -6  11   3         14.58         17.37         1.27 o
  -5  11   3         18.53         18.67         1.40 o
  -4  11   3          2.72          2.77         0.39 o
  -3  11   3          0.12          0.48         0.23 o
  -2  11   3          9.96         11.42         1.31 o
  -1  11   3          0.55          0.46         0.22 o
   0  11   3          1.64          2.52         0.33 o
   1  11   3          0.17          0.15         0.37 o
   2  11   3          5.37          6.08         1.26 o
   3  11   3          2.77          1.97         0.31 o
  -6  12   3          0.91          0.83         0.52 o
  -5  12   3          1.30          1.24         0.27 o
  -4  12   3          0.83          0.87         0.23 o
  -3  12   3          9.82          7.93         0.61 o
  -2  12   3          7.22          7.86         1.31 o
  -1  12   3          0.79          0.28         0.99 o
   0  12   3          0.12          0.27         0.28 o
   1  12   3          1.21          0.91         0.32 o
   2  12   3          0.40          0.30         0.17 o
   1 -14   4          0.45          0.20         0.23 o
   2 -14   4          3.25          4.10         0.56 o
   3 -14   4          5.74          6.03         0.65 o
  -2 -13   4          2.72          2.15         0.44 o
  -1 -13   4          1.00          1.39         0.27 o
   0 -13   4          0.12         -0.06         0.19 o
   1 -13   4          1.25          0.45         0.16 o
   2 -13   4          0.52          0.40         0.12 o
   3 -13   4          0.37          0.03         0.07 o
   4 -13   4          0.74          1.14         0.31 o
   5 -13   4          0.05         -0.17         0.17 o
   6 -13   4          0.66          1.01         0.27 o
  -4 -12   4          0.02         -0.14         0.18 o
  -3 -12   4         13.46         14.34         1.32 o
  -2 -12   4          0.84          1.02         0.27 o
  -1 -12   4          0.47          0.33         0.32 o
   0 -12   4          0.48          0.39         0.23 o
   1 -12   4         18.84         21.62         2.02 o
   2 -12   4          6.47          6.16         0.84 o
   3 -12   4         11.21          9.84         1.09 o
   4 -12   4          1.03          0.99         0.35 o
   5 -12   4          7.18          7.21         0.94 o
   6 -12   4          6.81          8.66         0.95 o
   7 -12   4          1.20          2.02         0.39 o
  -5 -11   4          0.04          0.16         0.08 o
  -4 -11   4          3.00          3.28         0.47 o
  -3 -11   4          0.56          0.43         0.14 o
  -2 -11   4          0.07          0.00         0.10 o
  -1 -11   4          7.09          7.50         0.66 o
   0 -11   4         11.88         13.65         1.41 o
   1 -11   4          7.90          5.87         0.94 o
   2 -11   4          3.06          3.44         0.49 o
   3 -11   4         53.95         53.65         2.02 o
   4 -11   4         15.71         14.65         1.53 o
   5 -11   4          0.48          0.27         0.21 o
   6 -11   4          0.79          0.12         0.22 o
   7 -11   4          0.00          0.20         0.07 o
   8 -11   4          0.00          0.14         0.06 o
  -6 -10   4          0.83          0.78         0.30 o
  -5 -10   4          0.41          0.51         0.18 o
  -4 -10   4          0.47          0.10         0.25 o
  -3 -10   4          4.63          5.38         1.01 o
  -2 -10   4         31.16         29.35         1.30 o
  -1 -10   4         32.11         30.38         2.05 o
   0 -10   4         18.22         17.12         1.58 o
   1 -10   4          2.73          2.58         0.64 o
   2 -10   4          0.86          1.51         0.49 o
   3 -10   4         45.30         36.08         2.40 o
   4 -10   4         33.38         31.19         2.16 o
   5 -10   4         48.95         44.86         2.78 o
   6 -10   4          8.03          7.76         0.78 o
   7 -10   4          6.65          7.64         0.72 o
   8 -10   4          0.02         -0.08         0.08 o
   9 -10   4          0.08          0.02         0.07 o
  -7  -9   4          3.63          4.28         0.64 o
  -6  -9   4          0.27          0.35         0.26 o
  -5  -9   4         13.62         13.00         1.08 o
  -4  -9   4          0.47          0.10         0.26 o
  -3  -9   4        215.74        232.56         6.90 o
  -2  -9   4          0.15          0.11         0.15 o
  -1  -9   4          3.42          2.03         0.45 o
   0  -9   4         45.58         43.44         1.61 o
   1  -9   4        106.50        105.51         2.58 o
   2  -9   4          5.22          3.27         0.45 o
   3  -9   4         12.78         13.34         0.96 o
   4  -9   4          0.34          0.47         0.34 o
   5  -9   4         53.47         49.54         2.91 o
   6  -9   4          2.70          3.52         0.55 o
   7  -9   4         19.12         15.54         0.88 o
   8  -9   4          2.18          1.41         0.24 o
   9  -9   4          3.68          3.74         0.81 o
  10  -9   4          0.01         -0.10         0.07 o
  -8  -8   4         17.84         15.03         0.84 o
  -7  -8   4          0.01         -0.03         0.17 o
  -6  -8   4          6.20          7.90         0.90 o
  -5  -8   4          0.70          0.88         0.31 o
  -4  -8   4          0.63          1.93         0.58 o
  -3  -8   4        186.77        182.20        14.20 o
  -2  -8   4          3.75          3.95         0.57 o
  -1  -8   4         55.92         60.69         5.72 o
   0  -8   4        354.32        377.01        14.54 o
   1  -8   4        164.66        163.90         9.64 o
   2  -8   4         31.39         32.07         4.37 o
   3  -8   4         16.93         15.55         1.32 o
   4  -8   4         26.18         19.65         1.17 o
   5  -8   4         91.00         89.29         3.26 o
   6  -8   4         13.97         16.71         1.79 o
   7  -8   4          9.59          6.52         0.76 o
   8  -8   4          2.19          1.94         0.31 o
   9  -8   4          4.54          4.26         0.50 o
  10  -8   4          1.46          1.32         0.21 o
  -8  -7   4          0.53          0.48         0.23 o
  -7  -7   4          5.30          5.06         0.91 o
  -6  -7   4          2.05          1.93         0.74 o
  -5  -7   4         27.66         27.23         1.36 o
  -4  -7   4         21.61         19.66         1.27 o
  -3  -7   4          3.18          4.13         0.78 o
  -2  -7   4         31.91         25.92         2.40 o
  -1  -7   4         67.51         67.82         3.84 o
   0  -7   4         21.45         24.17         3.35 o
   1  -7   4          0.12          2.06         1.10 o
   2  -7   4          7.20          4.10         1.46 o
   3  -7   4        119.04        122.98         8.05 o
   4  -7   4        246.73        246.03        11.75 o
   5  -7   4         71.96         70.05         1.96 o
   6  -7   4         12.70         10.99         0.79 o
   7  -7   4         38.62         39.91         1.36 o
   8  -7   4          0.43          0.56         0.23 o
   9  -7   4         19.19         18.03         1.12 o
  10  -7   4          0.69          0.82         0.19 o
  -9  -6   4          1.64          1.19         0.24 o
  -8  -6   4          0.15          0.04         0.13 o
  -7  -6   4         21.51         20.78         1.47 o
  -6  -6   4        866.99        915.05        10.48 o
  -5  -6   4         16.86         19.79         1.66 o
  -4  -6   4          0.33          0.07         0.20 o
  -3  -6   4         73.54         79.66         4.26 o
  -2  -6   4        368.12        399.58        11.90 o
  -1  -6   4        207.62        208.63         8.40 o
   0  -6   4         46.66         51.39         4.13 o
   1  -6   4         30.64         36.45         2.58 o
   2  -6   4          0.09          0.09         0.24 o
   3  -6   4         31.57         28.80         3.59 o
   4  -6   4        311.94        331.67        12.58 o
   5  -6   4         42.33         40.70         3.55 o
   6  -6   4          1.36          0.94         0.25 o
   7  -6   4          4.15          3.67         0.41 o
   8  -6   4         41.40         46.16         1.49 o
   9  -6   4          0.12          0.74         0.26 o
  10  -6   4          0.26          0.05         0.11 o
  -9  -5   4          0.04         -0.02         0.11 o
  -8  -5   4          0.78          0.54         0.16 o
  -7  -5   4         95.25        109.19         3.39 o
  -6  -5   4          1.24          1.63         0.35 o
  -5  -5   4         84.33         92.27         3.80 o
  -4  -5   4        134.42        145.53         5.53 o
  -3  -5   4       6684.03       7109.66       305.05 o
  -2  -5   4          9.53          7.44         1.48 o
  -1  -5   4        115.18        111.33         5.45 o
   0  -5   4       1400.32       1519.48        20.04 o
   1  -5   4        251.55        258.06         8.24 o
   2  -5   4         57.44         60.55         4.47 o
   3  -5   4        721.18        783.96        15.48 o
   4  -5   4         25.77         27.13         2.24 o
   5  -5   4          1.74          1.68         0.63 o
   6  -5   4         22.91         25.73         1.00 o
   7  -5   4          4.11          3.68         0.41 o
   8  -5   4          6.05          6.49         0.57 o
   9  -5   4         20.48         22.94         1.16 o
  10  -5   4          0.02          0.16         0.10 o
  11  -5   4          2.14          1.34         0.28 o
 -10  -4   4          0.27          0.44         0.25 o
  -9  -4   4          5.18          5.03         0.48 o
  -8  -4   4          9.58         10.16         0.89 o
  -7  -4   4          4.68          5.48         1.02 o
  -6  -4   4         10.80          8.81         0.67 o
  -5  -4   4        137.99        137.87         9.39 o
  -4  -4   4        624.78        685.22        30.56 o
  -3  -4   4        121.53        132.98         4.57 o
  -2  -4   4        535.80        537.61        11.30 o
  -1  -4   4        292.82        283.53         7.82 o
   0  -4   4        956.58        900.56        13.67 o
   1  -4   4          3.68          2.43         0.72 o
   2  -4   4          7.05          9.04         0.92 o
   3  -4   4         57.31         56.22         2.71 o
   4  -4   4         38.19         46.52         2.35 o
   5  -4   4         18.59         18.68         2.16 o
   6  -4   4        187.87        159.29         9.65 o
   7  -4   4          1.24          1.22         0.19 o
   8  -4   4          1.53          1.76         0.26 o
   9  -4   4          4.18          4.99         0.47 o
  10  -4   4          1.00          0.85         0.20 o
  11  -4   4          0.47          0.28         0.11 o
 -10  -3   4          7.15          6.62         0.58 o
  -9  -3   4         18.86         18.69         1.13 o
  -8  -3   4          0.06          0.20         0.38 o
  -7  -3   4          6.84          7.21         0.72 o
  -6  -3   4         37.78         44.37         1.90 o
  -5  -3   4         23.98         22.84         3.15 o
  -4  -3   4         54.45         63.07         2.62 o
  -3  -3   4          3.35          3.61         0.52 o
  -2  -3   4        471.10        416.82        10.34 o
  -1  -3   4        702.29        728.75        11.37 o
   0  -3   4        304.28        308.01         7.04 o
   1  -3   4       3112.78       2916.75        19.21 o
   2  -3   4          0.05          0.13         0.12 o
   3  -3   4         95.80         90.17         2.46 o
   4  -3   4        104.73        127.25         3.16 o
   5  -3   4         82.10         78.23         4.42 o
   6  -3   4         32.93         31.43         4.35 o
   7  -3   4          0.66          0.36         0.13 o
   8  -3   4          8.76          9.99         0.59 o
   9  -3   4          8.38          8.07         0.54 o
  10  -3   4          0.25          0.35         0.16 o
  11  -3   4          6.80          6.15         0.67 o
 -10  -2   4         25.53         27.61         1.31 o
  -9  -2   4         18.47         21.19         1.41 o
  -8  -2   4          5.38          5.55         0.60 o
  -7  -2   4        123.55        135.71         2.55 o
  -6  -2   4        376.96        426.37         5.10 o
  -5  -2   4         74.73         82.80         3.76 o
  -4  -2   4          4.93          7.04         0.98 o
  -3  -2   4        230.91        244.61         4.37 o
  -2  -2   4        826.23        843.36         9.10 o
  -1  -2   4        362.19        362.25         7.52 o
   0  -2   4       3576.96       3550.81        21.78 o
   1  -2   4        351.63        314.58         6.04 o
   2  -2   4         74.97         64.55         2.91 o
   3  -2   4         67.40         67.15         2.29 o
   4  -2   4        294.19        306.14        31.11 o
   5  -2   4         45.43         54.12         3.39 o
   6  -2   4         86.79         84.81         7.30 o
   7  -2   4          0.20          0.37         0.20 o
   8  -2   4        162.39        168.80         2.24 o
   9  -2   4         26.83         30.44         1.20 o
  10  -2   4          0.00          0.05         0.13 o
  11  -2   4          4.09          2.57         0.43 o
 -11  -1   4          0.13          0.03         0.15 o
 -10  -1   4          3.52          3.22         0.48 o
  -9  -1   4          1.12          1.05         0.27 o
  -8  -1   4         23.28         25.12         1.14 o
  -7  -1   4         14.73         15.75         0.71 o
  -6  -1   4        107.67        120.10         8.15 o
  -5  -1   4        424.61        408.05         8.44 o
  -4  -1   4        320.13        275.03         6.26 o
  -3  -1   4        658.07        595.10         8.12 o
  -2  -1   4          0.02          0.06         0.14 o
  -1  -1   4       5517.32       4742.91        21.55 o
   0  -1   4        912.99        844.32        10.05 o
   1  -1   4        123.82        136.75         5.46 o
   2  -1   4         70.75         55.74         1.80 o
   3  -1   4       1551.65       1540.51        21.86 o
   4  -1   4         19.43         19.92         2.70 o
   5  -1   4          0.03          0.18         0.45 o
   6  -1   4          3.45          5.08         1.19 o
   7  -1   4         24.49         18.34         0.87 o
   8  -1   4         21.00         20.15         0.93 o
   9  -1   4         35.28         39.78         1.59 o
  10  -1   4          2.41          2.45         0.42 o
  11  -1   4         21.64         16.50         1.03 o
 -11   0   4          0.00         -0.02         0.08 o
 -10   0   4          1.51          1.95         0.31 o
  -9   0   4         44.29         55.50         1.60 o
  -8   0   4          4.03          3.86         0.35 o
  -7   0   4          5.18          5.89         0.45 o
  -6   0   4          0.14         -0.27         0.50 o
  -5   0   4         34.63         30.46         2.40 o
  -4   0   4         96.61        105.56         4.03 o
  -3   0   4         99.36         85.15         3.20 o
   0   0   4        912.43        875.51        10.78 o
   1   0   4        343.46        334.70         8.10 o
   2   0   4       2177.74       2111.68        22.22 o
   3   0   4         43.92         31.41         3.27 o
   4   0   4         95.90         56.65         4.96 o
   5   0   4         53.89         54.46         5.18 o
   6   0   4          2.69          3.84         0.58 o
   7   0   4        133.87        136.05         2.08 o
   8   0   4         65.19         71.52         1.71 o
   9   0   4          3.88          3.52         0.42 o
  10   0   4         39.33         37.84         1.49 o
 -11   1   4          7.39          6.00         0.48 o
 -10   1   4         17.25         18.59         0.77 o
  -9   1   4          2.97          3.06         0.32 o
  -8   1   4          2.24          2.55         0.27 o
  -7   1   4          1.11          2.14         0.25 o
  -6   1   4         56.59         51.52         3.50 o
  -5   1   4        203.99        205.19         6.48 o
  -4   1   4         68.53         59.20         3.17 o
  -3   1   4        466.35        464.62        12.56 o
  -2   1   4        761.03        698.02        13.17 o
  -1   1   4         60.01         51.61         3.24 o
   0   1   4         42.28         38.93         2.17 o
   1   1   4       1132.53       1078.59        51.49 o
   2   1   4        874.80        914.90        23.09 o
   3   1   4        206.18        188.20         8.38 o
   4   1   4        278.55        277.86        11.45 o
   5   1   4        320.86        321.97        13.35 o
   6   1   4         38.15         40.79         1.90 o
   7   1   4         11.12         14.55         0.74 o
   8   1   4          0.46          0.49         0.17 o
   9   1   4         20.97         21.33         0.93 o
  10   1   4          8.68          8.25         0.63 o
 -11   2   4          1.24          1.16         0.29 o
 -10   2   4          1.27          1.18         0.19 o
  -9   2   4          3.92          4.19         0.34 o
  -8   2   4         13.61         13.63         0.68 o
  -7   2   4         57.66         58.03         1.80 o
  -6   2   4         50.14         51.84         5.12 o
  -5   2   4          8.72         10.03         2.15 o
  -4   2   4         57.23         64.23         5.10 o
  -3   2   4         23.80         28.97         3.17 o
  -2   2   4         56.88         44.04         1.94 o
  -1   2   4       2862.58       2804.07        20.23 o
   0   2   4       1381.84       1334.87        36.80 o
   1   2   4         29.03         34.28         1.42 o
   2   2   4        187.36        182.36         5.96 o
   3   2   4        822.12        856.22        19.24 o
   4   2   4        763.10        761.53        20.06 o
   5   2   4         89.34        103.53         8.02 o
   6   2   4         88.65         82.55         2.75 o
   7   2   4         13.93         12.81         1.13 o
   8   2   4          4.75          5.16         0.59 o
   9   2   4          0.16          0.10         0.11 o
  10   2   4          0.85          0.44         0.24 o
 -10   3   4          0.89          0.80         0.23 o
  -9   3   4          0.37          0.50         0.09 o
  -8   3   4         26.48         25.27         0.92 o
  -7   3   4         13.91         12.89         0.70 o
  -6   3   4          1.20          2.32         0.44 o
  -5   3   4        135.82        126.83         8.30 o
  -4   3   4        909.67        911.42        20.76 o
  -3   3   4        760.40        769.05        17.78 o
  -2   3   4       1314.21       1315.65        10.55 o
  -1   3   4        250.24        296.91         5.85 o
   0   3   4       2817.90       2739.49        67.28 o
   1   3   4         67.08         71.24         3.34 o
   2   3   4       1570.36       1754.88        42.81 o
   3   3   4        313.33        327.56         8.27 o
   4   3   4          0.17          0.65         0.73 o
   5   3   4        108.27        124.14         2.54 o
   6   3   4         19.13         21.22         1.09 o
   7   3   4         39.16         40.39         2.01 o
   8   3   4          3.45          3.37         0.45 o
   9   3   4         10.93         11.41         0.67 o
  10   3   4          0.06          0.00         0.13 o
 -10   4   4          0.06          0.02         0.08 o
  -9   4   4         23.83         25.64         0.87 o
  -8   4   4          8.84          8.99         0.58 o
  -7   4   4          2.24          1.75         0.28 o
  -6   4   4         28.92         31.71         1.09 o
  -5   4   4        152.96        155.78         9.80 o
  -4   4   4          8.31         10.79         2.44 o
  -3   4   4         26.45         23.18         3.35 o
  -2   4   4        136.91        138.42         7.71 o
  -1   4   4         24.06         23.23         1.79 o
   0   4   4        651.86        708.04        10.55 o
   1   4   4       1000.60       1103.19        12.94 o
   2   4   4        201.07        224.48         6.55 o
   3   4   4         34.29         38.55         3.04 o
   4   4   4        104.86        110.22         2.88 o
   5   4   4          0.06          0.02         0.15 o
   6   4   4         42.75         38.96         1.55 o
   7   4   4          2.96          2.73         0.52 o
   8   4   4         17.91         20.10         1.04 o
   9   4   4          0.69          0.80         0.17 o
 -10   5   4          5.44          0.54         1.93 o
  -9   5   4          2.24          3.29         0.72 o
  -8   5   4         97.57        112.88         3.20 o
  -7   5   4          4.26          3.90         0.49 o
  -6   5   4        131.33        133.45         2.68 o
  -5   5   4        267.25        297.74         4.55 o
  -4   5   4         64.28         58.63         6.11 o
  -3   5   4         93.61         90.06         7.12 o
  -2   5   4         97.54        102.11         7.21 o
  -1   5   4          2.69          4.29         0.86 o
   0   5   4          4.49         11.26         1.46 o
   1   5   4         10.66         19.50         1.57 o
   2   5   4          2.02          2.04         0.64 o
   3   5   4         71.68         91.21         6.32 o
   4   5   4         34.75         38.62         1.47 o
   5   5   4          3.89          2.66         0.42 o
   6   5   4          4.28          5.09         0.56 o
   7   5   4          0.17          0.25         0.18 o
   8   5   4          1.16          0.96         0.31 o
   9   5   4          6.31          3.64         0.53 o
 -10   6   4          2.98          2.45         0.46 o
  -9   6   4          0.58         -0.22         0.33 o
  -8   6   4         14.79         14.45         1.07 o
  -7   6   4        228.54        238.08         3.74 o
  -6   6   4        126.31        128.20         2.63 o
  -5   6   4        919.25        916.05         8.05 o
  -4   6   4          0.89          1.39         0.46 o
  -3   6   4        161.84        168.99        10.54 o
  -2   6   4         16.66         19.12         3.37 o
  -1   6   4         18.77         14.56         2.87 o
   0   6   4         52.34         62.66         3.79 o
   1   6   4          0.36          0.04         0.61 o
   2   6   4          1.49          0.76         0.24 o
   3   6   4        182.09        194.22         4.03 o
   4   6   4         28.54         30.29         1.40 o
   5   6   4          0.40          0.20         0.12 o
   6   6   4         32.39         34.02         1.37 o
   7   6   4          0.35          0.20         0.16 o
   8   6   4          1.19          1.48         0.22 o
 -10   7   4          5.59          5.66         0.60 o
  -9   7   4          0.92          1.10         0.37 o
  -8   7   4          0.64          0.48         0.19 o
  -7   7   4          0.22          0.21         0.43 o
  -6   7   4         91.14        103.32         2.97 o
  -5   7   4          0.44          1.10         0.57 o
  -4   7   4         74.11         76.88         3.36 o
  -3   7   4          0.00         -0.08         0.31 o
  -2   7   4        241.08        260.50         4.31 o
  -1   7   4          0.24          0.40         0.23 o
   0   7   4         26.99         22.84         1.66 o
   1   7   4          9.41          7.96         0.80 o
   2   7   4        196.07        199.35         3.11 o
   3   7   4         10.17         10.20         0.81 o
   4   7   4         26.10         29.96         1.38 o
   5   7   4          9.33          8.94         0.72 o
   6   7   4          0.02          0.20         0.41 o
   7   7   4          3.59          3.20         0.38 o
  -9   8   4          0.91          1.19         0.37 o
  -8   8   4         16.44         17.96         1.45 o
  -7   8   4         23.35         23.49         1.93 o
  -6   8   4          0.72          1.06         0.43 o
  -5   8   4          0.61          0.48         0.33 o
  -4   8   4          4.31          3.53         0.83 o
  -3   8   4        591.84        606.26        11.73 o
  -2   8   4         19.88         16.62         1.12 o
  -1   8   4          0.30          0.24         0.69 o
   0   8   4         89.58         92.47         2.95 o
   1   8   4         73.13         75.20         2.13 o
   2   8   4          5.84          6.28         0.78 o
   3   8   4          1.39          1.62         0.32 o
   4   8   4          7.76          9.41         0.72 o
   5   8   4         13.88         15.59         0.85 o
   6   8   4          0.35          0.16         0.12 o
  -9   9   4          0.66          1.54         0.30 o
  -8   9   4         22.33         24.05         1.47 o
  -7   9   4          2.69          3.28         0.68 o
  -6   9   4          6.27          5.56         0.95 o
  -5   9   4          0.30          0.40         0.23 o
  -4   9   4          9.41          8.97         1.23 o
  -3   9   4          7.93          8.39         0.84 o
  -2   9   4          1.12          1.80         0.41 o
  -1   9   4        124.35        131.71         5.08 o
   0   9   4         23.01         22.71         1.46 o
   1   9   4          0.09         -0.03         0.14 o
   2   9   4         22.99         26.21         1.55 o
   3   9   4          2.85          3.03         0.50 o
   4   9   4          3.24          3.62         0.39 o
   5   9   4          0.48          0.24         0.25 o
   6   9   4          2.16          1.69         0.37 o
  -8  10   4         11.59         11.37         0.57 o
  -7  10   4          0.33          0.18         0.23 o
  -6  10   4          1.74          1.86         0.49 o
  -5  10   4          8.02          7.78         1.03 o
  -4  10   4          0.56          0.39         0.30 o
  -3  10   4         21.40         23.05         1.27 o
  -2  10   4          0.11          0.10         0.45 o
  -1  10   4          2.46          3.34         0.76 o
   0  10   4          0.95          0.93         0.22 o
   1  10   4          0.46          0.40         0.21 o
   2  10   4          0.64          0.98         0.30 o
   3  10   4          0.02         -0.15         0.11 o
   4  10   4          0.18          0.26         0.13 o
  -7  11   4          1.03          1.89         0.32 o
  -6  11   4         20.15         23.05         1.34 o
  -5  11   4          0.14          0.30         0.16 o
  -4  11   4          0.18          0.17         0.16 o
  -3  11   4         15.64         17.91         0.94 o
  -2  11   4          6.56          6.52         0.66 o
  -1  11   4          2.51          2.93         0.44 o
   0  11   4          1.47          1.70         0.25 o
   1  11   4          0.45          0.34         0.24 o
   2  11   4          0.16          0.02         0.26 o
   3  11   4          3.33          3.78         0.53 o
  -5  12   4          5.24          2.23         0.39 o
  -4  12   4          0.02          0.04         0.11 o
  -3  12   4          4.35          3.26         0.53 o
  -2  12   4          0.41          0.38         0.34 o
  -1  12   4          2.35          2.38         0.44 o
   0  12   4          0.78          0.69         0.24 o
   1  12   4          8.16          9.06         0.79 o
   0 -14   5          0.78          0.66         0.18 o
   1 -14   5          1.73          1.49         0.23 o
   2 -14   5          0.00         -0.02         0.15 o
   3 -14   5          2.69          2.84         0.46 o
   4 -14   5          0.11          0.19         0.10 o
  -2 -13   5          4.18          4.15         0.63 o
  -1 -13   5          2.73          2.42         0.35 o
   0 -13   5          3.22          3.95         0.50 o
   1 -13   5          7.06          7.05         0.79 o
   2 -13   5          4.93          4.37         0.77 o
   3 -13   5          0.31          0.17         0.08 o
   4 -13   5          1.82          1.23         0.71 o
   5 -13   5          0.57          0.33         0.19 o
   6 -13   5          0.06          0.15         0.07 o
  -4 -12   5          0.27          0.13         0.14 o
  -3 -12   5          0.00          0.02         0.11 o
  -2 -12   5          1.11          1.25         0.29 o
  -1 -12   5          0.03          0.12         0.11 o
   0 -12   5          1.17          0.99         0.27 o
   1 -12   5          3.93          4.30         0.74 o
   2 -12   5          8.88         11.10         0.84 o
   3 -12   5          7.23          8.34         1.02 o
   4 -12   5          0.01         -0.04         0.16 o
   5 -12   5          0.00          0.23         0.17 o
   6 -12   5          0.65          1.14         0.34 o
   7 -12   5          2.61          2.29         0.42 o
  -5 -11   5          9.85          1.20         4.62 o
  -4 -11   5          1.76          1.65         0.33 o
  -3 -11   5          2.65          1.66         0.55 o
  -2 -11   5         10.15         11.45         0.75 o
  -1 -11   5          3.88          4.59         1.08 o
   0 -11   5          0.44          1.00         0.40 o
   2 -11   5         34.16         31.28         2.10 o
   3 -11   5          7.09          6.68         0.72 o
   4 -11   5          6.89          6.59         1.07 o
   5 -11   5          4.42          3.91         0.79 o
   6 -11   5          9.59          7.77         1.04 o
   7 -11   5          1.01          1.02         0.22 o
   8 -11   5          0.07          0.07         0.06 o
  -6 -10   5          3.85          4.14         0.67 o
  -5 -10   5          2.13          1.57         0.28 o
  -4 -10   5          0.01          0.20         0.19 o
  -3 -10   5          1.83          1.06         0.48 o
  -2 -10   5         79.64         89.84         2.22 o
  -1 -10   5         41.42         41.86         2.41 o
   0 -10   5         49.61         43.61         2.51 o
   1 -10   5         11.17         11.60         1.33 o
   2 -10   5          7.35          7.04         1.03 o
   4 -10   5         57.65         49.25         2.68 o
   5 -10   5         34.08         28.17         2.07 o
   6 -10   5          0.18          0.32         0.21 o
   7 -10   5          0.86          0.95         0.23 o
   8 -10   5          5.13          5.08         0.49 o
   9 -10   5          3.97          3.36         0.47 o
  -7  -9   5          5.75          5.23         0.71 o
  -6  -9   5          1.65          1.62         0.37 o
  -5  -9   5          0.06          0.55         0.26 o
  -4  -9   5         14.22         13.42         1.58 o
  -3  -9   5        129.30        127.85         6.89 o
  -2  -9   5        104.12        104.79         3.65 o
  -1  -9   5         42.15         42.54         2.15 o
   0  -9   5          8.75          9.42         0.76 o
   1  -9   5        117.23        130.34         3.10 o
   2  -9   5          4.13          4.02         0.51 o
   3  -9   5         42.78         39.08         1.63 o
   4  -9   5         35.13         30.61         1.49 o
   5  -9   5          6.82          6.58         1.08 o
   6  -9   5         14.71         12.70         1.52 o
   7  -9   5          4.52          3.27         0.39 o
   8  -9   5          1.12          0.90         0.19 o
   9  -9   5          7.01          6.62         0.71 o
  -8  -8   5         56.44         41.04         4.27 o
  -7  -8   5         10.77         10.98         1.24 o
  -6  -8   5          0.20          0.16         0.22 o
  -5  -8   5          7.56          8.37         0.75 o
  -4  -8   5          4.39          4.35         0.90 o
  -3  -8   5         45.55         44.28         1.81 o
  -2  -8   5         19.42         18.51         1.27 o
  -1  -8   5          8.10          7.33         0.85 o
   0  -8   5         86.05        116.35         8.13 o
   1  -8   5         13.92         12.38         2.67 o
   2  -8   5        100.49        112.13         8.24 o
   3  -8   5        149.12        153.09         3.01 o
   4  -8   5         15.54         11.22         0.71 o
   5  -8   5         47.77         43.32         1.70 o
   6  -8   5         28.56         28.96         1.58 o
   7  -8   5         22.49         25.98         1.51 o
   8  -8   5          0.08          0.17         0.11 o
   9  -8   5          4.80          4.04         0.48 o
  10  -8   5          0.23          0.00         0.08 o
  -8  -7   5          3.04          2.63         0.41 o
  -7  -7   5          3.18          3.36         0.59 o
  -6  -7   5          8.95          8.82         1.03 o
  -5  -7   5       1019.35       1122.49        28.50 o
  -4  -7   5         53.14         55.21         3.09 o
  -3  -7   5          9.83         11.65         1.44 o
  -2  -7   5          0.00          0.60         0.81 o
  -1  -7   5          0.64          0.96         0.76 o
   0  -7   5        129.83        145.31         5.71 o
   1  -7   5        125.30        144.45         8.38 o
   2  -7   5         32.92         43.43         4.67 o
   3  -7   5         33.54         41.85         4.74 o
   4  -7   5        306.09        286.80        12.71 o
   5  -7   5          0.60          0.73         0.18 o
   6  -7   5         84.94         88.80         2.57 o
   7  -7   5          4.87          5.72         0.52 o
   8  -7   5          3.98          3.62         0.59 o
   9  -7   5          3.14          3.17         0.46 o
  10  -7   5          0.19          0.04         0.09 o
  -9  -6   5          0.06          0.35         0.23 o
  -8  -6   5          1.68          1.79         0.52 o
  -7  -6   5          0.55          0.13         0.23 o
  -6  -6   5        543.98        585.90         8.49 o
  -5  -6   5          0.28          0.71         0.71 o
  -4  -6   5        236.73        249.67         8.11 o
  -3  -6   5          2.08          5.09         2.57 o
  -2  -6   5          0.06         -0.07         0.38 o
  -1  -6   5         18.17         16.99         2.47 o
   0  -6   5        266.23        266.89         9.59 o
   1  -6   5         15.81         19.33         2.58 o
   2  -6   5        331.18        341.95        12.03 o
   3  -6   5          0.29          0.21         0.21 o
   4  -6   5         60.54         50.86         4.89 o
   5  -6   5         20.69         17.17         3.27 o
   6  -6   5          0.01          0.09         0.14 o
   7  -6   5          6.97          6.67         0.56 o
   8  -6   5          5.20          4.72         0.46 o
   9  -6   5          0.44          0.35         0.19 o
  10  -6   5          1.28          1.56         0.28 o
  -9  -5   5          0.00          0.09         0.13 o
  -8  -5   5          0.16          0.12         0.14 o
  -7  -5   5          8.56         10.26         1.06 o
  -6  -5   5         13.98         14.37         1.04 o
  -5  -5   5         15.93         17.57         1.17 o
  -4  -5   5         14.08         16.88         1.94 o
  -3  -5   5         93.56        121.73         4.93 o
  -2  -5   5        136.58        130.54         6.34 o
  -1  -5   5         61.71         40.95         3.43 o
   0  -5   5        296.22        337.35         9.66 o
   1  -5   5         27.21         21.23         2.42 o
   2  -5   5          0.76          0.68         0.30 o
   3  -5   5          7.57          9.06         1.14 o
   4  -5   5         31.52         24.40         1.81 o
   5  -5   5         20.98         17.69         2.18 o
   6  -5   5         10.33          8.62         0.59 o
   7  -5   5          8.29          7.44         0.59 o
   8  -5   5          3.29          3.85         0.42 o
   9  -5   5          6.28          6.46         0.52 o
  10  -5   5          0.14          0.23         0.10 o
 -10  -4   5          0.20          0.19         0.18 o
  -9  -4   5         11.79         11.67         0.91 o
  -8  -4   5         40.62         43.31         1.81 o
  -7  -4   5         14.66         17.19         0.96 o
  -6  -4   5         16.33         18.73         0.96 o
  -4  -4   5         38.88         41.30         2.88 o
  -3  -4   5        234.14        241.81         6.46 o
  -2  -4   5        780.79        837.26        14.94 o
  -1  -4   5        629.45        637.62        12.32 o
   0  -4   5         85.19         84.58         4.36 o
   1  -4   5          9.53         16.09         1.86 o
   2  -4   5         10.56          8.59         0.89 o
   3  -4   5          1.20          1.75         0.50 o
   4  -4   5          6.63          9.51         0.93 o
   5  -4   5        159.57        152.76         6.37 o
   6  -4   5        303.82        294.86         3.68 o
   7  -4   5          1.98          1.63         0.25 o
   8  -4   5          9.87          7.71         0.63 o
   9  -4   5          0.40          0.46         0.11 o
  10  -4   5          0.76          0.39         0.13 o
 -10  -3   5         10.56          9.55         0.69 o
  -9  -3   5         23.11         24.04         1.43 o
  -8  -3   5         27.07         30.81         1.68 o
  -7  -3   5         12.43         11.19         0.67 o
  -6  -3   5         16.15         18.02         0.93 o
  -5  -3   5        112.49        115.57         6.30 o
  -4  -3   5         12.06         11.88         1.48 o
  -3  -3   5        525.67        541.46        13.31 o
  -2  -3   5        273.54        268.67         5.79 o
  -1  -3   5        142.17        150.68         5.62 o
   0  -3   5          0.13          0.21         0.21 o
   1  -3   5        104.28        103.13         2.44 o
   2  -3   5         44.14         37.32         2.48 o
   3  -3   5        414.83        375.49         9.42 o
   4  -3   5        117.21        135.85         4.26 o
   5  -3   5        120.14        112.98         4.97 o
   6  -3   5         19.53         18.13         1.00 o
   7  -3   5         16.81         19.29         0.88 o
   8  -3   5         28.13         27.19         1.06 o
   9  -3   5         54.41         59.90         1.59 o
  10  -3   5          6.54          8.92         0.60 o
  11  -3   5          3.38          2.99         0.42 o
 -10  -2   5          0.91          0.87         0.32 o
  -9  -2   5          0.47          0.51         0.28 o
  -8  -2   5         11.40         12.90         0.86 o
  -7  -2   5          7.02          6.03         0.48 o
  -6  -2   5         37.20         41.64         1.18 o
  -5  -2   5          1.66          0.35         0.84 o
  -4  -2   5        525.96        469.44         8.45 o
  -3  -2   5        551.06        534.35         7.19 o
  -2  -2   5         86.02         77.76         2.91 o
  -1  -2   5        763.00        743.50        11.82 o
   0  -2   5        146.52        140.28         4.79 o
   1  -2   5        200.54        172.68         4.87 o
   2  -2   5          1.48          5.23         1.38 o
   3  -2   5         95.22         84.90         3.34 o
   4  -2   5        144.13        156.34         7.75 o
   5  -2   5         13.03         12.13         2.31 o
   6  -2   5         62.09         65.27         2.28 o
   7  -2   5         30.43         28.33         0.97 o
   8  -2   5        509.99        517.10         5.23 o
   9  -2   5          0.35          0.39         0.22 o
  10  -2   5         64.50         68.87         1.95 o
 -11  -1   5          0.56          0.34         0.19 o
 -10  -1   5          0.13          0.02         0.22 o
  -9  -1   5          4.77          5.04         0.56 o
  -8  -1   5          3.01          2.63         0.34 o
  -7  -1   5          4.47          3.46         0.35 o
  -6  -1   5         11.74         12.39         2.57 o
  -5  -1   5        204.04        200.27         6.23 o
  -4  -1   5          0.25          0.63         0.41 o
  -3  -1   5        345.28        346.76         9.68 o
  -2  -1   5       1913.38       1687.81        59.48 o
  -1  -1   5        394.82        353.35         4.03 o
   0  -1   5        408.98        410.53         5.55 o
   1  -1   5        922.42        852.51        12.85 o
   2  -1   5          0.07          0.37         0.15 o
   3  -1   5        338.10        372.48        11.66 o
   4  -1   5          0.55          0.31         0.29 o
   5  -1   5         61.09         64.18         5.67 o
   6  -1   5         18.47         20.94         0.93 o
   7  -1   5        120.64        122.20         2.22 o
   8  -1   5          0.43          0.67         0.19 o
   9  -1   5        124.12        129.97         2.32 o
  10  -1   5         11.46         12.19         0.85 o
 -11   0   5          0.01          0.04         0.07 o
 -10   0   5          0.01          0.22         0.15 o
  -9   0   5          0.96          1.14         0.28 o
  -8   0   5         23.93         23.65         0.95 o
  -7   0   5          7.23          6.29         0.51 o
  -6   0   5         66.25         53.28         3.61 o
  -5   0   5        302.88        305.17         7.95 o
  -4   0   5          2.62          2.57         0.97 o
  -3   0   5         23.10         25.43         2.76 o
  -2   0   5       1651.44       1648.96        20.15 o
  -1   0   5         63.19         78.57         3.99 o
   0   0   5          4.58          3.83         0.79 o
   1   0   5       2291.12       2373.80        24.55 o
   2   0   5       5829.79       5824.92        17.97 o
   3   0   5        316.86        278.79        10.47 o
   4   0   5          0.92          0.95         0.64 o
   5   0   5          6.62          3.95         1.44 o
   6   0   5         62.53         65.46         1.43 o
   7   0   5        189.16        193.44         2.48 o
   8   0   5          0.00          0.11         0.10 o
   9   0   5          1.39          1.05         0.24 o
  10   0   5         16.91         16.25         0.91 o
 -11   1   5          2.44          2.60         0.40 o
 -10   1   5          0.32          0.32         0.12 o
  -9   1   5          0.78          0.71         0.29 o
  -8   1   5          1.27          1.14         0.21 o
  -7   1   5          7.20          6.79         0.46 o
  -6   1   5          0.05          1.38         0.99 o
  -5   1   5        166.28        177.13         8.95 o
  -4   1   5        207.11        259.84        10.04 o
  -3   1   5         38.78         47.54         3.96 o
  -2   1   5        133.31        140.04         6.38 o
  -1   1   5         24.40         19.98         2.20 o
   0   1   5       1062.52       1151.21        17.40 o
   1   1   5       1094.22       1104.80        10.59 o
   2   1   5         96.09        100.59         2.57 o
   3   1   5        484.29        490.07        14.51 o
   4   1   5          3.01          3.67         1.43 o
   5   1   5          4.22          6.87         2.17 o
   6   1   5        100.38        105.78         2.07 o
   7   1   5         70.73         73.76         2.29 o
   8   1   5          2.90          3.65         0.49 o
   9   1   5          2.13          1.51         0.25 o
  10   1   5          0.11         -0.02         0.06 o
 -11   2   5          4.49          3.46         0.43 o
 -10   2   5          0.12          0.33         0.17 o
  -9   2   5          0.00         -0.03         0.09 o
  -8   2   5          5.92          6.01         0.48 o
  -7   2   5         61.71         64.88         1.30 o
  -6   2   5          0.00         -0.02         0.10 o
  -5   2   5        251.14        282.79        11.98 o
  -4   2   5        581.66        628.61        11.87 o
  -3   2   5        907.43        910.55        18.92 o
  -2   2   5        143.13         51.89        59.56 o
  -1   2   5       2049.37       2093.44        50.73 o
   0   2   5        403.45        368.99         6.84 o
   1   2   5          0.01         -0.07         0.15 o
   2   2   5          4.70          5.43         1.49 o
   3   2   5         50.10         40.48         4.39 o
   4   2   5        378.05        410.87        15.59 o
   5   2   5         29.43         35.75         1.64 o
   6   2   5         80.37         83.05         2.70 o
   7   2   5         23.12         24.29         1.32 o
   8   2   5          0.79          0.66         0.20 o
   9   2   5          0.22          0.27         0.09 o
  10   2   5          0.35          0.32         0.15 o
 -10   3   5          6.66          7.74         0.51 o
  -9   3   5          0.28          0.31         0.13 o
  -8   3   5          2.93          3.36         0.33 o
  -7   3   5         10.92          9.92         0.68 o
  -6   3   5         15.90         13.90         0.71 o
  -5   3   5          4.88          4.38         1.06 o
  -4   3   5          3.33          4.57         1.61 o
  -3   3   5        663.03        655.58        17.37 o
  -2   3   5         53.08         53.85         2.47 o
  -1   3   5        602.06        638.84        10.10 o
   0   3   5        382.25        349.15         7.21 o
   1   3   5        199.21        220.79         4.28 o
   2   3   5        397.96        477.05        10.08 o
   3   3   5          7.91          8.46         2.15 o
   4   3   5          0.99          1.70         1.09 o
   5   3   5          8.16          7.79         0.65 o
   6   3   5         51.77         50.84         2.15 o
   7   3   5          4.25          4.84         0.70 o
   8   3   5          0.46          0.65         0.22 o
   9   3   5          0.08          0.06         0.14 o
 -10   4   5          0.09          0.00         0.02 o
  -9   4   5         60.70         64.71         2.15 o
  -8   4   5         53.21         58.60         1.63 o
  -7   4   5        289.65        301.74         4.31 o
  -6   4   5         29.05         29.07         1.06 o
  -5   4   5        200.77        199.64        11.58 o
  -4   4   5          0.02          5.92         1.80 o
  -3   4   5         56.93         69.60         6.11 o
  -2   4   5         19.67         21.79         3.16 o
  -1   4   5         53.40         67.11         3.26 o
   0   4   5        270.25        297.67         7.22 o
   1   4   5         86.92         95.02         4.13 o
   2   4   5        122.12        126.23         7.96 o
   3   4   5          5.92          7.77         2.16 o
   4   4   5          0.94          0.70         0.23 o
   5   4   5         53.85         54.26         1.79 o
   6   4   5          4.01          3.87         0.61 o
   7   4   5          0.43          0.49         0.26 o
   8   4   5          0.04         -0.11         0.07 o
   9   4   5          2.33          2.02         0.27 o
 -10   5   5          0.06         -0.02         0.13 o
  -9   5   5          3.56          2.61         0.59 o
  -8   5   5         24.54         26.02         1.93 o
  -7   5   5          3.41          4.80         0.57 o
  -6   5   5        260.23        242.66         3.52 o
  -5   5   5         17.93         21.56         1.04 o
  -4   5   5        844.96        899.28        24.73 o
  -3   5   5          2.12          1.37         1.11 o
  -2   5   5         15.63         21.09         3.42 o
  -1   5   5         11.54         16.14         2.88 o
   0   5   5        473.58        452.18        10.29 o
   1   5   5         19.58         11.63         2.36 o
   2   5   5         61.18         62.23         5.99 o
   3   5   5         37.38         36.92         1.40 o
   4   5   5         43.45         51.07         1.73 o
   5   5   5          7.69          6.44         0.64 o
   6   5   5         30.28         34.41         1.72 o
   7   5   5          3.17          3.80         0.53 o
   8   5   5          0.82          0.87         0.20 o
 -10   6   5          1.93          1.89         0.39 o
  -9   6   5          0.21          0.17         0.20 o
  -8   6   5         14.16         16.71         1.52 o
  -7   6   5         18.65         21.80         1.39 o
  -6   6   5          0.42          1.17         1.05 o
  -5   6   5       1266.35       1279.24        10.65 o
  -4   6   5         18.76         17.41         1.57 o
  -3   6   5          0.25          0.29         0.28 o
  -2   6   5         11.80         11.54         2.67 o
  -1   6   5          4.79          2.32         1.20 o
   0   6   5          0.03          0.16         0.60 o
   1   6   5         77.71         78.49         1.96 o
   2   6   5          5.08          6.46         0.50 o
   3   6   5          7.13          7.59         0.66 o
   4   6   5          0.63          0.03         0.18 o
   5   6   5         15.94         19.30         1.10 o
   6   6   5         13.62         13.48         0.83 o
   7   6   5          0.11          0.23         0.17 o
   8   6   5          0.43          0.15         0.10 o
 -10   7   5          0.03          0.17         0.13 o
  -9   7   5          0.19          0.02         0.20 o
  -8   7   5          2.00          2.72         0.61 o
  -7   7   5          0.82          1.09         0.40 o
  -6   7   5          0.03          0.31         0.28 o
  -5   7   5         22.91         24.33         2.14 o
  -4   7   5          0.32          0.46         0.24 o
  -3   7   5          1.35          1.80         0.54 o
  -2   7   5          2.43          1.83         0.39 o
  -1   7   5          9.28          9.17         0.80 o
   0   7   5         10.00          9.28         0.91 o
   1   7   5          0.13         -0.17         0.21 o
   2   7   5         34.22         35.37         1.24 o
   3   7   5         10.93         11.77         0.87 o
   4   7   5          0.04          0.21         0.12 o
   5   7   5          7.04          7.27         0.63 o
   6   7   5          3.59          3.09         0.39 o
   7   7   5          1.27          1.18         0.24 o
  -9   8   5          5.90          5.22         0.63 o
  -8   8   5          0.01          0.17         0.08 o
  -7   8   5          6.03          6.80         1.02 o
  -6   8   5          1.26          1.83         0.65 o
  -5   8   5          6.92          7.13         1.15 o
  -4   8   5          1.18          0.57         0.33 o
  -3   8   5         40.18         43.74         2.72 o
  -2   8   5          0.01         -0.02         0.11 o
  -1   8   5         14.84         12.75         1.58 o
   0   8   5         19.09         20.54         1.38 o
   1   8   5         51.84         57.37         1.86 o
   2   8   5          0.67          0.73         0.21 o
   3   8   5          0.60          0.41         0.12 o
   4   8   5          1.55          1.37         0.25 o
   5   8   5          1.25          0.94         0.20 o
   6   8   5          0.78          1.16         0.31 o
  -8   9   5         10.69         10.66         0.65 o
  -7   9   5          1.61          1.49         0.42 o
  -6   9   5          1.25          1.72         0.52 o
  -5   9   5          2.39          2.58         0.64 o
  -4   9   5          3.11          3.40         0.70 o
  -3   9   5          0.04          0.04         0.19 o
  -2   9   5          0.34          0.37         0.19 o
  -1   9   5         32.96         34.90         2.56 o
   0   9   5         37.44         43.54         1.57 o
   1   9   5          2.02          2.52         0.38 o
   2   9   5          2.48          2.03         0.43 o
   3   9   5          0.81          1.25         0.29 o
   4   9   5          0.02          0.01         0.09 o
   5   9   5          0.90          0.80         0.15 o
  -7  10   5          0.07          0.19         0.07 o
  -6  10   5          0.19          0.67         0.29 o
  -5  10   5         15.79         16.05         1.37 o
  -4  10   5         15.74         18.22         1.50 o
  -3  10   5          3.14          2.61         0.40 o
  -2  10   5          1.64          1.31         0.48 o
  -1  10   5         10.11         12.55         0.98 o
   0  10   5          0.27          0.51         0.30 o
   1  10   5          1.14          0.59         0.31 o
   2  10   5          1.64          1.97         0.37 o
   3  10   5          2.45          4.01         0.46 o
   4  10   5          2.10          1.99         0.38 o
  -6  11   5          0.37          0.11         0.06 o
  -5  11   5          0.85          0.71         0.16 o
  -4  11   5          1.42          1.33         0.25 o
  -3  11   5          6.79          5.92         0.42 o
  -2  11   5          7.28          8.07         0.67 o
  -1  11   5          0.81          0.75         0.26 o
   0  11   5          0.92          0.45         0.28 o
   1  11   5          0.41          0.29         0.20 o
   2  11   5          0.07         -0.21         0.17 o
  -4  12   5          1.45          0.78         0.22 o
  -3  12   5          0.13          0.06         0.07 o
  -2  12   5          2.11          0.26         0.14 o
  -1  12   5          0.11          0.32         0.16 o
   0  12   5          0.10          0.14         0.09 o
   0 -14   6          0.16         -0.07         0.07 o
   1 -14   6          1.40          1.10         0.20 o
   2 -14   6          0.61          0.06         0.22 o
   3 -14   6          0.82          0.57         0.23 o
   4 -14   6          0.27          0.17         0.12 o
  -2 -13   6          1.07          1.23         0.32 o
  -1 -13   6          0.17          0.13         0.07 o
   0 -13   6          0.51          0.30         0.15 o
   1 -13   6          8.20          9.51         1.18 o
   2 -13   6          5.45          4.46         0.87 o
   3 -13   6          0.17          0.06         0.19 o
   4 -13   6          5.50          2.26         0.95 o
   5 -13   6          0.35          0.53         0.20 o
   6 -13   6          0.05          0.23         0.12 o
  -4 -12   6         14.02          9.89         0.79 o
  -3 -12   6          3.37          2.94         0.38 o
  -2 -12   6          0.04          0.00         0.24 o
  -1 -12   6          4.42          3.69         0.42 o
   0 -12   6          1.56          2.00         0.42 o
   1 -12   6          5.44          3.78         0.71 o
   2 -12   6         37.07         36.89         1.51 o
   3 -12   6         42.52         41.85         1.62 o
   4 -12   6         17.17         16.08         1.45 o
   5 -12   6          4.64          3.97         0.70 o
   6 -12   6          6.20          5.82         0.78 o
   7 -12   6          0.03         -0.11         0.15 o
  -5 -11   6         20.75         19.55         1.35 o
  -4 -11   6         12.31         11.06         1.40 o
  -3 -11   6          5.94          5.38         0.98 o
  -2 -11   6          7.25          6.26         0.75 o
  -1 -11   6         62.43         63.18         2.89 o
   0 -11   6          1.92          1.85         0.53 o
   1 -11   6          4.25          7.45         1.07 o
   2 -11   6         63.11         60.12         3.01 o
   3 -11   6          0.67          0.68         0.38 o
   4 -11   6          0.59          0.36         0.31 o
   5 -11   6          0.14          0.28         0.31 o
   6 -11   6          0.93          0.46         0.19 o
   7 -11   6          2.39          2.29         0.33 o
   8 -11   6          0.76          0.54         0.13 o
  -6 -10   6          1.13          1.10         0.35 o
  -5 -10   6          3.04          0.27         1.24 o
  -4 -10   6          0.03          0.07         0.18 o
  -3 -10   6          2.69          3.85         0.53 o
  -2 -10   6        125.56        119.39         2.56 o
  -1 -10   6          0.09          0.11         0.20 o
   0 -10   6          0.07          1.07         0.28 o
   1 -10   6         10.79         12.10         0.96 o
   2 -10   6          0.00         -0.09         0.12 o
   3 -10   6          2.56          3.86         1.76 o
   4 -10   6          4.96          4.54         0.58 o
   5 -10   6         31.92         32.90         2.31 o
   6 -10   6         11.11         10.03         0.89 o
   7 -10   6          0.41          0.91         0.24 o
   8 -10   6          3.55          4.70         0.46 o
   9 -10   6          0.28          0.13         0.10 o
  -7  -9   6         69.06         51.61        15.60 o
  -6  -9   6          0.06          0.13         0.26 o
  -5  -9   6          0.16          0.19         0.32 o
  -4  -9   6         37.65         35.74         2.51 o
  -3  -9   6         23.33         23.02         1.32 o
  -2  -9   6          8.77          7.33         1.00 o
  -1  -9   6         13.48         12.91         0.87 o
   0  -9   6          7.40          9.86         0.78 o
   1  -9   6          8.19          7.82         0.71 o
   2  -9   6          4.38          4.55         0.57 o
   3  -9   6          0.68          0.66         0.43 o
   4  -9   6         79.04         78.36         2.28 o
   5  -9   6         36.47         33.95         2.50 o
   6  -9   6          1.65          2.38         0.69 o
   7  -9   6          6.23          4.93         0.49 o
   8  -9   6          0.44          0.27         0.11 o
   9  -9   6          1.13          1.36         0.23 o
  -8  -8   6        123.44        103.44         2.64 o
  -7  -8   6          0.00          0.10         0.31 o
  -6  -8   6         15.97         14.02         1.84 o
  -5  -8   6          9.84          9.25         1.03 o
  -4  -8   6        135.35        141.69         9.79 o
  -3  -8   6          0.00          0.02         0.23 o
  -2  -8   6         12.47         11.18         0.93 o
  -1  -8   6          9.37          9.74         0.91 o
   0  -8   6         66.23         63.44         2.53 o
   1  -8   6          0.00         -0.44         0.47 o
   2  -8   6          3.85          7.83         0.92 o
   3  -8   6         15.93         13.45         0.88 o
   4  -8   6          0.20          0.45         0.16 o
   5  -8   6          1.54          0.98         0.41 o
   6  -8   6        233.59        230.09         4.51 o
   7  -8   6          6.81          4.27         0.49 o
   8  -8   6          0.35          0.08         0.12 o
   9  -8   6         14.98         17.91         0.98 o
  10  -8   6          0.00          0.14         0.08 o
  -8  -7   6          2.37          2.36         0.47 o
  -7  -7   6          6.54          6.91         1.27 o
  -6  -7   6         17.72         20.19         1.57 o
  -5  -7   6        302.68        337.51         8.80 o
  -4  -7   6          0.74          0.74         0.51 o
  -3  -7   6          3.93          2.76         0.50 o
  -2  -7   6          1.01          0.91         0.55 o
  -1  -7   6         22.02         20.23         3.06 o
   0  -7   6         33.14         41.89         4.29 o
   1  -7   6        121.76        134.10         5.58 o
   2  -7   6         18.49         15.48         2.83 o
   3  -7   6         41.24         35.49         4.40 o
   4  -7   6         64.53         59.37         5.73 o
   5  -7   6        116.04        100.24         2.22 o
   6  -7   6          0.62          0.19         0.14 o
   7  -7   6          0.02         -0.03         0.16 o
   8  -7   6          1.28          1.02         0.25 o
   9  -7   6         41.82         50.65         2.61 o
  10  -7   6          0.07          0.16         0.07 o
  -9  -6   6          0.02         -0.12         0.22 o
  -8  -6   6          0.99          1.38         0.43 o
  -7  -6   6          3.77          4.60         0.68 o
  -6  -6   6         13.19         13.59         1.01 o
  -5  -6   6          9.59         11.56         1.50 o
  -4  -6   6        107.75        116.97         5.71 o
  -3  -6   6         77.79         74.87         4.36 o
  -2  -6   6         52.48         46.86         4.33 o
  -1  -6   6        105.73        112.27         6.49 o
   0  -6   6          1.16          0.84         0.70 o
   1  -6   6        141.94        165.83         7.70 o
   2  -6   6         26.70         25.62         2.25 o
   3  -6   6         97.31         89.42         6.34 o
   4  -6   6        571.40        495.84        11.32 o
   5  -6   6          0.35          0.19         0.16 o
   6  -6   6          0.66          1.00         0.19 o
   7  -6   6          1.24          1.04         0.21 o
   8  -6   6          3.27          2.89         0.37 o
   9  -6   6          0.75          0.60         0.22 o
  10  -6   6          4.18          4.89         0.46 o
  -9  -5   6          6.41          5.01         0.51 o
  -8  -5   6          5.27          5.51         0.61 o
  -7  -5   6         38.58         43.51         1.80 o
  -6  -5   6          0.17          0.92         0.39 o
  -5  -5   6          9.15          9.60         0.72 o
  -4  -5   6          2.15          1.75         0.67 o
  -3  -5   6         33.82         38.96         2.88 o
  -2  -5   6          6.20          6.43         1.12 o
  -1  -5   6        420.41        436.07        11.75 o
   0  -5   6          0.45          0.52         0.56 o
   1  -5   6         11.64         11.98         1.85 o
   2  -5   6         13.53         19.38         2.39 o
   3  -5   6         85.89         85.53         5.62 o
   4  -5   6          0.04          0.38         0.16 o
   5  -5   6         34.57         40.36         3.35 o
   6  -5   6         45.55         46.97         1.57 o
   7  -5   6         34.11         34.38         1.31 o
   8  -5   6          1.44          1.26         0.24 o
   9  -5   6          0.76          1.20         0.24 o
  10  -5   6          0.50          0.40         0.11 o
 -10  -4   6          1.98          1.45         0.40 o
  -9  -4   6         13.78         13.41         0.98 o
  -8  -4   6         11.57         14.37         1.59 o
  -7  -4   6         11.62         12.56         0.83 o
  -6  -4   6         12.05         13.94         0.83 o
  -5  -4   6         10.38         11.19         0.73 o
  -4  -4   6         64.67         75.24         4.07 o
  -3  -4   6        154.78        161.53         5.52 o
  -2  -4   6         82.43         75.95         3.50 o
  -1  -4   6         38.26         39.78         3.30 o
   0  -4   6         25.71         20.22         2.24 o
   1  -4   6         23.52         23.87         2.39 o
   2  -4   6          3.00          1.07         0.33 o
   3  -4   6         51.43         59.40         2.52 o
   4  -4   6          0.18          0.43         0.36 o
   5  -4   6         63.66         64.00         4.26 o
   6  -4   6        821.36        816.48         9.04 o
   7  -4   6         18.21         20.31         0.99 o
   8  -4   6          9.80         11.51         0.77 o
   9  -4   6          0.15          0.18         0.13 o
  10  -4   6          0.37          0.43         0.14 o
 -10  -3   6          0.16          0.12         0.09 o
  -9  -3   6          0.41          0.67         0.19 o
  -8  -3   6          0.20          0.18         0.22 o
  -7  -3   6          0.68          0.53         0.16 o
  -6  -3   6          0.04          0.40         0.31 o
  -5  -3   6        307.81        288.31        10.82 o
  -4  -3   6         16.39         15.11         1.77 o
  -3  -3   6        102.22        114.84         4.37 o
  -2  -3   6          8.79          9.39         1.13 o
  -1  -3   6        111.35        101.05         4.98 o
   0  -3   6         86.46         82.22         4.23 o
   1  -3   6       1303.50       1311.92        15.84 o
   2  -3   6          1.44          1.11         0.36 o
   3  -3   6        883.05        864.30        20.15 o
   4  -3   6        102.78        123.48         4.29 o
   5  -3   6         75.21         68.84         4.09 o
   6  -3   6         32.08         27.78         1.13 o
   7  -3   6        410.40        410.09         5.96 o
   8  -3   6         17.29         17.25         0.92 o
   9  -3   6         96.60         98.07         2.34 o
  10  -3   6          0.00          0.15         0.07 o
 -10  -2   6          0.00          0.05         0.09 o
  -9  -2   6          0.08         -0.10         0.13 o
  -8  -2   6          1.82          1.44         0.29 o
  -7  -2   6         29.59         30.17         1.10 o
  -6  -2   6          2.25          1.62         0.24 o
  -5  -2   6          0.91          2.85         1.07 o
  -4  -2   6        435.30        450.39        12.73 o
  -3  -2   6        573.47        578.72         9.37 o
  -2  -2   6        287.40        274.10         5.69 o
  -1  -2   6        466.38        469.56         9.03 o
   0  -2   6       9088.71       8676.97        41.43 o
   1  -2   6         11.59         15.47         1.24 o
   2  -2   6         77.43         69.13         4.00 o
   3  -2   6         48.36         44.37         3.04 o
   4  -2   6        246.27        263.72        10.92 o
   5  -2   6          3.50          5.49         1.63 o
   6  -2   6        129.44        127.73         2.56 o
   7  -2   6         32.88         31.67         1.28 o
   8  -2   6         24.30         24.08         1.31 o
   9  -2   6          1.35          1.70         0.33 o
  10  -2   6         72.70         66.75         4.26 o
 -10  -1   6          3.16          3.14         0.43 o
  -9  -1   6         18.42         20.93         1.11 o
  -8  -1   6         19.09         19.77         0.96 o
  -7  -1   6         14.90         17.92         0.89 o
  -6  -1   6         26.00         29.36         1.10 o
  -5  -1   6        131.49        125.46         7.29 o
  -4  -1   6         37.43         37.75         3.75 o
  -3  -1   6         17.34         17.61         2.36 o
  -2  -1   6        871.68        845.02        15.11 o
  -1  -1   6          9.34          5.93         0.66 o
   0  -1   6        199.86        180.39         4.15 o
   1  -1   6        172.51        196.20         4.27 o
   2  -1   6       1028.15       1075.62         9.70 o
   3  -1   6        133.92        167.75         8.48 o
   4  -1   6          6.22          8.09         2.02 o
   5  -1   6         33.56         33.45         4.24 o
   6  -1   6         48.68         45.80         1.15 o
   7  -1   6         24.27         23.07         0.97 o
   8  -1   6         14.36         14.34         0.86 o
   9  -1   6          5.73          5.48         0.52 o
  10  -1   6          3.29          3.80         0.44 o
 -11   0   6          0.20          0.08         0.09 o
 -10   0   6          0.79          0.52         0.09 o
  -9   0   6          0.01          0.28         0.14 o
  -8   0   6         35.94         36.43         1.27 o
  -7   0   6         62.61         64.09         1.67 o
  -6   0   6         36.87         40.97         1.67 o
  -5   0   6        656.37        697.94        18.11 o
  -4   0   6        356.86        352.63        11.97 o
  -3   0   6       1074.70       1130.72        19.65 o
  -2   0   6        105.90        103.48         5.48 o
  -1   0   6        154.77        131.37         5.68 o
   0   0   6         92.07        109.88         4.69 o
   1   0   6        111.87        103.16         3.33 o
   2   0   6        752.36        800.85        20.54 o
   3   0   6          7.45          6.75         1.68 o
   4   0   6        369.36        360.88        13.82 o
   5   0   6         90.44         91.93         7.52 o
   6   0   6         41.58         38.53         1.20 o
   7   0   6         55.77         54.36         1.67 o
   8   0   6          0.41          0.58         0.17 o
   9   0   6         17.25         17.42         1.16 o
  10   0   6          0.32          0.44         0.14 o
 -11   1   6          1.58          0.95         0.21 o
 -10   1   6          6.82          6.94         0.51 o
  -9   1   6          0.00          0.25         0.11 o
  -8   1   6          1.91          2.27         0.34 o
  -7   1   6          0.32          0.14         0.14 o
  -6   1   6        166.93        174.57         3.80 o
  -5   1   6         48.30         57.15         5.42 o
  -4   1   6        152.33        151.85         8.15 o
  -3   1   6       1132.78       1263.65        21.76 o
  -2   1   6        679.32        722.23        15.05 o
  -1   1   6        588.92        624.03        20.67 o
   0   1   6         38.20         32.57         2.09 o
   1   1   6        235.10        266.79         5.68 o
   2   1   6         29.73         23.87         3.19 o
   3   1   6          0.01          0.06         0.50 o
   4   1   6        585.83        569.80        18.21 o
   5   1   6        187.08        178.36         4.87 o
   6   1   6         86.98         89.64         2.30 o
   7   1   6         27.91         29.28         1.44 o
   8   1   6          0.27          0.58         0.21 o
   9   1   6          6.88          7.29         0.52 o
  10   1   6          0.97          0.66         0.14 o
 -10   2   6         10.86         11.10         0.62 o
  -9   2   6         51.84         60.76         1.55 o
  -8   2   6          0.02          0.02         0.12 o
  -7   2   6          5.45          5.80         0.50 o
  -6   2   6          6.29          7.42         0.54 o
  -5   2   6          1.59          1.07         0.81 o
  -4   2   6         38.69         44.63         4.66 o
  -3   2   6         84.66         81.31         5.99 o
  -2   2   6         24.38         24.90         3.11 o
  -1   2   6        231.90        330.07         6.98 o
   0   2   6        159.99        189.41         7.53 o
   1   2   6          0.40          0.34         0.30 o
   2   2   6        492.32        513.42        15.35 o
   3   2   6        287.90        324.15        13.29 o
   4   2   6         41.99         44.89         5.38 o
   5   2   6         58.25         52.63         2.08 o
   6   2   6         34.27         37.09         1.54 o
   7   2   6         10.59         11.54         0.75 o
   8   2   6          5.46          5.89         0.58 o
   9   2   6          0.06          0.09         0.11 o
 -10   3   6         17.57         19.05         0.77 o
  -9   3   6          6.39          7.28         0.76 o
  -8   3   6        106.42        106.31         3.13 o
  -7   3   6         73.29         73.95         1.80 o
  -6   3   6        104.96        108.14         2.06 o
  -5   3   6         13.04         11.39         2.73 o
  -4   3   6         19.71         17.74         3.24 o
  -3   3   6        201.41        203.76        10.13 o
  -2   3   6        182.99        175.96         8.90 o
  -1   3   6         59.22         55.90         2.99 o
   0   3   6        176.95        164.16         5.30 o
   1   3   6        581.13        627.60        10.25 o
   2   3   6        383.72        345.92        13.20 o
   3   3   6         35.47         35.54         4.57 o
   4   3   6          3.45          2.73         0.39 o
   5   3   6         33.11         30.27         1.33 o
   6   3   6         10.76         11.77         0.87 o
   7   3   6          6.46          6.56         0.55 o
   8   3   6          4.00          4.89         0.51 o
   9   3   6          0.43          0.08         0.15 o
 -10   4   6          0.09          0.07         0.14 o
  -9   4   6         35.21         40.28         2.48 o
  -8   4   6          8.14          8.69         1.26 o
  -7   4   6        883.55        936.54         8.41 o
  -6   4   6         19.27         16.90         0.94 o
  -5   4   6          2.72          2.08         0.47 o
  -4   4   6         16.60         19.37         3.55 o
  -3   4   6        377.97        376.64        14.92 o
  -2   4   6         53.99         51.39         5.18 o
  -1   4   6        249.00        263.91         6.91 o
   0   4   6        191.49        211.99         6.50 o
   1   4   6         74.44         93.49         6.58 o
   2   4   6         28.43         36.78         4.55 o
   3   4   6         76.79         89.06         2.15 o
   4   4   6          0.53          0.69         0.21 o
   5   4   6          0.71          0.84         0.33 o
   6   4   6          1.46          1.01         0.25 o
   7   4   6         11.54         13.34         0.83 o
   8   4   6          0.18          0.21         0.08 o
   9   4   6          4.40          3.36         0.49 o
 -10   5   6          0.84          0.45         0.17 o
  -9   5   6          3.13          3.24         0.68 o
  -8   5   6         38.94         40.94         1.78 o
  -7   5   6         11.60         12.44         0.96 o
  -6   5   6         24.27         22.05         2.06 o
  -5   5   6          9.00         10.81         1.28 o
  -4   5   6         16.41         13.54         1.38 o
  -3   5   6          3.17          5.12         1.89 o
  -2   5   6          5.90          5.60         1.82 o
  -1   5   6          9.24         14.70         2.84 o
   0   5   6        285.24        311.53        13.96 o
   1   5   6          1.73          0.99         0.81 o
   2   5   6         79.40         81.79         1.75 o
   3   5   6          1.11          1.11         0.23 o
   4   5   6          6.78          5.37         0.59 o
   5   5   6         13.39         12.71         0.91 o
   6   5   6          2.02          2.35         0.36 o
   7   5   6          1.48          1.35         0.20 o
   8   5   6          0.01          0.00         0.09 o
 -10   6   6          0.30          0.15         0.10 o
  -9   6   6          0.42          0.49         0.28 o
  -8   6   6          7.45          9.23         0.80 o
  -7   6   6         12.55         12.97         0.94 o
  -6   6   6          2.72          1.74         0.62 o
  -5   6   6        194.32        187.45         5.46 o
  -4   6   6         32.48         35.68         2.31 o
  -3   6   6         25.14         26.33         1.93 o
  -2   6   6          0.06         -0.12         0.24 o
  -1   6   6          1.00          0.99         0.34 o
   0   6   6          0.60          0.59         0.22 o
   1   6   6          0.56          0.76         0.23 o
   2   6   6          2.51          1.80         0.27 o
   3   6   6         48.13         47.32         1.45 o
   4   6   6          3.45          3.24         0.44 o
   5   6   6          4.86          5.33         0.49 o
   6   6   6          0.01          0.18         0.13 o
   7   6   6          0.04          0.09         0.07 o
  -9   7   6         10.72          3.30         6.18 o
  -8   7   6          0.97          1.02         0.25 o
  -7   7   6          0.36          1.04         0.41 o
  -6   7   6         40.31         39.76         2.68 o
  -5   7   6         19.23         17.83         1.83 o
  -4   7   6          3.12          3.62         0.82 o
  -3   7   6         20.52         19.15         1.66 o
  -2   7   6         84.12         76.20         2.37 o
  -1   7   6         33.23         31.71         1.50 o
   0   7   6         16.38         18.45         1.28 o
   1   7   6          1.69          1.54         0.29 o
   2   7   6          0.44          0.73         0.32 o
   3   7   6          0.16          0.21         0.08 o
   4   7   6         40.82         41.37         1.55 o
   5   7   6          3.83          4.08         0.54 o
   6   7   6         17.58         18.11         2.54 o
   7   7   6          0.51          0.23         0.18 o
  -9   8   6          0.86          0.46         0.16 o
  -8   8   6          0.32          0.64         0.18 o
  -7   8   6         18.57         19.68         1.62 o
  -6   8   6          3.21          3.15         0.73 o
  -5   8   6         12.86         16.35         1.68 o
  -4   8   6          0.78          0.72         0.42 o
  -3   8   6          0.00          0.24         0.24 o
  -2   8   6          9.32          9.89         0.88 o
  -1   8   6          0.08          0.09         0.19 o
   0   8   6          0.19         -0.12         0.28 o
   1   8   6          0.12          0.44         0.19 o
   2   8   6          0.23          0.19         0.12 o
   3   8   6          1.97          1.64         0.32 o
   4   8   6          0.05         -0.06         0.22 o
   5   8   6          1.07          0.84         0.18 o
   6   8   6          0.40          0.33         0.18 o
  -8   9   6          5.43          5.32         0.39 o
  -7   9   6          0.00          0.07         0.16 o
  -6   9   6          1.15          1.21         0.28 o
  -5   9   6         35.64         38.07         2.31 o
  -4   9   6         23.01         22.58         1.81 o
  -3   9   6          3.95          3.44         0.67 o
  -2   9   6          1.48          1.35         0.31 o
  -1   9   6         14.00         13.92         1.09 o
   0   9   6         25.30         26.14         1.46 o
   1   9   6          0.14          0.16         0.12 o
   2   9   6          9.12         11.30         1.14 o
   3   9   6          2.20          2.37         0.39 o
   4   9   6          0.00         -0.17         0.20 o
  -7  10   6          0.12          0.25         0.15 o
  -6  10   6          6.60          7.88         0.81 o
  -5  10   6          0.00          0.07         0.10 o
  -4  10   6          0.20          0.32         0.21 o
  -3  10   6          8.09         10.31         0.77 o
  -2  10   6          8.37          8.44         0.74 o
  -1  10   6          1.33          1.07         0.29 o
   0  10   6         14.29         14.95         0.99 o
   1  10   6         39.54         39.89         2.10 o
   2  10   6          0.46          0.78         0.29 o
   3  10   6          0.03          0.24         0.22 o
  -5  11   6          0.36          0.32         0.12 o
  -4  11   6          1.24          1.30         0.24 o
  -3  11   6          3.82          4.81         0.71 o
  -2  11   6          1.90          1.88         0.29 o
  -1  11   6          4.80          3.18         2.68 o
   0  11   6         18.37          4.68        10.25 o
   1  11   6          2.44          1.99         0.40 o
   2  11   6          6.73          7.03         0.65 o
   0 -14   7          8.55          6.88         0.68 o
   1 -14   7         13.45         10.25         2.07 o
   2 -14   7          4.99          2.93         1.41 o
   3 -14   7          0.78          0.53         0.19 o
   4 -14   7          1.62          1.33         0.29 o
  -2 -13   7          3.30          3.15         0.51 o
  -1 -13   7          0.38          0.82         0.30 o
   0 -13   7          0.69          0.46         0.17 o
   1 -13   7          1.77          1.69         0.33 o
   3 -13   7          7.91          6.87         0.77 o
   4 -13   7          1.89          1.60         0.40 o
   5 -13   7          0.75          1.13         0.31 o
   6 -13   7          0.03         -0.18         0.16 o
  -3 -12   7          6.06          5.13         0.74 o
  -2 -12   7          6.65          7.05         0.63 o
  -1 -12   7          0.00          0.10         0.13 o
   2 -12   7          0.48          0.26         0.20 o
   3 -12   7          7.69          8.55         0.74 o
   4 -12   7          0.06         -0.14         0.11 o
   5 -12   7          3.48          2.94         0.60 o
   6 -12   7          0.07         -0.11         0.12 o
   7 -12   7          4.06          3.15         0.46 o
  -5 -11   7          4.93          3.89         0.61 o
  -4 -11   7          0.00         -0.25         0.41 o
  -3 -11   7          6.78          6.14         1.01 o
  -2 -11   7          3.22          3.33         0.49 o
  -1 -11   7         10.82         13.76         1.35 o
   0 -11   7          0.80          0.13         0.29 o
   1 -11   7          0.26          0.28         0.34 o
   2 -11   7          2.43          1.46         0.41 o
   4 -11   7         17.69         15.88         1.44 o
   5 -11   7         49.48         52.40         1.97 o
   6 -11   7          1.43          0.93         0.22 o
   7 -11   7          0.79          0.89         0.22 o
   8 -11   7          2.34          1.91         0.23 o
  -6 -10   7         23.40         13.24         9.24 o
  -5 -10   7          1.34          0.61         0.34 o
  -4 -10   7          6.93          6.74         0.78 o
  -3 -10   7          2.13          3.26         0.48 o
  -2 -10   7          4.54          5.96         0.92 o
  -1 -10   7          2.29          1.90         0.40 o
   0 -10   7         60.05         55.30         1.99 o
   1 -10   7          0.60          1.02         0.35 o
   2 -10   7         12.91         13.19         1.00 o
   3 -10   7          1.69          1.26         0.34 o
   4 -10   7         60.91         62.57         2.25 o
   5 -10   7          6.66          4.49         0.87 o
   6 -10   7         22.10         24.11         1.93 o
   7 -10   7          2.60          3.86         0.51 o
   8 -10   7          2.48          3.18         0.36 o
   9 -10   7          0.00         -0.10         0.10 o
  -7  -9   7        128.48        131.29         3.46 o
  -6  -9   7          6.46          5.47         1.04 o
  -5  -9   7          4.39          5.71         0.74 o
  -4  -9   7          8.64         10.02         0.93 o
  -3  -9   7         39.04         35.81         1.41 o
  -2  -9   7          1.36          0.87         0.36 o
  -1  -9   7         17.99         21.42         1.14 o
   0  -9   7          6.96          5.86         0.61 o
   1  -9   7          4.18          3.85         0.49 o
   2  -9   7         35.83         36.23         1.53 o
   3  -9   7         21.01         17.45         1.08 o
   4  -9   7          9.71          8.44         0.66 o
   5  -9   7         82.28         84.08         2.67 o
   6  -9   7         17.17         16.66         1.76 o
   7  -9   7          5.08          7.40         0.75 o
   8  -9   7          0.00          0.13         0.09 o
   9  -9   7          3.19          3.69         0.44 o
  -8  -8   7         16.94         10.22         0.92 o
  -7  -8   7          2.09          2.27         0.44 o
  -6  -8   7         38.98         37.13         1.96 o
  -5  -8   7          6.01          6.18         0.89 o
  -4  -8   7         10.83         11.90         1.66 o
  -3  -8   7          4.51          4.43         0.64 o
  -2  -8   7         17.65         16.99         1.17 o
  -1  -8   7          0.02          0.07         0.12 o
   0  -8   7          7.11          6.56         0.58 o
   1  -8   7          7.27          6.57         0.62 o
   2  -8   7        116.28        117.95         2.64 o
   3  -8   7         28.13         24.67         1.21 o
   4  -8   7         16.09         15.44         1.24 o
   5  -8   7          6.00          5.16         0.62 o
   6  -8   7          0.95          0.94         0.31 o
   7  -8   7          2.39          2.28         0.45 o
   8  -8   7          0.33          0.96         0.43 o
   9  -8   7          3.56          4.55         0.48 o
  10  -8   7         10.10         10.78         0.73 o
  -8  -7   7          0.34          0.28         0.11 o
  -7  -7   7          2.10          1.34         0.61 o
  -6  -7   7          9.49         11.70         1.21 o
  -5  -7   7          0.97          0.28         0.36 o
  -4  -7   7         17.55         19.18         2.74 o
  -3  -7   7          5.53          3.56         0.57 o
  -2  -7   7         16.00         13.93         1.06 o
  -1  -7   7         43.30         45.72         4.69 o
   0  -7   7          4.70          6.63         1.79 o
   1  -7   7        121.63        118.63         7.36 o
   2  -7   7         39.50         36.32         4.44 o
   3  -7   7         44.33         47.99         5.13 o
   4  -7   7        157.75        154.02         3.07 o
   5  -7   7         83.69         74.29         2.33 o
   6  -7   7          7.56          8.86         0.92 o
   7  -7   7          0.19          0.06         0.08 o
   8  -7   7          4.85          5.30         0.65 o
   9  -7   7          1.32          0.86         0.35 o
  10  -7   7          1.61          1.56         0.25 o
  -9  -6   7          2.09          1.33         0.40 o
  -8  -6   7          0.66          0.62         0.21 o
  -7  -6   7          6.64          7.62         0.72 o
  -6  -6   7         50.91         61.06         2.80 o
  -5  -6   7         28.41         28.60         2.61 o
  -4  -6   7         40.87         35.05         3.20 o
  -3  -6   7          0.29          0.19         0.22 o
  -2  -6   7         26.85         22.47         2.36 o
  -1  -6   7         41.89         42.72         4.17 o
   0  -6   7         15.93         22.41         2.94 o
   1  -6   7         36.45         42.16         4.06 o
   2  -6   7          6.22          6.06         1.51 o
   3  -6   7         99.14         96.12         6.66 o
   4  -6   7        432.43        437.27        12.46 o
   5  -6   7          4.11          4.83         0.57 o
   6  -6   7          0.98          0.83         0.26 o
   7  -6   7          0.64          0.57         0.16 o
   8  -6   7         11.71          9.60         0.64 o
   9  -6   7          1.91          2.87         0.35 o
  10  -6   7          0.10          0.09         0.07 o
  -9  -5   7          0.03          0.17         0.09 o
  -8  -5   7          1.42          1.41         0.31 o
  -7  -5   7         17.58         18.25         1.16 o
  -6  -5   7          6.82          6.88         0.70 o
  -5  -5   7         20.16         21.29         1.05 o
  -4  -5   7          4.99          5.62         0.74 o
  -3  -5   7         32.74         31.51         2.71 o
  -2  -5   7         25.00         24.94         2.26 o
  -1  -5   7        135.66        169.07         7.73 o
   0  -5   7          0.00          0.05         0.26 o
   1  -5   7          0.02          0.04         0.18 o
   2  -5   7         36.92         40.23         3.50 o
   3  -5   7        201.40        176.52         6.21 o
   4  -5   7          4.36          2.19         1.31 o
   5  -5   7        197.54        194.76         5.22 o
   6  -5   7         27.59         21.79         1.03 o
   7  -5   7        451.57        426.89         4.59 o
   8  -5   7         31.95         36.70         1.29 o
   9  -5   7          9.78         10.61         0.60 o
  10  -5   7          0.04          0.06         0.04 o
 -10  -4   7          2.15          1.51         0.36 o
  -9  -4   7          1.14          1.68         0.34 o
  -8  -4   7          6.01          7.62         1.17 o
  -7  -4   7          2.17          2.85         0.36 o
  -6  -4   7        163.50        167.21         3.12 o
  -5  -4   7        150.43        157.92         3.21 o
  -4  -4   7          9.42         10.63         1.61 o
  -3  -4   7         16.99         17.03         1.87 o
  -2  -4   7        915.30        959.46        12.97 o
  -1  -4   7         68.02         64.59         4.46 o
   0  -4   7        180.71        182.59         7.22 o
   1  -4   7        182.35        172.46         6.71 o
   2  -4   7        706.68        744.36        13.55 o
   3  -4   7         27.64         33.26         1.85 o
   4  -4   7        340.87        305.33         7.02 o
   5  -4   7         18.86         21.54         2.52 o
   6  -4   7        269.50        252.06         3.94 o
   7  -4   7         36.23         35.78         1.35 o
   8  -4   7        546.15        573.55         7.21 o
   9  -4   7          2.94          3.39         0.36 o
  10  -4   7          1.63          1.82         0.23 o
 -10  -3   7          1.12          1.51         0.26 o
  -9  -3   7          2.58          2.60         0.44 o
  -8  -3   7          4.93          5.80         0.72 o
  -7  -3   7          0.65          0.32         0.19 o
  -6  -3   7          5.60          6.15         0.54 o
  -5  -3   7          0.13         -0.06         0.32 o
  -4  -3   7         34.68         33.96         3.81 o
  -3  -3   7          0.42          0.31         0.24 o
  -2  -3   7        100.00         93.69         3.72 o
  -1  -3   7         85.98         86.06         3.25 o
   0  -3   7        732.43        784.06        13.98 o
   1  -3   7        134.62        184.36         4.91 o
   2  -3   7        159.26        155.40         4.88 o
   3  -3   7          4.49          1.41         0.51 o
   4  -3   7        192.69        206.60        12.74 o
   5  -3   7        489.42        468.61        23.78 o
   6  -3   7         72.25         63.09         2.40 o
   7  -3   7         25.96         25.42         1.34 o
   8  -3   7          1.76          1.89         0.29 o
   9  -3   7         18.78         19.82         1.01 o
  10  -3   7          0.15          0.10         0.11 o
 -10  -2   7          0.00         -0.12         0.12 o
  -9  -2   7          1.69          1.97         0.34 o
  -8  -2   7          2.23          1.99         0.34 o
  -7  -2   7          7.17          8.20         0.72 o
  -6  -2   7          2.89          2.99         0.37 o
  -5  -2   7        245.91        256.41        11.05 o
  -4  -2   7        165.08        163.61         8.23 o
  -3  -2   7        139.58        156.01         7.54 o
  -2  -2   7          0.60          0.97         0.35 o
  -1  -2   7        118.76        111.36         2.54 o
   0  -2   7       1139.52       1157.88        37.45 o
   1  -2   7        195.40        189.77         4.73 o
   2  -2   7       1346.96       1545.01        34.38 o
   3  -2   7         18.34         37.92         3.03 o
   4  -2   7        104.51        122.42         7.88 o
   5  -2   7          0.92          0.57         0.59 o
   6  -2   7          0.02          0.08         0.11 o
   7  -2   7         41.48         40.85         2.12 o
   8  -2   7         16.06         17.26         1.31 o
   9  -2   7         19.96         23.76         1.08 o
  10  -2   7          6.61          6.77         1.44 o
 -10  -1   7          0.28          0.28         0.33 o
  -9  -1   7          3.61          4.65         0.51 o
  -8  -1   7         27.74         26.80         1.11 o
  -7  -1   7         56.42         61.14         2.38 o
  -6  -1   7         34.22         42.69         1.35 o
  -5  -1   7         82.31         88.21         6.57 o
  -4  -1   7        247.16        241.72        10.25 o
  -3  -1   7         43.80         47.63         4.19 o
  -2  -1   7       1319.72       1340.47        20.55 o
  -1  -1   7        155.60        174.05         6.91 o
   0  -1   7        535.10        546.33        11.14 o
   1  -1   7        234.27        251.42         6.79 o
   2  -1   7        348.02        410.23         6.51 o
   3  -1   7        224.71        270.55        11.49 o
   4  -1   7          8.94         12.07         2.61 o
   5  -1   7        196.84        187.24        10.75 o
   6  -1   7         10.72         10.41         0.60 o
   7  -1   7          2.93          2.65         0.37 o
   8  -1   7          1.07          1.09         0.26 o
   9  -1   7          2.13          1.92         0.28 o
  10  -1   7          0.14          0.00         0.07 o
 -10   0   7          1.70          2.25         0.29 o
  -9   0   7          7.61          8.16         0.67 o
  -8   0   7         27.84         27.67         1.11 o
  -7   0   7          0.39          0.62         0.19 o
  -6   0   7         58.16         61.19         1.85 o
  -5   0   7          7.00          4.07         1.49 o
  -4   0   7        537.11        567.66        16.08 o
  -3   0   7       2161.66       2340.06        30.34 o
  -2   0   7        318.09        346.59        10.81 o
  -1   0   7        117.56         97.68         5.28 o
   0   0   7        520.37        515.45        11.19 o
   1   0   7        398.71        430.04         7.51 o
   2   0   7         85.96         96.94         6.67 o
   3   0   7         90.03         78.58         6.51 o
   4   0   7        400.95        409.53        15.47 o
   5   0   7         49.65         50.10         1.66 o
   6   0   7         11.53          9.75         0.54 o
   7   0   7          0.20          0.36         0.15 o
   8   0   7          0.30          0.13         0.11 o
   9   0   7         21.06         22.67         1.24 o
  10   0   7          0.00          0.07         0.06 o
 -10   1   7         39.75         40.11         1.42 o
  -9   1   7         13.11         11.60         0.68 o
  -8   1   7          3.20          2.65         0.35 o
  -7   1   7         10.53         11.89         0.75 o
  -6   1   7          1.91          1.35         0.35 o
  -5   1   7         21.19         29.51         4.12 o
  -4   1   7         93.59        106.29         7.33 o
  -3   1   7         65.66         62.24         5.14 o
  -2   1   7         47.27         60.59         4.70 o
  -1   1   7        217.21        251.12         6.50 o
   0   1   7       1048.10       1042.87        12.71 o
   1   1   7         36.39         46.33         2.57 o
   2   1   7          0.50          1.13         0.74 o
   3   1   7         19.84         14.57         2.89 o
   4   1   7          0.11          0.68         0.80 o
   5   1   7          1.36          2.13         0.29 o
   6   1   7         94.08         99.28         2.14 o
   7   1   7          1.55          1.26         0.30 o
   8   1   7          0.18          0.53         0.23 o
   9   1   7         15.34         16.82         1.00 o
 -10   2   7          6.97          8.06         0.61 o
  -9   2   7        173.20        188.77         3.84 o
  -8   2   7          0.00          0.07         0.12 o
  -7   2   7         43.03         39.65         1.53 o
  -6   2   7          4.40          3.73         0.43 o
  -5   2   7        137.24        149.04         9.54 o
  -4   2   7        212.86        226.71        11.01 o
  -3   2   7         10.07         11.83         2.32 o
  -2   2   7         12.53         16.62         1.63 o
  -1   2   7        215.23        232.32        14.30 o
   0   2   7        388.58        392.59         8.12 o
   1   2   7        195.47        208.93         5.75 o
   2   2   7        165.48        177.75         9.48 o
   3   2   7         20.46         14.35         2.91 o
   4   2   7         91.38         97.89         2.75 o
   5   2   7        105.68        105.51         2.10 o
   6   2   7          2.06          2.62         0.40 o
   7   2   7          4.76          5.75         0.61 o
   8   2   7          0.05          0.11         0.17 o
   9   2   7          7.41          6.26         0.41 o
 -10   3   7          9.17          2.11         4.61 o
  -9   3   7          0.02         -0.02         0.13 o
  -8   3   7         74.34         69.99         1.87 o
  -7   3   7         16.64         17.13         0.85 o
  -6   3   7        386.62        381.95         5.61 o
  -5   3   7          0.28          0.09         0.18 o
  -4   3   7          2.41          2.29         1.09 o
  -3   3   7         10.30         10.95         2.45 o
  -2   3   7       1140.58       1018.48        22.83 o
  -1   3   7         11.76         11.97         1.50 o
   0   3   7        123.81        134.94         7.29 o
   1   3   7        142.10        159.63         8.68 o
   2   3   7         94.86        115.88         8.06 o
   3   3   7          2.71          3.38         1.36 o
   4   3   7         63.39         67.13         1.66 o
   5   3   7         34.90         40.25         1.62 o
   6   3   7          0.03          0.13         0.16 o
   7   3   7          1.47          1.74         0.28 o
   8   3   7          6.49          7.64         0.57 o
   9   3   7          0.10         -0.21         0.16 o
 -10   4   7          0.38          0.20         0.15 o
  -9   4   7          2.93          2.37         0.60 o
  -8   4   7          0.14         -0.03         0.18 o
  -7   4   7        264.39        278.69         3.95 o
  -6   4   7         33.06         32.96         1.59 o
  -5   4   7          7.90          7.14         1.00 o
  -4   4   7         91.75         93.43         3.24 o
  -3   4   7         53.26         51.70         5.76 o
  -2   4   7          1.00          0.66         0.63 o
  -1   4   7          2.88          5.45         1.66 o
   0   4   7          0.33          0.78         0.50 o
   1   4   7         90.16        107.34         7.46 o
   2   4   7         24.07         30.22         2.02 o
   3   4   7          0.47          0.64         0.18 o
   4   4   7          8.01          7.87         0.58 o
   5   4   7          0.85          0.59         0.17 o
   6   4   7          1.93          1.83         0.32 o
   7   4   7         17.69         18.11         0.82 o
   8   4   7          4.57          5.48         0.53 o
 -10   5   7          1.34          1.20         0.19 o
  -9   5   7          0.18          0.20         0.16 o
  -8   5   7         20.89         20.47         1.21 o
  -7   5   7          2.70          3.29         0.42 o
  -6   5   7         31.06         35.52         2.58 o
  -5   5   7         32.82         33.87         2.27 o
  -4   5   7         71.92         69.53         3.20 o
  -3   5   7          6.85          7.50         1.01 o
  -2   5   7          1.25          2.06         1.01 o
  -1   5   7         25.10         29.61         4.16 o
   0   5   7         11.52         12.75         1.21 o
   1   5   7          0.70          0.60         0.14 o
   2   5   7         28.35         31.99         1.14 o
   3   5   7         10.72         11.35         0.69 o
   4   5   7         10.68         11.59         0.72 o
   5   5   7         24.24         24.73         1.22 o
   6   5   7         17.96         20.48         1.02 o
   7   5   7          0.12          0.12         0.10 o
   8   5   7          0.01          0.00         0.08 o
  -9   6   7          0.52          0.46         0.21 o
  -8   6   7          3.28          3.69         0.49 o
  -7   6   7          2.92          4.02         0.44 o
  -6   6   7          1.81          2.02         0.66 o
  -5   6   7          1.78          1.26         0.52 o
  -4   6   7         13.47         10.10         1.21 o
  -3   6   7          1.63          1.71         0.48 o
  -2   6   7          0.00          0.43         0.40 o
  -1   6   7          4.90          4.31         0.54 o
   0   6   7          1.99          1.34         0.34 o
   1   6   7         17.07         17.71         1.02 o
   2   6   7          7.13          6.24         0.61 o
   3   6   7          4.30          3.73         0.41 o
   4   6   7          0.01          0.11         0.19 o
   5   6   7        108.89        132.90         3.23 o
   6   6   7          4.23          4.98         0.55 o
   7   6   7          0.55          0.53         0.23 o
  -9   7   7          0.00         -0.03         0.10 o
  -8   7   7          0.14         -0.05         0.10 o
  -7   7   7         40.17         44.25         1.32 o
  -6   7   7         29.03         26.53         2.15 o
  -5   7   7         16.42         16.45         1.74 o
  -4   7   7          2.93          2.77         0.68 o
  -3   7   7          0.12          0.33         0.16 o
  -2   7   7          1.21          0.75         0.19 o
  -1   7   7         58.49         60.01         2.17 o
   0   7   7         16.97         15.53         1.20 o
   1   7   7          0.80          0.50         0.17 o
   2   7   7          0.23          0.35         0.12 o
   3   7   7          0.29          0.53         0.17 o
   4   7   7        128.35        150.85         2.80 o
   5   7   7          5.59          6.32         0.62 o
   6   7   7          3.39          2.90         0.47 o
  -8   8   7          9.33         11.99         0.65 o
  -7   8   7          0.58          0.86         0.30 o
  -6   8   7          2.33          3.09         0.68 o
  -5   8   7         40.67         43.93         2.64 o
  -4   8   7          8.48          7.46         1.10 o
  -3   8   7         26.86         27.43         2.07 o
  -2   8   7          9.76         10.43         0.89 o
  -1   8   7         37.59         38.44         1.85 o
   0   8   7          3.95          4.30         0.63 o
   1   8   7          0.16          0.28         0.14 o
   2   8   7          0.53          0.24         0.15 o
   3   8   7          3.53          3.90         0.56 o
   4   8   7          0.75          0.66         0.41 o
   5   8   7          4.77          3.94         0.37 o
  -7   9   7          0.13          0.11         0.07 o
  -6   9   7          2.20          1.94         0.20 o
  -5   9   7         16.59         19.47         1.54 o
  -4   9   7         24.51         26.63         1.83 o
  -3   9   7          0.72          0.81         0.23 o
  -2   9   7         34.67         35.81         1.25 o
  -1   9   7          9.47          9.05         0.85 o
   0   9   7          1.57          1.28         0.32 o
   1   9   7          5.41          5.79         0.52 o
   2   9   7         26.80         21.12         6.54 o
   3   9   7          1.59          1.27         0.38 o
   4   9   7          0.96          1.37         0.34 o
  -6  10   7          2.39          1.89         0.89 o
  -5  10   7         18.16         18.75         0.89 o
  -4  10   7          0.20          0.12         0.09 o
  -3  10   7          5.67          4.55         0.46 o
  -2  10   7          4.53          4.86         0.52 o
  -1  10   7          4.63          4.44         0.51 o
   0  10   7          4.91          5.87         0.62 o
   1  10   7         24.99          7.39        12.24 o
   2  10   7          0.22          0.16         0.18 o
   3  10   7          0.68          0.54         0.19 o
  -4  11   7          4.90          3.99         0.53 o
  -3  11   7          7.16          7.33         0.75 o
  -1  11   7          7.19          6.83         0.46 o
   0  11   7          0.01         -0.14         0.09 o
   0 -14   8          1.26          0.62         0.21 o
   1 -14   8          2.23          1.12         0.29 o
   2 -14   8          0.85          0.67         0.20 o
   3 -14   8          0.11          0.06         0.12 o
  -2 -13   8          0.07          0.14         0.12 o
  -1 -13   8          0.61          0.45         0.26 o
   0 -13   8          1.58          1.46         0.23 o
   1 -13   8          2.41          1.64         0.32 o
   2 -13   8          2.65          1.96         0.42 o
   3 -13   8         10.39          9.78         0.92 o
   4 -13   8          3.83          3.41         0.55 o
   5 -13   8          1.47          1.75         0.38 o
   6 -13   8          0.09         -0.02         0.08 o
  -3 -12   8          0.00         -0.05         0.13 o
  -2 -12   8          5.94          5.60         0.55 o
  -1 -12   8          8.02          6.58         1.17 o
   0 -12   8          4.40          4.80         0.76 o
   1 -12   8          3.54          4.22         0.79 o
   2 -12   8          6.48          8.25         0.99 o
   3 -12   8          0.63          0.84         0.24 o
   4 -12   8          2.41          4.00         0.71 o
   5 -12   8          0.53          0.81         0.37 o
   6 -12   8          1.70          2.58         0.50 o
   7 -12   8          0.79          0.35         0.17 o
  -5 -11   8          0.61          0.46         0.15 o
  -4 -11   8          0.25         -0.16         0.34 o
  -3 -11   8          4.84          5.02         0.54 o
  -2 -11   8          0.01          0.01         0.10 o
  -1 -11   8          4.91          5.04         0.82 o
   0 -11   8          4.44          4.67         0.88 o
   1 -11   8          0.11          0.05         0.23 o
   2 -11   8         19.71         17.77         1.15 o
   3 -11   8          0.20          0.03         0.22 o
   4 -11   8          0.03          0.33         0.25 o
   5 -11   8          2.51          1.92         0.50 o
   6 -11   8          0.52          0.40         0.20 o
   7 -11   8          0.47          0.91         0.21 o
   8 -11   8          0.10          0.05         0.08 o
  -6 -10   8         15.74         12.59         3.42 o
  -5 -10   8          0.19         -0.03         0.20 o
  -4 -10   8          1.80          1.60         0.46 o
  -3 -10   8          0.29          0.72         0.24 o
  -2 -10   8          5.44          5.18         0.85 o
  -1 -10   8          5.17          3.89         0.52 o
   0 -10   8          7.56          7.00         0.72 o
   1 -10   8         26.61         22.78         1.30 o
   2 -10   8         10.96         10.32         0.89 o
   3 -10   8          1.44          1.32         0.24 o
   4 -10   8          8.15          7.76         0.73 o
   5 -10   8          7.91          7.96         1.16 o
   6 -10   8          4.41          4.97         0.89 o
   7 -10   8          9.10         12.35         0.86 o
   8 -10   8          0.49          0.36         0.56 o
  -7  -9   8         12.45         11.66         0.98 o
  -6  -9   8          0.49          0.65         0.43 o
  -5  -9   8          1.11          1.48         0.40 o
  -4  -9   8          3.37          5.02         1.01 o
  -3  -9   8          1.16          1.07         0.29 o
  -2  -9   8          0.10          0.14         0.13 o
  -1  -9   8          1.26          1.73         0.34 o
   0  -9   8          5.14          3.72         0.48 o
   1  -9   8          0.05          0.21         0.16 o
   2  -9   8          0.85          0.96         0.27 o
   3  -9   8         16.20         14.96         0.99 o
   4  -9   8         23.96         26.07         1.35 o
   5  -9   8         54.25         31.56        25.20 o
   6  -9   8         12.47         12.78         1.55 o
   7  -9   8         13.34         17.18         1.11 o
   8  -9   8          5.39          6.35         0.57 o
   9  -9   8         15.11         14.83         4.02 o
  -7  -8   8          0.18          0.26         0.20 o
  -6  -8   8          8.33          7.85         1.12 o
  -5  -8   8         50.20         52.51         2.56 o
  -4  -8   8         14.02         14.54         2.05 o
  -3  -8   8          0.61          0.35         0.13 o
  -2  -8   8         17.72         19.55         1.36 o
  -1  -8   8         10.58         11.25         0.80 o
   0  -8   8          7.39          6.05         0.59 o
   1  -8   8          2.80          2.38         0.37 o
   2  -8   8        271.03        274.27         4.10 o
   3  -8   8        137.83        127.49         2.35 o
   4  -8   8         42.79         42.97         2.10 o
   5  -8   8          1.91          1.87         0.41 o
   6  -8   8         14.21         12.90         1.07 o
   7  -8   8          0.54          0.24         0.15 o
   8  -8   8          3.20          3.53         0.70 o
   9  -8   8         12.09         14.33         0.79 o
  -8  -7   8          0.01         -0.06         0.08 o
  -7  -7   8          5.41          4.41         1.02 o
  -6  -7   8         10.66         11.97         0.90 o
  -5  -7   8         14.43         16.01         1.95 o
  -4  -7   8          0.80          1.74         0.49 o
  -3  -7   8          0.75          0.14         0.22 o
  -2  -7   8         13.30         13.29         1.07 o
  -1  -7   8         32.09         33.97         4.18 o
   0  -7   8          9.25         10.33         2.28 o
   1  -7   8         10.00          8.90         2.10 o
   2  -7   8          6.01          6.11         1.21 o
   3  -7   8         41.85         46.65         1.99 o
   4  -7   8          0.33          0.21         0.13 o
   5  -7   8        283.91        270.88         3.69 o
   6  -7   8         96.66         68.17        49.50 o
   7  -7   8          9.26         10.60         0.77 o
   8  -7   8          2.14          2.41         0.44 o
   9  -7   8          2.15          2.04         0.49 o
  10  -7   8          0.53          0.59         0.19 o
  -9  -6   8          2.05          1.52         0.38 o
  -8  -6   8          0.03          0.41         0.36 o
  -7  -6   8         28.64         32.65         1.48 o
  -6  -6   8          4.03          4.36         0.73 o
  -5  -6   8        119.03        130.88         5.63 o
  -4  -6   8        100.62        105.16         3.30 o
  -3  -6   8         26.55         24.95         1.14 o
  -2  -6   8         64.56         60.89         3.97 o
  -1  -6   8        142.61        151.75         8.28 o
   0  -6   8        152.93        157.25         8.14 o
   1  -6   8         29.76         23.62         3.08 o
   2  -6   8         63.83         61.05         4.87 o
   3  -6   8         33.38         31.79         2.91 o
   4  -6   8        633.50        649.05         8.60 o
   5  -6   8          4.99          5.24         0.62 o
   6  -6   8        780.82        792.43         6.93 o
   7  -6   8          1.60          1.24         0.28 o
   8  -6   8         24.86         23.73         0.96 o
   9  -6   8          0.79          1.05         0.27 o
  10  -6   8          1.26          1.47         0.32 o
  -9  -5   8          1.17          1.16         0.24 o
  -8  -5   8          0.25          0.10         0.22 o
  -7  -5   8          1.01          0.94         0.25 o
  -6  -5   8          4.29          5.29         0.53 o
  -5  -5   8        101.19        114.33         3.09 o
  -4  -5   8         16.93         14.86         0.89 o
  -3  -5   8         12.31         10.73         1.66 o
  -2  -5   8          0.25          0.30         0.34 o
  -1  -5   8        593.40        655.61        16.00 o
   0  -5   8          3.94          4.93         1.36 o
   1  -5   8        148.07        151.29         7.15 o
   2  -5   8          3.60          1.49         0.70 o
   3  -5   8        210.61        201.14         6.83 o
   4  -5   8          5.41          2.37         0.84 o
   5  -5   8        342.17        354.93         5.01 o
   6  -5   8          0.59          0.42         0.18 o
   7  -5   8         68.70         65.15         1.77 o
   8  -5   8          0.05          0.18         0.14 o
   9  -5   8          1.31          1.46         0.21 o
  10  -5   8          0.18          0.33         0.16 o
  -9  -4   8          0.12          0.15         0.13 o
  -8  -4   8          0.02          0.21         0.26 o
  -7  -4   8          0.17          0.18         0.25 o
  -6  -4   8          0.14          0.05         0.15 o
  -5  -4   8          0.03          0.24         0.18 o
  -4  -4   8          9.01          7.80         1.96 o
  -3  -4   8        295.49        310.03        11.33 o
  -2  -4   8        916.39        942.71        13.37 o
  -1  -4   8        150.27        153.53         4.97 o
   0  -4   8         13.84         18.38         2.45 o
   1  -4   8          1.43          2.19         0.75 o
   2  -4   8         75.86         88.56         3.82 o
   3  -4   8        132.83        129.89        14.05 o
   4  -4   8         14.13          7.37         1.48 o
   5  -4   8         13.02         13.23         1.15 o
   6  -4   8         33.38         30.19         1.73 o
   7  -4   8          6.50          8.08         0.72 o
   8  -4   8         72.60         76.25         2.29 o
   9  -4   8          5.81          6.06         0.51 o
  10  -4   8          2.07          1.90         0.45 o
 -10  -3   8          0.35          0.38         0.11 o
  -9  -3   8          1.53          1.58         0.35 o
  -8  -3   8         11.06         12.47         0.83 o
  -7  -3   8          5.54          5.88         0.54 o
  -6  -3   8         27.56         26.63         1.15 o
  -5  -3   8          0.11          0.16         0.20 o
  -4  -3   8          9.85          8.61         2.03 o
  -3  -3   8         34.78         34.41         2.59 o
  -2  -3   8        116.67        131.43         4.51 o
  -1  -3   8        415.09        446.65         7.95 o
   0  -3   8        743.75        837.63        18.52 o
   1  -3   8        310.26        386.43         7.56 o
   2  -3   8        344.04        389.39         7.48 o
   3  -3   8        193.61        224.23         7.66 o
   4  -3   8        380.88        389.74        14.66 o
   5  -3   8         73.87         71.34         2.70 o
   6  -3   8          0.07          0.39         0.22 o
   7  -3   8         13.72         13.92         0.96 o
   8  -3   8         24.75         27.65         1.28 o
   9  -3   8          5.26          5.61         0.49 o
  10  -3   8          0.64          0.58         0.13 o
 -10  -2   8          0.13          0.22         0.10 o
  -9  -2   8          2.79          2.54         0.36 o
  -8  -2   8         19.44         21.90         0.99 o
  -7  -2   8         52.96         54.27         1.65 o
  -6  -2   8          1.68          2.34         0.38 o
  -5  -2   8        319.52        354.84         5.31 o
  -4  -2   8        273.84        287.68        11.78 o
  -3  -2   8         21.23         21.64         2.99 o
  -2  -2   8         68.48         62.81         4.78 o
  -1  -2   8        230.71        209.32        12.58 o
   0  -2   8        280.05        357.72        13.80 o
   1  -2   8          5.13          6.64         0.95 o
   2  -2   8         58.60         63.16         2.57 o
   3  -2   8        145.92        135.58         8.72 o
   4  -2   8          0.26          0.65         0.71 o
   5  -2   8          0.04          0.01         0.18 o
   6  -2   8         54.51         46.33         1.37 o
   7  -2   8         15.41         16.84         1.02 o
   8  -2   8          0.00          0.25         0.21 o
   9  -2   8          1.76          1.67         0.25 o
  10  -2   8          0.27          0.25         0.10 o
 -10  -1   8          0.53          0.54         0.16 o
  -9  -1   8          0.40          0.20         0.12 o
  -8  -1   8          3.30          3.54         0.39 o
  -7  -1   8         24.59         24.57         1.25 o
  -6  -1   8        154.38        174.20         2.80 o
  -5  -1   8         31.15         37.28         1.60 o
  -4  -1   8          0.03          0.04         0.55 o
  -3  -1   8         51.51         49.67         4.60 o
  -2  -1   8       1797.46       1861.50        26.14 o
  -1  -1   8        617.83        668.22        14.52 o
   0  -1   8        449.78        451.94        11.03 o
   1  -1   8          0.15          0.06         0.28 o
   2  -1   8        609.58        650.71        18.33 o
   3  -1   8         40.80         32.72         4.28 o
   4  -1   8         18.90         23.14         3.83 o
   5  -1   8         10.58         14.16         0.75 o
   6  -1   8         26.75         25.56         1.07 o
   7  -1   8          1.11          1.16         0.29 o
   8  -1   8          8.74          9.12         0.69 o
   9  -1   8          1.87          1.96         0.27 o
  10  -1   8          0.23          0.26         0.13 o
 -10   0   8          9.79         11.77         0.73 o
  -9   0   8          5.71          5.78         0.44 o
  -8   0   8          1.28          0.96         0.17 o
  -7   0   8          3.43          3.47         0.47 o
  -6   0   8          9.29          8.53         0.68 o
  -5   0   8         13.28         12.79         0.94 o
  -4   0   8        203.52        190.14         9.88 o
  -3   0   8        461.27        420.62        13.66 o
  -2   0   8        351.86        354.69        11.65 o
  -1   0   8          5.90          5.81         1.40 o
   0   0   8        145.40        123.20         4.62 o
   1   0   8        385.66        404.81        11.67 o
   2   0   8          0.16          1.55         1.08 o
   3   0   8          3.68          4.72         1.68 o
   4   0   8          0.29         -0.47         0.74 o
   5   0   8        126.52        124.24         2.29 o
   6   0   8         73.14         69.84         1.50 o
   7   0   8         26.95         27.09         1.15 o
   8   0   8         15.94         14.55         0.84 o
   9   0   8          0.96          0.77         0.17 o
 -10   1   8         16.08         16.74         0.85 o
  -9   1   8          6.41          6.49         0.53 o
  -8   1   8        222.53        235.63         3.63 o
  -7   1   8         20.87         21.20         1.14 o
  -6   1   8         28.93         29.06         1.51 o
  -5   1   8         14.96         18.14         1.14 o
  -4   1   8        548.44        547.44        17.30 o
  -3   1   8          6.90          6.19         1.74 o
  -2   1   8          9.68          8.48         1.35 o
  -1   1   8         15.87         14.64         1.68 o
   0   1   8        876.51        963.23        13.21 o
   1   1   8         82.27         75.54         4.04 o
   2   1   8        140.39        122.16         8.15 o
   3   1   8        342.73        313.99        14.09 o
   4   1   8          8.97          9.89         0.71 o
   5   1   8          0.13          0.17         0.14 o
   6   1   8         61.88         63.51         1.66 o
   7   1   8          9.95         10.61         0.83 o
   8   1   8          0.08          0.34         0.23 o
   9   1   8          3.37          3.01         0.38 o
 -10   2   8          0.05          0.34         0.13 o
  -9   2   8        201.65        218.03         3.40 o
  -8   2   8         22.08         26.91         1.19 o
  -7   2   8         10.08         10.64         0.80 o
  -6   2   8         16.01         14.46         0.89 o
  -5   2   8         23.28         21.23         1.04 o
  -4   2   8          8.71          8.12         2.23 o
  -3   2   8        113.29        107.36         7.41 o
  -2   2   8         97.63         89.74         6.34 o
  -1   2   8         76.35         73.09         3.77 o
   0   2   8         10.73         11.18         1.45 o
   1   2   8         21.30         27.19         3.67 o
   2   2   8         29.22         34.39         4.42 o
   3   2   8          7.66          7.13         2.21 o
   4   2   8         48.27         48.16         1.60 o
   5   2   8          4.88          4.47         0.44 o
   6   2   8          3.79          4.47         0.54 o
   7   2   8          1.66          1.46         0.32 o
   8   2   8          4.11          4.04         0.52 o
   9   2   8         14.59         10.39         0.59 o
 -10   3   8          0.76          0.84         0.21 o
  -8   3   8          7.55          8.66         0.64 o
  -7   3   8         57.63         68.15         1.95 o
  -6   3   8         59.78         58.90         1.87 o
  -5   3   8         39.01         43.32         2.48 o
  -4   3   8          6.12          6.01         0.87 o
  -3   3   8          3.98          3.56         1.32 o
  -2   3   8         87.03         79.26         6.29 o
  -1   3   8          1.41          1.69         0.54 o
   0   3   8        326.83        342.22         8.46 o
   1   3   8          7.29          7.83         2.09 o
   2   3   8         48.28         41.83         5.07 o
   3   3   8          2.85          4.11         0.51 o
   4   3   8         63.50         68.79         1.95 o
   5   3   8          1.69          2.05         0.31 o
   6   3   8          0.02         -0.06         0.22 o
   7   3   8          6.31          7.31         0.62 o
   8   3   8         14.85         14.06         1.18 o
 -10   4   8          0.01         -0.01         0.08 o
  -9   4   8          1.84          2.07         0.54 o
  -8   4   8          4.58          4.60         0.55 o
  -7   4   8          0.07          0.02         0.12 o
  -6   4   8          0.45          0.78         0.25 o
  -5   4   8         26.89         27.24         3.06 o
  -4   4   8         35.44         35.27         2.24 o
  -3   4   8          0.03         -0.03         0.30 o
   0   4   8          2.58          4.86         1.07 o
   1   4   8         22.64         20.99         1.23 o
   2   4   8         25.23         29.19         1.08 o
   3   4   8        147.92        151.37         2.54 o
   4   4   8          0.00          0.12         0.15 o
   5   4   8          0.23          0.12         0.15 o
   6   4   8          1.71          2.38         0.37 o
   7   4   8          1.09          0.76         0.29 o
   8   4   8          0.09          0.05         0.08 o
  -9   5   8          2.00          1.92         0.44 o
  -8   5   8          0.00          0.10         0.12 o
  -7   5   8          0.03          0.02         0.08 o
  -6   5   8         19.62         20.02         1.30 o
  -5   5   8          1.43          1.84         0.56 o
  -4   5   8         40.37         36.67         2.50 o
  -3   5   8         25.99         24.50         1.85 o
  -2   5   8          0.08          0.43         0.18 o
  -1   5   8          1.24          1.28         0.25 o
   0   5   8          0.24          0.06         0.13 o
   1   5   8          1.03          1.11         0.24 o
   2   5   8         90.73         86.79         1.89 o
   3   5   8         31.85         31.92         1.21 o
   4   5   8         36.02         38.37         1.48 o
   5   5   8          0.78          0.83         0.28 o
   6   5   8         44.26         54.25         1.91 o
   7   5   8          3.33          3.32         0.58 o
  -9   6   8          0.27          0.43         0.20 o
  -8   6   8          3.90          4.34         0.50 o
  -7   6   8          3.41          3.97         0.42 o
  -6   6   8          0.33          0.21         0.14 o
  -5   6   8          7.64          8.63         1.28 o
  -4   6   8          9.56          7.62         1.20 o
  -3   6   8          0.44          0.42         0.21 o
  -2   6   8          0.36          0.95         0.37 o
  -1   6   8         13.15         15.03         0.91 o
   0   6   8          4.33          2.98         0.53 o
   1   6   8          0.00         -0.02         0.09 o
   2   6   8          5.72          4.58         0.45 o
   3   6   8          4.84          4.05         0.42 o
   4   6   8          2.97          3.30         0.41 o
   5   6   8        344.66        393.93         5.23 o
   6   6   8          2.19          2.89         0.38 o
  -8   7   8          0.33          0.21         0.23 o
  -7   7   8          5.98          5.89         0.45 o
  -6   7   8         23.76         22.75         0.86 o
  -5   7   8          2.15          2.73         0.68 o
  -4   7   8         27.94         27.02         2.18 o
  -3   7   8          0.93          0.89         0.43 o
  -2   7   8          5.04          4.97         0.64 o
  -1   7   8          1.74          1.40         0.28 o
   0   7   8        233.23        229.18         4.55 o
   1   7   8          0.05         -0.17         0.18 o
   2   7   8          5.17          5.07         0.53 o
   3   7   8          3.20          2.89         0.37 o
   4   7   8         34.27         42.64         1.65 o
   5   7   8          6.89          6.15         0.63 o
   6   7   8         23.98         17.63         1.16 o
  -8   8   8          0.19          0.15         0.04 o
  -7   8   8          2.70          2.89         0.38 o
  -6   8   8          2.89          2.60         0.26 o
  -5   8   8          2.42          2.87         0.46 o
  -4   8   8          9.55         10.53         0.89 o
  -3   8   8         15.35         14.13         1.05 o
  -2   8   8        149.67        156.11         6.25 o
  -1   8   8         28.40         24.15         1.41 o
   0   8   8          0.09          0.02         0.17 o
   1   8   8          5.20          5.13         0.65 o
   2   8   8          0.41          0.58         0.23 o
   3   8   8          0.00          0.42         0.32 o
   4   8   8          0.02          0.04         0.13 o
   5   8   8          0.00         -0.02         0.07 o
  -7   9   8          6.07          7.34         0.64 o
  -6   9   8          7.41          5.71         0.43 o
  -5   9   8         24.04         27.73         1.32 o
  -4   9   8          1.46          1.64         0.32 o
  -3   9   8         18.84         21.47         1.12 o
  -2   9   8          2.84          3.02         0.64 o
  -1   9   8          7.73          8.90         0.78 o
   0   9   8          1.45          1.81         0.36 o
   1   9   8         12.72         13.24         0.88 o
   2   9   8         60.15         10.79        33.08 o
   3   9   8          1.34          1.61         0.39 o
  -5  10   8          0.78          0.95         0.15 o
  -4  10   8          9.49         11.61         2.09 o
  -3  10   8          0.61          0.81         0.31 o
  -2  10   8          0.29          0.70         0.32 o
  -1  10   8          1.01          0.80         0.41 o
   0  10   8         10.84         11.07         0.68 o
   1  10   8         27.64         29.25         1.55 o
   2  10   8          0.17          0.20         0.13 o
   1 -14   9          0.38         -0.12         0.10 o
   2 -14   9          0.07          0.16         0.11 o
  -1 -13   9          0.10          0.11         0.09 o
   0 -13   9          1.49          0.09         0.38 o
   1 -13   9          0.23          0.19         0.12 o
   2 -13   9          1.17          1.01         0.26 o
   3 -13   9          0.21          0.28         0.18 o
   4 -13   9          0.35          0.29         0.19 o
   5 -13   9          0.15          0.20         0.16 o
  -3 -12   9          0.01         -0.17         0.19 o
  -2 -12   9          0.80          0.26         0.24 o
  -1 -12   9          0.00         -0.10         0.11 o
   0 -12   9          0.36          0.10         0.14 o
   1 -12   9          0.09          0.58         0.31 o
   3 -12   9          1.36          1.69         0.45 o
   4 -12   9          0.07          0.20         0.17 o
   5 -12   9          1.83          2.93         0.59 o
   6 -12   9          5.38          7.71         0.81 o
  -5 -11   9          0.02          0.16         0.12 o
  -4 -11   9          1.10          0.65         0.33 o
  -3 -11   9          0.61          0.38         0.17 o
  -2 -11   9          2.05          2.06         0.40 o
  -1 -11   9          0.67          0.70         0.34 o
   0 -11   9          0.24          0.13         0.25 o
   1 -11   9          5.30          4.69         0.59 o
   2 -11   9          0.06          0.31         0.17 o
   3 -11   9          4.47          4.06         0.53 o
   4 -11   9          0.97          1.21         0.27 o
   5 -11   9          8.77         11.84         1.22 o
   6 -11   9          0.54          0.85         0.26 o
   7 -11   9          0.37          0.78         0.20 o
  -6 -10   9          1.19          0.93         0.36 o
  -5 -10   9          7.36          7.12         1.14 o
  -4 -10   9          2.69          2.30         0.59 o
  -3 -10   9          0.21          0.01         0.13 o
  -2 -10   9          1.74          2.34         0.55 o
  -1 -10   9          4.24          3.62         0.50 o
   0 -10   9         94.99        105.50         2.78 o
   1 -10   9          6.55          6.71         0.71 o
   2 -10   9          0.03         -0.12         0.13 o
   3 -10   9          2.03          2.00         0.45 o
   4 -10   9          0.51          0.41         0.09 o
   5 -10   9          0.06          0.61         0.30 o
   6 -10   9          8.16         10.92         1.27 o
   7 -10   9          1.45          1.68         0.31 o
   8 -10   9         20.32         20.33         1.29 o
  -7  -9   9          0.46          0.02         0.13 o
  -6  -9   9          0.32          0.46         0.39 o
  -5  -9   9          0.32          0.24         0.21 o
  -4  -9   9          0.65          0.78         0.24 o
  -3  -9   9          0.82          1.04         0.31 o
  -2  -9   9          1.65          1.99         0.55 o
  -1  -9   9         16.69         13.81         0.98 o
   0  -9   9          2.04          1.81         0.38 o
   1  -9   9         61.30         61.78         2.04 o
   2  -9   9         20.04         19.71         1.22 o
   3  -9   9         65.30         60.77         2.11 o
   4  -9   9         20.70         20.25         1.18 o
   5  -9   9         22.46         22.37         1.37 o
   6  -9   9          1.06          0.58         0.34 o
   7  -9   9          6.08          6.44         1.00 o
   8  -9   9          0.07          0.30         0.21 o
   9  -9   9          6.95          7.66         0.68 o
  -7  -8   9          2.02          2.03         0.36 o
  -6  -8   9          4.94          6.47         0.83 o
  -5  -8   9         16.62         16.43         1.43 o
  -4  -8   9          8.73          8.89         1.04 o
  -3  -8   9         26.74         28.08         1.95 o
  -2  -8   9         10.08         14.52         1.21 o
  -1  -8   9         82.19         75.11         2.15 o
   0  -8   9         75.04         70.11         2.09 o
   1  -8   9         10.25         10.14         0.64 o
   2  -8   9        576.85        571.96         5.04 o
   3  -8   9        185.76        170.90         2.76 o
   4  -8   9         78.70         79.97         3.62 o
   5  -8   9          1.05          1.52         0.32 o
   6  -8   9         25.08         26.73         1.60 o
   7  -8   9          4.44          5.65         0.67 o
   8  -8   9          0.97          0.77         0.20 o
   9  -8   9          0.62          1.30         0.23 o
  -8  -7   9          0.54          0.31         0.22 o
  -7  -7   9          2.88          1.88         0.37 o
  -6  -7   9          3.13          4.00         0.55 o
  -5  -7   9          8.07         10.31         1.66 o
  -4  -7   9          1.76          2.09         0.51 o
  -3  -7   9          0.10          0.13         0.19 o
  -2  -7   9         17.43         16.54         1.23 o
  -1  -7   9          7.79          6.48         0.82 o
   0  -7   9        143.11        142.03         3.77 o
   1  -7   9        168.44        171.90         4.08 o
   2  -7   9        111.93        109.12         2.63 o
   3  -7   9        443.28        462.86         7.86 o
   4  -7   9          0.80          0.63         0.15 o
   5  -7   9        377.46        351.49         4.24 o
   6  -7   9          2.06          2.96         0.57 o
   7  -7   9         60.96         64.44         2.36 o
   8  -7   9          3.18          2.64         0.42 o
   9  -7   9          0.04         -0.11         0.13 o
  -8  -6   9         17.14         15.71         1.29 o
  -7  -6   9          0.51          0.90         0.29 o
  -6  -6   9          3.70          6.35         0.91 o
  -5  -6   9          6.88          7.00         1.39 o
  -4  -6   9         67.22         70.24         2.54 o
  -3  -6   9          7.10          7.06         0.63 o
  -2  -6   9        409.34        420.05         5.92 o
  -1  -6   9         20.94         23.71         3.42 o
   0  -6   9        189.26        188.42         9.37 o
   1  -6   9          0.27          0.16         0.52 o
   2  -6   9         50.43         51.65         4.59 o
   3  -6   9         64.54         59.74         2.35 o
   4  -6   9        153.86        153.03         3.08 o
   5  -6   9         43.09         43.68         1.82 o
   6  -6   9        372.23        387.74         5.78 o
   7  -6   9         16.97         16.88         0.98 o
   8  -6   9          6.93          7.74         0.61 o
   9  -6   9          0.00          0.00         0.09 o
  10  -6   9          1.44          0.98         0.23 o
  -9  -5   9          0.91          0.49         0.12 o
  -8  -5   9          3.83          5.74         0.92 o
  -7  -5   9         16.69         19.69         1.21 o
  -6  -5   9          0.22          1.29         0.33 o
  -5  -5   9         46.40         48.40         4.24 o
  -4  -5   9         49.46         51.11         1.79 o
  -3  -5   9          4.50          5.21         2.54 o
  -2  -5   9        690.33        737.71        13.07 o
  -1  -5   9        170.98        180.06         6.11 o
   0  -5   9          0.23          0.74         0.52 o
   1  -5   9         42.01         57.80         4.63 o
   2  -5   9         64.12         68.75         3.79 o
   3  -5   9         39.91         33.03         4.48 o
   4  -5   9         55.95         55.36         2.50 o
   5  -5   9         60.25         53.90         2.76 o
   6  -5   9         46.94         48.28         1.43 o
   7  -5   9         36.18         35.19         1.46 o
   8  -5   9          8.52         10.64         0.73 o
   9  -5   9          3.59          3.84         0.35 o
  10  -5   9          0.02          0.04         0.10 o
  -9  -4   9          1.69          1.70         0.33 o
  -8  -4   9          7.69          7.77         1.17 o
  -7  -4   9        104.06        114.28         2.37 o
  -6  -4   9         35.90         37.48         1.39 o
  -5  -4   9         33.86         37.78         2.04 o
  -4  -4   9          0.79          0.87         0.31 o
  -3  -4   9        139.31        151.15         8.72 o
  -2  -4   9        206.22        242.31        10.44 o
  -1  -4   9         34.90         35.46         3.80 o
   0  -4   9        592.77        678.56        11.05 o
   1  -4   9        172.12        221.22         6.37 o
   2  -4   9         45.78         54.29         3.15 o
   3  -4   9         19.76         21.07         2.50 o
   4  -4   9         24.99         14.60         2.03 o
   5  -4   9          0.87          1.20         0.28 o
   6  -4   9          3.29          3.85         0.59 o
   7  -4   9         20.23         20.05         1.36 o
   8  -4   9          0.02         -0.01         0.15 o
   9  -4   9          0.01          0.14         0.11 o
  10  -4   9          0.95          0.76         0.21 o
  -9  -3   9          0.31          0.63         0.18 o
  -8  -3   9         18.81         22.73         1.10 o
  -7  -3   9         48.68         53.23         1.63 o
  -6  -3   9         28.07         30.37         1.23 o
  -5  -3   9         36.15         35.24         1.73 o
  -4  -3   9        271.87        309.95        12.98 o
  -3  -3   9         91.25         90.23         6.66 o
  -2  -3   9         50.60         58.43         5.00 o
  -1  -3   9        187.62        188.57         8.45 o
   0  -3   9        271.83        298.09        11.67 o
   1  -3   9         46.87         44.40         2.74 o
   2  -3   9        183.12        204.25         5.74 o
   3  -3   9        466.47        494.50        12.09 o
   4  -3   9         29.59         26.49         4.06 o
   5  -3   9         63.49         59.05         1.58 o
   6  -3   9          4.24          3.95         0.58 o
   7  -3   9         17.64         19.26         1.04 o
   8  -3   9          9.91         11.57         0.79 o
   9  -3   9          0.25          0.16         0.15 o
  10  -3   9          1.28          2.00         0.33 o
 -10  -2   9          0.50          0.23         0.14 o
  -9  -2   9          0.59          1.00         0.23 o
  -8  -2   9          0.15         -0.04         0.12 o
  -7  -2   9          0.09          0.21         0.13 o
  -6  -2   9          0.68          0.84         0.23 o
  -5  -2   9         40.29         51.06         1.79 o
  -4  -2   9          0.02          0.26         0.63 o
  -3  -2   9         83.80         81.82         6.22 o
  -2  -2   9          4.45          6.89         1.68 o
  -1  -2   9        629.72        754.21        16.54 o
   0  -2   9          0.72          0.27         0.22 o
   1  -2   9        712.69        762.91        14.36 o
   2  -2   9        911.53       1008.57        24.53 o
   4  -2   9         82.63         84.50         7.37 o
   5  -2   9         22.36         24.00         1.32 o
   6  -2   9         88.81         83.83         2.65 o
   7  -2   9         12.95         14.19         0.92 o
   8  -2   9          5.38          6.12         0.70 o
   9  -2   9          1.97          1.85         0.25 o
  10  -2   9          6.56          5.92         0.55 o
 -10  -1   9         24.91         23.61         1.36 o
  -9  -1   9          0.09          0.01         0.12 o
  -8  -1   9          2.62          2.83         0.35 o
  -7  -1   9          2.31          2.48         0.52 o
  -6  -1   9          3.72          4.27         0.50 o
  -5  -1   9          2.79          2.19         0.34 o
  -4  -1   9          0.34          0.81         0.64 o
  -3  -1   9        137.16        164.17         8.90 o
  -2  -1   9        676.83        652.36        16.58 o
  -1  -1   9         27.21         32.75         3.48 o
   0  -1   9          7.80          5.48         1.34 o
   1  -1   9        315.43        328.20         7.59 o
   2  -1   9        134.44        128.81         8.67 o
   3  -1   9          3.41          4.61         1.65 o
   4  -1   9         18.75         15.48         0.90 o
   5  -1   9         11.73         13.30         0.75 o
   6  -1   9         29.38         29.13         1.34 o
   7  -1   9         27.34         28.38         1.31 o
   8  -1   9          0.13          0.17         0.14 o
   9  -1   9          2.65          2.29         0.34 o
 -10   0   9          0.03          0.02         0.26 o
  -9   0   9          8.31          7.68         0.55 o
  -8   0   9          1.78          1.42         0.27 o
  -7   0   9         39.69         18.42        19.43 o
  -6   0   9         40.67         37.21         1.73 o
  -5   0   9         43.27         41.12         1.42 o
  -4   0   9         82.77         81.05         6.82 o
  -3   0   9        635.80        647.63        17.91 o
  -2   0   9          0.41          0.32         0.66 o
  -1   0   9        306.93        346.69        11.49 o
   0   0   9        115.12        137.61         5.23 o
   1   0   9         15.74         20.75         1.91 o
   2   0   9         43.09         36.53         4.61 o
   3   0   9        127.52        120.54         8.81 o
   4   0   9          0.06          0.06         0.17 o
   5   0   9        216.56        214.58         3.06 o
   6   0   9         23.53         21.96         0.91 o
   7   0   9          1.17          1.62         0.30 o
   8   0   9          1.12          1.28         0.23 o
   9   0   9          0.62          0.46         0.24 o
 -10   1   9          1.43          0.88         0.29 o
  -9   1   9          0.01          0.26         0.13 o
  -8   1   9         85.83         94.10         2.67 o
  -7   1   9         32.03         34.75         1.45 o
  -6   1   9         18.67         17.81         0.97 o
  -5   1   9         24.17         23.33         1.10 o
  -4   1   9         21.80         16.34         3.09 o
  -3   1   9         53.94         51.93         5.25 o
  -2   1   9         32.53         31.55         2.64 o
  -1   1   9         29.87         27.43         2.40 o
   0   1   9         39.93         36.49         3.53 o
   1   1   9         85.43         82.97         6.70 o
   2   1   9          0.01         -0.86         0.60 o
   3   1   9         67.77         67.09         2.16 o
   4   1   9         34.23         33.59         1.36 o
   5   1   9          1.34          1.46         0.28 o
   6   1   9         94.72         89.93         1.67 o
   7   1   9         16.91         16.19         1.18 o
   8   1   9          1.35          0.92         0.24 o
   9   1   9          1.87          1.51         0.32 o
 -10   2   9          0.13          0.34         0.19 o
  -9   2   9          7.44          7.83         0.65 o
  -8   2   9          0.29          0.17         0.11 o
  -7   2   9          2.49          3.00         0.43 o
  -6   2   9          6.96          6.70         0.62 o
  -5   2   9        106.52        105.21         2.47 o
  -4   2   9          7.75          7.61         0.73 o
  -3   2   9          4.00          4.08         1.58 o
  -2   2   9        110.69        104.90         7.22 o
  -1   2   9          0.22          0.79         0.46 o
   0   2   9         74.14         64.70         3.72 o
   1   2   9        334.50        314.71        13.33 o
   2   2   9          0.07          0.45         0.62 o
   3   2   9         16.27         19.10         1.01 o
   4   2   9          1.75          2.01         0.33 o
   5   2   9         23.35         18.38         0.91 o
   6   2   9          1.79          1.43         0.21 o
   7   2   9          3.96          3.61         0.51 o
   8   2   9         25.03         26.24         1.41 o
 -10   3   9          3.65          3.99         0.47 o
  -9   3   9          1.11          0.97         0.24 o
  -8   3   9          1.70          1.66         0.34 o
  -7   3   9          6.69          6.27         0.58 o
  -6   3   9         14.01         12.29         0.86 o
  -5   3   9         46.78         48.78         1.97 o
  -4   3   9          7.27          7.42         0.73 o
  -3   3   9          2.27          2.18         0.52 o
  -2   3   9         53.91         43.82         4.89 o
  -1   3   9          0.33         -0.36         0.38 o
   0   3   9          2.18          2.53         0.74 o
   1   3   9         44.20         47.97         5.35 o
   2   3   9         39.09         44.50         1.51 o
   3   3   9         11.33         10.14         0.75 o
   4   3   9         19.16         16.28         1.00 o
   5   3   9          2.00          2.08         0.35 o
   6   3   9          2.79          3.27         0.42 o
   7   3   9          0.32          0.44         0.23 o
   8   3   9          7.00          6.32         1.07 o
  -9   4   9          4.09          4.75         0.69 o
  -8   4   9          3.50          3.48         0.47 o
  -7   4   9          1.71          3.12         0.41 o
  -6   4   9          0.22          0.57         0.22 o
  -5   4   9          0.04          0.12         0.14 o
  -4   4   9          0.36          0.38         0.26 o
  -3   4   9          7.19          6.73         0.96 o
  -2   4   9         14.61         15.64         1.06 o
  -1   4   9         21.59         16.34         1.05 o
   0   4   9          1.02          1.18         0.26 o
   1   4   9          5.28          6.85         0.73 o
   2   4   9          7.32          8.18         0.67 o
   3   4   9        983.95       1020.71         7.86 o
   4   4   9          7.36          8.33         0.71 o
   5   4   9          2.77          2.68         0.39 o
   6   4   9         13.17         16.66         1.09 o
   7   4   9          5.73          6.37         1.58 o
  -9   5   9         10.33         11.18         0.95 o
  -8   5   9         25.59         21.29         0.82 o
  -7   5   9          3.41          3.63         0.41 o
  -6   5   9          2.63          2.08         0.34 o
  -5   5   9          0.36          0.40         0.22 o
  -4   5   9         29.97         30.78         2.40 o
  -3   5   9          1.84          1.71         0.54 o
  -2   5   9        142.68        129.75         3.35 o
  -1   5   9          3.48          4.47         0.62 o
   0   5   9          0.89          0.81         0.27 o
   1   5   9          0.09          0.17         0.19 o
   2   5   9        123.00        133.60         2.79 o
   3   5   9          9.60         10.48         0.79 o
   4   5   9        182.86        197.07         3.83 o
   5   5   9         13.24         15.64         1.10 o
   6   5   9        141.91        165.92         5.13 o
   7   5   9          5.28          6.27         0.63 o
  -9   6   9          0.39          0.39         0.15 o
  -8   6   9          2.07          1.67         0.26 o
  -7   6   9         17.66         18.46         0.83 o
  -6   6   9          1.35          2.16         0.34 o
  -5   6   9         13.62         13.09         1.02 o
  -4   6   9         36.40         35.74         1.75 o
  -3   6   9         90.77         78.42         2.62 o
  -2   6   9         13.04         12.36         1.05 o
  -1   6   9          0.48          0.18         0.10 o
   0   6   9          7.50          6.57         0.78 o
   1   6   9         33.16         34.30         2.55 o
   2   6   9         26.09         24.25         1.47 o
   3   6   9         10.79         10.52         0.73 o
   4   6   9         12.66         12.10         0.76 o
   5   6   9        171.27        193.12         3.31 o
   6   6   9          3.95          3.44         0.68 o
  -8   7   9          0.17          0.23         0.09 o
  -7   7   9          0.30          0.53         0.13 o
  -6   7   9          0.01          0.09         0.09 o
  -5   7   9          0.84          1.45         0.36 o
  -4   7   9          4.00          3.69         0.53 o
  -3   7   9         28.10         26.57         1.47 o
  -2   7   9          4.90          4.43         0.60 o
  -1   7   9          0.46          0.32         0.16 o
   0   7   9         24.18         21.08         1.36 o
   1   7   9          0.00         -0.13         0.16 o
   2   7   9         18.90         17.07         1.15 o
   3   7   9          0.48          0.62         0.20 o
   4   7   9          0.04          0.26         0.15 o
   5   7   9          0.01         -0.06         0.08 o
  -7   8   9         10.45         10.56         0.86 o
  -6   8   9          0.66          1.44         0.21 o
  -5   8   9          3.52          3.30         0.44 o
  -4   8   9          2.98          3.57         0.49 o
  -3   8   9         11.96         13.61         0.96 o
  -2   8   9          1.19          1.56         0.33 o
  -1   8   9        138.41        139.54         3.20 o
   0   8   9          1.38          1.06         0.38 o
   1   8   9         15.63         17.27         1.09 o
   2   8   9         12.87         13.79         0.90 o
   3   8   9         26.33         31.45         1.90 o
   4   8   9          0.09          0.07         0.10 o
  -6   9   9          9.21         10.99         0.82 o
  -5   9   9          0.02         -0.01         0.08 o
  -4   9   9          0.28          0.20         0.11 o
  -3   9   9          2.32          2.14         0.32 o
  -2   9   9          8.92         11.19         1.15 o
  -1   9   9          3.24          3.61         0.44 o
   0   9   9          0.51          0.42         0.15 o
   1   9   9         14.43         14.64         0.82 o
   2   9   9          9.82          9.31         0.91 o
   3   9   9          0.20          0.22         0.13 o
  -4  10   9         11.29         13.34         0.78 o
  -3  10   9          8.12         11.03         0.90 o
  -2  10   9          0.37          0.36         0.17 o
  -1  10   9          0.01          0.07         0.13 o
   0  10   9          1.30          1.10         0.24 o
  -1 -13  10          0.07         -0.08         0.25 o
   0 -13  10          0.05          0.10         0.11 o
   1 -13  10          0.31          0.04         0.16 o
   2 -13  10          0.00         -0.07         0.09 o
   3 -13  10          0.70          1.38         0.32 o
   4 -13  10          0.47          0.75         0.25 o
   5 -13  10          0.33          0.31         0.17 o
  -3 -12  10          0.08          0.10         0.16 o
  -2 -12  10          3.04          2.23         0.53 o
  -1 -12  10          1.03          0.69         0.36 o
   0 -12  10          0.25          0.12         0.14 o
   1 -12  10          0.00          0.21         0.24 o
   2 -12  10          0.06          0.08         0.21 o
   3 -12  10          4.44          4.47         0.67 o
   5 -12  10          3.36          4.69         0.70 o
   6 -12  10         10.32         13.01         0.98 o
  -5 -11  10          0.88          0.38         0.45 o
  -4 -11  10          1.06          1.81         0.55 o
  -3 -11  10          0.52          0.05         0.27 o
  -2 -11  10          0.93          0.77         0.25 o
  -1 -11  10          4.50          4.46         0.52 o
   0 -11  10          1.77          1.08         0.28 o
   1 -11  10         52.61         55.59         1.96 o
   2 -11  10          5.25          4.95         0.59 o
   3 -11  10          2.32          1.82         0.61 o
   4 -11  10          3.82          3.81         0.38 o
   5 -11  10          0.28          0.65         0.30 o
   6 -11  10          1.19          1.51         0.30 o
   7 -11  10         26.44         30.02         1.01 o
  -6 -10  10          0.20          0.05         0.13 o
  -5 -10  10          0.07         -0.15         0.20 o
  -4 -10  10          5.35          5.97         0.56 o
  -3 -10  10          1.66          1.29         0.27 o
  -2 -10  10          1.84          2.02         0.52 o
  -1 -10  10         12.56         11.53         0.89 o
   0 -10  10         91.62         88.92         2.56 o
   1 -10  10          0.08          0.05         0.15 o
   2 -10  10         63.53         68.01         2.26 o
   3 -10  10          0.34          0.71         0.24 o
   4 -10  10          0.00          0.13         0.13 o
   5 -10  10          0.16          0.19         0.11 o
   6 -10  10          3.62          4.42         0.79 o
   7 -10  10         20.60         27.57         1.15 o
   8 -10  10          0.04          0.21         0.15 o
  -6  -9  10          6.46          6.29         1.05 o
  -5  -9  10          0.24          0.51         0.21 o
  -4  -9  10          0.00         -0.12         0.23 o
  -3  -9  10          0.00          0.38         0.24 o
  -2  -9  10          0.00          0.09         0.26 o
  -1  -9  10         34.06         34.83         1.58 o
   0  -9  10          3.03          2.98         0.48 o
   1  -9  10         62.93         64.98         2.22 o
   2  -9  10         18.43         20.42         1.24 o
   3  -9  10        509.76        532.94         6.18 o
   4  -9  10        134.77        141.40         4.69 o
   5  -9  10          5.67          6.43         0.72 o
   6  -9  10          0.06          0.36         0.28 o
   7  -9  10         14.43         16.68         1.53 o
   8  -9  10          6.82          7.05         0.52 o
  -7  -8  10          0.81          0.86         0.24 o
  -6  -8  10          7.25          6.53         0.81 o
  -5  -8  10          3.19          2.52         0.57 o
  -4  -8  10         10.61         10.63         1.15 o
  -3  -8  10          0.72          1.16         0.45 o
  -2  -8  10         56.59         58.78         2.01 o
  -1  -8  10         35.00         36.03         1.52 o
   0  -8  10          0.71          0.88         0.23 o
   1  -8  10          0.00          0.19         0.13 o
   2  -8  10         14.83         17.75         0.91 o
   3  -8  10          7.42          6.76         0.54 o
   4  -8  10       1331.03       1380.51        10.52 o
   5  -8  10         42.23         41.14         1.73 o
   6  -8  10          1.62          1.54         0.51 o
   7  -8  10          5.65          6.87         0.71 o
   8  -8  10          0.08          0.28         0.13 o
   9  -8  10          0.06          0.03         0.12 o
  -8  -7  10          0.29          0.24         0.17 o
  -7  -7  10          0.69          0.61         0.47 o
  -6  -7  10          0.83          1.11         0.35 o
  -5  -7  10         27.19         28.54         2.66 o
  -4  -7  10        141.73        150.08         4.48 o
  -3  -7  10        281.36        286.68         6.31 o
  -2  -7  10          0.02         -0.14         0.49 o
  -1  -7  10          0.06          0.20         0.17 o
   0  -7  10        179.61        184.64         5.76 o
   1  -7  10         36.26         32.94         1.41 o
   2  -7  10        277.88        270.70         4.79 o
   3  -7  10        122.78        118.19         2.70 o
   4  -7  10          8.93          8.30         0.64 o
   5  -7  10         62.14         61.55         1.78 o
   6  -7  10          3.40          3.64         0.57 o
   7  -7  10          4.35          3.94         0.58 o
   8  -7  10          6.68          6.52         0.63 o
   9  -7  10          0.28          0.49         0.20 o
  -8  -6  10          7.43          6.33         0.78 o
  -7  -6  10          1.97          2.36         0.42 o
  -6  -6  10         18.34         20.01         1.60 o
  -5  -6  10         37.98         37.56         2.69 o
  -4  -6  10        109.22        114.90         4.45 o
  -3  -6  10         25.19         22.58         1.21 o
  -2  -6  10          0.28          0.34         0.21 o
  -1  -6  10          9.83         13.30         1.16 o
   0  -6  10          0.21          0.11         0.28 o
   1  -6  10          0.54          0.22         0.53 o
   2  -6  10          9.13          9.24         0.91 o
   3  -6  10          6.10          5.03         0.69 o
   4  -6  10          1.73          2.02         0.36 o
   5  -6  10         53.45         55.56         2.18 o
   6  -6  10         55.66         59.15         1.84 o
   7  -6  10          0.02         -0.15         0.11 o
   8  -6  10          5.06          4.54         0.43 o
   9  -6  10          0.01         -0.03         0.05 o
  -9  -5  10          5.53          4.20         0.60 o
  -8  -5  10         33.71         34.79         2.17 o
  -7  -5  10          8.49          9.53         1.05 o
  -6  -5  10          3.53          5.00         0.64 o
  -5  -5  10         60.85         62.69         2.17 o
  -4  -5  10         25.44         28.07         1.37 o
  -3  -5  10         55.77         58.51         2.37 o
  -2  -5  10         83.21         99.92         7.36 o
  -1  -5  10         12.32         20.21         3.10 o
   0  -5  10          0.52          0.61         0.33 o
   1  -5  10        219.06        244.38        11.41 o
   2  -5  10         11.98          9.33         1.46 o
   3  -5  10          0.02          0.14         0.15 o
   4  -5  10          2.08          1.54         0.37 o
   5  -5  10         77.63         75.29         2.57 o
   6  -5  10          0.17         -0.03         0.12 o
   7  -5  10          0.20          0.18         0.12 o
   8  -5  10          1.07          1.06         0.21 o
   9  -5  10          0.27          0.54         0.16 o
  -9  -4  10          5.91          4.65         0.99 o
  -8  -4  10         16.65         19.47         1.74 o
  -7  -4  10         32.50         35.27         1.28 o
  -6  -4  10         16.58         17.67         0.94 o
  -5  -4  10         11.08         12.83         0.84 o
  -4  -4  10          0.05          0.06         0.20 o
  -3  -4  10         38.76         38.96         2.08 o
  -2  -4  10          0.08          0.39         0.26 o
  -1  -4  10         52.10         59.37         5.21 o
   0  -4  10        367.70        427.55        20.57 o
   1  -4  10        137.58        144.68         7.26 o
   2  -4  10         12.54         12.46         1.58 o
   3  -4  10         34.57         29.96         5.35 o
   4  -4  10          9.25          8.52         0.63 o
   5  -4  10         10.88         11.36         0.86 o
   6  -4  10          4.81          5.20         0.54 o
   7  -4  10          3.12          3.18         0.54 o
   8  -4  10          1.98          2.24         0.40 o
   9  -4  10          2.96          3.47         0.40 o
  -9  -3  10          1.24          0.83         0.22 o
  -8  -3  10         11.64         13.97         0.73 o
  -7  -3  10          5.42          5.23         0.51 o
  -6  -3  10          7.03          7.54         0.61 o
  -5  -3  10          4.90          4.95         0.50 o
  -4  -3  10         79.30         87.90         3.29 o
  -3  -3  10          3.09          4.14         1.57 o
  -2  -3  10         15.71         16.30         2.82 o
  -1  -3  10          3.02          1.43         0.71 o
   0  -3  10          9.67         12.97         1.63 o
   1  -3  10         43.27         53.88         3.18 o
   2  -3  10        196.99        229.01        23.82 o
   3  -3  10        132.97        133.43         9.52 o
   4  -3  10          0.25          0.05         0.13 o
   5  -3  10         93.72         87.76         2.05 o
   6  -3  10         58.53         57.61         2.25 o
   7  -3  10         57.66         59.60         2.13 o
   8  -3  10          2.29          2.24         0.38 o
   9  -3  10          4.30          5.35         0.50 o
  -9  -2  10          9.18          8.09         0.55 o
  -8  -2  10          2.39          2.46         0.31 o
  -7  -2  10          1.64          1.61         0.30 o
  -6  -2  10          0.66          0.77         0.22 o
  -5  -2  10         43.01         49.80         2.61 o
  -4  -2  10         90.71         98.77         3.49 o
  -3  -2  10         11.98         14.30         2.80 o
  -2  -2  10         53.59         48.78         4.80 o
  -1  -2  10         81.86        112.94         6.86 o
   0  -2  10          0.58          0.89         0.50 o
   1  -2  10        752.55        751.30        15.31 o
   2  -2  10         79.09         76.58         6.99 o
   3  -2  10          4.23          4.82         1.82 o
   4  -2  10          2.86          3.49         0.41 o
   5  -2  10        135.44        130.27         2.48 o
   6  -2  10          1.47          1.55         0.36 o
   7  -2  10         13.76         15.50         1.11 o
   8  -2  10          4.42          5.27         0.54 o
   9  -2  10          0.04          0.19         0.10 o
 -10  -1  10         57.65         48.06         1.65 o
  -9  -1  10          3.10          3.83         0.38 o
  -8  -1  10          0.60          0.75         0.16 o
  -7  -1  10          2.73          2.23         0.45 o
  -6  -1  10         58.75         55.08         2.28 o
  -5  -1  10          4.16          4.39         0.48 o
  -4  -1  10         18.02         15.08         0.83 o
  -3  -1  10         39.64         41.02         4.70 o
  -2  -1  10          4.93          3.69         1.32 o
  -1  -1  10          8.50         10.10         2.07 o
   0  -1  10          0.03         -0.05         0.26 o
   1  -1  10        181.01        168.91         5.83 o
   3  -1  10          8.97          8.41         1.04 o
   4  -1  10          9.40          6.17         0.49 o
   5  -1  10         65.46         67.13         2.30 o
   6  -1  10         11.12          9.65         0.90 o
   7  -1  10         46.60         47.87         1.61 o
   8  -1  10          0.11          0.11         0.07 o
   9  -1  10          0.01         -0.01         0.13 o
  -9   0  10         13.76         15.81         0.74 o
  -8   0  10          0.19          0.02         0.11 o
  -7   0  10          0.76          0.49         0.17 o
  -6   0  10          0.02          0.16         0.16 o
  -5   0  10          0.08          0.09         0.16 o
  -4   0  10          0.65          0.96         0.22 o
  -3   0  10         41.56         42.87         4.87 o
  -2   0  10         29.12         29.97         2.74 o
  -1   0  10        371.49        352.76         9.22 o
   0   0  10          3.53          3.99         0.97 o
   2   0  10        269.35        248.56        12.78 o
   3   0  10          6.44          8.12         0.66 o
   4   0  10         53.77         46.93         1.64 o
   5   0  10        111.51        113.66         2.68 o
   6   0  10         46.15         43.50         1.58 o
   7   0  10         85.04         81.53         2.95 o
   8   0  10          5.02          4.83         0.49 o
   9   0  10          0.25         -0.02         0.07 o
 -10   1  10          1.41          1.61         0.29 o
  -9   1  10          5.34          6.55         0.46 o
  -8   1  10         12.18         12.31         0.77 o
  -7   1  10          0.45          0.34         0.25 o
  -6   1  10          2.30          2.57         0.39 o
  -5   1  10         16.39         15.63         0.92 o
  -4   1  10         41.80         35.90         1.34 o
  -3   1  10        112.45        114.00         3.80 o
  -2   1  10         29.16         34.92         2.91 o
  -1   1  10          1.80          0.60         1.10 o
   0   1  10        308.99        301.11         8.27 o
   1   1  10          6.07          4.22         1.49 o
   2   1  10        612.63        597.52         6.91 o
   3   1  10        141.95        137.37         2.75 o
   4   1  10         26.90         27.97         1.27 o
   5   1  10         27.76         26.20         1.27 o
   6   1  10         69.66         67.00         2.08 o
   7   1  10          3.68          3.39         0.51 o
   8   1  10          3.66          2.93         0.51 o
 -10   2  10          0.09          0.22         0.12 o
  -9   2  10          1.90          1.46         0.79 o
  -8   2  10          0.12          0.15         0.09 o
  -7   2  10         17.32         17.77         0.83 o
  -6   2  10          2.82          3.36         0.45 o
  -5   2  10        112.27        103.44         2.84 o
  -4   2  10          1.02          0.99         0.29 o
  -3   2  10         33.94         38.09         2.27 o
  -2   2  10        113.06        107.10         3.65 o
  -1   2  10          3.60          4.32         0.99 o
   0   2  10        121.90        107.10         5.04 o
   1   2  10        931.99        969.78         8.37 o
   2   2  10          1.50          1.69         0.30 o
   3   2  10          9.96          8.08         0.68 o
   4   2  10         10.45          9.93         0.78 o
   5   2  10          5.90          6.19         0.61 o
   6   2  10         12.23         13.04         0.72 o
   7   2  10          0.00          0.04         0.12 o
   8   2  10          0.05         -0.05         0.07 o
  -9   3  10          2.70          2.00         0.43 o
  -8   3  10         33.16         22.39        18.34 o
  -7   3  10          7.90          7.43         0.61 o
  -6   3  10          0.48          0.52         0.19 o
  -5   3  10        163.96        165.35         3.51 o
  -4   3  10         69.18         66.67         3.15 o
  -3   3  10         31.95         27.75         1.42 o
  -2   3  10        130.53        121.83         2.95 o
  -1   3  10          2.63          2.35         0.40 o
   0   3  10         52.72         44.90         2.11 o
   1   3  10        107.90        103.52         2.29 o
   2   3  10         28.42         26.38         1.21 o
   3   3  10         23.32         23.38         1.21 o
   4   3  10        573.33        592.21         6.02 o
   5   3  10          0.13          0.26         0.13 o
   6   3  10         18.55         19.95         1.00 o
   7   3  10          0.18          0.11         0.19 o
  -9   4  10          0.11          0.24         0.12 o
  -8   4  10          0.39          0.51         0.23 o
  -7   4  10         40.69         45.91         1.46 o
  -6   4  10         10.38          9.59         0.72 o
  -5   4  10          3.31          1.81         0.39 o
  -4   4  10         13.62         13.23         1.06 o
  -3   4  10          4.34          2.95         0.48 o
  -2   4  10          3.68          4.68         0.60 o
  -1   4  10          1.17          1.87         0.38 o
   0   4  10          1.03          0.56         0.18 o
   1   4  10          0.26          0.25         0.19 o
   2   4  10          9.73          9.17         0.74 o
   3   4  10        844.00        865.51         7.21 o
   4   4  10         12.26         12.81         0.86 o
   5   4  10         94.07        105.21         2.23 o
   6   4  10          0.42          0.79         0.18 o
   7   4  10          2.09          2.17         0.40 o
  -9   5  10          0.32          0.32         0.15 o
  -8   5  10          3.55          1.31         0.59 o
  -7   5  10          6.40          8.44         0.57 o
  -6   5  10          5.42          5.36         0.51 o
  -5   5  10         26.46         26.77         2.21 o
  -4   5  10          0.11         -0.04         0.13 o
  -3   5  10         24.24         22.42         1.41 o
  -2   5  10         77.66         59.06         2.28 o
  -1   5  10          0.86          0.77         0.29 o
   0   5  10          0.05         -0.06         0.15 o
   1   5  10         27.77         26.92         1.57 o
   2   5  10         31.06         33.25         1.36 o
   3   5  10          4.21          4.17         0.48 o
   4   5  10          4.63          5.29         0.52 o
   5   5  10          1.10          1.22         0.29 o
   6   5  10         22.92         21.96         4.30 o
  -8   6  10          0.37          0.30         0.09 o
  -7   6  10          1.00          0.71         0.16 o
  -6   6  10         15.02         15.32         0.77 o
  -5   6  10          2.71          2.62         0.44 o
  -4   6  10         12.73         12.32         0.98 o
  -3   6  10        102.97         91.40         2.75 o
  -2   6  10          4.20          4.43         0.61 o
  -1   6  10          8.14          5.94         0.69 o
   0   6  10         10.70         10.45         1.33 o
   1   6  10         90.54         92.35         2.84 o
   2   6  10         26.53         27.36         1.50 o
   3   6  10          0.65          0.63         0.15 o
   4   6  10         14.02         14.34         1.04 o
   5   6  10          1.53          1.79         0.35 o
  -7   7  10         12.28         12.18         0.76 o
  -6   7  10          1.54          1.62         0.28 o
  -5   7  10          6.21          6.31         0.62 o
  -4   7  10          0.01          0.15         0.18 o
  -3   7  10          0.33          0.10         0.12 o
  -2   7  10          3.76          4.06         0.52 o
  -1   7  10        133.43        135.53         6.07 o
   0   7  10        115.72        106.89         2.88 o
   1   7  10          0.18          0.36         0.18 o
   2   7  10          0.49          1.19         0.29 o
   3   7  10          5.74          6.25         0.58 o
   4   7  10          0.18          0.48         0.21 o
  -6   8  10         38.09         48.14         1.43 o
  -5   8  10         10.00         10.81         0.57 o
  -4   8  10          0.97          1.01         0.25 o
  -3   8  10         16.22         16.67         0.96 o
  -2   8  10          3.91          2.84         0.39 o
  -1   8  10          0.03          0.53         0.30 o
   0   8  10          1.93          1.83         0.35 o
   1   8  10          5.33          5.08         0.52 o
   2   8  10          4.68          4.63         0.46 o
   3   8  10          0.08          0.12         0.09 o
  -5   9  10          4.50          4.10         0.32 o
  -4   9  10          0.45          0.40         0.14 o
  -3   9  10          3.03          1.03         0.21 o
  -2   9  10          0.15          0.13         0.09 o
  -1   9  10          3.45          4.65         0.65 o
   0   9  10          0.05          0.15         0.08 o
   1   9  10          0.32          0.28         0.10 o
  -1 -13  11          4.49          5.09         0.53 o
   0 -13  11          0.57          0.60         0.18 o
   1 -13  11          0.11          0.06         0.18 o
   2 -13  11          1.22          1.59         0.34 o
   3 -13  11          0.01         -0.02         0.07 o
   4 -13  11          4.35          4.70         0.54 o
  -3 -12  11          1.51          0.70         0.32 o
  -2 -12  11         37.55         12.86        20.14 o
  -1 -12  11          0.03          0.04         0.11 o
   0 -12  11          8.43          9.56         1.02 o
   1 -12  11          0.34          0.49         0.28 o
   2 -12  11          0.20          0.59         0.25 o
   3 -12  11          0.39          0.24         0.18 o
   5 -12  11          4.94          5.56         0.74 o
   6 -12  11          0.30          0.15         0.15 o
  -4 -11  11          0.43          0.13         0.24 o
  -3 -11  11          2.56          1.86         0.39 o
  -2 -11  11          0.26          0.29         0.15 o
  -1 -11  11         36.42         38.70         1.96 o
   0 -11  11          7.00          8.37         0.74 o
   1 -11  11        107.93        127.97         4.51 o
   2 -11  11         19.26         20.36         1.17 o
   3 -11  11          0.63          1.19         0.28 o
   4 -11  11          0.47          0.44         0.13 o
   5 -11  11          1.25          1.65         0.44 o
   6 -11  11          8.05          9.76         0.67 o
   7 -11  11          7.05          7.43         0.65 o
  -5 -10  11          3.41          2.85         0.66 o
  -4 -10  11          0.74          1.12         0.24 o
  -3 -10  11          0.39          0.58         0.22 o
  -2 -10  11          3.71          4.41         0.80 o
  -1 -10  11          2.55          3.34         0.49 o
   0 -10  11        128.98        145.67         3.24 o
   1 -10  11          4.31          4.06         0.56 o
   2 -10  11        353.67        407.98         5.45 o
   3 -10  11          7.04          7.23         0.72 o
   4 -10  11         32.38         30.76         1.52 o
   5 -10  11          2.03          1.66         0.33 o
   6 -10  11          2.78          4.01         0.73 o
   7 -10  11          5.11          4.92         0.45 o
   8 -10  11          0.53          0.45         0.17 o
  -6  -9  11          2.93          2.84         0.68 o
  -5  -9  11         31.11         34.12         1.79 o
  -4  -9  11          3.53          3.26         0.50 o
  -3  -9  11          8.17          8.27         1.06 o
  -2  -9  11          0.11          0.08         0.15 o
  -1  -9  11          0.16         -0.06         0.13 o
   0  -9  11          1.97          2.51         0.43 o
   1  -9  11        301.06        328.56         5.01 o
   2  -9  11          0.80          1.13         0.30 o
   3  -9  11         64.33         62.97         2.12 o
   4  -9  11        101.77        111.26         4.04 o
   5  -9  11        145.76        150.11         3.32 o
   6  -9  11          1.14          1.42         0.50 o
   7  -9  11          6.00          6.13         0.61 o
   8  -9  11          3.61          3.29         0.51 o
  -7  -8  11          4.63          2.48         1.01 o
  -6  -8  11          9.32          8.72         0.89 o
  -5  -8  11          0.17          0.37         0.69 o
  -4  -8  11          9.16          9.57         1.10 o
  -3  -8  11         60.24         63.06         2.98 o
  -2  -8  11          0.17          0.93         0.88 o
  -1  -8  11         59.38         59.91         2.13 o
   0  -8  11         26.14         28.33         1.19 o
   1  -8  11         40.87         42.02         1.41 o
   2  -8  11        360.86        359.42         4.63 o
   3  -8  11         60.90         66.40         1.80 o
   4  -8  11         18.36         21.92         1.32 o
   5  -8  11          5.79          5.60         0.63 o
   6  -8  11          0.01         -0.09         0.17 o
   7  -8  11          8.94          9.18         0.77 o
   8  -8  11         28.08         29.15         1.32 o
  -7  -7  11          0.38          0.33         0.20 o
  -6  -7  11          1.36          1.22         0.33 o
  -5  -7  11          0.02          0.14         0.18 o
  -4  -7  11         12.59         13.07         1.33 o
  -3  -7  11          0.03          0.72         0.39 o
  -2  -7  11          0.30          0.75         0.78 o
  -1  -7  11        282.74        295.85         9.78 o
   0  -7  11         10.50          8.69         0.74 o
   1  -7  11         18.57         17.77         1.01 o
   2  -7  11         55.88         58.28         1.82 o
   3  -7  11          0.20          0.07         0.16 o
   4  -7  11         16.74         18.03         0.98 o
   5  -7  11          0.29          0.37         0.17 o
   6  -7  11         22.27         23.33         1.43 o
   7  -7  11          6.58          6.24         0.69 o
   8  -7  11          9.42         10.97         0.76 o
  -8  -6  11          0.99          0.39         0.18 o
  -7  -6  11          7.90          8.23         0.70 o
  -6  -6  11         27.09         34.54         2.02 o
  -5  -6  11         31.76         34.86         1.62 o
  -4  -6  11          7.47          7.94         0.95 o
  -3  -6  11        131.04        135.25         4.32 o
  -2  -6  11        292.61        324.39         4.52 o
  -1  -6  11        288.69        308.08         5.81 o
   0  -6  11         69.88         69.43         2.03 o
   1  -6  11          2.05          1.90         0.32 o
   2  -6  11        202.13        191.40         6.47 o
   3  -6  11          3.59          3.10         0.63 o
   4  -6  11          1.26          0.65         0.16 o
   5  -6  11         32.77         30.13         1.62 o
   6  -6  11         53.38         49.68         1.66 o
   7  -6  11         11.77         11.00         0.93 o
   8  -6  11          3.88          5.00         0.53 o
   9  -6  11          0.28          0.76         0.26 o
  -8  -5  11          8.18          8.15         0.73 o
  -7  -5  11         14.79         15.74         1.40 o
  -6  -5  11        112.57        127.70         3.04 o
  -5  -5  11          7.75          8.86         0.72 o
  -4  -5  11          0.16          0.11         0.13 o
  -3  -5  11        106.62        105.55         2.64 o
  -2  -5  11          3.82          2.65         0.39 o
  -1  -5  11         86.05         95.54         2.36 o
   0  -5  11         32.88         34.94         4.12 o
   1  -5  11         39.93         45.05         1.99 o
   2  -5  11          4.90          6.29         0.65 o
   3  -5  11         15.76         13.39         0.96 o
   4  -5  11         16.41         17.57         1.17 o
   5  -5  11        135.81        129.24         4.12 o
   6  -5  11         27.18         27.44         1.05 o
   7  -5  11          6.78          9.07         0.68 o
   8  -5  11          3.87          3.73         0.37 o
   9  -5  11          2.46          3.17         0.51 o
  -9  -4  11          0.34          0.35         0.18 o
  -8  -4  11          8.46          7.23         1.18 o
  -7  -4  11         12.53         15.50         0.80 o
  -6  -4  11          0.31          0.51         0.25 o
  -5  -4  11          0.46          0.10         0.13 o
  -4  -4  11         20.03         20.85         1.67 o
  -3  -4  11          3.51          4.27         0.50 o
  -2  -4  11          0.22          0.13         0.47 o
  -1  -4  11          1.09          1.17         0.94 o
   0  -4  11          0.08          0.23         0.48 o
   1  -4  11          5.44          6.29         1.22 o
   2  -4  11          9.00          6.08         0.63 o
   3  -4  11         64.50         62.40         1.82 o
   4  -4  11         41.53         41.82         1.51 o
   5  -4  11          1.68          1.35         0.31 o
   6  -4  11         37.82         38.87         1.22 o
   7  -4  11          0.40          0.08         0.14 o
   8  -4  11         11.09         12.65         1.35 o
   9  -4  11          1.04          1.00         0.22 o
  -9  -3  11          0.16          0.23         0.16 o
  -8  -3  11          1.13          1.32         0.21 o
  -7  -3  11          0.44          0.49         0.15 o
  -6  -3  11          0.35          0.32         0.13 o
  -5  -3  11          1.02          1.53         0.38 o
  -4  -3  11        149.59        154.68         4.50 o
  -3  -3  11          0.71          0.55         0.20 o
  -2  -3  11          8.77          5.65         1.80 o
  -1  -3  11        203.03        194.82         9.68 o
   0  -3  11        194.89        194.86         9.15 o
   1  -3  11         11.80          8.39         1.75 o
   2  -3  11         69.20         65.80         7.04 o
   3  -3  11         30.30         28.33         1.18 o
   4  -3  11          0.13          0.06         0.16 o
   5  -3  11         12.34         10.09         0.73 o
   6  -3  11          4.37          4.16         0.59 o
   7  -3  11          1.43          1.87         0.36 o
   8  -3  11          2.78          3.25         0.44 o
   9  -3  11         10.01         10.14         0.58 o
  -9  -2  11          4.73          4.48         0.68 o
  -8  -2  11          0.19          0.19         0.15 o
  -7  -2  11          0.80          0.17         0.18 o
  -6  -2  11          0.30          0.49         0.15 o
  -5  -2  11          0.17          0.31         0.30 o
  -4  -2  11         32.91         33.37         1.49 o
  -3  -2  11          3.13          3.15         0.43 o
  -2  -2  11         21.13         23.78         3.56 o
  -1  -2  11          0.30         -0.32         0.58 o
   0  -2  11         46.90         50.97         4.58 o
   1  -2  11          5.80          2.51         1.63 o
   2  -2  11          0.18          0.70         0.77 o
   3  -2  11         18.17         15.75         0.88 o
   4  -2  11         28.55         22.45         1.06 o
   5  -2  11        123.07        110.71         2.40 o
   6  -2  11          1.43          1.17         0.49 o
   7  -2  11          0.28          0.38         0.21 o
   8  -2  11          4.45          4.50         0.38 o
   9  -2  11          5.53          5.58         0.59 o
  -9  -1  11          4.36          4.38         0.36 o
  -8  -1  11          4.43          4.37         0.44 o
  -7  -1  11          5.19          6.46         1.06 o
  -6  -1  11         15.17         13.54         1.11 o
  -5  -1  11          6.37          7.30         1.03 o
  -4  -1  11         53.76         45.74         2.46 o
  -3  -1  11          3.74          5.18         0.60 o
  -2  -1  11         43.89         39.85         4.58 o
  -1  -1  11         48.58         61.12         5.34 o
   0  -1  11         90.18        103.87         5.14 o
   1  -1  11         20.87         18.87         3.62 o
   2  -1  11          2.12          2.07         0.50 o
   3  -1  11         11.13          8.78         0.69 o
   4  -1  11        366.88        305.60         4.06 o
   5  -1  11        199.27        189.89         4.11 o
   6  -1  11          0.01          0.28         0.22 o
   7  -1  11          2.53          2.56         0.43 o
   8  -1  11         14.99         13.80         0.96 o
   9  -1  11          0.22          0.21         0.12 o
  -9   0  11          0.36          0.49         0.13 o
  -8   0  11          3.57          3.36         0.39 o
  -7   0  11          0.09         -0.15         0.20 o
  -6   0  11          1.54          1.72         0.38 o
  -5   0  11         48.07         48.18         1.66 o
  -4   0  11         20.24         18.03         0.96 o
  -3   0  11         28.86         27.70         1.39 o
  -2   0  11          0.01         -0.14         0.34 o
  -1   0  11        414.50        412.25        10.54 o
   0   0  11         57.10         56.51         3.77 o
   1   0  11         42.21         46.39         5.54 o
   2   0  11        109.14        100.90         2.32 o
   3   0  11        169.80        152.18         2.95 o
   4   0  11         37.84         39.25         1.30 o
   5   0  11         11.90         14.90         1.14 o
   6   0  11         16.90         16.29         0.93 o
   7   0  11          1.04          1.86         0.34 o
   8   0  11          0.15          0.02         0.11 o
  -9   1  11          0.38          0.10         0.14 o
  -8   1  11          0.23          0.25         0.14 o
  -7   1  11          2.61          2.85         0.38 o
  -6   1  11          0.13          0.18         0.11 o
  -5   1  11          0.69          0.54         0.20 o
  -4   1  11          0.29          0.67         0.16 o
  -3   1  11         94.88         95.25         3.60 o
  -2   1  11          1.63          1.18         0.42 o
  -1   1  11        351.30        353.14         5.87 o
   0   1  11        135.10        121.30         2.86 o
   1   1  11          1.05          2.14         0.36 o
   2   1  11        853.85        778.62         7.26 o
   3   1  11         23.28         22.00         1.12 o
   4   1  11         27.15         30.61         1.39 o
   5   1  11          0.00          0.01         0.22 o
   6   1  11          1.05          1.43         0.25 o
   7   1  11          9.60         12.04         1.16 o
   8   1  11          0.65          0.48         0.17 o
  -9   2  11          0.30          0.24         0.11 o
  -8   2  11          7.82          9.44         1.02 o
  -7   2  11          8.68          8.42         0.79 o
  -6   2  11          4.18          4.22         0.49 o
  -5   2  11        167.31        159.79         3.06 o
  -4   2  11          7.62          7.76         1.07 o
  -3   2  11         93.43         85.47         3.48 o
  -2   2  11         60.89         53.55         2.66 o
  -1   2  11         13.26          9.91         1.37 o
   0   2  11        301.52        276.23         6.63 o
   1   2  11       2142.84       1991.11        10.63 o
   2   2  11          1.53          1.30         0.50 o
   3   2  11        255.28        243.06         3.90 o
   4   2  11          2.11          1.81         0.32 o
   5   2  11         20.70         20.39         1.07 o
   6   2  11          1.28          1.60         0.33 o
   7   2  11          0.25          0.46         0.27 o
   8   2  11          3.58          2.63         0.38 o
  -9   3  11          0.79          0.33         0.15 o
  -8   3  11         17.28         19.07         1.32 o
  -7   3  11         30.94         33.18         1.48 o
  -6   3  11          2.05          2.76         0.39 o
  -5   3  11         36.41         42.62         1.55 o
  -4   3  11         72.58         61.14         3.42 o
  -3   3  11         12.48         10.37         0.89 o
  -2   3  11        159.43        137.81         4.43 o
  -1   3  11          0.15          0.10         0.13 o
   0   3  11        149.48        133.38         2.86 o
   1   3  11          0.59          0.31         0.25 o
   2   3  11        222.57        218.36         3.62 o
   3   3  11          0.25          0.69         0.40 o
   4   3  11        295.82        320.99         4.30 o
   5   3  11          0.29          0.11         0.23 o
   6   3  11          0.07          0.06         0.20 o
   7   3  11          2.90          4.04         0.53 o
  -9   4  11          4.34          3.65         0.44 o
  -8   4  11         34.72         36.41         1.65 o
  -7   4  11          2.97          3.80         0.48 o
  -6   4  11         46.99         50.33         1.56 o
  -5   4  11        184.48        181.84         3.95 o
  -4   4  11          2.12          2.70         0.71 o
  -3   4  11          2.73          3.42         0.52 o
  -2   4  11         29.79         27.60         1.55 o
  -1   4  11          5.20          3.28         0.53 o
   0   4  11          0.77          0.61         0.27 o
   1   4  11          1.23          0.91         0.23 o
   2   4  11          1.74          1.47         0.26 o
   3   4  11         35.56         36.51         1.43 o
   4   4  11          5.81          6.35         0.57 o
   5   4  11         37.59         38.98         1.85 o
   6   4  11          4.19          3.55         0.54 o
  -8   5  11          2.50          1.82         0.30 o
  -7   5  11          0.80          1.17         0.19 o
  -6   5  11          0.58          0.32         0.17 o
  -5   5  11          2.86          3.18         0.51 o
  -4   5  11          0.01          0.58         0.26 o
  -3   5  11         29.94         24.49         1.43 o
  -2   5  11        149.38        120.90         3.19 o
  -1   5  11          0.06          0.20         0.26 o
   0   5  11         16.59         15.66         1.17 o
   1   5  11         15.07         13.70         1.11 o
   2   5  11          6.26          5.99         0.54 o
   3   5  11          0.09          0.09         0.10 o
   4   5  11          0.26          0.36         0.14 o
   5   5  11          0.32          0.54         0.16 o
   6   5  11          7.69          6.68         0.55 o
  -7   6  11          2.14          2.15         0.28 o
  -6   6  11          1.21          1.02         0.24 o
  -5   6  11          0.52          0.53         0.21 o
  -4   6  11          8.61          7.02         0.71 o
  -3   6  11         24.02         22.93         1.31 o
  -2   6  11          3.85          4.18         0.56 o
  -1   6  11         10.10         10.33         1.11 o
   0   6  11         34.86         34.25         1.64 o
   1   6  11          6.24          6.93         0.74 o
   2   6  11         10.84         10.71         0.89 o
   3   6  11          9.42          9.78         0.78 o
   4   6  11          2.70          2.41         0.31 o
  -6   7  11          3.39          3.61         0.38 o
  -5   7  11          0.09         -0.03         0.08 o
  -4   7  11         16.03         16.45         1.37 o
  -3   7  11          0.11          0.27         0.15 o
  -2   7  11          0.29          0.81         0.29 o
  -1   7  11          3.95          4.25         0.78 o
   0   7  11          1.95          1.67         0.40 o
   1   7  11          3.76          2.43         0.39 o
   2   7  11          1.19          0.94         0.22 o
   3   7  11          3.41          3.28         0.66 o
   4   7  11          0.66          0.85         0.24 o
  -5   8  11          6.04          7.28         0.49 o
  -4   8  11          0.02          0.03         0.07 o
  -3   8  11         11.54         12.30         0.93 o
  -2   8  11          3.59          4.45         0.70 o
  -1   8  11          2.13          3.66         0.62 o
   0   8  11          0.02          0.23         0.13 o
   1   8  11          0.66          0.52         0.16 o
   2   8  11          3.00          3.26         0.52 o
  -4   9  11          0.03          0.11         0.08 o
  -3   9  11         12.40         11.80         0.83 o
  -2   9  11          0.91          0.93         0.27 o
  -1   9  11          0.03         -0.03         0.08 o
   0   9  11          0.03          0.14         0.11 o
   0 -13  12         11.01          8.49         5.20 o
   1 -13  12          0.03          0.17         0.12 o
   2 -13  12          0.90          0.90         0.22 o
  -3 -12  12          0.96          0.24         0.18 o
  -2 -12  12         19.85         17.25         1.06 o
  -1 -12  12          3.47          2.86         1.31 o
   0 -12  12         70.14         92.85         2.96 o
   1 -12  12          0.01          0.26         0.28 o
   2 -12  12         20.57         23.55         1.46 o
   3 -12  12         12.15         13.34         0.98 o
   5 -12  12          0.15          0.24         0.17 o
  -4 -11  12          0.10         -0.08         0.14 o
  -3 -11  12          3.72          3.54         0.50 o
  -2 -11  12          0.66          0.72         0.24 o
  -1 -11  12         72.68         81.95         2.37 o
   0 -11  12          0.72          1.35         0.30 o
   1 -11  12         91.98        104.65         2.54 o
   2 -11  12          0.16          0.18         0.27 o
   3 -11  12         92.94        102.70         1.97 o
   4 -11  12          0.24          0.76         0.31 o
   5 -11  12          1.58          1.16         0.33 o
   6 -11  12          2.09          1.52         0.25 o
  -5 -10  12          3.81          2.99         0.66 o
  -4 -10  12          6.18          5.36         0.45 o
  -3 -10  12          0.94          0.12         0.32 o
  -2 -10  12          2.53          3.48         0.67 o
  -1 -10  12          5.36          5.98         0.98 o
   0 -10  12         38.97         42.83         1.73 o
   1 -10  12         29.73         32.53         1.52 o
   2 -10  12        208.38        227.38         5.75 o
   3 -10  12          0.12          0.17         0.14 o
   4 -10  12          0.68          0.68         0.29 o
   5 -10  12          5.17          4.72         0.53 o
   6 -10  12         29.18         34.07         1.95 o
   7 -10  12          0.05         -0.04         0.07 o
  -6  -9  12         21.53         16.23         1.48 o
  -5  -9  12          7.07          6.18         0.73 o
  -4  -9  12          0.03          0.20         0.17 o
  -3  -9  12         14.38         13.89         1.33 o
  -2  -9  12          5.67          6.91         0.67 o
  -1  -9  12         11.52         12.35         0.93 o
   0  -9  12          6.54          7.16         0.74 o
   1  -9  12          0.00         -0.09         0.12 o
   2  -9  12          4.66          5.02         0.58 o
   3  -9  12          6.81          7.18         0.69 o
   4  -9  12          1.11          1.31         0.41 o
   5  -9  12          5.05          5.20         0.87 o
   6  -9  12          5.25          6.12         0.90 o
   7  -9  12          0.05         -0.10         0.14 o
   8  -9  12          0.15          0.16         0.09 o
  -6  -8  12          9.57          7.79         1.13 o
  -5  -8  12          1.06          1.34         0.31 o
  -4  -8  12         57.76         60.23         2.72 o
  -3  -8  12         27.74         28.75         2.04 o
  -2  -8  12         39.96         45.38         1.81 o
  -1  -8  12         34.58         37.60         1.69 o
   0  -8  12         27.99         31.74         1.58 o
   1  -8  12         37.07         37.74         1.40 o
   2  -8  12        138.19        145.98         2.72 o
   3  -8  12         10.78         10.84         0.72 o
   4  -8  12          9.41         10.61         0.90 o
   5  -8  12         32.93         33.54         1.47 o
   6  -8  12          1.17          1.15         0.43 o
   7  -8  12          4.72          5.08         0.53 o
   8  -8  12          5.11          5.21         0.62 o
  -7  -7  12          0.34         -0.07         0.10 o
  -6  -7  12          0.42          0.34         0.34 o
  -5  -7  12          0.01         -0.04         0.18 o
  -4  -7  12         36.64         39.19         2.34 o
  -3  -7  12         37.39         41.13         2.49 o
  -2  -7  12          0.57          1.00         0.34 o
  -1  -7  12          0.03          0.12         0.12 o
   0  -7  12         55.90         60.45         2.01 o
   1  -7  12         44.32         42.12         1.66 o
   2  -7  12         46.16         46.84         1.83 o
   3  -7  12          2.64          1.69         0.30 o
   4  -7  12         66.00         67.86         1.89 o
   5  -7  12          9.05         10.69         0.71 o
   6  -7  12          4.59          5.55         0.93 o
   7  -7  12          0.07          0.11         0.17 o
   8  -7  12          0.11          0.18         0.07 o
  -7  -6  12          2.45          2.12         0.32 o
  -6  -6  12          8.52          8.10         0.95 o
  -5  -6  12          3.18          3.49         0.49 o
  -4  -6  12         10.61         12.14         0.99 o
  -3  -6  12         35.94         39.75         1.75 o
  -2  -6  12         12.12         11.12         1.17 o
  -1  -6  12          1.71          1.06         0.38 o
   0  -6  12          1.26          1.28         0.28 o
   1  -6  12         10.70         10.93         0.82 o
   2  -6  12         65.64         69.25         2.74 o
   3  -6  12          2.68          1.59         0.43 o
   4  -6  12         43.50         43.96         1.80 o
   5  -6  12         29.56         24.65         1.45 o
   6  -6  12          0.01          0.36         0.32 o
   7  -6  12          0.03          0.15         0.12 o
   8  -6  12         11.26         11.22         0.70 o
  -8  -5  12          2.80          1.78         0.31 o
  -7  -5  12          0.10          0.53         0.22 o
  -6  -5  12          2.18          2.48         0.43 o
  -5  -5  12          9.16          8.12         0.68 o
  -4  -5  12          3.49          3.09         0.49 o
  -3  -5  12          6.30          6.87         0.70 o
  -2  -5  12         30.12         31.48         1.53 o
  -1  -5  12          2.13          1.14         0.20 o
   0  -5  12          8.90          7.68         0.68 o
   1  -5  12         51.19         48.78         1.70 o
   2  -5  12         58.33         59.78         2.78 o
   3  -5  12          5.40          7.00         0.75 o
   4  -5  12          9.56          9.46         0.87 o
   5  -5  12          2.09          2.33         0.42 o
   6  -5  12          6.50          6.03         0.47 o
   7  -5  12          1.15          2.10         0.30 o
   8  -5  12         19.60         19.87         2.48 o
   9  -5  12          1.58          1.48         0.32 o
  -8  -4  12          3.42          1.24         1.66 o
  -7  -4  12          4.76          5.76         0.71 o
  -6  -4  12          0.04         -0.03         0.12 o
  -5  -4  12         18.15         18.18         1.04 o
  -4  -4  12          0.33          0.10         0.26 o
  -3  -4  12          0.17          0.44         0.42 o
  -2  -4  12         16.65         17.47         1.03 o
  -1  -4  12        173.74        178.06         3.33 o
   0  -4  12          6.75          7.76         0.71 o
   1  -4  12          9.15         10.47         0.69 o
   2  -4  12          9.00          6.10         0.55 o
   3  -4  12          1.73          2.68         0.38 o
   4  -4  12         30.92         32.11         1.35 o
   5  -4  12         16.06         18.06         1.15 o
   6  -4  12          7.81          7.71         0.61 o
   7  -4  12          0.42          0.53         0.19 o
   8  -4  12          4.52          4.97         0.84 o
   9  -4  12          1.24          1.27         0.26 o
  -9  -3  12          0.41          0.60         0.24 o
  -8  -3  12          1.36          1.01         0.26 o
  -7  -3  12          0.00          0.17         0.11 o
  -6  -3  12          0.44          0.32         0.18 o
  -5  -3  12          4.54          3.90         0.82 o
  -4  -3  12         46.11         46.54         1.88 o
  -3  -3  12         22.62         21.06         1.18 o
  -2  -3  12         66.91         59.82         1.92 o
  -1  -3  12         20.03         19.83         1.49 o
   0  -3  12          6.97          8.54         0.97 o
   1  -3  12          0.88          1.12         0.24 o
   2  -3  12        210.47        168.06         2.53 o
   3  -3  12         34.25         25.25         1.15 o
   4  -3  12          0.01          0.10         0.13 o
   5  -3  12         31.45         27.43         1.20 o
   6  -3  12         34.27         33.36         1.63 o
   7  -3  12          0.37          0.49         0.17 o
   8  -3  12          0.26          0.13         0.13 o
  -9  -2  12          0.02         -0.04         0.14 o
  -8  -2  12          3.26          3.34         0.36 o
  -7  -2  12          9.81         10.25         0.70 o
  -6  -2  12          0.01          0.04         0.12 o
  -5  -2  12          8.22          7.94         0.88 o
  -4  -2  12         13.00         14.53         1.00 o
  -3  -2  12        306.73        287.72         4.64 o
  -2  -2  12          3.00          3.31         0.44 o
  -1  -2  12          2.87          4.38         0.70 o
   0  -2  12          8.80          6.94         0.65 o
   1  -2  12         59.69         39.67         1.37 o
   2  -2  12         40.68         30.99         1.26 o
   3  -2  12         15.48         11.22         0.76 o
   4  -2  12        131.73        109.63         2.46 o
   5  -2  12         53.70         41.33         1.46 o
   6  -2  12          0.53          0.31         0.20 o
   7  -2  12          3.39          3.89         0.48 o
   8  -2  12          6.96          7.20         0.56 o
  -9  -1  12          0.24          0.49         0.13 o
  -8  -1  12          0.00          0.00         0.11 o
  -7  -1  12          2.62          3.28         0.49 o
  -6  -1  12          1.22          0.89         0.45 o
  -5  -1  12          1.69          1.52         0.34 o
  -4  -1  12          2.31          1.56         0.51 o
  -3  -1  12         62.41         62.13         4.26 o
  -2  -1  12          6.05          7.19         1.12 o
  -1  -1  12          7.12          3.38         1.04 o
   0  -1  12          9.44          9.40         1.01 o
   1  -1  12          0.03         -0.03         0.08 o
   2  -1  12          0.39          0.45         0.12 o
   3  -1  12         18.89         17.18         1.18 o
   4  -1  12          0.01          0.13         0.10 o
   5  -1  12          0.69          1.28         0.27 o
   6  -1  12         45.82         48.28         1.57 o
   7  -1  12         46.16         47.76         2.59 o
   8  -1  12          2.94          2.35         0.27 o
  -9   0  12          0.00         -0.05         0.11 o
  -8   0  12          0.06          0.11         0.11 o
  -7   0  12          0.34          0.58         0.21 o
  -6   0  12         10.39         10.13         1.34 o
  -5   0  12         33.85         24.21         2.08 o
  -4   0  12         18.09         16.40         1.20 o
  -3   0  12         45.16         42.78         1.79 o
  -2   0  12         65.09         60.89         2.87 o
  -1   0  12       2162.27       1902.35        15.66 o
   0   0  12          5.02          4.70         0.56 o
   1   0  12          1.86          1.54         0.29 o
   2   0  12         24.51         24.14         1.02 o
   3   0  12        150.10        138.82         2.96 o
   4   0  12        235.84        237.08         3.18 o
   5   0  12          0.61          1.01         0.31 o
   6   0  12          0.30          0.17         0.09 o
   7   0  12         36.58         37.67         3.85 o
   8   0  12          1.47          1.39         0.20 o
  -9   1  12          1.82          1.69         0.21 o
  -8   1  12          0.15          0.03         0.04 o
  -7   1  12          1.69          1.17         0.28 o
  -6   1  12         26.12         21.96         1.92 o
  -5   1  12         18.62         17.56         1.00 o
  -4   1  12         35.22         31.88         1.70 o
  -3   1  12         83.08         83.24         2.84 o
  -2   1  12         37.47         33.71         2.16 o
  -1   1  12         30.16         26.21         1.38 o
   0   1  12         21.73         18.04         1.12 o
   1   1  12         65.82         62.33         1.82 o
   2   1  12        622.59        589.14         6.03 o
   3   1  12          9.61          9.03         0.74 o
   4   1  12        173.57        177.99         2.70 o
   5   1  12         18.57         20.94         1.26 o
   6   1  12          0.02         -0.08         0.10 o
   7   1  12          3.31          4.03         0.60 o
  -9   2  12          0.80          1.24         0.26 o
  -8   2  12          1.70          2.01         0.44 o
  -7   2  12         30.40         34.42         2.15 o
  -6   2  12          3.33          3.27         0.41 o
  -5   2  12         32.74         31.58         1.31 o
  -4   2  12         83.39         83.11         3.00 o
  -3   2  12         96.48         92.62         4.17 o
  -2   2  12          7.49          6.87         0.72 o
  -1   2  12        132.80        122.33         3.22 o
   0   2  12         55.44         50.65         2.97 o
   1   2  12        494.81        480.10         5.25 o
   2   2  12        148.47        144.68         2.96 o
   3   2  12        223.54        221.96         3.68 o
   4   2  12          5.09          5.75         0.58 o
   5   2  12          1.13          0.97         0.20 o
   6   2  12          0.22          0.22         0.17 o
   7   2  12         12.57         12.67         0.92 o
  -8   3  12         21.35         20.14         1.24 o
  -7   3  12          0.50          1.08         0.37 o
  -6   3  12         44.93         43.16         1.41 o
  -5   3  12        132.74        131.95         3.36 o
  -4   3  12         67.10         52.56         4.15 o
  -3   3  12         62.96         57.40         2.19 o
  -2   3  12         18.20         19.97         1.31 o
  -1   3  12         32.19         29.62         1.59 o
   0   3  12          8.45          7.16         1.15 o
   1   3  12          0.04          0.36         0.14 o
   2   3  12          0.22          0.06         0.16 o
   3   3  12          0.39          0.62         0.20 o
   4   3  12         22.43         25.09         1.13 o
   5   3  12          0.09          0.25         0.12 o
   6   3  12          3.13          3.34         0.53 o
  -8   4  12         13.10         11.87         0.81 o
  -7   4  12          3.83          4.44         0.66 o
  -6   4  12          3.96          5.50         0.60 o
  -5   4  12          9.15          7.15         0.75 o
  -4   4  12          6.46          7.40         1.13 o
  -3   4  12         61.15         65.72         3.38 o
  -2   4  12         66.33         61.11         2.27 o
  -1   4  12         83.16         78.56         2.54 o
   0   4  12          1.55          2.02         0.44 o
   1   4  12         10.53         10.90         0.99 o
   2   4  12          0.64          0.83         0.24 o
   3   4  12          8.37          9.52         0.69 o
   4   4  12          0.56          0.37         0.13 o
   5   4  12          0.05          0.09         0.07 o
   6   4  12          0.03         -0.11         0.09 o
  -7   5  12          0.00          0.04         0.10 o
  -6   5  12          7.96          6.63         0.61 o
  -5   5  12          4.10          4.84         0.59 o
  -4   5  12          0.51          0.80         0.23 o
  -3   5  12         33.76         34.27         2.32 o
  -2   5  12         25.31         21.49         1.28 o
  -1   5  12          2.14          2.18         0.39 o
   0   5  12         31.73         31.08         1.56 o
   1   5  12          2.05          2.61         0.46 o
   2   5  12          3.47          3.37         0.51 o
   3   5  12          2.57          2.30         0.30 o
   4   5  12          0.59          0.27         0.10 o
   5   5  12          0.83          0.47         0.14 o
  -7   6  12          3.58          3.17         0.37 o
  -6   6  12          0.18          0.30         0.33 o
  -5   6  12          0.01         -0.01         0.13 o
  -4   6  12         17.51         20.00         1.07 o
  -3   6  12          1.70          1.62         0.32 o
  -2   6  12          0.02          0.13         0.16 o
  -1   6  12          3.47          3.64         0.73 o
   0   6  12          2.08          1.51         0.32 o
   1   6  12          0.14          0.12         0.11 o
   2   6  12          5.28          5.94         0.60 o
   3   6  12         68.67         68.21         2.98 o
  -6   7  12          0.68          0.76         0.19 o
  -5   7  12         21.89         30.21         1.06 o
  -4   7  12          0.04          0.08         0.14 o
  -3   7  12          3.94          4.64         0.47 o
  -2   7  12          1.79          1.77         0.47 o
  -1   7  12          0.03          0.11         0.23 o
   0   7  12          5.38          5.05         0.76 o
   1   7  12         15.12         14.78         1.38 o
   2   7  12          2.83          2.32         0.39 o
  -4   8  12          1.95          2.56         0.38 o
  -3   8  12          3.23          2.59         0.31 o
  -2   8  12         15.41         16.67         1.13 o
  -1   8  12          0.00          0.19         0.14 o
   0   8  12          0.15          0.04         0.11 o
   1 -13  13         12.31         11.98         0.76 o
  -2 -12  13         21.85         21.64         1.10 o
  -1 -12  13          1.20          1.15         0.33 o
   0 -12  13        123.65        146.93         3.46 o
   1 -12  13          0.00          0.31         0.21 o
   2 -12  13          6.05          5.51         0.70 o
   3 -12  13          0.00          0.11         0.07 o
   5 -12  13          0.61          0.62         0.21 o
  -4 -11  13          0.90          0.18         0.21 o
  -3 -11  13          0.01         -0.05         0.09 o
  -2 -11  13          5.20          4.07         0.70 o
  -1 -11  13         14.03         16.20         1.28 o
   0 -11  13          0.20          0.52         0.23 o
   1 -11  13         17.87         21.99         1.11 o
   2 -11  13         12.51         15.12         0.90 o
   3 -11  13         18.13         18.48         0.78 o
   4 -11  13          0.13          0.36         0.15 o
   5 -11  13          0.88          0.81         0.28 o
   6 -11  13          0.37          0.29         0.10 o
  -5 -10  13         13.69          5.35         0.76 o
  -4 -10  13          2.61          2.66         0.29 o
  -3 -10  13          0.05         -0.07         0.17 o
  -2 -10  13          1.92          2.16         0.52 o
  -1 -10  13          1.09          0.81         0.23 o
   0 -10  13          0.55          0.59         0.18 o
   1 -10  13          2.32          2.38         0.40 o
   2 -10  13         22.07         22.50         1.20 o
   3 -10  13          7.96          8.85         0.70 o
   4 -10  13          1.32          1.89         0.35 o
   5 -10  13          3.92          3.81         0.50 o
   6 -10  13          4.50          4.51         0.66 o
   7 -10  13          0.77          1.00         0.24 o
  -5  -9  13          6.56          6.75         0.70 o
  -4  -9  13          1.96          1.50         0.42 o
  -3  -9  13         30.43         34.81         2.04 o
  -2  -9  13         10.65         12.52         0.89 o
  -1  -9  13          5.60          6.61         0.67 o
   0  -9  13          4.32          4.55         0.57 o
   1  -9  13          7.45          7.64         0.74 o
   2  -9  13          9.07          9.51         0.80 o
   3  -9  13          7.73          9.58         0.75 o
   4  -9  13         11.34         12.39         1.24 o
   5  -9  13          0.91          1.04         0.27 o
   6  -9  13         24.07         27.60         1.81 o
   7  -9  13          4.02          4.05         0.57 o
  -6  -8  13          1.43          1.07         0.32 o
  -5  -8  13          1.53          0.90         0.19 o
  -4  -8  13          1.34          1.61         0.43 o
  -3  -8  13         21.76         24.77         1.84 o
  -2  -8  13          3.32          3.34         0.50 o
  -1  -8  13          1.00          1.43         0.44 o
   0  -8  13         17.58         19.57         1.22 o
   1  -8  13         24.61         25.69         1.39 o
   2  -8  13         29.01         30.76         1.24 o
   3  -8  13         40.74         46.74         1.91 o
   4  -8  13         46.59         48.03         1.85 o
   5  -8  13          0.61          0.59         0.19 o
   6  -8  13          0.18          0.22         0.13 o
   7  -8  13          3.33          2.96         0.36 o
  -6  -7  13          4.70          4.60         0.63 o
  -5  -7  13          0.00          0.01         0.10 o
  -4  -7  13         23.88         25.19         1.83 o
  -3  -7  13          6.82          6.97         1.02 o
  -2  -7  13         19.24         22.27         1.84 o
  -1  -7  13         29.26         32.32         2.22 o
   0  -7  13         18.37         21.02         1.27 o
   1  -7  13        176.78        179.58         3.67 o
   2  -7  13          2.74          2.74         0.42 o
   3  -7  13         83.53         83.88         2.60 o
   4  -7  13          1.29          1.12         0.24 o
   5  -7  13          0.45          0.23         0.15 o
   6  -7  13          1.23          2.56         0.60 o
   7  -7  13          6.20          6.96         0.61 o
   8  -7  13          0.37          0.55         0.21 o
  -7  -6  13          2.48          1.87         0.50 o
  -6  -6  13          8.50          8.35         0.89 o
  -5  -6  13          4.61          5.59         0.58 o
  -4  -6  13          0.20          0.28         0.22 o
  -3  -6  13          2.03          4.62         1.85 o
  -2  -6  13         30.91         33.83         2.27 o
  -1  -6  13          0.57          0.41         0.13 o
   0  -6  13          0.38          0.12         0.15 o
   1  -6  13         62.08         66.52         2.21 o
   2  -6  13         17.57         19.52         1.17 o
   3  -6  13          1.66          2.08         0.56 o
   4  -6  13          4.77          5.74         0.65 o
   5  -6  13         10.09          9.96         0.88 o
   6  -6  13         12.27         14.65         0.98 o
   7  -6  13          0.44          0.44         0.18 o
   8  -6  13         22.91         26.44         1.41 o
  -8  -5  13          2.90          2.08         0.41 o
  -7  -5  13          0.00         -0.12         0.13 o
  -6  -5  13          6.37          6.18         0.48 o
  -5  -5  13          7.12          8.35         0.62 o
  -4  -5  13          2.93          3.59         0.51 o
  -3  -5  13         38.83         39.47         3.32 o
  -2  -5  13         14.66         15.97         1.56 o
  -1  -5  13         13.53         13.98         0.95 o
   0  -5  13         29.08         23.23         1.23 o
   1  -5  13         21.43         22.50         1.27 o
   2  -5  13         61.79         55.72         3.07 o
   3  -5  13          7.74          7.89         1.14 o
   4  -5  13          9.51          8.06         0.80 o
   5  -5  13         19.18         19.98         1.19 o
   6  -5  13          2.41          2.76         0.44 o
   7  -5  13         16.25         17.59         1.49 o
   8  -5  13          0.74          0.91         0.28 o
  -8  -4  13          1.12          0.99         0.35 o
  -7  -4  13          0.18         -0.01         0.18 o
  -6  -4  13          4.86          5.11         0.44 o
  -5  -4  13         32.69         34.59         1.64 o
  -4  -4  13          8.00          7.21         1.10 o
  -3  -4  13         10.40          9.72         0.85 o
  -2  -4  13          5.86          6.09         0.88 o
  -1  -4  13          0.17         -0.04         0.25 o
   0  -4  13          0.18          0.22         0.10 o
   1  -4  13         17.99         16.41         0.78 o
   2  -4  13        119.54         95.18         2.32 o
   3  -4  13        221.62        173.68         3.16 o
   4  -4  13         67.24         63.35         2.25 o
   5  -4  13          5.44          4.90         0.59 o
   6  -4  13          9.62          8.87         0.53 o
   7  -4  13          1.53          1.26         0.39 o
   8  -4  13          1.01          1.10         0.41 o
  -8  -3  13          5.23          4.74         0.72 o
  -7  -3  13          0.09         -0.06         0.47 o
  -6  -3  13          1.76          1.57         0.29 o
  -5  -3  13         36.85         37.10         1.86 o
  -4  -3  13          3.79          2.77         0.45 o
  -3  -3  13          1.27          1.29         0.34 o
  -2  -3  13          0.41          0.90         0.22 o
  -1  -3  13         45.04         42.73         2.26 o
   0  -3  13         18.69         24.78         1.68 o
   1  -3  13         42.66         36.59         1.21 o
   2  -3  13        188.56        157.81         2.68 o
   3  -3  13         17.94         13.21         0.87 o
   4  -3  13         28.81         22.84         1.13 o
   5  -3  13         56.23         51.60         1.90 o
   6  -3  13          2.24          1.58         0.34 o
   7  -3  13          3.50          3.46         0.34 o
   8  -3  13          0.19          0.05         0.06 o
  -8  -2  13          0.37          0.16         0.10 o
  -7  -2  13          1.81          1.60         0.31 o
  -6  -2  13          0.00         -0.03         0.16 o
  -5  -2  13         17.15         17.90         1.50 o
  -4  -2  13          0.59          0.64         0.21 o
  -3  -2  13        509.36        501.08         6.24 o
  -2  -2  13          5.67          3.81         0.49 o
  -1  -2  13          1.83          0.90         0.56 o
   0  -2  13          8.27          7.20         0.59 o
   1  -2  13          1.15          1.59         0.29 o
   2  -2  13         11.87          9.33         0.68 o
   3  -2  13          8.95          8.44         0.69 o
   4  -2  13          3.99          4.36         0.49 o
   5  -2  13         16.13         13.74         0.82 o
   6  -2  13         17.94         18.93         1.15 o
   7  -2  13          0.12          0.09         0.10 o
   8  -2  13          2.32          2.08         0.24 o
  -8  -1  13          2.22          2.18         0.25 o
  -7  -1  13          0.49          0.51         0.12 o
  -6  -1  13          4.04          4.83         0.92 o
  -5  -1  13          2.81          3.61         0.52 o
  -4  -1  13         24.58         22.07         1.33 o
  -3  -1  13         22.09         22.86         1.92 o
  -2  -1  13         39.07         38.58         2.12 o
  -1  -1  13          4.28          3.96         1.12 o
   0  -1  13       1613.18       1496.21        12.51 o
   1  -1  13         56.01         51.65         1.60 o
   2  -1  13         65.65         56.03         1.71 o
   3  -1  13         45.53         44.92         1.60 o
   4  -1  13          0.06         -0.01         0.10 o
   5  -1  13          0.76          0.65         0.18 o
   6  -1  13          7.82          9.80         0.82 o
   7  -1  13          3.45          4.37         0.54 o
   8  -1  13          0.75          0.64         0.18 o
  -8   0  13          1.77          1.69         0.32 o
  -7   0  13          0.35          0.27         0.20 o
  -6   0  13          0.07          0.83         0.50 o
  -5   0  13         23.97         22.47         1.31 o
  -4   0  13          7.75          7.07         1.08 o
  -3   0  13          8.89          8.58         1.20 o
  -2   0  13          2.49          2.02         0.49 o
  -1   0  13        692.90        630.53         8.82 o
   0   0  13         91.33         82.74         2.44 o
   1   0  13       1284.62       1182.69         7.89 o
   2   0  13         48.69         48.46         1.41 o
   3   0  13         40.66         32.86         1.71 o
   4   0  13        206.93        222.10         3.34 o
   5   0  13          1.66          2.26         0.45 o
   6   0  13         16.63         16.51         1.61 o
   7   0  13          4.19          4.83         0.60 o
  -8   1  13          3.68          3.03         0.36 o
  -7   1  13         23.93         25.01         1.77 o
  -6   1  13         36.51         35.43         1.50 o
  -5   1  13          1.02          0.68         0.34 o
  -4   1  13         19.65         23.14         1.42 o
  -3   1  13          1.12          1.47         0.34 o
  -2   1  13        242.97        227.09         5.98 o
  -1   1  13         76.34         75.04         3.53 o
   0   1  13        132.51        133.58         3.25 o
   1   1  13        122.39        120.03         2.64 o
   2   1  13        686.52        691.04         6.44 o
   3   1  13         26.59         26.23         1.27 o
   4   1  13         60.10         64.26         1.73 o
   5   1  13         13.00         15.01         1.00 o
   6   1  13          8.03          8.53         0.92 o
   7   1  13          1.76          1.71         0.32 o
  -8   2  13          4.12          3.46         0.35 o
  -7   2  13         29.96         26.68         1.73 o
  -6   2  13         33.71         32.36         1.39 o
  -5   2  13          1.57          1.47         0.35 o
  -4   2  13          0.03          0.49         0.22 o
  -3   2  13          0.04          0.18         0.24 o
  -2   2  13          0.01          0.36         0.20 o
  -1   2  13        150.81        148.30         4.97 o
   0   2  13          8.96          7.93         1.20 o
   1   2  13         71.10         72.84         2.01 o
   2   2  13          7.53          7.93         0.68 o
   3   2  13         12.09         12.82         0.84 o
   4   2  13          0.55          0.60         0.18 o
   5   2  13          0.05         -0.07         0.17 o
   6   2  13          0.05         -0.03         0.12 o
  -8   3  13         11.32          8.02         0.47 o
  -7   3  13          0.03          0.13         0.21 o
  -6   3  13         39.99         40.17         2.26 o
  -5   3  13         11.19         11.40         0.94 o
  -4   3  13        111.99        107.85         2.99 o
  -3   3  13         68.32         67.46         4.40 o
  -2   3  13         77.03         68.05         2.36 o
  -1   3  13         91.62         85.77         3.79 o
   0   3  13         17.19         14.62         1.59 o
   1   3  13          2.04          1.80         0.30 o
   2   3  13         53.93         54.92         1.69 o
   3   3  13          6.98          7.05         0.59 o
   4   3  13          0.13          0.08         0.10 o
   5   3  13          0.02         -0.22         0.12 o
   6   3  13          0.43          0.67         0.20 o
  -7   4  13          0.00          0.18         0.15 o
  -6   4  13          1.97          1.66         0.42 o
  -5   4  13         16.60         17.29         1.07 o
  -4   4  13          0.08          0.13         0.13 o
  -3   4  13          0.04          0.13         0.17 o
  -2   4  13         10.43          8.69         0.82 o
  -1   4  13         11.87         11.03         1.34 o
   0   4  13          6.73          6.74         1.06 o
   1   4  13         28.46         26.60         1.99 o
   2   4  13          2.40          2.30         0.32 o
   3   4  13          0.43          0.40         0.11 o
   4   4  13          1.48          1.56         0.25 o
   5   4  13          2.88          2.63         0.37 o
  -7   5  13          4.74          6.27         0.57 o
  -6   5  13          0.74          0.71         0.24 o
  -5   5  13          4.19          5.48         0.54 o
  -4   5  13          0.74          0.64         0.19 o
  -3   5  13          1.24          0.88         0.24 o
  -2   5  13          1.86          1.51         0.43 o
  -1   5  13          5.61          6.16         0.96 o
   0   5  13         12.60         14.12         1.43 o
   1   5  13          6.19          7.72         0.72 o
   2   5  13          3.06          3.49         0.52 o
   3   5  13         27.99         29.95         1.22 o
   4   5  13          3.87          3.09         0.42 o
  -6   6  13          0.73          1.15         0.23 o
  -5   6  13          0.47          0.47         0.18 o
  -4   6  13          4.43          4.14         0.49 o
  -3   6  13         19.89         21.62         1.47 o
  -2   6  13          1.85          2.57         0.56 o
  -1   6  13          5.88          6.00         0.85 o
   0   6  13         16.34         18.55         1.48 o
   1   6  13          1.58          1.63         0.37 o
   2   6  13          0.63          0.71         0.19 o
   3   6  13          1.74          1.03         0.23 o
  -5   7  13          1.82          2.00         0.29 o
  -4   7  13          0.75          0.68         0.23 o
  -3   7  13          0.17          0.26         0.14 o
  -2   7  13          0.66          0.58         0.24 o
  -1   7  13          1.15          1.01         0.32 o
   0   7  13          3.99          5.18         0.66 o
   1   7  13          9.82          9.40         0.79 o
  -1 -12  14         12.49         13.30         0.88 o
   0 -12  14         29.78         31.34         1.43 o
   1 -12  14          0.37          0.28         0.17 o
   4 -12  14          7.02          6.14         0.60 o
  -3 -11  14          0.07         -0.11         0.15 o
  -2 -11  14          0.13         -0.01         0.10 o
  -1 -11  14          0.17          0.28         0.23 o
   0 -11  14          0.01          0.03         0.14 o
   1 -11  14          0.00         -0.04         0.10 o
   2 -11  14          7.76          7.63         0.56 o
   3 -11  14          1.76          1.98         0.42 o
   4 -11  14          3.91          4.60         0.63 o
   5 -11  14          8.50          7.71         0.71 o
  -4 -10  14          0.76          0.50         0.24 o
  -3 -10  14          0.04         -0.03         0.10 o
  -2 -10  14         13.66         18.56         1.38 o
  -1 -10  14          0.00         -0.02         0.10 o
   0 -10  14          0.20          0.01         0.12 o
   1 -10  14          1.57          1.99         0.34 o
   2 -10  14         34.58         36.84         1.50 o
   3 -10  14          1.44          1.92         0.49 o
   4 -10  14          0.84          1.17         0.26 o
   5 -10  14          2.91          2.74         0.51 o
   6 -10  14          6.54          7.14         0.71 o
  -5  -9  14          2.30          1.96         0.33 o
  -4  -9  14          3.00          2.84         0.35 o
  -3  -9  14          2.39          2.98         0.56 o
  -2  -9  14          0.94          0.92         0.22 o
  -1  -9  14          3.12          3.45         0.47 o
   0  -9  14          0.01         -0.03         0.14 o
   1  -9  14         28.55         33.26         1.50 o
   2  -9  14          9.30          9.94         0.80 o
   3  -9  14          1.19          2.93         0.63 o
   4  -9  14          5.66          6.84         0.87 o
   5  -9  14          0.83          1.15         0.26 o
   6  -9  14          8.60          8.90         0.93 o
   7  -9  14          3.16          3.15         0.42 o
  -6  -8  14          0.28         -0.05         0.15 o
  -5  -8  14          6.36          6.66         0.49 o
  -4  -8  14          0.01          0.05         0.16 o
  -3  -8  14          1.64          1.95         0.53 o
  -2  -8  14          2.37          2.24         0.38 o
  -1  -8  14          3.09          3.90         0.53 o
   0  -8  14         38.62         44.45         1.77 o
   1  -8  14          2.40          2.23         0.31 o
   2  -8  14         50.46         58.69         1.66 o
   3  -8  14         41.74         44.61         1.81 o
   4  -8  14          1.40          0.76         0.26 o
   5  -8  14          0.17          0.28         0.11 o
   6  -8  14         32.86         34.91         2.76 o
   7  -8  14          1.45          1.76         0.36 o
  -6  -7  14          2.18          2.72         0.43 o
  -5  -7  14          4.41          4.59         0.46 o
  -4  -7  14          0.99          1.32         0.39 o
  -3  -7  14          0.02          0.00         0.13 o
  -2  -7  14          9.02          9.93         1.21 o
  -1  -7  14         58.45         61.74         3.04 o
   0  -7  14          1.12          1.87         0.63 o
   1  -7  14         63.65         66.46         2.21 o
   2  -7  14          0.10          0.03         0.16 o
   3  -7  14          8.09          9.05         0.83 o
   4  -7  14          0.00         -0.17         0.14 o
   5  -7  14         13.29         16.96         1.07 o
   6  -7  14         14.31         15.03         0.94 o
   7  -7  14          0.91          0.84         0.19 o
  -7  -6  14          0.46          0.09         0.14 o
  -6  -6  14          0.23          0.53         0.22 o
  -5  -6  14          0.03         -0.07         0.09 o
  -4  -6  14          2.48          2.70         0.38 o
  -3  -6  14         16.83         19.08         1.35 o
  -2  -6  14          1.12          0.84         0.31 o
  -1  -6  14          9.02         10.00         0.86 o
   0  -6  14          2.43          1.83         0.38 o
   1  -6  14         56.91         48.79         1.89 o
   2  -6  14          0.23          0.21         0.14 o
   3  -6  14          1.02          1.34         0.49 o
   4  -6  14         39.99         40.45         1.65 o
   5  -6  14          5.01          4.70         0.59 o
   6  -6  14          5.62          7.46         0.54 o
   7  -6  14         18.84         17.62         5.65 o
  -7  -5  14          0.01         -0.13         0.11 o
  -6  -5  14          2.62          2.29         0.36 o
  -5  -5  14          1.76          2.08         0.32 o
  -4  -5  14          5.12          3.57         0.52 o
  -3  -5  14          0.20          0.06         0.17 o
  -2  -5  14          0.64          0.73         0.30 o
  -1  -5  14         47.96         46.06         1.85 o
   0  -5  14         82.28         71.66         2.32 o
   1  -5  14        142.26        130.84         3.06 o
   2  -5  14         83.07         70.81         3.45 o
   3  -5  14        121.12        114.56         4.32 o
   4  -5  14        100.74         97.04         3.83 o
   5  -5  14         12.31         11.55         0.93 o
   6  -5  14          0.30          0.26         0.15 o
   7  -5  14          3.54          3.81         0.64 o
   8  -5  14          2.21          2.69         0.39 o
  -8  -4  14          0.07         -0.04         0.08 o
  -7  -4  14          0.04          0.26         0.26 o
  -6  -4  14          3.42          4.22         0.42 o
  -5  -4  14        113.69        117.74         2.62 o
  -4  -4  14          4.88          4.82         0.59 o
  -3  -4  14          4.72          4.44         0.57 o
  -2  -4  14          1.33          1.12         0.34 o
  -1  -4  14        185.23        173.01         3.69 o
   0  -4  14         31.10         24.49         1.39 o
   1  -4  14          1.19          0.54         0.14 o
   2  -4  14          2.31          2.12         0.44 o
   3  -4  14         35.92         26.48         1.23 o
   4  -4  14          0.69          1.00         0.29 o
   5  -4  14         13.03         12.72         0.92 o
   6  -4  14          4.94          3.83         0.37 o
   7  -4  14          0.02         -0.20         0.16 o
   8  -4  14          0.58          0.72         0.21 o
  -8  -3  14          1.86          1.33         0.33 o
  -7  -3  14          0.00          0.16         0.15 o
  -6  -3  14          3.84          4.52         0.44 o
  -5  -3  14          0.77          0.61         0.32 o
  -4  -3  14         19.39         18.06         1.16 o
  -3  -3  14          0.11          0.37         0.23 o
  -2  -3  14        343.89        366.78         5.28 o
  -1  -3  14          5.87          6.88         0.74 o
   0  -3  14          0.31          1.20         0.35 o
   1  -3  14         11.97          9.43         0.71 o
   2  -3  14         25.11         27.28         1.05 o
   3  -3  14         40.49         35.54         1.41 o
   4  -3  14          0.74          0.36         0.20 o
   5  -3  14          0.21          0.26         0.14 o
   6  -3  14          6.02          5.44         0.58 o
   7  -3  14          5.35          5.07         0.45 o
  -8  -2  14          3.62          3.55         0.78 o
  -7  -2  14          2.21          3.34         0.45 o
  -6  -2  14          3.33          3.05         0.70 o
  -5  -2  14         17.12         17.81         1.11 o
  -4  -2  14         20.49         20.63         1.26 o
  -3  -2  14        659.70        637.58         7.04 o
  -2  -2  14         30.28         27.28         1.42 o
  -1  -2  14        438.34        414.51         8.07 o
   0  -2  14          2.25          3.73         0.55 o
   1  -2  14        171.96        152.83         2.89 o
   2  -2  14         11.51         11.70         0.68 o
   3  -2  14         42.29         39.40         1.49 o
   4  -2  14         16.79         15.54         0.89 o
   5  -2  14          0.37          0.39         0.13 o
   6  -2  14          7.17          8.11         0.69 o
   7  -2  14         15.29         12.89         0.89 o
  -8  -1  14          4.73          3.12         0.99 o
  -7  -1  14          4.54          4.34         0.31 o
  -6  -1  14         11.15         11.34         1.28 o
  -5  -1  14          0.13         -0.02         0.09 o
  -4  -1  14         86.41         89.53         2.62 o
  -3  -1  14          0.01          0.05         0.12 o
  -2  -1  14         98.12         96.17         2.68 o
  -1  -1  14          4.16          5.16         0.91 o
   0  -1  14       1024.60        978.05         7.27 o
   1  -1  14          1.15          1.41         0.30 o
   2  -1  14          2.77          2.22         0.33 o
   3  -1  14          3.29          4.31         0.52 o
   4  -1  14          0.07         -0.03         0.09 o
   5  -1  14          5.60          5.88         0.48 o
   6  -1  14         76.21         82.63         2.62 o
   7  -1  14          3.89          3.07         0.51 o
  -8   0  14          0.82          0.86         0.26 o
  -7   0  14          0.24          0.11         0.21 o
  -6   0  14         12.08         13.29         1.37 o
  -5   0  14          2.57          2.94         0.44 o
  -4   0  14          0.68          0.84         0.21 o
  -3   0  14          2.02          1.55         0.48 o
  -2   0  14         18.52         19.39         1.67 o
  -1   0  14         48.14         50.03         2.79 o
   0   0  14          1.00          1.16         0.24 o
   1   0  14         16.97         17.34         0.94 o
   2   0  14          8.65          8.30         0.65 o
   3   0  14         34.46         36.83         1.37 o
   4   0  14         80.24         85.47         1.96 o
   5   0  14         37.97         39.89         1.57 o
   6   0  14          6.93          6.38         0.99 o
   7   0  14          2.40          2.39         0.34 o
  -8   1  14          0.29          0.24         0.13 o
  -7   1  14         13.30         13.76         1.22 o
  -6   1  14         56.82         49.30         1.61 o
  -5   1  14          0.77          0.48         0.21 o
  -4   1  14         81.02         74.53         3.42 o
  -3   1  14         15.64         14.17         1.49 o
  -2   1  14        103.41        106.17         3.97 o
  -1   1  14         73.41         76.90         3.78 o
   0   1  14         56.00         54.09         2.01 o
   1   1  14        156.86        159.50         2.80 o
   2   1  14         57.68         59.80         2.19 o
   3   1  14         40.73         43.48         1.83 o
   4   1  14          5.27          5.30         0.46 o
   5   1  14          0.49          0.46         0.11 o
   6   1  14          1.27          1.25         0.30 o
  -7   2  14          4.06          4.93         0.65 o
  -6   2  14          9.92          8.96         0.67 o
  -5   2  14          2.33          2.08         0.54 o
  -4   2  14        125.44        123.31         4.31 o
  -3   2  14        101.02        100.70         3.90 o
  -2   2  14         13.41         13.18         0.98 o
  -1   2  14         61.32         61.09         3.59 o
   0   2  14          0.03          0.37         0.31 o
   1   2  14         13.31         14.81         0.72 o
   2   2  14          2.16          2.38         0.36 o
   3   2  14          1.10          0.94         0.24 o
   4   2  14          1.43          1.38         0.27 o
   5   2  14          1.14          0.97         0.23 o
   6   2  14          0.06          0.18         0.11 o
  -7   3  14          1.33          1.45         0.34 o
  -6   3  14         20.02         20.34         2.14 o
  -5   3  14          4.88          4.08         0.69 o
  -4   3  14          1.91          2.75         0.65 o
  -3   3  14         29.71         31.43         2.10 o
  -2   3  14         11.06          9.48         0.82 o
  -1   3  14          1.02          1.30         0.46 o
   0   3  14         29.71         27.89         2.10 o
   1   3  14         16.67         16.28         0.83 o
   2   3  14         52.45         57.01         1.57 o
   3   3  14          1.52          1.35         0.20 o
   4   3  14          0.22          0.14         0.10 o
   5   3  14          3.70          3.19         0.78 o
  -7   4  14          1.35          1.24         0.25 o
  -6   4  14         16.37         15.23         2.57 o
  -5   4  14          8.68         10.00         1.00 o
  -4   4  14          0.17          0.45         0.20 o
  -3   4  14          0.00          0.11         0.20 o
  -2   4  14          5.62          6.70         0.94 o
  -1   4  14         18.33         18.24         1.56 o
   0   4  14         21.93         23.58         1.83 o
   1   4  14         46.15         43.88         1.83 o
   2   4  14         16.56         18.72         1.06 o
   3   4  14          0.40          0.30         0.10 o
   4   4  14          4.59          4.21         0.51 o
  -6   5  14          0.56          0.90         0.21 o
  -5   5  14          0.16          0.32         0.17 o
  -4   5  14          3.12          2.87         0.51 o
  -3   5  14         28.38         30.07         2.67 o
  -2   5  14          0.56          0.45         0.18 o
  -1   5  14          0.03          0.23         0.20 o
   0   5  14          2.60          2.63         0.34 o
   1   5  14          0.98          1.32         0.37 o
   2   5  14          0.47          0.83         0.29 o
   3   5  14          0.31          0.41         0.14 o
  -5   6  14          4.71          4.18         0.44 o
  -4   6  14          0.47          0.25         0.15 o
  -3   6  14         10.66         10.60         1.67 o
  -2   6  14          3.05          2.82         0.32 o
  -1   6  14          3.55          4.21         0.50 o
   0   6  14          3.71          4.61         0.64 o
   1   6  14          2.00          1.61         0.35 o
   2   6  14         12.31          9.48         0.69 o
  -2 -11  15          0.30          0.15         0.09 o
  -1 -11  15          0.77          0.59         0.19 o
   0 -11  15          3.31          3.82         0.42 o
   1 -11  15          1.34          1.04         0.20 o
   2 -11  15          5.85          5.13         0.41 o
   3 -11  15          0.69          0.52         0.21 o
   4 -11  15          0.09          0.00         0.08 o
  -3 -10  15          0.07          0.07         0.07 o
  -2 -10  15          3.83          4.16         0.60 o
  -1 -10  15          0.85          0.83         0.21 o
   0 -10  15          4.62          5.41         0.53 o
   1 -10  15          2.07          3.04         0.40 o
   2 -10  15          1.78          1.75         0.29 o
   3 -10  15          4.34          5.50         0.73 o
   4 -10  15         15.03         16.14         0.85 o
   5 -10  15          1.04          1.48         0.35 o
  -4  -9  15          0.64          0.64         0.14 o
  -3  -9  15          0.85          0.95         0.31 o
  -2  -9  15          2.12          2.64         0.37 o
  -1  -9  15          0.48          0.54         0.18 o
   0  -9  15          5.47          5.02         0.56 o
   1  -9  15          1.80          2.04         0.37 o
   2  -9  15          3.33          3.30         0.42 o
   3  -9  15          0.78          1.47         0.45 o
   4  -9  15         16.45         19.74         1.32 o
   6  -9  15          0.33          0.62         0.22 o
  -5  -8  15          0.25          0.13         0.28 o
  -4  -8  15          3.66          4.12         0.43 o
  -3  -8  15          1.80          1.50         0.39 o
  -2  -8  15          0.07          0.15         0.16 o
  -1  -8  15          3.00          2.58         0.42 o
   0  -8  15         13.14         12.85         0.76 o
   1  -8  15          0.13          0.19         0.11 o
   2  -8  15          5.35          6.27         0.52 o
   3  -8  15          5.02          5.46         0.61 o
   4  -8  15          7.63          9.56         0.73 o
   5  -8  15         12.45         14.89         1.34 o
   6  -8  15         38.55         45.73         1.95 o
  -6  -7  15          0.06         -0.08         0.09 o
  -5  -7  15          0.14          0.03         0.07 o
  -4  -7  15          0.16          0.07         0.12 o
  -3  -7  15          2.18          2.88         0.41 o
  -2  -7  15         20.15         22.95         1.78 o
  -1  -7  15         22.65         23.58         1.80 o
   0  -7  15          0.59          0.48         0.22 o
   1  -7  15          8.22          7.54         0.71 o
   2  -7  15         47.55         47.05         1.71 o
   3  -7  15          2.67          2.78         0.37 o
   4  -7  15          0.74          0.57         0.16 o
   5  -7  15          0.47          0.77         0.18 o
   6  -7  15          0.27          0.22         0.14 o
  -6  -6  15          0.32          0.01         0.24 o
  -5  -6  15          0.04          0.02         0.11 o
  -4  -6  15          0.11         -0.15         0.18 o
  -3  -6  15         42.02         45.56         2.50 o
  -2  -6  15          1.92          1.45         0.46 o
  -1  -6  15          0.36          0.07         0.12 o
   0  -6  15         61.24         62.61         2.13 o
   1  -6  15        186.01        181.21         3.56 o
   2  -6  15         19.14         19.35         1.76 o
   3  -6  15         23.20         23.93         1.93 o
   4  -6  15          1.68          1.28         0.28 o
   5  -6  15          9.67          9.00         0.62 o
   6  -6  15          0.11          0.15         0.12 o
   7  -6  15          1.40          1.06         0.27 o
  -7  -5  15          1.29          0.82         0.28 o
  -6  -5  15          0.15          0.00         0.07 o
  -5  -5  15          0.06          0.67         0.18 o
  -4  -5  15         59.98         66.36         2.08 o
  -3  -5  15         35.75         38.20         1.73 o
  -2  -5  15          5.20          4.55         0.83 o
  -1  -5  15          8.44          6.74         0.69 o
   0  -5  15         24.53         25.21         1.35 o
   1  -5  15          0.06          0.09         0.19 o
   2  -5  15          0.00         -0.07         0.17 o
   3  -5  15          0.65          0.02         0.17 o
   4  -5  15         12.35         14.59         0.92 o
   5  -5  15          1.16          1.19         0.24 o
   6  -5  15          0.03         -0.02         0.10 o
   7  -5  15          0.17          0.59         0.25 o
  -7  -4  15          0.86          0.82         0.30 o
  -6  -4  15          2.32          1.81         0.41 o
  -5  -4  15        176.98        191.64         3.47 o
  -4  -4  15         16.07         17.81         1.12 o
  -3  -4  15        113.66        118.79         3.98 o
  -2  -4  15          0.06         -0.06         0.23 o
  -1  -4  15        248.23        246.85         4.38 o
   0  -4  15          0.73          0.42         0.19 o
   1  -4  15          0.33          0.22         0.11 o
   2  -4  15          6.52          4.54         0.62 o
   3  -4  15          5.83          4.73         0.91 o
   4  -4  15          3.97          3.54         0.70 o
   5  -4  15          2.00          1.36         0.40 o
   6  -4  15          0.13         -0.05         0.10 o
   7  -4  15          1.90          2.25         0.41 o
  -7  -3  15          0.98          1.23         0.25 o
  -6  -3  15         27.50         29.33         1.22 o
  -5  -3  15         13.77         14.81         0.91 o
  -4  -3  15          8.81          9.25         0.81 o
  -3  -3  15         34.08         34.22         1.69 o
  -2  -3  15        975.62       1034.45         8.72 o
  -1  -3  15         33.46         27.97         1.48 o
   0  -3  15        107.49        109.81         2.95 o
   1  -3  15          5.35          5.21         0.43 o
   2  -3  15          1.17          1.02         0.20 o
   3  -3  15         11.93         13.49         0.84 o
   4  -3  15         38.47         36.45         1.31 o
   5  -3  15          3.98          3.10         0.40 o
   6  -3  15          0.17          0.16         0.14 o
   7  -3  15          0.78          0.94         0.26 o
  -7  -2  15          0.28          0.14         0.11 o
  -6  -2  15          2.70          2.41         0.35 o
  -5  -2  15          5.25          4.76         0.53 o
  -4  -2  15          0.00          0.12         0.15 o
  -3  -2  15        146.48        168.75         3.48 o
  -2  -2  15         24.74         26.49         1.41 o
  -1  -2  15        284.60        276.66         6.63 o
   0  -2  15          1.95          2.38         0.44 o
   1  -2  15          3.94          3.57         0.43 o
   2  -2  15          6.43          6.22         0.48 o
   3  -2  15         81.47         83.63         2.07 o
   4  -2  15          2.18          2.32         0.32 o
   5  -2  15          6.91          6.64         0.56 o
   6  -2  15          0.00          0.02         0.10 o
  -7  -1  15          0.00         -0.10         0.06 o
  -6  -1  15          0.04          0.25         0.15 o
  -5  -1  15          0.19          0.63         0.25 o
  -4  -1  15          1.06          0.84         0.23 o
  -3  -1  15          1.77          0.80         0.45 o
  -2  -1  15          0.02          0.14         0.15 o
  -1  -1  15          2.37          2.43         0.58 o
   0  -1  15          1.86          2.29         0.41 o
   1  -1  15          0.16         -0.04         0.18 o
   2  -1  15          0.00          0.03         0.12 o
   3  -1  15          2.66          2.48         0.36 o
   4  -1  15          3.90          4.59         0.43 o
   5  -1  15         15.23          3.29         8.88 o
   6  -1  15          3.40          4.04         0.39 o
  -7   0  15          8.95          7.27         1.49 o
  -6   0  15         46.28         46.59         2.29 o
  -5   0  15         22.56         20.63         1.11 o
  -4   0  15          0.09         -0.10         0.13 o
  -3   0  15          4.52          6.04         0.66 o
  -2   0  15          5.70          5.21         0.59 o
  -1   0  15         40.37         36.72         1.63 o
   0   0  15          4.76          4.21         0.57 o
   1   0  15          1.06          1.21         0.26 o
   2   0  15          0.32          0.33         0.14 o
   3   0  15         23.56         25.67         1.08 o
   4   0  15          5.47          6.12         0.48 o
   5   0  15          6.13          6.22         0.46 o
   6   0  15         10.57         10.91         0.81 o
  -7   1  15          4.31          4.23         0.56 o
  -6   1  15          5.52          5.51         0.75 o
  -5   1  15          0.26          0.27         0.16 o
  -4   1  15          4.43          3.86         0.50 o
  -3   1  15         10.93         12.91         1.32 o
  -2   1  15         28.86         28.54         1.91 o
  -1   1  15         24.13         23.78         1.30 o
   0   1  15          4.73          3.96         0.53 o
   1   1  15         28.65         29.50         1.13 o
   2   1  15         18.35         18.88         1.14 o
   3   1  15          9.58         10.70         0.65 o
   4   1  15          0.00         -0.01         0.06 o
   5   1  15          0.74          0.41         0.24 o
  -7   2  15          0.02         -0.02         0.09 o
  -6   2  15          7.28          5.65         0.63 o
  -5   2  15          8.09          7.46         0.61 o
  -4   2  15          4.80          5.92         0.87 o
  -3   2  15          5.33          6.06         0.88 o
  -2   2  15          0.32          0.23         0.15 o
  -1   2  15         17.42         14.46         1.42 o
   0   2  15         21.29         22.57         1.21 o
   1   2  15         16.77         16.95         0.79 o
   2   2  15          0.53          0.63         0.22 o
   3   2  15         10.10         13.00         0.65 o
   4   2  15          3.05          3.19         0.37 o
   5   2  15          2.02          2.15         0.32 o
  -6   3  15          1.69          1.37         0.19 o
  -5   3  15          3.67          4.17         0.43 o
  -4   3  15          1.41          1.13         0.40 o
  -3   3  15          0.75          0.40         0.24 o
  -2   3  15         21.24         22.27         1.11 o
  -1   3  15          6.88          7.38         0.65 o
   0   3  15          0.29          0.26         0.10 o
   1   3  15         11.84         11.60         1.23 o
   2   3  15          1.13          2.08         0.50 o
   3   3  15          0.84          0.78         0.17 o
   4   3  15          1.04          0.98         0.15 o
  -6   4  15          0.00         -0.06         0.05 o
  -5   4  15          0.01         -0.04         0.07 o
  -4   4  15          0.25          0.20         0.20 o
  -3   4  15          0.06          0.43         0.23 o
  -2   4  15          0.74          0.32         0.22 o
  -1   4  15         14.45         14.79         0.67 o
   0   4  15         21.06         23.16         1.01 o
   1   4  15          0.01          0.06         0.17 o
   2   4  15          5.40          5.57         0.96 o
   3   4  15          0.00         -0.01         0.08 o
  -5   5  15          6.52          6.75         0.55 o
  -4   5  15          0.08          0.11         0.13 o
  -3   5  15         16.74         15.97         1.02 o
  -2   5  15          5.25          5.88         0.36 o
  -1   5  15         10.32         12.55         0.66 o
   0   5  15         10.98         13.60         1.07 o
   1   5  15          0.00          0.15         0.14 o
   2   5  15          4.65          4.75         0.51 o
  -1 -11  16          5.05          5.72         0.54 o
   0 -11  16          0.54          0.30         0.09 o
   1 -11  16          0.64          0.55         0.18 o
   2 -11  16          2.33          2.64         0.41 o
  -2 -10  16          4.24          4.33         0.53 o
  -1 -10  16          0.97          0.87         0.27 o
   0 -10  16          0.50          0.61         0.17 o
   1 -10  16          0.03          0.00         0.07 o
   2 -10  16          0.28          0.03         0.24 o
   3 -10  16          0.32          0.40         0.13 o
   4 -10  16         21.45         21.39         1.74 o
  -4  -9  16          0.33          0.24         0.20 o
  -3  -9  16          2.39          1.79         0.35 o
  -2  -9  16          0.09          0.09         0.07 o
  -1  -9  16          7.91          9.44         0.68 o
   0  -9  16          2.57          2.54         0.37 o
   1  -9  16          8.03          9.73         0.69 o
   2  -9  16          0.75          0.55         0.45 o
   3  -9  16         13.82         15.60         1.18 o
   4  -9  16          0.04         -0.09         0.12 o
   5  -9  16          0.92          1.07         0.29 o
  -5  -8  16          0.52          0.46         0.22 o
  -4  -8  16          0.48          0.56         0.16 o
  -3  -8  16          2.17          0.87         1.17 o
  -2  -8  16         18.15         22.30         1.07 o
  -1  -8  16         59.55         68.86         1.99 o
   0  -8  16         43.30         48.11         1.35 o
   1  -8  16          2.64          2.68         0.32 o
   2  -8  16         18.53         18.97         0.81 o
   3  -8  16          5.63          5.35         0.54 o
   4  -8  16          0.80          1.23         0.28 o
  -5  -7  16          6.65          7.48         0.52 o
  -4  -7  16          0.00         -0.01         0.10 o
  -3  -7  16          0.11          0.11         0.08 o
  -2  -7  16         48.67         55.71         2.58 o
  -1  -7  16          8.19          8.84         1.04 o
   0  -7  16         21.07         21.27         1.15 o
   1  -7  16         33.47         34.40         1.43 o
   2  -7  16          8.02          6.79         0.97 o
   3  -7  16          0.06          0.09         0.16 o
   4  -7  16          2.01          1.66         0.24 o
   5  -7  16          0.38          0.29         0.14 o
   6  -7  16          4.66          3.55         0.43 o
  -6  -6  16          0.02          0.40         0.19 o
  -5  -6  16         14.13         15.78         1.00 o
  -4  -6  16          0.06         -0.08         0.13 o
  -3  -6  16          5.29          5.89         0.83 o
  -2  -6  16          1.69          1.72         0.46 o
  -1  -6  16          1.95          2.28         0.36 o
   0  -6  16          1.49          1.98         0.36 o
   1  -6  16          0.21          0.30         0.27 o
   2  -6  16          0.99          0.32         0.26 o
   3  -6  16          7.05          6.57         0.98 o
   4  -6  16          6.57          5.42         0.44 o
   5  -6  16          0.69          0.77         0.19 o
   6  -6  16          1.01          1.05         0.29 o
  -6  -5  16          9.40          3.94         0.56 o
  -5  -5  16         15.56         18.41         1.75 o
  -4  -5  16        308.42        335.01        15.88 o
  -3  -5  16          2.99          3.56         0.71 o
  -2  -5  16         13.32         15.11         1.42 o
  -1  -5  16          1.08          0.95         0.27 o
   0  -5  16         20.20         24.21         1.26 o
   1  -5  16         24.62         21.82         1.20 o
   2  -5  16         25.72         24.50         1.91 o
   3  -5  16          0.00         -0.05         0.15 o
   4  -5  16         31.79         30.71         1.90 o
   5  -5  16          0.17          0.02         0.09 o
   6  -5  16          2.60          2.67         0.48 o
  -6  -4  16          1.73          1.60         0.30 o
  -5  -4  16        131.84        129.33         6.75 o
  -4  -4  16          0.17          0.50         0.19 o
  -3  -4  16        155.14        165.68         4.67 o
  -2  -4  16          0.36          0.76         0.52 o
  -1  -4  16         14.09         18.05         1.11 o
   0  -4  16          0.01          0.05         0.16 o
   1  -4  16          3.35          2.53         0.39 o
   2  -4  16          6.27          5.92         0.92 o
   3  -4  16          0.48          0.88         0.38 o
   4  -4  16          8.66          8.59         0.99 o
   5  -4  16          6.60          4.99         0.50 o
   6  -4  16          5.65          5.40         0.68 o
  -6  -3  16          0.38          0.84         0.18 o
  -5  -3  16          3.17          2.98         0.39 o
  -4  -3  16         44.87         46.53         2.33 o
  -3  -3  16          3.77          3.52         0.48 o
  -2  -3  16        156.53        167.16         4.46 o
  -1  -3  16          2.45          1.91         0.38 o
   0  -3  16          4.75          5.07         0.48 o
   1  -3  16          7.95          7.14         0.73 o
   2  -3  16          8.11          8.58         1.23 o
   3  -3  16          1.24          1.02         0.27 o
   4  -3  16         19.24         18.60         1.43 o
   5  -3  16          1.00          0.84         0.21 o
   6  -3  16          0.22          0.17         0.11 o
  -7  -2  16          9.33          8.52         0.70 o
  -6  -2  16         11.23         10.13         0.63 o
  -5  -2  16          0.11          0.28         0.19 o
  -4  -2  16          0.91          0.85         0.26 o
  -3  -2  16          7.19          7.19         0.67 o
  -2  -2  16          0.47          0.19         0.10 o
  -1  -2  16          2.46          2.39         0.42 o
   0  -2  16          2.66          2.24         0.39 o
   1  -2  16          3.52          4.17         0.44 o
   2  -2  16          0.04          0.03         0.15 o
   3  -2  16         47.94         48.95         1.47 o
   4  -2  16          5.29          5.04         0.51 o
   5  -2  16          0.85          0.05         0.49 o
   6  -2  16          2.89          3.23         0.45 o
  -7  -1  16          0.02          0.02         0.11 o
  -6  -1  16         18.94         17.34         0.82 o
  -5  -1  16         19.45         19.72         0.97 o
  -4  -1  16          1.15          1.77         0.31 o
  -3  -1  16          0.09          0.00         0.10 o
  -2  -1  16         48.67         44.92         2.53 o
  -1  -1  16          9.73         10.16         1.19 o
   0  -1  16          0.00          0.05         0.24 o
   1  -1  16          0.02          0.03         0.10 o
   2  -1  16          0.17          0.00         0.15 o
   3  -1  16          0.10          0.24         0.10 o
   4  -1  16          0.50          0.45         0.14 o
   5  -1  16          3.68          3.99         0.61 o
  -7   0  16          0.13          0.17         0.10 o
  -6   0  16          0.66          0.87         0.26 o
  -5   0  16         13.02         13.51         0.79 o
  -4   0  16          4.31          3.53         0.44 o
  -3   0  16          9.65          9.13         0.73 o
  -2   0  16          8.56          7.48         1.00 o
  -1   0  16          0.01          0.06         0.14 o
   0   0  16          2.02          2.30         0.39 o
   1   0  16          1.45          0.97         0.24 o
   2   0  16          0.01          0.01         0.11 o
   3   0  16         16.23         16.04         0.76 o
   4   0  16          0.01         -0.08         0.07 o
   5   0  16          0.29          0.30         0.09 o
  -6   1  16          1.60          1.82         0.37 o
  -5   1  16          1.71          2.29         0.31 o
  -4   1  16          0.17          0.40         0.14 o
  -3   1  16          0.66          0.93         0.24 o
  -2   1  16         10.10          8.85         0.70 o
  -1   1  16         31.20         29.03         1.31 o
   0   1  16         92.09         89.41         3.21 o
   1   1  16          0.10          0.12         0.15 o
   2   1  16          0.03          0.08         0.10 o
   3   1  16          0.05          0.07         0.09 o
   4   1  16          8.22          9.34         0.83 o
  -6   2  16          0.14          0.01         0.10 o
  -5   2  16          5.22          4.79         0.42 o
  -4   2  16          7.03          6.71         0.54 o
  -3   2  16          0.29          0.18         0.11 o
  -2   2  16          2.26          2.87         0.38 o
  -1   2  16         21.80         21.42         1.07 o
   0   2  16          0.25          0.25         0.14 o
   1   2  16          0.51          0.68         0.18 o
   2   2  16          9.53         10.64         0.71 o
   3   2  16         36.08         35.26         4.22 o
   4   2  16          0.14          0.28         0.16 o
  -5   3  16          1.20          1.42         0.20 o
  -4   3  16          4.31          4.94         0.43 o
  -3   3  16          0.76          1.79         0.27 o
  -2   3  16         12.65         14.01         0.75 o
  -1   3  16          4.42          4.67         0.45 o
   0   3  16          0.00         -0.13         0.10 o
   1   3  16          0.14          0.58         0.25 o
   2   3  16          0.08          0.01         0.10 o
   3   3  16          4.45          4.53         0.52 o
  -4   4  16          5.01          4.70         0.35 o
  -3   4  16          1.67          2.15         0.25 o
  -2   4  16          0.88          0.84         0.14 o
  -1   4  16          8.39          9.72         0.56 o
   0   4  16         25.22         29.94         1.49 o
   1   4  16         40.72         41.45         2.22 o
   2   4  16          0.36          0.52         0.17 o
  -1 -10  17          1.04          1.05         0.25 o
   0 -10  17          3.94          4.22         0.35 o
   1 -10  17          1.66          1.46         0.33 o
   2 -10  17          4.01          5.10         0.56 o
   3 -10  17          7.63          7.84         0.60 o
  -3  -9  17         12.33         12.38         0.66 o
  -2  -9  17          4.64          5.62         0.61 o
  -1  -9  17         11.00         12.44         0.68 o
   0  -9  17         46.46         51.65         1.43 o
   1  -9  17          5.46          5.53         0.46 o
   2  -9  17          1.44          1.68         0.37 o
   3  -9  17          1.08          1.19         0.29 o
  -4  -8  17          0.52          0.31         0.22 o
  -3  -8  17          0.30          0.38         0.14 o
  -2  -8  17          0.04          0.03         0.07 o
  -1  -8  17         13.06         15.08         0.83 o
   0  -8  17          4.62          5.84         0.52 o
   1  -8  17         21.89         21.88         0.81 o
   2  -8  17          2.48          2.02         0.31 o
   3  -8  17          0.00         -0.11         0.10 o
   4  -8  17          0.00         -0.08         0.05 o
  -4  -7  17          5.64          6.07         0.50 o
  -3  -7  17          1.12          1.26         0.23 o
  -2  -7  17          6.89          8.43         0.64 o
  -1  -7  17         12.33         13.56         1.18 o
   0  -7  17          2.62          2.33         0.34 o
   1  -7  17          0.42          0.79         0.18 o
   2  -7  17          4.60          4.31         0.48 o
   3  -7  17          0.03         -0.12         0.10 o
   4  -7  17          0.04          0.05         0.03 o
   5  -7  17          6.11          5.41         0.56 o
  -5  -6  17         25.18         22.98         1.05 o
  -4  -6  17          0.97          1.29         0.26 o
  -3  -6  17         71.18         86.26         2.90 o
  -2  -6  17          0.63          0.75         0.29 o
  -1  -6  17          5.21          6.18         0.57 o
   0  -6  17          0.30          0.19         0.13 o
   1  -6  17          3.85          4.32         0.47 o
   2  -6  17          4.96          5.05         0.80 o
   3  -6  17          3.51          2.34         0.35 o
   4  -6  17          0.22          0.08         0.12 o
   5  -6  17          0.34          0.19         0.15 o
  -5  -5  17          0.42          0.66         0.22 o
  -4  -5  17        159.61        182.09        12.90 o
  -3  -5  17          0.45          0.48         0.26 o
  -2  -5  17         61.36         65.25         2.71 o
  -1  -5  17          4.40          5.90         0.58 o
   0  -5  17          0.20          0.59         0.22 o
   1  -5  17         18.29         18.07         0.96 o
   2  -5  17         18.10         19.26         1.55 o
   3  -5  17          8.92          7.47         0.92 o
   4  -5  17         10.66         10.32         0.73 o
   5  -5  17          0.13          0.19         0.15 o
  -5  -4  17          2.40          3.39         0.49 o
  -4  -4  17         10.81          9.14         0.71 o
  -3  -4  17         45.84         51.44         2.36 o
  -2  -4  17         22.82         24.59         1.67 o
  -1  -4  17          8.76          8.47         0.74 o
   0  -4  17         10.79         10.79         0.78 o
   1  -4  17        138.01        141.14         4.30 o
   2  -4  17         14.14         16.11         1.44 o
   3  -4  17          5.23          5.68         0.81 o
   4  -4  17          2.95          3.23         0.54 o
   5  -4  17          5.25          5.66         0.86 o
  -5  -3  17          0.01         -0.09         0.07 o
  -4  -3  17         29.90         27.93         1.22 o
  -3  -3  17          0.08         -0.02         0.15 o
  -2  -3  17         20.02         20.48         0.88 o
  -1  -3  17          0.33          0.39         0.15 o
   0  -3  17          2.45          3.46         0.43 o
   1  -3  17          0.01          0.36         0.22 o
   2  -3  17          0.08          0.20         0.25 o
   3  -3  17          1.58          2.33         0.52 o
   4  -3  17          4.79          7.48         0.79 o
   5  -3  17          0.04          0.01         0.12 o
  -6  -2  17          2.11          1.82         0.31 o
  -5  -2  17          0.10          0.10         0.07 o
  -4  -2  17          0.42          0.30         0.17 o
  -3  -2  17          6.54          6.85         0.87 o
  -2  -2  17          3.23          3.50         0.44 o
  -1  -2  17          1.57          1.96         0.36 o
   0  -2  17          3.57          2.96         0.33 o
   1  -2  17          0.54          0.76         0.23 o
   2  -2  17          1.49          1.25         0.30 o
   3  -2  17          2.03          1.66         0.37 o
   4  -2  17          0.43          0.39         0.16 o
   5  -2  17          1.22          1.41         0.33 o
  -6  -1  17          0.61          0.60         0.19 o
  -5  -1  17          1.62          1.84         0.26 o
  -4  -1  17          6.95          5.78         0.57 o
  -3  -1  17         26.81         27.00         1.12 o
  -2  -1  17         49.79         49.92         1.66 o
  -1  -1  17         21.52         20.88         1.11 o
   0  -1  17          2.69          2.42         0.30 o
   1  -1  17          1.78          1.46         0.24 o
   2  -1  17          0.33          0.79         0.22 o
   3  -1  17          2.17          2.04         0.31 o
   4  -1  17          4.12          3.49         0.45 o
  -5   0  17         15.61         13.84         0.96 o
  -4   0  17          0.32          0.45         0.11 o
  -3   0  17         21.32         20.28         0.76 o
  -2   0  17         12.74         14.66         0.87 o
  -1   0  17          0.89          0.66         0.21 o
   0   0  17          1.34          1.48         0.23 o
   1   0  17         61.18         66.84         1.49 o
   2   0  17         10.76         10.01         0.71 o
   3   0  17         35.50         39.18         1.25 o
   4   0  17          5.95          5.68         0.61 o
  -5   1  17          0.82          1.07         0.16 o
  -4   1  17          0.24          0.17         0.09 o
  -3   1  17          0.60          0.40         0.11 o
  -2   1  17          6.10          7.13         0.82 o
  -1   1  17          0.93          0.53         0.23 o
   0   1  17          2.08          1.69         0.23 o
   1   1  17         12.20         10.88         1.04 o
   2   1  17         10.06         10.17         0.66 o
   3   1  17         24.66         23.86         3.48 o
  -4   2  17          4.46          4.19         0.50 o
  -3   2  17          0.15          0.07         0.05 o
  -2   2  17         29.53         34.83         1.66 o
  -1   2  17         33.10         31.51         3.15 o
   0   2  17          2.21          2.11         0.23 o
   1   2  17          0.79          0.83         0.24 o
   2   2  17          0.28          0.32         0.09 o
   3   2  17         23.52         20.87         1.02 o
  -4   3  17          0.25          0.31         0.11 o
  -3   3  17         29.66         39.18         1.48 o
  -2   3  17         17.23         22.21         1.15 o
  -1   3  17          1.07          1.13         0.26 o
   0   3  17          3.92          4.28         0.36 o
   1   3  17         40.01         42.35         1.05 o
  -1  -9  18          1.45          1.75         0.30 o
   0  -9  18          0.29          0.48         0.12 o
   1  -9  18          0.58          0.88         0.23 o
   2  -9  18          5.72          5.70         0.55 o
  -2  -8  18          0.00          0.09         0.09 o
  -1  -8  18          2.43          2.38         0.29 o
   0  -8  18          5.73          5.15         0.42 o
   1  -8  18          0.16          0.02         0.03 o
   2  -8  18          0.00         -0.02         0.07 o
   3  -8  18          2.05          1.35         0.26 o
  -3  -7  18          4.61          5.07         0.68 o
  -2  -7  18          2.64          3.50         0.36 o
  -1  -7  18          8.75          9.79         0.63 o
   0  -7  18         10.02         10.03         0.57 o
   1  -7  18          0.79          0.74         0.19 o
   2  -7  18          0.14          0.22         0.10 o
   3  -7  18          0.54          0.32         0.13 o
  -4  -6  18          6.07          7.34         0.63 o
  -3  -6  18         14.09         13.40         0.94 o
  -2  -6  18          6.81          8.47         0.83 o
  -1  -6  18         13.10         14.40         1.10 o
   0  -6  18          0.71          1.06         0.21 o
   1  -6  18          3.17          2.99         0.56 o
   2  -6  18          0.65          0.70         0.18 o
   3  -6  18          1.18          0.56         0.13 o
   4  -6  18          3.31          3.07         0.45 o
  -4  -5  18          0.42          0.65         0.23 o
  -3  -5  18          2.05          0.31         1.41 o
  -2  -5  18          0.00         -0.02         0.12 o
  -1  -5  18         12.78         11.94         0.71 o
   0  -5  18          9.88         10.34         0.67 o
   1  -5  18          1.64          1.38         0.40 o
   2  -5  18          8.85          8.96         0.94 o
   3  -5  18          1.60          0.19         0.61 o
   4  -5  18          8.21          7.90         0.53 o
  -4  -4  18          3.44          3.31         0.47 o
  -3  -4  18          6.52          8.51         0.83 o
  -2  -4  18         11.37         10.94         0.98 o
  -1  -4  18          4.17          4.20         0.43 o
   0  -4  18          0.00          0.07         0.08 o
   1  -4  18          0.64          0.23         0.21 o
   2  -4  18          3.26          5.13         0.73 o
   3  -4  18          1.91          1.86         0.40 o
   4  -4  18          0.11          0.01         0.07 o
  -5  -3  18          4.50          4.13         0.44 o
  -4  -3  18          1.82          1.46         0.32 o
  -3  -3  18          0.28          0.31         0.20 o
  -2  -3  18          7.38          5.86         0.72 o
  -1  -3  18          0.38          0.26         0.12 o
   0  -3  18          7.43          5.94         0.50 o
   1  -3  18          8.89          8.60         0.96 o
   2  -3  18          0.00          0.03         0.10 o
   3  -3  18          1.28          1.12         0.32 o
   4  -3  18          0.92          1.23         0.20 o
  -5  -2  18          5.08          4.73         0.47 o
  -4  -2  18          7.43          6.70         0.68 o
  -3  -2  18          1.71          1.67         0.39 o
  -2  -2  18          0.53          0.51         0.11 o
  -1  -2  18          5.74          5.61         0.49 o
   0  -2  18          1.71          1.21         0.38 o
   1  -2  18          1.42          1.17         0.33 o
   2  -2  18          0.53          0.91         0.30 o
   3  -2  18         16.81         19.45         1.18 o
   4  -2  18          5.89          7.01         0.69 o
  -5  -1  18          5.16          6.05         0.51 o
  -4  -1  18          0.08         -0.01         0.08 o
  -3  -1  18          2.85          2.56         0.46 o
  -2  -1  18         20.72         19.45         1.32 o
  -1  -1  18          2.43          2.25         0.25 o
   0  -1  18          0.08          0.04         0.13 o
   1  -1  18         36.09         36.74         4.22 o
   2  -1  18         18.11         22.50         1.33 o
   3  -1  18          2.18          1.83         0.34 o
  -4   0  18          1.53          1.55         0.29 o
  -3   0  18          0.02          0.13         0.15 o
  -2   0  18          5.82          6.60         0.50 o
  -1   0  18          1.86          2.30         0.30 o
   0   0  18          2.07          1.65         0.26 o
   1   0  18         40.93         38.31         4.90 o
   2   0  18         19.44         18.66         0.94 o
  -3   1  18          0.53          0.66         0.21 o
  -2   1  18          9.22          9.86         0.87 o
  -1   1  18         44.74         49.85         1.29 o
   0   1  18          7.85          8.76         0.78 o
   1   1  18          2.13          1.61         0.22 o
   2   1  18          1.77          1.57         0.27 o
  -3   2  18          0.62          0.46         0.15 o
  -2   2  18         18.47         24.34         1.08 o
  -1   2  18          3.16          2.86         0.26 o
   0   2  18          0.05          0.08         0.11 o
   0  -8  19          2.12          2.15         0.33 o
   1  -8  19          7.03          5.71         0.52 o
  -2  -7  19          2.00          1.70         0.28 o
  -1  -7  19          1.85          1.56         0.38 o
   0  -7  19          8.16          8.03         0.71 o
   1  -7  19          0.55          0.35         0.15 o
   2  -7  19          1.14          0.79         0.18 o
  -3  -6  19          0.40          0.56         0.16 o
  -2  -6  19          0.36          0.54         0.12 o
  -1  -6  19         20.03         19.34         1.02 o
   0  -6  19          0.73          0.14         0.38 o
   1  -6  19          1.00          1.02         0.18 o
   2  -6  19          0.01          0.05         0.06 o
   3  -6  19         14.33         15.07         0.88 o
  -3  -5  19          0.63          0.98         0.23 o
  -2  -5  19          0.06          0.56         0.18 o
  -1  -5  19          0.06          0.14         0.11 o
   0  -5  19          0.28          0.01         0.03 o
   1  -5  19          0.17          0.17         0.14 o
   2  -5  19         10.09         11.64         0.90 o
   3  -5  19          0.12         -0.06         0.05 o
  -3  -4  19          0.01          0.14         0.10 o
  -2  -4  19          0.23          0.04         0.08 o
  -1  -4  19          3.23          3.28         0.30 o
   0  -4  19          0.51          0.27         0.17 o
   1  -4  19          6.31          6.56         0.70 o
   2  -4  19          0.47          0.34         0.10 o
   3  -4  19          4.07          3.71         0.59 o
  -3  -3  19         10.15         10.03         0.72 o
  -2  -3  19          0.90          1.36         0.30 o
  -1  -3  19         11.85         12.05         0.58 o
   0  -3  19         10.02         12.99         0.97 o
   1  -3  19          9.06          9.93         0.86 o
   2  -3  19         17.00         16.68         1.04 o
   3  -3  19          0.13          0.10         0.07 o
  -3  -2  19          0.22          0.13         0.12 o
  -2  -2  19          0.23          0.25         0.12 o
  -1  -2  19         25.72          3.78        10.12 o
   0  -2  19          3.48          3.91         0.51 o
   1  -2  19         59.96         66.92         2.14 o
   2  -2  19          9.72          9.32         0.74 o
  -3  -1  19          4.00          4.34         0.42 o
  -2  -1  19          3.90          3.57         0.38 o
  -1  -1  19          2.35          2.37         0.37 o
   0  -1  19         11.00         10.76         0.81 o
   1  -1  19         18.30         21.38         1.12 o
   2  -1  19         54.72         62.40         1.69 o
  -1   0  19          1.03          0.89         0.20 o
   0   0  19          5.40          6.66         0.58 o
   1   0  19          0.19          0.29         0.12 o
   0  -5  20          5.49          5.70         0.50 o
                                                
