# Supplementary material for: Semiconductive 2D arrays of pancake-bonded oligomers of partially charged TCNQ radicals
Source: IUCrJ. 2022 May 28;9(Pt 4):449–67. doi: 10.1107/S2052252522004717 (PMC9252159; doi:10.1107/S2052252522004717)
Supplement: Supplementary file 3 [file m-09-00449-sup3.zip › lq5043sup8.hkl]

#
# h,k,l, Fc-squared, Fo-squared, sigma(Fo-squared), status flag
#
data_shelx
_shelx_title '5.TCNQ_2'
_shelx_refln_list_code          4
_shelx_F_calc_maximum      110.60
_exptl_crystal_F_000       376.00
_reflns_d_resolution_high  0.7934

loop_
 _space_group_symop_operation_xyz
 'x, y, z'
 '-x, -y, -z'

_cell_length_a     7.5381
_cell_length_b     8.0130
_cell_length_c    13.3368
_cell_angle_alpha 103.618
_cell_angle_beta   90.811
_cell_angle_gamma 115.727

_shelx_F_squared_multiplier     1.000

loop_
 _refln_index_h
 _refln_index_k
 _refln_index_l
 _refln_F_squared_calc
 _refln_F_squared_meas
 _refln_F_squared_sigma
 _refln_observed_status
   1   0   0       5287.23       6562.93       134.47 o
   2   0   0        374.20        468.92        16.18 o
   3   0   0        122.80        157.54         5.75 o
   4   0   0          0.35          0.30         0.18 o
   5   0   0         15.95         15.21         2.48 o
   6   0   0          1.15          1.41         0.35 o
   7   0   0          1.18          1.27         0.32 o
   8   0   0          7.01          8.87         0.43 o
  -8   1   0          2.38          3.10         0.32 o
  -7   1   0          0.20          0.16         0.11 o
  -6   1   0          2.67          2.00         0.32 o
  -5   1   0         22.16         22.10         1.88 o
  -4   1   0        100.79        135.47         4.32 o
  -3   1   0        253.58        253.65         5.67 o
  -2   1   0       1187.58       1158.96        18.36 o
  -1   1   0        693.97        870.80        12.75 o
   0   1   0        957.62       1160.94        25.18 o
   1   1   0         12.42         34.30         4.70 o
   2   1   0         68.27         86.07        13.44 o
   3   1   0          1.09          1.85         0.42 o
   5   1   0         26.61         25.46         1.05 o
   6   1   0         10.64         11.58         0.97 o
   7   1   0          0.17          0.15         0.07 o
  -9   2   0          0.10          0.46         0.09 o
  -8   2   0          0.10          0.05         0.10 o
  -7   2   0          2.26          2.04         0.47 o
  -6   2   0         26.17         26.38         1.11 o
  -5   2   0        102.15        114.91        10.50 o
  -4   2   0        298.28        356.69        13.66 o
  -3   2   0       2659.51       2973.89        45.41 o
  -2   2   0        137.39        181.90         7.69 o
  -1   2   0         12.75          8.73         0.85 o
   0   2   0        126.41        100.49         4.28 o
   1   2   0          0.38          1.00         0.48 o
   2   2   0         11.01         19.36         2.33 o
   3   2   0          3.95          4.72         1.40 o
   4   2   0         47.58         44.89         8.35 o
   5   2   0        129.58        128.10         4.39 o
   6   2   0          9.75         12.37         1.51 o
   7   2   0         11.33         13.48         1.16 o
  -9   3   0          0.03          0.05         0.04 o
  -8   3   0          1.42          1.24         0.24 o
  -7   3   0         34.28         32.14         1.21 o
  -6   3   0          8.78          9.17         0.43 o
  -5   3   0         27.86         33.09         2.42 o
  -4   3   0         36.56         33.48         2.12 o
  -3   3   0         79.21         85.98         3.27 o
  -2   3   0        129.68        123.68         4.87 o
  -1   3   0        111.12        110.97         5.21 o
   0   3   0         39.49         43.76         3.24 o
   1   3   0          0.41          0.21         0.29 o
   2   3   0         11.42         14.13         2.27 o
   3   3   0          6.72          6.36         0.73 o
   4   3   0         18.25         18.10         0.99 o
   5   3   0          4.38          3.40         1.49 o
   6   3   0          0.19         -0.05         0.19 o
  -9   4   0          2.02          2.07         0.18 o
  -8   4   0          0.23          0.16         0.07 o
  -7   4   0         38.10         35.91         1.44 o
  -6   4   0          0.26          0.48         0.10 o
  -5   4   0        212.41        209.70        11.00 o
  -4   4   0          0.01          0.19         0.40 o
  -3   4   0        123.59        134.14         6.12 o
  -2   4   0        233.84        258.16        10.10 o
  -1   4   0          0.22          0.73         0.35 o
   0   4   0         14.66         19.84         2.56 o
   1   4   0         66.80         78.27         5.71 o
   2   4   0          0.09          0.05         0.12 o
   3   4   0         27.59         28.55         1.13 o
   4   4   0         24.61         25.90         1.06 o
   5   4   0          2.24          4.57         0.81 o
   6   4   0         11.54          6.72         0.62 o
  -9   5   0          1.62          1.74         0.16 o
  -8   5   0          0.13          0.21         0.10 o
  -7   5   0         25.99         27.84         0.76 o
  -6   5   0          3.60          3.57         0.29 o
  -5   5   0         12.86         12.50         1.15 o
  -4   5   0         44.14         39.38         4.30 o
  -3   5   0         34.70         36.43         3.98 o
  -2   5   0          2.52          2.39         1.10 o
  -1   5   0         14.48         15.43         2.49 o
   0   5   0          4.22          6.40         1.65 o
   1   5   0          0.44          0.56         0.16 o
   2   5   0         13.74         14.29         1.04 o
   3   5   0          0.13          0.12         0.08 o
   4   5   0          2.34          2.83         0.28 o
   5   5   0          1.28          0.88         0.24 o
  -9   6   0          0.50          0.49         0.15 o
  -8   6   0          1.65          1.88         0.19 o
  -7   6   0         81.54         93.14         1.89 o
  -6   6   0         89.89         95.43         1.88 o
  -5   6   0         20.17         18.10         1.89 o
  -4   6   0          0.00         -0.06         0.16 o
  -3   6   0          0.18          0.66         0.67 o
  -2   6   0          0.31         -0.04         0.32 o
  -1   6   0         10.37         12.72         2.58 o
   0   6   0          0.40          0.48         0.43 o
   1   6   0          8.25          6.99         0.67 o
   2   6   0         31.91         33.53         1.21 o
   3   6   0          8.20          7.48         0.51 o
  -8   7   0          2.74          3.05         0.27 o
  -7   7   0         26.72         31.75         0.91 o
  -6   7   0         27.72         32.40         1.25 o
  -5   7   0          2.76          1.25         0.38 o
   0   7   0          0.61          0.51         0.30 o
   1   7   0          0.98          1.29         0.45 o
   2   7   0          0.40          0.14         0.17 o
  -8   8   0          0.30          0.42         0.28 o
  -7   8   0          0.01          0.27         0.18 o
  -6   8   0          0.02          0.04         0.20 o
  -5   8   0          0.04         -0.05         0.14 o
  -4   8   0          0.53          0.75         0.25 o
  -2   8   0         53.53         78.39         3.23 o
  -1   8   0         78.27        119.75         4.17 o
   0   8   0          8.70         12.50         1.02 o
   1   8   0          2.00          1.38         0.29 o
  -7   9   0          0.40          0.63         0.31 o
  -6   9   0          0.53          0.69         0.41 o
  -5   9   0          0.12          0.16         0.26 o
   1  -9   1          8.22          8.22         0.60 o
   2  -9   1         10.80          7.05         0.78 o
   5  -9   1          0.02         -0.07         0.31 o
   6  -9   1          0.79          1.72         0.57 o
   7  -9   1          0.70          0.86         0.34 o
   0  -8   1          5.74          8.33         0.85 o
   1  -8   1         23.56         35.37         2.00 o
   2  -8   1          6.74          9.30         0.99 o
   5  -8   1          1.28          1.49         0.32 o
   6  -8   1         14.25         17.16         0.84 o
   7  -8   1          2.43          4.06         0.70 o
   8  -8   1          0.01          0.04         0.19 o
  -2  -7   1          1.20          1.07         0.35 o
  -1  -7   1          4.60          5.33         0.44 o
   0  -7   1          6.74          8.41         0.77 o
   4  -7   1          2.14          2.35         0.49 o
   5  -7   1          5.51          5.12         0.53 o
   6  -7   1          5.78          7.04         0.61 o
   7  -7   1          5.55          6.80         0.41 o
   8  -7   1          1.38          1.53         0.20 o
  -4  -6   1          0.31          0.19         0.12 o
  -3  -6   1          4.90          4.70         0.65 o
  -2  -6   1         11.21         11.40         0.91 o
  -1  -6   1          0.69          0.83         0.20 o
   0  -6   1         49.43         53.87         2.75 o
   1  -6   1          4.95          5.31         1.67 o
   2  -6   1         36.64         45.85         4.93 o
   3  -6   1          2.71          3.75         1.51 o
   4  -6   1          6.69          6.59         0.64 o
   5  -6   1          0.09         -0.11         0.14 o
   6  -6   1          0.50          0.20         0.14 o
   7  -6   1          7.66          9.17         0.52 o
   8  -6   1          4.91          5.81         0.48 o
   9  -6   1          0.71          0.54         0.15 o
  -5  -5   1          1.39          1.52         0.34 o
  -4  -5   1          1.34          1.33         0.20 o
  -3  -5   1          5.54          5.02         0.47 o
  -2  -5   1          1.08          1.33         0.27 o
  -1  -5   1         47.04         43.96         2.62 o
   0  -5   1         13.19         19.25         2.86 o
   1  -5   1         73.69         77.16         5.66 o
   2  -5   1        132.33        151.80         8.28 o
   3  -5   1         23.61         26.55         3.37 o
   4  -5   1         11.46          7.95         1.65 o
   5  -5   1          0.64          0.42         0.19 o
   6  -5   1         19.51         17.43         0.63 o
   7  -5   1         18.23         18.57         0.70 o
   8  -5   1          1.15          1.36         0.19 o
   9  -5   1          1.77          1.62         0.24 o
  -6  -4   1          0.70          0.51         0.18 o
  -5  -4   1          0.18          0.44         0.31 o
  -4  -4   1          4.16          3.49         0.50 o
  -3  -4   1        102.53         93.64         2.21 o
  -2  -4   1         59.52         64.18         2.07 o
  -1  -4   1         28.93         36.34         3.69 o
   0  -4   1        135.24        153.09         7.51 o
   1  -4   1         46.29         58.33         4.23 o
   2  -4   1         11.30         12.37         1.12 o
   3  -4   1         14.78         12.67         1.72 o
   4  -4   1         19.44         18.33         2.38 o
   5  -4   1          0.26         -0.12         0.58 o
   6  -4   1          1.01          0.76         0.16 o
   7  -4   1         70.97         68.84         1.72 o
   8  -4   1          9.86          9.32         0.90 o
   9  -4   1          1.81          1.90         0.21 o
  -6  -3   1          0.19          0.20         0.23 o
  -5  -3   1          2.18          1.57         0.33 o
  -4  -3   1          0.12          0.55         0.30 o
  -3  -3   1         29.37         21.42         3.04 o
  -2  -3   1         38.02         43.25         3.94 o
  -1  -3   1          5.83          7.99         1.42 o
   0  -3   1        100.18         86.44         4.58 o
   1  -3   1         10.75         10.87         0.81 o
   2  -3   1          0.08          0.77         0.34 o
   3  -3   1         82.94         77.48         2.97 o
   4  -3   1        118.22        152.20         6.63 o
   5  -3   1         71.74         75.69         4.06 o
   6  -3   1         46.96         49.12         1.36 o
   7  -3   1          2.87          2.55         0.30 o
   8  -3   1         14.50         17.85         1.27 o
   9  -3   1          1.30          1.84         0.16 o
  -7  -2   1          2.95          3.55         0.33 o
  -6  -2   1         39.91         43.75         2.97 o
  -4  -2   1        108.22         97.24        11.76 o
  -3  -2   1         28.01         29.92         3.38 o
  -2  -2   1         63.07         98.02         5.37 o
  -1  -2   1         13.51         20.83         1.89 o
   0  -2   1         41.42         37.01         2.28 o
   1  -2   1        452.74        404.67         9.81 o
   2  -2   1        341.05        303.76         6.14 o
   3  -2   1         56.63         59.52         2.41 o
   4  -2   1          6.83         12.65         1.19 o
   5  -2   1         57.79         64.97         3.21 o
   6  -2   1          1.10          0.76         0.14 o
   7  -2   1         28.65         29.54         1.27 o
   8  -2   1          9.54         11.68         0.95 o
   9  -2   1          2.80          2.58         0.20 o
  -8  -1   1          3.26          2.94         0.29 o
  -7  -1   1          0.21          0.33         0.14 o
  -6  -1   1          7.47          7.24         0.56 o
  -5  -1   1         69.25         63.28         3.05 o
  -4  -1   1         63.18         76.08         5.65 o
  -3  -1   1         15.70         27.62         1.59 o
  -2  -1   1         26.20         29.87         3.97 o
  -1  -1   1         45.76         69.37         3.01 o
   0  -1   1        119.01         82.98         4.39 o
   1  -1   1         23.59         19.39         0.85 o
   2  -1   1        171.05        247.93        11.80 o
   3  -1   1         79.34         83.53         3.98 o
   4  -1   1         19.48         21.06         1.23 o
   5  -1   1         52.99         43.18         3.72 o
   6  -1   1         17.13         16.07         0.91 o
   7  -1   1          3.55          3.13         0.53 o
   8  -1   1          8.41          9.00         0.52 o
  -8   0   1         34.39         40.10         1.36 o
  -7   0   1          0.59          0.56         0.14 o
  -6   0   1          3.79          3.33         0.55 o
  -5   0   1          1.21          0.79         0.58 o
  -4   0   1         16.43         24.92         1.78 o
  -3   0   1         25.88         29.80         1.70 o
  -2   0   1         67.19        113.56        16.60 o
  -1   0   1        254.05        271.92         5.18 o
   0   0   1        148.99         75.65         6.31 o
   1   0   1       1014.23       1425.64        21.76 o
   2   0   1        673.83        907.12        15.17 o
   3   0   1        168.63        261.81        17.72 o
   4   0   1         44.13         38.24         2.91 o
   5   0   1        174.55        175.68         3.40 o
   6   0   1         50.21         51.39         2.39 o
   7   0   1          0.00          0.04         0.08 o
   8   0   1          0.05          0.16         0.09 o
  -8   1   1          0.05          0.02         0.06 o
  -7   1   1          2.01          2.60         0.49 o
  -6   1   1         27.87         27.32         1.71 o
  -5   1   1         11.21          9.85         0.98 o
  -4   1   1         10.66         10.72         1.11 o
  -3   1   1         15.51         25.32         1.27 o
  -2   1   1        463.01        365.77        12.87 o
  -1   1   1       1256.48       1382.50        17.44 o
   0   1   1        143.73        171.42         3.68 o
   1   1   1       1274.96       1705.63        37.89 o
   2   1   1        219.45        214.56        25.35 o
   3   1   1          8.70         12.37         1.87 o
   4   1   1         94.74         85.17         6.21 o
   5   1   1        240.86        224.53         5.04 o
   6   1   1         17.78         19.05         1.27 o
   7   1   1          0.40          0.71         0.38 o
  -9   2   1          0.03         -0.01         0.04 o
  -8   2   1          0.22          0.13         0.09 o
  -7   2   1          6.21          6.38         0.81 o
  -6   2   1          0.01          0.10         0.09 o
  -5   2   1          0.04          0.13         0.24 o
  -4   2   1         57.19         71.29         3.03 o
  -3   2   1         16.83         15.98         0.82 o
  -2   2   1        188.48        196.50         3.56 o
  -1   2   1       3731.45       4254.99        62.86 o
   0   2   1       1129.11       1520.84        34.47 o
   1   2   1       1203.24       1535.54        36.06 o
   2   2   1        109.90        171.65         8.04 o
   3   2   1          6.11          7.98         1.80 o
   4   2   1         40.25         38.26         5.94 o
   5   2   1          4.79          4.50         0.65 o
   6   2   1          1.02          0.77         0.27 o
   7   2   1          0.53          0.45         0.22 o
  -9   3   1          0.97          1.06         0.12 o
  -8   3   1          0.26          0.28         0.13 o
  -7   3   1          0.35          0.20         0.11 o
  -6   3   1         10.65          8.72         0.43 o
  -5   3   1          9.15          8.96         1.26 o
  -4   3   1         47.77         49.86         2.65 o
  -3   3   1        266.13        261.11         6.36 o
  -2   3   1        665.66        633.30        19.40 o
  -1   3   1          0.00          0.02         0.26 o
   0   3   1          2.49          2.19         0.73 o
   1   3   1        372.93        493.08        15.88 o
   2   3   1         90.57         99.47         6.60 o
   3   3   1         20.79         22.36         3.29 o
   4   3   1         21.51         21.66         1.61 o
   5   3   1          0.66          0.56         0.30 o
   6   3   1          0.03          0.04         0.15 o
  -9   4   1          0.00          0.02         0.03 o
  -8   4   1          0.00          0.03         0.08 o
  -7   4   1          1.40          1.04         0.19 o
  -6   4   1         98.70         92.28         1.92 o
  -5   4   1          9.60         10.07         1.89 o
  -4   4   1         89.67        102.22         5.95 o
  -3   4   1        100.84        105.24         6.14 o
  -2   4   1        110.17        126.40         6.74 o
  -1   4   1         61.41         65.15         4.72 o
   0   4   1          0.86          0.34         0.62 o
   1   4   1          2.88          2.89         1.09 o
   2   4   1         10.94         12.15         0.85 o
   3   4   1          3.23          3.74         0.42 o
   4   4   1          2.36          2.56         0.31 o
   5   4   1          1.08          1.15         0.25 o
  -9   5   1          0.14          0.08         0.03 o
  -8   5   1          9.53         10.62         0.66 o
  -7   5   1          0.03          0.10         0.13 o
  -6   5   1          0.25          0.24         0.08 o
  -5   5   1         23.78         21.21         2.01 o
  -4   5   1         62.18         54.84         5.26 o
  -3   5   1         10.07         10.85         2.26 o
  -2   5   1         40.33         51.37         4.81 o
  -1   5   1         34.19         44.28         4.45 o
   0   5   1          0.00         -0.23         0.84 o
   1   5   1          0.13         -0.14         0.14 o
   2   5   1          0.22          0.25         0.16 o
   3   5   1          1.70          1.51         0.26 o
   4   5   1          1.30          1.07         0.16 o
  -8   6   1          5.98          7.41         0.83 o
  -7   6   1         30.74         35.68         1.14 o
  -6   6   1        306.78        327.03         5.74 o
  -5   6   1         63.74         61.71         3.96 o
  -4   6   1          1.16          1.12         0.44 o
  -3   6   1         20.68         19.71         1.44 o
  -2   6   1          2.82          3.02         1.38 o
  -1   6   1         15.65         17.11         3.13 o
   0   6   1          1.08          0.44         0.19 o
   1   6   1          0.07          0.20         0.14 o
   2   6   1          0.73          1.10         0.20 o
   3   6   1          0.15          0.14         0.05 o
  -8   7   1          0.24          0.82         0.44 o
  -7   7   1          1.31          1.61         0.27 o
  -6   7   1         12.79         15.69         0.72 o
   0   7   1          0.76          0.87         0.28 o
   1   7   1          1.00          1.10         0.35 o
  -8   8   1          0.03         -0.11         0.11 o
  -7   8   1          0.05          0.30         0.17 o
  -6   8   1          0.81          1.18         0.31 o
  -5   8   1          0.72          0.95         0.34 o
  -4   8   1          0.53          1.18         0.33 o
  -2   8   1          1.05          1.03         0.28 o
  -1   8   1          8.15         11.55         1.06 o
   0   8   1          1.43          1.72         0.37 o
   1   8   1          0.70          0.50         0.16 o
  -7   9   1          0.51          0.40         0.20 o
  -6   9   1          1.05          1.11         0.43 o
  -5   9   1          0.69          0.61         0.40 o
   1  -9   2          0.00          0.10         0.09 o
   2  -9   2          2.53          2.77         0.52 o
   5  -9   2          0.05         -0.47         0.47 o
   6  -9   2          4.01          5.56         1.01 o
   7  -9   2          0.89          1.87         0.50 o
  -1  -8   2          0.09          0.05         0.09 o
   1  -8   2          2.11          1.96         0.47 o
   2  -8   2          5.07          6.09         0.78 o
   5  -8   2          2.88          3.00         0.34 o
   6  -8   2         63.96         75.21         2.05 o
   7  -8   2         64.42         83.17         5.50 o
   8  -8   2          0.03          0.14         0.10 o
  -3  -7   2          0.64          0.59         0.11 o
  -2  -7   2          0.07          0.11         0.08 o
  -1  -7   2          0.06         -0.02         0.11 o
   0  -7   2          0.22          0.19         0.18 o
   1  -7   2          0.51          0.40         0.13 o
   4  -7   2          0.11         -0.10         0.25 o
   5  -7   2         18.26         20.01         1.08 o
   6  -7   2          1.77          2.07         0.35 o
   7  -7   2          0.88          1.07         0.19 o
   8  -7   2          1.71          1.72         0.20 o
  -4  -6   2          0.17          0.33         0.18 o
  -3  -6   2          0.40          0.74         0.36 o
  -2  -6   2          2.83          3.57         0.40 o
  -1  -6   2          2.79          3.22         0.39 o
   0  -6   2          0.00          0.02         0.18 o
   1  -6   2          1.58          1.85         0.46 o
   2  -6   2         54.18         62.72         5.71 o
   3  -6   2         30.62         39.12         4.63 o
   4  -6   2         41.38         44.90         1.59 o
   5  -6   2          3.01          3.40         0.39 o
   6  -6   2         19.66         16.52         0.91 o
   7  -6   2         21.24         22.88         0.82 o
   8  -6   2          0.01          0.00         0.09 o
   9  -6   2          0.00         -0.03         0.06 o
  -5  -5   2          0.08          0.04         0.10 o
  -4  -5   2          0.94          1.00         0.24 o
  -3  -5   2         15.57         16.78         1.15 o
  -2  -5   2          0.37          0.23         0.10 o
  -1  -5   2         89.83         95.03         5.35 o
   0  -5   2         80.50         96.08         6.45 o
   1  -5   2         16.73         14.08         2.31 o
   2  -5   2         72.55         71.84         5.41 o
   3  -5   2         17.10         14.04         1.48 o
   4  -5   2         61.53         52.39         4.36 o
   5  -5   2          8.50          9.10         0.53 o
   6  -5   2          0.04          0.21         0.11 o
   7  -5   2          4.23          5.23         0.38 o
   8  -5   2          0.25          0.17         0.07 o
   9  -5   2          0.82          0.71         0.12 o
  -6  -4   2          0.02         -0.03         0.05 o
  -5  -4   2          0.42          0.23         0.22 o
  -4  -4   2          9.55          9.82         0.73 o
  -3  -4   2         17.01         15.84         0.86 o
  -2  -4   2         21.52         23.27         3.11 o
  -1  -4   2        126.02        147.79         7.62 o
   0  -4   2        695.88        784.39        21.87 o
   1  -4   2         31.90         28.20         2.83 o
   2  -4   2        727.83        719.33        13.34 o
   3  -4   2          4.60          4.80         1.05 o
   4  -4   2          2.85          3.95         1.13 o
   5  -4   2          9.40          8.87         1.84 o
   6  -4   2          1.02          1.07         0.15 o
   7  -4   2          1.06          0.81         0.15 o
   8  -4   2          3.88          3.51         0.54 o
   9  -4   2          0.01         -0.03         0.05 o
  -6  -3   2          0.00         -0.01         0.06 o
  -5  -3   2         59.64         64.19         3.77 o
  -4  -3   2        202.76        194.07         4.72 o
  -3  -3   2         19.71         19.80         2.79 o
  -2  -3   2         97.80         99.76         6.07 o
  -1  -3   2          7.26          9.23         1.45 o
   0  -3   2        284.39        279.85         9.29 o
   1  -3   2        374.96        339.90        17.65 o
   2  -3   2        227.09        185.06         6.44 o
   3  -3   2        133.45        126.36         5.69 o
   4  -3   2          6.50          4.34         1.10 o
   5  -3   2         11.44         12.52         2.10 o
   6  -3   2          0.03          0.03         0.07 o
   7  -3   2         16.93         16.61         0.75 o
   8  -3   2          0.40          0.55         0.27 o
   9  -3   2          0.33          0.40         0.07 o
  -7  -2   2          0.24          0.38         0.11 o
  -6  -2   2          4.73          4.38         0.47 o
  -5  -2   2        122.85        117.93         2.92 o
  -4  -2   2         80.19         78.05         4.03 o
  -3  -2   2         48.27         42.57         3.78 o
  -2  -2   2          0.17          3.18         0.81 o
  -1  -2   2        152.35        156.91         5.76 o
   0  -2   2       1907.57       1785.92        97.70 o
   1  -2   2        313.45        337.78         5.85 o
   2  -2   2         60.04         38.36        10.22 o
   3  -2   2         26.31         30.28         1.71 o
   4  -2   2         42.32         47.77         2.41 o
   5  -2   2          7.30          7.53         1.52 o
   6  -2   2          0.54          0.58         0.12 o
   7  -2   2          8.80          7.30         4.43 o
   8  -2   2         10.02         14.47         1.03 o
  -8  -1   2          2.33          2.49         0.27 o
  -7  -1   2          8.38          7.28         0.57 o
  -6  -1   2          6.17          6.07         0.52 o
  -5  -1   2          0.54          0.41         0.30 o
  -4  -1   2         42.51         37.57         3.91 o
  -3  -1   2        160.77        158.36         4.94 o
  -2  -1   2         19.77         24.75         1.93 o
  -1  -1   2        126.35        200.92         5.76 o
   1  -1   2        108.37        116.31         3.17 o
   2  -1   2         56.45         69.32         4.13 o
   3  -1   2         22.40         31.42         1.57 o
   4  -1   2          2.21          2.21         0.77 o
   5  -1   2        173.77        164.75         7.82 o
   6  -1   2          4.00          3.44         0.41 o
   7  -1   2          4.56          4.94         0.67 o
   8  -1   2          0.00          0.05         0.04 o
  -8   0   2          9.21          9.30         0.52 o
  -7   0   2          0.16          0.33         0.14 o
  -6   0   2         39.61         43.58         2.17 o
  -5   0   2         80.65         81.80         5.87 o
  -4   0   2          9.94         14.01         1.30 o
  -3   0   2         58.42         85.41         3.01 o
  -2   0   2          0.56          0.30         0.17 o
  -1   0   2       1096.21       1175.93        56.32 o
   0   0   2        236.83        247.23         8.28 o
   2   0   2         18.52         12.08         1.33 o
   3   0   2          8.46         18.23         1.46 o
   4   0   2         68.52         72.85         4.37 o
   5   0   2        332.22        322.23         6.96 o
   6   0   2        244.25        248.43         6.92 o
   7   0   2          0.99          0.71         0.25 o
   8   0   2          2.76          1.81         0.37 o
  -8   1   2          0.03          0.03         0.06 o
  -7   1   2         42.14         44.61         1.73 o
  -6   1   2         26.09         29.14         1.76 o
  -5   1   2          2.43          1.95         0.68 o
  -3   1   2        128.33        156.95         3.96 o
  -2   1   2         24.48         12.51         1.02 o
  -1   1   2          0.49          0.55         0.16 o
   0   1   2        134.59        143.27         4.95 o
   1   1   2         83.30         85.70         4.18 o
   2   1   2        118.43        202.78        22.42 o
   3   1   2          0.97          1.36         0.40 o
   5   1   2          3.23          2.95         0.37 o
   6   1   2          4.15          4.34         0.58 o
   7   1   2          0.94          0.67         0.21 o
  -9   2   2          2.78          2.02         0.32 o
  -8   2   2          1.34          1.21         0.18 o
  -7   2   2         57.98         51.38         1.74 o
  -6   2   2         47.96         37.25         1.79 o
  -5   2   2          1.78          1.84         0.83 o
  -4   2   2          0.05         -0.01         0.23 o
  -3   2   2         35.11         31.14         1.48 o
  -2   2   2         46.89         44.88         1.77 o
  -1   2   2         12.64          7.85         0.58 o
   0   2   2          0.68          0.25         0.45 o
   1   2   2        494.49        676.26        18.97 o
   2   2   2          4.18          5.22         1.30 o
   3   2   2        184.97        190.91         9.93 o
   4   2   2         82.53         66.13         9.39 o
   5   2   2          3.68          4.69         0.67 o
   6   2   2          0.62          1.26         0.29 o
   7   2   2          0.34          0.62         0.22 o
  -9   3   2          0.13          0.29         0.07 o
  -8   3   2          3.81          4.51         0.43 o
  -7   3   2          2.00          2.13         0.33 o
  -6   3   2         53.47         42.90         1.29 o
  -5   3   2         17.80         15.07         2.18 o
  -4   3   2          1.41          1.30         0.73 o
  -3   3   2         75.28         72.91         2.79 o
  -2   3   2        298.45        361.11         7.81 o
  -1   3   2        128.61        157.08         6.87 o
   0   3   2        490.98        605.42        17.75 o
   1   3   2         80.98         67.45         5.07 o
   2   3   2         36.47         44.73         4.46 o
   3   3   2          1.24          1.58         0.26 o
   4   3   2         10.11          9.06         1.02 o
   5   3   2          0.01         -0.03         0.11 o
   6   3   2          2.38          3.15         0.57 o
  -9   4   2          2.94          4.11         0.25 o
  -8   4   2          7.11          8.14         0.60 o
  -7   4   2          4.33          5.14         0.31 o
  -6   4   2         24.75         26.52         0.81 o
  -5   4   2          0.54          0.16         0.19 o
  -4   4   2          1.37          1.63         0.64 o
  -3   4   2         42.07         50.99         2.88 o
  -2   4   2         15.48         22.03         2.73 o
  -1   4   2        245.36        294.06        11.65 o
   0   4   2         50.74         55.32         4.80 o
   1   4   2        105.53        122.66         8.04 o
   2   4   2          6.09          5.32         0.58 o
   3   4   2         20.29         20.08         1.24 o
   4   4   2          3.49          3.56         0.35 o
   5   4   2          0.00          0.10         0.15 o
  -9   5   2          0.12          0.26         0.08 o
  -8   5   2          2.46          2.54         0.26 o
  -7   5   2          7.99          9.03         0.41 o
  -6   5   2         43.94         44.75         1.13 o
  -5   5   2         19.55         16.29         0.79 o
  -4   5   2          9.79          8.06         0.94 o
  -3   5   2         72.37         74.04         6.06 o
  -2   5   2         12.62         12.62         2.44 o
  -1   5   2         10.49         11.83         2.35 o
   0   5   2         34.87         37.65         1.89 o
   1   5   2         14.63         14.44         1.18 o
   2   5   2          7.93          7.53         0.72 o
   3   5   2          0.37          0.22         0.10 o
   4   5   2          0.02          0.00         0.11 o
  -8   6   2          0.92          0.99         0.14 o
  -7   6   2          0.05          0.02         0.05 o
  -6   6   2         36.69         39.53         1.27 o
  -5   6   2         14.98         12.59         1.15 o
  -4   6   2          0.49         -0.22         0.22 o
  -3   6   2          0.65          1.59         0.49 o
  -2   6   2          0.35          1.44         1.02 o
  -1   6   2         37.23         52.51         5.63 o
   1   6   2          4.70          5.65         0.77 o
   2   6   2          0.04          0.13         0.10 o
   3   6   2          0.05          0.07         0.09 o
  -8   7   2          0.01         -0.23         0.23 o
  -7   7   2          2.42          3.18         0.43 o
  -6   7   2          0.00          0.29         0.61 o
  -5   7   2          3.99          3.74         0.92 o
   0   7   2          9.73         11.18         0.93 o
   1   7   2          0.16          0.10         0.10 o
   2   7   2          0.01          0.02         0.07 o
  -7   8   2          5.75          7.83         0.56 o
  -6   8   2          4.16          4.43         0.54 o
  -5   8   2         11.97         13.72         0.89 o
  -4   8   2         16.04         20.08         1.19 o
  -1   8   2          0.00         -0.15         0.20 o
   0   8   2          0.00          0.00         0.07 o
  -6   9   2          0.03          0.01         0.09 o
  -5   9   2          5.62          7.19         1.06 o
   1  -9   3          0.03         -0.01         0.06 o
   3  -9   3          2.56          2.92         0.55 o
   5  -9   3          0.12          0.49         0.32 o
   6  -9   3          4.45          4.99         0.73 o
   7  -9   3         10.55          9.24         1.22 o
  -1  -8   3          5.67          5.74         0.56 o
   0  -8   3          0.10          0.47         0.32 o
   1  -8   3          0.56          1.02         0.39 o
   4  -8   3          0.10          0.14         0.18 o
   5  -8   3          1.45          1.43         0.34 o
   6  -8   3         18.31         16.49         4.12 o
   7  -8   3         38.37         46.43         3.34 o
   8  -8   3          6.63          7.13         0.58 o
  -3  -7   3          0.57          0.50         0.18 o
  -2  -7   3          0.30          0.19         0.24 o
  -1  -7   3          1.25          1.71         0.37 o
   0  -7   3          0.78          0.59         0.22 o
   1  -7   3          0.05          0.36         0.21 o
   2  -7   3          2.11          1.85         0.51 o
   3  -7   3          6.32          5.03         0.80 o
   4  -7   3         11.10         11.63         0.79 o
   5  -7   3          7.41          6.57         0.55 o
   6  -7   3          5.15          5.26         0.48 o
   7  -7   3          0.79          0.85         0.29 o
   8  -7   3          4.83          4.82         0.37 o
  -4  -6   3          0.28          0.38         0.18 o
  -3  -6   3          8.58          9.12         0.83 o
  -2  -6   3          5.46          6.20         0.72 o
  -1  -6   3          0.93          0.92         0.24 o
   0  -6   3         13.70         13.86         1.22 o
   1  -6   3          0.84          0.70         0.22 o
   2  -6   3          8.62          7.66         2.06 o
   3  -6   3         62.77         58.82         2.58 o
   4  -6   3         14.46         13.30         0.82 o
   5  -6   3         12.00         11.91         0.70 o
   6  -6   3         33.17         36.94         1.14 o
   7  -6   3          9.18         10.76         0.66 o
   8  -6   3          2.74          2.93         0.33 o
   9  -6   3          0.32          0.29         0.10 o
  -5  -5   3          0.04          0.19         0.12 o
  -4  -5   3          0.45          0.48         0.19 o
  -3  -5   3         14.29         14.92         1.07 o
  -2  -5   3          0.80          0.57         0.16 o
  -1  -5   3          0.16          0.20         0.12 o
   0  -5   3          2.65          2.12         0.85 o
   1  -5   3          0.63         -0.23         0.59 o
   2  -5   3         37.65         31.71         3.49 o
   3  -5   3         19.52         15.27         1.50 o
   4  -5   3          4.14          3.24         0.95 o
   5  -5   3         27.05         26.78         1.17 o
   6  -5   3          3.14          3.38         0.51 o
   7  -5   3          2.30          2.24         0.25 o
   8  -5   3          9.57          9.43         0.76 o
   9  -5   3          0.00          0.02         0.03 o
  -6  -4   3          1.01          0.66         0.11 o
  -5  -4   3         24.36         26.83         1.20 o
  -4  -4   3         48.83         47.11         1.95 o
  -3  -4   3          6.52          6.04         0.64 o
  -2  -4   3          3.11          1.74         0.44 o
  -1  -4   3          8.31          9.55         1.81 o
   0  -4   3          1.13          0.45         0.42 o
   1  -4   3         19.26         15.84         2.08 o
   2  -4   3         23.59         15.63         1.57 o
   3  -4   3        394.40        369.07        11.74 o
   4  -4   3        446.53        425.29        14.45 o
   5  -4   3         97.11        103.85         6.73 o
   6  -4   3          3.05          1.91         0.79 o
   7  -4   3         12.58         11.19         0.61 o
   8  -4   3          0.00         -0.03         0.09 o
   9  -4   3          0.01          0.01         0.09 o
  -6  -3   3          0.03         -0.09         0.16 o
  -5  -3   3         13.26         12.77         1.06 o
  -4  -3   3          0.18          0.24         0.10 o
  -3  -3   3         11.34         12.10         2.45 o
  -2  -3   3          8.03          7.68         1.61 o
  -1  -3   3         15.62         14.48         1.84 o
   0  -3   3        164.05        173.80         6.69 o
   1  -3   3         55.11         65.41         4.56 o
   2  -3   3        419.72        394.11        11.52 o
   3  -3   3         42.71         52.43         3.72 o
   4  -3   3        134.60        157.50         7.58 o
   5  -3   3         20.07         22.39         2.86 o
   6  -3   3          5.50          5.36         0.40 o
   7  -3   3          1.19          1.21         0.19 o
   8  -3   3          0.51          0.75         0.22 o
   9  -3   3          2.11          2.42         0.20 o
  -7  -2   3          1.58          1.95         0.25 o
  -6  -2   3          0.80          1.11         0.25 o
  -5  -2   3          2.60          2.49         0.41 o
  -4  -2   3         19.64         20.57         0.87 o
  -3  -2   3         14.11         12.66         1.64 o
  -2  -2   3        112.48        133.23         5.70 o
  -1  -2   3         57.92         63.39         3.15 o
   0  -2   3      12232.54      10896.93       223.36 o
   2  -2   3         19.44         22.39         1.90 o
   3  -2   3         89.00        118.35         5.82 o
   4  -2   3         45.37         50.99         4.04 o
   5  -2   3          6.43          6.50         1.53 o
   6  -2   3          2.82          2.87         0.37 o
   7  -2   3          0.39          0.62         0.18 o
   8  -2   3          4.23          5.35         0.59 o
  -8  -1   3          0.29          0.50         0.12 o
  -7  -1   3          0.45          0.35         0.10 o
  -6  -1   3          0.96          0.86         0.23 o
  -5  -1   3          0.49         -0.04         0.39 o
  -4  -1   3         35.64         35.25         3.44 o
  -3  -1   3        211.07        262.12         6.51 o
  -2  -1   3          4.07          5.99         0.71 o
  -1  -1   3        936.82        990.72       106.01 o
   0  -1   3        736.32        628.98        14.96 o
   1  -1   3        994.90        955.30        20.80 o
   2  -1   3        126.98        128.13         3.47 o
   3  -1   3          7.03         12.16         1.74 o
   4  -1   3          0.08         -0.10         0.41 o
   5  -1   3          0.00         -0.04         0.06 o
   6  -1   3         46.46         47.50         1.64 o
   7  -1   3          1.45          1.51         0.39 o
   8  -1   3          0.11          0.08         0.05 o
  -8   0   3          0.00          0.04         0.03 o
  -7   0   3          0.41          0.47         0.12 o
  -6   0   3         15.63         13.75         1.15 o
  -5   0   3          0.46          0.16         0.33 o
  -4   0   3        192.69        216.67         6.21 o
  -3   0   3        832.71       1008.38        22.07 o
  -2   0   3       2782.32       3754.77        63.87 o
  -1   0   3        251.66        233.31         6.84 o
   0   0   3        245.91        231.32         7.75 o
   1   0   3         10.85          2.84         0.59 o
   2   0   3          1.62          2.42         0.51 o
   3   0   3          0.24          0.85         0.34 o
   4   0   3          1.20          0.35         0.31 o
   5   0   3        119.72        116.52         2.74 o
   6   0   3        122.44        126.97         4.25 o
   7   0   3          2.13          2.67         0.42 o
   8   0   3          8.71          5.11         0.57 o
  -8   1   3          0.02          0.04         0.05 o
  -7   1   3         14.62         13.80         0.64 o
  -6   1   3         14.69          9.24         0.62 o
  -5   1   3         14.95          9.90         1.75 o
  -4   1   3        220.25        229.74         7.62 o
  -3   1   3         27.32         27.02         1.97 o
  -2   1   3         43.16         45.45         2.35 o
  -1   1   3        523.69        448.35         7.88 o
   0   1   3          0.75          2.17         0.24 o
   1   1   3         24.45         39.02         2.90 o
   2   1   3          4.92          7.89         1.00 o
   3   1   3         28.05         36.42         2.32 o
   4   1   3         27.57         28.38         1.61 o
   5   1   3          1.68          1.73         0.29 o
   6   1   3          2.03          1.66         0.36 o
   7   1   3          0.03          0.08         0.22 o
  -9   2   3          0.20          0.14         0.06 o
  -8   2   3          2.99          3.06         0.27 o
  -7   2   3          4.53          3.30         0.40 o
  -6   2   3         99.57         81.77         1.81 o
  -5   2   3        179.85        175.86         8.15 o
  -4   2   3        196.51        209.88         8.10 o
  -3   2   3         21.91         11.85         0.97 o
  -2   2   3        504.95        540.66        12.66 o
  -1   2   3        143.39        170.71         3.46 o
   0   2   3          4.42          2.85         0.87 o
   1   2   3         77.49        118.31         6.30 o
   2   2   3         87.61        105.72         6.68 o
   3   2   3          5.01          6.09         1.76 o
   4   2   3         84.20         84.12         3.22 o
   5   2   3         13.81         12.89         1.11 o
   6   2   3         17.48          1.93         0.33 o
   7   2   3          9.97          5.03         0.54 o
  -9   3   3          3.07          3.46         0.27 o
  -8   3   3         14.90         17.86         0.72 o
  -7   3   3         18.16         17.96         0.81 o
  -6   3   3          9.92          9.28         0.46 o
  -5   3   3         10.62         13.45         2.12 o
  -4   3   3         41.67         43.27        10.00 o
  -3   3   3        125.64        153.03         4.50 o
  -2   3   3         52.29         62.55         2.22 o
  -1   3   3          4.09          1.90         0.83 o
   0   3   3          3.88          6.93         1.49 o
   1   3   3          2.79          5.77         1.49 o
   2   3   3          8.11          7.39         1.95 o
   3   3   3         31.70         33.03         1.31 o
   4   3   3          7.21          7.14         0.89 o
   5   3   3          2.05          3.04         0.40 o
   6   3   3          3.54          4.15         0.59 o
  -9   4   3          1.93          2.36         0.21 o
  -8   4   3         13.96         16.80         0.68 o
  -7   4   3         10.05         11.55         0.51 o
  -6   4   3        264.02        275.01         4.44 o
  -5   4   3         74.61         77.48         1.44 o
  -4   4   3         10.64          8.49         1.25 o
  -3   4   3          2.45          1.61         0.60 o
  -2   4   3          0.01          0.26         0.54 o
  -1   4   3         13.27         18.80         2.62 o
   0   4   3          8.71         12.28         2.29 o
   1   4   3          2.13          2.83         0.49 o
   2   4   3         80.81         72.87         2.30 o
   3   4   3         50.82         46.88         2.99 o
   4   4   3          4.73          4.12         0.47 o
   5   4   3          0.38          0.37         0.11 o
  -9   5   3          1.66          1.78         0.25 o
  -8   5   3          1.21          1.24         0.18 o
  -7   5   3         16.81         23.21         0.73 o
  -6   5   3         90.75         95.31         1.75 o
  -5   5   3         20.56         16.43         0.62 o
  -4   5   3          0.09          0.17         0.12 o
  -3   5   3          3.38          3.56         1.28 o
  -2   5   3          0.21          0.39         0.63 o
  -1   5   3        125.64        157.96         9.47 o
   0   5   3          0.44          0.54         0.26 o
   1   5   3          0.01          0.01         0.12 o
   2   5   3          1.52          2.35         0.61 o
   3   5   3          2.47          2.18         0.27 o
   4   5   3          0.87          0.24         0.13 o
  -8   6   3          1.12          1.71         0.19 o
  -7   6   3          0.34          0.39         0.12 o
  -6   6   3          0.01          0.01         0.12 o
  -5   6   3          0.16         -0.12         0.18 o
  -4   6   3          1.18          1.09         0.40 o
  -3   6   3          3.65          2.86         0.88 o
  -2   6   3         46.50         60.76         6.10 o
   1   6   3          0.08          0.15         0.19 o
   2   6   3          8.77         11.78         0.70 o
   3   6   3          0.04          0.10         0.05 o
  -7   7   3          0.02          0.41         0.18 o
  -6   7   3          2.22          2.42         0.32 o
  -5   7   3          1.11          1.53         0.57 o
   0   7   3          0.53          0.45         0.16 o
   1   7   3          0.53          0.65         0.14 o
  -7   8   3          0.87          1.11         0.29 o
  -6   8   3          1.51          1.97         0.31 o
  -5   8   3         10.00          9.24         1.47 o
  -4   8   3          8.00          7.66         0.68 o
  -1   8   3          0.00         -0.19         0.19 o
   0   8   3          0.23          0.20         0.11 o
  -5   9   3          0.61          0.61         0.30 o
  -4   9   3          0.06         -0.08         0.18 o
   0  -9   4          1.37          1.47         0.29 o
   1  -9   4          1.45          0.94         0.31 o
   2  -9   4          0.25          0.42         0.25 o
   3  -9   4          0.06          0.08         0.16 o
   4  -9   4          0.47          0.30         0.27 o
   6  -9   4          0.90          0.96         0.19 o
   7  -9   4          0.55          0.32         0.10 o
  -1  -8   4          2.15          2.69         0.33 o
   0  -8   4          2.72          3.60         0.44 o
   1  -8   4          3.52          4.00         0.54 o
   2  -8   4          5.81          6.02         0.94 o
   3  -8   4          2.75          2.21         0.60 o
   4  -8   4          0.86          0.97         0.26 o
   5  -8   4          0.39          0.30         0.11 o
   6  -8   4          0.22          0.11         0.17 o
   7  -8   4          0.21          0.19         0.13 o
   8  -8   4          2.42          2.13         0.32 o
  -3  -7   4          1.29          1.22         0.32 o
  -2  -7   4          0.48          0.72         0.21 o
  -1  -7   4          5.21          5.54         0.63 o
   0  -7   4          3.88          3.13         0.50 o
   1  -7   4         17.41         18.95         1.22 o
   2  -7   4          0.21          0.31         0.28 o
   3  -7   4         18.70         17.82         1.17 o
   4  -7   4          0.79          0.99         0.22 o
   5  -7   4          0.39          0.56         0.29 o
   6  -7   4          1.62          2.33         0.43 o
   7  -7   4          9.15         10.98         1.21 o
   8  -7   4          3.51          0.73         1.57 o
  -4  -6   4          0.00          0.06         0.09 o
  -3  -6   4          5.90          6.47         0.63 o
  -2  -6   4         43.37         44.78         3.15 o
  -1  -6   4         16.21         16.91         1.19 o
   0  -6   4         25.69         26.51         1.37 o
   1  -6   4          0.70          0.58         0.19 o
   2  -6   4          9.37          9.76         1.12 o
   3  -6   4          3.63          3.57         0.65 o
   4  -6   4          3.82          3.14         0.40 o
   5  -6   4          4.75          3.87         0.42 o
   6  -6   4          0.25          0.38         0.17 o
   7  -6   4         11.90         12.58         0.78 o
   8  -6   4         21.32         16.64         2.89 o
   9  -6   4          1.59          1.08         0.18 o
  -5  -5   4          1.55          1.44         0.34 o
  -4  -5   4          0.79          0.66         0.22 o
  -3  -5   4          0.00          0.29         0.22 o
  -2  -5   4          0.12          0.02         0.11 o
  -1  -5   4          3.82          4.29         0.39 o
   0  -5   4          0.54          0.87         0.73 o
   1  -5   4         19.75         18.32         2.62 o
   2  -5   4          1.15          0.67         0.74 o
   3  -5   4          1.89          0.76         0.42 o
   4  -5   4         41.03         38.25         3.59 o
   5  -5   4         51.79         56.52         1.81 o
   6  -5   4          0.42          0.41         0.21 o
   7  -5   4          9.22          9.89         0.55 o
   8  -5   4          9.99         12.05         0.90 o
   9  -5   4          0.36          0.41         0.13 o
  -6  -4   4          0.09          0.07         0.03 o
  -5  -4   4         76.44         82.65         2.31 o
  -4  -4   4        105.79        113.40         2.52 o
  -3  -4   4         21.26         21.81         1.21 o
  -2  -4   4          0.42          0.36         0.11 o
  -1  -4   4         10.97         11.39         1.67 o
   0  -4   4          6.79          6.40         0.91 o
   1  -4   4          6.47          2.59         0.83 o
   2  -4   4        148.62        138.78         5.88 o
   3  -4   4         80.63         81.50         4.86 o
   4  -4   4         24.76         27.15         3.03 o
   5  -4   4          7.52          8.13         1.03 o
   6  -4   4         19.60         20.84         1.32 o
   7  -4   4         12.89         13.40         0.82 o
   8  -4   4          0.59          0.53         0.17 o
   9  -4   4          5.79          5.22         0.29 o
  -6  -3   4          0.03          0.18         0.11 o
  -5  -3   4          0.03          0.16         0.15 o
  -4  -3   4         59.30         53.01         1.60 o
  -3  -3   4          0.88          0.83         0.24 o
  -2  -3   4          6.21          6.45         1.00 o
  -1  -3   4         11.11         16.83         1.40 o
   0  -3   4         77.45         63.06         1.81 o
   1  -3   4        178.33        152.51         5.75 o
   2  -3   4          5.60          6.68         0.74 o
   3  -3   4         19.29         23.08         2.54 o
   4  -3   4         66.52         64.37         4.85 o
   5  -3   4         21.90         16.28         2.56 o
   6  -3   4          0.48          0.18         0.15 o
   7  -3   4          8.63          8.48         0.65 o
   8  -3   4          2.32          2.26         0.40 o
  -7  -2   4         11.08         13.27         0.86 o
  -6  -2   4          6.59          6.93         0.48 o
  -5  -2   4          0.33          0.40         0.18 o
  -4  -2   4          0.03          0.15         0.09 o
  -3  -2   4         17.29         17.34         2.60 o
  -2  -2   4          0.72          1.50         0.38 o
  -1  -2   4         65.36         76.92         2.62 o
   0  -2   4          0.61          0.45         0.14 o
   1  -2   4        379.13        311.55         8.64 o
   2  -2   4         38.09         30.59         2.79 o
   3  -2   4         33.05         25.35         2.76 o
   4  -2   4         84.35         82.71         5.51 o
   5  -2   4         65.40         68.40         5.30 o
   6  -2   4         93.43         89.73         1.86 o
   7  -2   4          4.39          5.03         0.48 o
   8  -2   4          0.15          0.06         0.11 o
  -8  -1   4          0.02          0.02         0.04 o
  -7  -1   4          0.35          0.51         0.12 o
  -6  -1   4         17.37         17.28         1.38 o
  -5  -1   4          3.08          2.31         0.45 o
  -4  -1   4          6.81          5.78         1.03 o
  -3  -1   4          0.23          0.23         0.24 o
  -2  -1   4         95.62        122.35         3.96 o
  -1  -1   4        379.99        332.93        43.74 o
   0  -1   4       1448.51       1385.06        30.97 o
   1  -1   4        209.98        186.61         5.44 o
   2  -1   4        151.38        163.40         8.52 o
   3  -1   4        161.07        155.68         7.51 o
   4  -1   4         22.57         19.87         2.56 o
   5  -1   4         95.87         86.68         2.09 o
   6  -1   4        107.40        107.09         2.41 o
   7  -1   4          0.60          0.93         0.27 o
   8  -1   4          0.09          0.05         0.08 o
  -8   0   4          0.26          0.16         0.04 o
  -7   0   4          2.93          2.56         0.26 o
  -6   0   4          0.32          0.43         0.14 o
  -5   0   4          0.02          0.01         0.15 o
  -4   0   4         16.93         19.26         2.25 o
  -3   0   4         60.61        107.75         5.26 o
  -2   0   4         26.05         19.15         1.86 o
  -1   0   4       1751.61       1694.59        37.38 o
   0   0   4       1001.44        866.02        52.38 o
   1   0   4       2441.17       2965.75       113.78 o
   2   0   4        281.84        376.80        12.11 o
   3   0   4         66.09         89.94         5.34 o
   4   0   4          1.99          2.09         0.76 o
   5   0   4         25.85         25.86         1.09 o
   6   0   4          0.57          0.73         0.26 o
   7   0   4          0.02         -0.05         0.08 o
  -8   1   4          0.62          0.51         0.10 o
  -7   1   4          0.07          0.15         0.06 o
  -6   1   4          5.42          5.04         0.41 o
  -4   1   4         16.25         14.88         1.67 o
  -3   1   4        248.01        232.46         7.61 o
  -2   1   4         13.73          8.72         0.73 o
  -1   1   4        900.55        819.08        13.56 o
   0   1   4        255.45        269.65         4.43 o
   1   1   4        229.06        279.76        17.01 o
   2   1   4        288.34        452.02        15.17 o
   3   1   4         24.38         19.97         1.85 o
   4   1   4         48.58         46.83         1.59 o
   5   1   4         11.87         11.37         0.73 o
   6   1   4          0.49          0.47         0.19 o
   7   1   4          0.02          0.21         0.17 o
  -8   2   4          0.08          0.23         0.09 o
  -7   2   4          0.04          0.10         0.10 o
  -6   2   4         19.99         16.19         0.74 o
  -5   2   4        117.01        112.35         6.39 o
  -4   2   4         15.68         22.10         2.25 o
  -3   2   4        363.49        427.56        19.71 o
  -2   2   4         58.85         67.82         2.06 o
  -1   2   4        281.56        298.73         5.29 o
   0   2   4          5.62          6.54         0.96 o
   1   2   4          2.35          5.02         1.32 o
   2   2   4          2.04          1.22         0.82 o
   3   2   4         16.78         15.04         0.80 o
   4   2   4          0.48          0.61         0.20 o
   5   2   4          1.59          1.60         0.31 o
   6   2   4         10.85         15.60         1.42 o
  -9   3   4          0.79          0.83         0.12 o
  -8   3   4          1.09          1.18         0.17 o
  -7   3   4          9.93          9.85         0.51 o
  -6   3   4          2.39          1.89         0.23 o
  -5   3   4         11.32         10.70         0.50 o
  -4   3   4        190.26        212.29         8.81 o
  -3   3   4         10.11         11.21         0.97 o
  -2   3   4         14.84         20.01         1.64 o
  -1   3   4        109.82        131.72         6.72 o
   0   3   4         28.91         41.12         3.91 o
   1   3   4          0.10          0.21         0.53 o
   2   3   4          0.29          0.33         0.12 o
   3   3   4          2.80          2.46         0.34 o
   4   3   4          6.76          6.29         0.81 o
   5   3   4          0.02          0.02         0.08 o
  -9   4   4          0.17          0.25         0.10 o
  -8   4   4          0.17          0.11         0.09 o
  -7   4   4          7.09          8.39         0.38 o
  -6   4   4        328.81        338.87         4.60 o
  -5   4   4        412.66        417.19         6.70 o
  -4   4   4         17.85         16.32         2.29 o
  -3   4   4         33.32         38.38         2.47 o
  -2   4   4         20.35         25.06         3.13 o
  -1   4   4         19.37         23.02         3.13 o
   0   4   4         17.01         20.00         3.21 o
   1   4   4          0.00          0.03         0.12 o
   2   4   4          0.40          0.40         0.22 o
   3   4   4          0.56          0.35         0.15 o
   4   4   4          0.30          0.20         0.12 o
  -8   5   4          0.06          0.00         0.07 o
  -7   5   4          4.72          6.36         0.37 o
  -6   5   4          0.89          1.04         0.15 o
  -5   5   4         32.99         29.59         0.84 o
  -4   5   4          0.02          0.38         0.37 o
  -3   5   4          1.09          0.84         0.27 o
  -2   5   4         17.23         22.43         3.41 o
  -1   5   4         24.16         25.71         1.55 o
   0   5   4          3.54          3.38         0.56 o
   1   5   4          4.73          2.99         0.57 o
   2   5   4          0.94          0.53         0.26 o
   3   5   4          3.04          3.85         0.61 o
   4   5   4          0.27          0.16         0.08 o
  -8   6   4          6.80          7.06         1.08 o
  -7   6   4          3.01          3.80         0.39 o
  -6   6   4          1.18          1.36         0.38 o
  -5   6   4          0.88          1.04         0.31 o
  -4   6   4          0.94          0.44         0.19 o
  -3   6   4          5.24          5.53         0.86 o
   0   6   4         22.91         25.80         1.70 o
   1   6   4          0.86          0.90         0.29 o
   2   6   4          1.23          1.54         0.24 o
   3   6   4          0.67          1.14         0.19 o
  -7   7   4          5.78          6.36         0.59 o
  -6   7   4          0.04          0.59         0.28 o
  -5   7   4          4.26          4.11         0.68 o
   0   7   4          0.86          0.92         0.24 o
   1   7   4          0.37          0.23         0.08 o
  -7   8   4          0.87          1.02         0.21 o
  -6   8   4          0.51          0.70         0.14 o
  -5   8   4          0.01         -0.34         0.34 o
  -1   8   4          0.29          0.33         0.16 o
   0  -9   5          0.13          0.07         0.08 o
   1  -9   5          0.11          0.04         0.12 o
   2  -9   5          0.60          0.71         0.31 o
   3  -9   5          3.16          3.70         0.63 o
   4  -9   5          1.05          0.64         0.20 o
   5  -9   5          0.81          0.91         0.21 o
   6  -9   5          1.98          2.33         0.37 o
   7  -9   5          0.77          0.67         0.17 o
  -1  -8   5          0.97          1.38         0.24 o
   0  -8   5          0.80          1.03         0.25 o
   1  -8   5          0.03         -0.13         0.13 o
   2  -8   5          4.83          4.94         0.54 o
   3  -8   5         15.88         14.81         1.02 o
   4  -8   5         10.00          9.83         0.72 o
   5  -8   5          3.71          4.66         0.72 o
   6  -8   5          0.69          0.82         0.34 o
   7  -8   5          7.89          7.92         0.89 o
   8  -8   5          1.76          1.22         0.23 o
  -3  -7   5          0.99          0.94         0.28 o
  -2  -7   5          3.87          5.03         0.52 o
  -1  -7   5          2.39          2.26         0.42 o
   0  -7   5         32.21         20.50        13.76 o
   1  -7   5          4.36          4.76         0.99 o
   2  -7   5          0.03          0.21         0.19 o
   3  -7   5         16.08         13.26         1.02 o
   4  -7   5          0.31          0.28         0.10 o
   5  -7   5          5.98          5.76         0.91 o
   6  -7   5          1.43          1.78         0.41 o
   7  -7   5          0.84          1.32         0.20 o
   8  -7   5          0.23          0.05         0.24 o
  -4  -6   5          0.03          0.26         0.19 o
  -3  -6   5          5.72          6.82         0.64 o
  -2  -6   5          0.96          0.97         0.31 o
  -1  -6   5         19.06         18.76         2.04 o
   0  -6   5         80.89         85.89         4.81 o
   1  -6   5         64.71         67.80         2.31 o
   2  -6   5         72.11         68.46         3.16 o
   3  -6   5         24.90         25.83         1.93 o
   4  -6   5          2.84          2.58         0.36 o
   5  -6   5          0.88          1.29         0.29 o
   6  -6   5          0.06          0.22         0.43 o
   7  -6   5          0.87          0.78         0.19 o
   8  -6   5          1.76          1.99         0.49 o
  -5  -5   5          1.96          2.05         0.42 o
  -4  -5   5         59.09         62.87         1.88 o
  -3  -5   5         71.65         73.83         2.61 o
  -2  -5   5          0.80          0.35         0.26 o
  -1  -5   5         21.85         22.11         1.22 o
   0  -5   5         32.45         28.44         3.20 o
   1  -5   5          0.04         -0.03         0.21 o
   2  -5   5         52.03         48.28         4.35 o
   3  -5   5         34.55         29.23         2.81 o
   4  -5   5          4.49          4.31         0.61 o
   5  -5   5          8.75          8.58         0.79 o
   6  -5   5          2.34          2.83         0.64 o
   7  -5   5          3.44          3.34         0.31 o
   8  -5   5          1.16          1.19         0.15 o
   9  -5   5          0.13          0.20         0.08 o
  -6  -4   5          0.01         -0.01         0.04 o
  -5  -4   5         19.06         20.75         1.01 o
  -4  -4   5         85.57         93.66         2.22 o
  -3  -4   5         17.55         15.90         0.78 o
  -2  -4   5          8.56          6.08         0.94 o
  -1  -4   5         24.32         23.71         2.91 o
   0  -4   5         67.92         81.74         3.35 o
   1  -4   5        185.89        148.96         6.79 o
   2  -4   5        176.78        154.82         7.64 o
   3  -4   5          1.73          2.59         0.87 o
   4  -4   5         11.03         12.95         2.21 o
   5  -4   5         12.88         11.58         1.41 o
   6  -4   5          3.13          2.27         0.45 o
   7  -4   5          0.90          1.07         0.17 o
   8  -4   5          0.07          0.33         0.17 o
  -6  -3   5          4.39          4.17         0.41 o
  -5  -3   5          2.45          3.56         0.46 o
  -4  -3   5          3.79          2.79         0.28 o
  -3  -3   5          0.15          0.16         0.08 o
  -2  -3   5         21.23         18.89         2.68 o
  -1  -3   5         38.51         51.46         2.47 o
   0  -3   5         38.24         26.45         1.22 o
   1  -3   5         17.50         15.42         1.63 o
   2  -3   5         78.46         90.38         3.10 o
   3  -3   5         31.10         43.42         3.85 o
   4  -3   5         10.22         11.88         2.14 o
   5  -3   5         15.08         16.23         2.68 o
   6  -3   5         67.20         64.48         2.86 o
   7  -3   5          2.32          2.60         0.35 o
   8  -3   5          0.31          0.44         0.14 o
  -7  -2   5          6.78          7.08         0.59 o
  -6  -2   5          7.19          7.18         0.53 o
  -5  -2   5          0.98          1.23         0.24 o
  -4  -2   5         57.96         62.53         1.67 o
  -3  -2   5          4.85          5.68         1.02 o
  -2  -2   5         30.47         30.57         2.15 o
  -1  -2   5          0.33          0.67         0.28 o
   0  -2   5        595.50        566.99        15.23 o
   1  -2   5         37.39         37.99         2.41 o
   2  -2   5          1.75          1.78         0.37 o
   3  -2   5         21.24         23.06         2.79 o
   4  -2   5          5.92          6.45         1.56 o
   5  -2   5        122.47        111.58         3.30 o
   6  -2   5        318.86        320.44         5.90 o
   7  -2   5         42.66         44.06         1.52 o
   8  -2   5          1.23          1.46         0.27 o
  -7  -1   5          8.09          8.21         0.53 o
  -6  -1   5         10.36          9.54         0.70 o
  -5  -1   5         38.22         36.50         1.47 o
  -4  -1   5         38.32         37.25         3.79 o
  -3  -1   5         57.57         90.16         5.43 o
  -2  -1   5         40.73         61.10         3.99 o
  -1  -1   5          0.65          0.21         0.31 o
   0  -1   5         11.75          8.54         1.15 o
   1  -1   5        160.43        115.68         4.25 o
   2  -1   5         43.53         38.89         2.53 o
   3  -1   5        115.08        136.74         7.20 o
   4  -1   5         61.58         51.35         4.52 o
   5  -1   5         19.06         16.51         1.12 o
   6  -1   5          0.44          0.42         0.14 o
   7  -1   5          1.05          1.11         0.29 o
   8  -1   5          1.57          1.39         0.20 o
  -8   0   5          3.45          2.94         0.33 o
  -7   0   5          5.46          5.04         0.36 o
  -6   0   5         87.77         80.42         1.88 o
  -5   0   5          0.06          0.03         0.07 o
  -4   0   5          0.21         -0.02         0.40 o
  -3   0   5          4.00          3.64         0.99 o
  -2   0   5          6.93          5.22         1.03 o
  -1   0   5         38.98         40.26         2.60 o
   0   0   5         26.53         21.49         1.76 o
   1   0   5        319.21        303.78         6.87 o
   2   0   5        155.77        206.11        10.05 o
   3   0   5         25.41         31.15         3.26 o
   4   0   5        132.15        118.91         2.68 o
   5   0   5         32.47         29.46         1.73 o
   6   0   5          3.84          4.59         0.65 o
   7   0   5          0.29          0.33         0.14 o
  -8   1   5          3.55          3.29         0.23 o
  -7   1   5          0.10          0.13         0.07 o
  -6   1   5         15.62         14.29         0.54 o
  -5   1   5         38.34         28.60         0.95 o
  -4   1   5         16.35         12.76         1.66 o
  -3   1   5         25.78         17.74         1.84 o
  -2   1   5        200.66        193.63         6.91 o
  -1   1   5        673.69        700.61        12.17 o
   0   1   5         90.75         86.29         2.09 o
   1   1   5        125.85        168.84         5.28 o
   2   1   5        207.03        227.50        10.07 o
   3   1   5          0.06         -0.04         0.26 o
   4   1   5          1.66          1.49         0.27 o
   5   1   5          5.95          5.29         0.49 o
   6   1   5          1.29          1.56         0.31 o
   7   1   5          0.86          0.79         0.26 o
  -8   2   5          0.95          0.74         0.16 o
  -7   2   5          3.30          3.50         0.28 o
  -6   2   5          8.82          8.76         0.49 o
  -5   2   5         35.41         36.78         1.11 o
  -4   2   5          0.48          0.27         0.19 o
  -3   2   5         34.44         45.76         2.31 o
  -2   2   5         39.71         48.90         2.25 o
  -1   2   5        185.48        199.91         5.45 o
   0   2   5        180.60        197.74         6.07 o
   1   2   5        327.19        302.29        12.19 o
   2   2   5         23.54         15.18         2.90 o
   3   2   5         20.69         16.29         0.90 o
   4   2   5         15.90         15.12         0.87 o
   5   2   5          0.47          0.21         0.09 o
   6   2   5          0.45          0.66         0.28 o
  -9   3   5          0.85          0.97         0.17 o
  -8   3   5          0.04          0.05         0.04 o
  -7   3   5          4.90          4.83         0.35 o
  -6   3   5         44.43         49.12         1.24 o
  -5   3   5        110.19        106.27         2.14 o
  -4   3   5         43.28         37.58         3.45 o
  -3   3   5          9.72          7.63         1.05 o
  -2   3   5        136.38        132.56         3.66 o
  -1   3   5        179.92        181.18        10.43 o
   0   3   5          8.13         11.56         2.18 o
   1   3   5         45.33         45.77         4.85 o
   2   3   5         19.36         13.23         0.77 o
   3   3   5          4.06          3.34         0.41 o
   4   3   5          0.02          0.05         0.11 o
   5   3   5          0.14          0.33         0.12 o
  -9   4   5          0.00         -0.03         0.03 o
  -8   4   5          0.06          0.02         0.07 o
  -7   4   5          1.65          1.66         0.24 o
  -6   4   5         12.35         12.72         0.64 o
  -5   4   5         97.44         85.49         1.87 o
  -4   4   5          0.07          0.13         0.06 o
  -3   4   5          6.05          8.38         1.53 o
  -2   4   5          4.28          4.70         1.30 o
  -1   4   5         18.87         21.81         3.19 o
   0   4   5         47.76         58.31         3.57 o
   1   4   5         23.46         22.69         1.51 o
   2   4   5          2.58          2.12         0.50 o
   3   4   5          0.07         -0.07         0.18 o
   4   4   5          0.00          0.07         0.06 o
  -8   5   5          2.91          2.89         0.31 o
  -7   5   5          0.03          0.00         0.11 o
  -6   5   5         10.38          9.95         0.66 o
  -5   5   5         12.66         13.21         0.76 o
  -4   5   5          0.00          0.41         0.32 o
  -3   5   5         11.90          8.99         1.05 o
  -1   5   5         23.93         29.13         2.44 o
   0   5   5         67.67         75.00         3.32 o
   1   5   5          3.40          3.31         0.61 o
   2   5   5          0.22          0.30         0.27 o
   3   5   5          0.05          0.13         0.06 o
  -8   6   5          3.62          3.90         0.53 o
  -7   6   5         16.62         18.17         1.68 o
  -6   6   5          0.51          0.34         0.23 o
  -5   6   5         25.29         19.44         2.15 o
  -4   6   5         23.30         15.90         1.42 o
  -1   6   5          0.07          0.01         0.07 o
   0   6   5          0.05          0.05         0.08 o
   1   6   5          0.19          0.43         0.20 o
   2   6   5          0.01          0.03         0.12 o
  -7   7   5          0.38          0.13         0.32 o
  -6   7   5          3.01          4.28         0.85 o
  -5   7   5          4.63          4.15         0.97 o
   1   7   5          0.02          0.11         0.08 o
  -6   8   5          0.33          0.14         0.08 o
  -5   8   5          1.28          0.71         0.35 o
  -4   8   5          0.26          0.23         0.09 o
  -1   8   5          0.04          0.06         0.04 o
   0  -9   6          0.18          0.31         0.14 o
   1  -9   6          0.27          0.19         0.14 o
   2  -9   6          0.09          0.20         0.18 o
   3  -9   6          0.02          0.05         0.08 o
   4  -9   6          2.68          2.94         0.35 o
   5  -9   6          1.94          1.92         0.37 o
   7  -9   6          0.37          0.25         0.11 o
  -1  -8   6          0.54          0.41         0.34 o
   0  -8   6          0.66          0.58         0.18 o
   1  -8   6          1.07          0.93         0.23 o
   2  -8   6          0.13          0.20         0.17 o
   3  -8   6          6.06          5.24         0.61 o
   4  -8   6          9.66          9.31         0.80 o
   5  -8   6          0.23          0.13         0.28 o
   6  -8   6          5.38          7.00         0.83 o
   7  -8   6          0.32          0.15         0.11 o
  -3  -7   6          0.09          0.38         0.17 o
  -2  -7   6          3.68          4.75         0.50 o
  -1  -7   6          0.65          0.53         0.18 o
   0  -7   6          0.40          0.44         0.23 o
   1  -7   6          0.49          0.58         0.22 o
   2  -7   6          1.80          1.43         0.53 o
   3  -7   6          6.78          5.70         0.74 o
   4  -7   6          1.62          1.56         0.35 o
   5  -7   6          1.21          1.63         0.52 o
   6  -7   6          0.25          0.41         0.22 o
   7  -7   6          0.81          0.98         0.19 o
   8  -7   6          3.40          2.76         0.35 o
  -4  -6   6         10.75         11.07         0.98 o
  -3  -6   6          8.67          9.17         1.20 o
  -2  -6   6          0.19          0.05         0.38 o
  -1  -6   6          0.04          0.03         0.10 o
   0  -6   6          2.27          2.90         0.82 o
   1  -6   6          1.09          0.84         0.19 o
   2  -6   6          0.03          0.25         0.22 o
   3  -6   6          3.54          3.16         0.48 o
   4  -6   6        110.46         98.67         3.03 o
   5  -6   6         66.21         58.10         3.01 o
   6  -6   6         15.84         16.65         1.88 o
   7  -6   6          1.35          1.44         0.25 o
   8  -6   6          1.09          0.76         0.14 o
  -5  -5   6          0.11          0.02         0.13 o
  -4  -5   6          2.41          2.64         0.33 o
  -3  -5   6          2.47          2.60         0.43 o
  -2  -5   6          1.07          1.01         0.32 o
  -1  -5   6          6.01          4.70         1.01 o
   0  -5   6          4.98          4.78         0.96 o
   1  -5   6         31.23         28.44         2.30 o
   2  -5   6          9.03          8.90         1.83 o
   3  -5   6         64.54         63.65         4.56 o
   4  -5   6          8.52          6.62         0.61 o
   5  -5   6         16.11         15.16         1.22 o
   6  -5   6          5.35          5.62         0.78 o
   7  -5   6          0.34          0.34         0.08 o
   8  -5   6          0.25          0.22         0.11 o
  -5  -4   6          0.93          1.11         0.20 o
  -4  -4   6          3.18          3.30         0.45 o
  -3  -4   6          4.08          4.36         0.44 o
  -2  -4   6         17.19         15.68         0.74 o
  -1  -4   6         33.46         32.60         3.32 o
   0  -4   6        158.06        145.06         4.99 o
   1  -4   6       3762.47       3368.14        52.37 o
   2  -4   6       1360.74       1426.84        27.20 o
   3  -4   6          8.14          5.60         1.39 o
   4  -4   6         15.36         21.22         3.03 o
   5  -4   6          2.36          1.41         0.34 o
   6  -4   6          1.50          0.95         0.45 o
   7  -4   6          0.14          0.18         0.08 o
   8  -4   6          0.66          0.61         0.18 o
  -6  -3   6          0.00         -0.03         0.08 o
  -5  -3   6          1.63          1.86         0.45 o
  -4  -3   6          0.39          0.47         0.21 o
  -3  -3   6         38.63         36.65         1.18 o
  -2  -3   6         53.86         50.15         3.13 o
  -1  -3   6         73.28         62.59         4.64 o
   0  -3   6        113.49        110.22         3.77 o
   1  -3   6        452.42        450.47         9.67 o
   2  -3   6         69.97         89.84         4.02 o
   3  -3   6         39.72         52.77         4.52 o
   4  -3   6          0.26          0.15         0.28 o
   5  -3   6          0.75          0.47         0.33 o
   6  -3   6         10.89         12.97         1.17 o
   7  -3   6         17.34         18.58         1.02 o
   8  -3   6          0.02          0.11         0.11 o
  -7  -2   6          0.16          0.09         0.07 o
  -6  -2   6          1.74          2.23         0.41 o
  -5  -2   6         12.90         11.66         0.80 o
  -4  -2   6         15.78         18.36         0.95 o
  -3  -2   6        125.61        134.33         7.67 o
  -2  -2   6        708.12        837.12        23.44 o
  -1  -2   6        182.63        210.03         8.88 o
   0  -2   6         96.32         75.94         4.41 o
   1  -2   6        109.81        113.20         4.91 o
   2  -2   6          1.93          1.83         0.45 o
   3  -2   6          1.25          1.03         0.55 o
   4  -2   6          0.05          0.34         0.42 o
   5  -2   6         16.98         17.10         0.88 o
   6  -2   6        121.37        123.16         2.87 o
   7  -2   6         27.27         30.89         1.41 o
   8  -2   6          9.80         12.53         0.74 o
  -7  -1   6          1.35          0.93         0.23 o
  -6  -1   6         20.12         19.98         1.03 o
  -5  -1   6          0.58          0.90         0.21 o
  -4  -1   6          5.66          7.84         0.58 o
  -3  -1   6         70.40        103.47         6.22 o
  -2  -1   6         28.36         35.90         3.29 o
  -1  -1   6         32.75         24.56         2.38 o
   0  -1   6        163.22        143.82         5.76 o
   1  -1   6         62.31         43.02         2.69 o
   2  -1   6          0.86          1.45         0.54 o
   3  -1   6         12.87         13.90         2.35 o
   4  -1   6          5.16          5.06         0.66 o
   5  -1   6         16.38         15.53         1.10 o
   6  -1   6          0.37          0.34         0.09 o
   7  -1   6          0.02         -0.05         0.10 o
  -8   0   6          1.24          0.72         0.15 o
  -7   0   6          1.89          1.82         0.21 o
  -6   0   6         33.28         28.84         1.03 o
  -5   0   6         14.73         16.49         0.66 o
  -4   0   6        295.61        292.51        11.30 o
  -3   0   6         19.47         20.13         2.35 o
  -2   0   6         56.23         46.79         3.41 o
  -1   0   6        421.21        367.77        11.04 o
   0   0   6          0.51          0.89         0.45 o
   1   0   6          6.02          5.86         1.08 o
   2   0   6        101.87        126.54         6.26 o
   3   0   6         29.91         29.96         3.47 o
   4   0   6         20.56         20.21         0.99 o
   5   0   6         85.46         85.17         3.26 o
   6   0   6          0.58          1.50         0.37 o
   7   0   6         17.49         21.76         1.03 o
  -8   1   6          0.72          0.29         0.29 o
  -7   1   6          6.23          6.41         0.36 o
  -6   1   6         40.72         40.99         0.97 o
  -5   1   6          2.32          2.40         0.21 o
  -4   1   6          0.04         -0.27         0.27 o
  -3   1   6        112.89        103.81         5.19 o
  -2   1   6         62.27         71.90         4.17 o
  -1   1   6         20.81         25.38         2.46 o
   0   1   6         19.38         12.82         1.23 o
   1   1   6          3.23          1.50         0.53 o
   2   1   6          0.21          0.38         0.38 o
   3   1   6         41.95         40.64         1.24 o
   4   1   6          6.11          6.56         0.57 o
   5   1   6          7.43          7.68         0.58 o
   6   1   6          1.56          1.74         0.33 o
  -8   2   6          0.11          0.15         0.08 o
  -7   2   6         22.24         23.51         0.90 o
  -6   2   6        143.46        149.54         2.50 o
  -5   2   6        210.09        214.82         3.02 o
  -4   2   6         30.82         26.29         2.00 o
  -3   2   6          0.39          1.18         0.44 o
  -2   2   6          0.67         -0.05         0.29 o
  -1   2   6          0.66          0.77         0.33 o
   0   2   6         42.04         45.88         2.83 o
   1   2   6          2.38          3.14         1.10 o
   2   2   6         13.49          8.85         1.03 o
   3   2   6        132.64        108.88         3.64 o
   4   2   6         29.36         23.83         1.11 o
   5   2   6          0.72          0.50         0.12 o
   6   2   6          1.11          1.03         0.27 o
  -8   3   6          0.02          0.18         0.06 o
  -7   3   6          2.23          3.14         0.31 o
  -6   3   6         73.58         90.72         2.10 o
  -5   3   6         85.12         79.88         1.81 o
  -4   3   6          2.45          1.87         0.21 o
  -3   3   6          0.02          0.16         0.19 o
  -2   3   6         19.47         21.93         2.89 o
  -1   3   6         58.44         60.46         3.52 o
   0   3   6         86.24         88.63         6.54 o
   1   3   6         14.79         20.06         1.36 o
   2   3   6          4.00          3.95         0.43 o
   3   3   6          0.14          0.10         0.10 o
   4   3   6          3.05          3.00         0.40 o
   5   3   6          0.44          0.43         0.11 o
  -8   4   6          8.92         11.69         1.52 o
  -7   4   6          0.03          0.17         0.12 o
  -6   4   6          0.51          0.50         0.20 o
  -5   4   6          0.01         -0.08         0.10 o
  -4   4   6          0.14          0.18         0.18 o
  -3   4   6          1.17          1.08         0.25 o
  -2   4   6          8.34          8.27         0.79 o
  -1   4   6        238.57        236.37         4.72 o
   0   4   6        654.23        703.12        13.77 o
   1   4   6         63.97         73.82         3.25 o
   2   4   6          8.31         10.54         1.09 o
   4   4   6          0.82          1.05         0.23 o
  -8   5   6          4.94          4.96         0.58 o
  -7   5   6          0.15          0.25         0.12 o
  -6   5   6          0.01          0.34         0.33 o
  -5   5   6          5.09          4.32         0.78 o
  -4   5   6          4.85          3.19         0.63 o
  -1   5   6          6.89          8.02         0.94 o
   0   5   6          0.74          0.67         0.25 o
   1   5   6          0.07          0.00         0.14 o
   2   5   6          1.45          1.09         0.34 o
   3   5   6          0.63          0.85         0.20 o
  -8   6   6          0.01          0.16         0.12 o
  -7   6   6          0.04          0.17         0.13 o
  -6   6   6          1.34          1.12         0.31 o
  -5   6   6         17.28         11.43         1.17 o
  -4   6   6         16.97          8.60         1.00 o
  -1   6   6          0.01          0.02         0.09 o
   0   6   6          0.13          0.29         0.17 o
   1   6   6          0.40          0.47         0.15 o
   2   6   6          0.04          0.16         0.08 o
  -7   7   6          4.09          5.40         0.46 o
  -4   7   6          2.03          1.65         0.56 o
  -5   8   6          1.22          0.55         0.13 o
   1  -9   7          0.11          0.04         0.10 o
   2  -9   7          1.63          1.73         0.42 o
   3  -9   7          1.36          1.11         0.21 o
   4  -9   7          0.94          1.22         0.23 o
   5  -9   7          0.00          0.02         0.11 o
   6  -9   7          0.04         -0.11         0.11 o
  -1  -8   7         10.27         10.66         0.99 o
   0  -8   7          6.18          6.31         0.66 o
   1  -8   7          2.95          3.25         0.51 o
   2  -8   7          1.49          1.02         0.24 o
   3  -8   7          0.68          0.53         0.22 o
   4  -8   7          0.34          0.35         0.15 o
   5  -8   7          0.88          0.62         0.28 o
   6  -8   7          1.09          1.35         0.33 o
   7  -8   7          0.35          0.37         0.15 o
  -3  -7   7          0.13          0.17         0.15 o
  -2  -7   7          0.83          0.74         0.23 o
  -1  -7   7          0.87          0.94         0.29 o
   0  -7   7          0.03          0.04         0.12 o
   1  -7   7          0.43          0.56         0.21 o
   2  -7   7          1.68          1.40         0.35 o
   3  -7   7          0.09          0.22         0.24 o
   4  -7   7          3.07          3.04         0.49 o
   5  -7   7         14.79         14.33         1.39 o
   6  -7   7          6.80          8.05         0.94 o
   7  -7   7          1.13          1.24         0.20 o
  -4  -6   7         36.81         31.69         1.62 o
  -3  -6   7         15.88         18.96         1.70 o
  -2  -6   7          1.68          2.02         0.38 o
  -1  -6   7          0.60          0.58         0.24 o
   0  -6   7          0.02          0.18         0.15 o
   1  -6   7          0.01          0.00         0.39 o
   2  -6   7          0.03          0.23         0.13 o
   3  -6   7         30.74         25.46         3.21 o
   4  -6   7         23.06         20.47         1.46 o
   5  -6   7          6.80          5.97         0.89 o
   6  -6   7          5.71          6.78         0.89 o
   7  -6   7          0.00         -0.06         0.07 o
   8  -6   7          3.70          4.07         0.43 o
  -4  -5   7          3.17          3.31         0.35 o
  -3  -5   7          9.24         11.15         0.78 o
  -2  -5   7          0.35          0.78         0.28 o
  -1  -5   7          1.13          0.63         0.23 o
   0  -5   7          6.52          7.29         0.69 o
   1  -5   7         61.75         52.41         2.66 o
   2  -5   7         26.95         24.27         1.33 o
   3  -5   7          0.43          0.77         0.33 o
   4  -5   7          0.81          0.61         0.19 o
   5  -5   7          1.12          1.22         0.40 o
   6  -5   7          7.31          6.96         0.84 o
   7  -5   7          2.57          2.87         0.48 o
   8  -5   7          1.40          1.14         0.25 o
  -5  -4   7          1.36          1.34         0.23 o
  -4  -4   7          0.55          0.30         0.42 o
  -3  -4   7          0.07          0.16         0.09 o
  -2  -4   7          1.38          0.82         0.18 o
  -1  -4   7          0.36          0.71         0.48 o
   0  -4   7         33.91         29.95         3.33 o
   1  -4   7         39.03         32.90         2.70 o
   2  -4   7         21.53         20.84         2.62 o
   3  -4   7         31.24         27.34         3.30 o
   4  -4   7          1.56          1.63         0.39 o
   5  -4   7         24.51         18.75         3.22 o
   6  -4   7         49.50         55.71         2.46 o
   7  -4   7         13.37         13.58         0.74 o
   8  -4   7          0.03          0.02         0.22 o
  -6  -3   7          0.43          0.61         0.17 o
  -5  -3   7         10.70         12.05         0.83 o
  -4  -3   7          0.23          0.31         0.14 o
  -3  -3   7          0.02          0.03         0.13 o
  -2  -3   7         10.26          7.97         1.86 o
  -1  -3   7         38.11         39.84         4.01 o
   0  -3   7        188.82        211.48         9.60 o
   1  -3   7        196.37        201.88         5.93 o
   2  -3   7        117.77        104.24        14.05 o
   3  -3   7          7.06          5.76         1.55 o
   4  -3   7          2.26          3.24         1.31 o
   5  -3   7         22.33         22.07         1.43 o
   6  -3   7         44.64         52.07         2.43 o
   7  -3   7         16.28         18.35         0.85 o
   8  -3   7          0.05          0.03         0.07 o
  -7  -2   7          0.01         -0.08         0.08 o
  -6  -2   7          2.00          2.17         0.41 o
  -5  -2   7          1.00          0.77         0.31 o
  -4  -2   7          0.38          0.36         0.16 o
  -3  -2   7         29.59         34.32         3.10 o
  -2  -2   7         31.99         53.19         4.61 o
  -1  -2   7          8.84         12.52         2.03 o
   0  -2   7        777.29        802.03        21.49 o
   1  -2   7         30.05         22.72         2.10 o
   2  -2   7        437.67        441.15        12.87 o
   3  -2   7         36.82         48.17         4.64 o
   4  -2   7         10.83          9.66         0.92 o
   5  -2   7          3.69          2.71         0.35 o
   6  -2   7          6.58          6.71         0.44 o
   7  -2   7          0.07         -0.02         0.05 o
   8  -2   7          0.46          0.42         0.11 o
  -7  -1   7          0.07          0.14         0.09 o
  -6  -1   7          0.72          0.72         0.18 o
  -5  -1   7          6.84          6.45         0.60 o
  -4  -1   7          1.01          1.79         0.30 o
  -3  -1   7         23.22         31.88         3.48 o
  -2  -1   7        152.02        165.15         7.90 o
  -1  -1   7        106.26        102.41         5.47 o
   0  -1   7          3.53          2.90         0.80 o
   1  -1   7         26.89         19.09         1.99 o
   2  -1   7        229.71        242.40         9.16 o
   3  -1   7         55.80         57.73         5.10 o
   4  -1   7          0.01         -0.10         0.39 o
   5  -1   7         30.99         27.39         1.10 o
   6  -1   7          4.06          4.36         0.39 o
   7  -1   7          0.23          0.32         0.13 o
  -7   0   7          0.09          0.08         0.05 o
  -6   0   7          0.43          0.74         0.12 o
  -5   0   7         41.82         39.69         1.48 o
  -4   0   7         35.98         35.60         1.38 o
  -3   0   7         98.64         88.16         5.44 o
  -2   0   7        150.93        171.41         7.31 o
  -1   0   7         65.13         73.69         4.20 o
   0   0   7         77.06         77.50         4.44 o
   1   0   7         31.22         32.81         2.95 o
   2   0   7         14.44         13.67         2.08 o
   3   0   7          0.26         -0.02         0.29 o
   4   0   7          6.78          6.22         0.55 o
   5   0   7          0.22          0.23         0.14 o
   6   0   7          0.59          0.53         0.23 o
   7   0   7         13.66         10.78         0.59 o
  -7   1   7          6.24          6.45         0.35 o
  -6   1   7          0.00          0.06         0.07 o
  -5   1   7          1.59          1.60         0.20 o
  -4   1   7          0.06         -0.06         0.26 o
  -3   1   7        149.85        129.76         6.57 o
  -2   1   7          7.57          6.59         1.34 o
  -1   1   7          3.43          3.87         1.03 o
   0   1   7        116.13        102.87        17.43 o
   1   1   7          2.07          2.49         0.66 o
   3   1   7          3.01          2.23         0.36 o
   4   1   7          8.73          7.53         0.60 o
   5   1   7          4.75          4.02         0.39 o
   6   1   7          1.05          0.88         0.19 o
  -8   2   7          0.12          0.40         0.18 o
  -7   2   7          5.31          5.13         0.39 o
  -6   2   7         15.79         14.59         0.74 o
  -5   2   7        613.66        606.91         9.05 o
  -4   2   7        149.80        150.00         2.90 o
  -3   2   7          0.39          0.28         0.33 o
  -2   2   7         70.47         68.78         4.23 o
  -1   2   7          0.24          0.18         0.24 o
   0   2   7         10.89          9.64         1.37 o
   1   2   7          7.89          6.85         1.84 o
   2   2   7          0.01          0.04         0.09 o
   3   2   7          2.75          2.43         0.35 o
   4   2   7          0.00          0.13         0.09 o
   5   2   7          1.19          0.95         0.20 o
  -8   3   7          3.16          4.02         0.64 o
  -7   3   7          0.67          0.31         0.17 o
  -6   3   7         12.86         14.18         0.89 o
  -5   3   7         34.62         32.87         1.31 o
  -4   3   7          7.87          5.64         0.49 o
  -3   3   7          0.81          0.18         0.28 o
  -2   3   7          0.68          0.17         0.38 o
  -1   3   7         28.90         29.84         1.54 o
   0   3   7          1.80          1.68         0.59 o
   1   3   7         12.73         10.28         1.93 o
   2   3   7          8.92          6.06         0.54 o
   3   3   7          0.52          0.81         0.18 o
   4   3   7          3.28          3.36         0.48 o
  -8   4   7         32.50         30.90         1.49 o
  -7   4   7          0.40          0.55         0.19 o
  -6   4   7          0.29          0.14         0.13 o
  -5   4   7          1.97          1.53         0.21 o
  -4   4   7          0.74          0.53         0.24 o
  -3   4   7          0.12          0.17         0.14 o
  -2   4   7         15.52         15.61         1.24 o
  -1   4   7         18.08         16.73         1.39 o
   0   4   7         32.04         32.43         2.07 o
   1   4   7          8.21          8.45         0.99 o
   2   4   7          8.14          9.43         1.01 o
   4   4   7          3.86          5.34         0.42 o
  -8   5   7          0.15          0.08         0.09 o
  -7   5   7          3.74          4.55         1.19 o
  -6   5   7          7.44          6.18         0.84 o
  -5   5   7          4.37          3.84         0.68 o
  -4   5   7          2.88          1.90         0.49 o
  -1   5   7          3.07          2.91         0.56 o
   0   5   7          1.38          1.96         0.46 o
   1   5   7          4.89          5.96         0.74 o
   2   5   7          0.06          0.04         0.08 o
   3   5   7          0.24          0.11         0.06 o
  -7   6   7          2.38          2.86         0.75 o
  -6   6   7          0.39         -0.02         0.15 o
  -5   6   7          0.29         -0.03         0.14 o
  -1   6   7         16.41         19.30         1.28 o
   1   6   7         14.84         17.17         0.94 o
  -6   7   7          0.04         -0.12         0.12 o
   1  -9   8          4.72          5.28         0.64 o
   2  -9   8          0.19          0.06         0.05 o
   3  -9   8          0.39          0.40         0.17 o
   4  -9   8          1.20          0.91         0.19 o
   5  -9   8          0.17          0.17         0.11 o
  -1  -8   8          0.25          0.38         0.13 o
   0  -8   8         10.00         12.51         0.89 o
   1  -8   8         18.00         20.85         1.30 o
   2  -8   8          0.32          0.63         0.21 o
   3  -8   8          9.40         10.73         0.86 o
   4  -8   8          0.02          0.22         0.16 o
   5  -8   8          0.57          0.66         0.30 o
   6  -8   8          0.04          0.37         0.20 o
   7  -8   8          0.11          0.09         0.06 o
  -2  -7   8          9.85          8.77         2.71 o
  -1  -7   8          2.46          2.80         0.48 o
   0  -7   8          0.17          0.39         0.24 o
   1  -7   8          2.26          1.84         0.44 o
   2  -7   8          3.91          4.57         0.70 o
   3  -7   8          5.48          6.15         1.10 o
   4  -7   8          3.28          3.55         0.52 o
   5  -7   8          0.56          0.84         0.32 o
   6  -7   8          2.69          2.73         0.51 o
   7  -7   8          0.00          0.02         0.04 o
  -3  -6   8         25.42         28.61         2.01 o
  -2  -6   8          2.11          1.44         0.36 o
  -1  -6   8          0.41          0.53         0.23 o
   0  -6   8          0.00         -0.10         0.10 o
   1  -6   8         57.69         55.83         2.58 o
   2  -6   8          0.77          0.65         0.30 o
   3  -6   8         28.36         26.50         2.31 o
   4  -6   8          0.00          0.17         0.10 o
   5  -6   8          3.86          3.17         0.63 o
   6  -6   8          2.71          2.22         0.47 o
   7  -6   8          0.20          0.13         0.14 o
   8  -6   8          0.32          0.54         0.14 o
  -4  -5   8          0.01          0.10         0.19 o
  -3  -5   8          0.46          0.51         0.16 o
  -2  -5   8          2.17          2.01         0.71 o
  -1  -5   8          0.19          0.08         0.20 o
   0  -5   8          9.72         11.59         0.89 o
   1  -5   8          2.13          1.01         0.33 o
   2  -5   8         39.01         35.52         1.88 o
   3  -5   8          9.26          8.83         1.03 o
   4  -5   8          8.51          8.02         1.41 o
   5  -5   8          0.13          0.25         0.22 o
   6  -5   8         19.56         19.83         1.05 o
   7  -5   8          5.62          5.74         0.67 o
   8  -5   8          1.18          1.05         0.21 o
  -5  -4   8          4.43          4.33         0.48 o
  -4  -4   8          3.83          4.31         0.50 o
  -3  -4   8         13.49         14.03         0.98 o
  -2  -4   8          7.37          7.84         0.68 o
  -1  -4   8          0.33          0.26         0.15 o
   0  -4   8          8.38          8.65         2.06 o
   1  -4   8        104.80        102.96         6.42 o
   2  -4   8          2.88          3.28         1.11 o
   3  -4   8          4.75          6.40         0.86 o
   4  -4   8          1.47          1.15         0.34 o
   6  -4   8        121.74        136.88         3.11 o
   7  -4   8         86.19         98.01         2.60 o
  -6  -3   8          8.36          8.93         0.67 o
  -5  -3   8          0.38          0.17         0.13 o
  -4  -3   8          1.44          1.56         0.43 o
  -3  -3   8         27.43         30.98         1.93 o
  -2  -3   8          9.11         12.38         1.02 o
  -1  -3   8          0.62          0.57         0.33 o
   0  -3   8          2.11          1.42         0.76 o
   1  -3   8          0.01          0.23         0.24 o
   2  -3   8         37.46         33.75         3.82 o
   3  -3   8         28.24         25.94         3.59 o
   4  -3   8          5.67          5.04         1.60 o
   5  -3   8         38.31         37.77         1.44 o
   6  -3   8          1.15          1.13         0.22 o
   7  -3   8          0.19          0.31         0.13 o
  -7  -2   8          2.03          1.68         0.23 o
  -6  -2   8         16.08         18.82         1.20 o
  -5  -2   8         22.99         26.47         1.70 o
  -4  -2   8          3.30          3.75         0.62 o
  -3  -2   8          0.44          0.56         0.19 o
  -2  -2   8          2.64          3.49         1.21 o
  -1  -2   8          0.37          0.40         0.50 o
   0  -2   8          1.35          2.20         0.80 o
   1  -2   8          7.61          6.34         1.16 o
   2  -2   8        189.56        180.35         7.57 o
   3  -2   8         27.82         30.59         3.99 o
   4  -2   8         32.83         32.03         1.80 o
   5  -2   8         26.68         23.48         1.13 o
   6  -2   8         13.79         15.51         0.65 o
   7  -2   8          1.35          1.46         0.29 o
  -7  -1   8          2.59          2.90         0.37 o
  -6  -1   8          0.00          0.02         0.12 o
  -5  -1   8         19.42         20.77         1.50 o
  -4  -1   8         10.60          8.82         0.87 o
  -3  -1   8          7.67          7.32         0.74 o
  -2  -1   8         43.98         41.10         3.79 o
  -1  -1   8        226.59        215.00         8.78 o
   0  -1   8        139.01        119.64         5.80 o
   1  -1   8        164.60        152.38         7.12 o
   2  -1   8         17.03         16.09         2.16 o
   3  -1   8         26.60         27.89         1.19 o
   4  -1   8          2.24          1.91         0.91 o
   5  -1   8          0.84          0.70         0.26 o
   6  -1   8          0.48          0.54         0.19 o
   7  -1   8          1.23          1.16         0.22 o
  -7   0   8          4.44          4.68         0.52 o
  -6   0   8          0.00         -0.11         0.11 o
  -5   0   8         21.44         21.81         0.78 o
  -4   0   8         18.85         20.52         0.83 o
  -3   0   8          0.62          0.38         0.27 o
  -2   0   8         55.98         45.39         3.65 o
  -1   0   8         21.55         21.85         2.49 o
   0   0   8        243.69        247.07         9.79 o
   1   0   8          4.81          2.98         1.03 o
   2   0   8        153.53        145.24         7.95 o
   3   0   8          0.41          0.21         0.12 o
   4   0   8         16.89         16.15         0.89 o
   5   0   8          4.20          3.83         0.58 o
   6   0   8          0.12          0.21         0.08 o
  -7   1   8          0.84          0.79         0.14 o
  -6   1   8          7.30          7.94         0.44 o
  -5   1   8        110.44        118.76         2.11 o
  -4   1   8         99.23         92.98         3.21 o
  -3   1   8         22.18         14.75         2.24 o
  -2   1   8        121.61        111.15         6.44 o
  -1   1   8          0.37         -0.30         0.34 o
   0   1   8         79.98         67.65         5.06 o
   1   1   8         47.65         50.74         4.61 o
   2   1   8         18.22         13.63         0.89 o
   3   1   8         12.24          9.28         0.59 o
   4   1   8          0.14          0.19         0.11 o
   5   1   8          0.08          0.09         0.12 o
   6   1   8          0.49          0.25         0.07 o
  -7   2   8          0.46          0.37         0.13 o
  -6   2   8          5.12          5.59         0.55 o
  -5   2   8         71.78         75.15         4.53 o
  -4   2   8         40.76         32.64         1.20 o
  -3   2   8          0.22          0.23         0.15 o
  -2   2   8          1.58          1.79         0.83 o
  -1   2   8          0.25          0.62         0.58 o
   0   2   8         63.47         71.57         5.82 o
   1   2   8         12.59          9.90         1.22 o
   2   2   8         10.49          8.43         0.99 o
   3   2   8          0.83          0.75         0.21 o
   4   2   8          0.15          0.07         0.08 o
   5   2   8          0.09          0.05         0.05 o
  -8   3   8          5.39          4.56         0.48 o
  -7   3   8          0.83          0.86         0.22 o
  -6   3   8          1.87          1.86         0.32 o
  -5   3   8          2.09          1.94         0.34 o
  -4   3   8         22.05         20.43         3.43 o
  -3   3   8         11.03          8.57         0.87 o
  -2   3   8          3.79          4.56         1.60 o
  -1   3   8          2.66          2.02         0.35 o
   0   3   8         57.92         54.20         1.73 o
   1   3   8         31.38         31.11         1.31 o
   2   3   8          0.56          0.49         0.17 o
   3   3   8          0.92          0.96         0.18 o
   4   3   8          0.15          0.12         0.10 o
  -8   4   8          5.36          4.76         0.48 o
  -7   4   8          0.00          0.25         0.26 o
  -6   4   8         33.09         37.31         2.18 o
  -5   4   8         16.61         15.39         0.87 o
  -4   4   8         28.84         22.87         3.51 o
  -3   4   8         34.48         32.89         1.81 o
  -2   4   8         23.00         23.73         1.11 o
  -1   4   8          7.97          7.74         0.97 o
   0   4   8          0.03         -0.08         0.08 o
   1   4   8          0.00          0.21         0.27 o
   2   4   8          0.89          1.14         0.33 o
   3   4   8          0.72          0.85         0.22 o
  -7   5   8         10.11          2.60         5.72 o
  -6   5   8          3.16          3.88         0.62 o
  -5   5   8          0.02          0.23         0.25 o
  -4   5   8         15.17          8.53         0.94 o
  -2   5   8          3.65          2.77         0.54 o
  -1   5   8          0.42          0.63         0.29 o
   0   5   8          0.96          1.14         0.33 o
   1   5   8          0.15          0.03         0.09 o
   2   5   8          0.22          0.04         0.15 o
  -7   6   8          6.10          6.85         0.59 o
  -6   6   8          1.48          1.91         0.37 o
  -5   6   8          3.10          2.39         0.42 o
  -1   6   8          0.28          0.21         0.11 o
   0   6   8          0.91          0.59         0.17 o
  -6   7   8          1.19          1.08         0.18 o
   1  -9   9          0.24          0.22         0.12 o
   2  -9   9          0.00          0.01         0.04 o
   3  -9   9          0.84          0.82         0.17 o
   4  -9   9          0.57          0.66         0.21 o
   5  -9   9          0.02         -0.02         0.09 o
  -1  -8   9          0.02          0.17         0.11 o
   0  -8   9          0.10         -0.04         0.08 o
   1  -8   9          0.40          0.57         0.22 o
   2  -8   9          0.08          0.28         0.16 o
   3  -8   9          0.08          0.23         0.19 o
   4  -8   9          6.00          7.06         0.98 o
   5  -8   9         18.74         17.41         1.27 o
   6  -8   9          9.36          9.18         0.77 o
  -2  -7   9          1.18          1.34         0.39 o
  -1  -7   9          0.03          0.01         0.10 o
   0  -7   9          0.11          0.16         0.23 o
   1  -7   9          6.91          6.59         0.83 o
   2  -7   9          3.69          3.56         0.84 o
   3  -7   9          3.24          4.75         0.97 o
   4  -7   9          1.48          2.12         0.63 o
   5  -7   9          3.74          3.65         0.62 o
   6  -7   9          1.97          2.34         0.42 o
   7  -7   9          0.97          0.82         0.25 o
  -3  -6   9          1.42          1.87         0.47 o
  -2  -6   9          0.01          0.36         0.34 o
  -1  -6   9          5.96          6.43         0.79 o
   0  -6   9          0.18          0.03         0.21 o
   1  -6   9        205.07        212.60         5.68 o
   2  -6   9        525.64        577.44        11.40 o
   3  -6   9         64.20         71.19         4.02 o
   4  -6   9          1.69          1.56         0.43 o
   5  -6   9          1.62          1.79         0.48 o
   6  -6   9          0.00          0.08         0.08 o
   7  -6   9          0.02          0.15         0.13 o
  -4  -5   9          0.56          0.49         0.12 o
  -3  -5   9          1.76          1.96         0.31 o
  -2  -5   9         16.25         16.44         1.01 o
  -1  -5   9          0.89          0.52         0.27 o
   0  -5   9         14.58         15.08         1.17 o
   1  -5   9         40.24         38.66         2.04 o
   2  -5   9        109.22        110.47         5.12 o
   3  -5   9          0.19          0.14         0.14 o
   4  -5   9          3.36          3.03         0.60 o
   5  -5   9          0.37          0.54         0.22 o
   6  -5   9          3.08          3.30         0.53 o
   7  -5   9          9.03         10.49         0.82 o
  -5  -4   9          2.31          2.14         0.31 o
  -4  -4   9          1.18          0.92         0.22 o
  -3  -4   9         18.73         22.31         2.15 o
  -2  -4   9         79.64         84.83         2.69 o
  -1  -4   9        134.83        118.26         2.78 o
   0  -4   9          0.75          0.95         0.26 o
   1  -4   9          0.14          0.04         0.35 o
   2  -4   9          8.24          8.46         1.05 o
   3  -4   9          0.42          0.09         0.24 o
   4  -4   9          0.03          0.18         0.33 o
   5  -4   9          1.20          1.94         0.49 o
   6  -4   9         25.59         26.84         1.49 o
   7  -4   9         44.67         50.29         1.33 o
  -6  -3   9          3.28          2.95         0.34 o
  -5  -3   9          4.73          5.14         0.89 o
  -4  -3   9          1.08          0.99         0.27 o
  -3  -3   9         11.14         13.76         1.22 o
  -2  -3   9          2.84          2.80         0.47 o
  -1  -3   9          0.99          0.96         0.24 o
   0  -3   9         29.66         24.16         3.02 o
   1  -3   9          1.73          1.88         0.68 o
   2  -3   9          8.29          6.14         1.80 o
   3  -3   9          5.96          6.81         0.74 o
   4  -3   9          6.45          7.32         2.03 o
   5  -3   9          0.00          0.05         0.08 o
   6  -3   9          1.86          1.58         0.25 o
   7  -3   9          0.03          0.04         0.06 o
  -6  -2   9          3.57          4.40         0.52 o
  -5  -2   9         26.30         32.61         1.83 o
  -4  -2   9         10.24          8.93         0.98 o
  -3  -2   9         72.61         87.82         3.07 o
  -2  -2   9          0.01          0.10         0.26 o
  -1  -2   9         55.72         52.16         4.50 o
   0  -2   9         52.20         45.74         3.80 o
   1  -2   9          2.42          2.51         0.87 o
   2  -2   9          7.77          8.11         2.05 o
   3  -2   9         35.69         35.22         1.81 o
   4  -2   9          3.25          3.29         0.65 o
   5  -2   9         31.15         35.19         2.05 o
   6  -2   9         18.39         17.51         0.76 o
   7  -2   9          7.49          9.78         0.67 o
  -7  -1   9          5.01          5.51         0.47 o
  -6  -1   9          0.79          0.70         0.18 o
  -5  -1   9          7.26          7.12         0.62 o
  -4  -1   9          0.68          0.98         0.31 o
  -3  -1   9          0.29          0.27         0.31 o
  -2  -1   9         53.37         43.31         3.94 o
  -1  -1   9          8.50          7.11         1.49 o
   0  -1   9          0.53          0.52         0.39 o
   1  -1   9          2.19          1.57         0.82 o
   2  -1   9          1.28          1.76         0.28 o
   3  -1   9          0.52          0.49         0.18 o
   4  -1   9         21.97         25.08         1.84 o
   5  -1   9          0.02          0.12         0.11 o
   6  -1   9          1.40          1.86         0.27 o
  -7   0   9          7.06          3.76         3.16 o
  -6   0   9          0.05         -0.10         0.10 o
  -5   0   9        180.93        215.69         5.03 o
  -4   0   9         54.58         64.50         3.57 o
  -3   0   9          2.79          2.14         0.38 o
  -2   0   9          5.44          4.72         1.33 o
  -1   0   9          0.36          0.39         0.41 o
   0   0   9          4.24          4.33         1.25 o
   1   0   9         12.04         13.00         2.26 o
   2   0   9          2.65          3.18         0.45 o
   3   0   9         58.93         49.79         1.83 o
   4   0   9         59.30         55.83         1.51 o
   5   0   9          9.13          9.50         0.85 o
   6   0   9          0.10          0.14         0.08 o
  -7   1   9          0.50          0.30         0.13 o
  -6   1   9          6.65          9.54         0.53 o
  -5   1   9         98.20        121.39         2.85 o
  -4   1   9         11.44          9.05         0.63 o
  -3   1   9          0.00          0.03         0.10 o
  -2   1   9          1.54          1.27         0.83 o
  -1   1   9          2.22          1.68         0.73 o
   0   1   9        114.73        108.99         3.36 o
   1   1   9          2.55          2.11         0.32 o
   2   1   9          2.29          2.60         0.47 o
   3   1   9          1.22          1.47         0.25 o
   4   1   9          2.15          1.88         0.27 o
   5   1   9          1.34          1.35         0.27 o
  -7   2   9          0.35          0.61         0.26 o
  -6   2   9          0.35          0.22         0.10 o
  -5   2   9          0.00          0.01         0.14 o
  -4   2   9          0.15         -0.07         0.54 o
  -3   2   9          2.34          1.18         0.65 o
  -2   2   9          0.00          0.00         0.12 o
  -1   2   9         22.87          5.27         8.49 o
   0   2   9        559.28        528.23         8.93 o
   1   2   9        411.71        402.46        10.55 o
   2   2   9          1.68          1.78         0.29 o
   3   2   9         12.33         13.02         0.77 o
   4   2   9          2.01          2.03         0.24 o
  -7   3   9          0.90          1.65         0.41 o
  -6   3   9          0.49          0.42         0.20 o
  -5   3   9          0.91          0.60         0.15 o
  -4   3   9          5.50          4.10         0.70 o
  -3   3   9         15.12         11.20         1.07 o
  -2   3   9         13.71         12.19         1.02 o
  -1   3   9         81.85         88.72         3.19 o
   0   3   9          3.48          3.32         0.63 o
   1   3   9          1.08          1.39         0.26 o
   2   3   9          2.29          2.20         0.30 o
   3   3   9          0.36          0.29         0.10 o
   4   3   9          0.94          0.97         0.16 o
  -7   4   9          0.00          0.34         0.23 o
  -6   4   9          1.89          1.85         0.49 o
  -5   4   9          0.87          0.65         0.25 o
  -4   4   9         32.56         29.56         5.04 o
  -3   4   9         22.00         17.74         1.30 o
  -2   4   9         16.17         13.84         0.86 o
  -1   4   9          0.00         -0.10         0.15 o
   0   4   9          0.66          0.90         0.34 o
   1   4   9          0.16          0.74         0.28 o
   2   4   9          0.35          0.60         0.23 o
   3   4   9          0.00         -0.03         0.04 o
  -7   5   9          1.67          1.61         0.31 o
  -6   5   9          2.96          3.06         0.50 o
  -5   5   9          1.22          0.64         0.21 o
  -2   5   9          2.53          2.63         0.50 o
  -1   5   9         10.16         10.64         0.97 o
   0   5   9          0.10          0.33         0.18 o
   1   5   9          2.01          2.30         0.37 o
   2  -9  10          0.12          0.20         0.13 o
   3  -9  10          0.14         -0.08         0.09 o
   4  -9  10          0.06          0.03         0.07 o
   5  -9  10          1.89          1.79         0.27 o
   0  -8  10          0.01         -0.07         0.08 o
   1  -8  10          0.11          0.37         0.24 o
   2  -8  10          0.22          0.50         0.32 o
   3  -8  10          0.39          0.27         0.15 o
   4  -8  10          7.51          7.38         0.82 o
   5  -8  10          5.44          4.87         0.60 o
   6  -8  10          2.18          1.18         0.24 o
  -2  -7  10          0.41          0.42         0.16 o
  -1  -7  10          0.07          0.07         0.10 o
   0  -7  10          0.33          0.50         0.25 o
   1  -7  10          6.66          8.83         0.91 o
   2  -7  10         20.26         24.35         2.20 o
   3  -7  10          2.55          2.61         0.73 o
   4  -7  10          0.17          0.09         0.19 o
   5  -7  10          0.26          0.39         0.22 o
   6  -7  10          0.63          0.08         0.46 o
   7  -7  10          0.07          0.07         0.07 o
  -3  -6  10          0.11         -0.11         0.14 o
  -2  -6  10          0.00         -0.08         0.16 o
  -1  -6  10          0.04          0.08         0.18 o
   0  -6  10          1.76          2.01         0.44 o
   1  -6  10         19.76         21.37         1.54 o
   2  -6  10         16.12         16.21         1.86 o
   3  -6  10          0.00          0.05         0.13 o
   4  -6  10          2.54          1.41         0.46 o
   5  -6  10          1.72          1.35         0.38 o
   6  -6  10         13.12         13.21         0.97 o
   7  -6  10         10.47         10.54         0.71 o
  -3  -5  10          0.03          0.15         0.11 o
  -2  -5  10          1.99          2.41         0.38 o
  -1  -5  10          6.84          7.28         0.86 o
   0  -5  10         10.87         10.88         1.07 o
   1  -5  10         50.47         52.72         2.45 o
   2  -5  10          5.81          6.17         1.15 o
   4  -5  10          2.57          2.19         0.49 o
   6  -5  10          8.60          9.09         0.86 o
   7  -5  10          8.42         10.38         0.72 o
  -5  -4  10          0.03          0.17         0.11 o
  -4  -4  10          0.84          1.04         0.26 o
  -3  -4  10          1.89          1.49         0.30 o
  -2  -4  10         16.20         17.37         1.08 o
  -1  -4  10          6.39          5.35         0.57 o
   0  -4  10         35.45         36.72         1.77 o
   1  -4  10         51.19         51.14         6.37 o
   2  -4  10         57.26         56.11         5.35 o
   3  -4  10         39.94         36.60         4.53 o
   5  -4  10          0.47          0.20         0.09 o
   6  -4  10          0.73          0.70         0.16 o
   7  -4  10          0.96          0.32         0.42 o
  -6  -3  10          0.56          0.54         0.13 o
  -5  -3  10          1.31          1.14         0.20 o
  -4  -3  10          1.51          1.81         0.39 o
  -3  -3  10          1.92          2.71         0.51 o
  -2  -3  10         15.30         13.55         1.85 o
  -1  -3  10          4.65          4.94         0.60 o
   0  -3  10         17.11         16.28         2.90 o
   1  -3  10         18.40         17.37         1.76 o
   2  -3  10         13.77          4.65         7.58 o
   3  -3  10         44.71         44.66         2.09 o
   4  -3  10          5.25          6.06         0.87 o
   5  -3  10          2.53          2.38         0.41 o
   6  -3  10          9.08          9.26         0.39 o
   7  -3  10          1.15          1.28         0.21 o
  -6  -2  10          0.44          0.12         0.36 o
  -5  -2  10          1.86          2.54         0.34 o
  -4  -2  10         18.72         23.95         1.61 o
  -3  -2  10         16.69         17.19         1.39 o
  -2  -2  10         65.96         62.75         3.44 o
  -1  -2  10         24.75         31.72         2.89 o
   0  -2  10         41.71         42.24         3.89 o
   1  -2  10          0.10          0.02         0.19 o
   2  -2  10          3.84          4.49         0.63 o
   3  -2  10          3.25          2.71         0.49 o
   4  -2  10          0.57          0.28         0.21 o
   5  -2  10          0.89          1.27         0.27 o
   6  -2  10          0.03         -0.01         0.05 o
  -6  -1  10          2.28          2.06         0.29 o
  -5  -1  10          1.67          3.65         0.42 o
  -4  -1  10          5.49          6.99         0.88 o
  -3  -1  10          9.58          7.56         0.78 o
  -2  -1  10          8.43          6.47         0.74 o
  -1  -1  10          0.45          0.73         0.61 o
   0  -1  10          7.23          5.49         1.44 o
   1  -1  10         25.84         24.77         1.42 o
   2  -1  10          0.03          0.27         0.14 o
   3  -1  10          0.00          0.01         0.08 o
   4  -1  10          5.52          5.75         0.57 o
   5  -1  10          7.93          7.30         0.56 o
   6  -1  10          0.19          0.20         0.12 o
  -7   0  10          0.10         -0.03         0.07 o
  -6   0  10          1.75          1.84         0.27 o
  -5   0  10        117.14        139.06         3.32 o
  -4   0  10        277.19        302.54         8.06 o
  -3   0  10         24.79         24.34         1.40 o
  -2   0  10          5.82          3.15         1.26 o
  -1   0  10         14.09         11.44         2.23 o
   0   0  10          3.74          3.59         0.52 o
   1   0  10          1.03          1.22         0.27 o
   2   0  10          2.48          2.40         0.36 o
   3   0  10          1.34          1.20         0.30 o
   4   0  10          1.59          1.29         0.20 o
   5   0  10          0.04          0.06         0.06 o
  -7   1  10          0.01          0.05         0.12 o
  -6   1  10          0.71          0.92         0.20 o
  -5   1  10          0.21          0.26         0.10 o
  -4   1  10         36.04         35.74         1.42 o
  -3   1  10          0.17          0.16         0.23 o
  -2   1  10          0.23          0.18         0.33 o
  -1   1  10          0.03         -0.14         0.18 o
   0   1  10          8.65          8.89         0.86 o
   1   1  10          3.70          3.04         0.58 o
   2   1  10         12.91         11.13         1.15 o
   3   1  10          2.79          2.36         0.33 o
   4   1  10          2.78          3.63         0.35 o
   5   1  10          0.26          0.19         0.07 o
  -7   2  10         13.34         13.90         1.00 o
  -6   2  10          4.88          5.46         0.77 o
  -5   2  10          2.79          3.06         0.61 o
  -4   2  10          0.05          0.01         0.21 o
  -3   2  10          1.15          1.32         0.39 o
  -2   2  10          0.98          0.81         0.25 o
  -1   2  10         13.73         12.72         1.14 o
   0   2  10          0.12          0.54         0.56 o
   1   2  10         41.53         44.21         2.44 o
   2   2  10          0.92          1.17         0.25 o
   3   2  10          3.81          4.23         0.39 o
   4   2  10          1.41          1.86         0.27 o
  -7   3  10          0.15          0.14         0.15 o
  -6   3  10         15.70         17.31         0.79 o
  -5   3  10          0.12          0.34         0.18 o
  -4   3  10          4.48          4.22         0.65 o
  -3   3  10          0.01         -0.01         0.37 o
  -2   3  10         17.51         17.62         1.31 o
  -1   3  10          8.60          9.16         0.85 o
   0   3  10          7.78          7.68         0.96 o
   1   3  10          0.38          0.32         0.11 o
   2   3  10          2.83          3.34         0.49 o
   3   3  10          0.61          0.51         0.17 o
  -7   4  10          1.72          1.88         0.32 o
  -6   4  10          0.50          0.75         0.29 o
  -5   4  10          0.16          0.61         0.21 o
  -4   4  10          0.00          0.27         0.15 o
  -3   4  10          1.31          0.72         0.19 o
  -2   4  10          1.43          0.83         0.33 o
  -1   4  10         18.39         18.59         1.42 o
   0   4  10          6.92          8.38         0.92 o
   1   4  10         14.32         18.09         1.21 o
   2   4  10         12.42         18.39         1.02 o
  -6   5  10          0.02         -0.11         0.13 o
  -5   5  10          0.71          0.74         0.20 o
  -2   5  10          0.03          0.02         0.06 o
  -1   5  10          2.38          2.59         0.41 o
   0   5  10          0.37          0.62         0.19 o
   0  -8  11          0.14          0.03         0.06 o
   1  -8  11          3.35          2.58         0.67 o
   2  -8  11          7.24          7.39         1.94 o
   3  -8  11          1.23          1.11         0.34 o
   4  -8  11          2.78          2.28         0.41 o
   5  -8  11          0.16          0.32         0.17 o
  -1  -7  11          0.08          0.17         0.11 o
   0  -7  11          0.80          1.43         0.43 o
   1  -7  11          1.57          2.44         0.59 o
   2  -7  11          1.00          1.94         0.60 o
   3  -7  11         13.12         10.43         1.12 o
   4  -7  11          0.39          0.21         0.15 o
   5  -7  11          1.04          1.13         0.28 o
  -2  -6  11          3.65          3.93         0.68 o
  -1  -6  11          1.32          1.34         0.34 o
   0  -6  11          0.00          0.25         0.18 o
   1  -6  11          7.82         10.54         1.43 o
   2  -6  11         14.31         17.38         1.90 o
   4  -6  11          1.65          1.62         0.42 o
   5  -6  11          0.23          0.19         0.14 o
  -2  -5  11          5.73          6.57         1.03 o
  -1  -5  11          0.34          0.45         0.24 o
   0  -5  11          0.25          0.22         0.18 o
   1  -5  11          0.99          0.84         0.43 o
   2  -5  11          1.17          1.32         0.50 o
   5  -5  11          0.96          1.18         0.34 o
   6  -5  11          6.28          7.77         0.72 o
   7  -5  11          0.32          0.25         0.08 o
  -4  -4  11          0.71          1.02         0.26 o
  -3  -4  11          0.73          1.44         0.36 o
  -2  -4  11          0.01         -0.01         0.06 o
  -1  -4  11          0.13          0.21         0.10 o
   0  -4  11          0.07          0.00         0.32 o
   1  -4  11          0.02          0.01         0.10 o
   2  -4  11         20.31         21.72         1.47 o
   5  -4  11          6.43          6.15         0.80 o
   6  -4  11          4.96          6.84         0.69 o
  -5  -3  11          0.61          0.73         0.19 o
  -4  -3  11          6.03          6.94         0.75 o
  -3  -3  11          4.13          3.66         0.63 o
  -2  -3  11          0.19          0.27         0.19 o
   0  -3  11         84.27         63.36         5.10 o
   1  -3  11          0.81          0.92         0.28 o
   2  -3  11         11.22         10.59         0.97 o
   3  -3  11         16.63         17.63         1.39 o
   4  -3  11          0.10         -0.01         0.09 o
   5  -3  11          0.45          0.61         0.16 o
   6  -3  11          0.11          0.06         0.04 o
  -5  -2  11          0.06          0.16         0.08 o
  -4  -2  11         15.67         22.59         1.50 o
  -3  -2  11          4.04          4.55         0.69 o
  -2  -2  11          7.23          7.04         0.85 o
  -1  -2  11         21.47         16.90         2.64 o
   0  -2  11         31.73         25.41         3.26 o
   1  -2  11         40.87         40.74         5.23 o
   2  -2  11         35.79         34.64         2.04 o
   3  -2  11         13.39         14.43         0.95 o
   5  -2  11          5.97          7.18         0.70 o
   6  -2  11          0.13          0.12         0.05 o
  -6  -1  11          0.78          0.88         0.17 o
  -5  -1  11         15.10         19.05         1.98 o
  -4  -1  11         95.82        118.15         4.19 o
  -3  -1  11         42.51         37.68         2.03 o
  -2  -1  11          0.72          0.10         0.23 o
  -1  -1  11         46.58         37.32         4.14 o
   0  -1  11         18.59         15.25         1.47 o
   1  -1  11          0.01         -0.08         0.13 o
   2  -1  11         17.24         17.31         1.06 o
   3  -1  11          5.94          6.03         0.58 o
   4  -1  11          2.01          1.87         0.45 o
   5  -1  11          0.16          0.26         0.10 o
   6  -1  11          0.00         -0.06         0.06 o
  -6   0  11          1.64          1.24         0.34 o
  -5   0  11         18.10         24.80         1.13 o
  -4   0  11         68.19         69.50         2.17 o
  -2   0  11          0.00         -0.13         0.28 o
  -1   0  11          0.33         -0.67         0.67 o
   0   0  11         26.65         29.92         1.67 o
   1   0  11         22.83         26.10         1.98 o
   2   0  11          1.29          1.94         0.33 o
   3   0  11          2.68          2.94         0.40 o
   4   0  11          0.30          0.35         0.17 o
   5   0  11          0.19          0.14         0.10 o
  -7   1  11          5.67          4.78         0.47 o
  -6   1  11          0.04         -0.31         0.31 o
  -5   1  11          4.85          6.19         0.84 o
  -4   1  11          2.90          3.26         0.61 o
  -3   1  11          1.19          1.50         0.44 o
  -2   1  11          4.05          3.46         0.61 o
  -1   1  11          0.43          0.29         0.13 o
   0   1  11          1.38          1.75         0.44 o
   1   1  11         31.14         31.64         4.16 o
   2   1  11          4.19          4.75         0.71 o
   3   1  11          0.59          0.71         0.17 o
   4   1  11          0.68          0.05         0.30 o
  -7   2  11          5.98          6.61         0.57 o
  -6   2  11         10.46          2.40         5.61 o
  -5   2  11          4.80          5.51         0.79 o
  -4   2  11         30.15         25.92         1.74 o
  -3   2  11         20.31         15.41         0.88 o
  -2   2  11         22.77          1.76         0.49 o
  -1   2  11         11.36         12.56         0.75 o
   0   2  11          6.00          5.54         0.88 o
   1   2  11          0.02          0.20         0.24 o
   2   2  11          0.38          0.54         0.15 o
   3   2  11          0.33          0.34         0.10 o
  -7   3  11          2.52          3.44         0.39 o
  -6   3  11          3.27          2.68         1.87 o
  -5   3  11          5.95          8.51         0.58 o
  -4   3  11          6.34          4.82         0.47 o
  -3   3  11         14.62         14.41         1.21 o
  -2   3  11         15.50         15.72         1.19 o
  -1   3  11          0.52          0.34         0.13 o
   0   3  11          0.43          0.46         0.25 o
   1   3  11          0.64          0.94         0.31 o
   2   3  11          0.41          0.67         0.21 o
  -6   4  11         10.33         12.65         0.86 o
  -5   4  11          0.79          0.73         0.28 o
  -4   4  11          2.25          2.59         0.55 o
  -3   4  11          0.36          0.17         0.18 o
  -2   4  11          0.21          0.22         0.18 o
  -1   4  11          0.02          0.09         0.15 o
   0   4  11          0.03          0.29         0.15 o
   1   4  11          5.64          6.15         0.58 o
  -1   5  11          2.07          1.34         0.23 o
   1  -8  12          7.61          4.37         0.47 o
   2  -8  12         58.88         45.07         1.90 o
   3  -8  12         45.61         39.51         1.75 o
   4  -8  12          2.41          2.02         0.32 o
   1  -7  12          3.04          3.61         0.71 o
   3  -7  12         12.19         10.78         1.03 o
   4  -7  12          0.08          0.09         0.10 o
   5  -7  12          0.27          0.15         0.11 o
   0  -6  12          6.79          6.90         1.02 o
   1  -6  12          0.78          1.34         0.49 o
   3  -6  12          0.17          0.24         0.14 o
   4  -6  12          0.09          0.12         0.12 o
   5  -6  12          0.07          0.31         0.17 o
   6  -6  12          2.95          2.32         0.29 o
   0  -5  12          0.76          0.86         0.37 o
   3  -5  12          0.01         -0.05         0.08 o
   5  -5  12          1.04          1.43         0.33 o
   6  -5  12          0.06         -0.06         0.06 o
  -4  -4  12          2.54          3.02         0.41 o
   1  -4  12          0.99          0.86         0.31 o
   2  -4  12          1.23          1.59         0.40 o
   3  -4  12          5.09          7.00         0.79 o
   4  -4  12          7.07          7.10         0.90 o
   5  -4  12          0.27          0.20         0.18 o
   6  -4  12         11.94         13.14         0.80 o
  -5  -3  12          1.76          1.17         0.23 o
   1  -3  12          0.00          0.06         0.09 o
   2  -3  12          0.24          0.52         0.23 o
   3  -3  12          0.19          0.65         0.41 o
   4  -3  12          1.43          1.91         0.46 o
   5  -3  12          2.56          2.47         0.59 o
  -5  -2  12         16.74         16.12         1.07 o
  -4  -2  12         60.51         87.85         3.23 o
   0  -2  12          0.34          0.23         0.09 o
   1  -2  12          3.79          4.16         0.73 o
   2  -2  12          0.38          0.42         0.18 o
   3  -2  12          2.06          2.16         0.57 o
   4  -2  12         32.31         39.52         4.37 o
   5  -2  12         13.49         16.63         1.85 o
  -6  -1  12          0.40          0.26         0.11 o
  -5  -1  12         14.78         17.19         1.26 o
  -4  -1  12         30.44         36.09         2.08 o
   0  -1  12          7.66          7.60         0.92 o
   1  -1  12         32.61         38.23         1.61 o
   2  -1  12          0.40          0.38         0.26 o
   3  -1  12          0.00          0.03         0.12 o
   4  -1  12          0.31          0.36         0.11 o
   5  -1  12          1.18          1.04         0.21 o
  -6   0  12          0.10          0.02         0.10 o
  -5   0  12          0.35          0.46         0.25 o
  -4   0  12          0.06         -0.16         0.16 o
  -3   0  12          0.01         -0.14         0.14 o
  -2   0  12          1.28          1.13         0.33 o
  -1   0  12          0.34          0.11         0.19 o
   0   0  12         79.93         89.86         3.62 o
   1   0  12        400.67        481.35         8.77 o
   2   0  12         73.93         85.43         3.36 o
   3   0  12          2.14          2.35         0.30 o
   4   0  12          4.77          5.26         0.54 o
  -6   1  12          0.00          0.06         0.21 o
  -5   1  12          0.69          0.71         0.26 o
  -4   1  12          2.10          2.30         0.53 o
  -3   1  12          7.08          5.99         0.59 o
  -2   1  12          6.31          6.25         0.82 o
  -1   1  12         35.50         39.04         2.19 o
   0   1  12         30.24         37.82         1.36 o
   1   1  12          4.55          5.80         0.79 o
   2   1  12          0.00         -0.08         0.08 o
   3   1  12          1.91          1.93         0.24 o
   4   1  12          0.01         -0.01         0.03 o
  -6   2  12          0.06          0.21         0.19 o
  -5   2  12          2.18          2.90         0.35 o
  -4   2  12         10.77         11.48         1.04 o
  -3   2  12         24.26          3.98         0.64 o
  -2   2  12         21.65         18.38         1.35 o
  -1   2  12          0.98          0.89         0.22 o
   0   2  12          0.01         -0.17         0.17 o
   1   2  12          1.17          1.63         0.26 o
   2   2  12          0.09          0.24         0.09 o
   3   2  12          0.14          0.21         0.10 o
  -6   3  12          4.82          5.23         0.50 o
  -5   3  12          0.01          0.15         0.14 o
  -4   3  12          0.08          0.36         0.31 o
  -3   3  12          5.69          6.73         0.74 o
  -2   3  12          0.13          0.24         0.19 o
  -1   3  12          5.66          6.09         0.78 o
   0   3  12          5.91          6.40         0.76 o
   1   3  12          0.77          0.61         0.17 o
   2   3  12          0.80          0.91         0.18 o
  -2   4  12          0.93          1.50         0.32 o
  -1   4  12          3.84          4.78         0.55 o
   0   4  12          0.40          0.34         0.10 o
   2  -7  13          6.38          4.90         0.63 o
   3  -7  13          0.18          0.18         0.17 o
   4  -7  13          0.01         -0.05         0.05 o
   3  -6  13         11.60          8.77         0.85 o
   4  -6  13          3.61          4.32         0.59 o
   5  -6  13          0.47          0.32         0.11 o
  -1  -5  13          1.52          1.25         0.28 o
   4  -5  13          4.42          5.02         0.69 o
   5  -5  13          0.05         -0.08         0.08 o
  -4  -4  13          1.35          0.67         0.15 o
   0  -4  13          8.86         11.97         1.08 o
   1  -4  13          4.48          0.39         0.25 o
   2  -4  13          2.67          2.20         0.45 o
   3  -4  13          0.11          0.12         0.21 o
   4  -4  13          0.18          0.07         0.15 o
   5  -4  13          0.12          0.07         0.07 o
  -4  -3  13          0.43          1.11         0.30 o
   0  -3  13          0.07          0.07         0.08 o
   2  -3  13          1.85          1.64         0.30 o
   3  -3  13          0.03          0.03         0.11 o
   4  -3  13          0.43          0.69         0.20 o
  -5  -2  13          3.64          2.93         0.40 o
  -4  -2  13         86.13         85.80         3.14 o
   0  -2  13          0.00          0.12         0.08 o
   1  -2  13          0.09          0.01         0.17 o
   2  -2  13          0.07          0.24         0.18 o
   3  -2  13          1.31          1.48         0.44 o
   4  -2  13          1.83          2.23         0.37 o
   5  -2  13          0.45          0.22         0.08 o
  -5  -1  13          1.04          1.35         0.28 o
  -4  -1  13          4.88          5.91         0.73 o
  -3  -1  13          6.30          7.51         0.90 o
  -1  -1  13          0.24          0.15         0.16 o
   1  -1  13          0.03          0.20         0.16 o
   2  -1  13          5.40          6.15         0.59 o
   3  -1  13          4.87          5.39         0.78 o
   4  -1  13          0.00          0.10         0.09 o
  -6   0  13          0.18          0.30         0.10 o
  -5   0  13          0.33          0.00         0.22 o
  -4   0  13          1.71          2.16         0.48 o
  -3   0  13          0.00          0.02         0.15 o
  -2   0  13          0.08          0.22         0.11 o
  -1   0  13          1.61          1.48         0.46 o
   0   0  13          2.45          2.95         0.60 o
   1   0  13          7.31          9.57         0.74 o
   2   0  13          9.66         11.51         1.00 o
   3   0  13          3.35          4.01         0.42 o
   4   0  13          0.10          0.04         0.04 o
  -6   1  13          1.13          0.88         0.20 o
  -5   1  13          8.26          9.49         0.56 o
  -4   1  13          1.29          1.47         0.24 o
  -3   1  13          0.42          0.52         0.18 o
  -1   1  13         11.31         13.91         1.21 o
   0   1  13          7.59          9.94         0.99 o
   1   1  13          3.03          3.69         0.59 o
   2   1  13          1.72          2.08         0.28 o
   3   1  13          0.10          0.04         0.02 o
  -5   2  13          0.12          0.04         0.08 o
  -4   2  13          0.07          0.06         0.08 o
  -3   2  13          0.45          0.88         0.34 o
  -2   2  13          2.49          2.90         0.35 o
  -1   2  13          0.14          0.17         0.21 o
   0   2  13         19.51         27.05         1.65 o
   1   2  13          0.31          0.29         0.10 o
   2   2  13         12.67         16.43         0.90 o
  -4   3  13          1.65          2.01         0.36 o
  -3   3  13          1.86          1.71         0.26 o
  -2   3  13          2.12          2.56         0.47 o
  -1   3  13          0.58          0.78         0.25 o
   0   3  13          0.67          1.15         0.26 o
   1   3  13          0.88          1.48         0.24 o
   1  -7  14          0.03         -0.03         0.07 o
   2  -7  14          0.08          0.03         0.08 o
   3  -7  14          0.81          0.61         0.18 o
   2  -6  14          0.33          0.25         0.14 o
   3  -6  14          9.15         11.23         0.92 o
   4  -6  14          8.81          8.66         0.72 o
   3  -5  14          0.09          0.00         0.17 o
   4  -5  14          1.86          2.29         0.41 o
   5  -5  14          0.07          0.03         0.07 o
  -3  -4  14          4.68          5.27         0.48 o
  -2  -4  14          0.04          0.25         0.17 o
  -1  -4  14          5.79          7.42         0.76 o
   0  -4  14          8.76         11.11         0.97 o
   1  -4  14         13.39         18.32         1.26 o
   2  -4  14          0.21          0.21         0.17 o
   3  -4  14          7.82          9.37         0.96 o
   4  -4  14          0.05          0.06         0.13 o
   5  -4  14          1.73          2.42         0.32 o
  -4  -3  14         16.44         10.53         0.71 o
  -1  -3  14          5.37          5.87         0.75 o
   0  -3  14          1.41          1.59         0.38 o
   1  -3  14          2.33          2.90         0.37 o
   2  -3  14          3.07          3.99         0.44 o
   4  -3  14          1.15          1.32         0.23 o
  -4  -2  14         21.65         20.28         1.18 o
  -3  -2  14         19.82         18.18         1.24 o
  -1  -2  14          0.53          0.44         0.23 o
   0  -2  14          1.38          0.31         0.22 o
   1  -2  14         21.19         20.49        11.61 o
   2  -2  14          1.68          2.74         0.39 o
   4  -2  14          0.45          0.43         0.13 o
  -5  -1  14          0.13         -0.04         0.05 o
  -4  -1  14          0.74          1.39         0.31 o
  -3  -1  14          1.82          2.03         0.38 o
  -2  -1  14          0.26          0.27         0.15 o
  -1  -1  14          0.01          0.22         0.21 o
   0  -1  14          0.04          0.36         0.22 o
   1  -1  14          3.57          4.41         1.37 o
   2  -1  14          3.80          5.06         0.46 o
   3  -1  14          0.39          0.53         0.18 o
   4  -1  14          0.61          0.42         0.12 o
  -5   0  14          9.25          8.32         0.40 o
  -4   0  14          1.41          1.52         0.23 o
  -3   0  14         14.20         14.50         2.31 o
  -2   0  14         11.04         12.36         1.13 o
  -1   0  14          5.75          7.90         0.88 o
   0   0  14          6.46         10.18         1.03 o
   1   0  14          1.80          2.24         0.44 o
   2   0  14          0.23          0.21         0.11 o
   3   0  14          0.58          0.54         0.14 o
  -5   1  14          0.22          0.19         0.07 o
  -4   1  14          0.11          0.37         0.13 o
  -3   1  14          8.04          9.35         0.84 o
  -2   1  14          8.33          9.29         0.73 o
  -1   1  14          4.30          5.20         0.43 o
   0   1  14          0.01         -0.02         0.15 o
   1   1  14          0.26          0.45         0.19 o
   2   1  14          0.43          0.43         0.10 o
  -4   2  14          2.53          2.54         0.38 o
  -3   2  14          0.48          0.40         0.19 o
  -2   2  14          0.09          0.20         0.15 o
  -1   2  14          0.02          0.11         0.16 o
   0   2  14          0.05          0.05         0.06 o
   1   2  14          0.80          0.55         0.16 o
  -2   3  14          0.77          1.01         0.23 o
  -1   3  14          1.78          2.28         0.32 o
   2  -6  15          0.02         -0.03         0.07 o
   3  -6  15          0.59          0.29         0.12 o
   1  -5  15          0.02         -0.02         0.05 o
   2  -5  15          0.03         -0.14         0.14 o
   3  -5  15          0.23          0.41         0.16 o
   4  -5  15          0.06         -0.06         0.06 o
  -2  -4  15          0.13          0.24         0.11 o
  -1  -4  15          0.61          0.56         0.17 o
   0  -4  15          0.04          0.04         0.07 o
   1  -4  15          0.21          0.18         0.09 o
   2  -4  15          0.66          1.06         0.26 o
   3  -4  15          0.15          0.30         0.14 o
  -3  -3  15          2.02          2.24         0.87 o
  -2  -3  15          0.43          0.54         0.14 o
  -1  -3  15          0.19          0.37         0.20 o
   0  -3  15          0.00          0.04         0.10 o
   1  -3  15          8.25         10.50         0.94 o
   2  -3  15          3.14          4.97         0.63 o
   3  -3  15          0.08         -0.01         0.07 o
  -4  -2  15          0.02          0.07         0.07 o
  -3  -2  15          0.01         -0.02         0.08 o
  -2  -2  15          0.14          0.18         0.10 o
  -1  -2  15          0.18          0.32         0.23 o
   0  -2  15          4.04          5.37         0.68 o
   1  -2  15         83.49        126.16         4.09 o
   2  -2  15        100.95        152.30         4.51 o
   3  -2  15          3.83          4.57         0.45 o
  -4  -1  15          0.09          0.05         0.13 o
  -3  -1  15          1.87          2.14         0.69 o
  -1  -1  15          0.02          0.01         0.11 o
   0  -1  15         16.51         24.58         1.54 o
   1  -1  15          9.55         13.17         1.00 o
   3  -1  15          0.28          0.24         0.09 o
  -4   0  15          0.02          0.05         0.10 o
  -3   0  15         11.10         15.61         1.03 o
  -2   0  15         14.42         18.66         1.22 o
  -1   0  15          5.46          5.87         0.61 o
   0   0  15          0.47          0.83         0.25 o
   1   0  15          0.29          0.58         0.19 o
   2   0  15          0.40          0.49         0.13 o
  -4   1  15          0.43          0.45         0.16 o
  -3   1  15          1.55          0.85         0.26 o
  -2   1  15          1.06          0.95         0.16 o
  -1   1  15          0.64          1.22         0.31 o
   0   1  15          4.74          6.08         0.61 o
   1   1  15          0.46          0.43         0.13 o
  -2   2  15          0.00          0.14         0.10 o
  -1   2  15          1.52          2.40         0.34 o
   0  -4  16          0.21          0.14         0.08 o
  -2  -3  16          0.43          0.32         0.11 o
  -1  -3  16          0.05         -0.02         0.11 o
   0  -3  16          0.09          0.07         0.07 o
  -2  -2  16          0.00          0.04         0.07 o
  -1  -2  16          0.10          0.07         0.08 o
   0  -2  16          0.30          0.17         0.12 o
   1  -2  16          0.21          0.16         0.08 o
   2  -2  16          5.44          6.29         0.49 o
  -2  -1  16          0.20          0.33         0.15 o
  -1  -1  16          2.89          4.10         0.52 o
  -2   0  16          0.89          1.04         0.22 o
  -1   0  16          1.17          1.14         0.26 o
   0   0  16          2.40          3.08         0.38 o
                                                
