# Supplementary material for: Semiconductive 2D arrays of pancake-bonded oligomers of partially charged TCNQ radicals
Source: IUCrJ. 2022 May 28;9(Pt 4):449–67. doi: 10.1107/S2052252522004717 (PMC9252159; doi:10.1107/S2052252522004717)
Supplement: Supplementary file 3 [file m-09-00449-sup3.zip › lq5043sup9.hkl]

#
# h,k,l, Fc-squared, Fo-squared, sigma(Fo-squared), status flag
#
data_shelx
_shelx_title '6.TCNQ_2'
_shelx_refln_list_code          4
_shelx_F_calc_maximum      107.16
_exptl_crystal_F_000       297.00
_reflns_d_resolution_high  0.7941

loop_
 _space_group_symop_operation_xyz
 'x, y, z'

_cell_length_a     7.0735
_cell_length_b     7.8171
_cell_length_c    13.8419
_cell_angle_alpha  74.353
_cell_angle_beta   88.928
_cell_angle_gamma  67.934

_shelx_F_squared_multiplier     1.000

loop_
 _refln_index_h
 _refln_index_k
 _refln_index_l
 _refln_F_squared_calc
 _refln_F_squared_meas
 _refln_F_squared_sigma
 _refln_observed_status
  -1  -1 -11        200.24        187.42        13.91 o
  -1   0 -11       1838.42       1777.36        71.39 o
  -5   0 -10         41.05         35.51         2.54 o
  -2   0 -10        834.23        780.99        38.49 o
  -1   0 -10        335.55        332.64        20.47 o
   0   0 -10        216.91        179.20        13.08 o
  -1   1 -10        181.77        189.51        15.15 o
   0   1 -10        248.43        200.80        14.84 o
   1   2 -10        281.22        272.02        17.87 o
  -7  -5  -9          4.37          3.81         0.85 o
  -6  -5  -9         30.38         34.81         3.13 o
  -7  -4  -9         68.29         61.07         3.38 o
  -6  -4  -9         20.73         22.17         2.55 o
  -7  -3  -9         24.79         23.01         1.84 o
  -6  -3  -9         30.59         33.06         3.04 o
  -5  -3  -9        189.13        163.80         8.79 o
  -7  -2  -9         22.75         21.33         1.53 o
  -6  -2  -9         83.97         81.87         4.87 o
  -5  -2  -9        111.39        115.69         6.81 o
  -6  -1  -9         21.75         19.81         2.02 o
  -5  -1  -9         60.41         66.58         4.69 o
  -6   0  -9         12.28         13.48         1.42 o
   0   0  -9        286.68        243.49        15.21 o
  -2   1  -9         21.72         38.43         7.58 o
  -1   1  -9        617.78        671.73        33.41 o
   0   1  -9        856.27        971.99        42.43 o
   1   1  -9        166.42        156.74        11.63 o
  -5   2  -9         18.40         14.88         1.22 o
  -1   2  -9        260.88        222.53        17.12 o
   0   2  -9        278.72        240.28        16.86 o
   1   2  -9        240.97        215.31        15.36 o
   2   2  -9         79.83         64.86         7.31 o
   3   2  -9        230.58        216.91        15.53 o
   1   3  -9        200.48        219.92        16.83 o
  -6  -8  -8          8.57         10.42         1.57 o
  -5  -8  -8          4.90          4.40         1.56 o
  -6  -7  -8         51.89         43.47         3.31 o
  -7  -6  -8         11.85         12.83         1.62 o
  -6  -6  -8         15.51         17.43         2.39 o
  -7  -5  -8         19.37         18.54         2.10 o
  -6  -5  -8         73.14         80.59         5.58 o
  -5  -5  -8         86.10         86.81         6.12 o
  -7  -4  -8          5.24          6.75         1.49 o
  -6  -4  -8         34.72         35.41         3.58 o
  -5  -4  -8         52.50         44.77         4.31 o
  -7  -3  -8         21.53         25.99         2.35 o
  -6  -3  -8         34.44         44.40         3.95 o
  -5  -3  -8         66.03         66.58         5.34 o
  -7  -2  -8         37.54         42.11         2.84 o
  -6  -2  -8        101.10        108.77         6.28 o
  -5  -2  -8         90.79         91.44         6.22 o
  -4  -2  -8        312.07        328.42        14.88 o
  -7  -1  -8         38.61         36.61         2.26 o
  -6  -1  -8         61.97         65.20         4.32 o
  -6   0  -8         11.22         16.54         1.90 o
   0   0  -8        529.09        544.54        25.45 o
   1   0  -8        608.04        661.05        28.12 o
   2   0  -8        299.96        210.78        12.21 o
  -6   1  -8         15.17         13.45         1.35 o
  -3   1  -8        279.01        313.71        21.84 o
  -2   1  -8        952.09       1042.01        47.25 o
  -1   1  -8        394.65        416.46        23.49 o
   0   1  -8         44.42         46.78         6.42 o
   1   1  -8        479.88        492.06        16.32 o
   2   1  -8        497.14        577.07        26.77 o
   3   1  -8        458.75        464.64        23.36 o
   4   1  -8        288.92        260.05        16.51 o
  -2   2  -8        225.60        281.34        19.99 o
  -1   2  -8        215.18        210.62        15.97 o
   0   2  -8        332.45        300.21        18.85 o
   1   2  -8        275.75        224.54        15.47 o
   2   2  -8        220.93        163.37         8.62 o
   3   2  -8        321.83        332.30        20.10 o
   4   2  -8         59.76         41.65         6.65 o
   0   3  -8        378.00        404.41        24.26 o
   1   3  -8        156.73        147.16        12.77 o
   2   3  -8        164.99        156.95         9.27 o
   3   3  -8        279.42        288.24        19.06 o
  -1   4  -8         62.32         54.36         3.86 o
  -1   5  -8         29.79         28.49         2.37 o
   0   6  -8          4.67          3.61         0.95 o
  -5  -9  -7          5.41          3.26         1.16 o
  -6  -8  -7          9.37         11.81         1.22 o
  -5  -8  -7         42.56         51.30         4.19 o
  -4  -8  -7         15.50         19.80         2.77 o
  -3  -8  -7         27.84         28.51         3.04 o
  -7  -7  -7         21.66         21.41         2.00 o
  -6  -7  -7         14.63         17.07         2.47 o
  -5  -7  -7         43.23         48.59         4.29 o
  -3  -7  -7        162.51        171.72         8.75 o
  -7  -6  -7         19.00         19.30         2.22 o
  -6  -6  -7          3.17          7.58         2.06 o
  -5  -6  -7        657.97        706.35        27.82 o
  -8  -5  -7         27.33         27.04         1.79 o
  -7  -5  -7         26.62         29.04         2.82 o
  -6  -5  -7         83.50         91.20         6.24 o
  -5  -5  -7        189.40        198.60        10.61 o
  -8  -4  -7         12.74         12.89         1.24 o
  -7  -4  -7         13.73         17.54         2.25 o
  -6  -4  -7         64.39         69.39         5.38 o
  -5  -4  -7         71.86         59.02         5.28 o
  -8  -3  -7          2.51          2.33         0.62 o
  -7  -3  -7         91.22         90.22         5.21 o
  -6  -3  -7         59.74         68.97         5.20 o
  -5  -3  -7        298.58        315.10        14.73 o
  -7  -2  -7         28.64         28.74         2.57 o
  -6  -2  -7         44.34         48.76         4.17 o
  -5  -2  -7         90.36         87.27         6.13 o
  -7  -1  -7          5.02          5.33         1.24 o
  -6  -1  -7         50.44         55.63         4.21 o
   1  -1  -7        610.38        421.41        17.44 o
  -7   0  -7        117.41        115.24         4.91 o
  -6   0  -7        213.25        242.29        10.51 o
   0   0  -7        818.09        851.35        31.81 o
   1   0  -7       1903.87       2446.86        60.94 o
  -6   1  -7         16.13         18.92         1.92 o
  -3   1  -7        201.95        220.49        17.42 o
  -2   1  -7        205.55        197.79        15.02 o
  -1   1  -7       1283.97       1309.25        53.17 o
   0   1  -7        614.06        552.21        26.04 o
   1   1  -7        976.47        992.32        27.83 o
   2   1  -7       1917.02       2198.32        56.26 o
   3   1  -7         16.18          7.06         2.63 o
  -2   2  -7        255.76        307.42        20.47 o
  -1   2  -7        424.85        462.14        25.31 o
   0   2  -7        373.85        322.56        19.01 o
   1   2  -7        324.65        253.86        10.81 o
   2   2  -7        588.59        646.07        21.00 o
   3   2  -7        175.66        133.74        11.35 o
   4   2  -7        229.52        170.10        13.18 o
  -3   3  -7        215.14        200.49         9.11 o
  -2   3  -7        233.95        210.57         9.57 o
  -1   3  -7        111.80        109.30        11.31 o
   0   3  -7        478.29        498.61        27.17 o
   1   3  -7        249.09        258.67        17.34 o
   2   3  -7        176.49        187.00         9.91 o
   3   3  -7        247.59        295.23        18.80 o
   4   3  -7         97.05        105.17        11.14 o
  -3   4  -7         55.45         48.95         3.24 o
  -2   4  -7        145.18        130.16         6.68 o
   1   4  -7        159.08        157.65        14.08 o
   2   4  -7        107.11        100.62         7.53 o
   3   4  -7         90.83         75.77         6.50 o
  -2   5  -7         60.03         61.44         3.64 o
  -1   5  -7         38.26         39.41         3.23 o
  -1   6  -7         44.71         47.55         2.82 o
   0   6  -7          5.14          9.03         1.50 o
   1   7  -7         11.03         10.41         1.24 o
  -5  -9  -6         14.41         14.57         2.00 o
  -4  -9  -6          8.33          8.40         1.77 o
  -7  -8  -6         27.62         26.52         2.05 o
  -6  -8  -6         14.02         14.37         2.11 o
  -5  -8  -6          5.12          6.40         1.34 o
  -4  -8  -6         26.60         29.63         2.36 o
  -3  -8  -6         56.59         60.31         4.68 o
  -7  -7  -6          7.07          7.20         1.49 o
  -6  -7  -6         17.14         18.89         2.73 o
  -5  -7  -6         36.79         38.70         3.97 o
  -4  -7  -6          6.61          5.11         1.90 o
  -3  -7  -6        265.32        282.52        12.94 o
  -2  -7  -6         93.07        100.01         6.09 o
  -8  -6  -6          1.16          1.25         0.61 o
  -7  -6  -6        119.38        122.29         6.53 o
  -6  -6  -6        106.73         98.82         6.57 o
  -5  -6  -6        215.35        216.47        11.18 o
  -4  -6  -6         90.16         90.12         6.17 o
  -8  -5  -6          6.86          7.25         1.19 o
  -7  -5  -6         36.72         34.00         3.17 o
  -6  -5  -6        115.22        109.45         7.07 o
  -5  -5  -6         12.40         13.15         2.62 o
  -4  -5  -6         15.23         17.07         2.68 o
  -8  -4  -6         10.44         12.76         1.45 o
  -7  -4  -6         16.58         21.73         2.59 o
  -6  -4  -6         37.02         35.95         3.81 o
  -5  -4  -6         64.20         53.11         4.84 o
  -8  -3  -6         19.10         21.72         1.76 o
  -7  -3  -6         57.10         61.92         4.36 o
  -6  -3  -6         86.24         84.96         5.92 o
  -5  -3  -6        483.45        513.54        21.29 o
  -8  -2  -6          7.23          8.14         0.99 o
  -7  -2  -6         26.14         27.21         2.72 o
  -6  -2  -6        102.20        104.27         6.51 o
  -5  -2  -6         46.96         39.92         3.96 o
  -7  -1  -6         16.02         20.64         2.19 o
  -6  -1  -6         94.83        105.02         6.31 o
   0  -1  -6       2542.56       2367.70        79.63 o
   1  -1  -6        698.68        608.24        23.02 o
  -7   0  -6         62.23         68.55         3.67 o
   0   0  -6        365.24        388.42        15.82 o
   1   0  -6        796.82        910.34        24.27 o
  -4   1  -6        302.05        400.49        25.07 o
  -3   1  -6        295.41        333.35        21.41 o
   0   1  -6       1443.84       1295.80        65.55 o
   1   1  -6        600.69        585.17        17.67 o
   2   1  -6        734.86        641.03        18.95 o
  -6   2  -6         25.23         30.33         2.15 o
  -4   2  -6         78.95         71.92         4.72 o
  -3   2  -6        303.67        317.23        22.83 o
  -2   2  -6        291.33        351.31        21.66 o
  -1   2  -6        561.03        721.01        33.67 o
   0   2  -6       1107.09       1256.73        50.64 o
   1   2  -6        493.32        459.80        15.58 o
   2   2  -6        829.01        910.45        29.17 o
   3   2  -6        182.20        144.31        11.08 o
   4   2  -6        353.80        383.75        21.52 o
   5   2  -6         94.15         73.05         8.46 o
  -4   3  -6         81.90         77.25         4.69 o
  -3   3  -6         65.49         58.10         4.25 o
  -2   3  -6        202.96        185.19        15.72 o
  -1   3  -6        226.15        184.82        14.72 o
   0   3  -6        505.07        497.39        26.29 o
   1   3  -6        169.49        154.19         8.43 o
   2   3  -6        352.37        343.43        13.85 o
   3   3  -6        569.33        693.01        23.28 o
   4   3  -6         73.16         74.86         8.77 o
  -4   4  -6        121.61        118.09         5.39 o
  -3   4  -6         58.02         61.39         4.11 o
  -2   4  -6         69.10         73.67         4.78 o
   0   4  -6        182.81        200.28        15.83 o
   1   4  -6        188.68        180.09        14.93 o
   2   4  -6        144.35        139.43         8.84 o
   3   4  -6        132.52        121.53         8.24 o
   4   4  -6         81.52         81.17         9.53 o
  -3   5  -6         31.51         33.93         2.41 o
  -2   5  -6        107.29        121.67         6.21 o
  -1   5  -6        153.90        151.13         7.64 o
  -2   6  -6         15.65         13.36         1.36 o
  -1   6  -6         37.83         47.01         3.24 o
   0   6  -6         19.88         28.36         2.73 o
   0   7  -6          8.64          8.87         1.22 o
   1   7  -6         58.99         63.05         3.66 o
  -6  -9  -5          5.26          4.56         1.07 o
  -5  -9  -5          6.48          8.31         1.16 o
  -4  -9  -5          9.13          9.57         1.37 o
  -2  -9  -5         11.85          8.88         2.06 o
  -7  -8  -5          0.12          0.74         0.57 o
  -6  -8  -5          9.49         11.47         1.96 o
  -5  -8  -5         46.91         49.26         3.00 o
  -4  -8  -5         62.70         69.02         3.69 o
  -3  -8  -5          4.00          4.64         1.52 o
  -2  -8  -5         31.16         34.70         3.53 o
  -1  -8  -5         47.84         52.36         4.22 o
  -7  -7  -5          6.79          7.03         1.53 o
  -6  -7  -5         21.43         23.41         2.96 o
  -5  -7  -5         30.02         30.64         3.63 o
  -4  -7  -5         79.88         94.18         6.41 o
  -3  -7  -5        121.99        121.47         5.12 o
  -2  -7  -5        138.06        114.32         4.78 o
  -1  -7  -5         22.89         21.38         2.70 o
   0  -7  -5         11.79         10.85         2.35 o
  -8  -6  -5         33.28         33.49         2.32 o
  -7  -6  -5        262.33        267.29        11.75 o
  -6  -6  -5         14.72         20.91         3.06 o
  -5  -6  -5         85.63         89.57         6.30 o
  -4  -6  -5         54.36         46.14         4.24 o
  -3  -6  -5        176.99        182.70         9.12 o
  -1  -6  -5        137.44        113.86         6.30 o
  -8  -5  -5          4.46          6.28         1.19 o
  -7  -5  -5         25.22         27.46         2.93 o
  -6  -5  -5         35.27         27.71         3.41 o
  -5  -5  -5        717.77        747.60        29.16 o
  -4  -5  -5        290.28        324.12        14.33 o
   5  -5  -5          9.62          9.36         1.34 o
  -8  -4  -5         17.97         15.07         1.71 o
  -7  -4  -5         12.13         12.89         2.22 o
  -6  -4  -5         29.23         34.39         3.68 o
  -5  -4  -5         93.71         85.39         6.03 o
  -8  -3  -5         18.81         24.64         2.06 o
  -7  -3  -5         43.29         50.59         3.99 o
  -6  -3  -5         51.10         46.11         4.23 o
  -5  -3  -5        131.58        116.55         7.27 o
  -8  -2  -5          4.68          6.16         1.06 o
  -7  -2  -5         40.01         41.66         3.50 o
  -6  -2  -5        107.29        110.45         6.73 o
  -8  -1  -5         10.52          9.44         0.94 o
  -7  -1  -5         58.52         76.34         4.59 o
   0  -1  -5       4336.26       5498.04       182.73 o
   1  -1  -5       1072.12       1052.42        36.71 o
  -7   0  -5         55.74         55.72         3.48 o
   0   0  -5       1343.91       1365.45        47.72 o
   1   0  -5       2214.53       2501.98        86.27 o
  -7   1  -5         34.82         34.12         2.10 o
  -5   1  -5         50.74         52.26         4.13 o
  -4   1  -5        120.13         98.62        18.08 o
   0   1  -5       1235.53       1129.58        58.32 o
   1   1  -5        949.02        690.88        19.61 o
   2   1  -5        858.69        735.15        28.71 o
  -5   2  -5         66.33         66.33         4.45 o
  -4   2  -5        120.78        121.84         6.78 o
  -3   2  -5        324.45        315.23        18.92 o
  -2   2  -5        697.68        795.64        36.89 o
  -1   2  -5       1243.71       1476.40        58.31 o
   0   2  -5        530.45        563.61        25.99 o
   1   2  -5        531.92        553.45        17.28 o
   2   2  -5       3040.26       3778.19        93.18 o
   3   2  -5        139.25        115.95         6.26 o
  -5   3  -5         55.44         55.14         3.48 o
  -4   3  -5         94.48         90.67         5.51 o
  -3   3  -5        120.17        106.29         6.13 o
  -2   3  -5        206.87        196.21        30.35 o
  -1   3  -5        270.24        211.73        15.34 o
   0   3  -5        638.48        552.92        27.39 o
   1   3  -5        569.07        506.97        17.57 o
   2   3  -5        307.27        255.24        11.14 o
   3   3  -5        165.40        135.08         7.82 o
   4   3  -5        565.30        570.81        28.67 o
   5   3  -5         99.29         90.10         9.91 o
  -4   4  -5          4.29          7.63         1.52 o
  -3   4  -5        148.45        162.43         8.06 o
  -2   4  -5        205.78        203.88         9.59 o
  -1   4  -5        261.48        306.10        20.80 o
   0   4  -5        249.94        287.71        19.38 o
   1   4  -5        310.81        322.15        20.31 o
   2   4  -5        183.97        174.68         9.68 o
   3   4  -5        464.33        554.03        22.77 o
   4   4  -5        113.44        126.95        12.25 o
  -3   5  -5         56.95         63.51         3.90 o
  -2   5  -5         43.74         45.05         3.64 o
   1   5  -5        132.71        160.99        14.54 o
   2   5  -5        341.81        381.10        24.14 o
   3   5  -5        202.25        226.84        13.84 o
  -2   6  -5         30.74         32.92         2.52 o
  -1   6  -5         67.64         75.31         4.58 o
  -1   7  -5         36.29         37.97         2.33 o
   0   7  -5         66.02         69.99         3.99 o
   2   8  -5         19.21         19.96         1.64 o
  -6  -9  -4         12.19         10.98         2.20 o
  -5  -9  -4          9.99         10.17         1.23 o
  -4  -9  -4          5.08          7.17         1.23 o
  -3  -9  -4          4.49          4.86         1.77 o
  -2  -9  -4          8.09          9.94         2.24 o
  -1  -9  -4          6.11          5.33         1.66 o
  -7  -8  -4         25.38         24.25         2.03 o
  -6  -8  -4         13.48         12.56         1.97 o
  -5  -8  -4          2.43          1.69         1.18 o
  -4  -8  -4         81.70         80.29         4.05 o
  -3  -8  -4         29.61         26.35         2.29 o
  -2  -8  -4         31.35         32.12         2.39 o
   0  -8  -4         36.37         37.72         3.50 o
  -8  -7  -4          1.62          2.83         0.73 o
  -7  -7  -4          3.32          2.86         1.33 o
  -6  -7  -4         43.59         54.44         4.41 o
  -5  -7  -4         20.00         18.58         3.02 o
  -4  -7  -4         33.15         30.06         3.49 o
  -3  -7  -4         62.43         59.43         3.40 o
  -2  -7  -4         97.18         80.17         3.91 o
  -1  -7  -4        191.86        147.51         5.64 o
   0  -7  -4         68.43         61.67         4.79 o
   1  -7  -4         59.68         51.05         4.13 o
  -8  -6  -4          0.15          1.20         0.84 o
  -7  -6  -4          2.57          3.39         1.57 o
  -6  -6  -4         40.09         42.75         4.12 o
  -5  -6  -4         36.69         44.31         4.28 o
  -4  -6  -4         79.95         91.52         6.15 o
  -3  -6  -4        264.34        279.89        12.52 o
  -2  -6  -4        375.44        389.73        15.96 o
  -1  -6  -4        186.56        187.98         9.89 o
   1  -6  -4         96.72         80.70         5.48 o
  -8  -5  -4         29.07         30.76         2.46 o
  -7  -5  -4        160.43        171.53         8.55 o
  -6  -5  -4         62.58         62.18         4.89 o
  -5  -5  -4        165.10        129.46         7.72 o
  -4  -5  -4        135.74        124.17         7.14 o
  -8  -4  -4         13.63         15.09         1.79 o
  -7  -4  -4         32.88         34.20         3.29 o
  -6  -4  -4        346.41        369.71        15.98 o
  -5  -4  -4        122.05        127.58         7.44 o
  -8  -3  -4         12.03         12.23         1.60 o
  -7  -3  -4         35.34         38.31         3.56 o
  -6  -3  -4         47.47         44.38         4.03 o
  -5  -3  -4        424.85        397.66        16.76 o
   6  -3  -4         17.28         19.43         2.30 o
  -8  -2  -4         10.63         11.13         1.39 o
  -7  -2  -4         19.86         22.19         2.65 o
  -6  -2  -4         81.07         80.36         5.48 o
   6  -2  -4         40.14         43.46         3.62 o
  -8  -1  -4          7.63          7.85         1.01 o
  -7  -1  -4         61.66         72.33         4.59 o
   1  -1  -4        579.80        495.97        17.21 o
  -7   0  -4         14.65         16.01         1.93 o
  -5   0  -4        166.36        158.40         8.25 o
   0   0  -4       1260.67        927.18        32.80 o
   1   0  -4       4118.95       4343.92       145.96 o
  -7   1  -4          2.02          2.97         0.92 o
  -6   1  -4          8.94         13.01         2.03 o
  -5   1  -4        195.35        212.57        10.13 o
  -4   1  -4        300.45        319.25        43.01 o
   0   1  -4        800.12        689.06        27.28 o
   1   1  -4       1773.52       1864.36        46.44 o
   2   1  -4        493.27        346.33        15.05 o
  -5   2  -4         95.43         88.33         5.52 o
  -4   2  -4        147.14        135.38         7.32 o
  -3   2  -4        395.20        408.21        23.54 o
  -2   2  -4        196.54        141.50        11.59 o
  -1   2  -4       1343.41       1412.48        55.05 o
   0   2  -4       1390.47       1514.20        57.05 o
   1   2  -4        227.35        197.71         7.97 o
   2   2  -4        512.50        530.75        16.38 o
   3   2  -4        312.36        320.29        15.81 o
  -6   3  -4         18.00         16.35         1.32 o
  -5   3  -4         32.48         36.70         3.13 o
  -4   3  -4        116.21        118.08         6.72 o
  -3   3  -4        198.32        197.29         9.42 o
  -2   3  -4        295.05        325.58        18.75 o
  -1   3  -4        365.18        328.57        19.38 o
   0   3  -4        666.11        576.60        27.44 o
   1   3  -4        681.65        601.40        19.23 o
   2   3  -4        700.76        651.58        20.74 o
   3   3  -4        485.58        450.95        16.07 o
   4   3  -4        381.77        336.77        13.08 o
   5   3  -4         86.76         62.43         7.93 o
  -5   4  -4         32.30         30.69         2.11 o
  -4   4  -4        106.95        121.36         6.36 o
  -3   4  -4         87.66         97.08         5.86 o
  -2   4  -4        149.74        164.19         8.26 o
  -1   4  -4        404.92        451.42        25.91 o
   0   4  -4        407.84        493.26        26.60 o
   1   4  -4        703.07        807.41        37.25 o
   2   4  -4        648.77        734.53        24.09 o
   3   4  -4        222.30        273.62        12.48 o
   4   4  -4        164.68        179.59        14.50 o
   5   4  -4         64.15         74.02         9.63 o
  -4   5  -4         36.27         38.67         2.51 o
  -3   5  -4         53.34         58.72         4.03 o
  -2   5  -4        116.30        120.25         6.64 o
   0   5  -4        296.41        305.86        21.18 o
   1   5  -4        209.72        211.31        16.66 o
   2   5  -4        295.52        336.44        21.97 o
   3   5  -4        284.29        293.78        14.02 o
   4   5  -4        188.64        190.80        15.34 o
  -3   6  -4         40.78         45.86         2.65 o
  -2   6  -4         50.82         63.51         3.97 o
  -1   6  -4         40.93         45.54         3.65 o
  -1   7  -4         13.53         16.72         1.80 o
   0   7  -4         29.43         40.70         3.13 o
   1   8  -4         11.92         15.49         1.52 o
  -6  -9  -3          0.12         -0.16         0.53 o
  -5  -9  -3          7.91          7.11         1.08 o
  -4  -9  -3          8.20          9.77         1.49 o
  -3  -9  -3          7.74          9.52         1.82 o
  -2  -9  -3         20.02         24.62         2.86 o
  -1  -9  -3          5.84          6.85         1.59 o
  -7  -8  -3          4.74          4.81         0.74 o
  -6  -8  -3          8.17          9.29         1.29 o
  -5  -8  -3         13.10         12.25         1.67 o
  -4  -8  -3         59.42         64.57         3.53 o
  -3  -8  -3          8.99          9.80         1.62 o
  -2  -8  -3         55.72         52.27         3.12 o
  -1  -8  -3        134.71        119.02         6.81 o
   0  -8  -3          1.35          3.13         1.81 o
   1  -8  -3         19.13         14.78         2.07 o
  -8  -7  -3          0.42          0.74         0.60 o
  -7  -7  -3         20.68         18.95         2.19 o
  -6  -7  -3         39.19         40.19         3.80 o
  -5  -7  -3         49.28         54.11         4.61 o
  -4  -7  -3        252.79        247.02        11.91 o
  -3  -7  -3        153.91        140.66         7.13 o
  -2  -7  -3         45.56         35.91         2.61 o
  -1  -7  -3         58.72         46.14         2.95 o
   0  -7  -3         55.95         47.18         4.32 o
   1  -7  -3         38.88         39.67         3.93 o
  -8  -6  -3         13.61         13.89         1.59 o
  -7  -6  -3          2.63          3.24         1.49 o
  -6  -6  -3         74.24         77.66         5.45 o
  -5  -6  -3         70.71         77.95         5.55 o
  -4  -6  -3        204.02        231.75        11.17 o
  -3  -6  -3        462.44        521.07        20.65 o
  -2  -6  -3         69.41         65.92         4.42 o
  -1  -6  -3        184.69        199.28         6.74 o
   0  -6  -3         57.01         59.16         4.50 o
   1  -6  -3        129.98        134.21         7.66 o
   2  -6  -3         87.69         97.73         6.32 o
  -8  -5  -3          7.53         11.86         1.61 o
  -7  -5  -3        198.33        195.69         9.36 o
  -6  -5  -3         50.39         47.67         4.24 o
  -5  -5  -3        110.56         87.94         5.88 o
   2  -5  -3        375.41        371.62        15.90 o
  -8  -4  -3         44.46         50.68         3.33 o
  -7  -4  -3         20.67         19.42         2.59 o
  -6  -4  -3         32.43         34.57         3.56 o
  -5  -4  -3        248.91        273.77        12.40 o
   6  -4  -3          8.76          5.52         1.14 o
  -8  -3  -3         11.60         11.67         1.66 o
  -7  -3  -3         61.45         63.48         4.57 o
  -6  -3  -3         40.04         42.28         3.86 o
  -5  -3  -3        235.55        182.78         9.08 o
   6  -3  -3         14.94         19.07         2.47 o
  -8  -2  -3          4.59          6.96         1.25 o
  -7  -2  -3        138.07        154.11         7.80 o
  -6  -2  -3        188.33        184.20         9.25 o
  -5  -2  -3        148.06        188.08         9.16 o
   6  -2  -3         31.33         27.24         3.29 o
   7  -2  -3         20.93         11.98         1.47 o
  -8  -1  -3          4.67          6.82         1.08 o
  -7  -1  -3         35.81         33.37         3.09 o
  -5  -1  -3        143.67        112.63         6.64 o
   6  -1  -3         42.41         59.14         4.55 o
   7  -1  -3         18.28         19.00         2.19 o
  -7   0  -3         55.26         64.95         4.05 o
  -5   0  -3        220.48        212.02        10.14 o
   0   0  -3       2238.85       2310.66        77.96 o
   1   0  -3       1926.67       1484.36        50.66 o
   2   0  -3        983.71        704.59        25.26 o
   6   0  -3          6.91          5.49         2.18 o
  -7   1  -3         40.42         42.68         2.78 o
  -6   1  -3         88.11         91.19         5.55 o
  -5   1  -3        199.26        213.94        10.28 o
  -4   1  -3        703.39        924.68        41.11 o
   0   1  -3        893.64        972.81        25.32 o
   2   1  -3        444.10        392.49        16.20 o
   3   1  -3       1234.57       1448.59        51.84 o
  -6   2  -3         25.43         27.23         2.64 o
  -5   2  -3         85.99         76.02         5.23 o
  -4   2  -3        148.29        132.67         7.23 o
  -3   2  -3        344.61        385.26        21.73 o
  -2   2  -3        441.39        367.80        19.93 o
  -1   2  -3       1043.55        895.44        36.73 o
   0   2  -3        686.42        680.91        19.58 o
   1   2  -3        937.24        814.08        44.58 o
   2   2  -3       1301.43       1332.99        34.92 o
   3   2  -3        692.93        688.02        28.02 o
   4   2  -3        152.69        143.83         9.49 o
  -5   3  -3         74.76         90.47         5.43 o
  -4   3  -3        116.64        129.93         7.21 o
  -3   3  -3        146.43        154.82         7.91 o
  -2   3  -3        631.85        761.36        35.25 o
  -1   3  -3        760.16        991.12        41.72 o
   0   3  -3        555.09        494.54        23.81 o
   1   3  -3        504.19        421.89        20.24 o
   2   3  -3        952.01       1027.02        39.69 o
   3   3  -3        285.52        224.12         9.68 o
   4   3  -3        223.22        193.10         8.97 o
  -5   4  -3         15.30         16.23         1.80 o
  -4   4  -3         51.63         55.10         4.14 o
  -3   4  -3        123.60        132.66         7.32 o
  -2   4  -3        131.75        124.96         6.79 o
  -1   4  -3        486.20        520.80        27.77 o
   0   4  -3        805.12        914.92        40.76 o
   1   4  -3         20.50         21.50         4.48 o
   2   4  -3        539.31        636.01        21.16 o
   3   4  -3        119.70        121.83         7.49 o
   4   4  -3        279.71        315.59        19.72 o
   5   4  -3         32.63         38.50         6.27 o
  -4   5  -3          8.21         10.23         1.55 o
  -3   5  -3         58.28         58.93         4.25 o
  -2   5  -3         91.73         92.38         5.78 o
   0   5  -3        408.95        468.00        27.26 o
   1   5  -3        276.08        267.09        18.84 o
   2   5  -3        432.99        445.08        22.75 o
   3   5  -3        175.63        166.28         9.83 o
   4   5  -3        145.48        139.59        12.53 o
  -3   6  -3         13.17         18.97         1.92 o
  -2   6  -3         58.36         66.58         4.34 o
  -1   6  -3         29.84         26.55         2.96 o
  -2   7  -3         15.03         14.80         1.43 o
  -1   7  -3         19.76         22.23         2.27 o
   0   7  -3         29.30         36.29         3.18 o
   0   8  -3         39.50         38.95         2.38 o
   1   8  -3         18.43         21.10         1.99 o
  -6  -9  -2          7.59          6.48         0.78 o
  -5  -9  -2         19.46         17.83         1.44 o
  -4  -9  -2         15.02         16.39         1.66 o
  -3  -9  -2          7.55          8.00         1.77 o
  -2  -9  -2         23.76         23.82         2.73 o
  -1  -9  -2          5.54          5.52         1.67 o
  -7  -8  -2         12.71         14.17         1.09 o
  -6  -8  -2          5.60          5.25         1.06 o
  -5  -8  -2          9.01         10.21         1.48 o
  -4  -8  -2         54.75         56.94         3.24 o
  -3  -8  -2         41.46         40.68         2.77 o
  -2  -8  -2         21.29         17.68         2.81 o
  -1  -8  -2         13.80         10.44         1.65 o
   0  -8  -2         27.25         25.53         3.02 o
   1  -8  -2         18.61         13.96         2.10 o
  -8  -7  -2         23.03         22.12         1.64 o
  -7  -7  -2         20.60         22.50         2.33 o
  -6  -7  -2         64.87         69.89         4.89 o
  -5  -7  -2         15.26         15.24         2.62 o
  -4  -7  -2         15.19         22.60         3.06 o
  -3  -7  -2         89.20         88.69         5.52 o
  -2  -7  -2         60.40         60.70         3.39 o
  -1  -7  -2        188.99        169.57         6.34 o
   0  -7  -2         40.95         37.27         3.96 o
   1  -7  -2         42.09         38.17         3.86 o
  -8  -6  -2          7.82          7.94         1.28 o
  -7  -6  -2          7.38          9.07         1.81 o
  -6  -6  -2         67.66         68.57         3.69 o
  -5  -6  -2         93.67        101.04         4.69 o
  -4  -6  -2         37.82         29.78         3.28 o
  -3  -6  -2        298.50        317.35        13.76 o
  -2  -6  -2         46.11         44.30         4.17 o
  -1  -6  -2        213.47        194.39         6.71 o
   0  -6  -2        410.32        383.07        16.22 o
   1  -6  -2         97.99         97.90         6.46 o
   2  -6  -2        240.11        227.26        11.14 o
  -8  -5  -2         20.24         21.78         2.09 o
  -7  -5  -2          1.06          2.75         1.41 o
  -6  -5  -2         43.81         46.25         3.01 o
  -5  -5  -2         62.41         49.83         3.14 o
   1  -5  -2        238.57        174.73         8.83 o
   2  -5  -2        168.38        144.37         8.30 o
   3  -5  -2         68.16         55.56         4.85 o
  -8  -4  -2         12.69         12.84         1.73 o
  -7  -4  -2         25.41         27.24         2.11 o
  -6  -4  -2        179.60        174.59         6.55 o
  -5  -4  -2        213.00        220.65        10.39 o
   3  -4  -2         68.21         74.48         5.65 o
   6  -4  -2          6.15          4.50         1.15 o
  -8  -3  -2         22.03         19.01         1.98 o
  -7  -3  -2         59.99         57.88         3.04 o
  -6  -3  -2         75.05         77.92         4.51 o
   6  -3  -2         60.65         60.95         4.23 o
  -8  -2  -2         46.76         53.00         3.23 o
  -7  -2  -2         11.63         14.38         1.52 o
  -6  -2  -2         58.69         55.72         3.15 o
   6  -2  -2         37.20         41.03         4.05 o
   7  -2  -2          5.80          4.14         1.31 o
  -8  -1  -2          5.44          6.48         1.07 o
  -7  -1  -2         29.27         24.95         1.95 o
  -6  -1  -2        210.52        218.02        15.19 o
   2  -1  -2        663.86        670.85        26.31 o
   3  -1  -2        415.67        571.90        25.73 o
   6  -1  -2         59.12         83.18         5.77 o
   7  -1  -2         52.20         53.22         3.68 o
  -7   0  -2         32.52         38.48         2.16 o
  -6   0  -2         64.29         64.84         4.83 o
  -5   0  -2         96.38         92.32         5.83 o
   0   0  -2       2029.32       1938.81        65.06 o
   1   0  -2       1194.05        721.16        24.76 o
   2   0  -2      11482.63      13897.30       461.12 o
   3   0  -2        850.01        760.16        30.34 o
   6   0  -2         47.55         48.03         4.26 o
   7   0  -2         38.74         34.46         3.28 o
  -7   1  -2         14.75         13.65         1.12 o
  -6   1  -2        107.27         96.48         5.93 o
  -5   1  -2         53.41         52.21         4.28 o
   0   1  -2        760.79        797.78        22.69 o
   1   1  -2       6132.03       6500.48       217.21 o
   2   1  -2        252.77        243.84        10.74 o
   3   1  -2       1131.25       1336.11        48.35 o
   4   1  -2        323.03        342.66        17.08 o
   6   1  -2        175.30        188.90         9.07 o
   7   1  -2         44.25         52.86         3.81 o
  -6   2  -2         47.46         55.60         3.98 o
  -5   2  -2        119.71        117.45         6.87 o
  -4   2  -2        142.93        127.53         7.06 o
  -3   2  -2        405.13        550.65        26.65 o
  -2   2  -2       1139.36       1607.43        61.08 o
  -1   2  -2       1184.35       1002.26        39.35 o
   0   2  -2       1355.03       1037.20        30.51 o
   1   2  -2       1142.92        829.13        33.01 o
   2   2  -2       1010.02        747.89        23.30 o
   4   2  -2        431.59        330.14        16.50 o
  -5   3  -2         45.02         50.06         4.06 o
  -4   3  -2        170.84        195.71         9.63 o
  -3   3  -2        383.31        406.84        16.47 o
  -2   3  -2        438.80        480.11        24.24 o
  -1   3  -2        305.77        372.92        19.44 o
   0   3  -2       2158.93       2630.39        94.23 o
   1   3  -2        977.38       1071.81        29.43 o
   2   3  -2       2629.80       3436.83       167.07 o
   3   3  -2        554.64        593.72        18.73 o
   4   3  -2        800.40        973.13        39.44 o
   5   3  -2        180.32        175.14        12.25 o
  -5   4  -2         15.81         18.43         2.14 o
  -4   4  -2         62.68         60.61         4.50 o
  -3   4  -2        143.17        147.29         7.82 o
  -2   4  -2        111.52         97.70         5.83 o
  -1   4  -2        256.98        243.38        16.34 o
   0   4  -2        403.76        396.20        21.47 o
   1   4  -2        144.10        116.84        10.00 o
   2   4  -2        605.61        628.16        20.40 o
   3   4  -2         91.96         78.93        11.36 o
   4   4  -2        458.30        527.60        26.81 o
   5   4  -2         12.20         10.31         2.51 o
  -4   5  -2         43.15         51.49         3.55 o
  -3   5  -2         71.54         83.52         5.28 o
  -2   5  -2        293.61        320.65        13.75 o
  -1   5  -2        271.46        357.55        22.58 o
   0   5  -2        262.39        294.86        19.76 o
   1   5  -2        392.21        433.30        25.03 o
   2   5  -2        198.22        188.06        17.58 o
   3   5  -2        233.67        253.75        12.11 o
   4   5  -2         84.93         72.03         8.88 o
   5   5  -2         52.47         60.88         5.78 o
  -3   6  -2         22.47         27.59         2.47 o
  -2   6  -2         60.42         74.50         4.80 o
  -1   6  -2         74.78         83.53         5.37 o
   2   6  -2        187.41        221.50        17.73 o
   3   6  -2         10.41         13.91         4.29 o
  -2   7  -2         45.93         46.25         2.89 o
  -1   7  -2         29.67         35.14         2.97 o
   0   7  -2         33.51         41.92         3.49 o
   0   8  -2         14.55         13.28         1.50 o
   1   8  -2         10.56         14.00         1.85 o
  -6  -9  -1          3.19          3.23         0.54 o
  -5  -9  -1         12.79         12.09         1.14 o
  -4  -9  -1          4.90          4.38         1.40 o
  -3  -9  -1          7.30          6.77         1.68 o
  -2  -9  -1          5.00          2.95         1.57 o
  -1  -9  -1         33.87         33.12         2.80 o
  -7  -8  -1          6.33          5.81         0.72 o
  -6  -8  -1          3.42          4.29         0.97 o
  -5  -8  -1          6.49         10.40         1.72 o
  -4  -8  -1         18.67         23.53         2.11 o
  -3  -8  -1         46.09         48.89         3.00 o
  -2  -8  -1         33.19         30.78         3.43 o
  -1  -8  -1         12.29         12.84         2.64 o
   0  -8  -1         23.18         22.06         2.85 o
   1  -8  -1          8.05          7.22         1.74 o
  -8  -7  -1          3.41          3.18         0.70 o
  -7  -7  -1          3.16          4.48         1.35 o
  -6  -7  -1          4.23          2.60         1.56 o
  -5  -7  -1        116.31        121.96         7.10 o
  -4  -7  -1        149.93        163.62         8.76 o
  -3  -7  -1        122.41        124.51         5.18 o
  -2  -7  -1         87.54         94.85         4.40 o
  -1  -7  -1         46.43         43.31         4.08 o
   0  -7  -1         58.99         58.38         4.99 o
   1  -7  -1         80.83         89.49         6.00 o
  -8  -6  -1          1.86          3.72         0.98 o
  -7  -6  -1          9.58         11.18         1.38 o
  -6  -6  -1         52.23         45.51         2.91 o
  -5  -6  -1         54.14         47.03         3.10 o
  -4  -6  -1         78.39         64.76         4.51 o
  -3  -6  -1        193.66        167.43         8.58 o
  -2  -6  -1        338.15        285.59         8.91 o
  -1  -6  -1        142.10        104.96         4.49 o
   0  -6  -1        164.34        132.51         7.65 o
   1  -6  -1         38.66         35.80         4.12 o
   2  -6  -1         61.33         61.14         5.14 o
  -8  -5  -1          7.91          7.98         0.92 o
  -7  -5  -1         15.31         20.50         1.82 o
  -6  -5  -1         73.68         87.27         4.19 o
  -5  -5  -1        309.65        356.66        11.06 o
  -4  -5  -1        146.49        161.72         8.08 o
   1  -5  -1        242.70        182.79         9.25 o
   2  -5  -1         71.48         72.85         5.71 o
   3  -5  -1        108.54        112.54         7.21 o
  -8  -4  -1         27.94         26.90         1.62 o
  -7  -4  -1          9.24          9.93         1.41 o
  -6  -4  -1        114.65         94.93         8.53 o
  -5  -4  -1        134.59        105.42         4.61 o
   3  -4  -1         42.39         43.61         4.49 o
   6  -4  -1         12.46          8.85         1.31 o
  -8  -3  -1         13.40         12.66         1.16 o
  -7  -3  -1         37.88         32.34         2.25 o
  -6  -3  -1        138.19        155.59         5.91 o
   6  -3  -1         11.40         11.25         2.33 o
  -8  -2  -1         10.02          9.58         0.99 o
  -7  -2  -1         87.57         98.49         4.14 o
  -6  -2  -1         45.80         41.65         2.70 o
   6  -2  -1         51.69         56.27         4.71 o
   7  -2  -1          8.87         10.22         1.66 o
  -8  -1  -1          3.11          2.91         0.76 o
  -7  -1  -1         51.44         45.81         2.59 o
  -6  -1  -1        339.24        349.14        18.28 o
   1  -1  -1       2111.14       1880.45        65.03 o
   2  -1  -1        910.31        773.32        31.01 o
   3  -1  -1        825.67       1098.56        45.36 o
   6  -1  -1         71.96         74.10         5.55 o
   7  -1  -1         48.75         49.56         3.69 o
  -7   0  -1         18.96         21.12         1.69 o
  -5   0  -1        257.53        270.98        12.15 o
   0   0  -1        684.33        536.16        18.19 o
   1   0  -1        710.26        483.37        17.06 o
   3   0  -1       1204.27       1335.91        50.12 o
   4   0  -1        324.83        276.39        16.44 o
   6   0  -1         84.32         93.76         6.31 o
   7   0  -1         33.91         35.95         3.43 o
  -7   1  -1         31.26         34.56         1.87 o
  -6   1  -1         78.84         77.92         5.32 o
  -5   1  -1        169.76        157.58         7.23 o
   0   1  -1        611.16        366.17        13.61 o
   1   1  -1       2484.89       2489.45        84.40 o
   2   1  -1        442.04        339.65        13.94 o
   3   1  -1         27.84         13.55         2.50 o
   4   1  -1       1375.32       1846.41        68.10 o
   6   1  -1         30.45         35.04         3.65 o
   7   1  -1         35.81         45.82         3.81 o
   8   1  -1          9.51          7.99         1.50 o
  -7   2  -1         17.16         14.20         1.32 o
  -6   2  -1         24.33         34.16         3.25 o
  -5   2  -1        138.11        151.89         8.23 o
  -4   2  -1        482.17        570.36        22.07 o
  -2   2  -1        318.87        342.08        16.99 o
  -1   2  -1       1263.62       1364.96        50.31 o
   0   2  -1       1347.95       1173.37        42.97 o
   1   2  -1       1358.97       1106.79        28.54 o
   2   2  -1       1194.04        978.26        36.77 o
   3   2  -1        904.64        678.76        27.14 o
   4   2  -1        427.59        321.03        16.35 o
   5   2  -1        222.42        187.56        12.81 o
   6   2  -1         77.37         68.29         4.77 o
   7   2  -1         23.35         22.68         2.77 o
   8   2  -1          8.49          5.80         1.34 o
  -6   3  -1         17.08         18.73         2.09 o
  -5   3  -1         90.32         95.98         5.98 o
  -4   3  -1        103.97        108.32         6.47 o
  -3   3  -1        133.46        110.42         5.36 o
  -2   3  -1       1210.14       1445.25        56.00 o
  -1   3  -1       1686.96       2049.69        75.15 o
   0   3  -1       1486.92       1769.91        64.92 o
   1   3  -1       2188.23       2637.80        82.51 o
   2   3  -1       1534.84       1902.82       115.10 o
   3   3  -1        958.70       1086.68        45.86 o
   4   3  -1         89.93        116.62         8.99 o
   5   3  -1        191.78        225.97        14.54 o
   6   3  -1        240.19        234.68        10.43 o
   7   3  -1          5.07          6.41         1.88 o
  -5   4  -1         24.16         32.17         2.89 o
  -4   4  -1         64.64         67.33         4.86 o
  -3   4  -1        197.09        184.30         9.18 o
  -2   4  -1        269.68        311.41        13.14 o
  -1   4  -1        341.69        308.40        18.08 o
   0   4  -1        460.39        408.27        21.33 o
   1   4  -1        425.13        361.94        19.46 o
   2   4  -1        656.26        566.26        26.29 o
   3   4  -1        317.05        253.54        10.97 o
   4   4  -1        587.90        615.60        20.74 o
   5   4  -1        366.90        353.80        30.25 o
  -5   5  -1         10.00         10.08         1.11 o
  -4   5  -1         91.00        122.25         6.32 o
  -3   5  -1         92.10        111.99         6.39 o
  -2   5  -1         39.33         43.94         3.75 o
   0   5  -1        535.26        685.79        33.81 o
   1   5  -1        360.35        434.80        24.43 o
   2   5  -1        455.15        594.55        20.66 o
   3   5  -1        451.29        535.98        19.37 o
   4   5  -1        284.07        331.89        20.16 o
   5   5  -1         34.83         43.32         5.07 o
  -4   6  -1          6.58          4.48         0.79 o
  -3   6  -1         32.43         34.54         2.88 o
  -2   6  -1         59.11         64.33         4.45 o
  -1   6  -1        120.37        150.63         7.80 o
   1   6  -1         82.32         90.94        10.70 o
   2   6  -1        325.81        392.82        24.53 o
   3   6  -1        110.49        125.82        12.85 o
   4   6  -1        260.10        262.89        18.13 o
  -2   7  -1         15.60         15.63         1.83 o
  -1   7  -1         42.23         50.72         3.65 o
   0   7  -1         51.82         59.23         4.27 o
  -1   8  -1          6.67          8.12         1.04 o
   0   8  -1         55.16         62.68         3.65 o
   1   8  -1         10.16          9.22         1.70 o
   2   9  -1         17.34         15.57         1.32 o
   3   9  -1         41.38         40.48         2.32 o
  -5  -9   0         11.96         12.05         1.49 o
  -4  -9   0          1.76          2.12         1.18 o
  -3  -9   0         21.28         20.96         1.73 o
  -2  -9   0         83.78         89.62         4.92 o
  -1  -9   0          8.30          7.39         1.44 o
  -7  -8   0          0.99          1.27         0.60 o
  -6  -8   0         17.38         20.42         1.47 o
  -5  -8   0         82.70         85.85         3.63 o
  -4  -8   0         15.34         16.32         1.97 o
  -3  -8   0          8.70         12.61         1.68 o
  -2  -8   0         15.61         14.94         2.60 o
  -1  -8   0         10.01         11.31         2.50 o
   0  -8   0         17.49         18.40         2.57 o
  -7  -7   0         65.20         71.45         4.07 o
  -6  -7   0         40.92         45.49         3.65 o
  -5  -7   0          9.80         11.63         2.24 o
  -4  -7   0        148.65        162.20         6.04 o
  -3  -7   0          5.99          6.60         1.46 o
  -2  -7   0         60.81         62.07         3.47 o
  -1  -7   0        216.48        211.64        10.66 o
   0  -7   0         50.32         49.03         4.52 o
   1  -7   0         62.53         64.50         4.97 o
  -8  -6   0         23.10         20.95         1.74 o
  -7  -6   0         20.74         20.22         1.69 o
  -6  -6   0         25.71         22.58         2.07 o
  -5  -6   0         34.09         33.14         2.58 o
  -4  -6   0         68.70         60.76         3.44 o
  -3  -6   0        102.55         83.11         5.43 o
  -2  -6   0        121.37        104.16         4.44 o
  -1  -6   0        146.68        110.11         4.66 o
   0  -6   0        267.76        232.95        11.30 o
   1  -6   0        589.01        565.84        22.86 o
   2  -6   0        159.27        144.18         8.35 o
  -8  -5   0          4.64          4.60         0.78 o
  -7  -5   0        108.97        113.39         4.49 o
  -6  -5   0         35.31         40.46         2.70 o
  -5  -5   0         16.13         17.71         1.93 o
  -4  -5   0        223.43        291.18        15.57 o
   1  -5   0        301.94        293.32        11.88 o
   2  -5   0        296.95        326.50        14.88 o
   3  -5   0        123.73        154.00         8.80 o
   5  -5   0          6.65          7.38         1.35 o
  -8  -4   0         15.96         15.14         1.61 o
  -7  -4   0         22.09         26.06         2.02 o
  -6  -4   0         87.69         73.52         5.40 o
  -5  -4   0        223.78        194.34         6.80 o
   2  -4   0        529.71        585.10        23.19 o
   3  -4   0         54.56         44.83         4.62 o
   6  -4   0          9.22          6.15         1.07 o
  -8  -3   0         20.91         22.10         1.48 o
  -7  -3   0         32.15         32.68         2.27 o
  -6  -3   0        111.12        123.38         9.97 o
  -3  -3   0        903.19       1071.33        39.20 o
   3  -3   0        212.25        214.89        10.90 o
   6  -3   0         29.63         30.08         3.05 o
  -8  -2   0         11.97         10.72         1.24 o
  -7  -2   0         40.45         44.00         2.61 o
  -6  -2   0         39.89         29.59         2.12 o
   2  -2   0        783.68        963.54        41.63 o
   3  -2   0        833.23       1136.77        51.18 o
   6  -2   0        100.27        126.94         7.37 o
   7  -2   0         12.17         13.63         1.76 o
  -8  -1   0         89.34         82.02         4.99 o
  -7  -1   0         27.71         28.62         2.05 o
  -6  -1   0         68.43         65.43         3.37 o
   1  -1   0       2433.87       2211.92        76.82 o
   2  -1   0       1140.43        779.19        32.12 o
   3  -1   0       2265.65       3091.22       112.45 o
   4  -1   0        300.90        326.85        21.11 o
   5  -1   0        165.42        149.93         7.40 o
   6  -1   0         42.22         43.63         4.48 o
   7  -1   0          1.62          1.87         1.71 o
  -8   0   0          7.00          4.95         0.87 o
  -7   0   0         43.11         43.80         2.54 o
  -5   0   0        330.92        303.45        11.04 o
   1   0   0        435.13        483.12        17.62 o
   2   0   0       1031.10       1099.22        40.10 o
   3   0   0       1258.13       1479.66        55.53 o
   4   0   0        205.35        178.49        13.07 o
   6   0   0         53.83         72.83         5.52 o
   7   0   0         37.39         44.58         3.89 o
   8   0   0          4.64          5.97         1.14 o
  -7   1   0          7.95          7.50         0.99 o
  -6   1   0         51.14         46.97         4.11 o
  -5   1   0        135.23        133.62         6.51 o
   0   1   0       1145.88        693.38        17.32 o
   1   1   0        959.53        548.31        20.34 o
   2   1   0       4013.89       4106.60       138.57 o
   3   1   0       1681.37       1876.42        66.98 o
   4   1   0        201.05        174.93        11.47 o
   5   1   0        193.12        222.09        15.39 o
   6   1   0         65.90         61.85         4.82 o
   7   1   0         23.55         23.54         3.09 o
   8   1   0         90.70         88.47         4.52 o
  -7   2   0         14.83         15.00         1.54 o
  -6   2   0        109.82        124.13         6.82 o
  -5   2   0         74.50         83.20         5.66 o
  -4   2   0         25.02         26.54         3.13 o
  -2   2   0        735.72       1019.14        38.79 o
  -1   2   0       1549.67       1774.17        62.77 o
   0   2   0        761.98        766.98        19.74 o
   1   2   0       3839.22       4749.21       226.50 o
   2   2   0        818.82        707.73        27.59 o
   3   2   0       1141.31       1272.99        47.01 o
   4   2   0        467.60        442.94        20.89 o
   5   2   0        372.08        378.16        20.49 o
   6   2   0         39.34         33.46         3.53 o
   7   2   0         48.36         54.21         4.25 o
   8   2   0         13.21         12.81         1.98 o
  -6   3   0         21.00         22.37         2.39 o
  -5   3   0         57.75         64.82         4.82 o
  -4   3   0        184.38        197.73         9.74 o
  -3   3   0        302.07        281.21         8.75 o
  -2   3   0        481.23        378.73        27.17 o
  -1   3   0       1402.90       1464.42        93.12 o
   0   3   0        298.01        202.91        29.47 o
   1   3   0       1729.61       1855.83        46.84 o
   2   3   0        318.62        522.85        25.88 o
   3   3   0       1016.13       1093.90        42.19 o
   4   3   0        709.25        837.78        34.98 o
   5   3   0        175.60        227.23        14.77 o
   6   3   0        136.33        125.02         6.88 o
   7   3   0         18.61         20.99         2.71 o
  -5   4   0         57.69         67.85         4.42 o
  -4   4   0        141.17        150.03         8.00 o
  -3   4   0        101.36         92.88         5.79 o
  -2   4   0        436.40        524.68        28.62 o
  -1   4   0        284.24        294.11        16.83 o
   0   4   0        669.70        628.10        28.49 o
   1   4   0        578.71        544.17        25.55 o
   2   4   0        585.42        492.63        26.36 o
   3   4   0        654.17        591.48        27.00 o
   4   4   0        192.89        161.87        15.74 o
   5   4   0        148.49        121.59         7.64 o
  -5   5   0          7.47          7.62         1.16 o
  -4   5   0         23.56         20.86         2.49 o
  -3   5   0        135.40        155.20         8.06 o
  -2   5   0        389.97        410.58        16.70 o
  -1   5   0        280.62        255.91        11.69 o
   0   5   0        732.95        956.31        42.37 o
   1   5   0        228.76        277.59        17.79 o
   2   5   0        994.45       1194.02        34.73 o
   3   5   0         92.42        113.08         9.50 o
   4   5   0        228.19        267.51        12.24 o
   5   5   0         25.82         31.15         4.51 o
  -4   6   0         10.47         10.30         1.26 o
  -3   6   0         25.34         26.59         2.63 o
  -2   6   0        119.39        125.46         6.79 o
  -1   6   0        430.11        486.25        19.18 o
   0   6   0        435.73        465.37        28.48 o
   1   6   0        183.34        187.21        15.49 o
   2   6   0        160.75        154.26         9.81 o
   4   6   0         30.82         30.64         5.47 o
  -2   7   0         14.46         17.16         1.97 o
  -1   7   0         71.10         77.06         4.70 o
   0   7   0         48.83         53.15         4.04 o
  -1   8   0          4.36          4.68         0.99 o
   0   8   0         10.42         13.07         1.76 o
   1   8   0          9.26         10.98         1.80 o
   2   9   0         68.07         65.70         3.21 o
   3   9   0         15.02         15.39         1.41 o
  -5  -9   1         11.70         10.75         1.22 o
  -4  -9   1         16.02         17.22         1.77 o
  -3  -9   1         27.41         32.49         2.58 o
  -2  -9   1          8.41          8.31         1.51 o
  -7  -8   1         12.50          9.91         1.13 o
  -6  -8   1          1.45          2.15         0.70 o
  -5  -8   1         11.57         11.70         1.31 o
  -4  -8   1         13.70         13.68         1.54 o
  -3  -8   1         10.20         14.10         2.29 o
  -2  -8   1         39.61         43.45         3.79 o
  -1  -8   1         12.18         11.91         2.42 o
   0  -8   1         43.82         50.89         3.84 o
  -7  -7   1          7.57          7.91         0.91 o
  -6  -7   1         15.04         15.90         1.47 o
  -5  -7   1         25.93         24.45         1.98 o
  -4  -7   1         64.04         70.27         4.34 o
  -3  -7   1         79.83         83.15         3.99 o
  -2  -7   1         70.91         60.94         3.42 o
  -1  -7   1         60.89         47.11         4.31 o
   0  -7   1         51.18         49.26         4.45 o
   1  -7   1         41.25         37.10         3.79 o
  -8  -6   1          1.62          0.59         0.55 o
  -7  -6   1         11.26         12.96         1.38 o
  -6  -6   1          5.80          7.13         1.34 o
  -5  -6   1         86.35        101.05         4.55 o
  -4  -6   1        224.08        260.79        10.22 o
  -3  -6   1         95.77         97.81         4.24 o
  -2  -6   1        246.76        264.43         8.48 o
  -1  -6   1        191.88        144.36         5.63 o
   0  -6   1        295.77        238.93        11.58 o
   1  -6   1         68.74         92.33         6.48 o
   2  -6   1         51.38         51.19         4.77 o
  -8  -5   1          0.30          0.85         0.69 o
  -7  -5   1         15.34         13.87         1.47 o
  -6  -5   1         58.56         52.21         3.04 o
  -5  -5   1         34.13         36.85         2.42 o
  -4  -5   1        343.99        434.32        10.47 o
   0  -5   1        553.31        576.68        22.51 o
   1  -5   1        506.29        514.69        20.98 o
   2  -5   1         35.13         40.90         4.54 o
   5  -5   1          8.13          6.67         1.09 o
  -8  -4   1         21.02         17.87         1.32 o
  -7  -4   1          6.87          9.25         1.34 o
  -6  -4   1         38.18         33.52         2.44 o
  -5  -4   1        325.68        330.22        10.12 o
   2  -4   1        395.21        390.50        16.79 o
   3  -4   1        220.96        179.41        10.07 o
  -8  -3   1         11.89         13.32         1.17 o
  -7  -3   1          8.96          9.47         1.35 o
  -6  -3   1        263.78        275.78         8.76 o
   3  -3   1        148.06        152.49         8.68 o
   4  -3   1        117.85        128.32         6.65 o
   6  -3   1         13.66         19.14         2.46 o
  -8  -2   1          8.03          6.47         0.84 o
  -7  -2   1         37.02         33.41         2.22 o
  -6  -2   1         53.27         49.41         3.14 o
  -5  -2   1        210.74        162.48        12.86 o
  -4  -2   1        450.88        353.01        18.29 o
  -3  -2   1        688.50        597.28        24.59 o
  -2  -2   1        909.83        712.86        26.25 o
   2  -2   1        187.53        174.42        13.45 o
   3  -2   1        358.05        429.35        26.51 o
   4  -2   1        522.83        597.69        22.49 o
   5  -2   1        128.50        135.88         7.02 o
   6  -2   1         29.88         39.43         3.98 o
   7  -2   1         16.12         13.76         1.67 o
  -8  -1   1          2.33          2.26         1.05 o
  -7  -1   1         42.90         48.29         2.62 o
  -6  -1   1         30.94         29.41         2.15 o
  -5  -1   1        549.60        554.45        28.71 o
  -1  -1   1       2212.76       2563.42        86.12 o
   1  -1   1       1542.18       1338.48        48.71 o
   2  -1   1       1726.73       1534.85        57.82 o
   3  -1   1        493.99        432.73        23.44 o
   4  -1   1        277.00        280.64        19.92 o
   5  -1   1        106.90        110.60         6.29 o
   6  -1   1         95.60        101.24         6.73 o
   7  -1   1         47.59         51.43         3.78 o
  -8   0   1          3.68          3.57         0.88 o
  -7   0   1         38.46         35.28         2.12 o
  -6   0   1         50.67         57.80         4.04 o
  -5   0   1        169.62        131.03         6.24 o
  -1   0   1        486.28        365.02        13.46 o
   0   0   1        311.21        263.34        10.41 o
   1   0   1       1027.42       1075.95        37.80 o
   2   0   1        495.75        536.80        21.98 o
   3   0   1       1864.14       2432.56        87.71 o
   4   0   1        729.69        921.95        40.41 o
   5   0   1        244.47        265.13        10.06 o
   6   0   1         94.23        118.62         7.31 o
   7   0   1         24.38         32.31         3.47 o
   8   0   1          7.65          7.87         1.25 o
  -7   1   1         43.78         48.18         3.56 o
  -6   1   1         82.23         80.83         5.60 o
  -5   1   1        461.46        502.56        37.00 o
  -4   1   1        373.83        422.42        23.39 o
  -3   1   1        687.82        876.62        33.75 o
  -2   1   1       1004.03       1004.86        35.85 o
  -1   1   1       1936.41       1862.46        62.93 o
   0   1   1       1610.09       1136.51        27.49 o
   1   1   1       4491.93       4636.10       154.25 o
   2   1   1       1241.32        889.86        32.79 o
   3   1   1        915.11        660.89        27.12 o
   4   1   1        746.53        772.17        33.19 o
   5   1   1        182.61        199.35        14.67 o
   6   1   1        411.89        412.07        17.27 o
   7   1   1         57.27         50.13         4.23 o
   8   1   1          0.16         -0.85         1.30 o
  -7   2   1          6.42          6.67         1.23 o
  -6   2   1         24.41         23.38         2.93 o
  -5   2   1        132.10        147.37         8.13 o
  -4   2   1        301.26        299.11        27.89 o
  -3   2   1        634.54        609.25        24.07 o
  -2   2   1       1066.05       1264.95        33.18 o
  -1   2   1       2823.24       3344.33        80.62 o
   0   2   1       2260.25       2583.51        62.29 o
   1   2   1       7249.57       9273.82       309.58 o
   2   2   1       1959.60       2015.22        68.50 o
   3   2   1       1971.13       2365.07        83.44 o
   4   2   1        624.42        733.71        31.18 o
   5   2   1        257.62        243.07        15.71 o
   6   2   1         41.73         45.79         4.14 o
   7   2   1         64.39         83.80         5.46 o
   8   2   1         15.27         16.32         2.18 o
  -5   3   1         51.60         47.91         4.17 o
  -4   3   1        195.65        197.63        20.24 o
  -3   3   1        198.62        205.33        15.19 o
  -2   3   1        539.60        525.53        25.18 o
  -1   3   1        670.57        500.22        33.97 o
   0   3   1       1683.07       2094.83        90.01 o
   1   3   1       1056.90        881.11        23.64 o
   2   3   1       1656.87       1731.79        44.13 o
   3   3   1        904.83        910.44        26.75 o
   4   3   1        160.92        115.69         9.06 o
   5   3   1        212.50        222.67        14.92 o
   6   3   1        177.52        189.32         9.07 o
   7   3   1         25.70         19.30         2.83 o
  -5   4   1         14.70         23.96         2.74 o
  -4   4   1        104.11        122.48         6.96 o
  -3   4   1         74.19         75.87         4.78 o
  -2   4   1        481.50        505.33        26.56 o
  -1   4   1        261.98        338.78        17.57 o
   0   4   1        661.80        778.72        32.90 o
   1   4   1        376.26        395.95        19.75 o
   2   4   1       1111.55       1347.11        36.26 o
   3   4   1        840.51       1146.74        44.91 o
   4   4   1        195.40        160.25        10.40 o
   5   4   1        147.52        124.12         5.05 o
   6   4   1         89.88         75.47         6.75 o
  -5   5   1         11.04         13.23         1.49 o
  -4   5   1        129.31        146.45         7.34 o
  -3   5   1         92.60         99.39         5.98 o
  -2   5   1         73.02         68.10         3.29 o
  -1   5   1        228.00        189.63        17.92 o
   0   5   1        584.00        680.33        31.79 o
   1   5   1         78.44         62.66         7.35 o
   2   5   1        287.64        311.33        18.71 o
   3   5   1        139.83        133.27        10.23 o
   4   5   1        157.32        185.58         9.51 o
   5   5   1        308.13        380.10        22.72 o
  -4   6   1         41.33         44.13         2.70 o
  -3   6   1        215.80        232.44        10.07 o
  -2   6   1        119.14        127.75         6.87 o
  -1   6   1         58.96         66.69         4.79 o
   0   6   1        146.08        163.68        15.39 o
   1   6   1        173.47        165.37        12.40 o
   2   6   1        247.31        218.13        16.45 o
   4   6   1        122.27        106.23        11.20 o
  -3   7   1         18.80         17.24         1.42 o
  -2   7   1         19.09         23.31         2.26 o
  -1   7   1        100.55        104.29         5.69 o
   0   7   1         52.99         61.76         4.30 o
  -1   8   1          5.54          4.92         1.07 o
   0   8   1         16.24         20.52         2.04 o
   1   8   1          9.83          9.98         1.80 o
  -3  -9   2         11.94          8.90         1.29 o
  -6  -8   2         10.18          9.02         0.70 o
  -5  -8   2         23.25         24.90         2.16 o
  -4  -8   2         20.61         18.70         1.61 o
  -3  -8   2         12.68         12.28         2.17 o
  -2  -8   2        105.04        110.52         6.45 o
  -1  -8   2         13.39         14.87         2.50 o
   0  -8   2         12.61         13.93         2.07 o
  -7  -7   2          7.58          8.45         1.16 o
  -6  -7   2         10.05         10.95         1.21 o
  -5  -7   2          9.89         13.94         1.52 o
  -4  -7   2         42.53         48.03         2.83 o
  -3  -7   2         36.79         41.17         2.70 o
  -2  -7   2         56.72         45.39         2.78 o
  -1  -7   2         25.58         23.21         3.11 o
   0  -7   2         42.55         39.97         3.98 o
   1  -7   2         10.24         10.97         2.52 o
  -8  -6   2          1.11         -0.04         0.80 o
  -7  -6   2         27.15         30.35         1.87 o
  -6  -6   2         90.90        100.79         4.24 o
  -5  -6   2         41.05         46.71         2.90 o
  -4  -6   2        124.15        140.94         7.61 o
  -3  -6   2          1.67          4.65         1.57 o
  -2  -6   2        252.03        259.33         8.04 o
  -1  -6   2        815.90        860.96        22.55 o
   0  -6   2        182.59        188.22        13.38 o
   1  -6   2         54.62         65.33         5.32 o
   2  -6   2         55.24         63.94         5.10 o
  -8  -5   2          1.91          1.38         1.05 o
  -7  -5   2         11.71         11.89         2.16 o
  -6  -5   2         44.06         40.96         3.27 o
  -5  -5   2         88.21         89.35         5.00 o
  -4  -5   2         78.68         69.88         2.99 o
  -3  -5   2        287.19        319.03         9.35 o
   0  -5   2        103.46        101.84         4.27 o
   1  -5   2        304.82        303.60         9.42 o
   2  -5   2        292.52        287.29        13.74 o
  -8  -4   2          3.39          2.89         1.09 o
  -7  -4   2        149.24        157.75         5.51 o
  -6  -4   2        146.19        167.63         5.05 o
  -5  -4   2         45.17         37.41         2.13 o
   2  -4   2        112.62        112.20         4.71 o
   3  -4   2        126.84        125.29         5.17 o
  -8  -3   2         18.53         21.65         2.25 o
  -7  -3   2          5.88          7.14         1.21 o
  -6  -3   2         59.34         44.99         2.71 o
  -5  -3   2        195.46        187.24         9.54 o
   3  -3   2        352.83        406.44        11.97 o
   4  -3   2        146.68        183.03         8.82 o
   5  -3   2         52.74         50.86         3.54 o
   6  -3   2         13.79         18.11         2.19 o
  -8  -2   2         16.63         16.10         1.90 o
  -7  -2   2         54.77         53.62         2.74 o
  -6  -2   2         81.23         95.04         3.81 o
  -5  -2   2        358.02        382.72        21.57 o
  -4  -2   2        476.46        425.42        21.14 o
  -3  -2   2       1350.17       1593.17        58.00 o
  -2  -2   2        971.43        722.14        26.80 o
   2  -2   2       1535.38       1841.02        72.54 o
   3  -2   2        450.40        501.71        29.70 o
   4  -2   2        137.30        121.86         6.72 o
   5  -2   2        115.29        109.51         6.26 o
   6  -2   2         59.16         66.62         4.86 o
   7  -2   2         12.77          9.38         1.33 o
  -8  -1   2          7.92          9.32         1.48 o
  -7  -1   2         58.30         60.54         4.59 o
  -6  -1   2        214.62        225.30         9.81 o
  -5  -1   2         27.24         13.97         4.51 o
  -4  -1   2        220.56        220.02        14.13 o
  -3  -1   2       1192.54       1477.78        55.24 o
  -2  -1   2        277.72        316.38        14.24 o
  -1  -1   2       5982.92       7154.52       238.24 o
   0  -1   2        782.01        832.69        30.95 o
   1  -1   2       6963.55       8626.74       290.07 o
   2  -1   2       2046.09       2344.87        85.44 o
   3  -1   2        994.34       1134.39        48.23 o
   4  -1   2        311.79        299.51        21.09 o
   5  -1   2        117.89        134.98         7.25 o
   6  -1   2         88.64         91.81         6.20 o
   7  -1   2         12.05         16.21         2.25 o
  -8   0   2         15.70         14.96         1.50 o
  -7   0   2         34.90         34.27         3.32 o
  -6   0   2         50.60         49.11         3.62 o
  -5   0   2        144.12        120.05         6.62 o
  -4   0   2        874.25        885.26        38.70 o
  -3   0   2       1051.12        890.82        27.60 o
  -2   0   2       9216.69      11752.46       470.01 o
  -1   0   2       1033.73        701.47        53.55 o
   0   0   2       2300.28       2184.91       144.62 o
   1   0   2       2228.73       2091.64        72.08 o
   2   0   2       1993.55       2176.33        77.04 o
   3   0   2        767.44        923.64        38.14 o
   4   0   2        553.21        675.22        32.61 o
   5   0   2         85.93         89.11         4.86 o
   6   0   2         61.08         73.69         5.72 o
   7   0   2         37.13         43.45         3.86 o
   8   0   2          9.42          8.78         1.22 o
  -7   1   2         54.39         61.52         4.15 o
  -5   1   2         57.09         48.81         2.89 o
  -4   1   2        442.12        501.46        26.49 o
  -3   1   2        388.90        522.46        16.52 o
  -2   1   2        758.98        819.78        22.69 o
  -1   1   2       1033.36       1177.73        49.75 o
   1   1   2       2493.10       2490.81        59.80 o
   2   1   2       1396.16       1165.98        42.37 o
   3   1   2       1051.85        846.54        33.81 o
   4   1   2        734.78        647.72        29.47 o
   5   1   2        171.36        155.05         5.22 o
   6   1   2        123.49        150.71         8.41 o
   7   1   2         29.34         27.24         3.39 o
   8   1   2          5.30          5.78         1.53 o
  -7   2   2          8.27          8.13         1.35 o
  -5   2   2         75.73         75.23         5.29 o
  -4   2   2        214.53        201.60         9.99 o
  -3   2   2        621.74        545.02        23.02 o
  -2   2   2       1698.17       1817.67        47.30 o
  -1   2   2       1719.40       1883.22        38.05 o
   0   2   2       3509.99       4117.32        80.17 o
   1   2   2       2714.94       3181.86        76.53 o
   2   2   2       2375.99       2612.79       118.68 o
   3   2   2        160.39        164.35         9.89 o
   4   2   2        518.51        622.22        27.93 o
   5   2   2        665.69        801.86        36.50 o
   6   2   2         37.94         41.46         5.30 o
   7   2   2         27.65         29.37         3.41 o
   8   2   2         36.69         45.76         3.28 o
  -5   3   2        122.05        142.78         7.79 o
  -4   3   2        143.35        133.48        10.46 o
  -3   3   2        487.88        587.07        20.64 o
  -2   3   2        567.47        594.34        24.04 o
  -1   3   2        815.32        718.43        21.58 o
   0   3   2       1142.42       1091.57        35.99 o
   1   3   2        907.26        749.75        20.26 o
   2   3   2       1074.08       1003.51        50.04 o
   3   3   2        813.19        731.95        20.94 o
   4   3   2        408.62        283.17        16.11 o
   5   3   2        199.72        163.38        12.67 o
   6   3   2        112.83         99.85         5.32 o
   7   3   2         55.61         50.49         4.21 o
   8   3   2         27.54         23.26         2.49 o
  -5   4   2         27.75         30.91         2.13 o
  -4   4   2         78.62         96.16         5.94 o
  -3   4   2         97.62        100.27         4.76 o
  -2   4   2        465.28        457.95        24.85 o
  -1   4   2        544.00        603.24        28.72 o
   0   4   2        832.49       1058.97        41.46 o
   1   4   2       2396.53       3026.16       232.74 o
   2   4   2        465.32        464.10        18.54 o
   3   4   2        407.64        524.40        23.30 o
   4   4   2        391.53        493.94        16.83 o
   5   4   2        200.59        215.82         9.54 o
   6   4   2        151.93        152.22         8.04 o
   7   4   2         13.08         18.62         2.89 o
  -5   5   2         21.73         20.68         1.85 o
  -4   5   2         72.33         69.65         4.58 o
  -3   5   2         79.22         75.24         5.03 o
  -2   5   2        106.40        108.85         4.28 o
  -1   5   2        191.69        148.24         6.22 o
   0   5   2        237.57        194.59         9.80 o
   1   5   2        212.57        169.44         8.96 o
   2   5   2        207.26        140.77        11.40 o
   3   5   2        641.05        657.53        28.69 o
   4   5   2        261.53        278.94        17.85 o
   5   5   2         21.52         19.00         5.04 o
  -4   6   2          6.08          3.63         1.04 o
  -3   6   2          4.40          5.79         1.63 o
  -2   6   2        252.25        272.67        11.77 o
  -1   6   2         97.61        106.18         4.44 o
   0   6   2        378.45        429.58        14.78 o
   1   6   2        221.10        240.10        18.42 o
   2   6   2         98.29         90.42        10.05 o
   4   6   2         95.13         83.54         9.42 o
  -3   7   2         17.98         16.24         1.42 o
  -2   7   2         21.35         26.47         2.39 o
  -1   7   2         21.15         20.95         2.41 o
   0   7   2         42.51         38.56         2.50 o
  -1   8   2         15.08         12.70         1.46 o
   0   8   2         25.49         27.98         2.35 o
   1   8   2         18.13         19.93         2.21 o
   4   9   2         14.92         12.05         1.76 o
  -6  -8   3          0.42          0.65         0.54 o
  -5  -8   3         22.49         21.41         2.00 o
  -4  -8   3         19.57         17.98         3.24 o
  -3  -8   3         12.01         10.57         1.89 o
  -2  -8   3          7.72          6.96         1.88 o
  -1  -8   3         21.42         20.18         2.35 o
   0  -8   3         41.00         37.17         2.65 o
  -7  -7   3          2.97          0.30         1.72 o
  -6  -7   3          6.24          7.68         0.94 o
  -5  -7   3         57.84         68.73         3.08 o
  -4  -7   3         21.75         25.50         2.01 o
  -3  -7   3         30.29         35.96         2.48 o
  -2  -7   3         32.23         30.70         2.21 o
  -1  -7   3         41.87         39.79         2.75 o
   0  -7   3         63.38         55.45         4.53 o
   1  -7   3         28.10         23.44         2.82 o
  -8  -6   3         24.05         18.04         1.47 o
  -7  -6   3          4.75          5.61         0.89 o
  -6  -6   3          7.00          7.46         0.95 o
  -5  -6   3         12.15         13.47         1.31 o
  -4  -6   3         47.65         52.60         2.92 o
  -3  -6   3        867.54        965.34        20.73 o
  -2  -6   3        334.72        377.40         9.44 o
  -1  -6   3        117.38        115.78         4.78 o
   0  -6   3        174.25        178.60         6.38 o
   1  -6   3         18.11         20.13         3.20 o
   2  -6   3         59.18         78.42         5.40 o
  -8  -5   3          3.28          2.57         0.65 o
  -7  -5   3          8.77          9.38         1.21 o
  -6  -5   3         34.31         33.44         2.71 o
  -5  -5   3         58.07         57.51         2.71 o
  -4  -5   3        120.28        111.08         3.98 o
  -3  -5   3        163.89        144.20         3.53 o
  -2  -5   3        285.58        293.34         9.05 o
  -1  -5   3        231.43        160.85         6.00 o
   0  -5   3        551.18        505.74        14.20 o
   1  -5   3        173.65        165.25         6.10 o
   2  -5   3         56.65         44.04         2.91 o
  -8  -4   3         20.72         18.49         1.99 o
  -7  -4   3          8.10          7.19         1.15 o
  -6  -4   3         47.57         55.11         2.51 o
  -5  -4   3         28.72         34.29         2.68 o
   1  -4   3        442.69        462.52        14.10 o
   2  -4   3        117.25        124.06         5.11 o
   3  -4   3        112.02        134.47         5.42 o
   4  -4   3         51.33         48.77         3.51 o
   5  -4   3         24.11         23.00         2.31 o
  -8  -3   3         22.28         23.46         2.23 o
  -7  -3   3          6.18          7.30         1.82 o
  -6  -3   3        206.07        193.51         6.81 o
  -5  -3   3        120.19         88.66         5.85 o
   3  -3   3        134.33        135.80         5.48 o
   4  -3   3        104.44        123.18         6.86 o
   5  -3   3         78.98         84.73         4.85 o
   6  -3   3         22.64         22.23         2.01 o
  -8  -2   3         10.61         10.37         1.59 o
  -7  -2   3         47.16         54.01         4.26 o
  -6  -2   3        103.43        124.34         7.30 o
  -5  -2   3        330.55        387.69        13.45 o
  -4  -2   3        205.34        211.05        13.46 o
  -3  -2   3        678.62        750.37        30.32 o
  -2  -2   3       1111.49       1210.28        43.48 o
   2  -2   3        425.25        310.04        19.68 o
   3  -2   3        328.70        302.95        21.82 o
   4  -2   3        209.62        224.40        10.53 o
   5  -2   3         77.76         77.54         5.12 o
   6  -2   3         30.73         33.06         3.37 o
  -8  -1   3         20.13         21.31         2.00 o
  -7  -1   3         22.48         28.16         3.12 o
  -6  -1   3         60.28         54.18         3.25 o
  -5  -1   3        301.56        264.86        10.12 o
  -4  -1   3        521.80        527.12        25.73 o
  -3  -1   3       1420.57       1757.13        64.90 o
  -2  -1   3        442.32        487.05        20.44 o
   0  -1   3        809.98        887.07        33.47 o
   1  -1   3       2898.14       3585.94       124.50 o
   2  -1   3       1255.92       1565.66        60.14 o
   3  -1   3        121.30         86.47         9.65 o
   4  -1   3        665.75        824.66        24.51 o
   5  -1   3        161.42        203.55         9.91 o
   6  -1   3         82.13        103.42         6.51 o
   7  -1   3         28.06         35.52         2.84 o
  -8   0   3          2.30          2.53         0.84 o
  -7   0   3         19.22         16.76         2.43 o
  -6   0   3         18.81         15.82         2.69 o
  -5   0   3        160.98        156.89         7.26 o
  -4   0   3       4490.59       5625.37       196.67 o
  -3   0   3        751.87        602.35        19.37 o
  -2   0   3       1076.34        837.86        29.72 o
  -1   0   3       1548.31       1319.71        33.66 o
   0   0   3       3113.83       3045.57       161.36 o
   1   0   3       1509.10        974.18        35.85 o
   2   0   3        862.00        544.49        23.42 o
   3   0   3        385.44        263.92        15.56 o
   4   0   3        217.52        202.52        14.99 o
   5   0   3        256.76        265.93         7.92 o
   6   0   3         92.72         97.68         6.55 o
   7   0   3         66.63         75.74         4.85 o
  -7   1   3          8.34         10.53         1.99 o
  -6   1   3         52.91         52.14         4.38 o
  -5   1   3         66.98         59.99         3.17 o
  -4   1   3        284.72        260.57        17.49 o
  -3   1   3        129.58        126.10         6.51 o
  -2   1   3       3359.45       4408.98       107.15 o
  -1   1   3       3449.64       4439.91       106.73 o
   0   1   3       1345.74       1558.23        30.87 o
   1   1   3        948.26        935.11        24.14 o
   2   1   3       1026.47       1075.30        39.88 o
   3   1   3        800.61        789.00        32.46 o
   4   1   3       1815.14       2262.02        84.54 o
   5   1   3        114.71        120.13         5.36 o
   6   1   3         88.41        103.71         6.82 o
   7   1   3         44.07         42.31         3.95 o
   8   1   3         11.12         15.87         1.85 o
  -7   2   3         15.05         16.12         1.83 o
  -6   2   3         35.89         31.28         3.14 o
  -5   2   3         95.03         96.49         4.46 o
  -4   2   3        122.11        111.50         5.57 o
  -3   2   3        416.03        361.36        28.11 o
  -2   2   3       1024.52        986.74        28.02 o
  -1   2   3        802.93        722.52        47.24 o
   0   2   3       1779.34       1713.61        42.95 o
   1   2   3        637.09        500.68        16.74 o
   2   2   3       1695.65       1741.95        52.69 o
   3   2   3       1116.08       1153.83        44.30 o
   4   2   3        373.03        411.82        20.98 o
   5   2   3        205.10        208.07         8.37 o
   6   2   3        159.26        152.54         8.37 o
   7   2   3        141.96        155.71         8.11 o
   8   2   3          7.04          8.59         1.80 o
  -6   3   3         11.59         14.41         1.80 o
  -5   3   3        102.58        119.62         6.85 o
  -4   3   3         98.29         95.10         8.57 o
  -3   3   3        550.45        618.28        24.03 o
  -2   3   3        150.68        156.71        10.49 o
  -1   3   3        912.86        971.90        27.56 o
   0   3   3       2106.64       2605.39        68.87 o
   1   3   3        774.16        743.54        30.33 o
   2   3   3        908.16        863.36        18.96 o
   3   3   3        471.78        375.08        12.17 o
   4   3   3        467.96        416.92        21.44 o
   5   3   3        242.88        187.58         7.72 o
   6   3   3         83.09         75.56         4.72 o
   7   3   3         38.68         41.99         3.99 o
   8   3   3         11.19         10.08         1.99 o
  -5   4   3         28.94         29.79         2.11 o
  -4   4   3         96.96        100.09         6.01 o
  -3   4   3         96.86         83.31         3.65 o
  -2   4   3        470.51        451.44        24.79 o
  -1   4   3       1434.16       1557.01       115.54 o
   0   4   3        166.91        114.66         8.07 o
   1   4   3        728.39        644.71        28.84 o
   2   4   3       1207.40       1426.16        92.49 o
   3   4   3        933.66       1212.34        42.84 o
   4   4   3        249.03        289.39        17.23 o
   5   4   3        242.99        270.91        27.12 o
   6   4   3         50.97         53.04         4.49 o
   7   4   3         12.58         15.25         2.74 o
  -5   5   3          5.73          6.61         1.17 o
  -4   5   3         72.80         74.06         4.63 o
  -3   5   3         73.75         69.73         4.77 o
  -2   5   3        288.30        324.93         8.98 o
  -1   5   3        150.54        121.90         4.71 o
   0   5   3        313.35        295.54        19.29 o
   1   5   3        314.64        306.47        18.95 o
   2   5   3        265.92        211.29        14.60 o
   3   5   3        231.72        257.77        16.20 o
   4   5   3        135.06        112.86        10.64 o
   5   5   3         72.72         70.35         8.95 o
  -4   6   3        126.69        121.49         5.36 o
  -3   6   3         37.05         41.87         2.52 o
  -2   6   3        107.17        121.98         4.87 o
  -1   6   3        136.02        147.68         5.51 o
   0   6   3         54.52         78.50        10.65 o
   1   6   3        195.48        233.39        18.24 o
   2   6   3         79.32         68.42         8.65 o
   4   6   3        172.65        213.44        16.16 o
  -2   7   3         10.55         11.11         1.64 o
  -1   7   3         59.65         62.48         3.08 o
   0   7   3         36.96         30.28         2.21 o
   1   7   3         68.39         57.56         4.62 o
   2   8   3         50.39         43.50         3.70 o
   0   9   3         11.03          8.98         1.36 o
   4   9   3          9.16          8.03         1.79 o
  -5  -8   4         10.90          9.33         0.98 o
  -4  -8   4         13.34         12.26         0.91 o
  -3  -8   4         15.77         14.13         3.35 o
  -2  -8   4         23.00         25.16         2.34 o
  -1  -8   4         12.19         10.92         1.56 o
  -7  -7   4         17.39         13.63         1.43 o
  -6  -7   4         15.18         13.06         1.15 o
  -5  -7   4         18.36         20.91         1.29 o
  -4  -7   4         20.67         21.19         1.70 o
  -3  -7   4         13.72         17.25         2.56 o
  -2  -7   4         11.71         13.02         1.32 o
  -1  -7   4         21.48         21.11         1.78 o
   0  -7   4         19.03         28.62         3.13 o
  -7  -6   4          7.58          8.10         1.79 o
  -6  -6   4         28.05         28.29         1.91 o
  -5  -6   4        234.28        285.46         8.51 o
  -4  -6   4        415.76        492.88        13.73 o
  -3  -6   4         11.29         11.27         1.14 o
  -2  -6   4         98.40         94.51         4.56 o
  -1  -6   4         25.82         26.82         2.46 o
   0  -6   4        135.84        131.90         5.70 o
   1  -6   4         23.92         20.26         1.88 o
  -8  -5   4         15.21         12.71         1.24 o
  -7  -5   4         26.87         28.39         1.89 o
  -6  -5   4         38.55         35.44         3.09 o
  -5  -5   4        127.44        153.20         8.97 o
  -4  -5   4        170.67        197.13         6.73 o
  -3  -5   4        226.59        258.64         6.85 o
  -2  -5   4        504.30        494.35        11.48 o
  -1  -5   4        166.95        154.21         6.00 o
   0  -5   4        200.70        195.97         6.53 o
   1  -5   4        101.81         90.58         4.23 o
   2  -5   4         75.40         74.72         3.70 o
   3  -5   4         78.38         63.72         3.85 o
  -8  -4   4          0.74          0.99         0.91 o
  -7  -4   4         30.98         30.11         2.07 o
  -6  -4   4         32.86         28.12         3.17 o
  -5  -4   4         71.12         75.71         3.02 o
  -4  -4   4        161.29        184.58         5.32 o
   1  -4   4        401.08        444.56        12.80 o
   2  -4   4        127.42        139.09         5.59 o
   3  -4   4         88.88        113.65         6.49 o
   4  -4   4         91.25        100.53         5.30 o
   5  -4   4         23.40         19.51         1.70 o
  -8  -3   4         16.36         13.99         1.72 o
  -7  -3   4         18.70         20.54         2.61 o
  -6  -3   4         91.94         93.98         6.05 o
  -5  -3   4         97.03         80.25         5.52 o
   2  -3   4        311.99        318.04        10.42 o
   3  -3   4        216.24        199.64         7.21 o
   4  -3   4        116.25        113.23         6.52 o
   5  -3   4         37.33         36.90         2.23 o
  -8  -2   4         10.39         11.05         1.62 o
  -7  -2   4         21.48         19.76         2.66 o
  -6  -2   4         51.78         55.06         4.60 o
  -5  -2   4        103.81        116.71         4.53 o
  -4  -2   4        297.60        356.08        19.27 o
  -3  -2   4        306.57        334.30        16.55 o
   2  -2   4        286.22        216.59        16.39 o
   3  -2   4        332.23        368.13        10.12 o
   4  -2   4        123.99        147.20         7.93 o
   5  -2   4         94.61         99.94         5.98 o
   6  -2   4         18.37         19.33         2.51 o
  -8  -1   4         31.10         27.50         2.22 o
  -7  -1   4         27.35         28.43         3.05 o
  -6  -1   4         54.56         47.64         3.00 o
  -5  -1   4        109.52         72.32         3.48 o
  -4  -1   4        491.19        473.54        24.34 o
  -3  -1   4       1437.95       1644.69        61.97 o
  -2  -1   4        356.73        271.92        13.69 o
   0  -1   4        640.25        511.82        21.70 o
   1  -1   4        247.26        151.03        10.15 o
   2  -1   4       2103.46       2662.54        97.38 o
   3  -1   4       1111.54       1358.31        57.21 o
   4  -1   4        305.94        337.44        12.28 o
   5  -1   4        178.42        222.44         7.71 o
   6  -1   4         20.60         23.84         3.29 o
   7  -1   4          8.61          8.77         1.57 o
  -8   0   4          2.71          3.40         0.86 o
  -7   0   4         31.74         33.04         3.21 o
  -6   0   4        804.95        872.94        23.18 o
  -5   0   4        143.94        164.20         7.58 o
  -4   0   4         46.15         37.44         6.39 o
  -3   0   4        791.13        876.25        25.35 o
  -2   0   4        683.40        548.20        16.82 o
  -1   0   4       3483.66       4389.42       106.36 o
   0   0   4       1183.01        941.24        25.00 o
   1   0   4       1176.80        842.57        32.19 o
   2   0   4       1472.62       1356.82        51.34 o
   3   0   4        802.49        696.65        31.70 o
   4   0   4        326.05        290.03        19.18 o
   5   0   4        208.36        211.66         6.85 o
   6   0   4         74.77         63.69         5.19 o
   7   0   4         15.14         17.76         2.43 o
  -7   1   4         14.66         14.65         2.07 o
  -6   1   4         25.47         26.91         3.26 o
  -5   1   4         69.19         58.62         3.22 o
  -4   1   4        519.61        506.72        27.06 o
  -3   1   4       1872.49       2488.93        80.92 o
  -2   1   4        173.67        118.32        10.01 o
  -1   1   4        541.44        543.04        16.24 o
   0   1   4       5542.87       7029.22       165.59 o
   1   1   4       1499.60       1760.19        44.00 o
   2   1   4       6320.26       8207.95       276.15 o
   3   1   4       1116.42       1396.15        53.61 o
   4   1   4        309.36        280.73        17.46 o
   5   1   4        142.39        151.44         5.28 o
   6   1   4         56.73         73.10         5.49 o
   7   1   4         52.12         67.40         4.75 o
   8   1   4          4.84          6.79         1.29 o
  -7   2   4         12.18         11.88         1.53 o
  -6   2   4         38.73         42.04         3.74 o
  -5   2   4         97.11         94.18         4.37 o
  -4   2   4        231.12        251.99        15.40 o
  -3   2   4        517.55        576.94        50.78 o
  -2   2   4        699.15        600.72        53.58 o
  -1   2   4       1787.18       2061.02        52.70 o
   0   2   4        991.02        707.60        19.29 o
   1   2   4       1183.83        889.40        23.68 o
   2   2   4       1029.27        872.95        23.89 o
   3   2   4        473.94        338.58        17.21 o
   4   2   4        436.79        422.25        22.04 o
   5   2   4        606.78        694.88        16.29 o
   6   2   4         32.48         28.17         3.71 o
   7   2   4         22.42         21.49         3.10 o
   8   2   4         14.78         14.70         1.93 o
  -6   3   4         20.10         25.00         2.45 o
  -5   3   4         59.50         66.40         3.48 o
  -4   3   4          0.46          0.97         2.29 o
  -3   3   4        420.41        456.15        30.25 o
  -2   3   4       1158.92       1451.53        40.77 o
  -1   3   4        411.68        458.86        15.61 o
   0   3   4        789.51        937.96        26.19 o
   1   3   4       1033.83       1287.96        49.25 o
   2   3   4        967.36       1116.01        47.56 o
   3   3   4        393.71        419.14        20.21 o
   4   3   4        354.29        386.63        20.71 o
   5   3   4        362.16        354.33        12.26 o
   6   3   4         31.79         38.28         3.97 o
   7   3   4         53.07         60.46         4.71 o
  -6   4   4          7.53          6.78         1.05 o
  -5   4   4         22.82         21.80         1.80 o
  -4   4   4         95.14         91.97         5.61 o
  -3   4   4         71.22         64.84         3.18 o
  -2   4   4        262.91        200.52         7.20 o
  -1   4   4        381.51        272.61        25.98 o
   0   4   4        471.65        429.10        22.45 o
   1   4   4       1033.48       1035.00        42.84 o
   2   4   4        348.85        248.59        10.11 o
   3   4   4        622.66        662.79        29.61 o
   4   4   4        118.57         89.38         8.98 o
   5   4   4        125.78        122.98        11.17 o
   6   4   4        374.51        372.55        15.89 o
   7   4   4         25.75         23.76         3.19 o
  -5   5   4         16.52         18.06         1.80 o
  -4   5   4         55.81         52.95         3.69 o
  -3   5   4         37.81         36.37         2.84 o
  -2   5   4        142.07        158.88         5.38 o
  -1   5   4        138.55        144.23        13.33 o
   0   5   4        239.05        234.71        16.96 o
   1   5   4        741.92        901.56        40.64 o
   2   5   4        387.32        389.17        21.69 o
   3   5   4        196.46        183.56        13.15 o
   4   5   4        157.24        153.53        12.83 o
   5   5   4        254.71        242.89        17.57 o
  -4   6   4         12.90          9.80         1.18 o
  -3   6   4         33.34         35.90         2.23 o
  -2   6   4         16.18         14.49         1.67 o
  -1   6   4         97.50         89.32         3.92 o
   0   6   4        253.21        248.38        19.42 o
   1   6   4        191.25        214.15        17.32 o
   2   6   4        402.49        397.64        24.06 o
   3   6   4        269.83        281.79        18.25 o
   4   6   4         73.74         88.09        10.06 o
  -3   7   4         11.99          7.54         1.28 o
  -2   7   4         30.94         28.33         1.87 o
  -1   7   4         47.74         49.99         4.42 o
   0   7   4         47.54         46.32         4.30 o
   1   7   4        135.71        117.90         6.81 o
   8   7   4          0.25          0.45         0.88 o
  -1   8   4         62.07         60.40         4.40 o
   0   8   4         40.24         43.12         3.45 o
   1   8   4         25.51         25.23         2.75 o
   2   8   4         32.15         30.39         3.28 o
   0   9   4          5.24          6.67         1.23 o
   1   9   4          4.79          7.00         1.72 o
   2   9   4          9.84         10.43         1.92 o
   3   9   4          3.93          2.84         1.29 o
   4   9   4          1.00          1.81         1.56 o
   6   9   4         15.44          9.78         1.46 o
  -4  -8   5          4.55          4.12         0.90 o
  -6  -7   5          6.46          5.02         1.25 o
  -5  -7   5          7.38          8.05         1.00 o
  -4  -7   5         12.47         11.99         1.82 o
  -3  -7   5          2.24          2.49         0.82 o
  -2  -7   5        124.08        124.94         9.48 o
  -1  -7   5         38.04         38.37         2.22 o
   0  -7   5         52.89         50.53         8.23 o
  -7  -6   5         32.25         32.02         2.54 o
  -6  -6   5        101.17        106.27         6.11 o
  -5  -6   5        119.90        135.31         5.45 o
  -4  -6   5         29.97         31.29         2.36 o
  -3  -6   5         26.13         27.03         1.82 o
  -2  -6   5         52.21         46.19         3.02 o
  -1  -6   5         51.42         47.05         2.39 o
   0  -6   5         97.09         86.87         3.93 o
   1  -6   5         70.57         58.52         4.63 o
  -8  -5   5          8.52          5.60         0.85 o
  -7  -5   5         24.13         26.04         1.45 o
  -6  -5   5         22.06         22.12         2.32 o
  -5  -5   5        110.97        123.54         6.73 o
  -4  -5   5        111.04        128.60         4.26 o
  -3  -5   5        171.32        208.81         7.35 o
  -2  -5   5        286.51        326.82         8.29 o
  -1  -5   5        121.25        129.76         5.41 o
   0  -5   5        148.50        140.54         5.52 o
   1  -5   5         40.40         42.30         2.83 o
   2  -5   5         75.32         72.79         4.56 o
   3  -5   5         40.19         39.47         2.76 o
  -8  -4   5          2.13          2.28         0.86 o
  -7  -4   5         23.59         21.76         1.41 o
  -6  -4   5         26.20         21.37         2.05 o
  -5  -4   5         54.08         55.00         3.28 o
  -4  -4   5        144.06        132.82         5.47 o
  -3  -4   5        591.01        718.27        19.36 o
  -1  -4   5        314.41        326.80        14.29 o
   0  -4   5        269.30        305.51         6.68 o
   1  -4   5        291.84        302.04         9.51 o
   2  -4   5        200.95        207.07         7.34 o
   3  -4   5        141.34        162.91         8.10 o
   4  -4   5         13.94         13.57         1.42 o
  -8  -3   5         44.12         38.39         2.62 o
  -7  -3   5         15.76         17.67         1.30 o
  -6  -3   5        103.54        122.56         7.07 o
  -5  -3   5        115.72        104.54         6.47 o
  -4  -3   5        488.09        604.79        23.28 o
   2  -3   5        226.34        211.57        13.35 o
   3  -3   5        116.42        110.14         6.57 o
   4  -3   5         92.44         79.33         5.20 o
   5  -3   5         77.23         66.27         2.82 o
  -8  -2   5          3.83          5.05         1.16 o
  -7  -2   5          6.85          8.09         1.89 o
  -6  -2   5         68.75         66.38         4.92 o
  -5  -2   5        129.71        119.00         6.89 o
  -4  -2   5        145.99        142.43        11.28 o
  -3  -2   5         77.54         66.66         6.52 o
   3  -2   5        320.66        381.91        15.91 o
   4  -2   5        105.11        135.19         7.62 o
   5  -2   5         73.35         84.74         4.97 o
   6  -2   5         17.80         17.96         2.08 o
  -8  -1   5          2.77          2.33         0.85 o
  -7  -1   5         37.83         38.33         3.42 o
  -6  -1   5         28.87         26.40         2.32 o
  -5  -1   5        109.24        107.25         4.38 o
  -4  -1   5        264.35        212.07        15.11 o
  -3  -1   5        970.67       1070.41        43.61 o
  -2  -1   5        613.44        533.79        23.53 o
   1  -1   5       1715.04       1754.24        65.59 o
   2  -1   5        445.37        360.44        20.38 o
   3  -1   5        456.18        485.84        27.37 o
   4  -1   5         85.43         70.30         5.30 o
   5  -1   5         30.82         28.32         2.50 o
   6  -1   5        232.31        254.69        11.06 o
   7  -1   5         35.82         28.28         1.95 o
  -8   0   5         82.47         55.55         2.84 o
  -7   0   5         13.41         18.31         2.41 o
  -6   0   5        112.91        132.09         5.36 o
  -5   0   5        249.76        256.97        10.26 o
  -4   0   5        185.78        206.82        15.25 o
  -3   0   5        865.98       1047.71        30.05 o
  -2   0   5        965.54       1150.79        32.54 o
  -1   0   5       2068.21       2551.37       127.97 o
   0   0   5       1263.30       1383.78        36.35 o
   1   0   5        573.27        455.17        19.88 o
   2   0   5       1043.80        927.82        37.79 o
   3   0   5        495.50        381.13        21.13 o
   4   0   5        190.76        184.25         8.46 o
   5   0   5        154.25        184.94         6.75 o
   6   0   5         55.77         52.79         3.11 o
   7   0   5         27.88         29.76         5.45 o
  -7   1   5         14.82         13.85         1.91 o
  -6   1   5         29.12         36.58         2.61 o
  -5   1   5        191.14        195.97         8.75 o
  -4   1   5        282.83        288.44        19.24 o
  -3   1   5        343.17        283.42        11.78 o
  -2   1   5       1244.23       1434.37        38.94 o
  -1   1   5       1197.91       1223.76        33.08 o
   0   1   5       5050.22       6335.73       149.25 o
   1   1   5       2202.86       2474.53        61.71 o
   2   1   5         97.64         61.97         5.80 o
   3   1   5        752.34        872.25        36.93 o
   4   1   5        515.49        587.02        29.62 o
   5   1   5        272.61        272.34         8.02 o
   6   1   5        174.60        199.16         9.95 o
   7   1   5         54.47         64.53         4.41 o
   8   1   5          8.80          6.58         1.02 o
  -7   2   5         10.82         10.43         1.36 o
  -6   2   5         65.25         67.20         4.77 o
  -5   2   5         82.49         73.04         5.69 o
  -4   2   5        370.48        417.14        14.01 o
  -3   2   5        352.99        388.58        21.76 o
  -2   2   5        692.54        726.37        22.82 o
  -1   2   5        663.27        679.61        37.89 o
   0   2   5       1040.87        988.36        41.85 o
   1   2   5       1901.61       2034.28        51.13 o
   2   2   5        693.03        552.87        16.89 o
   3   2   5        642.31        489.55        23.07 o
   4   2   5        349.26        315.16        18.70 o
   5   2   5         60.88         57.49         3.02 o
   6   2   5        104.53        102.38         6.61 o
   7   2   5         49.28         47.48         3.96 o
   8   2   5          5.54          4.78         1.33 o
  -6   3   5         10.46          9.98         1.67 o
  -5   3   5         49.10         55.56         3.16 o
  -4   3   5        213.95        217.13        10.07 o
  -3   3   5        239.15        211.93         8.39 o
  -2   3   5        316.08        341.55        14.64 o
  -1   3   5        469.55        547.34        18.30 o
   0   3   5       1191.94       1414.08        45.92 o
   1   3   5       1189.14       1485.96        38.96 o
   2   3   5        993.54       1207.16        32.76 o
   3   3   5        801.22        998.75        40.53 o
   4   3   5        566.79        701.69        32.54 o
   5   3   5        163.58        163.62        10.33 o
   6   3   5         32.79         33.90         3.77 o
   7   3   5         38.77         56.68         4.49 o
  -6   4   5          7.44          4.82         0.88 o
  -5   4   5         34.65         32.69         3.30 o
  -4   4   5         82.27         80.10         3.78 o
  -3   4   5        330.29        350.27        11.12 o
  -2   4   5        190.63        152.07         7.72 o
  -1   4   5        400.22        342.73        43.05 o
   0   4   5        548.20        630.08        30.40 o
   1   4   5        386.38        295.18        11.37 o
   2   4   5        366.53        281.49        11.19 o
   3   4   5        317.12        281.36        16.35 o
   4   4   5        523.48        465.39        24.55 o
   5   4   5         97.00         85.45         6.62 o
   6   4   5         39.03         35.61         3.89 o
  -5   5   5         10.67         12.51         1.62 o
  -4   5   5         12.12         12.73         1.78 o
  -3   5   5         74.16         76.03         3.07 o
  -2   5   5        105.71        114.43         6.23 o
  -1   5   5        586.11        688.02        35.26 o
   0   5   5        311.66        379.97        23.20 o
   1   5   5        105.53        104.55        10.52 o
   2   5   5        549.09        670.53        28.51 o
   3   5   5        119.60        116.78        10.31 o
   4   5   5        252.33        296.79        18.99 o
   5   5   5        595.62        790.06        38.35 o
  -4   6   5         21.81         20.22         2.11 o
  -3   6   5         23.49         25.50         3.09 o
  -2   6   5         66.90         60.57         5.05 o
  -1   6   5         69.40         58.42         4.98 o
   0   6   5        303.36        296.28        31.86 o
   1   6   5        109.06        114.75        12.91 o
   2   6   5         64.62         44.49         4.86 o
   3   6   5        220.05        200.87        15.04 o
   4   6   5         34.30         29.02         5.57 o
  -3   7   5         23.98         11.96         1.47 o
  -2   7   5         29.79         26.35         3.13 o
  -1   7   5         88.10         98.38         6.29 o
   0   7   5         23.07         26.68         3.49 o
   1   7   5         62.20         51.09         4.37 o
   4   7   5         46.53         57.30         4.81 o
   5   7   5         21.29         22.72         3.34 o
   7   7   5         12.54          9.57         2.07 o
  -1   8   5          5.12          5.04         1.79 o
   0   8   5         12.62         11.37         2.25 o
   1   8   5         58.90         62.66         4.55 o
   2   8   5         36.20         27.68         3.41 o
   6   8   5          7.63          6.05         1.70 o
   0   9   5          6.62          6.25         1.23 o
   1   9   5          7.76          8.39         1.70 o
   2   9   5          7.82          9.17         1.82 o
   3   9   5          6.66          7.22         1.71 o
   4   9   5         16.12         13.14         2.22 o
   5   9   5          3.50          4.14         1.60 o
   6   9   5          9.74          7.02         1.30 o
  -6  -7   6          1.90          2.18         0.74 o
  -5  -7   6          2.55          3.89         1.04 o
  -4  -7   6         64.92         58.27         3.37 o
  -3  -7   6         37.01         33.12         2.73 o
  -2  -7   6         48.15         46.91         3.20 o
  -1  -7   6         67.04         61.28         4.01 o
  -7  -6   6         77.08         62.44         3.35 o
  -6  -6   6         72.99         71.38         4.47 o
  -5  -6   6          9.53         13.40         2.42 o
  -4  -6   6         38.88         38.52         2.02 o
  -3  -6   6         39.46         39.97         2.66 o
  -2  -6   6         48.42         47.26         2.03 o
  -1  -6   6         51.09         50.21         2.85 o
   0  -6   6         34.69         32.88         2.24 o
   1  -6   6         24.36         23.05         2.26 o
  -7  -5   6          7.80          9.15         0.85 o
  -6  -5   6         36.41         37.63         2.38 o
  -5  -5   6         43.34         43.13         2.32 o
  -4  -5   6        410.54        460.04        13.80 o
  -3  -5   6         81.23         92.77         4.19 o
  -2  -5   6         22.67         25.46         2.22 o
  -1  -5   6        126.57        141.33         3.96 o
   0  -5   6         46.47         51.76         4.50 o
   1  -5   6        122.19        134.80         5.96 o
   2  -5   6         86.33        107.06         5.76 o
   3  -5   6         28.29         30.49         2.18 o
  -8  -4   6          1.89          1.45         0.60 o
  -7  -4   6          6.05          6.04         0.86 o
  -6  -4   6         17.81         18.41         2.19 o
  -5  -4   6         31.80         28.78         2.37 o
  -4  -4   6         56.02         48.36         3.00 o
  -3  -4   6        117.96         97.30         4.36 o
  -2  -4   6        162.65        141.01         8.44 o
  -1  -4   6        185.23        147.58         5.64 o
   0  -4   6        212.60        201.72         5.76 o
   1  -4   6        272.96        264.39         8.67 o
   2  -4   6         37.99         34.91         2.65 o
   3  -4   6         51.36         47.39         3.71 o
   4  -4   6        137.37        122.24         5.61 o
  -8  -3   6          2.59          2.92         0.85 o
  -7  -3   6         25.77         26.54         1.47 o
  -6  -3   6         74.77         86.47         4.47 o
  -5  -3   6         22.07         21.19         2.73 o
  -4  -3   6         78.56         85.14         5.43 o
   1  -3   6        218.55        193.93         5.49 o
   2  -3   6        190.03        191.99         6.92 o
   3  -3   6         96.84        105.81         6.41 o
   4  -3   6         68.40         68.29         3.25 o
   5  -3   6         20.24         23.09         2.04 o
  -8  -2   6          3.36          3.65         0.91 o
  -7  -2   6         10.80         10.35         1.86 o
  -6  -2   6         21.18         20.23         1.88 o
  -5  -2   6        100.49         88.18         5.71 o
   2  -2   6        281.96        317.25        13.45 o
   3  -2   6        312.67        351.29        15.08 o
   4  -2   6         68.29         84.92         4.05 o
   5  -2   6        112.89        127.94         4.72 o
   6  -2   6         22.05         19.89         1.60 o
  -8  -1   6          6.39          5.14         0.90 o
  -7  -1   6         27.79         28.03         2.73 o
  -6  -1   6         61.84         71.82         3.69 o
  -5  -1   6        457.25        526.15        14.71 o
  -4  -1   6        238.43        218.95        15.56 o
  -3  -1   6        594.05        674.43        30.91 o
   1  -1   6        862.60        711.01        31.57 o
   2  -1   6        378.37        241.01        16.35 o
   3  -1   6        207.22        207.67        17.53 o
   4  -1   6        420.81        424.47        12.49 o
   5  -1   6        181.24        169.52         6.17 o
   6  -1   6          7.20          9.01         1.98 o
  -7   0   6         21.11         19.08         2.23 o
  -6   0   6         76.67         73.77         6.18 o
  -5   0   6        104.01         90.82         3.98 o
  -4   0   6        482.02        557.08        29.47 o
  -3   0   6        258.73        297.30        12.24 o
  -2   0   6        422.08        451.11        17.62 o
  -1   0   6        830.40        955.16        39.75 o
   0   0   6        350.89        397.80        13.38 o
   1   0   6       1262.51       1589.77        58.87 o
   2   0   6        876.31       1028.16        42.09 o
   3   0   6        964.91       1091.95        47.00 o
   4   0   6        174.70        197.48         6.33 o
   5   0   6        163.46        200.64         7.08 o
   6   0   6         62.76         65.36         3.30 o
   7   0   6        102.66         86.62         8.65 o
  -7   1   6          9.71          7.51         1.47 o
  -6   1   6        128.72        134.00         5.24 o
  -5   1   6        173.87        201.02        10.68 o
  -4   1   6        175.81        141.89         5.28 o
  -3   1   6        386.59        327.86        19.34 o
  -2   1   6        519.31        438.62        19.66 o
  -1   1   6        864.26        739.43        22.43 o
   0   1   6       1668.77       1964.62        49.98 o
   1   1   6       1101.67        953.71        26.64 o
   2   1   6        926.36        787.08        32.62 o
   3   1   6        626.07        592.15        28.22 o
   4   1   6        991.69       1165.40        64.14 o
   5   1   6        116.05         95.33         4.05 o
   6   1   6        111.28        116.95         6.89 o
   7   1   6         19.30         17.08         2.30 o
  -7   2   6          7.54          6.98         1.02 o
  -6   2   6         33.79         38.28         2.42 o
  -5   2   6         24.67         16.47         2.94 o
  -4   2   6        249.03        252.23         7.46 o
  -3   2   6         98.67        133.40         8.42 o
  -2   2   6        577.08        689.14        22.57 o
  -1   2   6       1561.33       1948.53        51.58 o
   0   2   6        691.86        757.18        24.84 o
   1   2   6        809.76        759.58        21.80 o
   2   2   6        578.96        615.70        39.18 o
   3   2   6       1195.95       1482.94        57.54 o
   4   2   6        356.48        285.21        18.39 o
   5   2   6         79.98         73.57         3.44 o
   6   2   6         98.47        102.02         7.96 o
   7   2   6         21.96         25.74         2.95 o
  -6   3   6         24.18         23.08         1.62 o
  -5   3   6         46.19         51.72         4.65 o
  -4   3   6         41.76         47.19         3.90 o
  -3   3   6        246.67        197.79         6.55 o
  -2   3   6        467.52        496.52        30.36 o
  -1   3   6        355.93        289.14        30.39 o
   0   3   6        953.29       1058.67        44.41 o
   1   3   6       1116.45       1246.58        33.77 o
   2   3   6       1342.75       1609.49        60.63 o
   3   3   6        201.38        154.50        11.27 o
   4   3   6        256.86        263.94        17.19 o
   5   3   6        516.70        574.25        28.84 o
   6   3   6         64.27         62.74         5.10 o
   7   3   6         55.06         65.05         4.62 o
  -5   4   6         93.89         91.05         5.62 o
  -4   4   6         24.13         18.73         1.77 o
  -3   4   6         94.73         97.43         7.28 o
  -2   4   6        342.22        392.84        12.90 o
  -1   4   6        363.42        395.37        37.51 o
   0   4   6        452.61        522.31        27.47 o
   1   4   6        463.68        496.25        20.98 o
   2   4   6        366.48        305.12        12.16 o
   3   4   6        218.57        196.58        13.33 o
   4   4   6        335.53        376.50        21.83 o
   5   4   6         63.97         58.49         4.43 o
   6   4   6         36.95         34.46         4.00 o
  -5   5   6         15.57         17.33         1.80 o
  -4   5   6         22.10         27.64         2.92 o
  -3   5   6         95.85        105.78         4.94 o
  -2   5   6        137.98        134.38         6.23 o
  -1   5   6         55.66         42.77         3.57 o
   0   5   6        230.91        266.62        19.04 o
   1   5   6         65.32         78.38         9.50 o
   2   5   6        799.16        963.42        35.23 o
   3   5   6        858.05       1021.60        43.75 o
   4   5   6         27.68         38.63         6.32 o
  -4   6   6         12.88         11.18         1.66 o
  -3   6   6         28.09         28.56         3.18 o
  -2   6   6         50.70         48.91         3.31 o
  -1   6   6         78.26         75.56         5.71 o
   0   6   6        122.39        105.90        11.72 o
   1   6   6        110.74         97.07         5.48 o
   2   6   6        112.28        103.16         8.03 o
   3   6   6        258.56        215.38         8.69 o
   4   6   6         74.92         83.51         9.51 o
   8   6   6          4.88          2.06         1.25 o
  -3   7   6         14.95         10.32         1.43 o
  -2   7   6         10.75         10.05         1.59 o
  -1   7   6          4.10          4.60         1.58 o
   0   7   6        253.64        261.87         8.49 o
   1   7   6         94.57         89.88         5.92 o
   3   7   6        239.69        245.79        11.40 o
   4   7   6         30.82         32.25         3.72 o
   5   7   6         40.50         43.90         4.42 o
   6   7   6         21.01         21.87         3.22 o
   7   7   6          9.39          9.35         2.18 o
  -1   8   6         13.97         17.83         2.54 o
   0   8   6         10.49         12.57         2.63 o
   1   8   6         17.63         19.34         1.61 o
   2   8   6         18.01         18.81         2.11 o
   3   8   6         70.68         61.01         4.96 o
   5   8   6          2.06          2.02         1.57 o
   6   8   6         15.36         11.53         1.91 o
   0   9   6         12.90         10.98         1.47 o
   1   9   6         10.49          9.18         1.05 o
   2   9   6          9.60          8.91         1.65 o
   3   9   6         19.82         16.71         2.26 o
   4   9   6          5.85          7.14         1.97 o
   5   9   6          7.73          9.09         1.84 o
   6   9   6          0.61          0.65         0.89 o
  -5  -7   7         24.78         23.57         1.78 o
  -4  -7   7          3.37          3.26         1.09 o
  -3  -7   7         18.28         17.20         1.81 o
  -2  -7   7         10.25         10.19         1.42 o
  -1  -7   7         17.22         13.26         1.39 o
  -6  -6   7         19.85         17.66         1.94 o
  -5  -6   7          6.10          5.90         2.21 o
  -4  -6   7         29.12         29.29         2.03 o
  -3  -6   7         10.21         10.36         2.11 o
  -2  -6   7         43.92         45.24         2.72 o
  -1  -6   7         65.20         72.24         4.54 o
   0  -6   7         12.08         14.14         1.45 o
   1  -6   7         32.77         37.12         2.56 o
  -7  -5   7          3.65          4.11         1.12 o
  -6  -5   7        165.16        172.91         4.68 o
  -5  -5   7         12.79         13.51         2.49 o
  -4  -5   7          7.70          9.34         2.15 o
  -3  -5   7         97.44         93.31         4.37 o
  -2  -5   7         15.34         14.59         1.75 o
  -1  -5   7        244.36        255.10         8.41 o
   0  -5   7        264.72        266.27        15.53 o
   1  -5   7         25.62         30.23         2.24 o
   2  -5   7         57.57         62.19         3.88 o
   3  -5   7         13.96         12.74         1.19 o
  -7  -4   7         11.12         11.52         0.92 o
  -6  -4   7         21.47         22.16         1.53 o
  -5  -4   7        119.74        126.09         4.23 o
  -4  -4   7         45.49         49.31         2.51 o
  -3  -4   7         83.34         77.36         7.83 o
  -2  -4   7        119.75         97.10         4.44 o
  -1  -4   7        155.06        133.42         7.75 o
   0  -4   7        116.87        104.68         4.58 o
   1  -4   7         91.99         87.89         4.21 o
   2  -4   7        208.31        174.42         8.63 o
   3  -4   7         57.16         48.32         3.55 o
   4  -4   7         20.73         15.76         1.38 o
  -7  -3   7          7.05          8.00         0.87 o
  -6  -3   7         10.34         13.22         1.57 o
  -5  -3   7        118.98        130.83         5.22 o
  -4  -3   7         99.24        105.50         4.59 o
  -3  -3   7        239.04        281.22         7.31 o
  -2  -3   7        156.90        176.36        13.47 o
   0  -3   7        461.95        518.06        14.39 o
   1  -3   7        116.41        118.63         4.00 o
   2  -3   7        201.11        222.47        10.61 o
   3  -3   7        161.99        191.11         9.44 o
   4  -3   7         51.96         53.08         3.77 o
   5  -3   7         15.29         16.34         1.87 o
  -8  -2   7          5.11          4.61         0.74 o
  -7  -2   7          5.04          6.83         1.07 o
  -6  -2   7         17.04         17.92         1.44 o
  -5  -2   7         73.57         69.26         6.08 o
  -4  -2   7        169.53        159.22         7.28 o
   2  -2   7        260.47        261.62        11.75 o
   3  -2   7        342.88        352.21        15.12 o
   4  -2   7        120.91        127.97         7.17 o
   5  -2   7         82.51         83.69         4.89 o
   6  -2   7         18.32         14.97         1.48 o
  -7  -1   7         38.29         36.00         2.86 o
  -6  -1   7         47.38         54.33         4.14 o
  -5  -1   7         56.64         71.92         3.69 o
  -4  -1   7        152.63        157.01         4.48 o
  -3  -1   7         90.59         81.10         8.34 o
   1  -1   7       1085.92       1167.77        48.04 o
   2  -1   7        389.81        323.50        20.27 o
   3  -1   7        269.16        259.21        10.05 o
   4  -1   7        242.78        304.37         9.45 o
   5  -1   7         67.58         64.73         3.29 o
   6  -1   7         23.92         22.19         2.99 o
  -7   0   7         11.08         12.88         1.72 o
  -6   0   7         42.47         41.57         2.66 o
  -5   0   7         38.89         32.65         2.53 o
  -4   0   7        183.91        170.36         4.87 o
  -3   0   7        186.46        156.06         8.77 o
  -2   0   7        181.02        130.95         7.65 o
  -1   0   7       2197.25       2663.27        98.27 o
   0   0   7        802.63        911.14        34.67 o
   1   0   7       1431.02       1784.68        66.39 o
   2   0   7        682.58        848.35        37.15 o
   3   0   7        407.85        446.33        25.24 o
   4   0   7        193.53        195.60         6.27 o
   5   0   7         57.20         70.81         4.00 o
   6   0   7        194.45        220.26         9.62 o
  -7   1   7         70.07         65.47         3.53 o
  -6   1   7          9.63         10.17         1.46 o
  -5   1   7         64.97         71.88         3.74 o
  -4   1   7        191.52        205.86         6.81 o
  -3   1   7        276.65        275.29        12.68 o
  -2   1   7       2106.95       2807.45        73.00 o
  -1   1   7        593.92        525.15        26.28 o
   0   1   7        759.91        547.18        16.84 o
   1   1   7        792.59        552.96        17.80 o
   2   1   7        789.04        597.87        27.09 o
   3   1   7        414.36        317.18        19.07 o
   4   1   7        173.09        160.69         5.36 o
   5   1   7         91.04         84.99         4.06 o
   6   1   7         63.10         53.23         3.08 o
   7   1   7          0.33          0.87         0.85 o
  -7   2   7          3.86          3.54         0.87 o
  -6   2   7         17.53         20.45         1.74 o
  -5   2   7         11.12         10.70         2.65 o
  -4   2   7        177.64        164.60         4.97 o
  -3   2   7        376.51        453.52        31.34 o
  -2   2   7        198.17        240.17        11.53 o
  -1   2   7        446.11        528.55        18.44 o
   0   2   7        926.90       1276.44        51.99 o
   1   2   7       1999.83       2711.60        68.54 o
   2   2   7         93.26         82.42         9.85 o
   3   2   7        330.31        347.55        19.45 o
   4   2   7        424.13        418.44        10.67 o
   5   2   7         57.93         61.05         4.09 o
   6   2   7         60.95         74.12         3.72 o
   7   2   7         26.07         30.16         2.85 o
  -6   3   7         40.14         34.73         1.82 o
  -5   3   7         35.38         37.97         3.94 o
  -4   3   7         45.99         48.25         3.22 o
  -3   3   7        175.82        141.21         4.16 o
  -2   3   7        304.08        272.73        30.88 o
  -1   3   7        340.88        305.55        29.05 o
   0   3   7        680.81        652.16        31.67 o
   1   3   7        386.75        273.10        10.48 o
   2   3   7        514.71        433.64        15.37 o
   3   3   7        821.95        779.29        34.49 o
   4   3   7        237.40        219.98        10.17 o
   5   3   7        371.50        372.66        10.13 o
   6   3   7         45.92         44.41         4.23 o
   7   3   7        100.15         97.73         5.62 o
  -5   4   7          3.17          4.05         1.69 o
  -4   4   7        101.29         97.30         6.36 o
  -3   4   7        198.18        217.05         7.75 o
  -2   4   7        142.59        161.80         5.36 o
  -1   4   7        297.94        350.02        22.35 o
   0   4   7        258.20        288.37        19.46 o
   1   4   7        516.20        620.52        31.43 o
   2   4   7        960.31       1137.09        45.60 o
   3   4   7        156.10        172.18        12.74 o
   4   4   7        273.11        278.40        18.23 o
   5   4   7         89.92         79.61         5.65 o
  -5   5   7          9.96          9.94         1.33 o
  -4   5   7         20.14         23.19         1.93 o
  -3   5   7         35.34         35.41         2.70 o
  -2   5   7         74.11         60.50         2.97 o
  -1   5   7        195.91        179.19         6.86 o
   0   5   7        228.03        235.78         7.11 o
   1   5   7        647.16        684.44        35.47 o
   2   5   7        193.02        179.33        11.30 o
   3   5   7         52.85         71.67         7.98 o
   4   5   7        531.13        623.96        31.78 o
   8   5   7         21.53         13.08         1.48 o
  -4   6   7         19.73         15.06         1.77 o
  -3   6   7         30.53         27.82         3.06 o
  -2   6   7         89.07         94.93         6.78 o
  -1   6   7         56.37         59.90         2.95 o
   0   6   7        114.45        112.76         6.89 o
   1   6   7        103.36         85.34         4.11 o
   2   6   7        157.76        165.14         7.55 o
   3   6   7        124.22        110.64         5.78 o
   4   6   7        101.94         82.42         6.13 o
   7   6   7         27.93         27.00         3.12 o
   8   6   7          8.45          4.15         1.10 o
  -3   7   7          2.56          1.64         0.60 o
  -2   7   7         90.52         89.20         3.87 o
  -1   7   7         52.68         52.39         3.27 o
   0   7   7         61.22         66.84         3.72 o
   1   7   7        122.03        126.54         5.49 o
   2   7   7         15.45         15.64         2.05 o
   3   7   7        180.38        189.98         9.57 o
   4   7   7          6.50          7.61         2.71 o
   5   7   7         45.35         46.56         4.46 o
   6   7   7         15.08         18.86         3.02 o
   7   7   7         15.70         19.16         2.38 o
  -1   8   7         17.12         16.38         1.59 o
   0   8   7         17.13         18.28         1.87 o
   1   8   7         56.05         56.52         2.60 o
   2   8   7         21.66         21.80         2.86 o
   3   8   7         13.67         13.44         2.85 o
   4   8   7         22.67         24.42         2.21 o
   5   8   7         58.75         52.94         4.02 o
   6   8   7          3.45          5.15         1.13 o
   1   9   7         22.23         17.70         1.33 o
   2   9   7         21.52         16.79         1.35 o
   3   9   7         12.98         12.74         2.10 o
   4   9   7         19.64         19.01         2.42 o
   5   9   7          4.42          5.07         1.52 o
  -4  -7   8         13.17         11.77         1.20 o
  -3  -7   8          8.05          8.28         1.11 o
  -2  -7   8         23.04         22.26         1.60 o
  -6  -6   8          5.58          4.73         0.92 o
  -5  -6   8          6.61          6.06         1.32 o
  -4  -6   8         33.58         28.16         1.79 o
  -3  -6   8         42.93         44.17         2.44 o
  -2  -6   8         28.01         29.43         2.74 o
  -1  -6   8         46.51         46.52         3.29 o
   0  -6   8          6.16          7.90         1.39 o
   1  -6   8         12.87         12.84         1.17 o
  -7  -5   8          2.35          2.30         0.73 o
  -6  -5   8         39.87         38.39         2.12 o
  -5  -5   8         15.94         17.13         1.34 o
  -4  -5   8         16.38         16.57         2.95 o
  -3  -5   8         86.66         84.64         3.98 o
  -2  -5   8        148.60        138.17         5.43 o
  -1  -5   8         21.26         20.57         2.00 o
   0  -5   8         65.54         62.95         4.39 o
   1  -5   8         21.38         16.88         2.15 o
   2  -5   8         25.19         21.94         1.99 o
  -7  -4   8         30.29         26.73         1.48 o
  -6  -4   8          5.17          4.27         0.88 o
  -5  -4   8         28.53         31.23         1.88 o
  -4  -4   8         75.58         89.57         3.47 o
  -3  -4   8         76.73         78.65         4.20 o
  -2  -4   8        120.68        119.29         7.04 o
  -1  -4   8        187.26        187.71         6.74 o
   0  -4   8         93.82         78.25         3.85 o
   1  -4   8         73.00         70.66         4.95 o
   2  -4   8         60.82         73.26         4.76 o
   3  -4   8         40.74         33.49         3.40 o
  -7  -3   8         13.92         12.62         1.13 o
  -6  -3   8         30.45         32.48         1.77 o
  -5  -3   8         22.12         24.43         2.63 o
  -4  -3   8         31.14         30.18         3.00 o
  -3  -3   8        332.77        355.12        11.01 o
  -2  -3   8        153.31        143.12         8.99 o
  -1  -3   8        141.10        131.50         7.29 o
   0  -3   8        394.77        422.60        12.26 o
   1  -3   8        347.66        340.20        10.35 o
   2  -3   8         90.29        106.71         6.37 o
   3  -3   8         11.74         20.01         2.63 o
   4  -3   8         72.19         77.78         4.44 o
  -7  -2   8          4.08          4.55         0.83 o
  -6  -2   8        121.37        125.39         3.81 o
  -5  -2   8         41.10         42.34         2.37 o
  -4  -2   8         75.39         67.62         2.84 o
  -3  -2   8        229.71        242.14        11.17 o
   1  -2   8        281.00        237.71         7.95 o
   2  -2   8        273.63        266.81        12.07 o
   3  -2   8        109.34         97.13         6.11 o
   4  -2   8         80.69         68.63         4.75 o
   5  -2   8         29.22         29.56         2.08 o
  -7  -1   8          2.43          4.32         0.87 o
  -6  -1   8         20.80         18.09         1.77 o
  -5  -1   8         22.44         21.60         1.92 o
  -4  -1   8        320.36        370.84         9.59 o
   2  -1   8        846.58        950.70        27.27 o
   3  -1   8        218.77        255.08        11.10 o
   4  -1   8         70.53         78.49         5.38 o
   5  -1   8         56.45         59.24         4.21 o
   6  -1   8         12.74         13.99         1.91 o
  -7   0   8          8.68          9.00         1.00 o
  -6   0   8         23.94         28.40         2.12 o
  -5   0   8         47.00         42.77         2.83 o
  -4   0   8        114.24         89.64         3.49 o
  -3   0   8        306.31        297.63        16.54 o
  -2   0   8        311.56        251.76        16.98 o
  -1   0   8        757.35        730.25        34.90 o
   1   0   8        283.09        174.23        12.01 o
   2   0   8        408.31        414.27        22.92 o
   3   0   8         71.00         82.04         4.70 o
   4   0   8        466.03        442.66        18.09 o
   5   0   8        707.00        762.26        19.96 o
   6   0   8         11.70         14.06         1.46 o
  -7   1   8          1.58          0.40         0.51 o
  -6   1   8         44.83         44.11         2.48 o
  -5   1   8         87.21         97.69         4.38 o
  -4   1   8        443.09        503.09        13.18 o
  -3   1   8        289.23        319.94        10.19 o
  -2   1   8        149.45        126.09         8.15 o
  -1   1   8        695.72        761.97        35.63 o
   0   1   8        705.46        630.57        30.93 o
   1   1   8        631.25        577.91        19.16 o
   2   1   8        998.45       1072.25        44.11 o
   3   1   8        413.73        355.48        21.30 o
   4   1   8         82.82         85.23         4.88 o
   5   1   8        112.65        118.61         4.81 o
   6   1   8         46.33         50.06         2.82 o
   7   1   8         61.65         40.42         2.43 o
  -6   2   8         16.52         18.70         1.97 o
  -5   2   8         14.13         13.12         1.97 o
  -4   2   8         90.14         79.37         3.46 o
  -3   2   8        146.46        140.12         4.23 o
  -2   2   8        212.86        238.34        12.01 o
  -1   2   8        896.07       1310.05        55.25 o
   0   2   8        190.51        169.63        13.73 o
   1   2   8        223.12        220.99         9.43 o
   2   2   8        701.65        768.45        42.93 o
   3   2   8        361.11        445.28        23.89 o
   4   2   8        344.66        381.00         8.51 o
   5   2   8         64.75         59.61         2.74 o
   6   2   8         97.35        108.27         4.45 o
  -6   3   8         10.57          7.81         0.91 o
  -5   3   8         39.43         36.04         3.58 o
  -4   3   8        116.86        133.07         4.56 o
  -3   3   8        112.98        110.22         3.63 o
  -2   3   8        209.56        178.49         5.27 o
  -1   3   8        573.48        707.90        35.43 o
   0   3   8        396.03        405.09        23.93 o
   1   3   8        460.35        394.11        23.22 o
   2   3   8        378.43        310.89        12.65 o
   3   3   8        315.23        239.78        15.78 o
   4   3   8        133.08        111.00         4.40 o
   5   3   8         99.70         87.19         4.20 o
   6   3   8         18.97         19.43         2.04 o
  -5   4   8         27.24         28.63         1.78 o
  -4   4   8          6.62          7.52         1.56 o
  -3   4   8         90.73         88.33         3.58 o
  -2   4   8        129.52        134.30         5.31 o
  -1   4   8        186.58        208.70         5.03 o
   0   4   8        731.91        884.28        42.76 o
   1   4   8        476.54        592.85        31.72 o
   2   4   8        115.26        151.01         8.22 o
   3   4   8        184.57        216.12        14.63 o
   4   4   8        199.82        197.69         6.47 o
   7   4   8         10.78         10.61         3.38 o
  -5   5   8         24.70         17.50         1.53 o
  -4   5   8         19.80         21.61         1.84 o
  -3   5   8         32.62         30.66         3.36 o
  -2   5   8         70.37         65.58         3.07 o
  -1   5   8        230.00        219.61         8.03 o
   0   5   8        135.19        112.61         3.56 o
   1   5   8        308.56        341.96         9.16 o
   2   5   8        787.46        809.73        18.84 o
   3   5   8        402.31        387.80        13.00 o
   4   5   8        132.47        131.86        12.36 o
   7   5   8         25.89         21.39         2.78 o
  -4   6   8         15.23         12.54         1.43 o
  -3   6   8         18.10         19.48         2.51 o
  -2   6   8         30.59         36.56         2.77 o
  -1   6   8         85.37         87.06         6.59 o
   0   6   8         76.61         78.83         3.36 o
   1   6   8         92.30         93.49         3.51 o
   2   6   8        116.70        123.53         4.80 o
   3   6   8        586.16        691.59        26.58 o
   4   6   8        121.58        155.00         8.77 o
   5   6   8         95.77        102.33         6.88 o
   6   6   8         25.10         29.89         3.75 o
   7   6   8         16.23         18.58         2.51 o
  -3   7   8         12.45         11.71         1.34 o
  -2   7   8         11.52         12.33         1.55 o
  -1   7   8         20.16         19.48         2.19 o
   0   7   8         10.44          8.79         1.73 o
   1   7   8         29.71         28.89         2.63 o
   2   7   8         24.26         22.82         2.34 o
   3   7   8        120.83        123.58         5.91 o
   4   7   8         44.92         42.82         4.36 o
   5   7   8         40.89         43.27         4.29 o
   6   7   8         53.84         45.72         9.59 o
   7   7   8          5.93          5.34         1.55 o
  -1   8   8          4.92          7.41         1.17 o
   0   8   8         23.02         22.05         2.83 o
   1   8   8         35.10         32.18         2.36 o
   2   8   8         18.27         19.55         2.88 o
   3   8   8         18.16         18.79         3.05 o
   4   8   8         20.06         24.79         2.13 o
   5   8   8          2.79          4.53         1.29 o
   6   8   8          3.81          4.77         1.00 o
   1   9   8          5.93          6.70         0.91 o
   2   9   8         13.70         12.02         2.98 o
   3   9   8          4.13          4.16         0.99 o
   4   9   8         17.65         16.22         2.20 o
   5   9   8         10.56          8.87         1.57 o
  -5  -6   9         25.83         21.69         1.38 o
  -4  -6   9         13.21         11.36         0.84 o
  -3  -6   9          3.92          3.91         0.87 o
  -2  -6   9         22.28         21.55         2.12 o
  -1  -6   9         13.58         12.54         1.61 o
   0  -6   9         31.05         27.84         1.91 o
  -6  -5   9          3.25          3.33         1.08 o
  -5  -5   9          6.00          7.49         1.05 o
  -4  -5   9         33.13         35.06         4.98 o
  -3  -5   9         27.66         30.28         2.15 o
  -2  -5   9         26.47         26.67         2.10 o
  -1  -5   9         23.60         22.63         1.95 o
   0  -5   9         22.58         21.61         2.45 o
   1  -5   9         57.68         48.21         3.18 o
   2  -5   9         21.48         16.68         1.38 o
  -7  -4   9          0.91          1.86         0.64 o
  -6  -4   9         19.87         20.53         1.59 o
  -5  -4   9         27.45         30.54         2.24 o
  -4  -4   9         82.80         91.02         4.19 o
  -3  -4   9         85.23         85.43         4.07 o
  -2  -4   9         10.38         13.48         1.72 o
  -1  -4   9        108.35        117.53         4.87 o
   0  -4   9        235.19        230.07         7.61 o
   1  -4   9         56.10         64.29         4.53 o
   2  -4   9         44.51         56.65         3.82 o
   3  -4   9         32.56         34.29         2.33 o
  -7  -3   9          6.17          6.12         1.83 o
  -6  -3   9         10.92         12.12         1.27 o
  -5  -3   9         26.30         27.51         1.71 o
  -4  -3   9         27.01         26.83         3.75 o
  -3  -3   9        139.89        137.30         5.57 o
  -2  -3   9        111.63         90.56         4.21 o
  -1  -3   9        236.19        213.32         9.09 o
   0  -3   9        121.51        131.89         5.22 o
   1  -3   9         18.37         19.65         1.92 o
   2  -3   9        221.72        206.66        15.93 o
   3  -3   9         58.74         55.99         2.86 o
   4  -3   9         66.41         59.76         3.01 o
  -7  -2   9         12.09         10.06         1.74 o
  -6  -2   9          6.58          8.29         0.94 o
  -5  -2   9         57.40         59.90         2.54 o
  -4  -2   9        139.73        146.53         5.72 o
  -3  -2   9        202.75        214.41         7.45 o
  -2  -2   9        113.45        103.82         3.65 o
  -1  -2   9        229.15        211.68         7.19 o
   0  -2   9        277.92        234.42         7.62 o
   1  -2   9        206.80        171.82         6.08 o
   2  -2   9        126.77        122.01         7.06 o
   3  -2   9         71.57         73.34         5.19 o
   4  -2   9         75.81         69.25         3.29 o
   5  -2   9         11.83         11.74         1.07 o
  -7  -1   9          3.41          3.50         0.99 o
  -6  -1   9         25.82         22.36         1.73 o
  -5  -1   9        168.95        187.92         5.27 o
  -4  -1   9         32.92         33.77         2.15 o
  -3  -1   9         62.16         57.36         3.30 o
  -2  -1   9        250.68        290.61         7.72 o
   1  -1   9        612.46        700.07        15.13 o
   2  -1   9         26.23         27.85         3.19 o
   3  -1   9        147.21        148.80         7.99 o
   4  -1   9         60.70         77.94         5.20 o
   5  -1   9         65.62         70.51         3.24 o
  -7   0   9          5.21          4.31         1.14 o
  -6   0   9         23.29         24.49         1.76 o
  -5   0   9         33.27         33.87         2.35 o
  -4   0   9         80.43         72.60         3.44 o
  -3   0   9        201.80        194.78         4.51 o
  -2   0   9        201.26        184.22        14.79 o
   1   0   9        357.04        272.77        16.60 o
   2   0   9        443.37        411.51        11.11 o
   3   0   9       1672.55       1852.35       110.96 o
   4   0   9        100.71        101.46         6.25 o
   5   0   9         17.36         15.22         1.87 o
   6   0   9         16.89         16.93         2.25 o
  -7   1   9          5.73          5.65         0.98 o
  -6   1   9         30.87         26.44         2.36 o
  -5   1   9         76.48         77.08         5.59 o
  -4   1   9          4.55          5.26         1.54 o
  -3   1   9        192.73        216.52         6.96 o
  -2   1   9        489.90        517.97        28.16 o
  -1   1   9        567.19        689.83        34.42 o
   0   1   9       1725.74       2061.40        81.33 o
   1   1   9        170.07        182.96        11.79 o
   2   1   9        733.99        894.02        39.34 o
   3   1   9        268.69        241.24         7.24 o
   4   1   9        111.64        106.90         4.79 o
   5   1   9        119.64        122.52        11.66 o
   6   1   9         25.69         29.71         3.16 o
  -6   2   9         13.76         14.39         1.36 o
  -5   2   9         28.50         37.69         3.76 o
  -4   2   9         69.78         58.26         3.66 o
  -3   2   9        175.23        175.12         5.26 o
  -2   2   9        207.21        192.27         4.80 o
  -1   2   9        228.46        214.58        17.10 o
   0   2   9        722.79        818.23        39.79 o
   1   2   9        588.41        558.63        29.73 o
   2   2   9        434.25        400.96        27.17 o
   3   2   9        220.79        217.64         8.89 o
   4   2   9        570.52        576.33        14.46 o
   5   2   9         91.29         79.50         3.11 o
   6   2   9         90.95         86.31         3.65 o
   7   2   9         26.22         16.66         2.02 o
  -6   3   9         18.16         11.41         1.02 o
  -5   3   9         12.25         10.25         1.43 o
  -4   3   9         70.42         77.36         3.27 o
  -3   3   9        178.81        198.09         6.11 o
  -2   3   9        222.66        247.84         5.21 o
  -1   3   9        211.46        221.45        17.70 o
   0   3   9        307.80        361.88        23.54 o
   1   3   9        743.01        888.36        42.83 o
   2   3   9        219.87        198.17        15.67 o
   3   3   9        490.44        525.69        11.06 o
   4   3   9        107.97        109.16         4.51 o
   5   3   9        110.47        125.55         4.16 o
   6   3   9         46.83         56.26         4.22 o
   7   3   9         33.06         19.06         2.24 o
  -5   4   9          7.60          4.77         5.35 o
  -4   4   9         11.35         12.96         1.33 o
  -3   4   9         53.89         53.14         2.07 o
  -2   4   9        243.36        254.97         8.27 o
  -1   4   9        116.46        125.65         4.31 o
   0   4   9         25.22         19.98         1.38 o
   1   4   9        467.09        552.05        13.67 o
   2   4   9         60.52         69.81         2.47 o
   3   4   9        218.55        223.38         5.78 o
   4   4   9         75.73         72.09         3.58 o
   5   4   9        109.81        121.06        11.26 o
   6   4   9         21.75         20.16         2.04 o
   7   4   9         55.25         32.33         2.59 o
  -4   5   9         22.38         20.81         1.63 o
  -3   5   9         24.82         27.87         1.63 o
  -2   5   9        102.44        115.36         4.16 o
  -1   5   9        293.08        308.03        10.63 o
   0   5   9        162.48        156.12         4.44 o
   1   5   9        202.76        179.59         4.57 o
   2   5   9        142.38        132.75         4.83 o
   3   5   9        108.66         96.48         3.64 o
   4   5   9         87.02         77.73         3.25 o
   5   5   9         57.59         47.90         3.15 o
   6   5   9         11.18         19.40         3.18 o
   7   5   9         10.95          7.15         1.72 o
  -3   6   9         26.60         25.04         1.84 o
  -2   6   9         12.56         13.75         1.50 o
  -1   6   9        114.10        119.34         4.24 o
   0   6   9         73.81         71.85         4.04 o
   1   6   9        323.00        360.19         9.16 o
   2   6   9        603.61        659.18        18.04 o
   3   6   9        299.79        331.81        10.34 o
   4   6   9         81.04         89.30         4.53 o
   5   6   9         50.54         50.43         5.80 o
   6   6   9         17.30         22.59         3.08 o
   7   6   9         33.89         32.51         2.74 o
  -2   7   9         12.75         13.59         1.11 o
  -1   7   9         19.40         20.38         1.59 o
   0   7   9         67.10         70.46         3.75 o
   1   7   9         32.96         32.37         2.17 o
   2   7   9         62.68         59.96         4.18 o
   3   7   9         63.29         61.55         3.51 o
   4   7   9         88.95         84.81         4.11 o
   5   7   9          5.19          6.79         1.70 o
   6   7   9         11.15          8.67         2.21 o
   7   7   9         16.40         12.98         1.67 o
  -1   8   9         42.26         37.78         2.01 o
   0   8   9         13.49         11.41         1.17 o
   1   8   9         12.37         10.52         1.52 o
   2   8   9         41.08         43.34         3.89 o
   3   8   9         56.20         65.77         3.23 o
   4   8   9          9.17          9.93         1.77 o
   5   8   9          3.92          4.48         1.50 o
   6   8   9         10.09         10.14         2.53 o
   1   9   9          2.02          3.18         1.06 o
   2   9   9          0.48          0.44         0.82 o
   3   9   9          3.98          3.79         1.45 o
   4   9   9          0.84          0.74         1.17 o
   5   9   9         99.08         74.66         3.79 o
  -4  -6  10          9.54          7.77         0.99 o
  -3  -6  10          3.25          2.47         0.87 o
  -2  -6  10         38.79         39.01         2.36 o
  -1  -6  10         45.95         39.42         2.19 o
  -5  -5  10         33.22         29.70         1.89 o
  -4  -5  10         40.02         37.35         1.64 o
  -3  -5  10          8.32         10.71         1.04 o
  -2  -5  10         30.01         33.76         2.13 o
  -1  -5  10         24.67         29.66         2.67 o
   0  -5  10         21.10         24.58         2.27 o
   1  -5  10         17.01         17.98         1.60 o
  -6  -4  10          3.65          3.78         0.57 o
  -5  -4  10         11.79         13.18         1.43 o
  -4  -4  10         14.97         17.03         1.74 o
  -3  -4  10         23.97         23.40         3.01 o
  -2  -4  10        204.61        194.02         8.08 o
  -1  -4  10        113.14        118.38         4.72 o
   0  -4  10         38.75         41.95         2.80 o
   1  -4  10         57.09         59.95         4.01 o
   2  -4  10         22.16         27.84         2.32 o
  -7  -3  10          2.11          1.43         0.59 o
  -6  -3  10          6.76          7.36         1.06 o
  -5  -3  10         23.81         23.05         2.25 o
  -4  -3  10         28.97         33.23         2.46 o
  -3  -3  10         87.01         86.05         5.59 o
  -2  -3  10         54.96         53.75         5.93 o
  -1  -3  10         98.39         85.41         3.24 o
   0  -3  10        160.82        155.79         5.75 o
   1  -3  10        130.88        118.11         6.67 o
   2  -3  10         85.03         73.05         4.76 o
   3  -3  10         46.58         37.29         1.97 o
  -7  -2  10          7.79          6.09         0.99 o
  -6  -2  10         37.52         39.12         1.72 o
  -5  -2  10         21.33         21.01         1.90 o
  -4  -2  10         22.66         26.27         2.25 o
  -3  -2  10        255.34        291.56         7.60 o
  -2  -2  10        103.19         95.85         4.41 o
  -1  -2  10        267.49        264.72         6.95 o
   0  -2  10        359.24        372.33         8.92 o
   1  -2  10        180.41        166.92         5.95 o
   2  -2  10        124.97        129.35         5.06 o
   3  -2  10         67.16         80.90         4.34 o
   4  -2  10         45.64         49.41         2.41 o
  -7  -1  10          9.72          8.10         1.08 o
  -6  -1  10         24.22         27.03         2.66 o
  -5  -1  10         34.66         34.96         2.36 o
  -4  -1  10         44.28         44.00         2.83 o
  -3  -1  10         63.22         54.23         3.74 o
  -2  -1  10        607.27        655.42        15.02 o
  -1  -1  10        292.57        274.31         7.46 o
   0  -1  10        102.75         81.28         3.09 o
   1  -1  10        192.89        194.31         5.41 o
   2  -1  10        243.84        246.57         6.62 o
   3  -1  10        142.78        133.04         5.31 o
   4  -1  10         40.43         45.73         3.03 o
   5  -1  10         85.99         92.67         4.33 o
  -6   0  10         14.76         15.63         2.21 o
  -5   0  10         68.71         73.16         5.27 o
  -4   0  10         66.18         67.78         2.63 o
  -3   0  10        310.16        374.76         9.43 o
  -2   0  10        200.84        220.76         4.48 o
  -1   0  10        261.72        255.05         7.73 o
   0   0  10        281.01        243.43        11.66 o
   1   0  10        613.53        600.25        14.89 o
   2   0  10        612.91        596.39        11.21 o
   3   0  10        162.58        190.32         6.82 o
   4   0  10         87.60         81.72         6.79 o
   5   0  10         39.47         36.25         4.26 o
   6   0  10         21.27         14.28         2.36 o
  -6   1  10         24.40         25.14         2.52 o
  -5   1  10         40.06         34.97         2.56 o
  -4   1  10        139.62        157.46         4.49 o
  -3   1  10         83.72        101.08         3.32 o
  -2   1  10        575.94        696.30        11.44 o
  -1   1  10        110.31        133.64         4.94 o
   0   1  10        397.77        499.18        28.90 o
   1   1  10         63.18         71.98         2.26 o
   2   1  10        244.74        280.47         5.98 o
   3   1  10        122.28        127.81         4.74 o
   4   1  10         14.55         15.97         2.60 o
   5   1  10        173.49        183.89         7.93 o
   6   1  10         36.73         41.04         3.76 o
  -6   2  10          8.54          7.54         1.36 o
  -5   2  10          9.91         11.92         1.61 o
  -4   2  10         95.49         98.86         3.80 o
  -3   2  10        184.81        198.61         6.00 o
  -2   2  10        124.47        112.98         2.86 o
  -1   2  10        259.59        251.04         5.20 o
   0   2  10        251.86        207.43        17.10 o
   1   2  10        325.32        319.36         8.15 o
   2   2  10        372.61        313.99        10.80 o
   3   2  10        191.45        162.15         5.82 o
   4   2  10        241.83        239.50        11.91 o
   5   2  10         55.54         56.27         4.89 o
   6   2  10         65.76         56.16         7.45 o
  -5   3  10         16.15         16.44         1.50 o
  -4   3  10         71.66         79.35         3.16 o
  -3   3  10         37.41         41.98         2.16 o
  -2   3  10         95.98        109.24         3.11 o
  -1   3  10        599.67        724.45        11.96 o
   0   3  10        424.66        514.62         8.20 o
   1   3  10        648.35        734.15        11.89 o
   2   3  10        159.65        180.49         4.00 o
   3   3  10        557.43        558.80        14.05 o
   4   3  10         82.25         80.85         3.42 o
   5   3  10         48.59         54.73         4.74 o
   6   3  10         28.89         32.54         5.68 o
   7   3  10         20.61         14.49         1.69 o
  -5   4  10         10.23          8.56         1.33 o
  -4   4  10         12.76         15.61         1.31 o
  -3   4  10         36.96         36.60         1.79 o
  -2   4  10         80.22         68.88         2.70 o
  -1   4  10         93.64         91.35         3.97 o
   0   4  10         90.74         78.71         2.58 o
   1   4  10        329.82        329.74         5.81 o
   2   4  10        112.23         98.35         3.08 o
   3   4  10        275.91        280.39         7.47 o
   4   4  10        112.38        119.14         6.10 o
   5   4  10        215.05        216.99        16.41 o
   6   4  10         87.21         65.35         3.35 o
   7   4  10          2.78         -0.86         0.86 o
  -4   5  10         22.31         18.25         2.00 o
  -3   5  10        121.98        124.87         3.39 o
  -2   5  10         12.42         12.62         1.32 o
  -1   5  10         49.61         53.34         3.58 o
   0   5  10        308.17        323.92         7.90 o
   1   5  10        291.78        329.89         7.65 o
   2   5  10        106.41        106.07         3.72 o
   3   5  10         64.09         67.71         3.01 o
   4   5  10        200.90        232.20         7.98 o
   5   5  10         12.84         15.03         2.28 o
   6   5  10         21.38         23.87         2.59 o
   7   5  10          7.75          6.30         1.19 o
  -3   6  10         19.36         18.23         1.49 o
  -2   6  10         17.38         15.96         1.24 o
  -1   6  10        115.73        133.05         4.45 o
   0   6  10        186.96        201.60         7.49 o
   1   6  10        333.68        380.19         9.55 o
   2   6  10        150.29        170.11         6.42 o
   3   6  10         69.28         75.09         3.88 o
   4   6  10         63.40         68.02         3.60 o
   5   6  10        117.26        136.25         7.60 o
   6   6  10         10.19         12.57         2.37 o
   7   6  10          3.94          2.86         1.11 o
  -2   7  10          9.87          9.34         1.13 o
  -1   7  10         29.88         30.99         1.79 o
   0   7  10         32.01         31.64         3.05 o
   1   7  10         42.39         45.92         2.43 o
   2   7  10         26.71         27.28         2.43 o
   3   7  10         19.11         20.53         2.29 o
   4   7  10         13.54         17.13         2.07 o
   5   7  10         16.05         18.09         1.80 o
   6   7  10         10.73         11.09         2.07 o
  -1   8  10          6.01          4.16         0.79 o
   0   8  10         28.07         29.01         1.55 o
   1   8  10         46.30         40.09         2.42 o
   2   8  10          7.11          7.28         2.17 o
   3   8  10         25.72         27.17         2.10 o
   4   8  10         13.58         14.32         1.61 o
   5   8  10         17.65         18.07         1.55 o
   6   8  10          8.79          7.28         1.30 o
   2   9  10         10.56         10.30         1.03 o
   3   9  10        103.60        107.51         3.59 o
   4   9  10          6.48          8.21         1.39 o
  -4  -5  11         10.11          9.02         0.84 o
  -3  -5  11          4.27          4.95         0.83 o
  -2  -5  11         19.98         21.22         1.42 o
  -1  -5  11         26.44         28.06         2.16 o
   0  -5  11         12.55         14.93         1.41 o
  -5  -4  11          3.06          3.65         0.78 o
  -4  -4  11        117.39        115.18         3.35 o
  -3  -4  11         31.03         31.38         1.68 o
  -2  -4  11          7.19          7.52         1.22 o
  -1  -4  11         75.80         73.93         3.27 o
   0  -4  11         17.02         15.64         2.14 o
   1  -4  11         49.83         47.27         3.15 o
   2  -4  11          8.24          6.64         0.95 o
  -6  -3  11          5.66          5.04         0.75 o
  -5  -3  11          8.95          8.52         1.28 o
  -4  -3  11         66.67         67.04         3.27 o
  -3  -3  11         54.96         57.41         3.11 o
  -2  -3  11         30.73         31.89         1.85 o
  -1  -3  11         64.73         54.64         3.00 o
   0  -3  11         44.16         39.61         2.45 o
   1  -3  11         54.07         57.35         4.05 o
   2  -3  11         27.55         30.04         2.68 o
   3  -3  11         43.70         32.29         2.18 o
  -6  -2  11          6.14          7.90         1.41 o
  -5  -2  11         24.57         26.37         1.53 o
  -4  -2  11         23.61         24.76         1.70 o
  -3  -2  11        187.29        204.05         5.75 o
  -2  -2  11        154.93        160.94         4.82 o
  -1  -2  11         79.40         82.37         2.73 o
   0  -2  11        268.55        282.46         7.11 o
   1  -2  11         69.61         68.84         3.27 o
   2  -2  11        105.98        101.08         4.11 o
   3  -2  11         29.47         34.80         2.07 o
   4  -2  11         35.74         33.85         1.59 o
  -6  -1  11          3.10          3.89         1.26 o
  -5  -1  11         20.56         18.66         1.68 o
  -4  -1  11         48.79         46.83         2.94 o
  -3  -1  11         54.15         54.91         3.13 o
  -2  -1  11        167.98        157.65         5.19 o
  -1  -1  11         88.59         82.44         4.73 o
   0  -1  11        242.51        213.80         5.90 o
   1  -1  11        116.50        112.55         3.25 o
   2  -1  11        175.29        183.62         6.52 o
   3  -1  11        115.62        104.34         5.49 o
   4  -1  11        157.63        150.35         4.77 o
   5  -1  11         22.05         18.39         1.67 o
  -6   0  11         17.07         15.78         1.93 o
  -5   0  11         52.82         60.42         4.49 o
  -4   0  11         50.36         57.52         2.70 o
  -3   0  11         65.69         70.77         2.81 o
  -2   0  11        165.24        194.96         4.16 o
  -1   0  11         61.55         58.27         2.95 o
   0   0  11        554.75        627.40        15.89 o
   1   0  11       1630.08       1829.86        43.11 o
   2   0  11        130.31        111.62         3.33 o
   3   0  11         60.51         62.21         2.78 o
   4   0  11         77.90         78.33         4.24 o
   5   0  11         43.56         35.31         1.98 o
  -6   1  11          9.39          7.05         1.34 o
  -5   1  11         20.33         21.68         2.73 o
  -4   1  11         69.40         75.72         3.23 o
  -3   1  11         46.43         43.78         2.23 o
  -2   1  11         79.66         68.40         2.28 o
  -1   1  11        132.26        121.83         3.28 o
   0   1  11        106.68        105.36         3.36 o
   1   1  11        170.25        168.16         3.63 o
   2   1  11         65.39         66.19         2.98 o
   3   1  11        677.48        710.02        19.67 o
   4   1  11         82.68         73.48         4.54 o
   5   1  11         37.67         37.43         2.57 o
   6   1  11         38.16         32.99         5.55 o
  -6   2  11         16.99         11.02         1.20 o
  -5   2  11         92.48         96.36         3.86 o
  -4   2  11          9.88          9.19         1.20 o
  -3   2  11         40.44         36.12         2.30 o
  -2   2  11        259.04        291.79         6.51 o
  -1   2  11        121.31        120.69         3.61 o
   0   2  11        227.01        244.89         4.30 o
   1   2  11        173.76        152.61         3.16 o
   2   2  11        260.86        243.05         5.27 o
   3   2  11        135.62        119.99         4.37 o
   4   2  11         51.35         54.54         3.51 o
   5   2  11         41.80         45.89         4.65 o
   6   2  11         12.86         14.83         2.29 o
  -5   3  11          1.59          2.29         0.78 o
  -4   3  11         25.74         24.53         2.23 o
  -3   3  11        144.88        166.47         5.17 o
  -2   3  11        102.06        122.95         3.93 o
  -1   3  11        140.91        146.21         3.38 o
   0   3  11        271.01        328.72         5.36 o
   1   3  11        161.61        186.05         3.70 o
   2   3  11         76.92         91.41         3.00 o
   3   3  11         33.69         39.35         2.04 o
   4   3  11        156.42        149.69         4.80 o
   5   3  11         74.79         78.93         4.41 o
   6   3  11         10.28         13.33         2.24 o
  -5   4  11          9.06          5.96         0.87 o
  -4   4  11         50.95         47.60         2.33 o
  -3   4  11         32.21         33.01         1.73 o
  -2   4  11         58.36         52.81         2.30 o
  -1   4  11         88.09         82.72         3.73 o
   0   4  11        107.12        101.54         3.52 o
   1   4  11        185.98        189.05         3.78 o
   2   4  11        178.96        164.40         4.30 o
   3   4  11        159.81        142.83         4.72 o
   4   4  11        163.59        158.51         6.11 o
   5   4  11         18.14         22.76         2.18 o
   6   4  11         15.91          9.94         2.05 o
  -4   5  11          0.34          0.36         0.73 o
  -3   5  11          8.39          8.69         1.08 o
  -2   5  11        222.10        233.83         5.57 o
  -1   5  11        218.93        242.64         8.58 o
   0   5  11         48.79         50.89         2.43 o
   1   5  11        330.14        359.97         7.95 o
   2   5  11        121.73        133.82         4.51 o
   3   5  11        114.76        133.67         4.44 o
   4   5  11         81.22         87.82         4.26 o
   5   5  11         23.30         23.04         2.10 o
   6   5  11         19.09         15.89         1.52 o
  -3   6  11          8.58          7.95         1.11 o
  -2   6  11         11.77         13.32         1.05 o
  -1   6  11        130.52        137.32         4.40 o
   0   6  11         15.54         13.89         2.10 o
   1   6  11        165.30        189.57         5.54 o
   2   6  11         96.17        103.21         3.79 o
   3   6  11        106.61        110.34         4.78 o
   4   6  11         21.47         20.15         2.07 o
   5   6  11          3.72          3.81         2.11 o
   6   6  11         32.18         34.46         2.88 o
  -2   7  11         12.65         11.24         1.57 o
  -1   7  11         19.65         21.08         1.43 o
   0   7  11         24.88         22.02         2.08 o
   1   7  11         28.22         28.05         2.32 o
   2   7  11         97.57        110.69         4.83 o
   3   7  11         21.18         24.47         2.25 o
   4   7  11         13.65         13.44         1.77 o
   5   7  11         19.85         26.74         2.99 o
   6   7  11          8.52          6.90         1.56 o
   0   8  11          3.53          3.18         0.69 o
   1   8  11          1.96          2.39         0.78 o
   2   8  11         12.40         12.67         2.34 o
   3   8  11         19.65         21.97         1.81 o
   4   8  11          3.01          3.50         1.07 o
   5   8  11          2.81         -0.15         1.40 o
   3   9  11         13.19         12.81         1.50 o
  -5  -4  12          2.88          3.46         0.65 o
  -4  -4  12         16.94         16.06         1.71 o
  -3  -4  12         11.56         13.17         1.14 o
  -2  -4  12         16.98         16.70         1.36 o
  -1  -4  12         29.22         30.50         1.82 o
   0  -4  12         13.52         12.66         1.53 o
   1  -4  12         35.55         30.81         1.91 o
  -5  -3  12         25.83         24.70         1.47 o
  -4  -3  12         20.84         23.02         1.67 o
  -3  -3  12          9.56          8.77         1.00 o
  -2  -3  12         80.19         80.29         3.42 o
  -1  -3  12         75.72         77.11         3.35 o
   0  -3  12         58.95         59.05         2.76 o
   1  -3  12         37.69         40.41         3.00 o
   2  -3  12         44.49         54.05         3.05 o
  -6  -2  12          6.38          5.97         0.90 o
  -5  -2  12          8.64          9.35         0.90 o
  -4  -2  12         16.53         19.77         1.36 o
  -3  -2  12         48.39         54.70         2.92 o
  -2  -2  12         55.87         61.62         2.68 o
  -1  -2  12         25.52         25.69         1.94 o
   0  -2  12        118.61        114.12         3.12 o
   1  -2  12         35.44         32.06         2.95 o
   2  -2  12         67.65         61.41         3.92 o
   3  -2  12          4.45          4.12         0.80 o
  -6  -1  12          5.60          3.84         0.63 o
  -5  -1  12          8.26          8.81         1.40 o
  -4  -1  12        158.08        166.39         5.88 o
  -3  -1  12         75.45         90.85         3.34 o
  -2  -1  12         66.02         67.92         2.97 o
  -1  -1  12         68.60         66.45         3.64 o
   0  -1  12         89.59         81.27         4.42 o
   1  -1  12         95.53         79.58         2.93 o
   2  -1  12        172.32        181.24         6.07 o
   3  -1  12         51.37         55.27         3.65 o
   4  -1  12         28.40         22.53         3.56 o
  -6   0  12          7.58          7.05         1.11 o
  -5   0  12          2.78          5.07         1.74 o
  -4   0  12         21.86         23.65         2.21 o
  -3   0  12         34.10         32.63         2.17 o
  -2   0  12        292.97        358.17         7.99 o
  -1   0  12       1508.82       1775.92        42.15 o
   0   0  12          4.49          6.60         1.29 o
   1   0  12        114.04        123.36         3.56 o
   2   0  12        128.04        128.33         5.28 o
   3   0  12         35.69         30.43         1.75 o
   4   0  12         77.33         72.46         3.12 o
   5   0  12         30.44         32.88         2.42 o
  -6   1  12          7.92          6.89         1.01 o
  -5   1  12         17.68         17.63         2.25 o
  -4   1  12         56.42         54.82         3.22 o
  -3   1  12         45.89         45.28         2.67 o
  -2   1  12         85.75         83.52         2.77 o
  -1   1  12        132.59        118.65         3.36 o
   0   1  12        142.39        130.61         3.55 o
   1   1  12        442.46        466.41        11.11 o
   2   1  12        140.60        136.15         3.98 o
   3   1  12         79.71         82.00         5.16 o
   4   1  12         55.02         49.25         6.57 o
   5   1  12         32.36         28.26         5.75 o
  -5   2  12          1.85          2.28         1.16 o
  -4   2  12         79.86         88.01         3.22 o
  -3   2  12         35.02         37.84         2.00 o
  -2   2  12        168.30        205.07         4.70 o
  -1   2  12        141.11        169.06         4.15 o
   0   2  12        428.83        484.87         7.40 o
   1   2  12        131.43        144.75         3.41 o
   2   2  12        372.97        387.04         8.41 o
   3   2  12        124.32        127.76         4.47 o
   4   2  12         85.49        101.33         8.96 o
   5   2  12         29.84         33.69         4.38 o
   6   2  12         20.45         15.88         1.72 o
  -5   3  12          4.82          4.15         0.94 o
  -4   3  12         17.81         17.09         1.30 o
  -3   3  12         36.37         32.50         2.00 o
  -2   3  12         36.98         40.66         2.51 o
  -1   3  12         40.04         41.23         2.13 o
   0   3  12        124.91        143.22         3.10 o
   1   3  12         38.24         28.89         1.26 o
   2   3  12        237.85        238.35         5.81 o
   3   3  12        143.54        142.21         6.32 o
   4   3  12         64.93         61.20         5.09 o
   5   3  12         23.14         18.58         2.77 o
   6   3  12         31.95         22.98         2.28 o
  -4   4  12          5.41          4.38         0.79 o
  -3   4  12         41.93         44.72         2.07 o
  -2   4  12         32.17         29.16         2.05 o
  -1   4  12         70.13         72.67         3.20 o
   0   4  12         76.58         78.63         2.63 o
   1   4  12         94.17         92.42         3.23 o
   2   4  12         76.75         73.28         2.78 o
   3   4  12        172.98        176.77         5.37 o
   4   4  12         26.80         29.60         2.42 o
   5   4  12         38.89         32.53         2.26 o
   6   4  12          9.73          7.06         1.53 o
  -3   5  12         69.45         61.36         5.18 o
  -2   5  12         16.78         17.98         2.09 o
  -1   5  12         72.64         76.57         4.16 o
   0   5  12         23.82         22.56         2.03 o
   1   5  12        283.47        310.94         8.10 o
   2   5  12          0.16          1.48         1.22 o
   3   5  12         78.08         86.57         3.34 o
   4   5  12         31.02         33.84         2.54 o
   5   5  12         26.07         27.32         3.37 o
  -2   6  12         51.51         42.82         2.50 o
  -1   6  12        176.97        202.27         5.49 o
   0   6  12         41.21         48.65         3.14 o
   1   6  12         32.45         33.23         1.87 o
   2   6  12         35.63         34.41         2.16 o
   3   6  12         19.01         20.06         1.70 o
   4   6  12         28.47         34.53         3.50 o
   5   6  12         47.01         51.85         3.84 o
   6   6  12         19.45         17.27         1.80 o
  -1   7  12         15.43         12.61         1.05 o
   0   7  12         78.01         73.74         2.69 o
   1   7  12         15.05         15.29         1.71 o
   2   7  12         34.74         34.43         2.38 o
   3   7  12         35.03         40.01         2.51 o
   4   7  12          6.25          7.22         1.28 o
   5   7  12         59.14         74.86         4.32 o
   0   8  12          5.61          5.07         1.07 o
   1   8  12          2.22          2.92         0.98 o
   2   8  12          3.52          3.26         1.60 o
   3   8  12          0.86          1.42         1.40 o
   4   8  12         65.63         69.87         8.84 o
  -3  -4  13          8.14          7.56         1.05 o
  -2  -4  13          9.20          9.09         1.19 o
  -1  -4  13          5.73          7.10         1.08 o
  -5  -3  13          2.30          2.07         0.61 o
  -4  -3  13         69.63         58.98         4.80 o
  -3  -3  13         48.46         42.38         2.01 o
  -2  -3  13         32.45         33.37         3.79 o
  -1  -3  13         92.41         86.55         3.11 o
   0  -3  13         60.62         57.54         3.30 o
   1  -3  13         52.45         48.01         2.65 o
  -5  -2  13          5.74          6.42         0.93 o
  -4  -2  13         14.35         13.84         1.16 o
  -3  -2  13         25.47         29.75         1.99 o
  -2  -2  13         30.03         30.48         2.15 o
  -1  -2  13         40.16         35.03         3.66 o
   0  -2  13         36.34         34.39         1.62 o
   1  -2  13         30.69         26.36         2.32 o
   2  -2  13         42.70         33.27         1.78 o
  -5  -1  13         18.16         14.35         1.12 o
  -4  -1  13          3.46          3.98         0.97 o
  -3  -1  13         38.07         42.65         3.66 o
  -2  -1  13         72.43         74.98         2.99 o
  -1  -1  13         51.69         53.15         3.05 o
   0  -1  13         67.75         73.58         3.56 o
   1  -1  13        147.33        143.90         7.22 o
   2  -1  13         41.74         48.52         3.21 o
   3  -1  13         45.51         43.65         3.36 o
  -5   0  13          9.47         10.56         1.19 o
  -4   0  13         27.50         36.70         3.38 o
  -3   0  13        356.92        401.14        17.11 o
  -2   0  13         33.98         33.66         2.19 o
  -1   0  13         19.06         16.96         1.71 o
   0   0  13         79.74         78.40         2.81 o
   1   0  13         46.67         48.13         2.35 o
   2   0  13        175.32        174.18         6.15 o
   3   0  13         52.02         39.72         1.97 o
   4   0  13         27.03         15.80         1.74 o
  -5   1  13          8.23          8.74         1.51 o
  -4   1  13         22.99         21.15         1.93 o
  -3   1  13         42.83         43.78         3.07 o
  -2   1  13         55.38         60.14         2.24 o
  -1   1  13         63.83         69.39         2.22 o
   0   1  13        104.53        107.52         2.84 o
   1   1  13        140.92        145.58         4.73 o
   2   1  13         71.27         66.08         2.96 o
   3   1  13         80.64         82.68         3.81 o
   4   1  13         46.54         45.58         6.14 o
   5   1  13        107.48         60.44         3.31 o
  -5   2  13         15.16         14.29         1.48 o
  -4   2  13         20.63         24.80         2.22 o
  -3   2  13         40.37         49.26         2.55 o
  -2   2  13        137.83        153.55         3.50 o
  -1   2  13        168.98        206.18         4.02 o
   0   2  13        245.57        276.14         5.35 o
   1   2  13         96.08        114.18         3.78 o
   2   2  13        253.33        286.53         8.31 o
   3   2  13         66.15         62.29         3.50 o
   4   2  13         30.05         26.71         3.14 o
   5   2  13         27.04         24.33         2.49 o
  -4   3  13         15.10         13.81         2.17 o
  -3   3  13         25.84         24.20         1.76 o
  -2   3  13         35.83         37.63         2.16 o
  -1   3  13         87.95         96.69         2.60 o
   0   3  13        144.45        155.27         3.29 o
   1   3  13        143.88        143.11         3.37 o
   2   3  13         72.39         77.13         3.25 o
   3   3  13         43.40         46.73         3.11 o
   4   3  13         98.17        104.73         6.41 o
   5   3  13         39.60         32.26         3.01 o
  -4   4  13          5.81          4.50         0.95 o
  -3   4  13         26.62         27.44         1.85 o
  -2   4  13         25.26         25.88         2.11 o
  -1   4  13         76.02         82.78         3.31 o
   0   4  13        145.65        172.95         4.62 o
   1   4  13        165.30        181.37         4.35 o
   2   4  13        122.31        133.81         4.54 o
   3   4  13         81.07         90.43         3.41 o
   4   4  13         17.65         17.99         1.85 o
   5   4  13         49.44         48.34         3.71 o
  -3   5  13          3.77          5.83         1.44 o
  -2   5  13         18.72         18.75         2.77 o
  -1   5  13         24.62         25.91         3.39 o
   0   5  13         23.83         24.06         2.46 o
   1   5  13         89.91        106.03         3.85 o
   2   5  13          6.42          7.33         1.36 o
   3   5  13         42.91         48.09         2.97 o
   4   5  13         86.73         80.09         3.61 o
   5   5  13         13.35         11.31         1.27 o
  -2   6  13         16.47         13.72         1.79 o
  -1   6  13         36.36         30.10         2.49 o
   0   6  13         22.87         22.23         3.05 o
   1   6  13         79.32         82.79         3.94 o
   2   6  13         23.79         24.63         1.82 o
   3   6  13         36.59         40.08         2.06 o
   4   6  13         30.02         34.94         2.23 o
   5   6  13         15.81         15.96         2.02 o
  -1   7  13          8.66          6.67         1.22 o
   0   7  13          1.32          1.19         0.86 o
   1   7  13         25.77         29.36         2.89 o
   2   7  13         33.05         37.56         3.22 o
   3   7  13         38.09         38.23         3.26 o
   4   7  13         45.08         53.21         3.54 o
   5   7  13         18.21         18.20         1.76 o
   1   8  13         11.20          9.14         0.89 o
   2   8  13         42.69         45.24         2.94 o
   3   8  13          7.55          7.50         1.25 o
  -3  -3  14         18.91         17.80         1.12 o
  -2  -3  14         11.20          9.60         1.59 o
  -1  -3  14         63.17         49.88         2.97 o
   0  -3  14          2.22          1.50         0.86 o
  -4  -2  14         23.84         22.14         1.83 o
  -3  -2  14         14.10         15.93         1.81 o
  -2  -2  14         16.60         17.83         1.32 o
  -1  -2  14         21.62         20.42         1.25 o
   0  -2  14         16.50         18.67         2.37 o
   1  -2  14         74.05         79.80         4.62 o
  -5  -1  14          1.94          1.87         0.65 o
  -4  -1  14         54.58         53.57         2.34 o
  -3  -1  14         29.68         35.91         2.17 o
  -2  -1  14         79.01         81.89         2.88 o
  -1  -1  14         67.26         66.73         2.23 o
   0  -1  14        249.43        261.31         8.18 o
   1  -1  14         61.06         54.76         2.70 o
   2  -1  14         47.32         42.72         3.27 o
  -5   0  14         33.32         25.53         3.26 o
  -4   0  14         54.05         51.82         3.55 o
  -3   0  14        169.97        186.74         8.83 o
  -2   0  14         68.04         76.06         2.92 o
  -1   0  14         38.31         39.79         1.89 o
   0   0  14         89.68         91.01         3.40 o
   1   0  14         54.61         50.71         3.29 o
   2   0  14         65.12         65.41         4.06 o
   3   0  14         22.49          5.39         6.44 o
  -5   1  14          9.25          6.77         0.95 o
  -4   1  14          4.67          4.45         0.94 o
  -3   1  14         24.37         23.54         1.85 o
  -2   1  14          6.57          7.90         0.99 o
  -1   1  14        310.83        359.77         6.35 o
   0   1  14         43.88         49.91         1.95 o
   1   1  14         76.38         74.27         3.08 o
   2   1  14         81.10         81.46         7.01 o
   3   1  14         41.46         38.69         2.56 o
   4   1  14         42.01         35.02         2.58 o
  -4   2  14         11.69         14.21         1.75 o
  -3   2  14         19.67         24.90         1.59 o
  -2   2  14         26.85         32.78         1.39 o
  -1   2  14         71.23         90.18         2.29 o
   0   2  14         52.73         60.38         2.01 o
   1   2  14         41.24         41.43         2.04 o
   2   2  14         20.14         21.89         2.21 o
   3   2  14         81.02         75.23         3.55 o
   4   2  14         48.92         41.60         3.29 o
  -4   3  14         17.84         13.59         1.01 o
  -3   3  14         21.28         19.11         1.41 o
  -2   3  14         24.96         26.71         1.51 o
  -1   3  14         39.21         41.41         1.49 o
   0   3  14         58.36         58.53         1.81 o
   1   3  14         47.63         50.60         2.28 o
   2   3  14         59.86         62.57         4.05 o
   3   3  14         47.20         48.45         2.91 o
   4   3  14         26.51         26.23         2.78 o
   5   3  14         17.53         13.74         1.70 o
  -3   4  14         24.27         24.16         1.72 o
  -2   4  14         55.26         59.44         2.44 o
  -1   4  14         45.50         53.94         2.18 o
   0   4  14        259.74        297.30         7.85 o
   1   4  14          5.73          8.44         1.30 o
   2   4  14         58.16         64.71         2.82 o
   3   4  14        159.03        156.24         7.14 o
   4   4  14         22.24         23.19         2.71 o
   5   4  14         50.08         44.92         3.02 o
  -3   5  14         10.81          6.31         0.98 o
  -2   5  14          9.84          8.80         1.26 o
  -1   5  14         16.03         15.50         2.64 o
   0   5  14         12.14         14.50         1.92 o
   1   5  14         40.69         43.28         2.83 o
   2   5  14         53.10         53.66         2.81 o
   3   5  14         13.78         17.04         1.83 o
   4   5  14          7.11          8.69         1.32 o
   5   5  14         18.42         13.15         1.46 o
  -2   6  14          6.32          3.87         0.88 o
  -1   6  14         44.29         39.79         3.05 o
   0   6  14          9.23          6.37         1.43 o
   1   6  14         23.02         18.87         2.66 o
   2   6  14         42.78         46.99         2.13 o
   3   6  14         16.31         17.12         1.63 o
   4   6  14         47.45         53.98         7.49 o
   0   7  14          5.70          4.31         1.28 o
   1   7  14          8.28          8.57         1.02 o
   2   7  14         28.65         27.94         2.49 o
   3   7  14          8.73          7.70         1.34 o
   4   7  14          1.08          0.93         1.04 o
  -3  -2  15          3.37          2.92         0.82 o
  -2  -2  15          7.53          8.92         1.23 o
  -1  -2  15          9.18          7.43         1.08 o
   0  -2  15         23.61         20.69         1.80 o
  -4  -1  15         11.82         10.63         1.12 o
  -3  -1  15         27.13         31.55         1.71 o
  -2  -1  15        107.35        109.32         3.77 o
  -1  -1  15          4.85          5.72         0.81 o
   0  -1  15         49.65         50.92         2.41 o
   1  -1  15         24.35         21.92         2.28 o
  -4   0  15          8.75          8.78         0.83 o
  -3   0  15         11.99         13.64         1.04 o
  -2   0  15         24.17         28.40         1.58 o
  -1   0  15         30.19         34.53         1.80 o
   0   0  15         33.22         35.90         2.32 o
   1   0  15         20.37         22.01         2.74 o
   2   0  15         38.94         41.65         3.10 o
  -4   1  15          0.30          0.27         0.45 o
  -3   1  15        146.35        147.74         3.86 o
  -2   1  15         64.37         75.12         2.30 o
  -1   1  15         29.92         33.67         1.44 o
   0   1  15         44.98         49.63         1.97 o
   1   1  15         73.10         75.54         3.10 o
   2   1  15         88.62         89.62         3.83 o
   3   1  15        139.65        106.32        10.78 o
  -4   2  15          9.91          9.43         1.04 o
  -3   2  15          7.61          8.68         0.87 o
  -2   2  15         21.91         23.24         1.28 o
  -1   2  15         26.70         32.83         1.23 o
   0   2  15         18.96         20.76         1.40 o
   1   2  15         51.13         53.65         2.46 o
   2   2  15         36.51         40.97         2.54 o
   3   2  15         24.59         22.12         1.64 o
   4   2  15          5.10          2.70         0.96 o
  -3   3  15          5.31          3.33         0.73 o
  -2   3  15         53.36         51.03         1.77 o
  -1   3  15         62.89         68.55         1.87 o
   0   3  15         24.13         24.40         1.19 o
   1   3  15         21.15         26.01         2.28 o
   2   3  15         81.39         90.21         4.00 o
   3   3  15         20.12         20.79         1.71 o
   4   3  15         22.22         23.41         2.22 o
  -3   4  15         10.48          8.59         1.16 o
  -2   4  15         31.08         32.95         2.07 o
  -1   4  15         12.90         11.73         1.77 o
   0   4  15         65.93         75.98         2.95 o
   1   4  15         45.75         42.91         2.79 o
   2   4  15         39.09         44.85         3.82 o
   3   4  15         37.62         43.57         3.48 o
   4   4  15         16.89         15.68         1.92 o
  -2   5  15          5.84          5.38         0.82 o
  -1   5  15         18.33         16.73         1.54 o
   0   5  15         13.07         13.63         1.50 o
   1   5  15         15.83         15.56         1.71 o
   2   5  15         18.89         19.23         2.57 o
   3   5  15         16.45         19.78         2.37 o
   4   5  15         14.03         13.15         1.61 o
  -1   6  15          2.47          2.50         1.00 o
   0   6  15         28.56         20.82         5.16 o
   1   6  15         59.86         60.37         3.74 o
   2   6  15         30.86         29.19         2.95 o
   3   6  15         26.56         25.55         2.14 o
  -2  -1  16          4.12          4.97         0.91 o
  -1  -1  16          5.57          6.54         1.00 o
   0  -1  16          5.49          6.12         1.04 o
  -3   0  16          3.46          3.77         0.81 o
  -2   0  16         35.91         31.28         1.64 o
  -1   0  16          6.61          8.53         1.01 o
   0   0  16         16.53         17.78         1.35 o
   1   0  16         22.35         21.36         2.02 o
  -3   1  16          2.53          2.75         0.56 o
  -2   1  16         28.52         31.89         1.73 o
  -1   1  16         47.01         45.35         1.84 o
   0   1  16         34.87         40.64         2.05 o
   1   1  16        203.72        156.51        75.76 o
   2   1  16         13.68         11.24         1.55 o
  -3   2  16         13.94         10.58         1.17 o
  -2   2  16         19.45         18.40         1.12 o
  -1   2  16         17.51         21.72         1.28 o
   0   2  16         21.78         24.50         1.50 o
   1   2  16         26.40         26.93         1.89 o
   2   2  16         16.07         16.40         1.41 o
   3   2  16         55.40         47.46         2.71 o
  -2   3  16          4.28          3.74         1.16 o
  -1   3  16         44.99         46.23         3.57 o
   0   3  16         47.70         55.90         2.78 o
   1   3  16         43.38         49.20         2.60 o
   2   3  16         68.37         72.40         3.32 o
   3   3  16         14.88         14.56         1.71 o
  -2   4  16          6.21          4.74         1.01 o
  -1   4  16          8.26          7.96         1.06 o
   0   4  16         29.45         26.48         1.67 o
   1   4  16          7.04          6.89         1.81 o
   2   4  16         12.67         13.49         1.94 o
   3   4  16          0.96          2.41         1.17 o
  -1   5  16          9.35          6.46         1.10 o
   0   5  16         56.18         45.27         2.81 o
   1   5  16         10.52         13.04         1.92 o
   2   5  16         11.44         13.14         1.82 o
   3   5  16         21.38         20.64         1.87 o
   0   1  17          3.89          5.06         0.97 o
   0   2  17         15.60         15.67         1.63 o
   1   2  17         16.36         16.87         1.69 o
   1   3  17         23.56         24.23         2.00 o
   1   4  17         10.70         11.46         1.45 o
   2   4  17          9.74          9.40         1.21 o
                                                
